# Supplementary material for: Playing the mirror game in virtual reality with an autonomous character
Source: Sci Rep. 2022 Dec 9;12:21329. doi: 10.1038/s41598-022-25197-z (PMC9734752; doi:10.1038/s41598-022-25197-z)
Supplement: Supplementary file 2 — Supplementary Information 1. [file 41598_2022_25197_MOESM2_ESM.zip › Data/Couple23/baseline_player1.json]

{
    "isFemale": false,
    "eyesLevel": 1.678530216217041,
    "timestamps": [
        0.0,
        0.019989013671875,
        0.0399932861328125,
        0.05999755859375,
        0.0800018310546875,
        0.0999908447265625,
        0.1199951171875,
        0.1399993896484375,
        0.1599884033203125,
        0.17999267578125,
        0.1999969482421875,
        0.220001220703125,
        0.239990234375,
        0.2599945068359375,
        0.279998779296875,
        0.3000030517578125,
        0.3199920654296875,
        0.339996337890625,
        0.3600006103515625,
        0.3799896240234375,
        0.399993896484375,
        0.4199981689453125,
        0.44000244140625,
        0.459991455078125,
        0.4799957275390625,
        0.5,
        0.519989013671875,
        0.5399932861328125,
        0.55999755859375,
        0.5800018310546875,
        0.5999908447265625,
        0.6199951171875,
        0.6399993896484375,
        0.6599884033203125,
        0.67999267578125,
        0.6999969482421875,
        0.720001220703125,
        0.739990234375,
        0.7599945068359375,
        0.779998779296875,
        0.8000030517578125,
        0.8199920654296875,
        0.839996337890625,
        0.8600006103515625,
        0.8799896240234375,
        0.899993896484375,
        0.9199981689453125,
        0.94000244140625,
        0.959991455078125,
        0.9799957275390625,
        1.0,
        1.019989013671875,
        1.0399932861328126,
        1.05999755859375,
        1.0800018310546876,
        1.0999908447265626,
        1.1199951171875,
        1.1399993896484376,
        1.1599884033203126,
        1.17999267578125,
        1.1999969482421876,
        1.220001220703125,
        1.239990234375,
        1.2599945068359376,
        1.279998779296875,
        1.3000030517578126,
        1.3199920654296876,
        1.339996337890625,
        1.3600006103515626,
        1.3799896240234376,
        1.399993896484375,
        1.4199981689453126,
        1.44000244140625,
        1.459991455078125,
        1.4799957275390626,
        1.5,
        1.519989013671875,
        1.5399932861328126,
        1.55999755859375,
        1.5800018310546876,
        1.5999908447265626,
        1.6199951171875,
        1.6399993896484376,
        1.6599884033203126,
        1.67999267578125,
        1.6999969482421876,
        1.720001220703125,
        1.739990234375,
        1.7599945068359376,
        1.779998779296875,
        1.8000030517578126,
        1.8199920654296876,
        1.839996337890625,
        1.8600006103515626,
        1.8799896240234376,
        1.899993896484375,
        1.9199981689453126,
        1.94000244140625,
        1.959991455078125,
        1.9799957275390626,
        2.0,
        2.019989013671875,
        2.0399932861328127,
        2.05999755859375,
        2.0800018310546877,
        2.0999908447265627,
        2.1199951171875,
        2.1399993896484377,
        2.1599884033203127,
        2.17999267578125,
        2.1999969482421877,
        2.220001220703125,
        2.239990234375,
        2.2599945068359377,
        2.279998779296875,
        2.3000030517578127,
        2.3199920654296877,
        2.339996337890625,
        2.3600006103515627,
        2.3799896240234377,
        2.399993896484375,
        2.4199981689453127,
        2.44000244140625,
        2.459991455078125,
        2.4799957275390627,
        2.5,
        2.519989013671875,
        2.5399932861328127,
        2.55999755859375,
        2.5800018310546877,
        2.5999908447265627,
        2.6199951171875,
        2.6399993896484377,
        2.6599884033203127,
        2.67999267578125,
        2.6999969482421877,
        2.720001220703125,
        2.739990234375,
        2.7599945068359377,
        2.779998779296875,
        2.8000030517578127,
        2.8199920654296877,
        2.839996337890625,
        2.8600006103515627,
        2.8799896240234377,
        2.899993896484375,
        2.9199981689453127,
        2.94000244140625,
        2.959991455078125,
        2.9799957275390627,
        3.0,
        3.019989013671875,
        3.0399932861328127,
        3.05999755859375,
        3.0800018310546877,
        3.0999908447265627,
        3.1199951171875,
        3.1399993896484377,
        3.1599884033203127,
        3.17999267578125,
        3.1999969482421877,
        3.220001220703125,
        3.239990234375,
        3.2599945068359377,
        3.279998779296875,
        3.3000030517578127,
        3.3199920654296877,
        3.339996337890625,
        3.3600006103515627,
        3.3799896240234377,
        3.399993896484375,
        3.4199981689453127,
        3.44000244140625,
        3.459991455078125,
        3.4799957275390627,
        3.5,
        3.519989013671875,
        3.5399932861328127,
        3.55999755859375,
        3.5800018310546877,
        3.5999908447265627,
        3.6199951171875,
        3.6399993896484377,
        3.6599884033203127,
        3.67999267578125,
        3.6999969482421877,
        3.720001220703125,
        3.739990234375,
        3.7599945068359377,
        3.779998779296875,
        3.8000030517578127,
        3.8199920654296877,
        3.839996337890625,
        3.8600006103515627,
        3.8799896240234377,
        3.899993896484375,
        3.9199981689453127,
        3.94000244140625,
        3.959991455078125,
        3.9799957275390627,
        4.0,
        4.019989013671875,
        4.0399932861328129,
        4.05999755859375,
        4.0800018310546879,
        4.0999908447265629,
        4.1199951171875,
        4.1399993896484379,
        4.1599884033203129,
        4.17999267578125,
        4.1999969482421879,
        4.220001220703125,
        4.239990234375,
        4.2599945068359379,
        4.279998779296875,
        4.3000030517578129,
        4.3199920654296879,
        4.339996337890625,
        4.3600006103515629,
        4.3799896240234379,
        4.399993896484375,
        4.4199981689453129,
        4.44000244140625,
        4.459991455078125,
        4.4799957275390629,
        4.5,
        4.519989013671875,
        4.5399932861328129,
        4.55999755859375,
        4.5800018310546879,
        4.5999908447265629,
        4.6199951171875,
        4.6399993896484379,
        4.6599884033203129,
        4.67999267578125,
        4.6999969482421879,
        4.720001220703125,
        4.739990234375,
        4.7599945068359379,
        4.779998779296875,
        4.8000030517578129,
        4.8199920654296879,
        4.839996337890625,
        4.8600006103515629,
        4.8799896240234379,
        4.899993896484375,
        4.9199981689453129,
        4.94000244140625,
        4.959991455078125,
        4.9799957275390629,
        5.0,
        5.019989013671875,
        5.0399932861328129,
        5.05999755859375,
        5.0800018310546879,
        5.0999908447265629,
        5.1199951171875,
        5.1399993896484379,
        5.1599884033203129,
        5.17999267578125,
        5.1999969482421879,
        5.220001220703125,
        5.239990234375,
        5.2599945068359379,
        5.279998779296875,
        5.3000030517578129,
        5.3199920654296879,
        5.339996337890625,
        5.3600006103515629,
        5.3799896240234379,
        5.399993896484375,
        5.4199981689453129,
        5.44000244140625,
        5.459991455078125,
        5.4799957275390629,
        5.5,
        5.519989013671875,
        5.5399932861328129,
        5.55999755859375,
        5.5800018310546879,
        5.5999908447265629,
        5.6199951171875,
        5.6399993896484379,
        5.6599884033203129,
        5.67999267578125,
        5.6999969482421879,
        5.720001220703125,
        5.739990234375,
        5.7599945068359379,
        5.779998779296875,
        5.8000030517578129,
        5.8199920654296879,
        5.839996337890625,
        5.8600006103515629,
        5.8799896240234379,
        5.899993896484375,
        5.9199981689453129,
        5.94000244140625,
        5.959991455078125,
        5.9799957275390629,
        6.0,
        6.019989013671875,
        6.0399932861328129,
        6.05999755859375,
        6.0800018310546879,
        6.0999908447265629,
        6.1199951171875,
        6.1399993896484379,
        6.1599884033203129,
        6.17999267578125,
        6.1999969482421879,
        6.220001220703125,
        6.239990234375,
        6.2599945068359379,
        6.279998779296875,
        6.3000030517578129,
        6.3199920654296879,
        6.339996337890625,
        6.3600006103515629,
        6.3799896240234379,
        6.399993896484375,
        6.4199981689453129,
        6.44000244140625,
        6.459991455078125,
        6.4799957275390629,
        6.5,
        6.519989013671875,
        6.5399932861328129,
        6.55999755859375,
        6.5800018310546879,
        6.5999908447265629,
        6.6199951171875,
        6.6399993896484379,
        6.6599884033203129,
        6.67999267578125,
        6.6999969482421879,
        6.720001220703125,
        6.739990234375,
        6.7599945068359379,
        6.779998779296875,
        6.8000030517578129,
        6.8199920654296879,
        6.839996337890625,
        6.8600006103515629,
        6.8799896240234379,
        6.899993896484375,
        6.9199981689453129,
        6.94000244140625,
        6.959991455078125,
        6.9799957275390629,
        7.0,
        7.019989013671875,
        7.0399932861328129,
        7.05999755859375,
        7.0800018310546879,
        7.0999908447265629,
        7.1199951171875,
        7.1399993896484379,
        7.1599884033203129,
        7.17999267578125,
        7.1999969482421879,
        7.220001220703125,
        7.239990234375,
        7.2599945068359379,
        7.279998779296875,
        7.3000030517578129,
        7.3199920654296879,
        7.339996337890625,
        7.3600006103515629,
        7.3799896240234379,
        7.399993896484375,
        7.4199981689453129,
        7.44000244140625,
        7.459991455078125,
        7.4799957275390629,
        7.5,
        7.519989013671875,
        7.5399932861328129,
        7.55999755859375,
        7.5800018310546879,
        7.5999908447265629,
        7.6199951171875,
        7.6399993896484379,
        7.6599884033203129,
        7.67999267578125,
        7.6999969482421879,
        7.720001220703125,
        7.739990234375,
        7.7599945068359379,
        7.779998779296875,
        7.8000030517578129,
        7.8199920654296879,
        7.839996337890625,
        7.8600006103515629,
        7.8799896240234379,
        7.899993896484375,
        7.9199981689453129,
        7.94000244140625,
        7.959991455078125,
        7.9799957275390629,
        8.0,
        8.019989013671875,
        8.039993286132813,
        8.05999755859375,
        8.080001831054688,
        8.099990844726563,
        8.1199951171875,
        8.139999389648438,
        8.159988403320313,
        8.17999267578125,
        8.199996948242188,
        8.220001220703125,
        8.239990234375,
        8.259994506835938,
        8.279998779296875,
        8.300003051757813,
        8.319992065429688,
        8.339996337890625,
        8.360000610351563,
        8.379989624023438,
        8.399993896484375,
        8.419998168945313,
        8.44000244140625,
        8.459991455078125,
        8.479995727539063,
        8.5,
        8.519989013671875,
        8.539993286132813,
        8.55999755859375,
        8.580001831054688,
        8.599990844726563,
        8.6199951171875,
        8.639999389648438,
        8.659988403320313,
        8.67999267578125,
        8.699996948242188,
        8.720001220703125,
        8.739990234375,
        8.759994506835938,
        8.779998779296875,
        8.800003051757813,
        8.819992065429688,
        8.839996337890625,
        8.860000610351563,
        8.879989624023438,
        8.899993896484375,
        8.919998168945313,
        8.94000244140625,
        8.959991455078125,
        8.979995727539063,
        9.0,
        9.019989013671875,
        9.039993286132813,
        9.05999755859375,
        9.080001831054688,
        9.099990844726563,
        9.1199951171875,
        9.139999389648438,
        9.159988403320313,
        9.17999267578125,
        9.199996948242188,
        9.220001220703125,
        9.239990234375,
        9.259994506835938,
        9.279998779296875,
        9.300003051757813,
        9.319992065429688,
        9.339996337890625,
        9.360000610351563,
        9.379989624023438,
        9.399993896484375,
        9.419998168945313,
        9.44000244140625,
        9.459991455078125,
        9.479995727539063,
        9.5,
        9.519989013671875,
        9.539993286132813,
        9.55999755859375,
        9.580001831054688,
        9.599990844726563,
        9.6199951171875,
        9.639999389648438,
        9.659988403320313,
        9.67999267578125,
        9.699996948242188,
        9.720001220703125,
        9.739990234375,
        9.759994506835938,
        9.779998779296875,
        9.800003051757813,
        9.819992065429688,
        9.839996337890625,
        9.860000610351563,
        9.879989624023438,
        9.899993896484375,
        9.919998168945313,
        9.94000244140625,
        9.959991455078125,
        9.979995727539063,
        10.0,
        10.019989013671875,
        10.039993286132813,
        10.05999755859375,
        10.080001831054688,
        10.099990844726563,
        10.1199951171875,
        10.139999389648438,
        10.159988403320313,
        10.17999267578125,
        10.199996948242188,
        10.220001220703125,
        10.239990234375,
        10.259994506835938,
        10.279998779296875,
        10.300003051757813,
        10.319992065429688,
        10.339996337890625,
        10.360000610351563,
        10.379989624023438,
        10.399993896484375,
        10.419998168945313,
        10.44000244140625,
        10.459991455078125,
        10.479995727539063,
        10.5,
        10.519989013671875,
        10.539993286132813,
        10.55999755859375,
        10.580001831054688,
        10.599990844726563,
        10.6199951171875,
        10.639999389648438,
        10.659988403320313,
        10.67999267578125,
        10.699996948242188,
        10.720001220703125,
        10.739990234375,
        10.759994506835938,
        10.779998779296875,
        10.79998779296875,
        10.819992065429688,
        10.839996337890625,
        10.860000610351563,
        10.879989624023438,
        10.899993896484375,
        10.919998168945313,
        10.94000244140625,
        10.959991455078125,
        10.979995727539063,
        11.0,
        11.019989013671875,
        11.039993286132813,
        11.05999755859375,
        11.080001831054688,
        11.099990844726563,
        11.1199951171875,
        11.139999389648438,
        11.159988403320313,
        11.17999267578125,
        11.199996948242188,
        11.220001220703125,
        11.239990234375,
        11.259994506835938,
        11.279998779296875,
        11.29998779296875,
        11.319992065429688,
        11.339996337890625,
        11.360000610351563,
        11.379989624023438,
        11.399993896484375,
        11.419998168945313,
        11.44000244140625,
        11.459991455078125,
        11.479995727539063,
        11.5,
        11.519989013671875,
        11.539993286132813,
        11.55999755859375,
        11.580001831054688,
        11.599990844726563,
        11.6199951171875,
        11.639999389648438,
        11.659988403320313,
        11.67999267578125,
        11.699996948242188,
        11.720001220703125,
        11.739990234375,
        11.759994506835938,
        11.779998779296875,
        11.79998779296875,
        11.819992065429688,
        11.839996337890625,
        11.860000610351563,
        11.879989624023438,
        11.899993896484375,
        11.919998168945313,
        11.94000244140625,
        11.959991455078125,
        11.979995727539063,
        12.0,
        12.019989013671875,
        12.039993286132813,
        12.05999755859375,
        12.080001831054688,
        12.099990844726563,
        12.1199951171875,
        12.139999389648438,
        12.159988403320313,
        12.17999267578125,
        12.199996948242188,
        12.220001220703125,
        12.239990234375,
        12.259994506835938,
        12.279998779296875,
        12.29998779296875,
        12.319992065429688,
        12.339996337890625,
        12.360000610351563,
        12.379989624023438,
        12.399993896484375,
        12.419998168945313,
        12.44000244140625,
        12.459991455078125,
        12.479995727539063,
        12.5,
        12.519989013671875,
        12.539993286132813,
        12.55999755859375,
        12.580001831054688,
        12.599990844726563,
        12.6199951171875,
        12.639999389648438,
        12.659988403320313,
        12.67999267578125,
        12.699996948242188,
        12.720001220703125,
        12.739990234375,
        12.759994506835938,
        12.779998779296875,
        12.79998779296875,
        12.819992065429688,
        12.839996337890625,
        12.860000610351563,
        12.879989624023438,
        12.899993896484375,
        12.919998168945313,
        12.94000244140625,
        12.959991455078125,
        12.979995727539063,
        13.0,
        13.019989013671875,
        13.039993286132813,
        13.05999755859375,
        13.080001831054688,
        13.099990844726563,
        13.1199951171875,
        13.139999389648438,
        13.159988403320313,
        13.17999267578125,
        13.199996948242188,
        13.220001220703125,
        13.239990234375,
        13.259994506835938,
        13.279998779296875,
        13.29998779296875,
        13.319992065429688,
        13.339996337890625,
        13.360000610351563,
        13.379989624023438,
        13.399993896484375,
        13.419998168945313,
        13.44000244140625,
        13.459991455078125,
        13.479995727539063,
        13.5,
        13.519989013671875,
        13.539993286132813,
        13.55999755859375,
        13.580001831054688,
        13.599990844726563,
        13.6199951171875,
        13.639999389648438,
        13.659988403320313,
        13.67999267578125,
        13.699996948242188,
        13.720001220703125,
        13.739990234375,
        13.759994506835938,
        13.779998779296875,
        13.79998779296875,
        13.819992065429688,
        13.839996337890625,
        13.860000610351563,
        13.879989624023438,
        13.899993896484375,
        13.919998168945313,
        13.94000244140625,
        13.959991455078125,
        13.979995727539063,
        14.0,
        14.019989013671875,
        14.039993286132813,
        14.05999755859375,
        14.080001831054688,
        14.099990844726563,
        14.1199951171875,
        14.139999389648438,
        14.159988403320313,
        14.17999267578125,
        14.199996948242188,
        14.220001220703125,
        14.239990234375,
        14.259994506835938,
        14.279998779296875,
        14.29998779296875,
        14.319992065429688,
        14.339996337890625,
        14.360000610351563,
        14.379989624023438,
        14.399993896484375,
        14.419998168945313,
        14.44000244140625,
        14.459991455078125,
        14.479995727539063,
        14.5,
        14.519989013671875,
        14.539993286132813,
        14.55999755859375,
        14.580001831054688,
        14.599990844726563,
        14.6199951171875,
        14.639999389648438,
        14.659988403320313,
        14.67999267578125,
        14.699996948242188,
        14.720001220703125,
        14.739990234375,
        14.759994506835938,
        14.779998779296875,
        14.79998779296875,
        14.819992065429688,
        14.839996337890625,
        14.860000610351563,
        14.879989624023438,
        14.899993896484375,
        14.919998168945313,
        14.94000244140625,
        14.959991455078125,
        14.979995727539063,
        15.0,
        15.019989013671875,
        15.039993286132813,
        15.05999755859375,
        15.080001831054688,
        15.099990844726563,
        15.1199951171875,
        15.139999389648438,
        15.159988403320313,
        15.17999267578125,
        15.199996948242188,
        15.220001220703125,
        15.239990234375,
        15.259994506835938,
        15.279998779296875,
        15.29998779296875,
        15.319992065429688,
        15.339996337890625,
        15.360000610351563,
        15.379989624023438,
        15.399993896484375,
        15.419998168945313,
        15.44000244140625,
        15.459991455078125,
        15.479995727539063,
        15.5,
        15.519989013671875,
        15.539993286132813,
        15.55999755859375,
        15.580001831054688,
        15.599990844726563,
        15.6199951171875,
        15.639999389648438,
        15.659988403320313,
        15.67999267578125,
        15.699996948242188,
        15.720001220703125,
        15.739990234375,
        15.759994506835938,
        15.779998779296875,
        15.79998779296875,
        15.819992065429688,
        15.839996337890625,
        15.860000610351563,
        15.879989624023438,
        15.899993896484375,
        15.919998168945313,
        15.94000244140625,
        15.959991455078125,
        15.979995727539063,
        16.0,
        16.019989013671876,
        16.039993286132814,
        16.05999755859375,
        16.080001831054689,
        16.099990844726564,
        16.1199951171875,
        16.139999389648439,
        16.159988403320314,
        16.17999267578125,
        16.199996948242189,
        16.220001220703126,
        16.239990234375,
        16.259994506835939,
        16.279998779296876,
        16.29998779296875,
        16.319992065429689,
        16.339996337890626,
        16.360000610351564,
        16.379989624023439,
        16.399993896484376,
        16.419998168945314,
        16.44000244140625,
        16.459991455078126,
        16.479995727539064,
        16.5,
        16.519989013671876,
        16.539993286132814,
        16.55999755859375,
        16.580001831054689,
        16.599990844726564,
        16.6199951171875,
        16.639999389648439,
        16.659988403320314,
        16.67999267578125,
        16.699996948242189,
        16.720001220703126,
        16.739990234375,
        16.759994506835939,
        16.779998779296876,
        16.79998779296875,
        16.819992065429689,
        16.839996337890626,
        16.860000610351564,
        16.879989624023439,
        16.899993896484376,
        16.919998168945314,
        16.94000244140625,
        16.959991455078126,
        16.979995727539064,
        17.0,
        17.019989013671876,
        17.039993286132814,
        17.05999755859375,
        17.080001831054689,
        17.099990844726564,
        17.1199951171875,
        17.139999389648439,
        17.159988403320314,
        17.17999267578125,
        17.199996948242189,
        17.220001220703126,
        17.239990234375,
        17.259994506835939,
        17.279998779296876,
        17.29998779296875,
        17.319992065429689,
        17.339996337890626,
        17.360000610351564,
        17.379989624023439,
        17.399993896484376,
        17.419998168945314,
        17.44000244140625,
        17.459991455078126,
        17.479995727539064,
        17.5,
        17.519989013671876,
        17.539993286132814,
        17.55999755859375,
        17.580001831054689,
        17.599990844726564,
        17.6199951171875,
        17.639999389648439,
        17.659988403320314,
        17.67999267578125,
        17.699996948242189,
        17.720001220703126,
        17.739990234375,
        17.759994506835939,
        17.779998779296876,
        17.79998779296875,
        17.819992065429689,
        17.839996337890626,
        17.860000610351564,
        17.879989624023439,
        17.899993896484376,
        17.919998168945314,
        17.94000244140625,
        17.959991455078126,
        17.979995727539064,
        18.0,
        18.019989013671876,
        18.039993286132814,
        18.05999755859375,
        18.080001831054689,
        18.099990844726564,
        18.1199951171875,
        18.139999389648439,
        18.159988403320314,
        18.17999267578125,
        18.199996948242189,
        18.220001220703126,
        18.239990234375,
        18.259994506835939,
        18.279998779296876,
        18.29998779296875,
        18.319992065429689,
        18.339996337890626,
        18.360000610351564,
        18.379989624023439,
        18.399993896484376,
        18.419998168945314,
        18.44000244140625,
        18.459991455078126,
        18.479995727539064,
        18.5,
        18.519989013671876,
        18.539993286132814,
        18.55999755859375,
        18.580001831054689,
        18.599990844726564,
        18.6199951171875,
        18.639999389648439,
        18.659988403320314,
        18.67999267578125,
        18.699996948242189,
        18.720001220703126,
        18.739990234375,
        18.759994506835939,
        18.779998779296876,
        18.79998779296875,
        18.819992065429689,
        18.839996337890626,
        18.860000610351564,
        18.879989624023439,
        18.899993896484376,
        18.919998168945314,
        18.94000244140625,
        18.959991455078126,
        18.979995727539064,
        19.0,
        19.019989013671876,
        19.039993286132814,
        19.05999755859375,
        19.080001831054689,
        19.099990844726564,
        19.1199951171875,
        19.139999389648439,
        19.159988403320314,
        19.17999267578125,
        19.199996948242189,
        19.220001220703126,
        19.239990234375,
        19.259994506835939,
        19.279998779296876,
        19.29998779296875,
        19.319992065429689,
        19.339996337890626,
        19.360000610351564,
        19.379989624023439,
        19.399993896484376,
        19.419998168945314,
        19.44000244140625,
        19.459991455078126,
        19.479995727539064,
        19.5,
        19.519989013671876,
        19.539993286132814,
        19.55999755859375,
        19.580001831054689,
        19.599990844726564,
        19.6199951171875,
        19.639999389648439,
        19.659988403320314,
        19.67999267578125,
        19.699996948242189,
        19.720001220703126,
        19.739990234375,
        19.759994506835939,
        19.779998779296876,
        19.79998779296875,
        19.819992065429689,
        19.839996337890626,
        19.860000610351564,
        19.879989624023439,
        19.899993896484376,
        19.919998168945314,
        19.94000244140625,
        19.959991455078126,
        19.979995727539064,
        20.0,
        20.019989013671876,
        20.039993286132814,
        20.05999755859375,
        20.080001831054689,
        20.099990844726564,
        20.1199951171875,
        20.139999389648439,
        20.159988403320314,
        20.17999267578125,
        20.199996948242189,
        20.220001220703126,
        20.239990234375,
        20.259994506835939,
        20.279998779296876,
        20.29998779296875,
        20.319992065429689,
        20.339996337890626,
        20.360000610351564,
        20.379989624023439,
        20.399993896484376,
        20.419998168945314,
        20.44000244140625,
        20.459991455078126,
        20.479995727539064,
        20.5,
        20.519989013671876,
        20.539993286132814,
        20.55999755859375,
        20.580001831054689,
        20.599990844726564,
        20.6199951171875,
        20.639999389648439,
        20.659988403320314,
        20.67999267578125,
        20.699996948242189,
        20.720001220703126,
        20.739990234375,
        20.759994506835939,
        20.779998779296876,
        20.79998779296875,
        20.819992065429689,
        20.839996337890626,
        20.860000610351564,
        20.879989624023439,
        20.899993896484376,
        20.919998168945314,
        20.94000244140625,
        20.959991455078126,
        20.979995727539064,
        21.0,
        21.019989013671876,
        21.039993286132814,
        21.05999755859375,
        21.080001831054689,
        21.099990844726564,
        21.1199951171875,
        21.139999389648439,
        21.159988403320314,
        21.17999267578125,
        21.199996948242189,
        21.220001220703126,
        21.239990234375,
        21.259994506835939,
        21.279998779296876,
        21.29998779296875,
        21.319992065429689,
        21.339996337890626,
        21.360000610351564,
        21.379989624023439,
        21.399993896484376,
        21.419998168945314,
        21.44000244140625,
        21.459991455078126,
        21.479995727539064,
        21.5,
        21.519989013671876,
        21.539993286132814,
        21.55999755859375,
        21.580001831054689,
        21.599990844726564,
        21.6199951171875,
        21.639999389648439,
        21.659988403320314,
        21.67999267578125,
        21.699996948242189,
        21.720001220703126,
        21.739990234375,
        21.759994506835939,
        21.779998779296876,
        21.79998779296875,
        21.819992065429689,
        21.839996337890626,
        21.860000610351564,
        21.879989624023439,
        21.899993896484376,
        21.919998168945314,
        21.94000244140625,
        21.959991455078126,
        21.979995727539064,
        22.0,
        22.019989013671876,
        22.039993286132814,
        22.05999755859375,
        22.080001831054689,
        22.099990844726564,
        22.1199951171875,
        22.139999389648439,
        22.159988403320314,
        22.17999267578125,
        22.199996948242189,
        22.220001220703126,
        22.239990234375,
        22.259994506835939,
        22.279998779296876,
        22.29998779296875,
        22.319992065429689,
        22.339996337890626,
        22.360000610351564,
        22.379989624023439,
        22.399993896484376,
        22.419998168945314,
        22.44000244140625,
        22.459991455078126,
        22.479995727539064,
        22.5,
        22.519989013671876,
        22.539993286132814,
        22.55999755859375,
        22.580001831054689,
        22.599990844726564,
        22.6199951171875,
        22.639999389648439,
        22.659988403320314,
        22.67999267578125,
        22.699996948242189,
        22.720001220703126,
        22.739990234375,
        22.759994506835939,
        22.779998779296876,
        22.79998779296875,
        22.819992065429689,
        22.839996337890626,
        22.860000610351564,
        22.879989624023439,
        22.899993896484376,
        22.919998168945314,
        22.94000244140625,
        22.959991455078126,
        22.979995727539064,
        23.0,
        23.019989013671876,
        23.039993286132814,
        23.05999755859375,
        23.080001831054689,
        23.099990844726564,
        23.1199951171875,
        23.139999389648439,
        23.159988403320314,
        23.17999267578125,
        23.199996948242189,
        23.220001220703126,
        23.239990234375,
        23.259994506835939,
        23.279998779296876,
        23.29998779296875,
        23.319992065429689,
        23.339996337890626,
        23.360000610351564,
        23.379989624023439,
        23.399993896484376,
        23.419998168945314,
        23.44000244140625,
        23.459991455078126,
        23.479995727539064,
        23.5,
        23.519989013671876,
        23.539993286132814,
        23.55999755859375,
        23.580001831054689,
        23.599990844726564,
        23.6199951171875,
        23.639999389648439,
        23.659988403320314,
        23.67999267578125,
        23.699996948242189,
        23.720001220703126,
        23.739990234375,
        23.759994506835939,
        23.779998779296876,
        23.79998779296875,
        23.819992065429689,
        23.839996337890626,
        23.860000610351564,
        23.879989624023439,
        23.899993896484376,
        23.919998168945314,
        23.94000244140625,
        23.959991455078126,
        23.979995727539064,
        24.0,
        24.019989013671876,
        24.039993286132814,
        24.05999755859375,
        24.080001831054689,
        24.099990844726564,
        24.1199951171875,
        24.139999389648439,
        24.159988403320314,
        24.17999267578125,
        24.199996948242189,
        24.220001220703126,
        24.239990234375,
        24.259994506835939,
        24.279998779296876,
        24.29998779296875,
        24.319992065429689,
        24.339996337890626,
        24.360000610351564,
        24.379989624023439,
        24.399993896484376,
        24.419998168945314,
        24.44000244140625,
        24.459991455078126,
        24.479995727539064,
        24.5,
        24.519989013671876,
        24.539993286132814,
        24.55999755859375,
        24.580001831054689,
        24.599990844726564,
        24.6199951171875,
        24.639999389648439,
        24.659988403320314,
        24.67999267578125,
        24.699996948242189,
        24.720001220703126,
        24.739990234375,
        24.759994506835939,
        24.779998779296876,
        24.79998779296875,
        24.819992065429689,
        24.839996337890626,
        24.860000610351564,
        24.879989624023439,
        24.899993896484376,
        24.919998168945314,
        24.94000244140625,
        24.959991455078126,
        24.979995727539064,
        25.0,
        25.019989013671876,
        25.039993286132814,
        25.05999755859375,
        25.080001831054689,
        25.099990844726564,
        25.1199951171875,
        25.139999389648439,
        25.159988403320314,
        25.17999267578125,
        25.199996948242189,
        25.220001220703126,
        25.239990234375,
        25.259994506835939,
        25.279998779296876,
        25.29998779296875,
        25.319992065429689,
        25.339996337890626,
        25.360000610351564,
        25.379989624023439,
        25.399993896484376,
        25.419998168945314,
        25.44000244140625,
        25.459991455078126,
        25.479995727539064,
        25.5,
        25.519989013671876,
        25.539993286132814,
        25.55999755859375,
        25.580001831054689,
        25.599990844726564,
        25.6199951171875,
        25.639999389648439,
        25.659988403320314,
        25.67999267578125,
        25.699996948242189,
        25.720001220703126,
        25.739990234375,
        25.759994506835939,
        25.779998779296876,
        25.79998779296875,
        25.819992065429689,
        25.839996337890626,
        25.860000610351564,
        25.879989624023439,
        25.899993896484376,
        25.919998168945314,
        25.94000244140625,
        25.959991455078126,
        25.979995727539064,
        26.0,
        26.019989013671876,
        26.039993286132814,
        26.05999755859375,
        26.080001831054689,
        26.099990844726564,
        26.1199951171875,
        26.139999389648439,
        26.159988403320314,
        26.17999267578125,
        26.199996948242189,
        26.220001220703126,
        26.239990234375,
        26.259994506835939,
        26.279998779296876,
        26.29998779296875,
        26.319992065429689,
        26.339996337890626,
        26.360000610351564,
        26.379989624023439,
        26.399993896484376,
        26.419998168945314,
        26.44000244140625,
        26.459991455078126,
        26.479995727539064,
        26.5,
        26.519989013671876,
        26.539993286132814,
        26.55999755859375,
        26.580001831054689,
        26.599990844726564,
        26.6199951171875,
        26.639999389648439,
        26.659988403320314,
        26.67999267578125,
        26.699996948242189,
        26.720001220703126,
        26.739990234375,
        26.759994506835939,
        26.779998779296876,
        26.79998779296875,
        26.819992065429689,
        26.839996337890626,
        26.860000610351564,
        26.879989624023439,
        26.899993896484376,
        26.919998168945314,
        26.94000244140625,
        26.959991455078126,
        26.979995727539064,
        27.0,
        27.019989013671876,
        27.039993286132814,
        27.05999755859375,
        27.080001831054689,
        27.099990844726564,
        27.1199951171875,
        27.139999389648439,
        27.159988403320314,
        27.17999267578125,
        27.199996948242189,
        27.220001220703126,
        27.239990234375,
        27.259994506835939,
        27.279998779296876,
        27.29998779296875,
        27.319992065429689,
        27.339996337890626,
        27.360000610351564,
        27.379989624023439,
        27.399993896484376,
        27.419998168945314,
        27.44000244140625,
        27.459991455078126,
        27.479995727539064,
        27.5,
        27.519989013671876,
        27.539993286132814,
        27.55999755859375,
        27.580001831054689,
        27.599990844726564,
        27.6199951171875,
        27.639999389648439,
        27.659988403320314,
        27.67999267578125,
        27.699996948242189,
        27.720001220703126,
        27.739990234375,
        27.759994506835939,
        27.779998779296876,
        27.79998779296875,
        27.819992065429689,
        27.839996337890626,
        27.860000610351564,
        27.879989624023439,
        27.899993896484376,
        27.919998168945314,
        27.94000244140625,
        27.959991455078126,
        27.979995727539064,
        28.0,
        28.019989013671876,
        28.039993286132814,
        28.05999755859375,
        28.080001831054689,
        28.099990844726564,
        28.1199951171875,
        28.139999389648439,
        28.159988403320314,
        28.17999267578125,
        28.199996948242189,
        28.220001220703126,
        28.239990234375,
        28.259994506835939,
        28.279998779296876,
        28.29998779296875,
        28.319992065429689,
        28.339996337890626,
        28.360000610351564,
        28.379989624023439,
        28.399993896484376,
        28.419998168945314,
        28.44000244140625,
        28.459991455078126,
        28.479995727539064,
        28.5,
        28.519989013671876,
        28.539993286132814,
        28.55999755859375,
        28.580001831054689,
        28.599990844726564,
        28.6199951171875,
        28.639999389648439,
        28.659988403320314,
        28.67999267578125,
        28.699996948242189,
        28.720001220703126,
        28.739990234375,
        28.759994506835939,
        28.779998779296876,
        28.79998779296875,
        28.819992065429689,
        28.839996337890626,
        28.860000610351564,
        28.879989624023439,
        28.899993896484376,
        28.919998168945314,
        28.94000244140625,
        28.959991455078126,
        28.979995727539064,
        29.0,
        29.019989013671876,
        29.039993286132814,
        29.05999755859375,
        29.080001831054689,
        29.099990844726564,
        29.1199951171875,
        29.139999389648439,
        29.159988403320314,
        29.17999267578125,
        29.199996948242189,
        29.220001220703126,
        29.239990234375,
        29.259994506835939,
        29.279998779296876,
        29.29998779296875,
        29.319992065429689,
        29.339996337890626,
        29.360000610351564,
        29.379989624023439,
        29.399993896484376,
        29.419998168945314,
        29.44000244140625,
        29.459991455078126,
        29.479995727539064,
        29.5,
        29.519989013671876,
        29.539993286132814,
        29.55999755859375,
        29.580001831054689,
        29.599990844726564,
        29.6199951171875,
        29.639999389648439,
        29.659988403320314,
        29.67999267578125,
        29.699996948242189,
        29.720001220703126,
        29.739990234375,
        29.759994506835939,
        29.779998779296876,
        29.79998779296875,
        29.819992065429689,
        29.839996337890626,
        29.860000610351564,
        29.879989624023439,
        29.899993896484376,
        29.919998168945314,
        29.94000244140625,
        29.959991455078126,
        29.979995727539064,
        30.0,
        30.019989013671876,
        30.039993286132814,
        30.05999755859375,
        30.080001831054689,
        30.099990844726564,
        30.1199951171875,
        30.139999389648439,
        30.159988403320314,
        30.17999267578125,
        30.199996948242189,
        30.220001220703126,
        30.239990234375,
        30.259994506835939,
        30.279998779296876,
        30.29998779296875,
        30.319992065429689,
        30.339996337890626,
        30.360000610351564,
        30.379989624023439,
        30.399993896484376,
        30.419998168945314,
        30.44000244140625,
        30.459991455078126,
        30.479995727539064,
        30.5,
        30.519989013671876,
        30.539993286132814,
        30.55999755859375,
        30.580001831054689,
        30.599990844726564,
        30.6199951171875,
        30.639999389648439,
        30.659988403320314,
        30.67999267578125,
        30.699996948242189,
        30.720001220703126,
        30.739990234375,
        30.759994506835939,
        30.779998779296876,
        30.79998779296875,
        30.819992065429689,
        30.839996337890626,
        30.860000610351564,
        30.879989624023439,
        30.899993896484376,
        30.919998168945314,
        30.94000244140625,
        30.959991455078126,
        30.979995727539064,
        31.0,
        31.019989013671876,
        31.039993286132814,
        31.05999755859375,
        31.080001831054689,
        31.099990844726564,
        31.1199951171875,
        31.139999389648439,
        31.159988403320314,
        31.17999267578125,
        31.199996948242189,
        31.220001220703126,
        31.239990234375,
        31.259994506835939,
        31.279998779296876,
        31.29998779296875,
        31.319992065429689,
        31.339996337890626,
        31.360000610351564,
        31.379989624023439,
        31.399993896484376,
        31.419998168945314,
        31.44000244140625,
        31.459991455078126,
        31.479995727539064,
        31.5,
        31.519989013671876,
        31.539993286132814,
        31.55999755859375,
        31.580001831054689,
        31.599990844726564,
        31.6199951171875,
        31.639999389648439,
        31.659988403320314,
        31.67999267578125,
        31.699996948242189,
        31.720001220703126,
        31.739990234375,
        31.759994506835939,
        31.779998779296876,
        31.79998779296875,
        31.819992065429689,
        31.839996337890626,
        31.860000610351564,
        31.879989624023439,
        31.899993896484376,
        31.919998168945314,
        31.94000244140625,
        31.959991455078126,
        31.979995727539064,
        32.0,
        32.019989013671878,
        32.03999328613281,
        32.05999755859375,
        32.08000183105469,
        32.09999084472656,
        32.1199951171875,
        32.13999938964844,
        32.15998840332031,
        32.17999267578125,
        32.19999694824219,
        32.220001220703128,
        32.239990234375,
        32.25999450683594,
        32.279998779296878,
        32.29998779296875,
        32.31999206542969,
        32.339996337890628,
        32.36000061035156,
        32.37998962402344,
        32.399993896484378,
        32.41999816894531,
        32.44000244140625,
        32.459991455078128,
        32.47999572753906,
        32.5,
        32.519989013671878,
        32.53999328613281,
        32.55999755859375,
        32.58000183105469,
        32.59999084472656,
        32.6199951171875,
        32.63999938964844,
        32.65998840332031,
        32.67999267578125,
        32.69999694824219,
        32.720001220703128,
        32.739990234375,
        32.75999450683594,
        32.779998779296878,
        32.79998779296875,
        32.81999206542969,
        32.839996337890628,
        32.86000061035156,
        32.87998962402344,
        32.899993896484378,
        32.91999816894531,
        32.94000244140625,
        32.959991455078128,
        32.97999572753906,
        33.0,
        33.019989013671878,
        33.03999328613281,
        33.05999755859375,
        33.08000183105469,
        33.09999084472656,
        33.1199951171875,
        33.13999938964844,
        33.15998840332031,
        33.17999267578125,
        33.19999694824219,
        33.220001220703128,
        33.239990234375,
        33.25999450683594,
        33.279998779296878,
        33.29998779296875,
        33.31999206542969,
        33.339996337890628,
        33.36000061035156,
        33.37998962402344,
        33.399993896484378,
        33.41999816894531,
        33.44000244140625,
        33.459991455078128,
        33.47999572753906,
        33.5,
        33.519989013671878,
        33.53999328613281,
        33.55999755859375,
        33.58000183105469,
        33.59999084472656,
        33.6199951171875,
        33.63999938964844,
        33.65998840332031,
        33.67999267578125,
        33.69999694824219,
        33.720001220703128,
        33.739990234375,
        33.75999450683594,
        33.779998779296878,
        33.79998779296875,
        33.81999206542969,
        33.839996337890628,
        33.86000061035156,
        33.87998962402344,
        33.899993896484378,
        33.91999816894531,
        33.94000244140625,
        33.959991455078128,
        33.97999572753906,
        34.0,
        34.019989013671878,
        34.03999328613281,
        34.05999755859375,
        34.08000183105469,
        34.09999084472656,
        34.1199951171875,
        34.13999938964844,
        34.15998840332031,
        34.17999267578125,
        34.19999694824219,
        34.220001220703128,
        34.239990234375,
        34.25999450683594,
        34.279998779296878,
        34.29998779296875,
        34.31999206542969,
        34.339996337890628,
        34.36000061035156,
        34.37998962402344,
        34.399993896484378,
        34.41999816894531,
        34.44000244140625,
        34.459991455078128,
        34.47999572753906,
        34.5,
        34.519989013671878,
        34.53999328613281,
        34.55999755859375,
        34.58000183105469,
        34.59999084472656,
        34.6199951171875,
        34.63999938964844,
        34.65998840332031,
        34.67999267578125,
        34.69999694824219,
        34.720001220703128,
        34.739990234375,
        34.75999450683594,
        34.779998779296878,
        34.79998779296875,
        34.81999206542969,
        34.839996337890628,
        34.86000061035156,
        34.87998962402344,
        34.899993896484378,
        34.91999816894531,
        34.94000244140625,
        34.959991455078128,
        34.97999572753906,
        35.0,
        35.019989013671878,
        35.03999328613281,
        35.05999755859375,
        35.08000183105469,
        35.09999084472656,
        35.1199951171875,
        35.13999938964844,
        35.15998840332031,
        35.17999267578125,
        35.19999694824219,
        35.220001220703128,
        35.239990234375,
        35.25999450683594,
        35.279998779296878,
        35.29998779296875,
        35.31999206542969,
        35.339996337890628,
        35.36000061035156,
        35.37998962402344,
        35.399993896484378,
        35.41999816894531,
        35.44000244140625,
        35.459991455078128,
        35.47999572753906,
        35.5,
        35.519989013671878,
        35.53999328613281,
        35.55999755859375,
        35.58000183105469,
        35.59999084472656,
        35.6199951171875,
        35.63999938964844,
        35.65998840332031,
        35.67999267578125,
        35.69999694824219,
        35.720001220703128,
        35.739990234375,
        35.75999450683594,
        35.779998779296878,
        35.79998779296875,
        35.81999206542969,
        35.839996337890628,
        35.86000061035156,
        35.87998962402344,
        35.899993896484378,
        35.91999816894531,
        35.94000244140625,
        35.959991455078128,
        35.97999572753906,
        36.0,
        36.019989013671878,
        36.03999328613281,
        36.05999755859375,
        36.08000183105469,
        36.09999084472656,
        36.1199951171875,
        36.13999938964844,
        36.15998840332031,
        36.17999267578125,
        36.19999694824219,
        36.220001220703128,
        36.239990234375,
        36.25999450683594,
        36.279998779296878,
        36.29998779296875,
        36.31999206542969,
        36.339996337890628,
        36.36000061035156,
        36.37998962402344,
        36.399993896484378,
        36.41999816894531,
        36.44000244140625,
        36.459991455078128,
        36.47999572753906,
        36.5,
        36.519989013671878,
        36.53999328613281,
        36.55999755859375,
        36.58000183105469,
        36.59999084472656,
        36.6199951171875,
        36.63999938964844,
        36.65998840332031,
        36.67999267578125,
        36.69999694824219,
        36.720001220703128,
        36.739990234375,
        36.75999450683594,
        36.779998779296878,
        36.79998779296875,
        36.81999206542969,
        36.839996337890628,
        36.86000061035156,
        36.87998962402344,
        36.899993896484378,
        36.91999816894531,
        36.94000244140625,
        36.959991455078128,
        36.97999572753906,
        37.0,
        37.019989013671878,
        37.03999328613281,
        37.05999755859375,
        37.08000183105469,
        37.09999084472656,
        37.1199951171875,
        37.13999938964844,
        37.15998840332031,
        37.17999267578125,
        37.19999694824219,
        37.220001220703128,
        37.239990234375,
        37.25999450683594,
        37.279998779296878,
        37.29998779296875,
        37.31999206542969,
        37.339996337890628,
        37.36000061035156,
        37.37998962402344,
        37.399993896484378,
        37.41999816894531,
        37.44000244140625,
        37.459991455078128,
        37.47999572753906,
        37.5,
        37.519989013671878,
        37.53999328613281,
        37.55999755859375,
        37.58000183105469,
        37.59999084472656,
        37.6199951171875,
        37.63999938964844,
        37.65998840332031,
        37.67999267578125,
        37.69999694824219,
        37.720001220703128,
        37.739990234375,
        37.75999450683594,
        37.779998779296878,
        37.79998779296875,
        37.81999206542969,
        37.839996337890628,
        37.86000061035156,
        37.87998962402344,
        37.899993896484378,
        37.91999816894531,
        37.93998718261719,
        37.959991455078128,
        37.97999572753906,
        38.0,
        38.019989013671878,
        38.03999328613281,
        38.05999755859375,
        38.08000183105469,
        38.09999084472656,
        38.1199951171875,
        38.13999938964844,
        38.15998840332031,
        38.17999267578125,
        38.19999694824219,
        38.220001220703128,
        38.239990234375,
        38.25999450683594,
        38.279998779296878,
        38.29998779296875,
        38.31999206542969,
        38.339996337890628,
        38.36000061035156,
        38.37998962402344,
        38.399993896484378,
        38.41999816894531,
        38.43998718261719,
        38.459991455078128,
        38.47999572753906,
        38.5,
        38.519989013671878,
        38.53999328613281,
        38.55999755859375,
        38.58000183105469,
        38.59999084472656,
        38.6199951171875,
        38.63999938964844,
        38.65998840332031,
        38.67999267578125,
        38.69999694824219,
        38.720001220703128,
        38.739990234375,
        38.75999450683594,
        38.779998779296878,
        38.79998779296875,
        38.81999206542969,
        38.839996337890628,
        38.86000061035156,
        38.87998962402344,
        38.899993896484378,
        38.91999816894531,
        38.93998718261719,
        38.959991455078128,
        38.97999572753906,
        39.0,
        39.019989013671878,
        39.03999328613281,
        39.05999755859375,
        39.08000183105469,
        39.09999084472656,
        39.1199951171875,
        39.13999938964844,
        39.15998840332031,
        39.17999267578125,
        39.19999694824219,
        39.220001220703128,
        39.239990234375,
        39.25999450683594,
        39.279998779296878,
        39.29998779296875,
        39.31999206542969,
        39.339996337890628,
        39.36000061035156,
        39.37998962402344,
        39.399993896484378,
        39.41999816894531,
        39.43998718261719,
        39.459991455078128,
        39.47999572753906,
        39.5,
        39.519989013671878,
        39.53999328613281,
        39.55999755859375,
        39.58000183105469,
        39.59999084472656,
        39.6199951171875,
        39.63999938964844,
        39.65998840332031,
        39.67999267578125,
        39.69999694824219,
        39.720001220703128,
        39.739990234375,
        39.75999450683594,
        39.779998779296878,
        39.79998779296875,
        39.81999206542969,
        39.839996337890628,
        39.86000061035156,
        39.87998962402344,
        39.899993896484378,
        39.91999816894531,
        39.93998718261719,
        39.959991455078128,
        39.97999572753906,
        40.0,
        40.019989013671878,
        40.03999328613281,
        40.05999755859375,
        40.08000183105469,
        40.09999084472656,
        40.1199951171875,
        40.13999938964844,
        40.15998840332031,
        40.17999267578125,
        40.19999694824219,
        40.220001220703128,
        40.239990234375,
        40.25999450683594,
        40.279998779296878,
        40.29998779296875,
        40.31999206542969,
        40.339996337890628,
        40.36000061035156,
        40.37998962402344,
        40.399993896484378,
        40.41999816894531,
        40.43998718261719,
        40.459991455078128,
        40.47999572753906,
        40.5,
        40.519989013671878,
        40.53999328613281,
        40.55999755859375,
        40.58000183105469,
        40.59999084472656,
        40.6199951171875,
        40.63999938964844,
        40.65998840332031,
        40.67999267578125,
        40.69999694824219,
        40.720001220703128,
        40.739990234375,
        40.75999450683594,
        40.779998779296878,
        40.79998779296875,
        40.81999206542969,
        40.839996337890628,
        40.86000061035156,
        40.87998962402344,
        40.899993896484378,
        40.91999816894531,
        40.93998718261719,
        40.959991455078128,
        40.97999572753906,
        41.0,
        41.019989013671878,
        41.03999328613281,
        41.05999755859375,
        41.08000183105469,
        41.09999084472656,
        41.1199951171875,
        41.13999938964844,
        41.15998840332031,
        41.17999267578125,
        41.19999694824219,
        41.220001220703128,
        41.239990234375,
        41.25999450683594,
        41.279998779296878,
        41.29998779296875,
        41.31999206542969,
        41.339996337890628,
        41.36000061035156,
        41.37998962402344,
        41.399993896484378,
        41.41999816894531,
        41.43998718261719,
        41.459991455078128,
        41.47999572753906,
        41.5,
        41.519989013671878,
        41.53999328613281,
        41.55999755859375,
        41.58000183105469,
        41.59999084472656,
        41.6199951171875,
        41.63999938964844,
        41.65998840332031,
        41.67999267578125,
        41.69999694824219,
        41.720001220703128,
        41.739990234375,
        41.75999450683594,
        41.779998779296878,
        41.79998779296875,
        41.81999206542969,
        41.839996337890628,
        41.86000061035156,
        41.87998962402344,
        41.899993896484378,
        41.91999816894531,
        41.93998718261719,
        41.959991455078128,
        41.97999572753906,
        42.0,
        42.019989013671878,
        42.03999328613281,
        42.05999755859375,
        42.08000183105469,
        42.09999084472656,
        42.1199951171875,
        42.13999938964844,
        42.15998840332031,
        42.17999267578125,
        42.19999694824219,
        42.220001220703128,
        42.239990234375,
        42.25999450683594,
        42.279998779296878,
        42.29998779296875,
        42.31999206542969,
        42.339996337890628,
        42.36000061035156,
        42.37998962402344,
        42.399993896484378,
        42.41999816894531,
        42.43998718261719,
        42.459991455078128,
        42.47999572753906,
        42.5,
        42.519989013671878,
        42.53999328613281,
        42.55999755859375,
        42.58000183105469,
        42.59999084472656,
        42.6199951171875,
        42.63999938964844,
        42.65998840332031,
        42.67999267578125,
        42.69999694824219,
        42.720001220703128,
        42.739990234375,
        42.75999450683594,
        42.779998779296878,
        42.79998779296875,
        42.81999206542969,
        42.839996337890628,
        42.86000061035156,
        42.87998962402344,
        42.899993896484378,
        42.91999816894531,
        42.93998718261719,
        42.959991455078128,
        42.97999572753906,
        43.0,
        43.019989013671878,
        43.03999328613281,
        43.05999755859375,
        43.08000183105469,
        43.09999084472656,
        43.1199951171875,
        43.13999938964844,
        43.15998840332031,
        43.17999267578125,
        43.19999694824219,
        43.220001220703128,
        43.239990234375,
        43.25999450683594,
        43.279998779296878,
        43.29998779296875,
        43.31999206542969,
        43.339996337890628,
        43.36000061035156,
        43.37998962402344,
        43.399993896484378,
        43.41999816894531,
        43.43998718261719,
        43.459991455078128,
        43.47999572753906,
        43.5,
        43.519989013671878,
        43.53999328613281,
        43.55999755859375,
        43.58000183105469,
        43.59999084472656,
        43.6199951171875,
        43.63999938964844,
        43.65998840332031,
        43.67999267578125,
        43.69999694824219,
        43.720001220703128,
        43.739990234375,
        43.75999450683594,
        43.779998779296878,
        43.79998779296875,
        43.81999206542969,
        43.839996337890628,
        43.86000061035156,
        43.87998962402344,
        43.899993896484378,
        43.91999816894531,
        43.93998718261719,
        43.959991455078128,
        43.97999572753906,
        44.0,
        44.019989013671878,
        44.03999328613281,
        44.05999755859375,
        44.08000183105469,
        44.09999084472656,
        44.1199951171875,
        44.13999938964844,
        44.15998840332031,
        44.17999267578125,
        44.19999694824219,
        44.220001220703128,
        44.239990234375,
        44.25999450683594,
        44.279998779296878,
        44.29998779296875,
        44.31999206542969,
        44.339996337890628,
        44.36000061035156,
        44.37998962402344,
        44.399993896484378,
        44.41999816894531,
        44.43998718261719,
        44.459991455078128,
        44.47999572753906,
        44.5,
        44.519989013671878,
        44.53999328613281,
        44.55999755859375,
        44.58000183105469,
        44.59999084472656,
        44.6199951171875,
        44.63999938964844,
        44.65998840332031,
        44.67999267578125,
        44.69999694824219,
        44.720001220703128,
        44.739990234375,
        44.75999450683594,
        44.779998779296878,
        44.79998779296875,
        44.81999206542969,
        44.839996337890628,
        44.86000061035156,
        44.87998962402344,
        44.899993896484378,
        44.91999816894531,
        44.93998718261719,
        44.959991455078128,
        44.97999572753906,
        45.0,
        45.019989013671878,
        45.03999328613281,
        45.05999755859375,
        45.08000183105469,
        45.09999084472656,
        45.1199951171875,
        45.13999938964844,
        45.15998840332031,
        45.17999267578125,
        45.19999694824219,
        45.220001220703128,
        45.239990234375,
        45.25999450683594,
        45.279998779296878,
        45.29998779296875,
        45.31999206542969,
        45.339996337890628,
        45.36000061035156,
        45.37998962402344,
        45.399993896484378,
        45.41999816894531,
        45.43998718261719,
        45.459991455078128,
        45.47999572753906,
        45.5,
        45.519989013671878,
        45.53999328613281,
        45.55999755859375,
        45.58000183105469,
        45.59999084472656,
        45.6199951171875,
        45.63999938964844,
        45.65998840332031,
        45.67999267578125,
        45.69999694824219,
        45.720001220703128,
        45.739990234375,
        45.75999450683594,
        45.779998779296878,
        45.79998779296875,
        45.81999206542969,
        45.839996337890628,
        45.86000061035156,
        45.87998962402344,
        45.899993896484378,
        45.91999816894531,
        45.93998718261719,
        45.959991455078128,
        45.97999572753906,
        46.0,
        46.019989013671878,
        46.03999328613281,
        46.05999755859375,
        46.08000183105469,
        46.09999084472656,
        46.1199951171875,
        46.13999938964844,
        46.15998840332031,
        46.17999267578125,
        46.19999694824219,
        46.220001220703128,
        46.239990234375,
        46.25999450683594,
        46.279998779296878,
        46.29998779296875,
        46.31999206542969,
        46.339996337890628,
        46.36000061035156,
        46.37998962402344,
        46.399993896484378,
        46.41999816894531,
        46.43998718261719,
        46.459991455078128,
        46.47999572753906,
        46.5,
        46.519989013671878,
        46.53999328613281,
        46.55999755859375,
        46.58000183105469,
        46.59999084472656,
        46.6199951171875,
        46.63999938964844,
        46.65998840332031,
        46.67999267578125,
        46.69999694824219,
        46.720001220703128,
        46.739990234375,
        46.75999450683594,
        46.779998779296878,
        46.79998779296875,
        46.81999206542969,
        46.839996337890628,
        46.86000061035156,
        46.87998962402344,
        46.899993896484378,
        46.91999816894531,
        46.93998718261719,
        46.959991455078128,
        46.97999572753906,
        47.0,
        47.019989013671878,
        47.03999328613281,
        47.05999755859375,
        47.08000183105469,
        47.09999084472656,
        47.1199951171875,
        47.13999938964844,
        47.15998840332031,
        47.17999267578125,
        47.19999694824219,
        47.220001220703128,
        47.239990234375,
        47.25999450683594,
        47.279998779296878,
        47.29998779296875,
        47.31999206542969,
        47.339996337890628,
        47.36000061035156,
        47.37998962402344,
        47.399993896484378,
        47.41999816894531,
        47.43998718261719,
        47.459991455078128,
        47.47999572753906,
        47.5,
        47.519989013671878,
        47.53999328613281,
        47.55999755859375,
        47.58000183105469,
        47.59999084472656,
        47.6199951171875,
        47.63999938964844,
        47.65998840332031,
        47.67999267578125,
        47.69999694824219,
        47.720001220703128,
        47.739990234375,
        47.75999450683594,
        47.779998779296878,
        47.79998779296875,
        47.81999206542969,
        47.839996337890628,
        47.86000061035156,
        47.87998962402344,
        47.899993896484378,
        47.91999816894531,
        47.93998718261719,
        47.959991455078128,
        47.97999572753906,
        48.0,
        48.019989013671878,
        48.03999328613281,
        48.05999755859375,
        48.08000183105469,
        48.09999084472656,
        48.1199951171875,
        48.13999938964844,
        48.15998840332031,
        48.17999267578125,
        48.19999694824219,
        48.220001220703128,
        48.239990234375,
        48.25999450683594,
        48.279998779296878,
        48.29998779296875,
        48.31999206542969,
        48.339996337890628,
        48.36000061035156,
        48.37998962402344,
        48.399993896484378,
        48.41999816894531,
        48.43998718261719,
        48.459991455078128,
        48.47999572753906,
        48.5,
        48.519989013671878,
        48.53999328613281,
        48.55999755859375,
        48.58000183105469,
        48.59999084472656,
        48.6199951171875,
        48.63999938964844,
        48.65998840332031,
        48.67999267578125,
        48.69999694824219,
        48.720001220703128,
        48.739990234375,
        48.75999450683594,
        48.779998779296878,
        48.79998779296875,
        48.81999206542969,
        48.839996337890628,
        48.86000061035156,
        48.87998962402344,
        48.899993896484378,
        48.91999816894531,
        48.93998718261719,
        48.959991455078128,
        48.97999572753906,
        49.0,
        49.019989013671878,
        49.03999328613281,
        49.05999755859375,
        49.08000183105469,
        49.09999084472656,
        49.1199951171875,
        49.13999938964844,
        49.15998840332031,
        49.17999267578125,
        49.19999694824219,
        49.220001220703128,
        49.239990234375,
        49.25999450683594,
        49.279998779296878,
        49.29998779296875,
        49.31999206542969,
        49.339996337890628,
        49.36000061035156,
        49.37998962402344,
        49.399993896484378,
        49.41999816894531,
        49.43998718261719,
        49.459991455078128,
        49.47999572753906,
        49.5,
        49.519989013671878,
        49.53999328613281,
        49.55999755859375,
        49.58000183105469,
        49.59999084472656,
        49.6199951171875,
        49.63999938964844,
        49.65998840332031,
        49.67999267578125,
        49.69999694824219,
        49.720001220703128,
        49.739990234375,
        49.75999450683594,
        49.779998779296878,
        49.79998779296875,
        49.81999206542969,
        49.839996337890628,
        49.86000061035156,
        49.87998962402344,
        49.899993896484378,
        49.91999816894531,
        49.93998718261719,
        49.959991455078128,
        49.97999572753906,
        50.0,
        50.019989013671878,
        50.03999328613281,
        50.05999755859375,
        50.08000183105469,
        50.09999084472656,
        50.1199951171875,
        50.13999938964844,
        50.15998840332031,
        50.17999267578125,
        50.19999694824219,
        50.220001220703128,
        50.239990234375,
        50.25999450683594,
        50.279998779296878,
        50.29998779296875,
        50.31999206542969,
        50.339996337890628,
        50.36000061035156,
        50.37998962402344,
        50.399993896484378,
        50.41999816894531,
        50.43998718261719,
        50.459991455078128,
        50.47999572753906,
        50.5,
        50.519989013671878,
        50.53999328613281,
        50.55999755859375,
        50.58000183105469,
        50.59999084472656,
        50.6199951171875,
        50.63999938964844,
        50.65998840332031,
        50.67999267578125,
        50.69999694824219,
        50.720001220703128,
        50.739990234375,
        50.75999450683594,
        50.779998779296878,
        50.79998779296875,
        50.81999206542969,
        50.839996337890628,
        50.86000061035156,
        50.87998962402344,
        50.899993896484378,
        50.91999816894531,
        50.93998718261719,
        50.959991455078128,
        50.97999572753906,
        51.0,
        51.019989013671878,
        51.03999328613281,
        51.05999755859375,
        51.08000183105469,
        51.09999084472656,
        51.1199951171875,
        51.13999938964844,
        51.15998840332031,
        51.17999267578125,
        51.19999694824219,
        51.220001220703128,
        51.239990234375,
        51.25999450683594,
        51.279998779296878,
        51.29998779296875,
        51.31999206542969,
        51.339996337890628,
        51.36000061035156,
        51.37998962402344,
        51.399993896484378,
        51.41999816894531,
        51.43998718261719,
        51.459991455078128,
        51.47999572753906,
        51.5,
        51.519989013671878,
        51.53999328613281,
        51.55999755859375,
        51.58000183105469,
        51.59999084472656,
        51.6199951171875,
        51.63999938964844,
        51.65998840332031,
        51.67999267578125,
        51.69999694824219,
        51.720001220703128,
        51.739990234375,
        51.75999450683594,
        51.779998779296878,
        51.79998779296875,
        51.81999206542969,
        51.839996337890628,
        51.86000061035156,
        51.87998962402344,
        51.899993896484378,
        51.91999816894531,
        51.93998718261719,
        51.959991455078128,
        51.97999572753906,
        52.0,
        52.019989013671878,
        52.03999328613281,
        52.05999755859375,
        52.08000183105469,
        52.09999084472656,
        52.1199951171875,
        52.13999938964844,
        52.15998840332031,
        52.17999267578125,
        52.19999694824219,
        52.220001220703128,
        52.239990234375,
        52.25999450683594,
        52.279998779296878,
        52.29998779296875,
        52.31999206542969,
        52.339996337890628,
        52.36000061035156,
        52.37998962402344,
        52.399993896484378,
        52.41999816894531,
        52.43998718261719,
        52.459991455078128,
        52.47999572753906,
        52.5,
        52.519989013671878,
        52.53999328613281,
        52.55999755859375,
        52.58000183105469,
        52.59999084472656,
        52.6199951171875,
        52.63999938964844,
        52.65998840332031,
        52.67999267578125,
        52.69999694824219,
        52.720001220703128,
        52.739990234375,
        52.75999450683594,
        52.779998779296878,
        52.79998779296875,
        52.81999206542969,
        52.839996337890628,
        52.86000061035156,
        52.87998962402344,
        52.899993896484378,
        52.91999816894531,
        52.93998718261719,
        52.959991455078128,
        52.97999572753906,
        53.0,
        53.019989013671878,
        53.03999328613281,
        53.05999755859375,
        53.08000183105469,
        53.09999084472656,
        53.1199951171875,
        53.13999938964844,
        53.15998840332031,
        53.17999267578125,
        53.19999694824219,
        53.220001220703128,
        53.239990234375,
        53.25999450683594,
        53.279998779296878,
        53.29998779296875,
        53.31999206542969,
        53.339996337890628,
        53.36000061035156,
        53.37998962402344,
        53.399993896484378,
        53.41999816894531,
        53.43998718261719,
        53.459991455078128,
        53.47999572753906,
        53.5,
        53.519989013671878,
        53.53999328613281,
        53.55999755859375,
        53.58000183105469,
        53.59999084472656,
        53.6199951171875,
        53.63999938964844,
        53.65998840332031,
        53.67999267578125,
        53.69999694824219,
        53.720001220703128,
        53.739990234375,
        53.75999450683594,
        53.779998779296878,
        53.79998779296875,
        53.81999206542969,
        53.839996337890628,
        53.86000061035156,
        53.87998962402344,
        53.899993896484378,
        53.91999816894531,
        53.93998718261719,
        53.959991455078128,
        53.97999572753906,
        54.0,
        54.019989013671878,
        54.03999328613281,
        54.05999755859375,
        54.08000183105469,
        54.09999084472656,
        54.1199951171875,
        54.13999938964844,
        54.15998840332031,
        54.17999267578125,
        54.19999694824219,
        54.220001220703128,
        54.239990234375,
        54.25999450683594,
        54.279998779296878,
        54.29998779296875,
        54.31999206542969,
        54.339996337890628,
        54.36000061035156,
        54.37998962402344,
        54.399993896484378,
        54.41999816894531,
        54.43998718261719,
        54.459991455078128,
        54.47999572753906,
        54.5,
        54.519989013671878,
        54.53999328613281,
        54.55999755859375,
        54.58000183105469,
        54.59999084472656,
        54.6199951171875,
        54.63999938964844,
        54.65998840332031,
        54.67999267578125,
        54.69999694824219,
        54.720001220703128,
        54.739990234375,
        54.75999450683594,
        54.779998779296878,
        54.79998779296875,
        54.81999206542969,
        54.839996337890628,
        54.86000061035156,
        54.87998962402344,
        54.899993896484378,
        54.91999816894531,
        54.93998718261719,
        54.959991455078128,
        54.97999572753906,
        55.0,
        55.019989013671878,
        55.03999328613281,
        55.05999755859375,
        55.08000183105469,
        55.09999084472656,
        55.1199951171875,
        55.13999938964844,
        55.15998840332031,
        55.17999267578125,
        55.19999694824219,
        55.220001220703128,
        55.239990234375,
        55.25999450683594,
        55.279998779296878,
        55.29998779296875,
        55.31999206542969,
        55.339996337890628,
        55.36000061035156,
        55.37998962402344,
        55.399993896484378,
        55.41999816894531,
        55.43998718261719,
        55.459991455078128,
        55.47999572753906,
        55.5,
        55.519989013671878,
        55.53999328613281,
        55.55999755859375,
        55.58000183105469,
        55.59999084472656,
        55.6199951171875,
        55.63999938964844,
        55.65998840332031,
        55.67999267578125,
        55.69999694824219,
        55.720001220703128,
        55.739990234375,
        55.75999450683594,
        55.779998779296878,
        55.79998779296875,
        55.81999206542969,
        55.839996337890628,
        55.86000061035156,
        55.87998962402344,
        55.899993896484378,
        55.91999816894531,
        55.93998718261719,
        55.959991455078128,
        55.97999572753906,
        56.0,
        56.019989013671878,
        56.03999328613281,
        56.05999755859375,
        56.08000183105469,
        56.09999084472656,
        56.1199951171875,
        56.13999938964844,
        56.15998840332031,
        56.17999267578125,
        56.19999694824219,
        56.220001220703128,
        56.239990234375,
        56.25999450683594,
        56.279998779296878,
        56.29998779296875,
        56.31999206542969,
        56.339996337890628,
        56.36000061035156,
        56.37998962402344,
        56.399993896484378,
        56.41999816894531,
        56.43998718261719,
        56.459991455078128,
        56.47999572753906,
        56.5,
        56.519989013671878,
        56.53999328613281,
        56.55999755859375,
        56.58000183105469,
        56.59999084472656,
        56.6199951171875,
        56.63999938964844,
        56.65998840332031,
        56.67999267578125,
        56.69999694824219,
        56.720001220703128,
        56.739990234375,
        56.75999450683594,
        56.779998779296878,
        56.79998779296875,
        56.81999206542969,
        56.839996337890628,
        56.86000061035156,
        56.87998962402344,
        56.899993896484378,
        56.91999816894531,
        56.93998718261719,
        56.959991455078128,
        56.97999572753906,
        57.0,
        57.019989013671878,
        57.03999328613281,
        57.05999755859375,
        57.08000183105469,
        57.09999084472656,
        57.1199951171875,
        57.13999938964844,
        57.15998840332031,
        57.17999267578125,
        57.19999694824219,
        57.220001220703128,
        57.239990234375,
        57.25999450683594,
        57.279998779296878,
        57.29998779296875,
        57.31999206542969,
        57.339996337890628,
        57.36000061035156,
        57.37998962402344,
        57.399993896484378,
        57.41999816894531,
        57.43998718261719,
        57.459991455078128,
        57.47999572753906,
        57.5,
        57.519989013671878,
        57.53999328613281,
        57.55999755859375,
        57.58000183105469,
        57.59999084472656,
        57.6199951171875,
        57.63999938964844,
        57.65998840332031,
        57.67999267578125,
        57.69999694824219,
        57.720001220703128,
        57.739990234375,
        57.75999450683594,
        57.779998779296878,
        57.79998779296875,
        57.81999206542969,
        57.839996337890628,
        57.86000061035156,
        57.87998962402344,
        57.899993896484378,
        57.91999816894531,
        57.93998718261719,
        57.959991455078128,
        57.97999572753906,
        58.0,
        58.019989013671878,
        58.03999328613281,
        58.05999755859375,
        58.08000183105469,
        58.09999084472656,
        58.1199951171875,
        58.13999938964844,
        58.15998840332031,
        58.17999267578125,
        58.19999694824219,
        58.220001220703128,
        58.239990234375,
        58.25999450683594,
        58.279998779296878,
        58.29998779296875,
        58.31999206542969,
        58.339996337890628,
        58.36000061035156,
        58.37998962402344,
        58.399993896484378,
        58.41999816894531,
        58.43998718261719,
        58.459991455078128,
        58.47999572753906,
        58.5,
        58.519989013671878,
        58.53999328613281,
        58.55999755859375,
        58.58000183105469,
        58.59999084472656,
        58.6199951171875,
        58.63999938964844,
        58.65998840332031,
        58.67999267578125,
        58.69999694824219,
        58.720001220703128,
        58.739990234375,
        58.75999450683594,
        58.779998779296878,
        58.79998779296875,
        58.81999206542969,
        58.839996337890628,
        58.86000061035156,
        58.87998962402344,
        58.899993896484378,
        58.91999816894531,
        58.93998718261719,
        58.959991455078128,
        58.97999572753906,
        59.0,
        59.019989013671878,
        59.03999328613281,
        59.05999755859375,
        59.08000183105469,
        59.09999084472656,
        59.1199951171875,
        59.13999938964844,
        59.15998840332031,
        59.17999267578125,
        59.19999694824219,
        59.220001220703128,
        59.239990234375,
        59.25999450683594,
        59.279998779296878,
        59.29998779296875,
        59.31999206542969,
        59.339996337890628,
        59.36000061035156,
        59.37998962402344,
        59.399993896484378,
        59.41999816894531,
        59.43998718261719,
        59.459991455078128,
        59.47999572753906,
        59.5,
        59.519989013671878,
        59.53999328613281,
        59.55999755859375,
        59.58000183105469,
        59.59999084472656,
        59.6199951171875,
        59.63999938964844,
        59.65998840332031,
        59.67999267578125,
        59.69999694824219,
        59.720001220703128,
        59.739990234375,
        59.75999450683594,
        59.779998779296878,
        59.79998779296875,
        59.81999206542969,
        59.839996337890628,
        59.86000061035156,
        59.87998962402344,
        59.899993896484378,
        59.91999816894531,
        59.93998718261719,
        59.959991455078128,
        59.97999572753906
    ],
    "rightHandPositions": [
        "(-0.181893, 1.228074, -0.121699)",
        "(-0.182475, 1.240354, -0.115078)",
        "(-0.182475, 1.240354, -0.115078)",
        "(-0.182471, 1.246721, -0.111361)",
        "(-0.182638, 1.252160, -0.108166)",
        "(-0.183447, 1.260222, -0.105718)",
        "(-0.183291, 1.261154, -0.105219)",
        "(-0.182395, 1.259882, -0.099767)",
        "(-0.182395, 1.259882, -0.099767)",
        "(-0.181821, 1.258691, -0.094009)",
        "(-0.181852, 1.258385, -0.090124)",
        "(-0.182344, 1.259885, -0.089211)",
        "(-0.181994, 1.261597, -0.091788)",
        "(-0.181994, 1.261597, -0.091788)",
        "(-0.181394, 1.261694, -0.092484)",
        "(-0.183422, 1.263845, -0.089357)",
        "(-0.186000, 1.266994, -0.081850)",
        "(-0.188500, 1.271208, -0.074781)",
        "(-0.188500, 1.271208, -0.074781)",
        "(-0.188473, 1.274296, -0.073389)",
        "(-0.187947, 1.277740, -0.073318)",
        "(-0.187024, 1.279844, -0.072309)",
        "(-0.184145, 1.281191, -0.067226)",
        "(-0.184145, 1.281191, -0.067226)",
        "(-0.182201, 1.283034, -0.066275)",
        "(-0.179358, 1.285973, -0.067994)",
        "(-0.176339, 1.289019, -0.069756)",
        "(-0.173421, 1.292323, -0.070084)",
        "(-0.173421, 1.292323, -0.070084)",
        "(-0.170898, 1.293739, -0.070204)",
        "(-0.168430, 1.295399, -0.070313)",
        "(-0.167471, 1.297471, -0.069773)",
        "(-0.166749, 1.300442, -0.068780)",
        "(-0.166749, 1.300442, -0.068780)",
        "(-0.166176, 1.302376, -0.067844)",
        "(-0.166099, 1.304714, -0.066716)",
        "(-0.166116, 1.307442, -0.065421)",
        "(-0.165431, 1.311924, -0.063081)",
        "(-0.164578, 1.315419, -0.061583)",
        "(-0.164578, 1.315419, -0.061583)",
        "(-0.163674, 1.319296, -0.060116)",
        "(-0.162543, 1.323332, -0.058579)",
        "(-0.160125, 1.328762, -0.055926)",
        "(-0.160125, 1.328762, -0.055926)",
        "(-0.157748, 1.331796, -0.054271)",
        "(-0.154960, 1.334351, -0.052883)",
        "(-0.152419, 1.336539, -0.050977)",
        "(-0.149391, 1.339451, -0.047548)",
        "(-0.149391, 1.339451, -0.047548)",
        "(-0.147797, 1.341600, -0.045619)",
        "(-0.146725, 1.343979, -0.043928)",
        "(-0.145929, 1.346403, -0.042394)",
        "(-0.145276, 1.349561, -0.040254)",
        "(-0.145276, 1.349561, -0.040254)",
        "(-0.144768, 1.351399, -0.038704)",
        "(-0.143989, 1.352964, -0.036842)",
        "(-0.143355, 1.354380, -0.035061)",
        "(-0.143028, 1.356893, -0.032797)",
        "(-0.143028, 1.356893, -0.032797)",
        "(-0.142758, 1.358629, -0.031313)",
        "(-0.142536, 1.362237, -0.030023)",
        "(-0.142536, 1.362237, -0.030023)",
        "(-0.141632, 1.367733, -0.029725)",
        "(-0.141632, 1.367733, -0.029725)",
        "(-0.140795, 1.370340, -0.029925)",
        "(-0.139819, 1.372832, -0.030174)",
        "(-0.138707, 1.375239, -0.030445)",
        "(-0.136903, 1.378555, -0.031016)",
        "(-0.136903, 1.378555, -0.031016)",
        "(-0.135674, 1.380273, -0.031262)",
        "(-0.134677, 1.381772, -0.031349)",
        "(-0.133588, 1.383097, -0.031444)",
        "(-0.131705, 1.385374, -0.031617)",
        "(-0.131705, 1.385374, -0.031617)",
        "(-0.130325, 1.387652, -0.031508)",
        "(-0.128697, 1.390934, -0.031494)",
        "(-0.126762, 1.395314, -0.031600)",
        "(-0.123110, 1.404252, -0.032235)",
        "(-0.123110, 1.404252, -0.032235)",
        "(-0.120503, 1.411805, -0.032939)",
        "(-0.117977, 1.420408, -0.033824)",
        "(-0.115598, 1.429705, -0.034584)",
        "(-0.112784, 1.444639, -0.035860)",
        "(-0.112784, 1.444639, -0.035860)",
        "(-0.111226, 1.455016, -0.036914)",
        "(-0.109422, 1.465151, -0.037900)",
        "(-0.107134, 1.474997, -0.038937)",
        "(-0.104613, 1.489458, -0.040824)",
        "(-0.104613, 1.489458, -0.040824)",
        "(-0.103244, 1.498823, -0.042604)",
        "(-0.101472, 1.507623, -0.044771)",
        "(-0.099093, 1.515746, -0.047202)",
        "(-0.095774, 1.527043, -0.051615)",
        "(-0.095774, 1.527043, -0.051615)",
        "(-0.094182, 1.533958, -0.054988)",
        "(-0.092672, 1.540074, -0.058336)",
        "(-0.091114, 1.545328, -0.061516)",
        "(-0.088457, 1.551848, -0.065863)",
        "(-0.088457, 1.551848, -0.065863)",
        "(-0.086791, 1.555545, -0.068510)",
        "(-0.085389, 1.558793, -0.071086)",
        "(-0.084075, 1.561567, -0.073461)",
        "(-0.082197, 1.565077, -0.076032)",
        "(-0.082197, 1.565077, -0.076032)",
        "(-0.080708, 1.567015, -0.077329)",
        "(-0.079512, 1.568951, -0.078723)",
        "(-0.078554, 1.570836, -0.080114)",
        "(-0.076971, 1.573739, -0.082554)",
        "(-0.076971, 1.573739, -0.082554)",
        "(-0.075854, 1.575898, -0.084632)",
        "(-0.074904, 1.578520, -0.087290)",
        "(-0.073820, 1.581486, -0.090502)",
        "(-0.072133, 1.586420, -0.095869)",
        "(-0.072133, 1.586420, -0.095869)",
        "(-0.071080, 1.590143, -0.100024)",
        "(-0.070193, 1.594280, -0.104842)",
        "(-0.069324, 1.598805, -0.110270)",
        "(-0.068063, 1.605988, -0.119014)",
        "(-0.068063, 1.605988, -0.119014)",
        "(-0.067140, 1.610838, -0.125400)",
        "(-0.066603, 1.615646, -0.132118)",
        "(-0.066268, 1.620406, -0.139337)",
        "(-0.065880, 1.627192, -0.150537)",
        "(-0.065880, 1.627192, -0.150537)",
        "(-0.065643, 1.631366, -0.158305)",
        "(-0.065391, 1.635052, -0.166235)",
        "(-0.065178, 1.638251, -0.174326)",
        "(-0.064929, 1.642120, -0.186643)",
        "(-0.064929, 1.642120, -0.186643)",
        "(-0.064865, 1.644173, -0.194708)",
        "(-0.064747, 1.645736, -0.202791)",
        "(-0.064637, 1.646751, -0.210691)",
        "(-0.064247, 1.647123, -0.222259)",
        "(-0.064247, 1.647123, -0.222259)",
        "(-0.063832, 1.646661, -0.229820)",
        "(-0.063325, 1.645560, -0.237140)",
        "(-0.062785, 1.643849, -0.244352)",
        "(-0.062077, 1.640049, -0.254812)",
        "(-0.062077, 1.640049, -0.254812)",
        "(-0.061277, 1.636655, -0.261588)",
        "(-0.060154, 1.632563, -0.268234)",
        "(-0.058818, 1.627743, -0.274734)",
        "(-0.056535, 1.619557, -0.284446)",
        "(-0.056535, 1.619557, -0.284446)",
        "(-0.054613, 1.613447, -0.290983)",
        "(-0.052249, 1.606752, -0.297506)",
        "(-0.050004, 1.599640, -0.303578)",
        "(-0.047454, 1.588227, -0.311791)",
        "(-0.047454, 1.588227, -0.311791)",
        "(-0.045498, 1.579806, -0.316694)",
        "(-0.043409, 1.570758, -0.321193)",
        "(-0.041655, 1.561246, -0.325241)",
        "(-0.039310, 1.545838, -0.330338)",
        "(-0.039310, 1.545838, -0.330338)",
        "(-0.037324, 1.534658, -0.333429)",
        "(-0.035880, 1.523239, -0.336236)",
        "(-0.035006, 1.511716, -0.338984)",
        "(-0.033469, 1.493651, -0.342642)",
        "(-0.033469, 1.493651, -0.342642)",
        "(-0.032223, 1.481152, -0.344750)",
        "(-0.031262, 1.468320, -0.346382)",
        "(-0.030479, 1.455207, -0.347812)",
        "(-0.029813, 1.435122, -0.349259)",
        "(-0.029813, 1.435122, -0.349259)",
        "(-0.029453, 1.421440, -0.349782)",
        "(-0.028774, 1.407193, -0.350032)",
        "(-0.028256, 1.392807, -0.350132)",
        "(-0.028310, 1.371040, -0.349683)",
        "(-0.028310, 1.371040, -0.349683)",
        "(-0.028294, 1.356064, -0.349018)",
        "(-0.028383, 1.340961, -0.347684)",
        "(-0.028578, 1.325675, -0.345595)",
        "(-0.028971, 1.302149, -0.341205)",
        "(-0.028971, 1.302149, -0.341205)",
        "(-0.029550, 1.286648, -0.337394)",
        "(-0.030249, 1.271219, -0.332985)",
        "(-0.031127, 1.255741, -0.327731)",
        "(-0.032620, 1.233090, -0.318437)",
        "(-0.032620, 1.233090, -0.318437)",
        "(-0.034333, 1.218841, -0.310872)",
        "(-0.036184, 1.205023, -0.302259)",
        "(-0.037973, 1.191978, -0.292490)",
        "(-0.040232, 1.180232, -0.281742)",
        "(-0.041514, 1.174971, -0.275926)",
        "(-0.044243, 1.165307, -0.263650)",
        "(-0.047207, 1.156817, -0.250667)",
        "(-0.050224, 1.149809, -0.237465)",
        "(-0.054653, 1.142669, -0.217577)",
        "(-0.054653, 1.142669, -0.217577)",
        "(-0.057377, 1.139406, -0.204260)",
        "(-0.060359, 1.137693, -0.190847)",
        "(-0.062922, 1.136782, -0.177667)",
        "(-0.066044, 1.137659, -0.158251)",
        "(-0.066044, 1.137659, -0.158251)",
        "(-0.068497, 1.139532, -0.145170)",
        "(-0.070503, 1.142130, -0.132891)",
        "(-0.072114, 1.145991, -0.121461)",
        "(-0.074610, 1.153482, -0.105069)",
        "(-0.074610, 1.153482, -0.105069)",
        "(-0.076346, 1.159161, -0.094821)",
        "(-0.077835, 1.165995, -0.086291)",
        "(-0.078826, 1.174053, -0.079384)",
        "(-0.080251, 1.186892, -0.069804)",
        "(-0.080251, 1.186892, -0.069804)",
        "(-0.081015, 1.195452, -0.064690)",
        "(-0.081838, 1.204716, -0.060374)",
        "(-0.082371, 1.214157, -0.056632)",
        "(-0.082762, 1.228743, -0.052348)",
        "(-0.082762, 1.228743, -0.052348)",
        "(-0.083213, 1.238698, -0.050279)",
        "(-0.083688, 1.248594, -0.048762)",
        "(-0.083899, 1.258428, -0.047918)",
        "(-0.084031, 1.272947, -0.047278)",
        "(-0.084031, 1.272947, -0.047278)",
        "(-0.084024, 1.282379, -0.047177)",
        "(-0.083985, 1.291650, -0.047220)",
        "(-0.084333, 1.300997, -0.047594)",
        "(-0.083890, 1.314522, -0.048069)",
        "(-0.083890, 1.314522, -0.048069)",
        "(-0.083493, 1.323331, -0.048229)",
        "(-0.083975, 1.332462, -0.048567)",
        "(-0.084581, 1.341707, -0.048803)",
        "(-0.084219, 1.355199, -0.048953)",
        "(-0.084219, 1.355199, -0.048953)",
        "(-0.083699, 1.364114, -0.049005)",
        "(-0.084392, 1.373375, -0.049309)",
        "(-0.084652, 1.382425, -0.049493)",
        "(-0.083853, 1.395344, -0.049255)",
        "(-0.083853, 1.395344, -0.049255)",
        "(-0.083477, 1.403840, -0.049166)",
        "(-0.083878, 1.412377, -0.049285)",
        "(-0.083837, 1.420612, -0.049334)",
        "(-0.083212, 1.432683, -0.049455)",
        "(-0.083212, 1.432683, -0.049455)",
        "(-0.082613, 1.440771, -0.049688)",
        "(-0.082515, 1.449019, -0.050144)",
        "(-0.082036, 1.457245, -0.050682)",
        "(-0.080603, 1.469490, -0.051645)",
        "(-0.080603, 1.469490, -0.051645)",
        "(-0.079159, 1.477642, -0.052592)",
        "(-0.078716, 1.485967, -0.053650)",
        "(-0.078675, 1.494303, -0.054678)",
        "(-0.077055, 1.506331, -0.056224)",
        "(-0.077055, 1.506331, -0.056224)",
        "(-0.075735, 1.514179, -0.057389)",
        "(-0.075511, 1.522138, -0.058893)",
        "(-0.075417, 1.530063, -0.060636)",
        "(-0.074519, 1.541419, -0.063313)",
        "(-0.074519, 1.541419, -0.063313)",
        "(-0.073215, 1.548889, -0.065290)",
        "(-0.072630, 1.556383, -0.067389)",
        "(-0.072441, 1.563897, -0.069723)",
        "(-0.070919, 1.574738, -0.073715)",
        "(-0.070919, 1.574738, -0.073715)",
        "(-0.069733, 1.581947, -0.076933)",
        "(-0.069187, 1.589142, -0.080559)",
        "(-0.068834, 1.596125, -0.084453)",
        "(-0.067294, 1.605797, -0.090688)",
        "(-0.067294, 1.605797, -0.090688)",
        "(-0.066080, 1.611977, -0.095377)",
        "(-0.065094, 1.617922, -0.100535)",
        "(-0.064452, 1.623659, -0.106047)",
        "(-0.062756, 1.631365, -0.114965)",
        "(-0.062756, 1.631365, -0.114965)",
        "(-0.061329, 1.636167, -0.121448)",
        "(-0.060090, 1.640814, -0.128206)",
        "(-0.059069, 1.645191, -0.135323)",
        "(-0.057495, 1.650986, -0.146461)",
        "(-0.057495, 1.650986, -0.146461)",
        "(-0.056639, 1.654246, -0.153979)",
        "(-0.056041, 1.656914, -0.161654)",
        "(-0.055729, 1.659000, -0.169432)",
        "(-0.055194, 1.660670, -0.181144)",
        "(-0.055194, 1.660670, -0.181144)",
        "(-0.054958, 1.660762, -0.188989)",
        "(-0.054635, 1.660122, -0.197025)",
        "(-0.054108, 1.658744, -0.205292)",
        "(-0.053572, 1.655074, -0.217705)",
        "(-0.053572, 1.655074, -0.217705)",
        "(-0.053219, 1.651451, -0.226264)",
        "(-0.052654, 1.647202, -0.234264)",
        "(-0.051866, 1.642249, -0.242215)",
        "(-0.050411, 1.633596, -0.253762)",
        "(-0.050411, 1.633596, -0.253762)",
        "(-0.049828, 1.627066, -0.260930)",
        "(-0.048756, 1.620199, -0.267969)",
        "(-0.047704, 1.612895, -0.274554)",
        "(-0.045817, 1.601112, -0.283373)",
        "(-0.045817, 1.601112, -0.283373)",
        "(-0.044469, 1.592741, -0.288569)",
        "(-0.043280, 1.583958, -0.293714)",
        "(-0.040980, 1.569741, -0.301184)",
        "(-0.038882, 1.559377, -0.305754)",
        "(-0.038882, 1.559377, -0.305754)",
        "(-0.036794, 1.548003, -0.310017)",
        "(-0.034599, 1.535873, -0.313895)",
        "(-0.031766, 1.522677, -0.317489)",
        "(-0.026792, 1.501374, -0.322238)",
        "(-0.026792, 1.501374, -0.322238)",
        "(-0.023498, 1.486264, -0.324630)",
        "(-0.020839, 1.470384, -0.326156)",
        "(-0.018652, 1.453934, -0.326686)",
        "(-0.015023, 1.428412, -0.325907)",
        "(-0.015023, 1.428412, -0.325907)",
        "(-0.012767, 1.411042, -0.324455)",
        "(-0.011181, 1.393543, -0.322255)",
        "(-0.009862, 1.376161, -0.319295)",
        "(-0.008267, 1.350491, -0.313778)",
        "(-0.008267, 1.350491, -0.313778)",
        "(-0.007468, 1.333871, -0.309037)",
        "(-0.007165, 1.317713, -0.303569)",
        "(-0.007683, 1.302308, -0.297382)",
        "(-0.008968, 1.279982, -0.287019)",
        "(-0.008968, 1.279982, -0.287019)",
        "(-0.010059, 1.265907, -0.279552)",
        "(-0.011222, 1.252429, -0.271575)",
        "(-0.013445, 1.233481, -0.258205)",
        "(-0.014806, 1.221693, -0.248658)",
        "(-0.014806, 1.221693, -0.248658)",
        "(-0.016258, 1.210728, -0.238972)",
        "(-0.017899, 1.200803, -0.228811)",
        "(-0.019581, 1.191950, -0.218222)",
        "(-0.022230, 1.180706, -0.200973)",
        "(-0.022230, 1.180706, -0.200973)",
        "(-0.024059, 1.174818, -0.188644)",
        "(-0.025653, 1.170209, -0.177332)",
        "(-0.027782, 1.168156, -0.166730)",
        "(-0.030125, 1.167099, -0.150346)",
        "(-0.030125, 1.167099, -0.150346)",
        "(-0.031928, 1.168311, -0.139163)",
        "(-0.033643, 1.170736, -0.128128)",
        "(-0.035290, 1.174357, -0.117831)",
        "(-0.037548, 1.182012, -0.104091)",
        "(-0.037548, 1.182012, -0.104091)",
        "(-0.039070, 1.188411, -0.095530)",
        "(-0.040358, 1.195336, -0.088088)",
        "(-0.041725, 1.203420, -0.081875)",
        "(-0.043818, 1.216669, -0.073302)",
        "(-0.043818, 1.216669, -0.073302)",
        "(-0.045247, 1.226179, -0.068619)",
        "(-0.046489, 1.236073, -0.064907)",
        "(-0.047413, 1.246141, -0.061935)",
        "(-0.048923, 1.261575, -0.058298)",
        "(-0.048923, 1.261575, -0.058298)",
        "(-0.050014, 1.272011, -0.056430)",
        "(-0.050762, 1.282474, -0.054843)",
        "(-0.051599, 1.293016, -0.053504)",
        "(-0.052958, 1.308983, -0.051589)",
        "(-0.052958, 1.308983, -0.051589)",
        "(-0.053736, 1.319614, -0.050296)",
        "(-0.054621, 1.330262, -0.048970)",
        "(-0.055291, 1.340849, -0.047566)",
        "(-0.055936, 1.356802, -0.045357)",
        "(-0.055936, 1.356802, -0.045357)",
        "(-0.056528, 1.367529, -0.043987)",
        "(-0.056630, 1.378554, -0.042726)",
        "(-0.055926, 1.388834, -0.041623)",
        "(-0.055040, 1.404593, -0.040223)",
        "(-0.055040, 1.404593, -0.040223)",
        "(-0.054173, 1.415471, -0.039634)",
        "(-0.052135, 1.426402, -0.039184)",
        "(-0.049817, 1.437672, -0.039088)",
        "(-0.047174, 1.455013, -0.039809)",
        "(-0.047174, 1.455013, -0.039809)",
        "(-0.045558, 1.466683, -0.040688)",
        "(-0.043635, 1.478357, -0.041754)",
        "(-0.041646, 1.489868, -0.042801)",
        "(-0.039082, 1.506644, -0.044540)",
        "(-0.039082, 1.506644, -0.044540)",
        "(-0.036498, 1.517136, -0.045445)",
        "(-0.033702, 1.527195, -0.046552)",
        "(-0.031522, 1.537115, -0.047997)",
        "(-0.028710, 1.551108, -0.050538)",
        "(-0.028710, 1.551108, -0.050538)",
        "(-0.026440, 1.559695, -0.052641)",
        "(-0.024021, 1.567755, -0.055102)",
        "(-0.022280, 1.575088, -0.057610)",
        "(-0.021305, 1.584697, -0.061211)",
        "(-0.021305, 1.584697, -0.061211)",
        "(-0.020288, 1.589750, -0.063140)",
        "(-0.018878, 1.593919, -0.064621)",
        "(-0.017589, 1.597246, -0.065768)",
        "(-0.016595, 1.601016, -0.066990)",
        "(-0.016595, 1.601016, -0.066990)",
        "(-0.016132, 1.603030, -0.067183)",
        "(-0.015079, 1.605652, -0.067194)",
        "(-0.014023, 1.609027, -0.067127)",
        "(-0.013012, 1.615215, -0.067963)",
        "(-0.013012, 1.615215, -0.067963)",
        "(-0.013066, 1.619851, -0.069762)",
        "(-0.013791, 1.624707, -0.072596)",
        "(-0.014638, 1.629575, -0.076447)",
        "(-0.015633, 1.636731, -0.083931)",
        "(-0.015633, 1.636731, -0.083931)",
        "(-0.016001, 1.641494, -0.090376)",
        "(-0.016205, 1.646206, -0.097762)",
        "(-0.016369, 1.650963, -0.106299)",
        "(-0.016786, 1.658095, -0.121109)",
        "(-0.016786, 1.658095, -0.121109)",
        "(-0.016883, 1.662585, -0.131989)",
        "(-0.017177, 1.666907, -0.143151)",
        "(-0.017610, 1.670962, -0.154730)",
        "(-0.018368, 1.676485, -0.172964)",
        "(-0.018368, 1.676485, -0.172964)",
        "(-0.019040, 1.679741, -0.185602)",
        "(-0.019962, 1.682515, -0.198369)",
        "(-0.020882, 1.684510, -0.211414)",
        "(-0.022290, 1.686024, -0.230578)",
        "(-0.022290, 1.686024, -0.230578)",
        "(-0.023046, 1.685907, -0.243031)",
        "(-0.024014, 1.685067, -0.255375)",
        "(-0.024717, 1.683088, -0.267539)",
        "(-0.025754, 1.678370, -0.285086)",
        "(-0.025754, 1.678370, -0.285086)",
        "(-0.026465, 1.674066, -0.296205)",
        "(-0.026886, 1.668951, -0.306893)",
        "(-0.027029, 1.662828, -0.317283)",
        "(-0.027458, 1.651595, -0.332880)",
        "(-0.027458, 1.651595, -0.332880)",
        "(-0.027420, 1.643039, -0.342698)",
        "(-0.026665, 1.633586, -0.351959)",
        "(-0.025681, 1.623129, -0.360704)",
        "(-0.023811, 1.605678, -0.373310)",
        "(-0.023811, 1.605678, -0.373310)",
        "(-0.022108, 1.592880, -0.380865)",
        "(-0.020199, 1.579263, -0.387647)",
        "(-0.018423, 1.565116, -0.393627)",
        "(-0.015342, 1.542698, -0.401328)",
        "(-0.015342, 1.542698, -0.401328)",
        "(-0.013119, 1.526924, -0.405310)",
        "(-0.010927, 1.510555, -0.408084)",
        "(-0.008647, 1.492960, -0.410183)",
        "(-0.005775, 1.467295, -0.411884)",
        "(-0.005775, 1.467295, -0.411884)",
        "(-0.003759, 1.449491, -0.412237)",
        "(-0.001618, 1.431207, -0.411882)",
        "(0.000143, 1.412731, -0.410811)",
        "(0.002223, 1.385106, -0.408023)",
        "(0.002223, 1.385106, -0.408023)",
        "(0.003331, 1.366946, -0.405007)",
        "(0.003933, 1.348981, -0.400834)",
        "(0.004124, 1.331484, -0.395779)",
        "(0.004022, 1.305979, -0.386367)",
        "(0.004022, 1.305979, -0.386367)",
        "(0.003695, 1.289664, -0.379056)",
        "(0.003247, 1.273770, -0.370422)",
        "(0.002667, 1.258470, -0.360820)",
        "(0.001415, 1.237217, -0.344622)",
        "(0.001415, 1.237217, -0.344622)",
        "(0.000315, 1.224271, -0.332132)",
        "(-0.001176, 1.212715, -0.318686)",
        "(-0.002652, 1.202436, -0.304005)",
        "(-0.004269, 1.189048, -0.279066)",
        "(-0.004269, 1.189048, -0.279066)",
        "(-0.005965, 1.181983, -0.261846)",
        "(-0.007886, 1.177058, -0.244940)",
        "(-0.009791, 1.173504, -0.227655)",
        "(-0.012748, 1.171172, -0.202896)",
        "(-0.012748, 1.171172, -0.202896)",
        "(-0.014778, 1.171479, -0.187317)",
        "(-0.016881, 1.173368, -0.172115)",
        "(-0.018815, 1.176976, -0.158430)",
        "(-0.021779, 1.184876, -0.139538)",
        "(-0.021779, 1.184876, -0.139538)",
        "(-0.023472, 1.191327, -0.127541)",
        "(-0.025285, 1.199130, -0.117157)",
        "(-0.026986, 1.207900, -0.107845)",
        "(-0.028876, 1.222199, -0.095350)",
        "(-0.028876, 1.222199, -0.095350)",
        "(-0.029778, 1.232763, -0.088786)",
        "(-0.030703, 1.243950, -0.083464)",
        "(-0.031131, 1.255671, -0.079303)",
        "(-0.031734, 1.274388, -0.075007)",
        "(-0.031734, 1.274388, -0.075007)",
        "(-0.032124, 1.287453, -0.073209)",
        "(-0.032330, 1.300923, -0.072255)",
        "(-0.032353, 1.314733, -0.072004)",
        "(-0.032094, 1.335963, -0.072545)",
        "(-0.032094, 1.335963, -0.072545)",
        "(-0.032077, 1.350439, -0.073184)",
        "(-0.032458, 1.365079, -0.074049)",
        "(-0.032696, 1.379708, -0.074836)",
        "(-0.033926, 1.401657, -0.075778)",
        "(-0.033926, 1.401657, -0.075778)",
        "(-0.034741, 1.415933, -0.076114)",
        "(-0.035068, 1.429803, -0.076360)",
        "(-0.035272, 1.443513, -0.076729)",
        "(-0.036739, 1.463902, -0.077347)",
        "(-0.036739, 1.463902, -0.077347)",
        "(-0.037427, 1.477250, -0.077344)",
        "(-0.037579, 1.490326, -0.077383)",
        "(-0.038086, 1.503384, -0.078025)",
        "(-0.039668, 1.522305, -0.079266)",
        "(-0.039668, 1.522305, -0.079266)",
        "(-0.039307, 1.534354, -0.079822)",
        "(-0.038839, 1.546107, -0.080581)",
        "(-0.039357, 1.557461, -0.081620)",
        "(-0.038787, 1.573154, -0.082836)",
        "(-0.038787, 1.573154, -0.082836)",
        "(-0.037763, 1.583030, -0.084069)",
        "(-0.037264, 1.592459, -0.085761)",
        "(-0.037156, 1.601375, -0.087749)",
        "(-0.035726, 1.613600, -0.091025)",
        "(-0.035726, 1.613600, -0.091025)",
        "(-0.034537, 1.621341, -0.093536)",
        "(-0.034053, 1.628747, -0.096298)",
        "(-0.033327, 1.635790, -0.099065)",
        "(-0.031605, 1.645784, -0.103833)",
        "(-0.031605, 1.645784, -0.103833)",
        "(-0.030183, 1.651981, -0.107262)",
        "(-0.028903, 1.658005, -0.110846)",
        "(-0.027411, 1.663955, -0.114968)",
        "(-0.025169, 1.672770, -0.122267)",
        "(-0.025169, 1.672770, -0.122267)",
        "(-0.023344, 1.678513, -0.127693)",
        "(-0.021923, 1.684147, -0.133748)",
        "(-0.020833, 1.689658, -0.140584)",
        "(-0.018224, 1.697410, -0.151989)",
        "(-0.018224, 1.697410, -0.151989)",
        "(-0.016784, 1.702365, -0.160434)",
        "(-0.015695, 1.706943, -0.169404)",
        "(-0.014405, 1.711224, -0.178878)",
        "(-0.012337, 1.716797, -0.194181)",
        "(-0.012337, 1.716797, -0.194181)",
        "(-0.010834, 1.719672, -0.204784)",
        "(-0.009197, 1.721806, -0.215927)",
        "(-0.007574, 1.723045, -0.227670)",
        "(-0.005018, 1.723377, -0.246087)",
        "(-0.005018, 1.723377, -0.246087)",
        "(-0.003603, 1.722474, -0.258633)",
        "(-0.002029, 1.720517, -0.271259)",
        "(-0.000100, 1.717384, -0.283979)",
        "(0.002698, 1.710589, -0.303481)",
        "(0.002698, 1.710589, -0.303481)",
        "(0.004239, 1.704563, -0.316246)",
        "(0.005581, 1.697190, -0.328823)",
        "(0.007020, 1.688450, -0.341062)",
        "(0.009133, 1.672634, -0.358375)",
        "(0.009133, 1.672634, -0.358375)",
        "(0.010737, 1.660150, -0.368898)",
        "(0.012139, 1.646085, -0.378316)",
        "(0.013485, 1.630865, -0.386918)",
        "(0.015716, 1.605332, -0.397731)",
        "(0.015716, 1.605332, -0.397731)",
        "(0.017262, 1.587145, -0.403991)",
        "(0.018779, 1.567847, -0.408901)",
        "(0.020502, 1.547827, -0.412524)",
        "(0.022554, 1.516347, -0.415483)",
        "(0.022554, 1.516347, -0.415483)",
        "(0.023640, 1.494905, -0.416387)",
        "(0.024720, 1.473061, -0.416273)",
        "(0.025446, 1.451020, -0.415184)",
        "(0.026222, 1.418096, -0.411507)",
        "(0.026222, 1.418096, -0.411507)",
        "(0.027030, 1.396130, -0.408063)",
        "(0.027582, 1.374511, -0.404065)",
        "(0.028181, 1.353349, -0.399561)",
        "(0.028735, 1.322417, -0.391461)",
        "(0.028735, 1.322417, -0.391461)",
        "(0.028920, 1.302725, -0.385920)",
        "(0.028715, 1.283944, -0.379934)",
        "(0.028197, 1.266003, -0.372821)",
        "(0.027616, 1.240155, -0.360177)",
        "(0.027616, 1.240155, -0.360177)",
        "(0.027023, 1.224228, -0.351541)",
        "(0.026139, 1.209442, -0.342492)",
        "(0.025215, 1.195519, -0.332287)",
        "(0.024113, 1.175654, -0.314286)",
        "(0.024113, 1.175654, -0.314286)",
        "(0.023220, 1.163868, -0.301550)",
        "(0.021895, 1.153686, -0.287727)",
        "(0.020524, 1.144612, -0.273207)",
        "(0.017825, 1.133862, -0.251118)",
        "(0.017825, 1.133862, -0.251118)",
        "(0.016271, 1.128021, -0.235625)",
        "(0.014482, 1.123735, -0.219879)",
        "(0.012037, 1.121619, -0.204271)",
        "(0.008709, 1.122284, -0.181261)",
        "(0.008709, 1.122284, -0.181261)",
        "(0.006241, 1.125280, -0.165294)",
        "(0.004061, 1.129633, -0.149888)",
        "(0.001923, 1.136391, -0.135994)",
        "(-0.001811, 1.149714, -0.114913)",
        "(-0.001811, 1.149714, -0.114913)",
        "(-0.003999, 1.160621, -0.102364)",
        "(-0.006138, 1.172381, -0.092090)",
        "(-0.007641, 1.184761, -0.082128)",
        "(-0.009952, 1.205431, -0.069663)",
        "(-0.009952, 1.205431, -0.069663)",
        "(-0.011329, 1.220252, -0.063159)",
        "(-0.012777, 1.235971, -0.057828)",
        "(-0.013876, 1.252270, -0.053931)",
        "(-0.015894, 1.277462, -0.049832)",
        "(-0.015894, 1.277462, -0.049832)",
        "(-0.016314, 1.294112, -0.048103)",
        "(-0.016399, 1.310853, -0.047220)",
        "(-0.017080, 1.327554, -0.046823)",
        "(-0.018445, 1.352001, -0.046680)",
        "(-0.018445, 1.352001, -0.046680)",
        "(-0.017698, 1.367586, -0.046670)",
        "(-0.017100, 1.382998, -0.046664)",
        "(-0.018422, 1.398570, -0.047168)",
        "(-0.018385, 1.421030, -0.047193)",
        "(-0.018385, 1.421030, -0.047193)",
        "(-0.017231, 1.435626, -0.047076)",
        "(-0.017926, 1.450174, -0.047108)",
        "(-0.018557, 1.464397, -0.047075)",
        "(-0.018476, 1.478134, -0.046669)",
        "(-0.018246, 1.484843, -0.046477)",
        "(-0.018319, 1.498127, -0.046248)",
        "(-0.019091, 1.511148, -0.046386)",
        "(-0.019170, 1.523841, -0.046393)",
        "(-0.018397, 1.542043, -0.046191)",
        "(-0.018397, 1.542043, -0.046191)",
        "(-0.019116, 1.553927, -0.046395)",
        "(-0.019999, 1.565477, -0.046705)",
        "(-0.020237, 1.576633, -0.046959)",
        "(-0.019530, 1.592676, -0.047364)",
        "(-0.019530, 1.592676, -0.047364)",
        "(-0.020742, 1.603154, -0.048310)",
        "(-0.021305, 1.613289, -0.049562)",
        "(-0.021316, 1.623056, -0.050959)",
        "(-0.021465, 1.637463, -0.053954)",
        "(-0.021465, 1.637463, -0.053954)",
        "(-0.022267, 1.646727, -0.056443)",
        "(-0.022498, 1.655677, -0.059065)",
        "(-0.022702, 1.664346, -0.061917)",
        "(-0.022937, 1.676836, -0.066598)",
        "(-0.022937, 1.676836, -0.066598)",
        "(-0.023865, 1.684814, -0.070228)",
        "(-0.024285, 1.692470, -0.074251)",
        "(-0.024428, 1.699992, -0.078919)",
        "(-0.024823, 1.710957, -0.087398)",
        "(-0.024823, 1.710957, -0.087398)",
        "(-0.025678, 1.717775, -0.093788)",
        "(-0.026158, 1.724216, -0.100756)",
        "(-0.026526, 1.730150, -0.108525)",
        "(-0.027384, 1.738127, -0.121763)",
        "(-0.027384, 1.738127, -0.121763)",
        "(-0.028127, 1.742811, -0.131387)",
        "(-0.028340, 1.746689, -0.141618)",
        "(-0.028645, 1.749952, -0.152178)",
        "(-0.029406, 1.753417, -0.168657)",
        "(-0.029406, 1.753417, -0.168657)",
        "(-0.029656, 1.754967, -0.180389)",
        "(-0.029721, 1.755905, -0.192729)",
        "(-0.029842, 1.756221, -0.205168)",
        "(-0.029735, 1.755368, -0.223868)",
        "(-0.029735, 1.755368, -0.223868)",
        "(-0.029631, 1.754205, -0.236568)",
        "(-0.029561, 1.752583, -0.249162)",
        "(-0.029381, 1.750259, -0.261300)",
        "(-0.028895, 1.745311, -0.278926)",
        "(-0.028895, 1.745311, -0.278926)",
        "(-0.028529, 1.741142, -0.289947)",
        "(-0.027732, 1.736141, -0.300021)",
        "(-0.026400, 1.726691, -0.313584)",
        "(-0.025435, 1.719129, -0.321428)",
        "(-0.025435, 1.719129, -0.321428)",
        "(-0.023689, 1.710420, -0.329040)",
        "(-0.021531, 1.701254, -0.335935)",
        "(-0.019373, 1.691224, -0.342474)",
        "(-0.015711, 1.674680, -0.352103)",
        "(-0.015711, 1.674680, -0.352103)",
        "(-0.012975, 1.662721, -0.358515)",
        "(-0.009909, 1.650052, -0.364399)",
        "(-0.006799, 1.636824, -0.369442)",
        "(-0.001616, 1.615880, -0.376284)",
        "(-0.001616, 1.615880, -0.376284)",
        "(0.001366, 1.601271, -0.380268)",
        "(0.004324, 1.586277, -0.383593)",
        "(0.007183, 1.570734, -0.386576)",
        "(0.010873, 1.547041, -0.390587)",
        "(0.010873, 1.547041, -0.390587)",
        "(0.013575, 1.530801, -0.392569)",
        "(0.015960, 1.514085, -0.394444)",
        "(0.017306, 1.497237, -0.395895)",
        "(0.018687, 1.480028, -0.396753)",
        "(0.019366, 1.471152, -0.396813)",
        "(0.020305, 1.452917, -0.396492)",
        "(0.020637, 1.434493, -0.395388)",
        "(0.021551, 1.415392, -0.393272)",
        "(0.022057, 1.385866, -0.388220)",
        "(0.022057, 1.385866, -0.388220)",
        "(0.022005, 1.366206, -0.384228)",
        "(0.022190, 1.346599, -0.379900)",
        "(0.021694, 1.317868, -0.371495)",
        "(0.021258, 1.299329, -0.364555)",
        "(0.021258, 1.299329, -0.364555)",
        "(0.020574, 1.281860, -0.356632)",
        "(0.019702, 1.265578, -0.347659)",
        "(0.018593, 1.250667, -0.337118)",
        "(0.016786, 1.230765, -0.319384)",
        "(0.016786, 1.230765, -0.319384)",
        "(0.015113, 1.219337, -0.306695)",
        "(0.014083, 1.208530, -0.293328)",
        "(0.012829, 1.199387, -0.279723)",
        "(0.010995, 1.187985, -0.258747)",
        "(0.010995, 1.187985, -0.258747)",
        "(0.009779, 1.181760, -0.244129)",
        "(0.008601, 1.176630, -0.229594)",
        "(0.007365, 1.172859, -0.215396)",
        "(0.005490, 1.169105, -0.193482)",
        "(0.005490, 1.169105, -0.193482)",
        "(0.004424, 1.168166, -0.178860)",
        "(0.003467, 1.168612, -0.165012)",
        "(0.002389, 1.170564, -0.151341)",
        "(0.000867, 1.175362, -0.131381)",
        "(0.000867, 1.175362, -0.131381)",
        "(-0.000231, 1.180103, -0.118965)",
        "(-0.001208, 1.186487, -0.107615)",
        "(-0.002700, 1.197414, -0.091406)",
        "(-0.003462, 1.206062, -0.082474)",
        "(-0.003462, 1.206062, -0.082474)",
        "(-0.004263, 1.215851, -0.074881)",
        "(-0.004659, 1.225805, -0.067526)",
        "(-0.005117, 1.236728, -0.060946)",
        "(-0.005834, 1.253978, -0.052060)",
        "(-0.005834, 1.253978, -0.052060)",
        "(-0.006155, 1.266018, -0.047294)",
        "(-0.006334, 1.278526, -0.043378)",
        "(-0.006602, 1.291404, -0.040063)",
        "(-0.007127, 1.311075, -0.036050)",
        "(-0.007127, 1.311075, -0.036050)",
        "(-0.007207, 1.324405, -0.034086)",
        "(-0.006924, 1.337814, -0.032660)",
        "(-0.006909, 1.351361, -0.031662)",
        "(-0.007300, 1.371749, -0.030821)",
        "(-0.007300, 1.371749, -0.030821)",
        "(-0.006603, 1.385086, -0.030311)",
        "(-0.006001, 1.398318, -0.030274)",
        "(-0.006307, 1.411808, -0.033010)",
        "(-0.004939, 1.430872, -0.036359)",
        "(-0.004939, 1.430872, -0.036359)",
        "(-0.003450, 1.443317, -0.037504)",
        "(-0.003428, 1.456116, -0.038702)",
        "(-0.003628, 1.468079, -0.040247)",
        "(-0.002277, 1.485582, -0.042770)",
        "(-0.002277, 1.485582, -0.042770)",
        "(-0.000861, 1.497277, -0.044689)",
        "(-0.000852, 1.509005, -0.047098)",
        "(-0.000310, 1.520520, -0.049052)",
        "(0.000657, 1.537607, -0.051967)",
        "(0.000657, 1.537607, -0.051967)",
        "(0.000125, 1.548918, -0.054047)",
        "(-0.001006, 1.560041, -0.056078)",
        "(-0.001598, 1.570703, -0.057577)",
        "(-0.001594, 1.586455, -0.059854)",
        "(-0.001594, 1.586455, -0.059854)",
        "(-0.002399, 1.596793, -0.061666)",
        "(-0.002962, 1.606959, -0.063745)",
        "(-0.002682, 1.616863, -0.065790)",
        "(-0.001534, 1.631560, -0.068977)",
        "(-0.001534, 1.631560, -0.068977)",
        "(-0.001561, 1.641106, -0.071321)",
        "(-0.001776, 1.650453, -0.073941)",
        "(-0.001422, 1.659406, -0.076549)",
        "(-0.000814, 1.672634, -0.081182)",
        "(-0.000814, 1.672634, -0.081182)",
        "(-0.001056, 1.681205, -0.084526)",
        "(-0.001471, 1.689425, -0.088262)",
        "(-0.001524, 1.697384, -0.092503)",
        "(-0.001276, 1.708927, -0.099888)",
        "(-0.001276, 1.708927, -0.099888)",
        "(-0.001398, 1.716258, -0.105383)",
        "(-0.001797, 1.723159, -0.111236)",
        "(-0.002186, 1.732599, -0.120986)",
        "(-0.002336, 1.738595, -0.127987)",
        "(-0.002336, 1.738595, -0.127987)",
        "(-0.002666, 1.743931, -0.135368)",
        "(-0.002943, 1.748836, -0.142856)",
        "(-0.002826, 1.753000, -0.150505)",
        "(-0.002224, 1.758163, -0.162515)",
        "(-0.002224, 1.758163, -0.162515)",
        "(-0.002201, 1.760850, -0.170646)",
        "(-0.002210, 1.762938, -0.178966)",
        "(-0.001988, 1.764375, -0.187388)",
        "(-0.001634, 1.765371, -0.200280)",
        "(-0.001634, 1.765371, -0.200280)",
        "(-0.001268, 1.765422, -0.209242)",
        "(-0.001064, 1.764980, -0.218411)",
        "(-0.000751, 1.764006, -0.227482)",
        "(-0.000061, 1.761705, -0.241023)",
        "(-0.000061, 1.761705, -0.241023)",
        "(0.000316, 1.759501, -0.250012)",
        "(0.000765, 1.756646, -0.258846)",
        "(0.001424, 1.753356, -0.267523)",
        "(0.002325, 1.746950, -0.279639)",
        "(0.002325, 1.746950, -0.279639)",
        "(0.003057, 1.741738, -0.287154)",
        "(0.003839, 1.736016, -0.294498)",
        "(0.004716, 1.729548, -0.301543)",
        "(0.006848, 1.718859, -0.311740)",
        "(0.006848, 1.718859, -0.311740)",
        "(0.008176, 1.710995, -0.318387)",
        "(0.009749, 1.702403, -0.324768)",
        "(0.011666, 1.693144, -0.330725)",
        "(0.015054, 1.677695, -0.338768)",
        "(0.015054, 1.677695, -0.338768)",
        "(0.017142, 1.666396, -0.343521)",
        "(0.019439, 1.654344, -0.347925)",
        "(0.021616, 1.641541, -0.352443)",
        "(0.024453, 1.621076, -0.359697)",
        "(0.024453, 1.621076, -0.359697)",
        "(0.026135, 1.606646, -0.364617)",
        "(0.028125, 1.591396, -0.369526)",
        "(0.029812, 1.575344, -0.374165)",
        "(0.031501, 1.550680, -0.380964)",
        "(0.031501, 1.550680, -0.380964)",
        "(0.032225, 1.533596, -0.384831)",
        "(0.032971, 1.515827, -0.387811)",
        "(0.033303, 1.496967, -0.389728)",
        "(0.033734, 1.469420, -0.390564)",
        "(0.033734, 1.469420, -0.390564)",
        "(0.034063, 1.450214, -0.390027)",
        "(0.033717, 1.430838, -0.388708)",
        "(0.033337, 1.411411, -0.386703)",
        "(0.033543, 1.382003, -0.381116)",
        "(0.033543, 1.382003, -0.381116)",
        "(0.033548, 1.362241, -0.376135)",
        "(0.032625, 1.343005, -0.371034)",
        "(0.031306, 1.314822, -0.360804)",
        "(0.031133, 1.296073, -0.351971)",
        "(0.031133, 1.296073, -0.351971)",
        "(0.029605, 1.261989, -0.330299)",
        "(0.029181, 1.254325, -0.323468)",
        "(0.028000, 1.239826, -0.309779)",
        "(0.026311, 1.227467, -0.295485)",
        "(0.026311, 1.227467, -0.295485)",
        "(0.024332, 1.217046, -0.280252)",
        "(0.022288, 1.208229, -0.264135)",
        "(0.019747, 1.201243, -0.247047)",
        "(0.016255, 1.193769, -0.220310)",
        "(0.016255, 1.193769, -0.220310)",
        "(0.013951, 1.190747, -0.203296)",
        "(0.011764, 1.189399, -0.186170)",
        "(0.010361, 1.188944, -0.168126)",
        "(0.007641, 1.191467, -0.141271)",
        "(0.007641, 1.191467, -0.141271)",
        "(0.006047, 1.195047, -0.124990)",
        "(0.004804, 1.199818, -0.109999)",
        "(0.003647, 1.205532, -0.095489)",
        "(0.001519, 1.216056, -0.075735)",
        "(0.001519, 1.216056, -0.075735)",
        "(0.000563, 1.224235, -0.065053)",
        "(-0.000040, 1.233035, -0.055719)",
        "(-0.000627, 1.242347, -0.047613)",
        "(-0.001791, 1.257764, -0.038513)",
        "(-0.001791, 1.257764, -0.038513)",
        "(-0.002007, 1.268503, -0.033939)",
        "(-0.002008, 1.279670, -0.030674)",
        "(-0.001879, 1.291222, -0.028367)",
        "(-0.000942, 1.309150, -0.026608)",
        "(-0.000942, 1.309150, -0.026608)",
        "(0.000196, 1.321451, -0.026154)",
        "(0.001232, 1.334257, -0.026347)",
        "(0.002186, 1.347548, -0.027279)",
        "(0.004338, 1.367452, -0.028557)",
        "(0.004338, 1.367452, -0.028557)",
        "(0.006042, 1.380570, -0.029146)",
        "(0.006871, 1.393664, -0.029730)",
        "(0.007901, 1.406544, -0.030422)",
        "(0.009323, 1.425551, -0.031519)",
        "(0.009323, 1.425551, -0.031519)",
        "(0.009973, 1.438024, -0.032278)",
        "(0.010646, 1.450383, -0.033113)",
        "(0.011030, 1.462741, -0.034217)",
        "(0.011806, 1.481192, -0.036016)",
        "(0.011806, 1.481192, -0.036016)",
        "(0.012410, 1.493528, -0.037507)",
        "(0.012914, 1.505840, -0.039178)",
        "(0.013463, 1.518025, -0.041067)",
        "(0.014039, 1.536193, -0.044280)",
        "(0.014039, 1.536193, -0.044280)",
        "(0.014186, 1.548290, -0.046452)",
        "(0.014312, 1.560238, -0.048483)",
        "(0.013856, 1.572083, -0.050661)",
        "(0.013194, 1.589653, -0.054366)",
        "(0.013194, 1.589653, -0.054366)",
        "(0.012924, 1.601179, -0.056939)",
        "(0.012330, 1.612593, -0.059694)",
        "(0.011573, 1.623844, -0.062522)",
        "(0.010561, 1.640092, -0.066987)",
        "(0.010561, 1.640092, -0.066987)",
        "(0.010172, 1.650658, -0.070663)",
        "(0.009793, 1.661043, -0.074941)",
        "(0.009049, 1.671052, -0.079756)",
        "(0.008611, 1.684936, -0.087636)",
        "(0.008611, 1.684936, -0.087636)",
        "(0.008848, 1.693457, -0.093491)",
        "(0.009211, 1.701715, -0.099986)",
        "(0.008859, 1.709577, -0.107432)",
        "(0.008621, 1.720160, -0.119489)",
        "(0.008621, 1.720160, -0.119489)",
        "(0.008486, 1.726473, -0.128212)",
        "(0.007968, 1.732226, -0.137582)",
        "(0.007756, 1.737130, -0.147328)",
        "(0.007475, 1.743275, -0.162799)",
        "(0.007475, 1.743275, -0.162799)",
        "(0.007261, 1.746447, -0.173234)",
        "(0.006930, 1.748817, -0.183728)",
        "(0.006776, 1.750396, -0.194415)",
        "(0.006517, 1.751467, -0.210861)",
        "(0.006517, 1.751467, -0.210861)",
        "(0.006281, 1.751160, -0.221697)",
        "(0.006014, 1.750044, -0.232638)",
        "(0.005774, 1.748123, -0.243336)",
        "(0.005380, 1.743276, -0.258112)",
        "(0.005380, 1.743276, -0.258112)",
        "(0.005124, 1.739066, -0.267286)",
        "(0.005402, 1.734001, -0.275956)",
        "(0.005939, 1.728068, -0.283941)",
        "(0.007676, 1.717250, -0.294623)",
        "(0.007676, 1.717250, -0.294623)",
        "(0.008953, 1.709175, -0.300969)",
        "(0.011014, 1.700277, -0.306970)",
        "(0.013419, 1.690808, -0.312705)",
        "(0.017589, 1.675581, -0.320737)",
        "(0.017589, 1.675581, -0.320737)",
        "(0.020596, 1.664790, -0.325164)",
        "(0.024082, 1.653415, -0.328917)",
        "(0.027281, 1.641659, -0.331797)",
        "(0.031964, 1.623436, -0.334817)",
        "(0.031964, 1.623436, -0.334817)",
        "(0.035076, 1.610968, -0.336376)",
        "(0.038389, 1.598217, -0.337629)",
        "(0.041330, 1.585333, -0.338495)",
        "(0.045506, 1.565685, -0.339601)",
        "(0.045506, 1.565685, -0.339601)",
        "(0.048162, 1.552571, -0.340382)",
        "(0.050720, 1.539388, -0.341130)",
        "(0.053140, 1.526178, -0.342143)",
        "(0.055072, 1.513005, -0.343442)",
        "(0.055767, 1.506512, -0.344031)",
        "(0.057484, 1.493408, -0.344938)",
        "(0.059150, 1.480115, -0.345356)",
        "(0.060359, 1.466821, -0.345549)",
        "(0.061508, 1.446615, -0.344545)",
        "(0.061508, 1.446615, -0.344545)",
        "(0.062140, 1.432865, -0.342646)",
        "(0.062806, 1.419018, -0.340024)",
        "(0.063125, 1.405238, -0.336767)",
        "(0.064042, 1.384180, -0.330357)",
        "(0.064042, 1.384180, -0.330357)",
        "(0.064124, 1.370000, -0.325083)",
        "(0.064150, 1.355934, -0.319384)",
        "(0.064614, 1.334577, -0.307831)",
        "(0.064830, 1.320411, -0.298768)",
        "(0.064830, 1.320411, -0.298768)",
        "(0.064289, 1.306961, -0.289172)",
        "(0.064149, 1.293701, -0.278235)",
        "(0.064157, 1.274060, -0.259100)",
        "(0.063620, 1.261811, -0.245966)",
        "(0.063620, 1.261811, -0.245966)",
        "(0.063329, 1.250163, -0.232095)",
        "(0.063098, 1.238901, -0.217192)",
        "(0.062390, 1.228563, -0.202499)",
        "(0.060704, 1.215802, -0.181222)",
        "(0.060704, 1.215802, -0.181222)",
        "(0.059378, 1.208433, -0.166262)",
        "(0.057884, 1.202429, -0.152049)",
        "(0.055839, 1.198574, -0.138918)",
        "(0.052180, 1.195767, -0.118637)",
        "(0.052180, 1.195767, -0.118637)",
        "(0.049563, 1.195978, -0.106774)",
        "(0.046613, 1.197847, -0.095546)",
        "(0.043681, 1.200674, -0.084164)",
        "(0.039594, 1.206796, -0.068465)",
        "(0.039594, 1.206796, -0.068465)",
        "(0.037294, 1.212268, -0.059392)",
        "(0.035094, 1.218837, -0.050790)",
        "(0.033105, 1.226312, -0.043152)",
        "(0.030420, 1.239821, -0.033996)",
        "(0.030420, 1.239821, -0.033996)",
        "(0.029046, 1.249676, -0.028685)",
        "(0.027830, 1.260441, -0.024525)",
        "(0.027071, 1.271669, -0.020979)",
        "(0.026812, 1.289365, -0.017005)",
        "(0.026812, 1.289365, -0.017005)",
        "(0.026197, 1.302056, -0.015196)",
        "(0.026835, 1.315135, -0.015254)",
        "(0.028894, 1.327845, -0.019691)",
        "(0.030533, 1.347700, -0.022622)",
        "(0.030533, 1.347700, -0.022622)",
        "(0.029897, 1.361366, -0.022522)",
        "(0.029406, 1.375479, -0.022474)",
        "(0.029433, 1.390172, -0.023067)",
        "(0.030120, 1.405007, -0.024180)",
        "(0.030312, 1.412529, -0.024859)",
        "(0.030308, 1.427462, -0.025931)",
        "(0.030610, 1.442117, -0.026720)",
        "(0.031209, 1.456657, -0.027548)",
        "(0.031280, 1.478311, -0.029354)",
        "(0.031280, 1.478311, -0.029354)",
        "(0.031344, 1.492463, -0.031002)",
        "(0.031651, 1.506365, -0.032880)",
        "(0.032194, 1.520000, -0.034806)",
        "(0.031904, 1.539817, -0.037631)",
        "(0.031904, 1.539817, -0.037631)",
        "(0.031549, 1.552611, -0.039763)",
        "(0.031580, 1.565136, -0.042073)",
        "(0.032017, 1.577460, -0.044675)",
        "(0.031320, 1.595587, -0.049386)",
        "(0.031320, 1.595587, -0.049386)",
        "(0.030828, 1.607157, -0.052534)",
        "(0.030663, 1.618343, -0.055792)",
        "(0.030633, 1.629233, -0.059311)",
        "(0.029964, 1.644760, -0.066055)",
        "(0.029964, 1.644760, -0.066055)",
        "(0.029868, 1.654597, -0.071538)",
        "(0.030103, 1.664013, -0.077451)",
        "(0.030714, 1.672858, -0.084101)",
        "(0.031030, 1.685195, -0.095592)",
        "(0.031030, 1.685195, -0.095592)",
        "(0.031080, 1.692724, -0.103967)",
        "(0.031345, 1.699634, -0.112706)",
        "(0.031660, 1.708947, -0.126630)",
        "(0.031741, 1.714457, -0.136593)",
        "(0.031741, 1.714457, -0.136593)",
        "(0.031894, 1.719439, -0.147106)",
        "(0.031990, 1.723771, -0.157693)",
        "(0.032090, 1.727356, -0.168190)",
        "(0.031481, 1.731468, -0.184183)",
        "(0.031481, 1.731468, -0.184183)",
        "(0.031251, 1.733495, -0.195074)",
        "(0.031161, 1.734900, -0.206030)",
        "(0.031273, 1.735805, -0.217142)",
        "(0.031412, 1.736205, -0.233953)",
        "(0.031412, 1.736205, -0.233953)",
        "(0.031726, 1.735787, -0.244789)",
        "(0.032105, 1.734856, -0.255339)",
        "(0.032405, 1.733460, -0.265514)",
        "(0.032828, 1.730192, -0.280098)",
        "(0.032828, 1.730192, -0.280098)",
        "(0.033073, 1.727260, -0.289341)",
        "(0.033361, 1.723610, -0.298027)",
        "(0.033897, 1.719315, -0.306096)",
        "(0.034517, 1.714243, -0.313820)",
        "(0.034771, 1.711467, -0.317625)",
        "(0.035733, 1.705187, -0.324944)",
        "(0.037002, 1.698526, -0.331632)",
        "(0.038297, 1.691323, -0.338257)",
        "(0.040203, 1.679115, -0.346808)",
        "(0.040203, 1.679115, -0.346808)",
        "(0.041688, 1.669986, -0.351928)",
        "(0.043154, 1.660199, -0.356780)",
        "(0.044552, 1.649932, -0.361495)",
        "(0.047365, 1.633214, -0.367776)",
        "(0.047365, 1.633214, -0.367776)",
        "(0.049850, 1.621105, -0.371021)",
        "(0.052692, 1.608366, -0.373996)",
        "(0.055344, 1.595156, -0.376665)",
        "(0.059889, 1.574172, -0.379968)",
        "(0.059889, 1.574172, -0.379968)",
        "(0.063044, 1.559531, -0.381824)",
        "(0.066177, 1.544534, -0.383539)",
        "(0.069177, 1.529119, -0.384949)",
        "(0.073585, 1.505606, -0.386636)",
        "(0.073585, 1.505606, -0.386636)",
        "(0.076234, 1.489774, -0.387533)",
        "(0.078563, 1.473965, -0.388238)",
        "(0.080608, 1.458165, -0.388384)",
        "(0.083074, 1.434185, -0.387277)",
        "(0.083074, 1.434185, -0.387277)",
        "(0.084298, 1.418153, -0.385709)",
        "(0.085178, 1.402072, -0.383697)",
        "(0.085921, 1.386020, -0.381295)",
        "(0.086430, 1.361776, -0.376283)",
        "(0.086430, 1.361776, -0.376283)",
        "(0.086333, 1.345610, -0.371929)",
        "(0.086051, 1.329292, -0.366807)",
        "(0.085449, 1.312783, -0.361054)",
        "(0.083966, 1.288202, -0.351854)",
        "(0.083966, 1.288202, -0.351854)",
        "(0.082409, 1.272083, -0.344621)",
        "(0.081042, 1.255718, -0.336186)",
        "(0.079557, 1.239774, -0.327363)",
        "(0.076328, 1.217468, -0.312865)",
        "(0.076328, 1.217468, -0.312865)",
        "(0.074405, 1.203178, -0.302540)",
        "(0.071750, 1.190411, -0.291200)",
        "(0.069270, 1.178318, -0.279278)",
        "(0.065576, 1.163359, -0.261708)",
        "(0.065576, 1.163359, -0.261708)",
        "(0.063139, 1.154810, -0.248926)",
        "(0.060743, 1.147247, -0.235254)",
        "(0.058707, 1.140994, -0.221755)",
        "(0.055645, 1.134877, -0.201109)",
        "(0.055645, 1.134877, -0.201109)",
        "(0.053815, 1.132523, -0.186719)",
        "(0.052068, 1.131942, -0.172461)",
        "(0.050392, 1.133312, -0.158496)",
        "(0.048493, 1.138908, -0.138546)",
        "(0.048493, 1.138908, -0.138546)",
        "(0.047324, 1.144863, -0.125933)",
        "(0.046170, 1.151998, -0.113358)",
        "(0.045177, 1.160540, -0.101600)",
        "(0.044443, 1.170147, -0.091001)",
        "(0.044126, 1.175393, -0.085956)",
        "(0.043491, 1.186079, -0.076144)",
        "(0.042548, 1.197795, -0.067608)",
        "(0.042020, 1.209788, -0.060085)",
        "(0.041696, 1.227921, -0.050150)",
        "(0.041696, 1.227921, -0.050150)",
        "(0.041368, 1.240381, -0.044988)",
        "(0.041161, 1.253111, -0.041063)",
        "(0.041288, 1.266213, -0.038281)",
        "(0.041111, 1.286132, -0.035203)",
        "(0.041111, 1.286132, -0.035203)",
        "(0.041063, 1.299384, -0.033852)",
        "(0.041423, 1.312549, -0.032853)",
        "(0.042011, 1.325736, -0.032124)",
        "(0.042726, 1.345881, -0.031756)",
        "(0.042726, 1.345881, -0.031756)",
        "(0.043482, 1.359350, -0.031699)",
        "(0.044763, 1.372877, -0.031393)",
        "(0.046172, 1.385738, -0.031158)",
        "(0.047013, 1.406170, -0.031916)",
        "(0.047013, 1.406170, -0.031916)",
        "(0.047925, 1.419636, -0.032390)",
        "(0.048886, 1.433027, -0.032782)",
        "(0.049273, 1.446411, -0.033276)",
        "(0.049941, 1.466171, -0.034381)",
        "(0.049941, 1.466171, -0.034381)",
        "(0.050624, 1.479141, -0.035255)",
        "(0.050890, 1.491893, -0.036015)",
        "(0.051031, 1.504310, -0.036609)",
        "(0.051075, 1.522743, -0.037482)",
        "(0.051075, 1.522743, -0.037482)",
        "(0.051651, 1.534390, -0.037669)",
        "(0.052372, 1.545834, -0.037878)",
        "(0.052591, 1.557229, -0.038401)",
        "(0.052772, 1.573632, -0.038928)",
        "(0.052772, 1.573632, -0.038928)",
        "(0.053171, 1.584127, -0.039446)",
        "(0.053485, 1.594560, -0.040507)",
        "(0.052280, 1.609526, -0.042424)",
        "(0.051296, 1.619105, -0.044270)",
        "(0.051296, 1.619105, -0.044270)",
        "(0.050107, 1.628611, -0.047010)",
        "(0.048944, 1.637857, -0.050301)",
        "(0.047336, 1.646680, -0.054067)",
        "(0.044561, 1.658979, -0.060787)",
        "(0.044561, 1.658979, -0.060787)",
        "(0.042673, 1.666722, -0.065971)",
        "(0.040294, 1.677214, -0.074591)",
        "(0.038519, 1.683626, -0.080891)",
        "(0.038519, 1.683626, -0.080891)",
        "(0.036233, 1.689290, -0.087965)",
        "(0.033928, 1.694196, -0.095578)",
        "(0.032169, 1.698259, -0.103836)",
        "(0.031024, 1.701694, -0.112727)",
        "(0.030226, 1.705148, -0.126494)",
        "(0.030226, 1.705148, -0.126494)",
        "(0.030220, 1.706574, -0.136060)",
        "(0.030538, 1.707357, -0.146460)",
        "(0.030989, 1.707698, -0.157583)",
        "(0.031568, 1.707523, -0.175737)",
        "(0.031568, 1.707523, -0.175737)",
        "(0.031869, 1.706969, -0.189031)",
        "(0.032082, 1.705988, -0.203155)",
        "(0.032006, 1.704505, -0.217495)",
        "(0.031065, 1.700852, -0.238314)",
        "(0.031065, 1.700852, -0.238314)",
        "(0.030159, 1.697554, -0.252179)",
        "(0.029221, 1.693389, -0.266070)",
        "(0.028155, 1.688345, -0.279362)",
        "(0.027130, 1.678900, -0.297774)",
        "(0.027130, 1.678900, -0.297774)",
        "(0.026485, 1.671353, -0.309347)",
        "(0.026188, 1.662812, -0.320323)",
        "(0.026104, 1.653228, -0.330261)",
        "(0.026125, 1.637244, -0.343417)",
        "(0.026125, 1.637244, -0.343417)",
        "(0.026617, 1.625352, -0.350995)",
        "(0.027367, 1.612607, -0.357773)",
        "(0.028461, 1.599211, -0.363844)",
        "(0.030982, 1.577593, -0.371475)",
        "(0.030982, 1.577593, -0.371475)",
        "(0.032923, 1.562315, -0.375900)",
        "(0.034860, 1.546692, -0.379650)",
        "(0.037006, 1.530774, -0.383018)",
        "(0.039767, 1.506749, -0.387104)",
        "(0.039767, 1.506749, -0.387104)",
        "(0.041844, 1.490514, -0.388595)",
        "(0.043886, 1.474125, -0.389225)",
        "(0.045717, 1.457826, -0.389298)",
        "(0.048335, 1.433532, -0.388148)",
        "(0.048335, 1.433532, -0.388148)",
        "(0.050141, 1.417098, -0.385886)",
        "(0.052211, 1.400092, -0.383196)",
        "(0.054072, 1.384274, -0.380170)",
        "(0.056196, 1.360889, -0.373563)",
        "(0.056196, 1.360889, -0.373563)",
        "(0.057251, 1.345355, -0.367729)",
        "(0.058437, 1.330160, -0.361003)",
        "(0.059526, 1.315367, -0.353317)",
        "(0.060376, 1.294730, -0.339977)",
        "(0.060376, 1.294730, -0.339977)",
        "(0.060387, 1.281917, -0.329431)",
        "(0.060351, 1.269639, -0.317826)",
        "(0.060165, 1.258345, -0.305108)",
        "(0.059534, 1.242118, -0.283178)",
        "(0.059534, 1.242118, -0.283178)",
        "(0.058504, 1.232285, -0.267976)",
        "(0.057598, 1.223418, -0.253301)",
        "(0.056151, 1.215665, -0.238015)",
        "(0.053705, 1.205177, -0.214114)",
        "(0.053705, 1.205177, -0.214114)",
        "(0.051862, 1.199702, -0.198602)",
        "(0.049852, 1.195262, -0.182980)",
        "(0.047893, 1.191828, -0.167701)",
        "(0.044904, 1.189983, -0.147704)",
        "(0.044904, 1.189983, -0.147704)",
        "(0.042823, 1.190328, -0.134503)",
        "(0.040448, 1.191640, -0.121002)",
        "(0.037852, 1.194189, -0.108292)",
        "(0.033841, 1.200104, -0.091002)",
        "(0.033841, 1.200104, -0.091002)",
        "(0.031317, 1.205089, -0.080759)",
        "(0.029013, 1.210943, -0.071663)",
        "(0.027059, 1.217158, -0.062989)",
        "(0.024895, 1.227455, -0.051848)",
        "(0.024895, 1.227455, -0.051848)",
        "(0.023686, 1.235482, -0.045993)",
        "(0.022899, 1.243861, -0.040811)",
        "(0.022461, 1.257171, -0.034509)",
        "(0.022051, 1.266930, -0.031352)",
        "(0.022051, 1.266930, -0.031352)",
        "(0.021844, 1.277191, -0.028790)",
        "(0.022002, 1.287919, -0.026804)",
        "(0.022467, 1.299061, -0.025312)",
        "(0.022875, 1.316578, -0.023897)",
        "(0.022875, 1.316578, -0.023897)",
        "(0.023489, 1.328636, -0.023433)",
        "(0.024365, 1.340775, -0.023143)",
        "(0.025024, 1.359470, -0.023304)",
        "(0.025546, 1.371846, -0.023381)",
        "(0.025546, 1.371846, -0.023381)",
        "(0.026251, 1.384038, -0.023459)",
        "(0.027162, 1.396091, -0.023693)",
        "(0.027516, 1.408126, -0.024202)",
        "(0.028149, 1.426007, -0.025039)",
        "(0.028149, 1.426007, -0.025039)",
        "(0.028676, 1.437607, -0.025317)",
        "(0.029184, 1.449116, -0.025581)",
        "(0.029134, 1.460722, -0.026180)",
        "(0.029197, 1.477669, -0.026724)",
        "(0.029197, 1.477669, -0.026724)",
        "(0.029327, 1.488925, -0.027217)",
        "(0.029559, 1.500080, -0.027906)",
        "(0.029341, 1.511171, -0.028752)",
        "(0.029404, 1.527297, -0.030058)",
        "(0.029404, 1.527297, -0.030058)",
        "(0.029356, 1.538001, -0.031370)",
        "(0.029515, 1.548546, -0.032998)",
        "(0.029587, 1.564243, -0.036102)",
        "(0.029454, 1.574632, -0.038674)",
        "(0.029454, 1.574632, -0.038674)",
        "(0.029216, 1.584778, -0.041567)",
        "(0.028647, 1.594763, -0.044873)",
        "(0.027845, 1.604429, -0.048414)",
        "(0.026711, 1.618195, -0.054449)",
        "(0.026711, 1.618195, -0.054449)",
        "(0.026390, 1.626773, -0.058955)",
        "(0.026275, 1.634893, -0.063983)",
        "(0.026264, 1.642645, -0.069726)",
        "(0.025863, 1.652745, -0.078554)",
        "(0.025863, 1.652745, -0.078554)",
        "(0.025624, 1.659122, -0.085098)",
        "(0.025533, 1.665209, -0.092293)",
        "(0.025618, 1.671013, -0.100241)",
        "(0.025260, 1.679091, -0.113490)",
        "(0.025260, 1.679091, -0.113490)",
        "(0.025109, 1.683671, -0.122529)",
        "(0.024919, 1.687708, -0.131717)",
        "(0.024635, 1.691326, -0.141137)",
        "(0.024058, 1.695499, -0.154894)",
        "(0.024058, 1.695499, -0.154894)",
        "(0.023947, 1.697502, -0.163900)",
        "(0.023706, 1.699165, -0.173037)",
        "(0.023203, 1.700204, -0.181946)",
        "(0.023021, 1.700415, -0.195352)",
        "(0.023021, 1.700415, -0.195352)",
        "(0.023050, 1.699768, -0.204724)",
        "(0.022949, 1.698428, -0.214276)",
        "(0.022580, 1.694633, -0.228488)",
        "(0.022391, 1.690855, -0.238006)",
        "(0.022391, 1.690855, -0.238006)",
        "(0.022378, 1.685969, -0.247178)",
        "(0.022924, 1.679604, -0.255602)",
        "(0.024327, 1.667112, -0.267111)",
        "(0.025459, 1.657787, -0.274486)",
        "(0.025459, 1.657787, -0.274486)",
        "(0.027077, 1.647250, -0.281500)",
        "(0.028705, 1.635833, -0.288084)",
        "(0.031446, 1.617344, -0.297002)",
        "(0.033464, 1.604210, -0.302545)",
        "(0.033464, 1.604210, -0.302545)",
        "(0.035401, 1.590560, -0.307498)",
        "(0.037566, 1.576292, -0.311590)",
        "(0.039525, 1.561682, -0.315078)",
        "(0.042477, 1.539160, -0.319010)",
        "(0.042477, 1.539160, -0.319010)",
        "(0.044503, 1.523893, -0.320902)",
        "(0.046351, 1.508506, -0.322092)",
        "(0.048265, 1.492818, -0.322393)",
        "(0.050890, 1.468876, -0.320887)",
        "(0.050890, 1.468876, -0.320887)",
        "(0.052714, 1.452820, -0.319125)",
        "(0.054182, 1.436877, -0.316812)",
        "(0.055413, 1.420891, -0.313749)",
        "(0.057336, 1.396770, -0.307816)",
        "(0.057336, 1.396770, -0.307816)",
        "(0.058300, 1.380924, -0.302917)",
        "(0.059030, 1.365101, -0.296702)",
        "(0.059521, 1.349472, -0.289666)",
        "(0.059425, 1.327144, -0.278936)",
        "(0.059425, 1.327144, -0.278936)",
        "(0.059164, 1.313262, -0.271088)",
        "(0.058868, 1.299913, -0.262314)",
        "(0.057890, 1.288091, -0.252863)",
        "(0.055882, 1.272855, -0.237648)",
        "(0.055882, 1.272855, -0.237648)",
        "(0.054657, 1.263886, -0.226769)",
        "(0.053399, 1.256038, -0.215308)",
        "(0.051941, 1.249203, -0.203253)",
        "(0.049587, 1.241005, -0.184892)",
        "(0.049587, 1.241005, -0.184892)",
        "(0.048322, 1.236768, -0.172742)",
        "(0.046835, 1.233487, -0.160323)",
        "(0.045333, 1.231490, -0.148243)",
        "(0.042612, 1.231626, -0.131066)",
        "(0.042612, 1.231626, -0.131066)",
        "(0.040791, 1.233040, -0.119515)",
        "(0.038700, 1.235599, -0.108358)",
        "(0.036381, 1.239623, -0.098229)",
        "(0.032809, 1.247843, -0.084388)",
        "(0.032809, 1.247843, -0.084388)",
        "(0.030548, 1.254400, -0.075987)",
        "(0.028147, 1.261824, -0.068277)",
        "(0.025613, 1.269942, -0.060987)",
        "(0.022506, 1.283270, -0.051811)",
        "(0.022506, 1.283270, -0.051811)",
        "(0.020431, 1.293063, -0.047670)",
        "(0.018941, 1.303406, -0.044026)",
        "(0.018205, 1.314088, -0.041031)",
        "(0.017036, 1.331317, -0.037924)",
        "(0.017036, 1.331317, -0.037924)",
        "(0.016197, 1.343420, -0.036622)",
        "(0.015781, 1.355985, -0.036121)",
        "(0.016237, 1.368773, -0.036155)",
        "(0.017303, 1.388397, -0.036635)",
        "(0.017303, 1.388397, -0.036635)",
        "(0.017425, 1.402147, -0.037237)",
        "(0.018189, 1.415718, -0.037573)",
        "(0.019694, 1.429170, -0.038125)",
        "(0.021125, 1.442666, -0.038832)",
        "(0.021600, 1.449487, -0.039186)",
        "(0.022772, 1.462947, -0.039562)",
        "(0.024157, 1.476231, -0.039791)",
        "(0.025638, 1.489431, -0.040323)",
        "(0.026670, 1.509411, -0.041618)",
        "(0.026670, 1.509411, -0.041618)",
        "(0.027387, 1.522389, -0.042495)",
        "(0.028140, 1.534967, -0.043337)",
        "(0.028624, 1.547376, -0.044390)",
        "(0.027504, 1.565806, -0.046176)",
        "(0.027504, 1.565806, -0.046176)",
        "(0.026842, 1.577438, -0.047018)",
        "(0.026094, 1.588861, -0.048050)",
        "(0.023730, 1.605417, -0.049671)",
        "(0.021778, 1.615895, -0.050881)",
        "(0.021778, 1.615895, -0.050881)",
        "(0.019719, 1.625847, -0.052211)",
        "(0.017471, 1.635122, -0.053704)",
        "(0.014781, 1.643629, -0.055163)",
        "(0.011159, 1.654427, -0.056943)",
        "(0.011159, 1.654427, -0.056943)",
        "(0.009444, 1.660577, -0.057721)",
        "(0.007897, 1.665693, -0.058327)",
        "(0.006466, 1.669833, -0.059136)",
        "(0.004460, 1.674182, -0.060437)",
        "(0.004460, 1.674182, -0.060437)",
        "(0.003701, 1.675560, -0.060802)",
        "(0.003315, 1.675888, -0.060518)",
        "(0.003749, 1.675469, -0.059689)",
        "(0.005167, 1.673957, -0.058019)",
        "(0.005167, 1.673957, -0.058019)",
        "(0.006214, 1.672688, -0.056963)",
        "(0.007387, 1.671444, -0.055899)",
        "(0.008778, 1.670668, -0.054857)",
        "(0.009973, 1.670923, -0.053874)",
        "(0.009973, 1.670923, -0.053874)",
        "(0.010378, 1.672006, -0.053141)",
        "(0.010214, 1.673666, -0.053032)",
        "(0.009683, 1.675994, -0.053771)",
        "(0.008503, 1.680891, -0.057152)",
        "(0.008503, 1.680891, -0.057152)",
        "(0.007979, 1.684582, -0.060254)",
        "(0.007598, 1.688640, -0.064223)",
        "(0.007386, 1.693052, -0.069112)",
        "(0.007134, 1.700184, -0.077948)",
        "(0.007134, 1.700184, -0.077948)",
        "(0.006943, 1.705184, -0.084597)",
        "(0.006920, 1.710329, -0.091673)",
        "(0.006703, 1.715705, -0.099213)",
        "(0.005879, 1.723995, -0.110854)",
        "(0.005879, 1.723995, -0.110854)",
        "(0.004808, 1.729438, -0.118805)",
        "(0.003616, 1.734850, -0.126779)",
        "(0.002312, 1.740168, -0.134797)",
        "(0.000197, 1.747623, -0.146315)",
        "(0.000197, 1.747623, -0.146315)",
        "(-0.001052, 1.752311, -0.153734)",
        "(-0.002563, 1.756895, -0.161291)",
        "(-0.004094, 1.761217, -0.168868)",
        "(-0.006223, 1.767220, -0.180499)",
        "(-0.006223, 1.767220, -0.180499)",
        "(-0.007733, 1.770698, -0.188047)",
        "(-0.009369, 1.773660, -0.195660)",
        "(-0.011652, 1.777425, -0.207706)",
        "(-0.013083, 1.779308, -0.216233)",
        "(-0.013083, 1.779308, -0.216233)",
        "(-0.014514, 1.780272, -0.224931)",
        "(-0.015677, 1.780167, -0.233714)",
        "(-0.016360, 1.779145, -0.242781)",
        "(-0.016742, 1.775824, -0.257030)",
        "(-0.016742, 1.775824, -0.257030)",
        "(-0.016772, 1.772242, -0.266782)",
        "(-0.016372, 1.767596, -0.276774)",
        "(-0.015330, 1.761666, -0.286719)",
        "(-0.013360, 1.750183, -0.301146)",
        "(-0.013360, 1.750183, -0.301146)",
        "(-0.011598, 1.741025, -0.310488)",
        "(-0.009384, 1.730563, -0.319450)",
        "(-0.006834, 1.718798, -0.328063)",
        "(-0.003359, 1.699344, -0.340371)",
        "(-0.003359, 1.699344, -0.340371)",
        "(-0.000502, 1.684962, -0.347922)",
        "(0.002699, 1.669395, -0.354598)",
        "(0.006147, 1.652708, -0.360385)",
        "(0.011683, 1.626400, -0.368005)",
        "(0.011683, 1.626400, -0.368005)",
        "(0.015090, 1.608099, -0.372428)",
        "(0.018127, 1.589377, -0.376101)",
        "(0.020962, 1.570313, -0.378959)",
        "(0.025018, 1.540915, -0.382443)",
        "(0.025018, 1.540915, -0.382443)",
        "(0.026578, 1.521402, -0.384601)",
        "(0.027659, 1.501804, -0.386244)",
        "(0.029067, 1.481460, -0.387194)",
        "(0.030534, 1.449958, -0.387498)",
        "(0.030534, 1.449958, -0.387498)",
        "(0.030859, 1.428902, -0.387790)",
        "(0.030593, 1.407681, -0.387768)",
        "(0.029862, 1.386497, -0.387307)",
        "(0.027384, 1.355291, -0.385760)",
        "(0.027384, 1.355291, -0.385760)",
        "(0.025383, 1.334591, -0.383706)",
        "(0.023250, 1.314132, -0.380124)",
        "(0.020581, 1.294212, -0.374717)",
        "(0.016321, 1.266047, -0.363549)",
        "(0.016321, 1.266047, -0.363549)",
        "(0.013565, 1.249305, -0.354594)",
        "(0.010605, 1.234395, -0.343992)",
        "(0.007765, 1.221726, -0.330749)",
        "(0.004239, 1.206573, -0.308615)",
        "(0.004239, 1.206573, -0.308615)",
        "(0.002271, 1.199168, -0.292261)",
        "(0.001183, 1.193489, -0.274927)",
        "(0.000728, 1.189649, -0.257198)",
        "(0.000953, 1.187766, -0.228500)",
        "(0.000953, 1.187766, -0.228500)",
        "(0.001418, 1.188339, -0.208570)",
        "(0.002751, 1.192448, -0.180382)",
        "(0.003523, 1.197128, -0.162588)",
        "(0.004687, 1.202907, -0.145510)",
        "(0.004687, 1.202907, -0.145510)",
        "(0.005981, 1.209966, -0.129726)",
        "(0.006932, 1.218364, -0.115331)",
        "(0.007643, 1.227905, -0.102488)",
        "(0.008371, 1.243749, -0.085588)",
        "(0.008371, 1.243749, -0.085588)",
        "(0.008312, 1.255402, -0.076511)",
        "(0.008473, 1.267575, -0.068995)",
        "(0.009082, 1.279847, -0.062663)",
        "(0.009177, 1.299183, -0.055661)",
        "(0.009177, 1.299183, -0.055661)",
        "(0.009251, 1.312351, -0.052450)",
        "(0.009960, 1.325257, -0.049872)",
        "(0.011158, 1.338028, -0.048263)",
        "(0.011153, 1.357755, -0.046915)",
        "(0.011153, 1.357755, -0.046915)",
        "(0.011838, 1.371129, -0.046631)",
        "(0.012836, 1.383905, -0.047059)",
        "(0.014225, 1.396824, -0.047487)",
        "(0.014752, 1.417217, -0.048648)",
        "(0.014752, 1.417217, -0.048648)",
        "(0.015701, 1.430780, -0.049130)",
        "(0.017279, 1.444343, -0.049749)",
        "(0.017640, 1.458297, -0.050456)",
        "(0.016758, 1.472439, -0.051181)",
        "(0.016566, 1.479318, -0.051405)",
        "(0.016587, 1.492835, -0.051869)",
        "(0.017299, 1.505972, -0.052353)",
        "(0.017039, 1.519023, -0.053012)",
        "(0.016396, 1.538161, -0.054219)",
        "(0.016396, 1.538161, -0.054219)",
        "(0.016333, 1.550281, -0.054883)",
        "(0.016292, 1.562135, -0.055600)",
        "(0.016086, 1.573637, -0.056154)",
        "(0.014749, 1.590643, -0.057095)",
        "(0.014749, 1.590643, -0.057095)",
        "(0.014437, 1.601433, -0.057574)",
        "(0.014673, 1.611923, -0.058208)",
        "(0.014426, 1.622354, -0.059006)",
        "(0.013067, 1.637991, -0.060924)",
        "(0.013067, 1.637991, -0.060924)",
        "(0.012589, 1.648208, -0.062731)",
        "(0.012323, 1.658193, -0.065155)",
        "(0.011689, 1.667912, -0.068176)",
        "(0.009935, 1.681944, -0.074342)",
        "(0.009935, 1.681944, -0.074342)",
        "(0.008725, 1.690576, -0.079214)",
        "(0.007530, 1.698635, -0.084777)",
        "(0.006166, 1.706216, -0.091180)",
        "(0.003788, 1.716502, -0.102211)",
        "(0.003788, 1.716502, -0.102211)",
        "(0.002439, 1.722521, -0.110519)",
        "(0.001032, 1.727905, -0.119509)",
        "(-0.000670, 1.732508, -0.128847)",
        "(-0.003252, 1.737621, -0.143716)",
        "(-0.003252, 1.737621, -0.143716)",
        "(-0.005073, 1.740465, -0.154519)",
        "(-0.006724, 1.742492, -0.166060)",
        "(-0.008498, 1.744427, -0.184037)",
        "(-0.009355, 1.744941, -0.196490)",
        "(-0.009355, 1.744941, -0.196490)",
        "(-0.010027, 1.744537, -0.208955)",
        "(-0.010533, 1.743537, -0.221502)",
        "(-0.010916, 1.741815, -0.234202)",
        "(-0.011514, 1.737971, -0.252567)",
        "(-0.011514, 1.737971, -0.252567)",
        "(-0.012008, 1.734228, -0.264068)",
        "(-0.012463, 1.729616, -0.275355)",
        "(-0.012882, 1.720840, -0.291077)",
        "(-0.012692, 1.713777, -0.300559)",
        "(-0.012692, 1.713777, -0.300559)",
        "(-0.012544, 1.705764, -0.309444)",
        "(-0.012399, 1.697060, -0.317866)",
        "(-0.012015, 1.687294, -0.325543)",
        "(-0.011061, 1.670884, -0.335631)",
        "(-0.011061, 1.670884, -0.335631)",
        "(-0.010474, 1.658743, -0.341044)",
        "(-0.009602, 1.646147, -0.346049)",
        "(-0.008549, 1.633320, -0.351035)",
        "(-0.007426, 1.613444, -0.357575)",
        "(-0.007426, 1.613444, -0.357575)",
        "(-0.006342, 1.599888, -0.361378)",
        "(-0.004926, 1.585823, -0.364225)",
        "(-0.003132, 1.571195, -0.366254)",
        "(-0.000059, 1.548792, -0.367746)",
        "(-0.000059, 1.548792, -0.367746)",
        "(0.002051, 1.533297, -0.367781)",
        "(0.004000, 1.517728, -0.367496)",
        "(0.005805, 1.502201, -0.366595)",
        "(0.008294, 1.478194, -0.364055)",
        "(0.008294, 1.478194, -0.364055)",
        "(0.009299, 1.462177, -0.361804)",
        "(0.009997, 1.445650, -0.358998)",
        "(0.011069, 1.429201, -0.355329)",
        "(0.012492, 1.403509, -0.348179)",
        "(0.012492, 1.403509, -0.348179)",
        "(0.013190, 1.386374, -0.342989)",
        "(0.014383, 1.368875, -0.337148)",
        "(0.015546, 1.351668, -0.331286)",
        "(0.015967, 1.335484, -0.324862)",
        "(0.016215, 1.327495, -0.321139)",
        "(0.017167, 1.311490, -0.312465)",
        "(0.017589, 1.296448, -0.302604)",
        "(0.017650, 1.282621, -0.291915)",
        "(0.017484, 1.264008, -0.274132)",
        "(0.017484, 1.264008, -0.274132)",
        "(0.016910, 1.252980, -0.261807)",
        "(0.015763, 1.243566, -0.249387)",
        "(0.014827, 1.235338, -0.236524)",
        "(0.012964, 1.225047, -0.215453)",
        "(0.012964, 1.225047, -0.215453)",
        "(0.011400, 1.219887, -0.200761)",
        "(0.009933, 1.216020, -0.185762)",
        "(0.007227, 1.212993, -0.163079)",
        "(0.005259, 1.212436, -0.148409)",
        "(0.005259, 1.212436, -0.148409)",
        "(0.003360, 1.213132, -0.134217)",
        "(0.001587, 1.214833, -0.120783)",
        "(-0.000432, 1.220095, -0.103332)",
        "(-0.001444, 1.224802, -0.092688)",
        "(-0.001444, 1.224802, -0.092688)",
        "(-0.002638, 1.230611, -0.082643)",
        "(-0.003713, 1.237420, -0.073548)",
        "(-0.004492, 1.245191, -0.065615)",
        "(-0.005197, 1.258190, -0.054995)",
        "(-0.005197, 1.258190, -0.054995)",
        "(-0.005228, 1.267589, -0.048783)",
        "(-0.004828, 1.277705, -0.044131)",
        "(-0.003805, 1.288554, -0.041095)",
        "(-0.000268, 1.305546, -0.038282)",
        "(-0.000268, 1.305546, -0.038282)",
        "(0.001276, 1.318136, -0.037431)",
        "(0.002670, 1.331178, -0.036928)",
        "(0.004892, 1.344269, -0.036842)",
        "(0.009358, 1.364089, -0.037539)",
        "(0.009358, 1.364089, -0.037539)",
        "(0.011226, 1.377769, -0.038224)",
        "(0.013075, 1.391555, -0.038907)",
        "(0.014976, 1.405374, -0.039734)",
        "(0.017658, 1.426302, -0.041146)",
        "(0.017658, 1.426302, -0.041146)",
        "(0.018472, 1.440680, -0.042476)",
        "(0.019515, 1.454940, -0.043862)",
        "(0.020821, 1.468982, -0.045120)",
        "(0.021944, 1.490166, -0.047130)",
        "(0.021944, 1.490166, -0.047130)",
        "(0.022490, 1.504149, -0.048519)",
        "(0.023377, 1.517882, -0.049856)",
        "(0.024446, 1.531404, -0.051183)",
        "(0.024902, 1.551751, -0.053314)",
        "(0.024902, 1.551751, -0.053314)",
        "(0.024643, 1.565290, -0.054850)",
        "(0.024358, 1.578626, -0.056278)",
        "(0.024181, 1.591771, -0.057746)",
        "(0.022724, 1.611328, -0.060774)",
        "(0.022724, 1.611328, -0.060774)",
        "(0.021451, 1.624130, -0.063531)",
        "(0.020304, 1.636546, -0.066966)",
        "(0.019392, 1.648393, -0.071001)",
        "(0.017513, 1.665036, -0.078446)",
        "(0.017513, 1.665036, -0.078446)",
        "(0.016293, 1.675307, -0.084264)",
        "(0.015207, 1.684809, -0.090791)",
        "(0.013731, 1.693816, -0.098107)",
        "(0.011409, 1.705973, -0.110241)",
        "(0.011409, 1.705973, -0.110241)",
        "(0.010017, 1.713064, -0.118712)",
        "(0.008111, 1.719591, -0.127859)",
        "(0.005048, 1.727551, -0.141700)",
        "(0.003413, 1.731723, -0.151310)",
        "(0.003413, 1.731723, -0.151310)",
        "(0.001963, 1.735046, -0.161496)",
        "(0.000446, 1.737370, -0.172189)",
        "(-0.000792, 1.738637, -0.183350)",
        "(-0.001994, 1.738523, -0.200929)",
        "(-0.001994, 1.738523, -0.200929)",
        "(-0.002136, 1.737290, -0.213134)",
        "(-0.001640, 1.734814, -0.225504)",
        "(-0.000861, 1.731156, -0.237578)",
        "(0.000867, 1.723370, -0.254816)",
        "(0.000867, 1.723370, -0.254816)",
        "(0.002206, 1.716904, -0.265671)",
        "(0.003776, 1.709549, -0.276196)",
        "(0.005630, 1.701149, -0.286319)",
        "(0.008543, 1.686420, -0.299820)",
        "(0.008543, 1.686420, -0.299820)",
        "(0.010681, 1.675405, -0.308056)",
        "(0.012961, 1.663516, -0.316023)",
        "(0.016597, 1.644494, -0.326864)",
        "(0.018999, 1.631146, -0.333271)",
        "(0.018999, 1.631146, -0.333271)",
        "(0.021154, 1.617425, -0.339235)",
        "(0.023561, 1.603238, -0.344538)",
        "(0.026043, 1.588643, -0.348846)",
        "(0.028896, 1.566245, -0.353066)",
        "(0.028896, 1.566245, -0.353066)",
        "(0.030619, 1.550779, -0.354942)",
        "(0.032022, 1.535126, -0.356531)",
        "(0.033852, 1.511043, -0.356924)",
        "(0.035015, 1.494353, -0.356082)",
        "(0.035015, 1.494353, -0.356082)",
        "(0.035771, 1.477515, -0.354950)",
        "(0.036282, 1.460675, -0.353145)",
        "(0.036747, 1.443639, -0.350513)",
        "(0.036649, 1.426831, -0.347545)",
        "(0.036161, 1.418656, -0.345988)",
        "(0.035077, 1.402437, -0.342578)",
        "(0.034133, 1.386208, -0.338223)",
        "(0.032176, 1.362165, -0.330270)",
        "(0.030087, 1.346761, -0.324750)",
        "(0.030087, 1.346761, -0.324750)",
        "(0.027805, 1.331863, -0.318582)",
        "(0.025877, 1.317012, -0.311105)",
        "(0.023878, 1.302283, -0.302906)",
        "(0.020314, 1.281354, -0.290331)",
        "(0.020314, 1.281354, -0.290331)",
        "(0.018246, 1.267959, -0.281411)",
        "(0.016238, 1.255140, -0.272058)",
        "(0.012949, 1.237583, -0.257436)",
        "(0.011264, 1.226637, -0.246752)",
        "(0.011264, 1.226637, -0.246752)",
        "(0.009664, 1.216563, -0.235475)",
        "(0.007270, 1.208162, -0.223797)",
        "(0.004544, 1.197568, -0.205562)",
        "(0.003169, 1.192342, -0.193022)",
        "(0.003169, 1.192342, -0.193022)",
        "(0.002076, 1.189468, -0.180798)",
        "(0.001725, 1.188206, -0.169406)",
        "(0.001867, 1.188733, -0.158641)",
        "(0.002671, 1.192369, -0.142402)",
        "(0.002671, 1.192369, -0.142402)",
        "(0.003654, 1.196368, -0.131764)",
        "(0.004915, 1.201591, -0.121655)",
        "(0.007310, 1.211405, -0.107425)",
        "(0.008778, 1.219233, -0.099029)",
        "(0.008778, 1.219233, -0.099029)",
        "(0.010208, 1.228268, -0.091632)",
        "(0.011675, 1.238194, -0.085113)",
        "(0.013419, 1.254718, -0.077001)",
        "(0.014331, 1.266583, -0.072372)",
        "(0.014331, 1.266583, -0.072372)",
        "(0.015535, 1.278717, -0.068357)",
        "(0.016516, 1.291546, -0.065411)",
        "(0.017308, 1.312191, -0.062676)",
        "(0.017799, 1.326547, -0.061918)",
        "(0.017799, 1.326547, -0.061918)",
        "(0.018243, 1.341574, -0.061685)",
        "(0.018545, 1.357231, -0.061802)",
        "(0.017825, 1.381773, -0.062272)",
        "(0.017303, 1.398327, -0.062463)",
        "(0.017303, 1.398327, -0.062463)",
        "(0.017256, 1.414759, -0.062812)",
        "(0.016320, 1.431367, -0.063500)",
        "(0.013855, 1.456288, -0.064997)",
        "(0.013126, 1.472570, -0.065938)",
        "(0.013126, 1.472570, -0.065938)",
        "(0.013075, 1.488515, -0.066922)",
        "(0.010995, 1.504287, -0.068474)",
        "(0.008998, 1.527016, -0.070839)",
        "(0.008457, 1.541483, -0.072467)",
        "(0.008457, 1.541483, -0.072467)",
        "(0.008437, 1.555424, -0.074077)",
        "(0.007566, 1.569100, -0.075980)",
        "(0.007054, 1.588698, -0.078414)",
        "(0.006745, 1.601438, -0.080523)",
        "(0.006745, 1.601438, -0.080523)",
        "(0.005354, 1.613920, -0.083289)",
        "(0.004311, 1.626037, -0.086291)",
        "(0.003789, 1.643170, -0.090863)",
        "(0.002602, 1.653917, -0.094211)",
        "(0.002602, 1.653917, -0.094211)",
        "(0.001287, 1.664057, -0.097699)",
        "(0.000870, 1.673432, -0.101115)",
        "(0.000770, 1.686762, -0.107096)",
        "(-0.000066, 1.695228, -0.111329)",
        "(-0.000066, 1.695228, -0.111329)",
        "(-0.000487, 1.703346, -0.115720)",
        "(-0.000735, 1.711214, -0.121081)",
        "(-0.001191, 1.722463, -0.130705)",
        "(-0.001792, 1.729383, -0.137487)",
        "(-0.001792, 1.729383, -0.137487)",
        "(-0.002893, 1.735702, -0.144688)",
        "(-0.004116, 1.741361, -0.152153)",
        "(-0.005796, 1.748309, -0.164659)",
        "(-0.007211, 1.751962, -0.173436)",
        "(-0.007211, 1.751962, -0.173436)",
        "(-0.008537, 1.754732, -0.182706)",
        "(-0.009988, 1.756655, -0.192669)",
        "(-0.012077, 1.757843, -0.208985)",
        "(-0.013222, 1.757535, -0.220399)",
        "(-0.013222, 1.757535, -0.220399)",
        "(-0.014066, 1.756312, -0.232326)",
        "(-0.014825, 1.754282, -0.244767)",
        "(-0.015266, 1.751530, -0.257343)",
        "(-0.015131, 1.746188, -0.276152)",
        "(-0.015131, 1.746188, -0.276152)",
        "(-0.015220, 1.741887, -0.288694)",
        "(-0.015382, 1.737115, -0.301007)",
        "(-0.014753, 1.728809, -0.318399)",
        "(-0.014134, 1.722407, -0.328925)",
        "(-0.014134, 1.722407, -0.328925)",
        "(-0.013745, 1.715408, -0.339016)",
        "(-0.013575, 1.707598, -0.348348)",
        "(-0.012939, 1.694205, -0.361036)",
        "(-0.012156, 1.684034, -0.368479)",
        "(-0.012156, 1.684034, -0.368479)",
        "(-0.011232, 1.672636, -0.374658)",
        "(-0.009765, 1.659956, -0.380060)",
        "(-0.006930, 1.638646, -0.386638)",
        "(-0.005162, 1.623272, -0.389772)",
        "(-0.005162, 1.623272, -0.389772)",
        "(-0.003036, 1.607165, -0.392643)",
        "(-0.000656, 1.590408, -0.394821)",
        "(0.002685, 1.564145, -0.396628)",
        "(0.004925, 1.546290, -0.397149)",
        "(0.004925, 1.546290, -0.397149)",
        "(0.007111, 1.528024, -0.397298)",
        "(0.008751, 1.509787, -0.397087)",
        "(0.011202, 1.482044, -0.395848)",
        "(0.011202, 1.482044, -0.395848)",
        "(0.013070, 1.464111, -0.394748)",
        "(0.014574, 1.446197, -0.393050)",
        "(0.016210, 1.428728, -0.390652)",
        "(0.020031, 1.403620, -0.386237)",
        "(0.022558, 1.388137, -0.382931)",
        "(0.022558, 1.388137, -0.382931)",
        "(0.024406, 1.373827, -0.379177)",
        "(0.025728, 1.360816, -0.374652)",
        "(0.027187, 1.343079, -0.366099)",
        "(0.027751, 1.331978, -0.358764)",
        "(0.027751, 1.331978, -0.358764)",
        "(0.027939, 1.321032, -0.349994)",
        "(0.028018, 1.310218, -0.340548)",
        "(0.027700, 1.294341, -0.325073)",
        "(0.027691, 1.283671, -0.313504)",
        "(0.027691, 1.283671, -0.313504)",
        "(0.027604, 1.273207, -0.301415)",
        "(0.027383, 1.263155, -0.289216)",
        "(0.026836, 1.249103, -0.269690)",
        "(0.026614, 1.240496, -0.255819)",
        "(0.026614, 1.240496, -0.255819)",
        "(0.026226, 1.232919, -0.242014)",
        "(0.025772, 1.226562, -0.228618)",
        "(0.025142, 1.219462, -0.208838)",
        "(0.024451, 1.216480, -0.195119)",
        "(0.024451, 1.216480, -0.195119)",
        "(0.023406, 1.215258, -0.181554)",
        "(0.022031, 1.216066, -0.168622)",
        "(0.020154, 1.220073, -0.149425)",
        "(0.018943, 1.224158, -0.136769)",
        "(0.018943, 1.224158, -0.136769)",
        "(0.017385, 1.229764, -0.124747)",
        "(0.015737, 1.236592, -0.112949)",
        "(0.013879, 1.248672, -0.096668)",
        "(0.012733, 1.258103, -0.087003)",
        "(0.012733, 1.258103, -0.087003)",
        "(0.011663, 1.268403, -0.077911)",
        "(0.011083, 1.279227, -0.069637)",
        "(0.010031, 1.297705, -0.059032)",
        "(0.009931, 1.310743, -0.053571)",
        "(0.009931, 1.310743, -0.053571)",
        "(0.010681, 1.324452, -0.049603)",
        "(0.012237, 1.338570, -0.046542)",
        "(0.013275, 1.361428, -0.043493)",
        "(0.014288, 1.376921, -0.041699)",
        "(0.014288, 1.376921, -0.041699)",
        "(0.015744, 1.392620, -0.040340)",
        "(0.016783, 1.408660, -0.039488)",
        "(0.017467, 1.433286, -0.040875)",
        "(0.017943, 1.449168, -0.041896)",
        "(0.017943, 1.449168, -0.041896)",
        "(0.018515, 1.464697, -0.042250)",
        "(0.017930, 1.479973, -0.042578)",
        "(0.016599, 1.495133, -0.043092)",
        "(0.015481, 1.516983, -0.043871)",
        "(0.015481, 1.516983, -0.043871)",
        "(0.014684, 1.531315, -0.044693)",
        "(0.013652, 1.545254, -0.045873)",
        "(0.012596, 1.558967, -0.047337)",
        "(0.011904, 1.572153, -0.048889)",
        "(0.011839, 1.578530, -0.049684)",
        "(0.011933, 1.591073, -0.051456)",
        "(0.011495, 1.603342, -0.053595)",
        "(0.010832, 1.615053, -0.055566)",
        "(0.010352, 1.631616, -0.058366)",
        "(0.010352, 1.631616, -0.058366)",
        "(0.010278, 1.642122, -0.060406)",
        "(0.009523, 1.652434, -0.063020)",
        "(0.008795, 1.667018, -0.067963)",
        "(0.008789, 1.676273, -0.071797)",
        "(0.008789, 1.676273, -0.071797)",
        "(0.008624, 1.685261, -0.076436)",
        "(0.008320, 1.694008, -0.081664)",
        "(0.008637, 1.702789, -0.087857)",
        "(0.008885, 1.715408, -0.098240)",
        "(0.008885, 1.715408, -0.098240)",
        "(0.008161, 1.723912, -0.105948)",
        "(0.006780, 1.732241, -0.114152)",
        "(0.003879, 1.744181, -0.127089)",
        "(0.001489, 1.751752, -0.135983)",
        "(0.001489, 1.751752, -0.135983)",
        "(-0.001133, 1.758768, -0.145036)",
        "(-0.003988, 1.765130, -0.154315)",
        "(-0.008828, 1.773685, -0.169291)",
        "(-0.011917, 1.778524, -0.179415)",
        "(-0.011917, 1.778524, -0.179415)",
        "(-0.014717, 1.782729, -0.189677)",
        "(-0.016981, 1.786324, -0.200099)",
        "(-0.019407, 1.790930, -0.216966)",
        "(-0.020308, 1.793388, -0.228094)",
        "(-0.020308, 1.793388, -0.228094)",
        "(-0.020929, 1.795340, -0.239278)",
        "(-0.022008, 1.796923, -0.250770)",
        "(-0.023714, 1.798626, -0.268886)",
        "(-0.024754, 1.799341, -0.281044)",
        "(-0.024754, 1.799341, -0.281044)",
        "(-0.026030, 1.799427, -0.292966)",
        "(-0.027246, 1.798743, -0.304791)",
        "(-0.028699, 1.796155, -0.322210)",
        "(-0.029523, 1.793372, -0.333191)",
        "(-0.029523, 1.793372, -0.333191)",
        "(-0.030162, 1.789629, -0.343592)",
        "(-0.030855, 1.785187, -0.353419)",
        "(-0.031563, 1.777022, -0.367075)",
        "(-0.031770, 1.770851, -0.375542)",
        "(-0.031770, 1.770851, -0.375542)",
        "(-0.031512, 1.764220, -0.383900)",
        "(-0.030585, 1.757113, -0.391939)",
        "(-0.028610, 1.745624, -0.402763)",
        "(-0.027405, 1.737601, -0.409192)",
        "(-0.027405, 1.737601, -0.409192)",
        "(-0.026201, 1.729087, -0.414448)",
        "(-0.024762, 1.720020, -0.418712)",
        "(-0.022293, 1.705428, -0.422964)",
        "(-0.020457, 1.695151, -0.425073)",
        "(-0.020457, 1.695151, -0.425073)",
        "(-0.018549, 1.684678, -0.427135)",
        "(-0.016457, 1.674102, -0.429125)",
        "(-0.013464, 1.658086, -0.431469)",
        "(-0.011287, 1.647302, -0.432633)",
        "(-0.011287, 1.647302, -0.432633)",
        "(-0.009141, 1.636450, -0.433497)",
        "(-0.006900, 1.625548, -0.434322)",
        "(-0.003318, 1.609030, -0.435299)",
        "(-0.003318, 1.609030, -0.435299)",
        "(-0.001436, 1.598065, -0.435662)",
        "(0.000624, 1.586892, -0.435573)",
        "(0.002563, 1.575364, -0.435086)",
        "(0.004452, 1.563564, -0.434561)",
        "(0.007682, 1.545170, -0.432918)",
        "(0.007682, 1.545170, -0.432918)",
        "(0.009735, 1.532197, -0.431163)",
        "(0.011396, 1.518992, -0.429220)",
        "(0.012913, 1.505631, -0.426690)",
        "(0.015492, 1.484521, -0.421869)",
        "(0.015492, 1.484521, -0.421869)",
        "(0.016522, 1.470140, -0.417949)",
        "(0.017324, 1.455499, -0.413476)",
        "(0.017807, 1.432863, -0.405433)",
        "(0.018351, 1.417084, -0.398984)",
        "(0.018351, 1.417084, -0.398984)",
        "(0.018925, 1.400748, -0.391649)",
        "(0.019550, 1.384055, -0.383412)",
        "(0.020200, 1.367304, -0.373947)",
        "(0.021373, 1.342182, -0.356719)",
        "(0.021373, 1.342182, -0.356719)",
        "(0.021991, 1.326121, -0.343947)",
        "(0.022224, 1.311073, -0.330463)",
        "(0.022449, 1.296900, -0.315849)",
        "(0.022900, 1.277291, -0.290806)",
        "(0.022900, 1.277291, -0.290806)",
        "(0.023104, 1.266612, -0.274223)",
        "(0.022918, 1.257409, -0.257545)",
        "(0.022031, 1.246036, -0.231818)",
        "(0.020933, 1.240067, -0.214124)",
        "(0.020933, 1.240067, -0.214124)",
        "(0.019477, 1.235470, -0.196031)",
        "(0.017629, 1.232217, -0.177836)",
        "(0.014634, 1.229434, -0.151582)",
        "(0.012549, 1.229098, -0.135673)",
        "(0.012549, 1.229098, -0.135673)",
        "(0.010785, 1.230163, -0.121409)",
        "(0.009159, 1.232575, -0.107983)",
        "(0.007483, 1.236232, -0.095100)",
        "(0.004380, 1.244897, -0.078430)",
        "(0.004380, 1.244897, -0.078430)",
        "(0.002516, 1.252427, -0.069022)",
        "(0.000765, 1.261265, -0.060630)",
        "(-0.001334, 1.277126, -0.051210)",
        "(-0.002442, 1.288998, -0.046338)",
        "(-0.002442, 1.288998, -0.046338)",
        "(-0.003083, 1.301560, -0.042199)",
        "(-0.003376, 1.314830, -0.038951)",
        "(-0.003535, 1.328799, -0.036554)",
        "(-0.003188, 1.352385, -0.038595)",
        "(-0.003188, 1.352385, -0.038595)",
        "(-0.002082, 1.367792, -0.038637)",
        "(-0.001113, 1.383413, -0.038337)",
        "(-0.001223, 1.407777, -0.038313)",
        "(-0.001188, 1.423982, -0.038350)",
        "(-0.001188, 1.423982, -0.038350)",
        "(-0.000856, 1.439950, -0.038549)",
        "(-0.000194, 1.455683, -0.039004)",
        "(0.000041, 1.471244, -0.039783)",
        "(0.000126, 1.478982, -0.040322)",
        "(0.000393, 1.494279, -0.041608)",
        "(0.000603, 1.509262, -0.043175)",
        "(0.000675, 1.524009, -0.044892)",
        "(0.000517, 1.545346, -0.047320)",
        "(0.000376, 1.559005, -0.048734)",
        "(0.000376, 1.559005, -0.048734)",
        "(0.000461, 1.572201, -0.050026)",
        "(0.000519, 1.585173, -0.051567)",
        "(0.000334, 1.604293, -0.054533)",
        "(0.000703, 1.616700, -0.056520)",
        "(0.000703, 1.616700, -0.056520)",
        "(0.001294, 1.628798, -0.058593)",
        "(0.001167, 1.640851, -0.061426)",
        "(0.000533, 1.658605, -0.066421)",
        "(0.000289, 1.669866, -0.070081)",
        "(0.000289, 1.669866, -0.070081)",
        "(-0.000057, 1.680743, -0.074406)",
        "(-0.001195, 1.691228, -0.079765)",
        "(-0.002069, 1.701333, -0.085355)",
        "(-0.003276, 1.715520, -0.095069)",
        "(-0.003276, 1.715520, -0.095069)",
        "(-0.004137, 1.724431, -0.102556)",
        "(-0.005349, 1.733050, -0.110557)",
        "(-0.006539, 1.741126, -0.118955)",
        "(-0.008558, 1.752089, -0.132148)",
        "(-0.008558, 1.752089, -0.132148)",
        "(-0.010160, 1.758508, -0.141239)",
        "(-0.011947, 1.764167, -0.150637)",
        "(-0.013512, 1.769120, -0.160550)",
        "(-0.015202, 1.775223, -0.176529)",
        "(-0.015202, 1.775223, -0.176529)",
        "(-0.016213, 1.778536, -0.187725)",
        "(-0.017225, 1.781042, -0.199298)",
        "(-0.017914, 1.782920, -0.211087)",
        "(-0.018839, 1.784657, -0.229441)",
        "(-0.018839, 1.784657, -0.229441)",
        "(-0.019309, 1.784873, -0.241633)",
        "(-0.019701, 1.784211, -0.253602)",
        "(-0.019683, 1.781781, -0.271147)",
        "(-0.019683, 1.781781, -0.271147)",
        "(-0.019438, 1.779296, -0.282786)",
        "(-0.019022, 1.776182, -0.293189)",
        "(-0.018660, 1.772508, -0.303484)",
        "(-0.018424, 1.768277, -0.314023)",
        "(-0.018572, 1.760539, -0.329276)",
        "(-0.018572, 1.760539, -0.329276)",
        "(-0.018803, 1.754368, -0.338724)",
        "(-0.018774, 1.747288, -0.347330)",
        "(-0.018732, 1.739247, -0.355089)",
        "(-0.018168, 1.725437, -0.365553)",
        "(-0.018168, 1.725437, -0.365553)",
        "(-0.017496, 1.715025, -0.372080)",
        "(-0.016610, 1.703857, -0.377985)",
        "(-0.015124, 1.691981, -0.383159)",
        "(-0.012422, 1.673001, -0.390459)",
        "(-0.012422, 1.673001, -0.390459)",
        "(-0.010194, 1.659762, -0.394619)",
        "(-0.007498, 1.645936, -0.398148)",
        "(-0.003404, 1.623762, -0.402376)",
        "(-0.001033, 1.608409, -0.404974)",
        "(-0.001033, 1.608409, -0.404974)",
        "(0.001125, 1.592756, -0.407556)",
        "(0.003357, 1.576306, -0.409262)",
        "(0.006141, 1.558871, -0.410164)",
        "(0.008713, 1.540924, -0.410479)",
        "(0.009676, 1.531952, -0.410492)",
        "(0.011591, 1.513686, -0.410166)",
        "(0.013148, 1.495158, -0.408986)",
        "(0.014536, 1.476546, -0.406745)",
        "(0.015952, 1.457778, -0.403859)",
        "(0.016471, 1.448431, -0.402075)",
        "(0.017243, 1.430061, -0.398227)",
        "(0.017831, 1.412084, -0.393501)",
        "(0.018562, 1.384870, -0.384068)",
        "(0.018686, 1.366998, -0.376669)",
        "(0.018686, 1.366998, -0.376669)",
        "(0.018397, 1.350033, -0.368886)",
        "(0.018090, 1.333227, -0.360658)",
        "(0.017621, 1.316477, -0.351727)",
        "(0.016560, 1.291723, -0.336822)",
        "(0.016560, 1.291723, -0.336822)",
        "(0.015723, 1.275761, -0.325694)",
        "(0.015116, 1.260074, -0.313387)",
        "(0.013019, 1.238202, -0.293264)",
        "(0.011455, 1.224776, -0.279402)",
        "(0.011455, 1.224776, -0.279402)",
        "(0.009697, 1.212838, -0.265389)",
        "(0.007829, 1.202461, -0.250390)",
        "(0.005949, 1.193364, -0.234620)",
        "(0.002841, 1.184115, -0.211172)",
        "(0.002841, 1.184115, -0.211172)",
        "(0.000860, 1.180421, -0.195058)",
        "(-0.000843, 1.178744, -0.178011)",
        "(-0.003782, 1.179816, -0.152800)",
        "(-0.005698, 1.183143, -0.137229)",
        "(-0.005698, 1.183143, -0.137229)",
        "(-0.007211, 1.188086, -0.122581)",
        "(-0.008278, 1.194440, -0.108771)",
        "(-0.008864, 1.202219, -0.096409)",
        "(-0.009784, 1.217257, -0.080478)",
        "(-0.009784, 1.217257, -0.080478)",
        "(-0.009887, 1.228334, -0.070721)",
        "(-0.009207, 1.240279, -0.062192)",
        "(-0.007995, 1.253315, -0.054928)",
        "(-0.004686, 1.274651, -0.047091)",
        "(-0.004686, 1.274651, -0.047091)",
        "(-0.001464, 1.288916, -0.043069)",
        "(0.001797, 1.303350, -0.039756)",
        "(0.004672, 1.318229, -0.037170)",
        "(0.009196, 1.340788, -0.034695)",
        "(0.009196, 1.340788, -0.034695)",
        "(0.011541, 1.356710, -0.035299)",
        "(0.014135, 1.372618, -0.036942)",
        "(0.017369, 1.396095, -0.037795)",
        "(0.019159, 1.411583, -0.038026)",
        "(0.019159, 1.411583, -0.038026)",
        "(0.020168, 1.427604, -0.038636)",
        "(0.021263, 1.442834, -0.039289)",
        "(0.022698, 1.458164, -0.039879)",
        "(0.024172, 1.473664, -0.040825)",
        "(0.024805, 1.481525, -0.041492)",
        "(0.026065, 1.497105, -0.042895)",
        "(0.027165, 1.512436, -0.044293)",
        "(0.027459, 1.527645, -0.045961)",
        "(0.027161, 1.542633, -0.047794)",
        "(0.026985, 1.549974, -0.048664)",
        "(0.027052, 1.564302, -0.050453)",
        "(0.027397, 1.578325, -0.052382)",
        "(0.027331, 1.592262, -0.054583)",
        "(0.027737, 1.612641, -0.057928)",
        "(0.027737, 1.612641, -0.057928)",
        "(0.028497, 1.625885, -0.060300)",
        "(0.028667, 1.638996, -0.062748)",
        "(0.027802, 1.658224, -0.066786)",
        "(0.026960, 1.671066, -0.070267)",
        "(0.026960, 1.671066, -0.070267)",
        "(0.025681, 1.683856, -0.074512)",
        "(0.024042, 1.696535, -0.079770)",
        "(0.022314, 1.708866, -0.085539)",
        "(0.019909, 1.727071, -0.095815)",
        "(0.019909, 1.727071, -0.095815)",
        "(0.018116, 1.738945, -0.103919)",
        "(0.015861, 1.750309, -0.112737)",
        "(0.013767, 1.760899, -0.122081)",
        "(0.010715, 1.775503, -0.137103)",
        "(0.010715, 1.775503, -0.137103)",
        "(0.008702, 1.784496, -0.147913)",
        "(0.006414, 1.793028, -0.159797)",
        "(0.004209, 1.800981, -0.171992)",
        "(0.000858, 1.811657, -0.190868)",
        "(0.000858, 1.811657, -0.190868)",
        "(-0.001536, 1.817947, -0.203675)",
        "(-0.004197, 1.823709, -0.216779)",
        "(-0.006884, 1.828891, -0.229924)",
        "(-0.009416, 1.833369, -0.243129)",
        "(-0.010666, 1.835419, -0.249704)",
        "(-0.013364, 1.839042, -0.262920)",
        "(-0.016256, 1.842124, -0.276467)",
        "(-0.021507, 1.845804, -0.297499)",
        "(-0.025270, 1.847392, -0.311253)",
        "(-0.025270, 1.847392, -0.311253)",
        "(-0.029109, 1.848073, -0.324671)",
        "(-0.033364, 1.848089, -0.338187)",
        "(-0.039899, 1.846916, -0.358698)",
        "(-0.044404, 1.845115, -0.372249)",
        "(-0.044404, 1.845115, -0.372249)",
        "(-0.049173, 1.842660, -0.385825)",
        "(-0.053818, 1.839522, -0.399242)",
        "(-0.060262, 1.832992, -0.419125)",
        "(-0.064599, 1.827548, -0.432122)",
        "(-0.064599, 1.827548, -0.432122)",
        "(-0.068925, 1.820967, -0.444822)",
        "(-0.072767, 1.813232, -0.457181)",
        "(-0.077162, 1.798957, -0.475245)",
        "(-0.080451, 1.788198, -0.487055)",
        "(-0.080451, 1.788198, -0.487055)",
        "(-0.082716, 1.776245, -0.498675)",
        "(-0.084950, 1.763431, -0.510031)",
        "(-0.087641, 1.742488, -0.525452)",
        "(-0.088294, 1.727295, -0.535078)",
        "(-0.088294, 1.727295, -0.535078)",
        "(-0.088789, 1.711618, -0.544212)",
        "(-0.088845, 1.695361, -0.552404)",
        "(-0.088987, 1.670010, -0.563167)",
        "(-0.089209, 1.652546, -0.569221)",
        "(-0.089209, 1.652546, -0.569221)",
        "(-0.089239, 1.634505, -0.574207)",
        "(-0.088818, 1.615706, -0.578114)",
        "(-0.087184, 1.585743, -0.581439)",
        "(-0.085632, 1.564928, -0.581078)",
        "(-0.085632, 1.564928, -0.581078)",
        "(-0.083277, 1.542600, -0.578000)",
        "(-0.080669, 1.520596, -0.573225)",
        "(-0.076503, 1.487015, -0.563340)",
        "(-0.076503, 1.487015, -0.563340)",
        "(-0.073091, 1.463901, -0.554729)",
        "(-0.070117, 1.440310, -0.544048)",
        "(-0.067416, 1.417053, -0.531746)",
        "(-0.062138, 1.382055, -0.509769)",
        "(-0.058404, 1.358802, -0.492887)",
        "(-0.058404, 1.358802, -0.492887)",
        "(-0.054815, 1.336665, -0.475382)",
        "(-0.051307, 1.315759, -0.457372)",
        "(-0.045293, 1.286248, -0.427699)",
        "(-0.041104, 1.268772, -0.405854)",
        "(-0.041104, 1.268772, -0.405854)",
        "(-0.037500, 1.253971, -0.383123)",
        "(-0.033620, 1.241012, -0.359044)",
        "(-0.027781, 1.225310, -0.320341)",
        "(-0.024833, 1.218116, -0.294292)",
        "(-0.024833, 1.218116, -0.294292)",
        "(-0.022315, 1.213363, -0.267902)",
        "(-0.019717, 1.210339, -0.240786)",
        "(-0.017649, 1.210932, -0.201938)",
        "(-0.016148, 1.213447, -0.177782)",
        "(-0.016148, 1.213447, -0.177782)",
        "(-0.014648, 1.217975, -0.155352)",
        "(-0.013460, 1.224809, -0.135476)",
        "(-0.012420, 1.234117, -0.118450)",
        "(-0.010386, 1.251040, -0.097001)",
        "(-0.010386, 1.251040, -0.097001)",
        "(-0.008915, 1.264044, -0.085398)",
        "(-0.008145, 1.278660, -0.075777)",
        "(-0.006888, 1.302023, -0.064748)",
        "(-0.005921, 1.317976, -0.059021)",
        "(-0.005921, 1.317976, -0.059021)",
        "(-0.005401, 1.334033, -0.054027)",
        "(-0.004951, 1.350134, -0.049901)",
        "(-0.004231, 1.374260, -0.045388)",
        "(-0.003791, 1.390186, -0.043095)",
        "(-0.003791, 1.390186, -0.043095)",
        "(-0.003409, 1.405927, -0.041402)",
        "(-0.002626, 1.421279, -0.040125)",
        "(-0.001352, 1.443922, -0.039179)",
        "(-0.000908, 1.458721, -0.039037)",
        "(-0.000908, 1.458721, -0.039037)",
        "(-0.000359, 1.473203, -0.039045)",
        "(0.000207, 1.487339, -0.039385)",
        "(0.000811, 1.501248, -0.040051)",
        "(0.001451, 1.521444, -0.041082)",
        "(0.001451, 1.521444, -0.041082)",
        "(0.001661, 1.534402, -0.041676)",
        "(0.001882, 1.547276, -0.042907)",
        "(0.001976, 1.560135, -0.044789)",
        "(0.002218, 1.579270, -0.048804)",
        "(0.002218, 1.579270, -0.048804)",
        "(0.002264, 1.591762, -0.051970)",
        "(0.001716, 1.604176, -0.055715)",
        "(0.001013, 1.616448, -0.059960)",
        "(-0.000698, 1.634628, -0.067554)",
        "(-0.000698, 1.634628, -0.067554)",
        "(-0.002050, 1.646600, -0.073363)",
        "(-0.003348, 1.658230, -0.079405)",
        "(-0.004961, 1.675047, -0.088627)",
        "(-0.005803, 1.686014, -0.094849)",
        "(-0.005803, 1.686014, -0.094849)",
        "(-0.006468, 1.696758, -0.101260)",
        "(-0.007003, 1.707323, -0.107763)",
        "(-0.007676, 1.722737, -0.117643)",
        "(-0.007876, 1.732635, -0.124506)",
        "(-0.007876, 1.732635, -0.124506)",
        "(-0.007778, 1.742156, -0.131621)",
        "(-0.007756, 1.751585, -0.139506)",
        "(-0.008074, 1.761224, -0.148740)",
        "(-0.009206, 1.775247, -0.164741)",
        "(-0.009206, 1.775247, -0.164741)",
        "(-0.010006, 1.784092, -0.176615)",
        "(-0.011185, 1.791845, -0.188441)",
        "(-0.012927, 1.798737, -0.200839)",
        "(-0.015054, 1.804830, -0.214527)",
        "(-0.016201, 1.807547, -0.222050)",
        "(-0.018650, 1.812303, -0.237527)",
        "(-0.021323, 1.816303, -0.254120)",
        "(-0.024249, 1.819333, -0.271397)",
        "(-0.028080, 1.821964, -0.297933)",
        "(-0.028080, 1.821964, -0.297933)",
        "(-0.030315, 1.822661, -0.316168)",
        "(-0.032732, 1.822414, -0.334462)",
        "(-0.035158, 1.821014, -0.352412)",
        "(-0.038944, 1.816806, -0.378520)",
        "(-0.038944, 1.816806, -0.378520)",
        "(-0.041321, 1.812627, -0.395433)",
        "(-0.043318, 1.807220, -0.411776)",
        "(-0.046236, 1.796789, -0.434930)",
        "(-0.047479, 1.788187, -0.449173)",
        "(-0.047479, 1.788187, -0.449173)",
        "(-0.048316, 1.778337, -0.462691)",
        "(-0.049139, 1.767195, -0.474900)",
        "(-0.049432, 1.754503, -0.486003)",
        "(-0.049129, 1.732827, -0.500489)",
        "(-0.049129, 1.732827, -0.500489)",
        "(-0.048601, 1.716824, -0.509120)",
        "(-0.048062, 1.699839, -0.517144)",
        "(-0.047351, 1.681778, -0.524600)",
        "(-0.045369, 1.652364, -0.534110)",
        "(-0.045369, 1.652364, -0.534110)",
        "(-0.043886, 1.632098, -0.539920)",
        "(-0.042537, 1.611308, -0.544795)",
        "(-0.040241, 1.579238, -0.550132)",
        "(-0.038518, 1.557449, -0.552152)",
        "(-0.038518, 1.557449, -0.552152)",
        "(-0.037305, 1.535811, -0.553623)",
        "(-0.036427, 1.514700, -0.554662)",
        "(-0.035913, 1.493965, -0.554893)",
        "(-0.035403, 1.463276, -0.552653)",
        "(-0.035403, 1.463276, -0.552653)",
        "(-0.034982, 1.442945, -0.549607)",
        "(-0.034721, 1.422967, -0.545735)",
        "(-0.034515, 1.403185, -0.541111)",
        "(-0.034538, 1.373863, -0.532589)",
        "(-0.034538, 1.373863, -0.532589)",
        "(-0.034251, 1.354580, -0.526055)",
        "(-0.033573, 1.334949, -0.517990)",
        "(-0.033353, 1.315807, -0.508966)",
        "(-0.033676, 1.288725, -0.493285)",
        "(-0.033676, 1.288725, -0.493285)",
        "(-0.033416, 1.270816, -0.481522)",
        "(-0.032860, 1.253772, -0.467943)",
        "(-0.030722, 1.229662, -0.443184)",
        "(-0.030722, 1.229662, -0.443184)",
        "(-0.028390, 1.215217, -0.425344)",
        "(-0.026109, 1.202911, -0.406844)",
        "(-0.023481, 1.192941, -0.386721)",
        "(-0.020302, 1.184458, -0.366010)",
        "(-0.015098, 1.176255, -0.333261)",
        "(-0.015098, 1.176255, -0.333261)",
        "(-0.011369, 1.173409, -0.310356)",
        "(-0.007504, 1.172636, -0.287476)",
        "(-0.001994, 1.175555, -0.253154)",
        "(0.001406, 1.179801, -0.230748)",
        "(0.001406, 1.179801, -0.230748)",
        "(0.003796, 1.186632, -0.209591)",
        "(0.006201, 1.194837, -0.189362)",
        "(0.009188, 1.209950, -0.161106)",
        "(0.010017, 1.222063, -0.143786)",
        "(0.010017, 1.222063, -0.143786)",
        "(0.010522, 1.235391, -0.128309)",
        "(0.011035, 1.249586, -0.114242)",
        "(0.010608, 1.273049, -0.095409)",
        "(0.008606, 1.290613, -0.085011)",
        "(0.008606, 1.290613, -0.085011)",
        "(0.007319, 1.308063, -0.075941)",
        "(0.007454, 1.325456, -0.068309)",
        "(0.006348, 1.350872, -0.060891)",
        "(0.006313, 1.367811, -0.057238)",
        "(0.006313, 1.367811, -0.057238)",
        "(0.006719, 1.384898, -0.054568)",
        "(0.008060, 1.401703, -0.052556)",
        "(0.010113, 1.427093, -0.051421)",
        "(0.012081, 1.443555, -0.051097)",
        "(0.012081, 1.443555, -0.051097)",
        "(0.013720, 1.460174, -0.051453)",
        "(0.015160, 1.476824, -0.052322)",
        "(0.016167, 1.493622, -0.053620)",
        "(0.017201, 1.510367, -0.055579)",
        "(0.017673, 1.518804, -0.056760)",
        "(0.018546, 1.535677, -0.059302)",
        "(0.018668, 1.552607, -0.062247)",
        "(0.018424, 1.577937, -0.067723)",
        "(0.018102, 1.594614, -0.071592)",
        "(0.018102, 1.594614, -0.071592)",
        "(0.017455, 1.611166, -0.075645)",
        "(0.016582, 1.627569, -0.080137)",
        "(0.015042, 1.651790, -0.087616)",
        "(0.014160, 1.667589, -0.093311)",
        "(0.014160, 1.667589, -0.093311)",
        "(0.013289, 1.682860, -0.099664)",
        "(0.012009, 1.697835, -0.106969)",
        "(0.009590, 1.719697, -0.119856)",
        "(0.007441, 1.733746, -0.129810)",
        "(0.007441, 1.733746, -0.129810)",
        "(0.004577, 1.747239, -0.140771)",
        "(0.001203, 1.759772, -0.152573)",
        "(-0.004351, 1.777014, -0.171647)",
        "(-0.004351, 1.777014, -0.171647)",
        "(-0.008728, 1.787839, -0.185489)",
        "(-0.013996, 1.797901, -0.200136)",
        "(-0.019577, 1.806645, -0.214736)",
        "(-0.028208, 1.817566, -0.237007)",
        "(-0.028208, 1.817566, -0.237007)",
        "(-0.034072, 1.823822, -0.252698)",
        "(-0.039755, 1.828950, -0.268809)",
        "(-0.045120, 1.833033, -0.285192)",
        "(-0.052746, 1.837360, -0.310501)",
        "(-0.057616, 1.838887, -0.327740)",
        "(-0.057616, 1.838887, -0.327740)",
        "(-0.062419, 1.839432, -0.345000)",
        "(-0.067097, 1.838986, -0.362055)",
        "(-0.073875, 1.836311, -0.387280)",
        "(-0.078195, 1.832983, -0.403510)",
        "(-0.078195, 1.832983, -0.403510)",
        "(-0.082046, 1.828197, -0.418847)",
        "(-0.085411, 1.821811, -0.433075)",
        "(-0.089406, 1.809408, -0.453162)",
        "(-0.092040, 1.799676, -0.465866)",
        "(-0.092040, 1.799676, -0.465866)",
        "(-0.093908, 1.788388, -0.477791)",
        "(-0.094704, 1.775456, -0.489233)",
        "(-0.094975, 1.753330, -0.505303)",
        "(-0.094814, 1.737059, -0.515451)",
        "(-0.094814, 1.737059, -0.515451)",
        "(-0.094084, 1.719641, -0.525359)",
        "(-0.092896, 1.701051, -0.534702)",
        "(-0.090029, 1.671061, -0.546403)",
        "(-0.087115, 1.649615, -0.552170)",
        "(-0.087115, 1.649615, -0.552170)",
        "(-0.083754, 1.627144, -0.556497)",
        "(-0.080429, 1.604279, -0.559210)",
        "(-0.074742, 1.569386, -0.560881)",
        "(-0.071501, 1.546140, -0.560259)",
        "(-0.071501, 1.546140, -0.560259)",
        "(-0.068193, 1.523232, -0.558186)",
        "(-0.064340, 1.500378, -0.554660)",
        "(-0.059205, 1.466514, -0.546855)",
        "(-0.055990, 1.444979, -0.540802)",
        "(-0.055990, 1.444979, -0.540802)",
        "(-0.052126, 1.423605, -0.533566)",
        "(-0.048417, 1.402439, -0.524283)",
        "(-0.043655, 1.372016, -0.508407)",
        "(-0.040501, 1.353363, -0.497373)",
        "(-0.040501, 1.353363, -0.497373)",
        "(-0.037310, 1.334960, -0.485026)",
        "(-0.033929, 1.316806, -0.471432)",
        "(-0.030552, 1.292093, -0.450606)",
        "(-0.028958, 1.277188, -0.436950)",
        "(-0.028958, 1.277188, -0.436950)",
        "(-0.026658, 1.262504, -0.422215)",
        "(-0.024070, 1.248726, -0.406493)",
        "(-0.020473, 1.230825, -0.382120)",
        "(-0.020473, 1.230825, -0.382120)",
        "(-0.017951, 1.220465, -0.364917)",
        "(-0.014978, 1.210985, -0.346532)",
        "(-0.011625, 1.202525, -0.326796)",
        "(-0.006883, 1.192962, -0.296152)",
        "(-0.004143, 1.188828, -0.276339)",
        "(-0.004143, 1.188828, -0.276339)",
        "(-0.001434, 1.186040, -0.255982)",
        "(0.001545, 1.184053, -0.234531)",
        "(0.005054, 1.184255, -0.203553)",
        "(0.006807, 1.186802, -0.183879)",
        "(0.006807, 1.186802, -0.183879)",
        "(0.008306, 1.190638, -0.164616)",
        "(0.009230, 1.196108, -0.146414)",
        "(0.009876, 1.203074, -0.129588)",
        "(0.010422, 1.216359, -0.107678)",
        "(0.010422, 1.216359, -0.107678)",
        "(0.010389, 1.226675, -0.094784)",
        "(0.010297, 1.238104, -0.083717)",
        "(0.010187, 1.257084, -0.069973)",
        "(0.009693, 1.270807, -0.062071)",
        "(0.009693, 1.270807, -0.062071)",
        "(0.009054, 1.285303, -0.055569)",
        "(0.008555, 1.300191, -0.050197)",
        "(0.008146, 1.315260, -0.045681)",
        "(0.007196, 1.338252, -0.040462)",
        "(0.007196, 1.338252, -0.040462)",
        "(0.006644, 1.353463, -0.037834)",
        "(0.006305, 1.368630, -0.036018)",
        "(0.006240, 1.391647, -0.035065)",
        "(0.006240, 1.391647, -0.035065)",
        "(0.006360, 1.407208, -0.035196)",
        "(0.006715, 1.422715, -0.035665)",
        "(0.007824, 1.437923, -0.036236)",
        "(0.009480, 1.460727, -0.037724)",
        "(0.009480, 1.460727, -0.037724)",
        "(0.010419, 1.475836, -0.038835)",
        "(0.011254, 1.490837, -0.040026)",
        "(0.012232, 1.505692, -0.041359)",
        "(0.013812, 1.527772, -0.044179)",
        "(0.014151, 1.542684, -0.046658)",
        "(0.014151, 1.542684, -0.046658)",
        "(0.014651, 1.557468, -0.049446)",
        "(0.014831, 1.572354, -0.052911)",
        "(0.013783, 1.594910, -0.058897)",
        "(0.012886, 1.609856, -0.063257)",
        "(0.012886, 1.609856, -0.063257)",
        "(0.012021, 1.624605, -0.068116)",
        "(0.011039, 1.639284, -0.073682)",
        "(0.008564, 1.661229, -0.083504)",
        "(0.007215, 1.675361, -0.090493)",
        "(0.007215, 1.675361, -0.090493)",
        "(0.005685, 1.689316, -0.098267)",
        "(0.003650, 1.703323, -0.107195)",
        "(0.000475, 1.723998, -0.122009)",
        "(-0.001542, 1.737279, -0.132472)",
        "(-0.001542, 1.737279, -0.132472)",
        "(-0.003778, 1.750042, -0.143302)",
        "(-0.006021, 1.762172, -0.154595)",
        "(-0.009425, 1.779400, -0.172332)",
        "(-0.009425, 1.779400, -0.172332)",
        "(-0.011319, 1.789837, -0.184484)",
        "(-0.013962, 1.799406, -0.196844)",
        "(-0.017237, 1.808287, -0.209801)",
        "(-0.022145, 1.819785, -0.230371)",
        "(-0.025768, 1.826085, -0.244173)",
        "(-0.025768, 1.826085, -0.244173)",
        "(-0.029359, 1.831313, -0.258539)",
        "(-0.032906, 1.835426, -0.273262)",
        "(-0.037939, 1.839464, -0.295517)",
        "(-0.041063, 1.840451, -0.310109)",
        "(-0.041063, 1.840451, -0.310109)",
        "(-0.043710, 1.840233, -0.324678)",
        "(-0.046305, 1.839344, -0.339872)",
        "(-0.051236, 1.836627, -0.363485)",
        "(-0.054614, 1.833663, -0.378925)",
        "(-0.054614, 1.833663, -0.378925)",
        "(-0.057946, 1.829720, -0.394653)",
        "(-0.062088, 1.824941, -0.409957)",
        "(-0.067945, 1.815525, -0.432311)",
        "(-0.071771, 1.807837, -0.446641)",
        "(-0.071771, 1.807837, -0.446641)",
        "(-0.075314, 1.798759, -0.460435)",
        "(-0.078139, 1.788081, -0.473436)",
        "(-0.081775, 1.769819, -0.490438)",
        "(-0.083330, 1.756043, -0.500368)",
        "(-0.083330, 1.756043, -0.500368)",
        "(-0.084636, 1.741405, -0.509738)",
        "(-0.085544, 1.725798, -0.518874)",
        "(-0.086819, 1.701471, -0.532579)",
        "(-0.087363, 1.684508, -0.541184)",
        "(-0.087363, 1.684508, -0.541184)",
        "(-0.088059, 1.667027, -0.549869)",
        "(-0.089361, 1.649567, -0.558154)",
        "(-0.090329, 1.622229, -0.568050)",
        "(-0.090616, 1.603285, -0.572922)",
        "(-0.090616, 1.603285, -0.572922)",
        "(-0.090746, 1.583795, -0.576421)",
        "(-0.090450, 1.563791, -0.578721)",
        "(-0.088438, 1.532572, -0.580518)",
        "(-0.088438, 1.532572, -0.580518)",
        "(-0.086552, 1.510898, -0.579855)",
        "(-0.083930, 1.488672, -0.577951)",
        "(-0.080546, 1.465963, -0.574833)",
        "(-0.074887, 1.431177, -0.568513)",
        "(-0.074887, 1.431177, -0.568513)",
        "(-0.069979, 1.407405, -0.561942)",
        "(-0.064183, 1.383457, -0.553078)",
        "(-0.058610, 1.359897, -0.542690)",
        "(-0.050797, 1.325742, -0.524055)",
        "(-0.045314, 1.303565, -0.509690)",
        "(-0.045314, 1.303565, -0.509690)",
        "(-0.040290, 1.282015, -0.493632)",
        "(-0.034833, 1.260899, -0.475803)",
        "(-0.027124, 1.231590, -0.446601)",
        "(-0.027124, 1.231590, -0.446601)",
        "(-0.023362, 1.215108, -0.425768)",
        "(-0.019594, 1.200889, -0.403214)",
        "(-0.015720, 1.188962, -0.378338)",
        "(-0.011481, 1.176678, -0.339006)",
        "(-0.008852, 1.171248, -0.313210)",
        "(-0.008852, 1.171248, -0.313210)",
        "(-0.006629, 1.168709, -0.287561)",
        "(-0.005116, 1.168821, -0.261483)",
        "(-0.003666, 1.173469, -0.223425)",
        "(-0.003059, 1.179245, -0.199883)",
        "(-0.003059, 1.179245, -0.199883)",
        "(-0.002533, 1.186753, -0.177465)",
        "(-0.001923, 1.195788, -0.156982)",
        "(-0.001793, 1.213094, -0.130263)",
        "(-0.001477, 1.225759, -0.114154)",
        "(-0.001477, 1.225759, -0.114154)",
        "(-0.001148, 1.239427, -0.099934)",
        "(-0.001409, 1.254543, -0.088034)",
        "(-0.001336, 1.277888, -0.073440)",
        "(-0.001214, 1.293809, -0.065601)",
        "(-0.001214, 1.293809, -0.065601)",
        "(-0.001507, 1.310024, -0.059246)",
        "(-0.001767, 1.326271, -0.054690)",
        "(-0.001210, 1.350314, -0.049614)",
        "(-0.000781, 1.365076, -0.047454)",
        "(-0.000781, 1.365076, -0.047454)",
        "(-0.000762, 1.380129, -0.045720)",
        "(-0.000469, 1.394892, -0.043982)",
        "(0.000996, 1.416591, -0.041874)",
        "(0.001811, 1.431271, -0.041121)",
        "(0.001811, 1.431271, -0.041121)",
        "(0.002492, 1.446030, -0.040691)",
        "(0.003215, 1.460649, -0.040092)",
        "(0.004326, 1.482422, -0.039468)",
        "(0.004006, 1.497404, -0.039567)",
        "(0.004006, 1.497404, -0.039567)",
        "(0.003530, 1.512304, -0.039555)",
        "(0.003033, 1.527116, -0.039544)",
        "(0.002386, 1.549363, -0.039989)",
        "(0.001529, 1.564358, -0.040692)",
        "(0.001529, 1.564358, -0.040692)",
        "(0.000776, 1.579233, -0.041597)",
        "(-0.000037, 1.594160, -0.042805)",
        "(-0.001798, 1.616736, -0.045470)",
        "(-0.003404, 1.631732, -0.047585)",
        "(-0.003404, 1.631732, -0.047585)",
        "(-0.005059, 1.646534, -0.049856)",
        "(-0.006859, 1.661001, -0.052322)",
        "(-0.009902, 1.682184, -0.057152)",
        "(-0.011979, 1.695894, -0.061165)",
        "(-0.011979, 1.695894, -0.061165)",
        "(-0.013941, 1.709245, -0.065969)",
        "(-0.016034, 1.722239, -0.071693)",
        "(-0.019305, 1.740955, -0.082177)",
        "(-0.021132, 1.752735, -0.090238)",
        "(-0.021132, 1.752735, -0.090238)",
        "(-0.022677, 1.763925, -0.099094)",
        "(-0.024406, 1.774598, -0.108792)",
        "(-0.027110, 1.789199, -0.124022)",
        "(-0.028638, 1.797597, -0.134348)",
        "(-0.028638, 1.797597, -0.134348)",
        "(-0.030026, 1.805340, -0.145210)",
        "(-0.031434, 1.812108, -0.156771)",
        "(-0.033273, 1.820835, -0.174795)",
        "(-0.034261, 1.825831, -0.187545)",
        "(-0.034261, 1.825831, -0.187545)",
        "(-0.035004, 1.830206, -0.200978)",
        "(-0.035439, 1.834022, -0.215149)",
        "(-0.036233, 1.838619, -0.237620)",
        "(-0.036684, 1.840737, -0.253072)",
        "(-0.036684, 1.840737, -0.253072)",
        "(-0.037430, 1.842136, -0.269105)",
        "(-0.038533, 1.842681, -0.285472)",
        "(-0.040163, 1.841752, -0.310245)",
        "(-0.041424, 1.839767, -0.326655)",
        "(-0.041424, 1.839767, -0.326655)",
        "(-0.042567, 1.836371, -0.342956)",
        "(-0.043459, 1.832056, -0.359472)",
        "(-0.045215, 1.823228, -0.383731)",
        "(-0.045215, 1.823228, -0.383731)",
        "(-0.046138, 1.816008, -0.399442)",
        "(-0.046854, 1.807652, -0.414431)",
        "(-0.047116, 1.798011, -0.428684)",
        "(-0.047943, 1.783092, -0.450143)",
        "(-0.047943, 1.783092, -0.450143)",
        "(-0.048670, 1.772432, -0.464338)",
        "(-0.048801, 1.761165, -0.477367)",
        "(-0.048325, 1.749050, -0.489297)",
        "(-0.046579, 1.729099, -0.504629)",
        "(-0.044680, 1.714740, -0.513565)",
        "(-0.044680, 1.714740, -0.513565)",
        "(-0.042388, 1.699161, -0.521113)",
        "(-0.040294, 1.682601, -0.527475)",
        "(-0.035896, 1.655350, -0.534746)",
        "(-0.032723, 1.635836, -0.538503)",
        "(-0.032723, 1.635836, -0.538503)",
        "(-0.029907, 1.615681, -0.541331)",
        "(-0.026961, 1.594909, -0.543463)",
        "(-0.022037, 1.561631, -0.544768)",
        "(-0.022037, 1.561631, -0.544768)",
        "(-0.019018, 1.540516, -0.544476)",
        "(-0.015485, 1.519839, -0.543033)",
        "(-0.011917, 1.499190, -0.540150)",
        "(-0.007090, 1.469294, -0.533637)",
        "(-0.004265, 1.450110, -0.528011)",
        "(-0.004265, 1.450110, -0.528011)",
        "(-0.001421, 1.431358, -0.521057)",
        "(0.001373, 1.413092, -0.512873)",
        "(0.006090, 1.386455, -0.498210)",
        "(0.006090, 1.386455, -0.498210)",
        "(0.009051, 1.369501, -0.487229)",
        "(0.011366, 1.353771, -0.475654)",
        "(0.014041, 1.338295, -0.462832)",
        "(0.017925, 1.316162, -0.440377)",
        "(0.020047, 1.302628, -0.424152)",
        "(0.020047, 1.302628, -0.424152)",
        "(0.021691, 1.290594, -0.407429)",
        "(0.023869, 1.279135, -0.389306)",
        "(0.026453, 1.264290, -0.360001)",
        "(0.026453, 1.264290, -0.360001)",
        "(0.027180, 1.256819, -0.340581)",
        "(0.027714, 1.250493, -0.319883)",
        "(0.028473, 1.245422, -0.298118)",
        "(0.028402, 1.241087, -0.265217)",
        "(0.027971, 1.239480, -0.243118)",
        "(0.027971, 1.239480, -0.243118)",
        "(0.027457, 1.238947, -0.221382)",
        "(0.026776, 1.239319, -0.200055)",
        "(0.025339, 1.241623, -0.168320)",
        "(0.025339, 1.241623, -0.168320)",
        "(0.024209, 1.244088, -0.148288)",
        "(0.022576, 1.247870, -0.129875)",
        "(0.021115, 1.252363, -0.112475)",
        "(0.018660, 1.261278, -0.088826)",
        "(0.016783, 1.269196, -0.075897)",
        "(0.016783, 1.269196, -0.075897)",
        "(0.015016, 1.278284, -0.064518)",
        "(0.013712, 1.288720, -0.054836)",
        "(0.011622, 1.307519, -0.044082)",
        "(0.010375, 1.321772, -0.038982)",
        "(0.010375, 1.321772, -0.038982)",
        "(0.009452, 1.337375, -0.035633)",
        "(0.009120, 1.353804, -0.033634)",
        "(0.007740, 1.380196, -0.032630)",
        "(0.006716, 1.398203, -0.032649)",
        "(0.006716, 1.398203, -0.032649)",
        "(0.005848, 1.416259, -0.032949)",
        "(0.005009, 1.434448, -0.033697)",
        "(0.003131, 1.461725, -0.035537)",
        "(0.002118, 1.479491, -0.037005)",
        "(0.002118, 1.479491, -0.037005)",
        "(0.001506, 1.496570, -0.038311)",
        "(0.000757, 1.513246, -0.039398)",
        "(-0.001099, 1.537669, -0.041299)",
        "(-0.002476, 1.553311, -0.042560)",
        "(-0.002476, 1.553311, -0.042560)",
        "(-0.003575, 1.568685, -0.044038)",
        "(-0.004195, 1.583694, -0.045780)",
        "(-0.005970, 1.605985, -0.049365)",
        "(-0.007481, 1.620285, -0.052030)",
        "(-0.007481, 1.620285, -0.052030)",
        "(-0.009099, 1.634155, -0.054785)",
        "(-0.010854, 1.647762, -0.057664)",
        "(-0.013863, 1.667485, -0.062528)",
        "(-0.016343, 1.679852, -0.065816)",
        "(-0.016343, 1.679852, -0.065816)",
        "(-0.018876, 1.691300, -0.068729)",
        "(-0.021297, 1.702026, -0.071398)",
        "(-0.024491, 1.717128, -0.075221)",
        "(-0.026547, 1.726496, -0.077485)",
        "(-0.026547, 1.726496, -0.077485)",
        "(-0.028796, 1.735326, -0.079613)",
        "(-0.030711, 1.743514, -0.081399)",
        "(-0.033250, 1.754808, -0.084136)",
        "(-0.034471, 1.761261, -0.085488)",
        "(-0.034471, 1.761261, -0.085488)",
        "(-0.035020, 1.767064, -0.086573)",
        "(-0.035381, 1.772566, -0.087817)",
        "(-0.035966, 1.777862, -0.089337)",
        "(-0.036943, 1.785440, -0.092359)",
        "(-0.036943, 1.785440, -0.092359)",
        "(-0.037920, 1.791207, -0.096005)",
        "(-0.039112, 1.797800, -0.101694)",
        "(-0.040960, 1.808448, -0.112496)",
        "(-0.041984, 1.815578, -0.120579)",
        "(-0.041984, 1.815578, -0.120579)",
        "(-0.043034, 1.822466, -0.129013)",
        "(-0.044181, 1.829279, -0.137990)",
        "(-0.046143, 1.839188, -0.152448)",
        "(-0.047644, 1.845331, -0.162607)",
        "(-0.047644, 1.845331, -0.162607)",
        "(-0.049144, 1.851072, -0.173113)",
        "(-0.050652, 1.856474, -0.183987)",
        "(-0.052830, 1.863670, -0.201542)",
        "(-0.052830, 1.863670, -0.201542)",
        "(-0.054540, 1.867489, -0.213584)",
        "(-0.056411, 1.870391, -0.226081)",
        "(-0.058593, 1.872340, -0.239243)",
        "(-0.060734, 1.873150, -0.253088)",
        "(-0.062728, 1.872619, -0.267692)",
        "(-0.063644, 1.871963, -0.275157)",
        "(-0.065056, 1.869497, -0.290467)",
        "(-0.065869, 1.866074, -0.306716)",
        "(-0.066188, 1.858804, -0.332668)",
        "(-0.066188, 1.858804, -0.332668)",
        "(-0.066046, 1.852311, -0.349998)",
        "(-0.065149, 1.843983, -0.367109)",
        "(-0.063850, 1.834322, -0.383863)",
        "(-0.061738, 1.816891, -0.407888)",
        "(-0.060245, 1.803330, -0.422794)",
        "(-0.060245, 1.803330, -0.422794)",
        "(-0.058990, 1.788298, -0.436864)",
        "(-0.057555, 1.771993, -0.450323)",
        "(-0.055458, 1.745032, -0.469162)",
        "(-0.053547, 1.724956, -0.480322)",
        "(-0.053547, 1.724956, -0.480322)",
        "(-0.050614, 1.702961, -0.490420)",
        "(-0.047196, 1.679393, -0.499744)",
        "(-0.041601, 1.640994, -0.511091)",
        "(-0.037365, 1.614064, -0.516577)",
        "(-0.037365, 1.614064, -0.516577)",
        "(-0.033707, 1.586386, -0.520606)",
        "(-0.030840, 1.558076, -0.523733)",
        "(-0.027570, 1.514969, -0.525469)",
        "(-0.024928, 1.485371, -0.524596)",
        "(-0.024928, 1.485371, -0.524596)",
        "(-0.023428, 1.455542, -0.521889)",
        "(-0.022348, 1.426027, -0.518398)",
        "(-0.020694, 1.381655, -0.509115)",
        "(-0.020694, 1.381655, -0.509115)",
        "(-0.019352, 1.352314, -0.500043)",
        "(-0.018754, 1.324012, -0.489197)",
        "(-0.019676, 1.297621, -0.477538)",
        "(-0.020967, 1.260708, -0.456466)",
        "(-0.021345, 1.237316, -0.439468)",
        "(-0.021345, 1.237316, -0.439468)",
        "(-0.021967, 1.215987, -0.421385)",
        "(-0.022954, 1.197422, -0.402864)",
        "(-0.024022, 1.174171, -0.373726)",
        "(-0.024813, 1.162017, -0.353623)",
        "(-0.024813, 1.162017, -0.353623)",
        "(-0.025148, 1.152610, -0.332760)",
        "(-0.024699, 1.145747, -0.311119)",
        "(-0.023931, 1.141576, -0.278455)",
        "(-0.023931, 1.141576, -0.278455)",
        "(-0.023237, 1.142199, -0.256848)",
        "(-0.022201, 1.145148, -0.236139)",
        "(-0.020832, 1.150147, -0.215906)",
        "(-0.018717, 1.162171, -0.186712)",
        "(-0.018717, 1.162171, -0.186712)",
        "(-0.017210, 1.172964, -0.167850)",
        "(-0.015256, 1.184227, -0.151336)",
        "(-0.013185, 1.196986, -0.136684)",
        "(-0.011065, 1.219606, -0.116625)",
        "(-0.009868, 1.236102, -0.104362)",
        "(-0.009868, 1.236102, -0.104362)",
        "(-0.008305, 1.253210, -0.093547)",
        "(-0.007084, 1.271602, -0.085022)",
        "(-0.005297, 1.300375, -0.074952)",
        "(-0.003967, 1.319876, -0.069495)",
        "(-0.003967, 1.319876, -0.069495)",
        "(-0.003139, 1.340098, -0.065245)",
        "(-0.002613, 1.360651, -0.061932)",
        "(-0.001156, 1.391221, -0.058383)",
        "(-0.000549, 1.411704, -0.057158)",
        "(-0.000549, 1.411704, -0.057158)",
        "(-0.000688, 1.432253, -0.056703)",
        "(-0.000681, 1.452282, -0.056387)",
        "(-0.000328, 1.481379, -0.056468)",
        "(-0.000646, 1.500408, -0.057166)",
        "(-0.000646, 1.500408, -0.057166)",
        "(-0.001223, 1.519048, -0.058064)",
        "(-0.001413, 1.536817, -0.058478)",
        "(-0.001930, 1.562785, -0.059749)",
        "(-0.001930, 1.562785, -0.059749)",
        "(-0.002911, 1.579689, -0.060826)",
        "(-0.003738, 1.596110, -0.061832)",
        "(-0.004350, 1.612048, -0.062984)",
        "(-0.005269, 1.635398, -0.065511)",
        "(-0.005269, 1.635398, -0.065511)",
        "(-0.006309, 1.650559, -0.067687)",
        "(-0.007252, 1.665113, -0.070050)",
        "(-0.008206, 1.679117, -0.072660)",
        "(-0.010363, 1.699347, -0.077343)",
        "(-0.010363, 1.699347, -0.077343)",
        "(-0.012170, 1.712237, -0.080670)",
        "(-0.014166, 1.724596, -0.084340)",
        "(-0.016179, 1.736468, -0.088487)",
        "(-0.018378, 1.753296, -0.095770)",
        "(-0.020169, 1.764152, -0.101738)",
        "(-0.020169, 1.764152, -0.101738)",
        "(-0.022272, 1.774602, -0.108707)",
        "(-0.024286, 1.784291, -0.116425)",
        "(-0.027151, 1.797540, -0.129598)",
        "(-0.029214, 1.805485, -0.139537)",
        "(-0.029214, 1.805485, -0.139537)",
        "(-0.031539, 1.812948, -0.150817)",
        "(-0.033698, 1.819847, -0.163205)",
        "(-0.036767, 1.828915, -0.183526)",
        "(-0.038477, 1.834152, -0.197972)",
        "(-0.038477, 1.834152, -0.197972)",
        "(-0.040105, 1.838340, -0.213517)",
        "(-0.041811, 1.841762, -0.229591)",
        "(-0.044157, 1.845138, -0.254632)",
        "(-0.044157, 1.845138, -0.254632)",
        "(-0.045527, 1.846199, -0.271564)",
        "(-0.046734, 1.846209, -0.288506)",
        "(-0.047773, 1.844677, -0.305223)",
        "(-0.048610, 1.839764, -0.329064)",
        "(-0.048762, 1.834799, -0.344420)",
        "(-0.048762, 1.834799, -0.344420)",
        "(-0.048662, 1.828388, -0.359425)",
        "(-0.048419, 1.820358, -0.373979)",
        "(-0.047366, 1.805479, -0.394828)",
        "(-0.047366, 1.805479, -0.394828)",
        "(-0.046243, 1.793459, -0.408368)",
        "(-0.045537, 1.780231, -0.421798)",
        "(-0.044623, 1.765576, -0.434719)",
        "(-0.043036, 1.741595, -0.453452)",
        "(-0.043036, 1.741595, -0.453452)",
        "(-0.042354, 1.724340, -0.464882)",
        "(-0.041480, 1.706237, -0.475186)",
        "(-0.039929, 1.687223, -0.484373)",
        "(-0.037099, 1.657202, -0.495953)",
        "(-0.037099, 1.657202, -0.495953)",
        "(-0.035143, 1.636008, -0.502772)",
        "(-0.033172, 1.615614, -0.507958)",
        "(-0.030859, 1.594801, -0.512286)",
        "(-0.026779, 1.562616, -0.517245)",
        "(-0.026779, 1.562616, -0.517245)",
        "(-0.023725, 1.540687, -0.518846)",
        "(-0.020292, 1.518845, -0.519164)",
        "(-0.016783, 1.497053, -0.518233)",
        "(-0.012145, 1.464718, -0.514185)",
        "(-0.012145, 1.464718, -0.514185)",
        "(-0.008618, 1.443320, -0.509786)",
        "(-0.004600, 1.421873, -0.503348)",
        "(-0.000918, 1.400786, -0.494687)",
        "(0.003789, 1.371001, -0.478954)",
        "(0.003789, 1.371001, -0.478954)",
        "(0.007747, 1.351322, -0.466368)",
        "(0.011532, 1.332310, -0.451857)",
        "(0.014804, 1.314629, -0.436029)",
        "(0.019084, 1.290504, -0.409512)",
        "(0.019084, 1.290504, -0.409512)",
        "(0.021984, 1.275554, -0.389445)",
        "(0.024635, 1.262182, -0.368152)",
        "(0.026716, 1.251011, -0.346690)",
        "(0.029531, 1.237583, -0.313731)",
        "(0.029531, 1.237583, -0.313731)",
        "(0.030836, 1.231385, -0.291272)",
        "(0.031412, 1.227826, -0.269555)",
        "(0.031601, 1.226550, -0.248117)",
        "(0.031931, 1.227697, -0.215775)",
        "(0.031931, 1.227697, -0.215775)",
        "(0.031783, 1.230610, -0.195489)",
        "(0.031447, 1.234893, -0.176072)",
        "(0.031388, 1.240515, -0.157822)",
        "(0.030528, 1.252180, -0.132753)",
        "(0.030528, 1.252180, -0.132753)",
        "(0.029983, 1.261684, -0.117924)",
        "(0.029500, 1.272750, -0.104858)",
        "(0.028949, 1.285107, -0.092910)",
        "(0.027048, 1.306155, -0.077808)",
        "(0.027048, 1.306155, -0.077808)",
        "(0.025641, 1.321393, -0.069580)",
        "(0.024198, 1.337334, -0.062381)",
        "(0.022913, 1.353711, -0.056330)",
        "(0.020234, 1.379460, -0.049853)",
        "(0.020234, 1.379460, -0.049853)",
        "(0.018573, 1.396903, -0.046728)",
        "(0.017107, 1.414465, -0.044399)",
        "(0.015334, 1.432131, -0.042626)",
        "(0.012911, 1.458406, -0.041375)",
        "(0.012911, 1.458406, -0.041375)",
        "(0.011883, 1.475562, -0.041037)",
        "(0.010851, 1.492643, -0.041355)",
        "(0.010297, 1.509279, -0.042004)",
        "(0.009411, 1.533814, -0.043234)",
        "(0.009411, 1.533814, -0.043234)",
        "(0.008618, 1.549990, -0.044126)",
        "(0.007462, 1.565964, -0.044949)",
        "(0.006467, 1.581733, -0.045761)",
        "(0.004921, 1.605169, -0.047314)",
        "(0.004921, 1.605169, -0.047314)",
        "(0.003383, 1.620727, -0.048651)",
        "(0.002017, 1.635926, -0.049919)",
        "(0.000791, 1.650927, -0.051218)",
        "(-0.001684, 1.673111, -0.053652)",
        "(-0.001684, 1.673111, -0.053652)",
        "(-0.004024, 1.687810, -0.055936)",
        "(-0.006245, 1.702143, -0.058364)",
        "(-0.008375, 1.716118, -0.061070)",
        "(-0.012951, 1.736788, -0.066701)",
        "(-0.012951, 1.736788, -0.066701)",
        "(-0.016300, 1.750181, -0.071531)",
        "(-0.019642, 1.763062, -0.077047)",
        "(-0.022895, 1.775331, -0.083172)",
        "(-0.028496, 1.792688, -0.094330)",
        "(-0.028496, 1.792688, -0.094330)",
        "(-0.032227, 1.803408, -0.102848)",
        "(-0.036003, 1.813342, -0.112404)",
        "(-0.039666, 1.822495, -0.122384)",
        "(-0.045665, 1.834620, -0.139181)",
        "(-0.045665, 1.834620, -0.139181)",
        "(-0.049527, 1.841504, -0.151155)",
        "(-0.053183, 1.847556, -0.164051)",
        "(-0.056845, 1.852575, -0.177735)",
        "(-0.062336, 1.857888, -0.199343)",
        "(-0.062336, 1.857888, -0.199343)",
        "(-0.065254, 1.860224, -0.214420)",
        "(-0.067835, 1.861605, -0.230379)",
        "(-0.070143, 1.861941, -0.246545)",
        "(-0.072711, 1.860339, -0.271645)",
        "(-0.072711, 1.860339, -0.271645)",
        "(-0.073860, 1.857870, -0.288699)",
        "(-0.074628, 1.854061, -0.305755)",
        "(-0.075015, 1.848969, -0.322723)",
        "(-0.075380, 1.839357, -0.348518)",
        "(-0.075380, 1.839357, -0.348518)",
        "(-0.075913, 1.831438, -0.365453)",
        "(-0.076032, 1.822344, -0.381948)",
        "(-0.075871, 1.811790, -0.397743)",
        "(-0.074958, 1.793955, -0.420150)",
        "(-0.074958, 1.793955, -0.420150)",
        "(-0.073960, 1.780818, -0.433728)",
        "(-0.072751, 1.767040, -0.446703)",
        "(-0.071607, 1.752787, -0.459075)",
        "(-0.069422, 1.730186, -0.476038)",
        "(-0.069422, 1.730186, -0.476038)",
        "(-0.067142, 1.714022, -0.485752)",
        "(-0.064430, 1.697101, -0.494205)",
        "(-0.061261, 1.679516, -0.501569)",
        "(-0.055811, 1.652007, -0.510166)",
        "(-0.055811, 1.652007, -0.510166)",
        "(-0.051846, 1.633141, -0.514274)",
        "(-0.047488, 1.613922, -0.517703)",
        "(-0.042700, 1.594099, -0.520296)",
        "(-0.034788, 1.563654, -0.521347)",
        "(-0.034788, 1.563654, -0.521347)",
        "(-0.029286, 1.542891, -0.519923)",
        "(-0.023219, 1.521414, -0.516349)",
        "(-0.016841, 1.499648, -0.510385)",
        "(-0.006973, 1.467086, -0.496794)",
        "(-0.006973, 1.467086, -0.496794)",
        "(-0.000549, 1.445344, -0.484760)",
        "(0.005313, 1.424207, -0.470584)",
        "(0.010530, 1.403896, -0.454907)",
        "(0.017701, 1.374759, -0.427915)",
        "(0.017701, 1.374759, -0.427915)",
        "(0.021563, 1.356715, -0.407576)",
        "(0.024719, 1.340129, -0.385940)",
        "(0.026412, 1.332404, -0.374348)",
        "(0.031248, 1.310112, -0.339175)",
        "(0.033082, 1.298904, -0.314877)",
        "(0.034568, 1.289763, -0.291872)",
        "(0.035032, 1.286505, -0.281132)",
        "(0.036270, 1.280573, -0.259986)",
        "(0.037369, 1.277083, -0.240226)",
        "(0.037945, 1.276308, -0.222082)",
        "(0.038157, 1.276332, -0.213197)",
        "(0.038316, 1.277783, -0.196245)",
        "(0.038225, 1.281320, -0.180796)",
        "(0.038037, 1.286588, -0.166940)",
        "(0.037879, 1.292920, -0.154430)",
        "(0.037765, 1.296603, -0.148759)",
        "(0.037253, 1.304720, -0.138230)",
        "(0.036662, 1.313878, -0.129084)",
        "(0.035910, 1.323988, -0.121123)",
        "(0.034936, 1.334886, -0.114240)",
        "(0.034329, 1.340656, -0.111374)",
        "(0.032920, 1.352608, -0.106490)"
    ],
    "leftHandPositions": [
        "(-0.179278, 1.238294, 0.149904)",
        "(-0.182935, 1.249240, 0.145515)",
        "(-0.182935, 1.249240, 0.145515)",
        "(-0.184593, 1.255047, 0.143426)",
        "(-0.186238, 1.260490, 0.141899)",
        "(-0.188158, 1.269092, 0.141756)",
        "(-0.188850, 1.272385, 0.145273)",
        "(-0.188367, 1.270911, 0.143734)",
        "(-0.188367, 1.270911, 0.143734)",
        "(-0.187996, 1.268286, 0.138446)",
        "(-0.188071, 1.266596, 0.134926)",
        "(-0.188160, 1.268066, 0.134811)",
        "(-0.188170, 1.272284, 0.139943)",
        "(-0.188170, 1.272284, 0.139943)",
        "(-0.186996, 1.273485, 0.144533)",
        "(-0.187485, 1.273359, 0.146710)",
        "(-0.188190, 1.272955, 0.143098)",
        "(-0.188048, 1.273735, 0.140876)",
        "(-0.188048, 1.273735, 0.140876)",
        "(-0.187954, 1.276461, 0.142127)",
        "(-0.186923, 1.280008, 0.144560)",
        "(-0.185344, 1.282648, 0.146693)",
        "(-0.180444, 1.282815, 0.145458)",
        "(-0.180444, 1.282815, 0.145458)",
        "(-0.177083, 1.284194, 0.145833)",
        "(-0.173431, 1.287232, 0.147940)",
        "(-0.169794, 1.291448, 0.150436)",
        "(-0.164673, 1.297067, 0.153136)",
        "(-0.164673, 1.297067, 0.153136)",
        "(-0.161864, 1.300871, 0.153948)",
        "(-0.160010, 1.305048, 0.154096)",
        "(-0.158915, 1.309415, 0.153700)",
        "(-0.158673, 1.316215, 0.152867)",
        "(-0.158673, 1.316215, 0.152867)",
        "(-0.158612, 1.319900, 0.151761)",
        "(-0.157717, 1.323280, 0.150456)",
        "(-0.156982, 1.327420, 0.149096)",
        "(-0.156545, 1.333550, 0.145816)",
        "(-0.155886, 1.337144, 0.143098)",
        "(-0.155886, 1.337144, 0.143098)",
        "(-0.155310, 1.341083, 0.140100)",
        "(-0.154719, 1.345241, 0.136922)",
        "(-0.153657, 1.351152, 0.131560)",
        "(-0.153657, 1.351152, 0.131560)",
        "(-0.152830, 1.354458, 0.127789)",
        "(-0.151120, 1.356934, 0.124070)",
        "(-0.149504, 1.359314, 0.120390)",
        "(-0.148105, 1.363105, 0.115453)",
        "(-0.148105, 1.363105, 0.115453)",
        "(-0.147002, 1.365218, 0.112388)",
        "(-0.145945, 1.367133, 0.109538)",
        "(-0.145215, 1.369503, 0.107382)",
        "(-0.144910, 1.373378, 0.105256)",
        "(-0.144910, 1.373378, 0.105256)",
        "(-0.144397, 1.375439, 0.104208)",
        "(-0.143425, 1.377111, 0.103268)",
        "(-0.142526, 1.378909, 0.102604)",
        "(-0.141274, 1.381731, 0.101618)",
        "(-0.141274, 1.381731, 0.101618)",
        "(-0.140355, 1.383637, 0.100946)",
        "(-0.139551, 1.387705, 0.100508)",
        "(-0.139551, 1.387705, 0.100508)",
        "(-0.139222, 1.394325, 0.100202)",
        "(-0.139222, 1.394325, 0.100202)",
        "(-0.139167, 1.397738, 0.100003)",
        "(-0.139044, 1.401183, 0.099729)",
        "(-0.138777, 1.404592, 0.099520)",
        "(-0.138036, 1.408869, 0.099169)",
        "(-0.138036, 1.408869, 0.099169)",
        "(-0.137248, 1.410949, 0.098753)",
        "(-0.136614, 1.412714, 0.098279)",
        "(-0.135891, 1.414407, 0.097879)",
        "(-0.134482, 1.417335, 0.097618)",
        "(-0.134482, 1.417335, 0.097618)",
        "(-0.133200, 1.419995, 0.097493)",
        "(-0.131367, 1.423658, 0.097338)",
        "(-0.128948, 1.428213, 0.097097)",
        "(-0.125436, 1.437095, 0.096682)",
        "(-0.125436, 1.437095, 0.096682)",
        "(-0.123355, 1.444519, 0.096711)",
        "(-0.121661, 1.452768, 0.096785)",
        "(-0.120122, 1.461765, 0.096870)",
        "(-0.118943, 1.476487, 0.097032)",
        "(-0.118943, 1.476487, 0.097032)",
        "(-0.118396, 1.486767, 0.097142)",
        "(-0.117804, 1.497270, 0.097204)",
        "(-0.117496, 1.507921, 0.097348)",
        "(-0.117003, 1.523641, 0.097911)",
        "(-0.117003, 1.523641, 0.097911)",
        "(-0.116429, 1.533607, 0.098649)",
        "(-0.115970, 1.543495, 0.100042)",
        "(-0.115814, 1.553150, 0.102041)",
        "(-0.115454, 1.566769, 0.105768)",
        "(-0.115454, 1.566769, 0.105768)",
        "(-0.115064, 1.575318, 0.108739)",
        "(-0.114779, 1.583220, 0.111657)",
        "(-0.114819, 1.590326, 0.114289)",
        "(-0.115737, 1.599104, 0.117514)",
        "(-0.115737, 1.599104, 0.117514)",
        "(-0.116149, 1.604138, 0.119597)",
        "(-0.116456, 1.608738, 0.121876)",
        "(-0.116807, 1.612810, 0.124104)",
        "(-0.117439, 1.617799, 0.126506)",
        "(-0.117439, 1.617799, 0.126506)",
        "(-0.117439, 1.620744, 0.128122)",
        "(-0.117389, 1.623491, 0.130029)",
        "(-0.117075, 1.626067, 0.132422)",
        "(-0.115967, 1.629660, 0.136619)",
        "(-0.115967, 1.629660, 0.136619)",
        "(-0.115114, 1.632157, 0.140063)",
        "(-0.113933, 1.634875, 0.144054)",
        "(-0.112257, 1.637549, 0.148134)",
        "(-0.109702, 1.641621, 0.154533)",
        "(-0.109702, 1.641621, 0.154533)",
        "(-0.108278, 1.644364, 0.159176)",
        "(-0.106833, 1.647211, 0.164391)",
        "(-0.105420, 1.650105, 0.170042)",
        "(-0.104163, 1.654427, 0.178927)",
        "(-0.104163, 1.654427, 0.178927)",
        "(-0.103872, 1.657204, 0.184958)",
        "(-0.103800, 1.659931, 0.191424)",
        "(-0.103634, 1.662476, 0.198319)",
        "(-0.103424, 1.665954, 0.209106)",
        "(-0.103424, 1.665954, 0.209106)",
        "(-0.103669, 1.667921, 0.216465)",
        "(-0.104043, 1.669449, 0.223838)",
        "(-0.104260, 1.670380, 0.231156)",
        "(-0.104371, 1.671001, 0.242509)",
        "(-0.104371, 1.671001, 0.242509)",
        "(-0.104313, 1.671079, 0.250262)",
        "(-0.104212, 1.670827, 0.257980)",
        "(-0.104384, 1.670099, 0.265504)",
        "(-0.105083, 1.668135, 0.276741)",
        "(-0.105083, 1.668135, 0.276741)",
        "(-0.105386, 1.666223, 0.284088)",
        "(-0.105879, 1.663827, 0.291244)",
        "(-0.106443, 1.660808, 0.298024)",
        "(-0.107010, 1.654842, 0.307433)",
        "(-0.107010, 1.654842, 0.307433)",
        "(-0.107269, 1.650178, 0.313582)",
        "(-0.107224, 1.645151, 0.319780)",
        "(-0.106758, 1.639707, 0.325925)",
        "(-0.105433, 1.630738, 0.334797)",
        "(-0.105433, 1.630738, 0.334797)",
        "(-0.104451, 1.624204, 0.340407)",
        "(-0.103327, 1.617314, 0.345752)",
        "(-0.101793, 1.610096, 0.350601)",
        "(-0.100080, 1.598864, 0.356889)",
        "(-0.100080, 1.598864, 0.356889)",
        "(-0.098762, 1.590911, 0.360501)",
        "(-0.097046, 1.582566, 0.363839)",
        "(-0.095496, 1.573944, 0.366713)",
        "(-0.093557, 1.559971, 0.370305)",
        "(-0.093557, 1.559971, 0.370305)",
        "(-0.091986, 1.550129, 0.372475)",
        "(-0.090500, 1.539934, 0.374450)",
        "(-0.089177, 1.529328, 0.376138)",
        "(-0.087721, 1.512484, 0.378501)",
        "(-0.087721, 1.512484, 0.378501)",
        "(-0.087231, 1.501041, 0.380046)",
        "(-0.086625, 1.489231, 0.381322)",
        "(-0.085936, 1.476861, 0.382269)",
        "(-0.085178, 1.457594, 0.383532)",
        "(-0.085178, 1.457594, 0.383532)",
        "(-0.084689, 1.444540, 0.384408)",
        "(-0.084314, 1.431183, 0.385174)",
        "(-0.084307, 1.417428, 0.385249)",
        "(-0.084316, 1.396058, 0.384436)",
        "(-0.084316, 1.396058, 0.384436)",
        "(-0.084897, 1.381946, 0.383621)",
        "(-0.085396, 1.367993, 0.382499)",
        "(-0.085530, 1.353893, 0.380777)",
        "(-0.086171, 1.333647, 0.377754)",
        "(-0.086171, 1.333647, 0.377754)",
        "(-0.086947, 1.320837, 0.375219)",
        "(-0.087783, 1.308402, 0.371853)",
        "(-0.088802, 1.296731, 0.367476)",
        "(-0.090563, 1.280434, 0.358588)",
        "(-0.090563, 1.280434, 0.358588)",
        "(-0.091324, 1.270247, 0.351206)",
        "(-0.092040, 1.260632, 0.343010)",
        "(-0.092947, 1.251884, 0.334119)",
        "(-0.093923, 1.243859, 0.324713)",
        "(-0.094303, 1.240235, 0.319891)",
        "(-0.095043, 1.233656, 0.309663)",
        "(-0.095579, 1.227677, 0.298494)",
        "(-0.095647, 1.222258, 0.286970)",
        "(-0.095407, 1.215986, 0.268557)",
        "(-0.095407, 1.215986, 0.268557)",
        "(-0.095190, 1.212418, 0.255398)",
        "(-0.094769, 1.209522, 0.241851)",
        "(-0.094187, 1.207147, 0.228495)",
        "(-0.092772, 1.205345, 0.209526)",
        "(-0.092772, 1.205345, 0.209526)",
        "(-0.091806, 1.204799, 0.196701)",
        "(-0.090816, 1.204829, 0.184183)",
        "(-0.090194, 1.205992, 0.172303)",
        "(-0.089407, 1.209307, 0.155715)",
        "(-0.089407, 1.209307, 0.155715)",
        "(-0.089414, 1.212336, 0.145065)",
        "(-0.089843, 1.216272, 0.135084)",
        "(-0.090365, 1.221113, 0.125913)",
        "(-0.091181, 1.229267, 0.113311)",
        "(-0.091181, 1.229267, 0.113311)",
        "(-0.091611, 1.235362, 0.105960)",
        "(-0.092297, 1.242112, 0.099401)",
        "(-0.093101, 1.249289, 0.093422)",
        "(-0.094278, 1.260845, 0.085691)",
        "(-0.094278, 1.260845, 0.085691)",
        "(-0.095166, 1.268973, 0.081201)",
        "(-0.096071, 1.277248, 0.077050)",
        "(-0.096828, 1.285708, 0.073413)",
        "(-0.097679, 1.299022, 0.068688)",
        "(-0.097679, 1.299022, 0.068688)",
        "(-0.098121, 1.308230, 0.065763)",
        "(-0.098575, 1.317686, 0.063019)",
        "(-0.099234, 1.327315, 0.060392)",
        "(-0.099887, 1.341636, 0.056390)",
        "(-0.099887, 1.341636, 0.056390)",
        "(-0.100126, 1.351206, 0.053821)",
        "(-0.100709, 1.360924, 0.051200)",
        "(-0.101806, 1.370141, 0.048720)",
        "(-0.103497, 1.383698, 0.045356)",
        "(-0.103497, 1.383698, 0.045356)",
        "(-0.104260, 1.393029, 0.043515)",
        "(-0.104956, 1.402400, 0.041947)",
        "(-0.105809, 1.411807, 0.040617)",
        "(-0.106424, 1.426385, 0.039094)",
        "(-0.106424, 1.426385, 0.039094)",
        "(-0.106505, 1.436293, 0.038333)",
        "(-0.106802, 1.445993, 0.037634)",
        "(-0.107649, 1.455720, 0.037341)",
        "(-0.108523, 1.470616, 0.037573)",
        "(-0.108523, 1.470616, 0.037573)",
        "(-0.108495, 1.480653, 0.038025)",
        "(-0.109354, 1.490416, 0.038692)",
        "(-0.110682, 1.499921, 0.039801)",
        "(-0.111356, 1.513887, 0.041579)",
        "(-0.111356, 1.513887, 0.041579)",
        "(-0.111058, 1.523051, 0.042888)",
        "(-0.111314, 1.531765, 0.044441)",
        "(-0.111653, 1.540115, 0.046212)",
        "(-0.111816, 1.552553, 0.049206)",
        "(-0.111816, 1.552553, 0.049206)",
        "(-0.112007, 1.560876, 0.051538)",
        "(-0.112442, 1.568911, 0.053938)",
        "(-0.113137, 1.576650, 0.056601)",
        "(-0.113377, 1.587906, 0.061100)",
        "(-0.113377, 1.587906, 0.061100)",
        "(-0.112644, 1.595366, 0.064367)",
        "(-0.112178, 1.602603, 0.067898)",
        "(-0.112357, 1.609510, 0.071914)",
        "(-0.112347, 1.619108, 0.078102)",
        "(-0.112347, 1.619108, 0.078102)",
        "(-0.111895, 1.625105, 0.082493)",
        "(-0.111265, 1.630946, 0.087406)",
        "(-0.110684, 1.636346, 0.092750)",
        "(-0.109676, 1.643528, 0.101226)",
        "(-0.109676, 1.643528, 0.101226)",
        "(-0.108765, 1.647962, 0.107308)",
        "(-0.107921, 1.652097, 0.113808)",
        "(-0.106989, 1.655981, 0.120659)",
        "(-0.105634, 1.661183, 0.131512)",
        "(-0.105634, 1.661183, 0.131512)",
        "(-0.104665, 1.664442, 0.139317)",
        "(-0.103563, 1.667543, 0.147497)",
        "(-0.102449, 1.670371, 0.156026)",
        "(-0.100598, 1.673902, 0.169438)",
        "(-0.100598, 1.673902, 0.169438)",
        "(-0.099535, 1.675727, 0.178650)",
        "(-0.098637, 1.676863, 0.188104)",
        "(-0.097733, 1.677333, 0.197674)",
        "(-0.096573, 1.676559, 0.212033)",
        "(-0.096573, 1.676559, 0.212033)",
        "(-0.095925, 1.674943, 0.221418)",
        "(-0.095322, 1.672661, 0.230959)",
        "(-0.094924, 1.669591, 0.240406)",
        "(-0.094372, 1.663330, 0.254410)",
        "(-0.094372, 1.663330, 0.254410)",
        "(-0.093738, 1.658525, 0.263765)",
        "(-0.093162, 1.653187, 0.272771)",
        "(-0.092595, 1.647063, 0.281431)",
        "(-0.091656, 1.636831, 0.294227)",
        "(-0.091656, 1.636831, 0.294227)",
        "(-0.091447, 1.629564, 0.302669)",
        "(-0.091152, 1.622133, 0.310794)",
        "(-0.089994, 1.613993, 0.318082)",
        "(-0.088484, 1.601016, 0.328527)",
        "(-0.088484, 1.601016, 0.328527)",
        "(-0.087747, 1.591763, 0.335062)",
        "(-0.086341, 1.582096, 0.341329)",
        "(-0.083840, 1.566315, 0.349604)",
        "(-0.082237, 1.555101, 0.354429)",
        "(-0.082237, 1.555101, 0.354429)",
        "(-0.080578, 1.542851, 0.358400)",
        "(-0.078700, 1.529805, 0.361861)",
        "(-0.076103, 1.516080, 0.364686)",
        "(-0.072027, 1.494618, 0.367639)",
        "(-0.072027, 1.494618, 0.367639)",
        "(-0.069425, 1.479600, 0.368301)",
        "(-0.066954, 1.464113, 0.367907)",
        "(-0.064994, 1.448394, 0.366666)",
        "(-0.062743, 1.424832, 0.363869)",
        "(-0.062743, 1.424832, 0.363869)",
        "(-0.061416, 1.409235, 0.361126)",
        "(-0.060154, 1.393602, 0.357499)",
        "(-0.059106, 1.378129, 0.353278)",
        "(-0.058420, 1.355769, 0.347267)",
        "(-0.058420, 1.355769, 0.347267)",
        "(-0.058021, 1.341333, 0.343134)",
        "(-0.057206, 1.327126, 0.338340)",
        "(-0.056561, 1.313069, 0.332754)",
        "(-0.056154, 1.293412, 0.324035)",
        "(-0.056154, 1.293412, 0.324035)",
        "(-0.055897, 1.281070, 0.317846)",
        "(-0.055477, 1.268947, 0.310428)",
        "(-0.054606, 1.251669, 0.297232)",
        "(-0.053800, 1.241143, 0.288265)",
        "(-0.053800, 1.241143, 0.288265)",
        "(-0.053134, 1.231645, 0.278747)",
        "(-0.052601, 1.223015, 0.268430)",
        "(-0.051786, 1.215341, 0.258440)",
        "(-0.051230, 1.206811, 0.243842)",
        "(-0.051230, 1.206811, 0.243842)",
        "(-0.050872, 1.202794, 0.232827)",
        "(-0.050720, 1.200257, 0.220580)",
        "(-0.051139, 1.199630, 0.207481)",
        "(-0.052074, 1.201037, 0.187596)",
        "(-0.052074, 1.201037, 0.187596)",
        "(-0.052620, 1.203562, 0.174701)",
        "(-0.053300, 1.207003, 0.162022)",
        "(-0.054242, 1.211502, 0.149148)",
        "(-0.055335, 1.219771, 0.131029)",
        "(-0.055335, 1.219771, 0.131029)",
        "(-0.056552, 1.226437, 0.119552)",
        "(-0.057728, 1.233389, 0.108932)",
        "(-0.059188, 1.241421, 0.099987)",
        "(-0.061493, 1.254576, 0.088281)",
        "(-0.061493, 1.254576, 0.088281)",
        "(-0.062750, 1.263347, 0.080777)",
        "(-0.064025, 1.272461, 0.073962)",
        "(-0.065291, 1.281853, 0.067561)",
        "(-0.067362, 1.296002, 0.058768)",
        "(-0.067362, 1.296002, 0.058768)",
        "(-0.068583, 1.305403, 0.053691)",
        "(-0.069554, 1.314908, 0.049242)",
        "(-0.070109, 1.324276, 0.044939)",
        "(-0.071140, 1.338188, 0.038609)",
        "(-0.071140, 1.338188, 0.038609)",
        "(-0.071619, 1.347458, 0.034687)",
        "(-0.071478, 1.356749, 0.031015)",
        "(-0.070934, 1.365848, 0.027319)",
        "(-0.070391, 1.379734, 0.022325)",
        "(-0.070391, 1.379734, 0.022325)",
        "(-0.069680, 1.389502, 0.019509)",
        "(-0.068597, 1.399624, 0.017129)",
        "(-0.067107, 1.410053, 0.014996)",
        "(-0.065922, 1.426672, 0.013346)",
        "(-0.065922, 1.426672, 0.013346)",
        "(-0.064420, 1.438087, 0.012730)",
        "(-0.062101, 1.449934, 0.012514)",
        "(-0.060621, 1.461874, 0.012576)",
        "(-0.059073, 1.479364, 0.012852)",
        "(-0.059073, 1.479364, 0.012852)",
        "(-0.057691, 1.491087, 0.013368)",
        "(-0.056307, 1.502864, 0.014386)",
        "(-0.055027, 1.514350, 0.015580)",
        "(-0.053473, 1.531165, 0.017987)",
        "(-0.053473, 1.531165, 0.017987)",
        "(-0.052388, 1.542230, 0.019781)",
        "(-0.051386, 1.552921, 0.021667)",
        "(-0.050669, 1.563193, 0.023762)",
        "(-0.049439, 1.577526, 0.027136)",
        "(-0.049439, 1.577526, 0.027136)",
        "(-0.048785, 1.586657, 0.029882)",
        "(-0.048197, 1.595412, 0.033091)",
        "(-0.047583, 1.603324, 0.036361)",
        "(-0.047498, 1.613342, 0.040756)",
        "(-0.047498, 1.613342, 0.040756)",
        "(-0.047019, 1.618758, 0.043196)",
        "(-0.046433, 1.623363, 0.045475)",
        "(-0.045465, 1.627063, 0.047392)",
        "(-0.044314, 1.631160, 0.049730)",
        "(-0.044314, 1.631160, 0.049730)",
        "(-0.043568, 1.633034, 0.050325)",
        "(-0.042227, 1.634652, 0.050296)",
        "(-0.041180, 1.636382, 0.050669)",
        "(-0.040124, 1.639356, 0.052905)",
        "(-0.040124, 1.639356, 0.052905)",
        "(-0.039321, 1.641741, 0.055693)",
        "(-0.038670, 1.644578, 0.059668)",
        "(-0.038144, 1.647818, 0.064853)",
        "(-0.036844, 1.652856, 0.073992)",
        "(-0.036844, 1.652856, 0.073992)",
        "(-0.036509, 1.656577, 0.081391)",
        "(-0.036228, 1.660610, 0.089780)",
        "(-0.035855, 1.664713, 0.098934)",
        "(-0.035980, 1.671252, 0.114958)",
        "(-0.035980, 1.671252, 0.114958)",
        "(-0.036682, 1.675535, 0.126559)",
        "(-0.037842, 1.679543, 0.138368)",
        "(-0.039153, 1.683376, 0.150600)",
        "(-0.041658, 1.688160, 0.170223)",
        "(-0.041658, 1.688160, 0.170223)",
        "(-0.043109, 1.690581, 0.183266)",
        "(-0.044924, 1.692377, 0.196739)",
        "(-0.047274, 1.693188, 0.210340)",
        "(-0.050425, 1.692300, 0.230637)",
        "(-0.050425, 1.692300, 0.230637)",
        "(-0.051803, 1.690716, 0.244442)",
        "(-0.053149, 1.688464, 0.258687)",
        "(-0.054641, 1.685135, 0.272515)",
        "(-0.056269, 1.677991, 0.292584)",
        "(-0.056269, 1.677991, 0.292584)",
        "(-0.057837, 1.672087, 0.305961)",
        "(-0.059145, 1.665597, 0.319157)",
        "(-0.059926, 1.658345, 0.331875)",
        "(-0.061298, 1.646151, 0.350322)",
        "(-0.061298, 1.646151, 0.350322)",
        "(-0.061984, 1.637533, 0.362268)",
        "(-0.062736, 1.628246, 0.373815)",
        "(-0.063571, 1.618468, 0.384835)",
        "(-0.064244, 1.603131, 0.400457)",
        "(-0.064244, 1.603131, 0.400457)",
        "(-0.064369, 1.592234, 0.410150)",
        "(-0.064605, 1.580607, 0.419162)",
        "(-0.064774, 1.568123, 0.427418)",
        "(-0.064535, 1.547786, 0.436960)",
        "(-0.064535, 1.547786, 0.436960)",
        "(-0.063679, 1.533255, 0.441454)",
        "(-0.063077, 1.518043, 0.444427)",
        "(-0.062128, 1.502298, 0.446229)",
        "(-0.060547, 1.477087, 0.446369)",
        "(-0.060547, 1.477087, 0.446369)",
        "(-0.059924, 1.459337, 0.445585)",
        "(-0.059143, 1.440977, 0.444488)",
        "(-0.057835, 1.421938, 0.442969)",
        "(-0.055792, 1.392539, 0.439697)",
        "(-0.055792, 1.392539, 0.439697)",
        "(-0.054520, 1.372886, 0.436533)",
        "(-0.053362, 1.353467, 0.431830)",
        "(-0.052191, 1.334500, 0.425669)",
        "(-0.050950, 1.307255, 0.414517)",
        "(-0.050950, 1.307255, 0.414517)",
        "(-0.050344, 1.290475, 0.406052)",
        "(-0.049803, 1.275000, 0.395845)",
        "(-0.049568, 1.260782, 0.383679)",
        "(-0.049563, 1.242394, 0.364134)",
        "(-0.049563, 1.242394, 0.364134)",
        "(-0.049068, 1.231672, 0.349657)",
        "(-0.048220, 1.222254, 0.332948)",
        "(-0.046850, 1.214046, 0.315824)",
        "(-0.045324, 1.205747, 0.290832)",
        "(-0.045324, 1.205747, 0.290832)",
        "(-0.044339, 1.201894, 0.273164)",
        "(-0.043018, 1.199850, 0.255341)",
        "(-0.042552, 1.199715, 0.238174)",
        "(-0.041798, 1.201803, 0.211635)",
        "(-0.041798, 1.201803, 0.211635)",
        "(-0.041454, 1.204411, 0.194604)",
        "(-0.041746, 1.208706, 0.179048)",
        "(-0.042137, 1.214184, 0.163562)",
        "(-0.042892, 1.223362, 0.139814)",
        "(-0.042892, 1.223362, 0.139814)",
        "(-0.044610, 1.230993, 0.125231)",
        "(-0.046226, 1.239286, 0.112084)",
        "(-0.047389, 1.247926, 0.100251)",
        "(-0.048860, 1.261916, 0.084735)",
        "(-0.048860, 1.261916, 0.084735)",
        "(-0.050638, 1.272216, 0.076552)",
        "(-0.051754, 1.282869, 0.069671)",
        "(-0.051999, 1.293829, 0.064184)",
        "(-0.052651, 1.311270, 0.058181)",
        "(-0.052651, 1.311270, 0.058181)",
        "(-0.053744, 1.323423, 0.055186)",
        "(-0.054238, 1.335974, 0.053066)",
        "(-0.054452, 1.349192, 0.052031)",
        "(-0.054318, 1.369924, 0.051386)",
        "(-0.054318, 1.369924, 0.051386)",
        "(-0.055045, 1.384135, 0.051113)",
        "(-0.055903, 1.398679, 0.050750)",
        "(-0.056888, 1.413282, 0.050161)",
        "(-0.058642, 1.434901, 0.049108)",
        "(-0.058642, 1.434901, 0.049108)",
        "(-0.059720, 1.448904, 0.048071)",
        "(-0.061230, 1.462467, 0.046706)",
        "(-0.062690, 1.475741, 0.045313)",
        "(-0.064043, 1.495333, 0.043548)",
        "(-0.064043, 1.495333, 0.043548)",
        "(-0.064572, 1.508417, 0.042694)",
        "(-0.065087, 1.521417, 0.042213)",
        "(-0.065572, 1.534206, 0.041654)",
        "(-0.066162, 1.552805, 0.040790)",
        "(-0.066162, 1.552805, 0.040790)",
        "(-0.066386, 1.564857, 0.040166)",
        "(-0.066721, 1.576365, 0.039726)",
        "(-0.066631, 1.587498, 0.039333)",
        "(-0.066343, 1.603261, 0.039247)",
        "(-0.066343, 1.603261, 0.039247)",
        "(-0.066426, 1.613289, 0.039958)",
        "(-0.065926, 1.623035, 0.041100)",
        "(-0.065178, 1.632477, 0.042894)",
        "(-0.063998, 1.645776, 0.046691)",
        "(-0.063998, 1.645776, 0.046691)",
        "(-0.063126, 1.654043, 0.049634)",
        "(-0.062161, 1.661953, 0.053147)",
        "(-0.060897, 1.669626, 0.057130)",
        "(-0.059176, 1.680617, 0.064249)",
        "(-0.059176, 1.680617, 0.064249)",
        "(-0.058020, 1.687489, 0.069292)",
        "(-0.056790, 1.694067, 0.074741)",
        "(-0.055345, 1.700263, 0.080774)",
        "(-0.053154, 1.708655, 0.090773)",
        "(-0.053154, 1.708655, 0.090773)",
        "(-0.051924, 1.713830, 0.098362)",
        "(-0.050671, 1.718731, 0.106996)",
        "(-0.049311, 1.723279, 0.116547)",
        "(-0.047441, 1.729397, 0.132265)",
        "(-0.047441, 1.729397, 0.132265)",
        "(-0.046291, 1.732823, 0.143423)",
        "(-0.044853, 1.735761, 0.155073)",
        "(-0.043554, 1.738380, 0.167442)",
        "(-0.041835, 1.741242, 0.186955)",
        "(-0.041835, 1.741242, 0.186955)",
        "(-0.040554, 1.742231, 0.200391)",
        "(-0.039305, 1.742482, 0.214447)",
        "(-0.038185, 1.741926, 0.228822)",
        "(-0.036669, 1.739656, 0.250490)",
        "(-0.036669, 1.739656, 0.250490)",
        "(-0.035768, 1.736994, 0.265271)",
        "(-0.034762, 1.733361, 0.280580)",
        "(-0.033461, 1.728847, 0.296240)",
        "(-0.031362, 1.720040, 0.319085)",
        "(-0.031362, 1.720040, 0.319085)",
        "(-0.030376, 1.712817, 0.333701)",
        "(-0.029751, 1.704851, 0.348041)",
        "(-0.029461, 1.695661, 0.361846)",
        "(-0.029396, 1.680053, 0.381133)",
        "(-0.029396, 1.680053, 0.381133)",
        "(-0.029850, 1.668679, 0.393121)",
        "(-0.030775, 1.655988, 0.403875)",
        "(-0.031554, 1.642478, 0.413878)",
        "(-0.032030, 1.620324, 0.426269)",
        "(-0.032030, 1.620324, 0.426269)",
        "(-0.031220, 1.604382, 0.432828)",
        "(-0.030184, 1.587262, 0.437772)",
        "(-0.029138, 1.569428, 0.441705)",
        "(-0.026813, 1.541337, 0.445083)",
        "(-0.026813, 1.541337, 0.445083)",
        "(-0.025044, 1.521698, 0.445785)",
        "(-0.023437, 1.501401, 0.445224)",
        "(-0.021485, 1.480371, 0.444146)",
        "(-0.018626, 1.447429, 0.442094)",
        "(-0.018626, 1.447429, 0.442094)",
        "(-0.016488, 1.424696, 0.440516)",
        "(-0.014226, 1.401536, 0.438815)",
        "(-0.012243, 1.378203, 0.436753)",
        "(-0.009786, 1.343696, 0.432521)",
        "(-0.009786, 1.343696, 0.432521)",
        "(-0.008857, 1.321457, 0.428680)",
        "(-0.008549, 1.300214, 0.423646)",
        "(-0.008127, 1.280139, 0.417232)",
        "(-0.007142, 1.252542, 0.404937)",
        "(-0.007142, 1.252542, 0.404937)",
        "(-0.006698, 1.235997, 0.394511)",
        "(-0.005718, 1.221020, 0.382484)",
        "(-0.004559, 1.207910, 0.368846)",
        "(-0.002830, 1.191382, 0.346054)",
        "(-0.002830, 1.191382, 0.346054)",
        "(-0.001611, 1.182434, 0.329987)",
        "(-0.000262, 1.175064, 0.312394)",
        "(0.001643, 1.169030, 0.293058)",
        "(0.003492, 1.162623, 0.264886)",
        "(0.003492, 1.162623, 0.264886)",
        "(0.003987, 1.160388, 0.246773)",
        "(0.004421, 1.159130, 0.227177)",
        "(0.004861, 1.158538, 0.208268)",
        "(0.004066, 1.161705, 0.182917)",
        "(0.004066, 1.161705, 0.182917)",
        "(0.003515, 1.165439, 0.164431)",
        "(0.002434, 1.170719, 0.146500)",
        "(0.000743, 1.178472, 0.130384)",
        "(-0.002403, 1.192356, 0.104371)",
        "(-0.002403, 1.192356, 0.104371)",
        "(-0.005475, 1.203057, 0.088621)",
        "(-0.008628, 1.215890, 0.076046)",
        "(-0.011363, 1.228520, 0.064931)",
        "(-0.016313, 1.248721, 0.049704)",
        "(-0.016313, 1.248721, 0.049704)",
        "(-0.019517, 1.263145, 0.041522)",
        "(-0.021976, 1.277729, 0.034556)",
        "(-0.023826, 1.292523, 0.029057)",
        "(-0.027031, 1.315182, 0.023219)",
        "(-0.027031, 1.315182, 0.023219)",
        "(-0.028225, 1.330212, 0.020484)",
        "(-0.028844, 1.345162, 0.018359)",
        "(-0.028542, 1.359796, 0.016610)",
        "(-0.029548, 1.381880, 0.015339)",
        "(-0.029548, 1.381880, 0.015339)",
        "(-0.029670, 1.396162, 0.014298)",
        "(-0.029590, 1.410419, 0.013422)",
        "(-0.029465, 1.424725, 0.012846)",
        "(-0.030110, 1.445564, 0.011402)",
        "(-0.030110, 1.445564, 0.011402)",
        "(-0.030355, 1.459329, 0.010380)",
        "(-0.030434, 1.473270, 0.009798)",
        "(-0.030832, 1.487327, 0.009614)",
        "(-0.031538, 1.501074, 0.009530)",
        "(-0.031987, 1.507811, 0.009498)",
        "(-0.033019, 1.521108, 0.009340)",
        "(-0.034037, 1.534178, 0.009256)",
        "(-0.035212, 1.546753, 0.009015)",
        "(-0.036204, 1.564825, 0.008877)",
        "(-0.036204, 1.564825, 0.008877)",
        "(-0.037014, 1.576575, 0.009304)",
        "(-0.037653, 1.588063, 0.009941)",
        "(-0.038350, 1.599337, 0.010857)",
        "(-0.039086, 1.615829, 0.012883)",
        "(-0.039086, 1.615829, 0.012883)",
        "(-0.039440, 1.626714, 0.014893)",
        "(-0.040228, 1.637354, 0.017475)",
        "(-0.041277, 1.647572, 0.020317)",
        "(-0.043410, 1.662069, 0.025013)",
        "(-0.043410, 1.662069, 0.025013)",
        "(-0.044432, 1.671301, 0.028329)",
        "(-0.044883, 1.679999, 0.031622)",
        "(-0.044928, 1.688164, 0.035310)",
        "(-0.044763, 1.699904, 0.041724)",
        "(-0.044763, 1.699904, 0.041724)",
        "(-0.044529, 1.707303, 0.046490)",
        "(-0.044215, 1.714367, 0.051757)",
        "(-0.044001, 1.721028, 0.057532)",
        "(-0.044059, 1.730101, 0.066977)",
        "(-0.044059, 1.730101, 0.066977)",
        "(-0.043648, 1.735400, 0.073565)",
        "(-0.043118, 1.740337, 0.080817)",
        "(-0.042638, 1.744933, 0.089110)",
        "(-0.041338, 1.751281, 0.103238)",
        "(-0.041338, 1.751281, 0.103238)",
        "(-0.040746, 1.754948, 0.113323)",
        "(-0.040445, 1.757811, 0.123605)",
        "(-0.040104, 1.759972, 0.134326)",
        "(-0.039334, 1.762480, 0.151737)",
        "(-0.039334, 1.762480, 0.151737)",
        "(-0.038549, 1.763616, 0.164251)",
        "(-0.037554, 1.764340, 0.177554)",
        "(-0.036493, 1.764827, 0.191314)",
        "(-0.034734, 1.764569, 0.212148)",
        "(-0.034734, 1.764569, 0.212148)",
        "(-0.033377, 1.763616, 0.226522)",
        "(-0.032240, 1.762169, 0.241328)",
        "(-0.031347, 1.760294, 0.256290)",
        "(-0.030568, 1.755947, 0.277804)",
        "(-0.030568, 1.755947, 0.277804)",
        "(-0.030594, 1.752053, 0.291276)",
        "(-0.031081, 1.747371, 0.304211)",
        "(-0.031862, 1.738604, 0.322840)",
        "(-0.032519, 1.731671, 0.334840)",
        "(-0.032519, 1.731671, 0.334840)",
        "(-0.033365, 1.723901, 0.346117)",
        "(-0.034146, 1.715130, 0.356699)",
        "(-0.034735, 1.705207, 0.367034)",
        "(-0.034924, 1.688517, 0.381895)",
        "(-0.034924, 1.688517, 0.381895)",
        "(-0.034428, 1.676076, 0.390821)",
        "(-0.033494, 1.662721, 0.399429)",
        "(-0.032354, 1.648489, 0.407430)",
        "(-0.030752, 1.625692, 0.418320)",
        "(-0.030752, 1.625692, 0.418320)",
        "(-0.029586, 1.609798, 0.424573)",
        "(-0.028481, 1.593300, 0.430272)",
        "(-0.027786, 1.576679, 0.435430)",
        "(-0.026282, 1.551398, 0.441938)",
        "(-0.026282, 1.551398, 0.441938)",
        "(-0.025299, 1.534231, 0.445624)",
        "(-0.024379, 1.516905, 0.448476)",
        "(-0.023425, 1.499377, 0.450499)",
        "(-0.022903, 1.481637, 0.451666)",
        "(-0.022959, 1.472852, 0.451920)",
        "(-0.023040, 1.455361, 0.451900)",
        "(-0.022869, 1.437806, 0.450422)",
        "(-0.022548, 1.420249, 0.447888)",
        "(-0.021826, 1.394156, 0.442167)",
        "(-0.021826, 1.394156, 0.442167)",
        "(-0.021302, 1.377204, 0.437120)",
        "(-0.020242, 1.360475, 0.430928)",
        "(-0.017909, 1.336378, 0.418679)",
        "(-0.016270, 1.320844, 0.408369)",
        "(-0.016270, 1.320844, 0.408369)",
        "(-0.014984, 1.306108, 0.396985)",
        "(-0.013305, 1.292160, 0.384494)",
        "(-0.011138, 1.278762, 0.370893)",
        "(-0.008500, 1.260646, 0.349777)",
        "(-0.008500, 1.260646, 0.349777)",
        "(-0.006481, 1.249791, 0.335622)",
        "(-0.004669, 1.239899, 0.320875)",
        "(-0.003212, 1.231630, 0.305720)",
        "(-0.001494, 1.221604, 0.282249)",
        "(-0.001494, 1.221604, 0.282249)",
        "(-0.000784, 1.216430, 0.265938)",
        "(0.000068, 1.212270, 0.249911)",
        "(0.000687, 1.209245, 0.234272)",
        "(0.001849, 1.206071, 0.210519)",
        "(0.001849, 1.206071, 0.210519)",
        "(0.002842, 1.205195, 0.195358)",
        "(0.003329, 1.205886, 0.181047)",
        "(0.004009, 1.207659, 0.167115)",
        "(0.004248, 1.212478, 0.147359)",
        "(0.004248, 1.212478, 0.147359)",
        "(0.004078, 1.217405, 0.135739)",
        "(0.003979, 1.223504, 0.124970)",
        "(0.003158, 1.233991, 0.108431)",
        "(0.002009, 1.242366, 0.098242)",
        "(0.002009, 1.242366, 0.098242)",
        "(0.000894, 1.251559, 0.089311)",
        "(-0.000168, 1.261339, 0.080728)",
        "(-0.001286, 1.271428, 0.072108)",
        "(-0.003067, 1.287522, 0.060655)",
        "(-0.003067, 1.287522, 0.060655)",
        "(-0.003881, 1.298974, 0.053924)",
        "(-0.004583, 1.310566, 0.047316)",
        "(-0.005303, 1.322398, 0.041369)",
        "(-0.006441, 1.340601, 0.033099)",
        "(-0.006441, 1.340601, 0.033099)",
        "(-0.007189, 1.353113, 0.028010)",
        "(-0.007597, 1.365589, 0.023140)",
        "(-0.008143, 1.378026, 0.018554)",
        "(-0.008189, 1.396622, 0.012800)",
        "(-0.008189, 1.396622, 0.012800)",
        "(-0.007756, 1.409113, 0.009434)",
        "(-0.007247, 1.421850, 0.006546)",
        "(-0.007991, 1.435030, 0.005781)",
        "(-0.008378, 1.455406, 0.005609)",
        "(-0.008378, 1.455406, 0.005609)",
        "(-0.008883, 1.468915, 0.004688)",
        "(-0.009853, 1.482074, 0.003289)",
        "(-0.010795, 1.495145, 0.002186)",
        "(-0.012388, 1.514703, 0.002208)",
        "(-0.012388, 1.514703, 0.002208)",
        "(-0.012844, 1.527552, 0.002749)",
        "(-0.013364, 1.540068, 0.003389)",
        "(-0.014468, 1.552141, 0.004218)",
        "(-0.016039, 1.569697, 0.005629)",
        "(-0.016039, 1.569697, 0.005629)",
        "(-0.017303, 1.581108, 0.006893)",
        "(-0.018476, 1.592227, 0.008370)",
        "(-0.019849, 1.602944, 0.010004)",
        "(-0.021213, 1.618745, 0.013253)",
        "(-0.021213, 1.618745, 0.013253)",
        "(-0.021430, 1.629195, 0.015727)",
        "(-0.021193, 1.639499, 0.018618)",
        "(-0.020501, 1.649489, 0.021860)",
        "(-0.018918, 1.663795, 0.027130)",
        "(-0.018918, 1.663795, 0.027130)",
        "(-0.017780, 1.673023, 0.030732)",
        "(-0.016705, 1.682006, 0.034688)",
        "(-0.015669, 1.690821, 0.039312)",
        "(-0.013956, 1.703476, 0.046562)",
        "(-0.013956, 1.703476, 0.046562)",
        "(-0.013067, 1.711319, 0.051599)",
        "(-0.012203, 1.718815, 0.057174)",
        "(-0.011223, 1.726115, 0.063406)",
        "(-0.009322, 1.736443, 0.073840)",
        "(-0.009322, 1.736443, 0.073840)",
        "(-0.008179, 1.742720, 0.081280)",
        "(-0.007684, 1.748726, 0.089594)",
        "(-0.006865, 1.757223, 0.103928)",
        "(-0.006258, 1.762048, 0.113404)",
        "(-0.006258, 1.762048, 0.113404)",
        "(-0.005886, 1.766198, 0.123403)",
        "(-0.005604, 1.769820, 0.133795)",
        "(-0.005286, 1.772740, 0.144041)",
        "(-0.004497, 1.775656, 0.159112)",
        "(-0.004497, 1.775656, 0.159112)",
        "(-0.004001, 1.776957, 0.169854)",
        "(-0.003489, 1.777763, 0.181072)",
        "(-0.002909, 1.777936, 0.192198)",
        "(-0.002524, 1.777026, 0.208787)",
        "(-0.002524, 1.777026, 0.208787)",
        "(-0.002436, 1.775815, 0.220136)",
        "(-0.002239, 1.774135, 0.231708)",
        "(-0.001661, 1.772056, 0.243265)",
        "(-0.000333, 1.768042, 0.260256)",
        "(-0.000333, 1.768042, 0.260256)",
        "(0.000725, 1.764693, 0.271532)",
        "(0.001893, 1.760805, 0.282750)",
        "(0.003235, 1.756515, 0.294165)",
        "(0.005131, 1.748792, 0.310636)",
        "(0.005131, 1.748792, 0.310636)",
        "(0.006239, 1.742922, 0.321104)",
        "(0.007251, 1.736509, 0.331037)",
        "(0.008232, 1.729449, 0.340350)",
        "(0.009599, 1.717473, 0.353207)",
        "(0.009599, 1.717473, 0.353207)",
        "(0.010606, 1.708894, 0.361172)",
        "(0.011813, 1.699694, 0.368496)",
        "(0.013149, 1.689885, 0.375242)",
        "(0.014783, 1.673908, 0.384492)",
        "(0.014783, 1.673908, 0.384492)",
        "(0.016089, 1.662701, 0.390501)",
        "(0.017689, 1.650976, 0.396332)",
        "(0.018782, 1.638658, 0.402096)",
        "(0.019093, 1.619712, 0.411314)",
        "(0.019093, 1.619712, 0.411314)",
        "(0.019200, 1.606988, 0.417663)",
        "(0.019625, 1.593861, 0.423606)",
        "(0.019622, 1.580519, 0.428847)",
        "(0.019454, 1.560334, 0.435246)",
        "(0.019454, 1.560334, 0.435246)",
        "(0.019248, 1.546652, 0.438529)",
        "(0.018963, 1.533027, 0.440624)",
        "(0.019010, 1.519227, 0.441791)",
        "(0.017871, 1.498071, 0.442174)",
        "(0.017871, 1.498071, 0.442174)",
        "(0.017048, 1.483840, 0.441432)",
        "(0.016603, 1.469436, 0.439765)",
        "(0.015682, 1.454814, 0.436899)",
        "(0.013765, 1.432342, 0.431090)",
        "(0.013765, 1.432342, 0.431090)",
        "(0.012781, 1.417121, 0.426754)",
        "(0.012336, 1.401684, 0.421940)",
        "(0.012218, 1.377466, 0.413456)",
        "(0.011652, 1.361463, 0.406872)",
        "(0.011652, 1.361463, 0.406872)",
        "(0.011667, 1.330233, 0.389713)",
        "(0.011192, 1.323208, 0.383846)",
        "(0.010349, 1.309519, 0.372280)",
        "(0.009370, 1.297288, 0.359595)",
        "(0.009370, 1.297288, 0.359595)",
        "(0.007695, 1.286590, 0.345706)",
        "(0.006056, 1.277261, 0.330102)",
        "(0.004224, 1.269231, 0.313038)",
        "(0.001000, 1.259786, 0.286036)",
        "(0.001000, 1.259786, 0.286036)",
        "(-0.000844, 1.254697, 0.267638)",
        "(-0.002603, 1.250790, 0.249077)",
        "(-0.003656, 1.247890, 0.229830)",
        "(-0.004876, 1.245853, 0.200271)",
        "(-0.004876, 1.245853, 0.200271)",
        "(-0.006059, 1.246512, 0.181793)",
        "(-0.007095, 1.248464, 0.163999)",
        "(-0.007586, 1.251546, 0.147017)",
        "(-0.008185, 1.258537, 0.123956)",
        "(-0.008185, 1.258537, 0.123956)",
        "(-0.008118, 1.264031, 0.109389)",
        "(-0.008107, 1.270541, 0.096094)",
        "(-0.008420, 1.278235, 0.084455)",
        "(-0.008729, 1.291375, 0.070244)",
        "(-0.008729, 1.291375, 0.070244)",
        "(-0.008859, 1.301486, 0.063115)",
        "(-0.008776, 1.312127, 0.057178)",
        "(-0.008559, 1.323004, 0.051472)",
        "(-0.008696, 1.340429, 0.044790)",
        "(-0.008696, 1.340429, 0.044790)",
        "(-0.008335, 1.352690, 0.041413)",
        "(-0.007888, 1.365009, 0.037457)",
        "(-0.007461, 1.377470, 0.033609)",
        "(-0.006640, 1.397151, 0.029937)",
        "(-0.006640, 1.397151, 0.029937)",
        "(-0.005495, 1.410829, 0.028380)",
        "(-0.004231, 1.424848, 0.027107)",
        "(-0.003298, 1.439207, 0.026013)",
        "(-0.003049, 1.461185, 0.024469)",
        "(-0.003049, 1.461185, 0.024469)",
        "(-0.003230, 1.476017, 0.023534)",
        "(-0.003452, 1.490965, 0.022946)",
        "(-0.003429, 1.505823, 0.022572)",
        "(-0.004801, 1.527376, 0.022452)",
        "(-0.004801, 1.527376, 0.022452)",
        "(-0.005667, 1.541333, 0.022452)",
        "(-0.006357, 1.555101, 0.022743)",
        "(-0.007052, 1.568846, 0.023822)",
        "(-0.008639, 1.588362, 0.025577)",
        "(-0.008639, 1.588362, 0.025577)",
        "(-0.010031, 1.600859, 0.027083)",
        "(-0.011339, 1.613148, 0.028987)",
        "(-0.012383, 1.625235, 0.031270)",
        "(-0.013245, 1.642303, 0.034958)",
        "(-0.013245, 1.642303, 0.034958)",
        "(-0.013793, 1.652796, 0.037755)",
        "(-0.013980, 1.663029, 0.040968)",
        "(-0.013403, 1.672921, 0.044711)",
        "(-0.012572, 1.686799, 0.051149)",
        "(-0.012572, 1.686799, 0.051149)",
        "(-0.012347, 1.695478, 0.056250)",
        "(-0.012159, 1.703948, 0.062050)",
        "(-0.012003, 1.712000, 0.068382)",
        "(-0.011155, 1.722655, 0.078339)",
        "(-0.011155, 1.722655, 0.078339)",
        "(-0.010938, 1.729219, 0.085903)",
        "(-0.010308, 1.735570, 0.094260)",
        "(-0.009311, 1.741504, 0.103560)",
        "(-0.007819, 1.749457, 0.118786)",
        "(-0.007819, 1.749457, 0.118786)",
        "(-0.007092, 1.754293, 0.130096)",
        "(-0.006829, 1.758761, 0.142188)",
        "(-0.006870, 1.762489, 0.154711)",
        "(-0.007821, 1.766719, 0.174256)",
        "(-0.007821, 1.766719, 0.174256)",
        "(-0.008880, 1.768813, 0.187524)",
        "(-0.009927, 1.769943, 0.200641)",
        "(-0.010929, 1.770211, 0.213527)",
        "(-0.012419, 1.768924, 0.232590)",
        "(-0.012419, 1.768924, 0.232590)",
        "(-0.013307, 1.767000, 0.245495)",
        "(-0.014196, 1.764338, 0.258711)",
        "(-0.014829, 1.760839, 0.271736)",
        "(-0.015455, 1.753471, 0.290454)",
        "(-0.015455, 1.753471, 0.290454)",
        "(-0.016018, 1.747230, 0.302952)",
        "(-0.016354, 1.740296, 0.315324)",
        "(-0.016086, 1.732499, 0.327266)",
        "(-0.014813, 1.718776, 0.343931)",
        "(-0.014813, 1.718776, 0.343931)",
        "(-0.013200, 1.708899, 0.354094)",
        "(-0.010879, 1.698400, 0.363011)",
        "(-0.008445, 1.687304, 0.370552)",
        "(-0.004070, 1.669901, 0.379646)",
        "(-0.004070, 1.669901, 0.379646)",
        "(-0.000567, 1.657787, 0.384338)",
        "(0.002728, 1.645059, 0.388092)",
        "(0.006128, 1.632038, 0.391345)",
        "(0.011481, 1.612189, 0.395493)",
        "(0.011481, 1.612189, 0.395493)",
        "(0.015086, 1.598725, 0.398102)",
        "(0.018267, 1.585144, 0.400855)",
        "(0.021308, 1.571788, 0.403874)",
        "(0.025389, 1.551817, 0.408649)",
        "(0.025389, 1.551817, 0.408649)",
        "(0.027318, 1.538509, 0.411982)",
        "(0.029278, 1.525218, 0.415635)",
        "(0.030917, 1.512192, 0.419663)",
        "(0.032241, 1.499527, 0.423535)",
        "(0.032567, 1.493346, 0.425246)",
        "(0.032465, 1.481352, 0.427850)",
        "(0.032470, 1.469760, 0.429223)",
        "(0.032267, 1.458844, 0.429480)",
        "(0.031697, 1.443224, 0.428679)",
        "(0.031697, 1.443224, 0.428679)",
        "(0.031092, 1.433282, 0.427251)",
        "(0.030478, 1.423299, 0.425101)",
        "(0.029057, 1.413330, 0.421926)",
        "(0.027157, 1.398623, 0.414865)",
        "(0.027157, 1.398623, 0.414865)",
        "(0.025972, 1.388632, 0.408141)",
        "(0.024405, 1.378658, 0.399845)",
        "(0.022537, 1.363420, 0.384450)",
        "(0.021308, 1.352638, 0.371869)",
        "(0.021308, 1.352638, 0.371869)",
        "(0.019925, 1.342586, 0.358667)",
        "(0.019441, 1.332816, 0.344449)",
        "(0.019430, 1.318077, 0.320321)",
        "(0.019938, 1.308529, 0.303614)",
        "(0.019938, 1.308529, 0.303614)",
        "(0.021059, 1.299332, 0.286223)",
        "(0.022263, 1.290599, 0.267807)",
        "(0.023546, 1.282776, 0.249644)",
        "(0.025328, 1.273448, 0.224075)",
        "(0.025328, 1.273448, 0.224075)",
        "(0.026068, 1.268885, 0.207411)",
        "(0.026555, 1.265634, 0.190011)",
        "(0.026570, 1.263635, 0.172383)",
        "(0.025127, 1.263249, 0.147409)",
        "(0.025127, 1.263249, 0.147409)",
        "(0.024213, 1.263937, 0.131459)",
        "(0.023491, 1.265293, 0.115853)",
        "(0.022132, 1.267397, 0.100563)",
        "(0.020332, 1.271952, 0.080781)",
        "(0.020332, 1.271952, 0.080781)",
        "(0.019564, 1.275832, 0.069129)",
        "(0.018774, 1.280217, 0.058339)",
        "(0.018136, 1.285344, 0.049033)",
        "(0.017370, 1.294677, 0.036798)",
        "(0.017370, 1.294677, 0.036798)",
        "(0.016696, 1.301866, 0.029459)",
        "(0.015527, 1.309991, 0.022861)",
        "(0.014404, 1.319096, 0.017053)",
        "(0.013496, 1.334016, 0.009525)",
        "(0.013496, 1.334016, 0.009525)",
        "(0.012962, 1.344566, 0.005137)",
        "(0.011874, 1.356095, 0.002160)",
        "(0.011258, 1.369495, 0.003098)",
        "(0.011665, 1.389838, 0.002878)",
        "(0.011665, 1.389838, 0.002878)",
        "(0.012224, 1.403240, 0.001457)",
        "(0.011405, 1.416903, -0.000031)",
        "(0.011090, 1.431086, -0.001118)",
        "(0.011103, 1.445666, -0.001790)",
        "(0.011258, 1.453017, -0.002130)",
        "(0.011062, 1.467741, -0.002728)",
        "(0.010334, 1.482550, -0.002863)",
        "(0.009645, 1.497165, -0.002820)",
        "(0.009041, 1.519029, -0.001862)",
        "(0.009041, 1.519029, -0.001862)",
        "(0.008820, 1.533400, -0.000398)",
        "(0.008550, 1.547533, 0.001669)",
        "(0.008441, 1.561424, 0.003981)",
        "(0.008290, 1.581758, 0.007713)",
        "(0.008290, 1.581758, 0.007713)",
        "(0.007943, 1.595134, 0.010854)",
        "(0.007761, 1.608200, 0.014336)",
        "(0.007442, 1.620733, 0.017929)",
        "(0.006764, 1.638473, 0.023580)",
        "(0.006764, 1.638473, 0.023580)",
        "(0.006539, 1.649722, 0.027802)",
        "(0.006693, 1.660494, 0.032176)",
        "(0.007123, 1.670792, 0.037028)",
        "(0.008106, 1.685237, 0.046181)",
        "(0.008106, 1.685237, 0.046181)",
        "(0.009086, 1.694322, 0.053100)",
        "(0.010519, 1.703000, 0.060555)",
        "(0.011446, 1.711252, 0.068720)",
        "(0.012525, 1.721895, 0.081668)",
        "(0.012525, 1.721895, 0.081668)",
        "(0.013598, 1.728138, 0.090938)",
        "(0.014460, 1.734275, 0.101525)",
        "(0.016243, 1.742672, 0.118662)",
        "(0.017064, 1.747508, 0.130713)",
        "(0.017064, 1.747508, 0.130713)",
        "(0.017247, 1.751846, 0.143629)",
        "(0.017621, 1.755587, 0.156808)",
        "(0.017958, 1.758574, 0.169811)",
        "(0.017672, 1.761515, 0.189291)",
        "(0.017672, 1.761515, 0.189291)",
        "(0.017549, 1.762731, 0.202389)",
        "(0.017285, 1.763420, 0.215440)",
        "(0.017088, 1.763482, 0.228322)",
        "(0.016891, 1.762506, 0.247404)",
        "(0.016891, 1.762506, 0.247404)",
        "(0.016578, 1.761441, 0.259965)",
        "(0.016574, 1.759953, 0.272059)",
        "(0.016487, 1.757884, 0.283660)",
        "(0.015982, 1.753707, 0.300279)",
        "(0.015982, 1.753707, 0.300279)",
        "(0.015431, 1.750297, 0.310831)",
        "(0.014893, 1.746409, 0.321040)",
        "(0.014820, 1.742120, 0.330792)",
        "(0.014937, 1.737057, 0.339997)",
        "(0.014874, 1.734215, 0.344454)",
        "(0.014826, 1.727974, 0.353366)",
        "(0.015036, 1.721030, 0.362326)",
        "(0.015554, 1.713246, 0.371263)",
        "(0.016844, 1.699708, 0.383943)",
        "(0.016844, 1.699708, 0.383943)",
        "(0.018077, 1.689477, 0.391898)",
        "(0.019606, 1.678373, 0.399238)",
        "(0.021543, 1.666628, 0.405877)",
        "(0.024790, 1.647292, 0.413162)",
        "(0.024790, 1.647292, 0.413162)",
        "(0.027093, 1.633595, 0.416973)",
        "(0.029216, 1.619346, 0.420211)",
        "(0.031643, 1.604903, 0.422943)",
        "(0.035491, 1.582352, 0.425652)",
        "(0.035491, 1.582352, 0.425652)",
        "(0.038297, 1.567096, 0.426964)",
        "(0.041326, 1.551631, 0.428205)",
        "(0.044084, 1.536106, 0.429489)",
        "(0.048615, 1.512884, 0.430659)",
        "(0.048615, 1.512884, 0.430659)",
        "(0.051418, 1.497568, 0.430946)",
        "(0.053605, 1.482447, 0.430897)",
        "(0.055673, 1.467538, 0.430439)",
        "(0.058483, 1.445521, 0.428705)",
        "(0.058483, 1.445521, 0.428705)",
        "(0.059757, 1.431138, 0.426749)",
        "(0.060447, 1.417000, 0.424218)",
        "(0.061084, 1.403032, 0.420933)",
        "(0.061383, 1.382154, 0.414549)",
        "(0.061383, 1.382154, 0.414549)",
        "(0.060870, 1.368273, 0.409296)",
        "(0.060070, 1.354390, 0.403328)",
        "(0.058735, 1.340414, 0.396756)",
        "(0.056168, 1.319454, 0.385810)",
        "(0.056168, 1.319454, 0.385810)",
        "(0.054669, 1.305315, 0.378015)",
        "(0.053326, 1.290982, 0.369691)",
        "(0.051984, 1.276739, 0.360499)",
        "(0.050586, 1.256018, 0.346207)",
        "(0.050586, 1.256018, 0.346207)",
        "(0.049379, 1.243130, 0.336281)",
        "(0.048261, 1.231220, 0.325353)",
        "(0.047344, 1.220380, 0.313609)",
        "(0.045915, 1.207443, 0.295030)",
        "(0.045915, 1.207443, 0.295030)",
        "(0.045101, 1.200453, 0.281707)",
        "(0.045053, 1.194923, 0.267642)",
        "(0.044689, 1.191188, 0.253380)",
        "(0.044367, 1.188667, 0.231114)",
        "(0.044367, 1.188667, 0.231114)",
        "(0.044239, 1.188557, 0.216126)",
        "(0.043881, 1.190278, 0.201345)",
        "(0.043656, 1.193294, 0.186679)",
        "(0.043121, 1.200766, 0.164667)",
        "(0.043121, 1.200766, 0.164667)",
        "(0.042484, 1.207006, 0.149284)",
        "(0.041507, 1.214055, 0.134518)",
        "(0.040616, 1.222377, 0.121815)",
        "(0.039834, 1.231566, 0.110018)",
        "(0.039552, 1.236174, 0.104108)",
        "(0.038373, 1.246023, 0.092509)",
        "(0.036644, 1.256802, 0.081893)",
        "(0.035153, 1.267946, 0.072255)",
        "(0.032863, 1.285196, 0.059377)",
        "(0.032863, 1.285196, 0.059377)",
        "(0.031339, 1.296961, 0.051988)",
        "(0.029670, 1.309217, 0.045747)",
        "(0.028383, 1.321536, 0.040091)",
        "(0.025939, 1.340239, 0.032668)",
        "(0.025939, 1.340239, 0.032668)",
        "(0.024755, 1.352754, 0.028556)",
        "(0.024130, 1.365384, 0.025076)",
        "(0.023854, 1.377950, 0.021739)",
        "(0.022991, 1.396466, 0.016889)",
        "(0.022991, 1.396466, 0.016889)",
        "(0.022681, 1.408609, 0.013728)",
        "(0.022778, 1.420850, 0.010779)",
        "(0.023089, 1.433243, 0.008240)",
        "(0.023239, 1.451857, 0.005395)",
        "(0.023239, 1.451857, 0.005395)",
        "(0.023424, 1.464223, 0.003920)",
        "(0.023990, 1.476743, 0.003054)",
        "(0.024744, 1.489290, 0.002691)",
        "(0.024945, 1.508056, 0.002988)",
        "(0.024945, 1.508056, 0.002988)",
        "(0.024826, 1.520604, 0.003753)",
        "(0.024951, 1.532895, 0.004426)",
        "(0.025181, 1.544980, 0.004889)",
        "(0.025537, 1.562728, 0.005909)",
        "(0.025537, 1.562728, 0.005909)",
        "(0.025757, 1.574077, 0.006719)",
        "(0.026673, 1.585251, 0.007334)",
        "(0.027369, 1.595452, 0.007880)",
        "(0.028306, 1.610799, 0.009645)",
        "(0.028306, 1.610799, 0.009645)",
        "(0.028903, 1.620605, 0.010596)",
        "(0.029128, 1.630197, 0.011756)",
        "(0.029397, 1.644357, 0.014830)",
        "(0.029179, 1.653719, 0.018313)",
        "(0.029179, 1.653719, 0.018313)",
        "(0.028958, 1.663058, 0.022917)",
        "(0.028759, 1.672067, 0.027961)",
        "(0.028291, 1.680653, 0.033313)",
        "(0.027241, 1.692946, 0.042688)",
        "(0.027241, 1.692946, 0.042688)",
        "(0.026215, 1.700807, 0.049703)",
        "(0.024113, 1.711573, 0.061239)",
        "(0.022514, 1.718106, 0.069368)",
        "(0.022514, 1.718106, 0.069368)",
        "(0.020875, 1.724129, 0.078251)",
        "(0.019412, 1.729541, 0.087479)",
        "(0.017976, 1.733908, 0.096840)",
        "(0.015964, 1.737373, 0.106849)",
        "(0.013632, 1.740822, 0.122364)",
        "(0.013632, 1.740822, 0.122364)",
        "(0.012645, 1.741887, 0.133229)",
        "(0.011824, 1.742204, 0.144929)",
        "(0.011569, 1.741975, 0.157214)",
        "(0.011757, 1.740396, 0.177015)",
        "(0.011757, 1.740396, 0.177015)",
        "(0.011621, 1.738563, 0.190782)",
        "(0.011665, 1.736193, 0.204492)",
        "(0.011793, 1.733203, 0.218656)",
        "(0.010858, 1.728042, 0.241373)",
        "(0.010858, 1.728042, 0.241373)",
        "(0.009920, 1.724294, 0.256410)",
        "(0.009183, 1.720088, 0.270742)",
        "(0.008655, 1.715477, 0.284774)",
        "(0.007654, 1.708027, 0.305623)",
        "(0.007654, 1.708027, 0.305623)",
        "(0.007258, 1.702313, 0.319042)",
        "(0.006882, 1.695814, 0.331828)",
        "(0.006456, 1.688367, 0.344127)",
        "(0.005522, 1.675205, 0.361316)",
        "(0.005522, 1.675205, 0.361316)",
        "(0.005070, 1.664917, 0.371233)",
        "(0.005294, 1.653460, 0.380025)",
        "(0.006035, 1.640993, 0.388083)",
        "(0.008306, 1.620601, 0.398829)",
        "(0.008306, 1.620601, 0.398829)",
        "(0.010475, 1.605847, 0.404779)",
        "(0.012726, 1.590414, 0.409579)",
        "(0.015385, 1.574618, 0.413451)",
        "(0.019816, 1.550084, 0.417310)",
        "(0.019816, 1.550084, 0.417310)",
        "(0.022604, 1.533470, 0.418346)",
        "(0.025185, 1.516811, 0.418236)",
        "(0.027760, 1.500225, 0.417284)",
        "(0.031270, 1.475530, 0.413861)",
        "(0.031270, 1.475530, 0.413861)",
        "(0.033070, 1.459233, 0.410219)",
        "(0.035059, 1.442908, 0.405408)",
        "(0.037129, 1.426441, 0.399783)",
        "(0.039042, 1.402367, 0.389371)",
        "(0.039042, 1.402367, 0.389371)",
        "(0.040399, 1.386778, 0.380856)",
        "(0.041371, 1.371738, 0.371031)",
        "(0.041904, 1.357411, 0.360319)",
        "(0.042312, 1.337695, 0.342560)",
        "(0.042312, 1.337695, 0.342560)",
        "(0.042026, 1.325834, 0.328784)",
        "(0.041821, 1.314695, 0.313955)",
        "(0.041216, 1.304518, 0.299237)",
        "(0.039877, 1.291116, 0.276362)",
        "(0.039877, 1.291116, 0.276362)",
        "(0.039546, 1.282724, 0.259750)",
        "(0.038768, 1.275308, 0.243163)",
        "(0.037568, 1.269020, 0.226746)",
        "(0.036113, 1.260787, 0.201902)",
        "(0.036113, 1.260787, 0.201902)",
        "(0.034969, 1.256391, 0.185286)",
        "(0.033334, 1.252780, 0.169235)",
        "(0.031048, 1.250443, 0.154011)",
        "(0.028125, 1.248326, 0.132551)",
        "(0.028125, 1.248326, 0.132551)",
        "(0.026073, 1.248086, 0.119145)",
        "(0.024344, 1.248461, 0.106712)",
        "(0.023109, 1.249643, 0.095732)",
        "(0.021459, 1.253650, 0.081285)",
        "(0.021459, 1.253650, 0.081285)",
        "(0.020506, 1.256937, 0.072032)",
        "(0.019346, 1.261008, 0.063522)",
        "(0.018187, 1.266317, 0.056407)",
        "(0.016816, 1.276092, 0.047790)",
        "(0.016816, 1.276092, 0.047790)",
        "(0.015534, 1.283451, 0.042589)",
        "(0.014230, 1.291447, 0.037948)",
        "(0.013492, 1.304477, 0.032472)",
        "(0.014021, 1.313199, 0.029341)",
        "(0.014021, 1.313199, 0.029341)",
        "(0.014294, 1.322120, 0.026599)",
        "(0.014144, 1.331675, 0.024637)",
        "(0.014412, 1.341280, 0.022753)",
        "(0.014839, 1.356121, 0.020518)",
        "(0.014839, 1.356121, 0.020518)",
        "(0.015023, 1.366308, 0.019351)",
        "(0.015266, 1.376551, 0.018251)",
        "(0.015630, 1.392661, 0.016989)",
        "(0.015811, 1.403767, 0.016115)",
        "(0.015811, 1.403767, 0.016115)",
        "(0.015891, 1.415100, 0.015158)",
        "(0.015740, 1.426809, 0.014350)",
        "(0.015761, 1.438816, 0.013700)",
        "(0.015472, 1.456995, 0.012951)",
        "(0.015472, 1.456995, 0.012951)",
        "(0.014993, 1.468868, 0.012437)",
        "(0.014536, 1.480544, 0.011897)",
        "(0.014195, 1.492078, 0.011413)",
        "(0.013548, 1.508995, 0.011122)",
        "(0.013548, 1.508995, 0.011122)",
        "(0.013044, 1.520104, 0.011233)",
        "(0.012486, 1.531055, 0.011446)",
        "(0.011850, 1.541915, 0.012038)",
        "(0.011365, 1.558186, 0.013409)",
        "(0.011365, 1.558186, 0.013409)",
        "(0.010761, 1.568931, 0.014625)",
        "(0.010103, 1.579547, 0.016188)",
        "(0.009259, 1.594995, 0.019056)",
        "(0.008974, 1.605095, 0.021395)",
        "(0.008974, 1.605095, 0.021395)",
        "(0.008659, 1.614999, 0.024338)",
        "(0.008518, 1.624783, 0.028026)",
        "(0.008125, 1.634240, 0.032717)",
        "(0.007979, 1.647871, 0.040790)",
        "(0.007979, 1.647871, 0.040790)",
        "(0.008057, 1.656415, 0.046825)",
        "(0.008120, 1.664620, 0.053510)",
        "(0.008165, 1.672333, 0.060787)",
        "(0.008320, 1.682875, 0.073076)",
        "(0.008320, 1.682875, 0.073076)",
        "(0.008413, 1.689516, 0.082603)",
        "(0.008625, 1.695790, 0.093083)",
        "(0.008634, 1.701504, 0.104198)",
        "(0.007866, 1.708452, 0.121277)",
        "(0.007866, 1.708452, 0.121277)",
        "(0.007422, 1.712322, 0.132969)",
        "(0.007005, 1.715659, 0.144827)",
        "(0.006552, 1.718510, 0.156481)",
        "(0.005721, 1.721336, 0.173349)",
        "(0.005721, 1.721336, 0.173349)",
        "(0.004824, 1.722330, 0.184419)",
        "(0.004158, 1.722856, 0.195579)",
        "(0.003488, 1.722871, 0.206478)",
        "(0.002377, 1.721661, 0.222064)",
        "(0.002377, 1.721661, 0.222064)",
        "(0.001795, 1.720007, 0.232087)",
        "(0.001019, 1.717770, 0.242156)",
        "(0.000143, 1.712989, 0.257276)",
        "(-0.000285, 1.708621, 0.267342)",
        "(-0.000285, 1.708621, 0.267342)",
        "(-0.000920, 1.703345, 0.277264)",
        "(-0.001433, 1.696949, 0.286457)",
        "(-0.001375, 1.684462, 0.298850)",
        "(-0.001160, 1.675125, 0.306787)",
        "(-0.001160, 1.675125, 0.306787)",
        "(-0.000688, 1.664471, 0.313845)",
        "(0.000211, 1.652955, 0.320082)",
        "(0.001989, 1.634170, 0.328225)",
        "(0.003170, 1.621215, 0.333532)",
        "(0.003170, 1.621215, 0.333532)",
        "(0.004488, 1.607881, 0.338464)",
        "(0.006134, 1.593923, 0.342823)",
        "(0.007692, 1.579571, 0.346665)",
        "(0.010665, 1.557629, 0.350746)",
        "(0.010665, 1.557629, 0.350746)",
        "(0.012943, 1.542583, 0.352014)",
        "(0.014548, 1.527272, 0.352360)",
        "(0.016187, 1.511983, 0.352230)",
        "(0.019321, 1.489002, 0.350466)",
        "(0.019321, 1.489002, 0.350466)",
        "(0.021518, 1.473654, 0.348348)",
        "(0.023539, 1.458462, 0.345522)",
        "(0.025565, 1.442968, 0.342089)",
        "(0.028616, 1.421958, 0.335831)",
        "(0.028616, 1.421958, 0.335831)",
        "(0.030702, 1.408531, 0.330047)",
        "(0.032486, 1.395554, 0.323398)",
        "(0.033641, 1.383250, 0.316329)",
        "(0.034354, 1.366527, 0.304362)",
        "(0.034354, 1.366527, 0.304362)",
        "(0.034587, 1.356412, 0.294552)",
        "(0.034686, 1.346860, 0.283301)",
        "(0.034239, 1.338026, 0.271963)",
        "(0.032888, 1.326322, 0.255530)",
        "(0.032888, 1.326322, 0.255530)",
        "(0.032039, 1.319121, 0.243694)",
        "(0.031400, 1.312299, 0.230673)",
        "(0.030730, 1.306130, 0.217029)",
        "(0.030101, 1.298005, 0.195600)",
        "(0.030101, 1.298005, 0.195600)",
        "(0.029613, 1.293281, 0.180916)",
        "(0.028641, 1.289666, 0.166809)",
        "(0.027521, 1.287205, 0.153153)",
        "(0.026082, 1.284853, 0.132078)",
        "(0.026082, 1.284853, 0.132078)",
        "(0.024762, 1.284364, 0.118105)",
        "(0.023175, 1.284981, 0.104922)",
        "(0.021632, 1.286613, 0.092570)",
        "(0.019212, 1.290783, 0.075544)",
        "(0.019212, 1.290783, 0.075544)",
        "(0.017850, 1.294781, 0.065684)",
        "(0.016676, 1.299881, 0.056973)",
        "(0.015592, 1.305807, 0.049095)",
        "(0.014124, 1.316486, 0.038975)",
        "(0.014124, 1.316486, 0.038975)",
        "(0.013085, 1.324826, 0.033268)",
        "(0.012234, 1.333916, 0.028462)",
        "(0.011321, 1.343709, 0.024603)",
        "(0.010481, 1.359817, 0.020359)",
        "(0.010481, 1.359817, 0.020359)",
        "(0.010353, 1.371274, 0.018225)",
        "(0.010383, 1.383207, 0.016403)",
        "(0.010374, 1.395562, 0.014799)",
        "(0.010214, 1.414984, 0.013171)",
        "(0.010214, 1.414984, 0.013171)",
        "(0.010359, 1.428482, 0.012209)",
        "(0.010546, 1.442248, 0.011229)",
        "(0.010466, 1.455984, 0.010202)",
        "(0.010048, 1.469788, 0.009252)",
        "(0.009978, 1.476790, 0.008811)",
        "(0.010251, 1.490940, 0.007992)",
        "(0.010562, 1.505184, 0.007407)",
        "(0.010129, 1.519188, 0.007181)",
        "(0.008401, 1.539882, 0.007478)",
        "(0.008401, 1.539882, 0.007478)",
        "(0.007172, 1.553782, 0.008363)",
        "(0.005766, 1.567508, 0.009737)",
        "(0.004468, 1.580954, 0.011418)",
        "(0.003302, 1.600300, 0.013895)",
        "(0.003302, 1.600300, 0.013895)",
        "(0.002499, 1.612583, 0.015756)",
        "(0.001702, 1.624442, 0.017877)",
        "(0.000588, 1.640988, 0.021331)",
        "(-0.000250, 1.651172, 0.023863)",
        "(-0.000250, 1.651172, 0.023863)",
        "(-0.001341, 1.660727, 0.026824)",
        "(-0.002388, 1.669335, 0.030047)",
        "(-0.003435, 1.676773, 0.033415)",
        "(-0.004597, 1.685663, 0.038467)",
        "(-0.004597, 1.685663, 0.038467)",
        "(-0.004824, 1.690327, 0.041548)",
        "(-0.005025, 1.693850, 0.044361)",
        "(-0.005570, 1.696238, 0.046874)",
        "(-0.006503, 1.697733, 0.050109)",
        "(-0.006503, 1.697733, 0.050109)",
        "(-0.006279, 1.697555, 0.051531)",
        "(-0.005137, 1.696748, 0.052338)",
        "(-0.003929, 1.695735, 0.053112)",
        "(-0.001653, 1.693985, 0.053779)",
        "(-0.001653, 1.693985, 0.053779)",
        "(-0.000102, 1.692661, 0.054026)",
        "(0.001174, 1.691635, 0.054131)",
        "(0.002686, 1.690876, 0.053953)",
        "(0.004135, 1.690715, 0.054382)",
        "(0.004135, 1.690715, 0.054382)",
        "(0.004225, 1.691364, 0.055689)",
        "(0.003924, 1.692591, 0.057412)",
        "(0.003796, 1.694398, 0.059471)",
        "(0.003539, 1.698188, 0.064064)",
        "(0.003539, 1.698188, 0.064064)",
        "(0.003308, 1.701346, 0.068330)",
        "(0.003104, 1.704930, 0.073538)",
        "(0.003047, 1.708853, 0.079788)",
        "(0.002894, 1.714984, 0.091269)",
        "(0.002894, 1.714984, 0.091269)",
        "(0.002443, 1.719202, 0.100250)",
        "(0.001917, 1.723294, 0.109669)",
        "(0.001342, 1.727094, 0.119029)",
        "(-0.000079, 1.732419, 0.134111)",
        "(-0.000079, 1.732419, 0.134111)",
        "(-0.000847, 1.735866, 0.145075)",
        "(-0.001526, 1.739130, 0.156258)",
        "(-0.002140, 1.742006, 0.167511)",
        "(-0.003778, 1.745817, 0.184229)",
        "(-0.003778, 1.745817, 0.184229)",
        "(-0.004880, 1.748177, 0.194987)",
        "(-0.005813, 1.750299, 0.205445)",
        "(-0.007081, 1.752305, 0.216006)",
        "(-0.009141, 1.754673, 0.232225)",
        "(-0.009141, 1.754673, 0.232225)",
        "(-0.010626, 1.755797, 0.243051)",
        "(-0.012471, 1.756406, 0.253888)",
        "(-0.015386, 1.756265, 0.270368)",
        "(-0.017543, 1.755485, 0.281580)",
        "(-0.017543, 1.755485, 0.281580)",
        "(-0.020013, 1.753909, 0.292966)",
        "(-0.022282, 1.751452, 0.304214)",
        "(-0.024229, 1.748158, 0.315413)",
        "(-0.026786, 1.741541, 0.332344)",
        "(-0.026786, 1.741541, 0.332344)",
        "(-0.028279, 1.735834, 0.343789)",
        "(-0.029191, 1.729029, 0.355343)",
        "(-0.029697, 1.721021, 0.366769)",
        "(-0.030255, 1.706673, 0.383007)",
        "(-0.030255, 1.706673, 0.383007)",
        "(-0.030292, 1.695355, 0.392906)",
        "(-0.029964, 1.683118, 0.402433)",
        "(-0.029279, 1.669582, 0.411419)",
        "(-0.027269, 1.647226, 0.424035)",
        "(-0.027269, 1.647226, 0.424035)",
        "(-0.025260, 1.630924, 0.430994)",
        "(-0.022930, 1.613605, 0.436537)",
        "(-0.020268, 1.595574, 0.441114)",
        "(-0.015878, 1.567513, 0.446629)",
        "(-0.015878, 1.567513, 0.446629)",
        "(-0.013428, 1.548581, 0.449064)",
        "(-0.011251, 1.529759, 0.450512)",
        "(-0.009177, 1.511062, 0.451059)",
        "(-0.006680, 1.484119, 0.450934)",
        "(-0.006680, 1.484119, 0.450934)",
        "(-0.005182, 1.466595, 0.450205)",
        "(-0.003667, 1.449322, 0.449141)",
        "(-0.002340, 1.432684, 0.447988)",
        "(-0.000217, 1.408930, 0.446075)",
        "(-0.000217, 1.408930, 0.446075)",
        "(0.000544, 1.393620, 0.444361)",
        "(0.000575, 1.379095, 0.442133)",
        "(0.000390, 1.365316, 0.439641)",
        "(-0.000251, 1.346006, 0.434863)",
        "(-0.000251, 1.346006, 0.434863)",
        "(-0.001521, 1.333988, 0.430549)",
        "(-0.003068, 1.322497, 0.424803)",
        "(-0.003744, 1.311031, 0.417414)",
        "(-0.004750, 1.293974, 0.402141)",
        "(-0.004750, 1.293974, 0.402141)",
        "(-0.006241, 1.283063, 0.389947)",
        "(-0.007634, 1.273082, 0.376423)",
        "(-0.008550, 1.263958, 0.360740)",
        "(-0.009313, 1.252359, 0.333396)",
        "(-0.009313, 1.252359, 0.333396)",
        "(-0.009675, 1.246708, 0.313859)",
        "(-0.009812, 1.242831, 0.293287)",
        "(-0.009161, 1.240294, 0.271569)",
        "(-0.007672, 1.239239, 0.238296)",
        "(-0.007672, 1.239239, 0.238296)",
        "(-0.006392, 1.240236, 0.216745)",
        "(-0.004001, 1.243588, 0.185778)",
        "(-0.002236, 1.246738, 0.166365)",
        "(-0.000805, 1.250930, 0.147926)",
        "(-0.000805, 1.250930, 0.147926)",
        "(0.000817, 1.255773, 0.129969)",
        "(0.002001, 1.261390, 0.112787)",
        "(0.002214, 1.268098, 0.097299)",
        "(0.002416, 1.280287, 0.078013)",
        "(0.002416, 1.280287, 0.078013)",
        "(0.002545, 1.289409, 0.067188)",
        "(0.002264, 1.299123, 0.057620)",
        "(0.002070, 1.309273, 0.049377)",
        "(0.002203, 1.325696, 0.039776)",
        "(0.002203, 1.325696, 0.039776)",
        "(0.002526, 1.337125, 0.034597)",
        "(0.003134, 1.348688, 0.029959)",
        "(0.003693, 1.360820, 0.026452)",
        "(0.005037, 1.380426, 0.022972)",
        "(0.005037, 1.380426, 0.022972)",
        "(0.006090, 1.393290, 0.021622)",
        "(0.006684, 1.406741, 0.020611)",
        "(0.007241, 1.420499, 0.019766)",
        "(0.008452, 1.441751, 0.019088)",
        "(0.008452, 1.441751, 0.019088)",
        "(0.009815, 1.456233, 0.019075)",
        "(0.010316, 1.470743, 0.019429)",
        "(0.009850, 1.485249, 0.020278)",
        "(0.009569, 1.499572, 0.021038)",
        "(0.009481, 1.506706, 0.021428)",
        "(0.009459, 1.520943, 0.022487)",
        "(0.008997, 1.534773, 0.023665)",
        "(0.007671, 1.548085, 0.025234)",
        "(0.006638, 1.567275, 0.027613)",
        "(0.006638, 1.567275, 0.027613)",
        "(0.006454, 1.579906, 0.029669)",
        "(0.006317, 1.592371, 0.032045)",
        "(0.005853, 1.604550, 0.034222)",
        "(0.006458, 1.622020, 0.037058)",
        "(0.006458, 1.622020, 0.037058)",
        "(0.007387, 1.633533, 0.039450)",
        "(0.008643, 1.645017, 0.042098)",
        "(0.009555, 1.656079, 0.044799)",
        "(0.009346, 1.672012, 0.049706)",
        "(0.009346, 1.672012, 0.049706)",
        "(0.009127, 1.682536, 0.053701)",
        "(0.008823, 1.692794, 0.058277)",
        "(0.008038, 1.702528, 0.063504)",
        "(0.005759, 1.715935, 0.072980)",
        "(0.005759, 1.715935, 0.072980)",
        "(0.003968, 1.724070, 0.080464)",
        "(0.002301, 1.731460, 0.088940)",
        "(0.000757, 1.737867, 0.098059)",
        "(-0.001444, 1.745556, 0.112413)",
        "(-0.001444, 1.745556, 0.112413)",
        "(-0.002894, 1.749578, 0.122775)",
        "(-0.004291, 1.752599, 0.133609)",
        "(-0.005728, 1.754530, 0.144998)",
        "(-0.008073, 1.755454, 0.163610)",
        "(-0.008073, 1.755454, 0.163610)",
        "(-0.009364, 1.755173, 0.176548)",
        "(-0.010433, 1.754032, 0.190067)",
        "(-0.011364, 1.750942, 0.210773)",
        "(-0.011505, 1.747954, 0.224684)",
        "(-0.011505, 1.747954, 0.224684)",
        "(-0.010983, 1.744330, 0.238887)",
        "(-0.010201, 1.740131, 0.253342)",
        "(-0.009426, 1.735388, 0.267781)",
        "(-0.008314, 1.727025, 0.289162)",
        "(-0.008314, 1.727025, 0.289162)",
        "(-0.007513, 1.720879, 0.302727)",
        "(-0.006922, 1.714429, 0.315403)",
        "(-0.006308, 1.704185, 0.332928)",
        "(-0.006048, 1.696939, 0.343675)",
        "(-0.006048, 1.696939, 0.343675)",
        "(-0.005825, 1.689396, 0.353359)",
        "(-0.005653, 1.681469, 0.361876)",
        "(-0.005359, 1.673042, 0.369415)",
        "(-0.004717, 1.659480, 0.380022)",
        "(-0.004717, 1.659480, 0.380022)",
        "(-0.003923, 1.649859, 0.386388)",
        "(-0.003014, 1.639720, 0.391603)",
        "(-0.001665, 1.628996, 0.395784)",
        "(0.000907, 1.611778, 0.400746)",
        "(0.000907, 1.611778, 0.400746)",
        "(0.003014, 1.599661, 0.403556)",
        "(0.005472, 1.586977, 0.405539)",
        "(0.007838, 1.573597, 0.406533)",
        "(0.011755, 1.552528, 0.406761)",
        "(0.011755, 1.552528, 0.406761)",
        "(0.014532, 1.538118, 0.406325)",
        "(0.016584, 1.523305, 0.405046)",
        "(0.018316, 1.508018, 0.403391)",
        "(0.020307, 1.484236, 0.400342)",
        "(0.020307, 1.484236, 0.400342)",
        "(0.021484, 1.467846, 0.397829)",
        "(0.022293, 1.450835, 0.394843)",
        "(0.022575, 1.433363, 0.391235)",
        "(0.022773, 1.406527, 0.384067)",
        "(0.022773, 1.406527, 0.384067)",
        "(0.022629, 1.388667, 0.377703)",
        "(0.022138, 1.370943, 0.369885)",
        "(0.021278, 1.353756, 0.361456)",
        "(0.020292, 1.337474, 0.352309)",
        "(0.019755, 1.329558, 0.347547)",
        "(0.018314, 1.314537, 0.337504)",
        "(0.016504, 1.300695, 0.326977)",
        "(0.014940, 1.287922, 0.315636)",
        "(0.012280, 1.270400, 0.297120)",
        "(0.012280, 1.270400, 0.297120)",
        "(0.010944, 1.259807, 0.283416)",
        "(0.009888, 1.250212, 0.268824)",
        "(0.008592, 1.242015, 0.253884)",
        "(0.006934, 1.232282, 0.230276)",
        "(0.006934, 1.232282, 0.230276)",
        "(0.005812, 1.227322, 0.213977)",
        "(0.004738, 1.223889, 0.198112)",
        "(0.003646, 1.221918, 0.175184)",
        "(0.002825, 1.222238, 0.159755)",
        "(0.002825, 1.222238, 0.159755)",
        "(0.002211, 1.223950, 0.144676)",
        "(0.001841, 1.227051, 0.130672)",
        "(0.001018, 1.234848, 0.111442)",
        "(0.000399, 1.241602, 0.098907)",
        "(0.000399, 1.241602, 0.098907)",
        "(-0.000500, 1.249272, 0.087073)",
        "(-0.001200, 1.258026, 0.076560)",
        "(-0.001149, 1.267161, 0.067104)",
        "(-0.000465, 1.282101, 0.055000)",
        "(-0.000465, 1.282101, 0.055000)",
        "(0.000953, 1.292300, 0.047580)",
        "(0.002893, 1.302885, 0.040769)",
        "(0.005075, 1.313832, 0.034460)",
        "(0.007618, 1.331214, 0.026106)",
        "(0.007618, 1.331214, 0.026106)",
        "(0.009609, 1.343295, 0.020986)",
        "(0.011516, 1.355765, 0.016493)",
        "(0.013277, 1.368765, 0.013068)",
        "(0.015272, 1.389008, 0.009141)",
        "(0.015272, 1.389008, 0.009141)",
        "(0.016592, 1.402651, 0.006820)",
        "(0.017683, 1.416443, 0.004978)",
        "(0.018190, 1.430396, 0.003948)",
        "(0.019017, 1.451347, 0.002822)",
        "(0.019017, 1.451347, 0.002822)",
        "(0.019655, 1.465315, 0.002608)",
        "(0.020910, 1.479249, 0.002943)",
        "(0.022113, 1.493174, 0.003826)",
        "(0.023403, 1.513938, 0.006347)",
        "(0.023403, 1.513938, 0.006347)",
        "(0.024227, 1.527782, 0.008281)",
        "(0.025433, 1.541713, 0.010518)",
        "(0.027043, 1.555686, 0.012907)",
        "(0.027853, 1.575979, 0.016460)",
        "(0.027853, 1.575979, 0.016460)",
        "(0.028536, 1.589150, 0.018529)",
        "(0.029038, 1.602232, 0.020379)",
        "(0.029150, 1.615189, 0.022606)",
        "(0.028947, 1.633975, 0.026773)",
        "(0.028947, 1.633975, 0.026773)",
        "(0.028411, 1.646000, 0.030419)",
        "(0.028039, 1.657760, 0.035154)",
        "(0.027855, 1.669184, 0.040850)",
        "(0.027261, 1.685075, 0.051033)",
        "(0.027261, 1.685075, 0.051033)",
        "(0.025660, 1.694752, 0.059265)",
        "(0.024446, 1.703934, 0.068448)",
        "(0.023831, 1.712580, 0.078067)",
        "(0.022921, 1.724305, 0.093843)",
        "(0.022921, 1.724305, 0.093843)",
        "(0.021472, 1.731176, 0.105040)",
        "(0.020280, 1.737233, 0.116518)",
        "(0.018020, 1.744914, 0.134645)",
        "(0.016494, 1.748771, 0.146848)",
        "(0.016494, 1.748771, 0.146848)",
        "(0.015367, 1.751403, 0.159003)",
        "(0.014261, 1.752852, 0.171487)",
        "(0.013489, 1.753165, 0.184525)",
        "(0.012904, 1.751283, 0.205279)",
        "(0.012904, 1.751283, 0.205279)",
        "(0.012959, 1.748520, 0.219047)",
        "(0.013605, 1.744270, 0.232403)",
        "(0.014636, 1.738641, 0.245658)",
        "(0.017149, 1.727717, 0.265667)",
        "(0.017149, 1.727717, 0.265667)",
        "(0.019067, 1.718969, 0.278772)",
        "(0.020918, 1.709194, 0.291197)",
        "(0.022838, 1.698462, 0.302712)",
        "(0.025483, 1.680764, 0.318344)",
        "(0.025483, 1.680764, 0.318344)",
        "(0.027452, 1.668123, 0.327671)",
        "(0.029543, 1.654754, 0.336121)",
        "(0.032431, 1.633466, 0.347130)",
        "(0.034624, 1.618707, 0.353660)",
        "(0.034624, 1.618707, 0.353660)",
        "(0.036918, 1.603694, 0.359386)",
        "(0.038974, 1.588618, 0.364383)",
        "(0.040599, 1.573359, 0.368537)",
        "(0.043198, 1.550496, 0.373318)",
        "(0.043198, 1.550496, 0.373318)",
        "(0.045384, 1.535558, 0.375369)",
        "(0.047812, 1.520701, 0.375775)",
        "(0.051044, 1.499210, 0.374834)",
        "(0.052161, 1.485821, 0.374187)",
        "(0.052161, 1.485821, 0.374187)",
        "(0.052711, 1.473102, 0.372887)",
        "(0.053378, 1.460732, 0.370644)",
        "(0.053664, 1.448333, 0.367548)",
        "(0.053239, 1.436770, 0.364211)",
        "(0.052677, 1.431034, 0.362507)",
        "(0.051130, 1.419541, 0.358685)",
        "(0.049255, 1.407760, 0.354056)",
        "(0.045518, 1.389570, 0.346271)",
        "(0.042667, 1.377224, 0.340653)",
        "(0.042667, 1.377224, 0.340653)",
        "(0.039826, 1.364613, 0.334274)",
        "(0.036804, 1.351979, 0.327274)",
        "(0.033313, 1.339454, 0.319746)",
        "(0.028158, 1.320895, 0.307827)",
        "(0.028158, 1.320895, 0.307827)",
        "(0.024524, 1.309149, 0.299191)",
        "(0.021376, 1.297745, 0.289436)",
        "(0.017106, 1.282244, 0.273165)",
        "(0.015100, 1.272938, 0.261187)",
        "(0.015100, 1.272938, 0.261187)",
        "(0.014540, 1.264104, 0.248079)",
        "(0.015016, 1.256029, 0.233864)",
        "(0.019219, 1.245580, 0.211162)",
        "(0.021860, 1.240568, 0.195178)",
        "(0.021860, 1.240568, 0.195178)",
        "(0.024244, 1.237541, 0.179418)",
        "(0.026080, 1.236939, 0.164293)",
        "(0.027452, 1.238493, 0.149415)",
        "(0.028688, 1.243872, 0.125992)",
        "(0.028688, 1.243872, 0.125992)",
        "(0.029175, 1.248718, 0.109828)",
        "(0.029167, 1.255101, 0.094226)",
        "(0.028443, 1.266284, 0.070860)",
        "(0.027877, 1.274065, 0.055925)",
        "(0.027877, 1.274065, 0.055925)",
        "(0.027294, 1.282605, 0.042633)",
        "(0.026717, 1.291775, 0.030892)",
        "(0.026132, 1.306196, 0.015576)",
        "(0.025509, 1.316144, 0.006825)",
        "(0.025509, 1.316144, 0.006825)",
        "(0.025277, 1.326682, -0.000057)",
        "(0.025566, 1.337917, -0.005126)",
        "(0.025612, 1.355655, -0.010722)",
        "(0.024965, 1.368079, -0.013425)",
        "(0.024965, 1.368079, -0.013425)",
        "(0.024299, 1.380933, -0.015495)",
        "(0.023691, 1.394222, -0.016853)",
        "(0.022509, 1.414679, -0.018059)",
        "(0.021315, 1.428567, -0.018601)",
        "(0.021315, 1.428567, -0.018601)",
        "(0.020348, 1.442592, -0.019074)",
        "(0.019425, 1.456789, -0.019333)",
        "(0.018569, 1.478348, -0.019527)",
        "(0.017163, 1.492750, -0.019533)",
        "(0.017163, 1.492750, -0.019533)",
        "(0.015741, 1.507009, -0.019471)",
        "(0.014669, 1.521125, -0.019303)",
        "(0.013742, 1.542536, -0.018144)",
        "(0.012810, 1.556778, -0.016652)",
        "(0.012810, 1.556778, -0.016652)",
        "(0.012341, 1.570943, -0.014975)",
        "(0.012470, 1.585165, -0.013091)",
        "(0.012683, 1.606637, -0.009123)",
        "(0.012505, 1.620655, -0.005921)",
        "(0.012505, 1.620655, -0.005921)",
        "(0.012130, 1.634099, -0.002392)",
        "(0.012154, 1.646936, 0.001231)",
        "(0.012358, 1.665264, 0.007497)",
        "(0.012240, 1.676783, 0.012478)",
        "(0.012240, 1.676783, 0.012478)",
        "(0.011993, 1.687542, 0.017667)",
        "(0.012032, 1.697456, 0.022779)",
        "(0.011323, 1.711636, 0.032220)",
        "(0.010893, 1.720673, 0.039675)",
        "(0.010893, 1.720673, 0.039675)",
        "(0.010675, 1.729207, 0.047919)",
        "(0.010484, 1.736960, 0.056710)",
        "(0.010258, 1.747003, 0.070963)",
        "(0.010123, 1.752809, 0.081334)",
        "(0.010123, 1.752809, 0.081334)",
        "(0.009873, 1.757887, 0.092349)",
        "(0.009658, 1.762224, 0.103717)",
        "(0.009150, 1.766777, 0.121494)",
        "(0.008780, 1.768806, 0.134130)",
        "(0.008780, 1.768806, 0.134130)",
        "(0.008417, 1.769925, 0.147559)",
        "(0.007850, 1.770210, 0.161241)",
        "(0.006951, 1.768425, 0.182118)",
        "(0.006494, 1.766106, 0.196499)",
        "(0.006494, 1.766106, 0.196499)",
        "(0.006044, 1.762880, 0.211422)",
        "(0.005621, 1.758818, 0.226507)",
        "(0.005435, 1.753745, 0.241361)",
        "(0.005773, 1.744192, 0.263184)",
        "(0.005773, 1.744192, 0.263184)",
        "(0.006501, 1.736828, 0.277977)",
        "(0.007977, 1.728715, 0.292898)",
        "(0.010447, 1.714560, 0.314019)",
        "(0.011881, 1.703799, 0.327083)",
        "(0.011881, 1.703799, 0.327083)",
        "(0.013582, 1.692359, 0.340163)",
        "(0.015593, 1.680603, 0.353376)",
        "(0.018526, 1.661978, 0.372484)",
        "(0.019593, 1.648905, 0.383893)",
        "(0.019593, 1.648905, 0.383893)",
        "(0.020712, 1.635602, 0.393814)",
        "(0.022082, 1.622112, 0.401945)",
        "(0.023017, 1.601799, 0.410690)",
        "(0.023480, 1.588405, 0.414322)",
        "(0.023480, 1.588405, 0.414322)",
        "(0.023836, 1.575034, 0.416388)",
        "(0.023806, 1.561787, 0.417282)",
        "(0.023791, 1.541881, 0.417741)",
        "(0.023758, 1.528331, 0.417041)",
        "(0.023758, 1.528331, 0.417041)",
        "(0.023738, 1.514689, 0.415926)",
        "(0.023955, 1.500761, 0.414348)",
        "(0.024516, 1.478808, 0.411757)",
        "(0.024516, 1.478808, 0.411757)",
        "(0.025207, 1.463355, 0.409283)",
        "(0.026418, 1.447196, 0.405942)",
        "(0.028257, 1.430703, 0.402467)",
        "(0.031472, 1.405962, 0.396339)",
        "(0.033110, 1.390076, 0.391594)",
        "(0.033110, 1.390076, 0.391594)",
        "(0.034134, 1.374891, 0.386247)",
        "(0.034122, 1.360837, 0.380359)",
        "(0.033290, 1.341768, 0.369224)",
        "(0.032566, 1.330006, 0.359833)",
        "(0.032566, 1.330006, 0.359833)",
        "(0.032061, 1.318913, 0.349251)",
        "(0.031350, 1.308222, 0.338075)",
        "(0.030514, 1.292884, 0.319060)",
        "(0.031032, 1.282636, 0.304794)",
        "(0.031032, 1.282636, 0.304794)",
        "(0.031647, 1.272540, 0.289456)",
        "(0.031846, 1.262944, 0.273928)",
        "(0.032991, 1.249313, 0.251189)",
        "(0.033359, 1.241367, 0.236729)",
        "(0.033359, 1.241367, 0.236729)",
        "(0.033347, 1.234671, 0.222052)",
        "(0.033230, 1.229312, 0.206974)",
        "(0.031839, 1.225297, 0.185022)",
        "(0.030878, 1.224861, 0.170666)",
        "(0.030878, 1.224861, 0.170666)",
        "(0.029574, 1.225932, 0.156041)",
        "(0.028057, 1.228805, 0.141731)",
        "(0.025496, 1.236022, 0.121092)",
        "(0.023591, 1.242228, 0.107086)",
        "(0.023591, 1.242228, 0.107086)",
        "(0.021672, 1.249298, 0.093349)",
        "(0.019586, 1.257640, 0.080950)",
        "(0.017046, 1.271921, 0.064090)",
        "(0.015343, 1.281881, 0.053171)",
        "(0.015343, 1.281881, 0.053171)",
        "(0.013174, 1.292714, 0.043294)",
        "(0.011484, 1.304154, 0.034619)",
        "(0.010026, 1.322405, 0.023547)",
        "(0.009004, 1.335104, 0.017310)",
        "(0.009004, 1.335104, 0.017310)",
        "(0.008432, 1.348085, 0.011898)",
        "(0.008317, 1.361505, 0.007279)",
        "(0.009216, 1.382549, 0.002476)",
        "(0.009583, 1.396948, 0.000032)",
        "(0.009583, 1.396948, 0.000032)",
        "(0.009761, 1.411637, -0.002009)",
        "(0.010084, 1.426350, -0.004058)",
        "(0.011127, 1.449495, -0.004652)",
        "(0.011127, 1.464978, -0.004448)",
        "(0.011127, 1.464978, -0.004448)",
        "(0.012228, 1.480646, -0.004156)",
        "(0.012488, 1.496263, -0.004166)",
        "(0.012593, 1.511932, -0.004046)",
        "(0.011561, 1.535593, -0.003332)",
        "(0.011561, 1.535593, -0.003332)",
        "(0.011310, 1.551494, -0.002727)",
        "(0.011201, 1.566388, -0.001893)",
        "(0.010868, 1.580737, -0.000880)",
        "(0.010065, 1.594684, 0.000334)",
        "(0.009398, 1.601433, 0.001019)",
        "(0.008125, 1.614610, 0.002240)",
        "(0.007120, 1.627127, 0.003347)",
        "(0.006481, 1.638883, 0.004659)",
        "(0.006022, 1.655070, 0.007802)",
        "(0.006022, 1.655070, 0.007802)",
        "(0.005920, 1.665012, 0.010446)",
        "(0.006083, 1.674547, 0.013697)",
        "(0.006497, 1.688172, 0.020124)",
        "(0.007174, 1.696932, 0.025407)",
        "(0.007174, 1.696932, 0.025407)",
        "(0.007707, 1.705510, 0.031545)",
        "(0.007884, 1.713886, 0.038363)",
        "(0.008082, 1.721932, 0.045961)",
        "(0.008919, 1.733535, 0.058314)",
        "(0.008919, 1.733535, 0.058314)",
        "(0.009737, 1.741050, 0.067466)",
        "(0.010848, 1.748202, 0.077361)",
        "(0.011744, 1.757586, 0.093181)",
        "(0.011527, 1.762942, 0.104192)",
        "(0.011527, 1.762942, 0.104192)",
        "(0.010607, 1.767744, 0.115515)",
        "(0.009995, 1.771617, 0.126392)",
        "(0.008508, 1.775676, 0.142810)",
        "(0.007229, 1.777725, 0.154209)",
        "(0.007229, 1.777725, 0.154209)",
        "(0.006880, 1.779354, 0.165735)",
        "(0.006672, 1.780563, 0.177660)",
        "(0.006401, 1.782206, 0.195568)",
        "(0.007001, 1.783203, 0.207241)",
        "(0.007001, 1.783203, 0.207241)",
        "(0.007279, 1.784137, 0.219113)",
        "(0.007021, 1.784985, 0.231226)",
        "(0.005685, 1.785636, 0.249426)",
        "(0.004882, 1.785828, 0.261555)",
        "(0.004882, 1.785828, 0.261555)",
        "(0.004371, 1.785757, 0.273879)",
        "(0.003397, 1.785067, 0.286507)",
        "(0.001118, 1.782350, 0.305308)",
        "(-0.000533, 1.779384, 0.317662)",
        "(-0.000533, 1.779384, 0.317662)",
        "(-0.002212, 1.775533, 0.329876)",
        "(-0.004133, 1.770534, 0.341786)",
        "(-0.006652, 1.760946, 0.358762)",
        "(-0.007622, 1.753464, 0.369606)",
        "(-0.007622, 1.753464, 0.369606)",
        "(-0.008888, 1.745209, 0.379805)",
        "(-0.009888, 1.736343, 0.389140)",
        "(-0.011263, 1.721890, 0.401287)",
        "(-0.012227, 1.711753, 0.408062)",
        "(-0.012227, 1.711753, 0.408062)",
        "(-0.012699, 1.701177, 0.413580)",
        "(-0.013343, 1.690301, 0.418100)",
        "(-0.014506, 1.673333, 0.423951)",
        "(-0.015163, 1.661777, 0.427550)",
        "(-0.015163, 1.661777, 0.427550)",
        "(-0.015671, 1.649965, 0.430553)",
        "(-0.015880, 1.638021, 0.433166)",
        "(-0.015758, 1.620331, 0.437523)",
        "(-0.015430, 1.608772, 0.440515)",
        "(-0.015430, 1.608772, 0.440515)",
        "(-0.014966, 1.597442, 0.442823)",
        "(-0.014606, 1.586261, 0.444228)",
        "(-0.013703, 1.569698, 0.445297)",
        "(-0.013703, 1.569698, 0.445297)",
        "(-0.013431, 1.558959, 0.445379)",
        "(-0.013032, 1.548262, 0.444947)",
        "(-0.012463, 1.537241, 0.443742)",
        "(-0.012023, 1.526091, 0.442063)",
        "(-0.011248, 1.509247, 0.439401)",
        "(-0.011248, 1.509247, 0.439401)",
        "(-0.010938, 1.497605, 0.437422)",
        "(-0.010623, 1.485784, 0.435122)",
        "(-0.009910, 1.473786, 0.432246)",
        "(-0.008793, 1.455276, 0.426640)",
        "(-0.008793, 1.455276, 0.426640)",
        "(-0.008275, 1.442886, 0.421588)",
        "(-0.007507, 1.430125, 0.415491)",
        "(-0.007228, 1.410624, 0.405011)",
        "(-0.006729, 1.397528, 0.396980)",
        "(-0.006729, 1.397528, 0.396980)",
        "(-0.005538, 1.384176, 0.387509)",
        "(-0.004360, 1.370641, 0.376336)",
        "(-0.003296, 1.357577, 0.364108)",
        "(-0.000836, 1.338451, 0.344051)",
        "(-0.000836, 1.338451, 0.344051)",
        "(0.001024, 1.326191, 0.329311)",
        "(0.002851, 1.314488, 0.313120)",
        "(0.004805, 1.303137, 0.295614)",
        "(0.007699, 1.287208, 0.269092)",
        "(0.007699, 1.287208, 0.269092)",
        "(0.010096, 1.277815, 0.250880)",
        "(0.012880, 1.268608, 0.231448)",
        "(0.015760, 1.256796, 0.202623)",
        "(0.017215, 1.250802, 0.185213)",
        "(0.017215, 1.250802, 0.185213)",
        "(0.018439, 1.246296, 0.168061)",
        "(0.018819, 1.243063, 0.150352)",
        "(0.018247, 1.240767, 0.124611)",
        "(0.017374, 1.240824, 0.108368)",
        "(0.017374, 1.240824, 0.108368)",
        "(0.016067, 1.242033, 0.092189)",
        "(0.014238, 1.244360, 0.076676)",
        "(0.012237, 1.248202, 0.062950)",
        "(0.009391, 1.256863, 0.045357)",
        "(0.009391, 1.256863, 0.045357)",
        "(0.007299, 1.264180, 0.034860)",
        "(0.004816, 1.273379, 0.026009)",
        "(0.002046, 1.289104, 0.014904)",
        "(0.000879, 1.300531, 0.009041)",
        "(0.000879, 1.300531, 0.009041)",
        "(0.000284, 1.312763, 0.004842)",
        "(-0.000282, 1.325814, 0.002072)",
        "(-0.000035, 1.339402, 0.000325)",
        "(0.001568, 1.360840, 0.001781)",
        "(0.001568, 1.360840, 0.001781)",
        "(0.003212, 1.375324, 0.002817)",
        "(0.003749, 1.390158, 0.003172)",
        "(0.004929, 1.412952, 0.003603)",
        "(0.005674, 1.428546, 0.004123)",
        "(0.005674, 1.428546, 0.004123)",
        "(0.006605, 1.444137, 0.004464)",
        "(0.006722, 1.459737, 0.005101)",
        "(0.007120, 1.475484, 0.006297)",
        "(0.007467, 1.483427, 0.007003)",
        "(0.008049, 1.499385, 0.008643)",
        "(0.007996, 1.515342, 0.010587)",
        "(0.007465, 1.531145, 0.012354)",
        "(0.005912, 1.554690, 0.014386)",
        "(0.004303, 1.570395, 0.016049)",
        "(0.004303, 1.570395, 0.016049)",
        "(0.002754, 1.585962, 0.017711)",
        "(0.001419, 1.601242, 0.019498)",
        "(-0.000105, 1.623245, 0.022473)",
        "(-0.000573, 1.637277, 0.024209)",
        "(-0.000573, 1.637277, 0.024209)",
        "(-0.000459, 1.650426, 0.025558)",
        "(-0.000396, 1.662941, 0.027046)",
        "(-0.000365, 1.680558, 0.030710)",
        "(-0.000149, 1.691765, 0.034266)",
        "(-0.000149, 1.691765, 0.034266)",
        "(-0.000252, 1.702338, 0.038875)",
        "(-0.000529, 1.712290, 0.044639)",
        "(-0.000542, 1.721723, 0.051421)",
        "(0.000534, 1.734829, 0.063210)",
        "(0.000534, 1.734829, 0.063210)",
        "(0.001248, 1.742888, 0.072186)",
        "(0.001542, 1.750369, 0.082402)",
        "(0.001753, 1.757486, 0.093849)",
        "(0.002112, 1.767126, 0.111679)",
        "(0.002112, 1.767126, 0.111679)",
        "(0.001794, 1.772804, 0.123769)",
        "(0.000493, 1.777614, 0.136326)",
        "(-0.001290, 1.781787, 0.149447)",
        "(-0.003945, 1.786821, 0.169932)",
        "(-0.003945, 1.786821, 0.169932)",
        "(-0.005616, 1.789319, 0.184264)",
        "(-0.007309, 1.791222, 0.199370)",
        "(-0.008929, 1.792557, 0.215046)",
        "(-0.010701, 1.793360, 0.238561)",
        "(-0.010701, 1.793360, 0.238561)",
        "(-0.012390, 1.792741, 0.253674)",
        "(-0.014537, 1.791236, 0.268042)",
        "(-0.017571, 1.787520, 0.287750)",
        "(-0.017571, 1.787520, 0.287750)",
        "(-0.019436, 1.784158, 0.300011)",
        "(-0.021101, 1.780120, 0.312252)",
        "(-0.022317, 1.775252, 0.324698)",
        "(-0.022885, 1.769631, 0.337285)",
        "(-0.022557, 1.759376, 0.356129)",
        "(-0.022557, 1.759376, 0.356129)",
        "(-0.021984, 1.751174, 0.368556)",
        "(-0.020993, 1.742023, 0.380712)",
        "(-0.019713, 1.731747, 0.392355)",
        "(-0.017971, 1.714209, 0.408332)",
        "(-0.017971, 1.714209, 0.408332)",
        "(-0.016454, 1.701263, 0.418062)",
        "(-0.015061, 1.686604, 0.426860)",
        "(-0.013407, 1.671927, 0.433795)",
        "(-0.009647, 1.648605, 0.442318)",
        "(-0.009647, 1.648605, 0.442318)",
        "(-0.006872, 1.632152, 0.446494)",
        "(-0.004406, 1.615342, 0.449715)",
        "(-0.001318, 1.589680, 0.453200)",
        "(0.000356, 1.572417, 0.454472)",
        "(0.000356, 1.572417, 0.454472)",
        "(0.001693, 1.555134, 0.455125)",
        "(0.002917, 1.537884, 0.455598)",
        "(0.004187, 1.520640, 0.455141)",
        "(0.005774, 1.503231, 0.453822)",
        "(0.006483, 1.494491, 0.452916)",
        "(0.007779, 1.477009, 0.450420)",
        "(0.009053, 1.459716, 0.447328)",
        "(0.010217, 1.442650, 0.443193)",
        "(0.010984, 1.425852, 0.438277)",
        "(0.011336, 1.417578, 0.435441)",
        "(0.012168, 1.401113, 0.429472)",
        "(0.012743, 1.385074, 0.422639)",
        "(0.013545, 1.361804, 0.411039)",
        "(0.013838, 1.346723, 0.402507)",
        "(0.013838, 1.346723, 0.402507)",
        "(0.013595, 1.332165, 0.393627)",
        "(0.012852, 1.318121, 0.384283)",
        "(0.011845, 1.304690, 0.373877)",
        "(0.010793, 1.285324, 0.356387)",
        "(0.010793, 1.285324, 0.356387)",
        "(0.009802, 1.273195, 0.343314)",
        "(0.008941, 1.261533, 0.329101)",
        "(0.006775, 1.245790, 0.306051)",
        "(0.004977, 1.236831, 0.289945)",
        "(0.004977, 1.236831, 0.289945)",
        "(0.003266, 1.229040, 0.272649)",
        "(0.001529, 1.222418, 0.254118)",
        "(-0.000331, 1.217024, 0.235411)",
        "(-0.002733, 1.211569, 0.206606)",
        "(-0.002733, 1.211569, 0.206606)",
        "(-0.003992, 1.209464, 0.186344)",
        "(-0.005171, 1.208425, 0.166363)",
        "(-0.006815, 1.209932, 0.140149)",
        "(-0.007367, 1.212442, 0.123765)",
        "(-0.007367, 1.212442, 0.123765)",
        "(-0.007869, 1.215688, 0.106945)",
        "(-0.008512, 1.220140, 0.090719)",
        "(-0.009528, 1.226156, 0.075954)",
        "(-0.010956, 1.237442, 0.056874)",
        "(-0.010956, 1.237442, 0.056874)",
        "(-0.011661, 1.246492, 0.046468)",
        "(-0.012138, 1.256429, 0.037187)",
        "(-0.010896, 1.266744, 0.029322)",
        "(-0.006343, 1.285120, 0.021102)",
        "(-0.006343, 1.285120, 0.021102)",
        "(-0.003023, 1.298419, 0.016508)",
        "(-0.000276, 1.312114, 0.011780)",
        "(0.002090, 1.326633, 0.007912)",
        "(0.005095, 1.350182, 0.004941)",
        "(0.005095, 1.350182, 0.004941)",
        "(0.008611, 1.365930, 0.004623)",
        "(0.009568, 1.381976, 0.005313)",
        "(0.013507, 1.405401, 0.005420)",
        "(0.015234, 1.421003, 0.005432)",
        "(0.015234, 1.421003, 0.005432)",
        "(0.016768, 1.436491, 0.006091)",
        "(0.018408, 1.452113, 0.007550)",
        "(0.020717, 1.467650, 0.009309)",
        "(0.023395, 1.482905, 0.010979)",
        "(0.024117, 1.490459, 0.011958)",
        "(0.025138, 1.505535, 0.014251)",
        "(0.026259, 1.520633, 0.016897)",
        "(0.027133, 1.535816, 0.019867)",
        "(0.028004, 1.550892, 0.022819)",
        "(0.027958, 1.558416, 0.024427)",
        "(0.027255, 1.573412, 0.028007)",
        "(0.026676, 1.588215, 0.031579)",
        "(0.026341, 1.602995, 0.035658)",
        "(0.025598, 1.624049, 0.041627)",
        "(0.025598, 1.624049, 0.041627)",
        "(0.025108, 1.637299, 0.045882)",
        "(0.024929, 1.649817, 0.050338)",
        "(0.024845, 1.667905, 0.057765)",
        "(0.023690, 1.679631, 0.063832)",
        "(0.023690, 1.679631, 0.063832)",
        "(0.022501, 1.690712, 0.070065)",
        "(0.021597, 1.701569, 0.077278)",
        "(0.020133, 1.712572, 0.086376)",
        "(0.018378, 1.728822, 0.102029)",
        "(0.018378, 1.728822, 0.102029)",
        "(0.017012, 1.739076, 0.113091)",
        "(0.015383, 1.749019, 0.124947)",
        "(0.013210, 1.758621, 0.137613)",
        "(0.009712, 1.771742, 0.157115)",
        "(0.009712, 1.771742, 0.157115)",
        "(0.007157, 1.779759, 0.170289)",
        "(0.004502, 1.787416, 0.183959)",
        "(0.001784, 1.794668, 0.197837)",
        "(-0.002157, 1.804360, 0.218964)",
        "(-0.002157, 1.804360, 0.218964)",
        "(-0.005168, 1.809874, 0.233370)",
        "(-0.007787, 1.815064, 0.247865)",
        "(-0.010723, 1.819621, 0.262276)",
        "(-0.013819, 1.823312, 0.276411)",
        "(-0.015323, 1.824951, 0.283385)",
        "(-0.018451, 1.827728, 0.296899)",
        "(-0.021439, 1.829929, 0.310435)",
        "(-0.026248, 1.832084, 0.331452)",
        "(-0.029742, 1.832662, 0.345707)",
        "(-0.029742, 1.832662, 0.345707)",
        "(-0.033346, 1.832390, 0.359941)",
        "(-0.037133, 1.831454, 0.374217)",
        "(-0.043581, 1.828540, 0.395721)",
        "(-0.047700, 1.825526, 0.409895)",
        "(-0.047700, 1.825526, 0.409895)",
        "(-0.051644, 1.821978, 0.424035)",
        "(-0.055875, 1.817519, 0.438121)",
        "(-0.062168, 1.809412, 0.458648)",
        "(-0.066204, 1.803006, 0.471935)",
        "(-0.066204, 1.803006, 0.471935)",
        "(-0.069980, 1.795602, 0.484871)",
        "(-0.073783, 1.787040, 0.497387)",
        "(-0.079013, 1.772287, 0.514743)",
        "(-0.081982, 1.760892, 0.525339)",
        "(-0.081982, 1.760892, 0.525339)",
        "(-0.083984, 1.748462, 0.535459)",
        "(-0.085013, 1.734836, 0.544962)",
        "(-0.086208, 1.712113, 0.557056)",
        "(-0.086798, 1.695930, 0.564581)",
        "(-0.086798, 1.695930, 0.564581)",
        "(-0.087443, 1.679051, 0.571716)",
        "(-0.088636, 1.661282, 0.577750)",
        "(-0.088755, 1.633277, 0.585675)",
        "(-0.088483, 1.613513, 0.589966)",
        "(-0.088483, 1.613513, 0.589966)",
        "(-0.089237, 1.593266, 0.592880)",
        "(-0.089278, 1.572899, 0.594724)",
        "(-0.088447, 1.541939, 0.594184)",
        "(-0.088541, 1.521161, 0.591155)",
        "(-0.088541, 1.521161, 0.591155)",
        "(-0.087809, 1.500512, 0.585883)",
        "(-0.086075, 1.479733, 0.578874)",
        "(-0.084420, 1.448178, 0.565433)",
        "(-0.084420, 1.448178, 0.565433)",
        "(-0.083243, 1.427464, 0.554782)",
        "(-0.080909, 1.406677, 0.542017)",
        "(-0.078621, 1.386076, 0.527303)",
        "(-0.075486, 1.356818, 0.503216)",
        "(-0.071793, 1.337958, 0.485754)",
        "(-0.071793, 1.337958, 0.485754)",
        "(-0.067818, 1.319678, 0.466542)",
        "(-0.063885, 1.302613, 0.446100)",
        "(-0.056718, 1.279018, 0.413887)",
        "(-0.051150, 1.264623, 0.390716)",
        "(-0.051150, 1.264623, 0.390716)",
        "(-0.046170, 1.252243, 0.366536)",
        "(-0.041990, 1.242186, 0.341778)",
        "(-0.034812, 1.230765, 0.302694)",
        "(-0.030157, 1.225569, 0.275450)",
        "(-0.030157, 1.225569, 0.275450)",
        "(-0.026810, 1.223138, 0.248929)",
        "(-0.024081, 1.223457, 0.223417)",
        "(-0.019986, 1.227525, 0.186311)",
        "(-0.017840, 1.232507, 0.163459)",
        "(-0.017840, 1.232507, 0.163459)",
        "(-0.016430, 1.239853, 0.142567)",
        "(-0.014732, 1.248273, 0.123039)",
        "(-0.013132, 1.257718, 0.105628)",
        "(-0.010869, 1.274559, 0.085097)",
        "(-0.010869, 1.274559, 0.085097)",
        "(-0.009130, 1.286583, 0.073957)",
        "(-0.007603, 1.299162, 0.064848)",
        "(-0.005898, 1.319934, 0.055386)",
        "(-0.004332, 1.334035, 0.050633)",
        "(-0.004332, 1.334035, 0.050633)",
        "(-0.002952, 1.348252, 0.046588)",
        "(-0.002095, 1.362826, 0.043468)",
        "(-0.001455, 1.385154, 0.040578)",
        "(-0.000805, 1.400150, 0.039236)",
        "(-0.000805, 1.400150, 0.039236)",
        "(0.000010, 1.415193, 0.038105)",
        "(0.000339, 1.430955, 0.037287)",
        "(-0.000120, 1.453878, 0.037862)",
        "(-0.000291, 1.469430, 0.038374)",
        "(-0.000291, 1.469430, 0.038374)",
        "(-0.000135, 1.484954, 0.038932)",
        "(-0.000348, 1.500611, 0.040011)",
        "(-0.001145, 1.516390, 0.041676)",
        "(-0.001920, 1.539432, 0.043792)",
        "(-0.001920, 1.539432, 0.043792)",
        "(-0.002158, 1.554562, 0.045554)",
        "(-0.002507, 1.569764, 0.048333)",
        "(-0.003008, 1.584943, 0.051700)",
        "(-0.003602, 1.607235, 0.057476)",
        "(-0.003602, 1.607235, 0.057476)",
        "(-0.004341, 1.621415, 0.061649)",
        "(-0.005810, 1.635354, 0.066638)",
        "(-0.007001, 1.649005, 0.072665)",
        "(-0.007772, 1.668931, 0.083369)",
        "(-0.007772, 1.668931, 0.083369)",
        "(-0.007823, 1.681788, 0.091505)",
        "(-0.007788, 1.694301, 0.100267)",
        "(-0.007428, 1.712092, 0.113564)",
        "(-0.006775, 1.723181, 0.122171)",
        "(-0.006775, 1.723181, 0.122171)",
        "(-0.006247, 1.733775, 0.130897)",
        "(-0.006071, 1.744010, 0.139727)",
        "(-0.006220, 1.758002, 0.152302)",
        "(-0.006955, 1.766361, 0.160505)",
        "(-0.006955, 1.766361, 0.160505)",
        "(-0.008225, 1.774316, 0.169308)",
        "(-0.009358, 1.782015, 0.179401)",
        "(-0.010453, 1.789612, 0.191076)",
        "(-0.012649, 1.799357, 0.210272)",
        "(-0.012649, 1.799357, 0.210272)",
        "(-0.014084, 1.804816, 0.223560)",
        "(-0.015620, 1.809396, 0.237721)",
        "(-0.017425, 1.813031, 0.252616)",
        "(-0.019631, 1.815789, 0.268693)",
        "(-0.021018, 1.816735, 0.277118)",
        "(-0.023801, 1.817968, 0.294681)",
        "(-0.026947, 1.818217, 0.313182)",
        "(-0.030439, 1.817506, 0.332756)",
        "(-0.035204, 1.814341, 0.362962)",
        "(-0.035204, 1.814341, 0.362962)",
        "(-0.038250, 1.810889, 0.383064)",
        "(-0.041175, 1.806608, 0.402927)",
        "(-0.044088, 1.801362, 0.422441)",
        "(-0.048777, 1.791592, 0.449949)",
        "(-0.048777, 1.791592, 0.449949)",
        "(-0.052197, 1.783835, 0.466896)",
        "(-0.055585, 1.775174, 0.482920)",
        "(-0.059995, 1.760508, 0.505634)",
        "(-0.062640, 1.749511, 0.519626)",
        "(-0.062640, 1.749511, 0.519626)",
        "(-0.065473, 1.737414, 0.532061)",
        "(-0.067898, 1.724209, 0.543066)",
        "(-0.069740, 1.709896, 0.552937)",
        "(-0.072653, 1.686452, 0.566141)",
        "(-0.072653, 1.686452, 0.566141)",
        "(-0.074551, 1.669525, 0.573716)",
        "(-0.074946, 1.651141, 0.580001)",
        "(-0.074743, 1.631402, 0.585842)",
        "(-0.074355, 1.600336, 0.594096)",
        "(-0.074355, 1.600336, 0.594096)",
        "(-0.072504, 1.578645, 0.598072)",
        "(-0.070162, 1.556462, 0.600413)",
        "(-0.068121, 1.523398, 0.602619)",
        "(-0.066344, 1.501383, 0.602536)",
        "(-0.066344, 1.501383, 0.602536)",
        "(-0.064715, 1.479592, 0.601113)",
        "(-0.063884, 1.458677, 0.598329)",
        "(-0.062668, 1.438351, 0.594645)",
        "(-0.061120, 1.409129, 0.586270)",
        "(-0.061120, 1.409129, 0.586270)",
        "(-0.060752, 1.390869, 0.579499)",
        "(-0.059420, 1.373511, 0.571782)",
        "(-0.056962, 1.356697, 0.562594)",
        "(-0.054203, 1.333363, 0.545650)",
        "(-0.054203, 1.333363, 0.545650)",
        "(-0.052422, 1.318950, 0.533482)",
        "(-0.049705, 1.304894, 0.520077)",
        "(-0.046365, 1.291060, 0.505481)",
        "(-0.041837, 1.271280, 0.481383)",
        "(-0.041837, 1.271280, 0.481383)",
        "(-0.039038, 1.258764, 0.463403)",
        "(-0.035323, 1.247032, 0.443272)",
        "(-0.029910, 1.231597, 0.411833)",
        "(-0.029910, 1.231597, 0.411833)",
        "(-0.026355, 1.222981, 0.389788)",
        "(-0.021950, 1.215597, 0.366195)",
        "(-0.017316, 1.209624, 0.341682)",
        "(-0.012796, 1.205306, 0.317625)",
        "(-0.005812, 1.201918, 0.283214)",
        "(-0.005812, 1.201918, 0.283214)",
        "(-0.001207, 1.201673, 0.260791)",
        "(0.002760, 1.203537, 0.238817)",
        "(0.008290, 1.209380, 0.205857)",
        "(0.011215, 1.214855, 0.184561)",
        "(0.011215, 1.214855, 0.184561)",
        "(0.013053, 1.222117, 0.165144)",
        "(0.014405, 1.230682, 0.147376)",
        "(0.015925, 1.245101, 0.122380)",
        "(0.015502, 1.256080, 0.107759)",
        "(0.015502, 1.256080, 0.107759)",
        "(0.014453, 1.268180, 0.095772)",
        "(0.013586, 1.280938, 0.085554)",
        "(0.011863, 1.301244, 0.072836)",
        "(0.010328, 1.315485, 0.065977)",
        "(0.010328, 1.315485, 0.065977)",
        "(0.009287, 1.330410, 0.060855)",
        "(0.008932, 1.345851, 0.057128)",
        "(0.009211, 1.369761, 0.053777)",
        "(0.008937, 1.386315, 0.053096)",
        "(0.008937, 1.386315, 0.053096)",
        "(0.009185, 1.403001, 0.053135)",
        "(0.010113, 1.419668, 0.053457)",
        "(0.012557, 1.444378, 0.054981)",
        "(0.013198, 1.460813, 0.057076)",
        "(0.013198, 1.460813, 0.057076)",
        "(0.014133, 1.477192, 0.059358)",
        "(0.015853, 1.493456, 0.061281)",
        "(0.017472, 1.509891, 0.063724)",
        "(0.018274, 1.526330, 0.066856)",
        "(0.018631, 1.534478, 0.068468)",
        "(0.019018, 1.550753, 0.072247)",
        "(0.019063, 1.567223, 0.076616)",
        "(0.018654, 1.592134, 0.083769)",
        "(0.018247, 1.608466, 0.088679)",
        "(0.018247, 1.608466, 0.088679)",
        "(0.017920, 1.624493, 0.093485)",
        "(0.017722, 1.640552, 0.098504)",
        "(0.018007, 1.664495, 0.106502)",
        "(0.017283, 1.680134, 0.112322)",
        "(0.017283, 1.680134, 0.112322)",
        "(0.016313, 1.695376, 0.118462)",
        "(0.015276, 1.710549, 0.125418)",
        "(0.012958, 1.733299, 0.138582)",
        "(0.010621, 1.748150, 0.149243)",
        "(0.010621, 1.748150, 0.149243)",
        "(0.007818, 1.762411, 0.161146)",
        "(0.004353, 1.775941, 0.174361)",
        "(-0.001990, 1.794863, 0.196437)",
        "(-0.001990, 1.794863, 0.196437)",
        "(-0.006949, 1.806207, 0.212137)",
        "(-0.012449, 1.816022, 0.228226)",
        "(-0.018635, 1.824416, 0.244646)",
        "(-0.027842, 1.834745, 0.270368)",
        "(-0.027842, 1.834745, 0.270368)",
        "(-0.034067, 1.840225, 0.288168)",
        "(-0.040539, 1.844481, 0.306176)",
        "(-0.046877, 1.847530, 0.324245)",
        "(-0.055514, 1.850167, 0.351710)",
        "(-0.060887, 1.850600, 0.369991)",
        "(-0.060887, 1.850600, 0.369991)",
        "(-0.066939, 1.849985, 0.388448)",
        "(-0.073294, 1.848436, 0.407320)",
        "(-0.081985, 1.844005, 0.435665)",
        "(-0.087839, 1.839340, 0.453731)",
        "(-0.087839, 1.839340, 0.453731)",
        "(-0.093539, 1.833396, 0.470952)",
        "(-0.098897, 1.826311, 0.487483)",
        "(-0.106365, 1.813368, 0.510741)",
        "(-0.111189, 1.802919, 0.524519)",
        "(-0.111189, 1.802919, 0.524519)",
        "(-0.115284, 1.790946, 0.537296)",
        "(-0.118305, 1.777485, 0.549344)",
        "(-0.120983, 1.754383, 0.566190)",
        "(-0.122012, 1.737417, 0.576799)",
        "(-0.122012, 1.737417, 0.576799)",
        "(-0.122492, 1.719179, 0.586922)",
        "(-0.122207, 1.699762, 0.595699)",
        "(-0.118978, 1.668679, 0.605942)",
        "(-0.116541, 1.647164, 0.610234)",
        "(-0.116541, 1.647164, 0.610234)",
        "(-0.113451, 1.625282, 0.612569)",
        "(-0.109309, 1.603424, 0.613331)",
        "(-0.103810, 1.571033, 0.610075)",
        "(-0.100012, 1.550086, 0.605837)",
        "(-0.100012, 1.550086, 0.605837)",
        "(-0.095236, 1.529348, 0.599881)",
        "(-0.090207, 1.508246, 0.592013)",
        "(-0.083478, 1.479276, 0.578962)",
        "(-0.078834, 1.460203, 0.568982)",
        "(-0.078834, 1.460203, 0.568982)",
        "(-0.074012, 1.441177, 0.557335)",
        "(-0.069296, 1.422286, 0.544397)",
        "(-0.062182, 1.394163, 0.524526)",
        "(-0.057752, 1.375745, 0.510659)",
        "(-0.057752, 1.375745, 0.510659)",
        "(-0.053122, 1.357901, 0.496145)",
        "(-0.048551, 1.340583, 0.480703)",
        "(-0.042390, 1.315563, 0.456803)",
        "(-0.038909, 1.300019, 0.441054)",
        "(-0.038909, 1.300019, 0.441054)",
        "(-0.035468, 1.285256, 0.424899)",
        "(-0.032094, 1.271290, 0.408079)",
        "(-0.026977, 1.252638, 0.382675)",
        "(-0.026977, 1.252638, 0.382675)",
        "(-0.023447, 1.241726, 0.365786)",
        "(-0.020052, 1.232386, 0.348565)",
        "(-0.016176, 1.224375, 0.329980)",
        "(-0.011507, 1.215878, 0.300691)",
        "(-0.009073, 1.212636, 0.281591)",
        "(-0.009073, 1.212636, 0.281591)",
        "(-0.006334, 1.210328, 0.262187)",
        "(-0.003957, 1.209271, 0.243098)",
        "(-0.001459, 1.210833, 0.215787)",
        "(-0.000287, 1.213022, 0.197446)",
        "(-0.000287, 1.213022, 0.197446)",
        "(0.000086, 1.216287, 0.179397)",
        "(0.000408, 1.220610, 0.162863)",
        "(0.000488, 1.226280, 0.147910)",
        "(0.000104, 1.236412, 0.126949)",
        "(0.000104, 1.236412, 0.126949)",
        "(-0.000775, 1.244543, 0.114729)",
        "(-0.002040, 1.254544, 0.104472)",
        "(-0.004111, 1.271423, 0.091040)",
        "(-0.005624, 1.283601, 0.083525)",
        "(-0.005624, 1.283601, 0.083525)",
        "(-0.006697, 1.296659, 0.077861)",
        "(-0.006629, 1.310277, 0.073478)",
        "(-0.005804, 1.324145, 0.069778)",
        "(-0.006697, 1.345903, 0.065654)",
        "(-0.006697, 1.345903, 0.065654)",
        "(-0.006482, 1.360587, 0.063480)",
        "(-0.005939, 1.375536, 0.062076)",
        "(-0.004374, 1.397716, 0.060434)",
        "(-0.004374, 1.397716, 0.060434)",
        "(-0.003446, 1.412631, 0.059405)",
        "(-0.002270, 1.427992, 0.058839)",
        "(-0.000348, 1.443579, 0.058667)",
        "(0.002701, 1.467395, 0.059446)",
        "(0.002701, 1.467395, 0.059446)",
        "(0.004233, 1.483520, 0.060747)",
        "(0.005937, 1.499855, 0.062390)",
        "(0.007546, 1.516400, 0.064423)",
        "(0.009866, 1.540892, 0.067456)",
        "(0.010483, 1.557573, 0.069992)",
        "(0.010483, 1.557573, 0.069992)",
        "(0.010692, 1.574586, 0.073036)",
        "(0.010650, 1.591718, 0.076655)",
        "(0.009664, 1.617390, 0.083421)",
        "(0.008253, 1.634177, 0.088746)",
        "(0.008253, 1.634177, 0.088746)",
        "(0.006556, 1.650709, 0.094997)",
        "(0.004986, 1.666819, 0.102343)",
        "(0.002723, 1.689791, 0.114830)",
        "(0.000264, 1.704399, 0.124178)",
        "(0.000264, 1.704399, 0.124178)",
        "(-0.002675, 1.718345, 0.134400)",
        "(-0.005373, 1.731767, 0.145333)",
        "(-0.010394, 1.750882, 0.163126)",
        "(-0.013413, 1.762732, 0.175424)",
        "(-0.013413, 1.762732, 0.175424)",
        "(-0.016358, 1.773860, 0.188201)",
        "(-0.019206, 1.784148, 0.201407)",
        "(-0.023234, 1.798095, 0.221384)",
        "(-0.023234, 1.798095, 0.221384)",
        "(-0.025703, 1.806360, 0.234999)",
        "(-0.028482, 1.813845, 0.249249)",
        "(-0.031302, 1.820432, 0.264145)",
        "(-0.035252, 1.828039, 0.286699)",
        "(-0.037811, 1.831683, 0.301655)",
        "(-0.037811, 1.831683, 0.301655)",
        "(-0.040491, 1.834212, 0.316596)",
        "(-0.042979, 1.835609, 0.331647)",
        "(-0.046071, 1.835427, 0.353839)",
        "(-0.048112, 1.833879, 0.368327)",
        "(-0.048112, 1.833879, 0.368327)",
        "(-0.049709, 1.831620, 0.382819)",
        "(-0.050554, 1.828319, 0.397350)",
        "(-0.051569, 1.822129, 0.419385)",
        "(-0.052306, 1.817352, 0.433706)",
        "(-0.052306, 1.817352, 0.433706)",
        "(-0.052851, 1.811989, 0.447206)",
        "(-0.053655, 1.805983, 0.459833)",
        "(-0.056661, 1.796291, 0.478032)",
        "(-0.059388, 1.789454, 0.490270)",
        "(-0.059388, 1.789454, 0.490270)",
        "(-0.062670, 1.781879, 0.501725)",
        "(-0.065994, 1.773353, 0.512328)",
        "(-0.070930, 1.758912, 0.526790)",
        "(-0.074250, 1.748066, 0.535282)",
        "(-0.074250, 1.748066, 0.535282)",
        "(-0.076883, 1.735908, 0.542479)",
        "(-0.079913, 1.722871, 0.549092)",
        "(-0.084996, 1.702169, 0.558683)",
        "(-0.087825, 1.687608, 0.564949)",
        "(-0.087825, 1.687608, 0.564949)",
        "(-0.090405, 1.672011, 0.570234)",
        "(-0.092302, 1.655684, 0.574651)",
        "(-0.093587, 1.629808, 0.580811)",
        "(-0.094813, 1.611693, 0.584385)",
        "(-0.094813, 1.611693, 0.584385)",
        "(-0.095674, 1.593120, 0.587228)",
        "(-0.095793, 1.573827, 0.589254)",
        "(-0.096055, 1.543855, 0.590772)",
        "(-0.096055, 1.543855, 0.590772)",
        "(-0.095400, 1.523132, 0.590866)",
        "(-0.094065, 1.501839, 0.590339)",
        "(-0.093366, 1.480377, 0.588935)",
        "(-0.091726, 1.448877, 0.585154)",
        "(-0.091726, 1.448877, 0.585154)",
        "(-0.088684, 1.428113, 0.580311)",
        "(-0.085868, 1.407600, 0.573446)",
        "(-0.081635, 1.387551, 0.564154)",
        "(-0.073364, 1.357785, 0.546790)",
        "(-0.067404, 1.338471, 0.532949)",
        "(-0.067404, 1.338471, 0.532949)",
        "(-0.060394, 1.319969, 0.517351)",
        "(-0.052585, 1.301936, 0.500077)",
        "(-0.041362, 1.276528, 0.471295)",
        "(-0.041362, 1.276528, 0.471295)",
        "(-0.034417, 1.261941, 0.450921)",
        "(-0.028260, 1.249310, 0.429355)",
        "(-0.022948, 1.239445, 0.405965)",
        "(-0.015454, 1.229109, 0.369111)",
        "(-0.011575, 1.225106, 0.344399)",
        "(-0.011575, 1.225106, 0.344399)",
        "(-0.008543, 1.223888, 0.319291)",
        "(-0.006024, 1.224301, 0.293988)",
        "(-0.003990, 1.228746, 0.257020)",
        "(-0.003084, 1.233115, 0.233414)",
        "(-0.003084, 1.233115, 0.233414)",
        "(-0.002717, 1.238489, 0.211243)",
        "(-0.003150, 1.245119, 0.190531)",
        "(-0.004229, 1.256556, 0.161437)",
        "(-0.004791, 1.265038, 0.144198)",
        "(-0.004791, 1.265038, 0.144198)",
        "(-0.005573, 1.274409, 0.129098)",
        "(-0.006230, 1.284518, 0.116135)",
        "(-0.006608, 1.301125, 0.100020)",
        "(-0.006478, 1.312795, 0.091240)",
        "(-0.006478, 1.312795, 0.091240)",
        "(-0.006030, 1.325119, 0.084522)",
        "(-0.005826, 1.338221, 0.079556)",
        "(-0.004829, 1.357897, 0.072992)",
        "(-0.003940, 1.371149, 0.069331)",
        "(-0.003940, 1.371149, 0.069331)",
        "(-0.003218, 1.384738, 0.066228)",
        "(-0.002269, 1.398487, 0.063538)",
        "(-0.000710, 1.419427, 0.059385)",
        "(-0.000083, 1.433842, 0.056959)",
        "(-0.000083, 1.433842, 0.056959)",
        "(0.000113, 1.448607, 0.054836)",
        "(0.000151, 1.463450, 0.052509)",
        "(-0.000463, 1.486106, 0.048616)",
        "(-0.001573, 1.501314, 0.046208)",
        "(-0.001573, 1.501314, 0.046208)",
        "(-0.002451, 1.516529, 0.044211)",
        "(-0.002982, 1.531876, 0.042789)",
        "(-0.003724, 1.555459, 0.042098)",
        "(-0.004284, 1.571284, 0.042154)",
        "(-0.004284, 1.571284, 0.042154)",
        "(-0.004669, 1.587063, 0.042602)",
        "(-0.004758, 1.602829, 0.043531)",
        "(-0.004647, 1.626207, 0.045704)",
        "(-0.005647, 1.641823, 0.048101)",
        "(-0.005647, 1.641823, 0.048101)",
        "(-0.006702, 1.657192, 0.050900)",
        "(-0.007770, 1.672375, 0.054058)",
        "(-0.009570, 1.692658, 0.059341)",
        "(-0.010867, 1.705682, 0.063814)",
        "(-0.010867, 1.705682, 0.063814)",
        "(-0.011913, 1.718139, 0.069189)",
        "(-0.012698, 1.729759, 0.075357)",
        "(-0.014712, 1.745716, 0.086513)",
        "(-0.016554, 1.755573, 0.095101)",
        "(-0.016554, 1.755573, 0.095101)",
        "(-0.017956, 1.764961, 0.104455)",
        "(-0.018961, 1.773691, 0.114489)",
        "(-0.020096, 1.785905, 0.131018)",
        "(-0.020794, 1.793535, 0.142805)",
        "(-0.020794, 1.793535, 0.142805)",
        "(-0.021537, 1.800671, 0.155088)",
        "(-0.022576, 1.807079, 0.167465)",
        "(-0.024412, 1.815525, 0.186481)",
        "(-0.025668, 1.820593, 0.199734)",
        "(-0.025668, 1.820593, 0.199734)",
        "(-0.027066, 1.825071, 0.213526)",
        "(-0.028324, 1.828917, 0.227581)",
        "(-0.029753, 1.833622, 0.249216)",
        "(-0.030730, 1.836067, 0.263905)",
        "(-0.030730, 1.836067, 0.263905)",
        "(-0.031926, 1.837713, 0.278380)",
        "(-0.033131, 1.838496, 0.292641)",
        "(-0.035341, 1.838084, 0.313838)",
        "(-0.037047, 1.836662, 0.328052)",
        "(-0.037047, 1.836662, 0.328052)",
        "(-0.038441, 1.834197, 0.342211)",
        "(-0.039731, 1.830566, 0.356409)",
        "(-0.041545, 1.822969, 0.377953)",
        "(-0.041545, 1.822969, 0.377953)",
        "(-0.042283, 1.816576, 0.392525)",
        "(-0.043052, 1.808985, 0.406911)",
        "(-0.043870, 1.800215, 0.421207)",
        "(-0.045084, 1.785636, 0.442335)",
        "(-0.045084, 1.785636, 0.442335)",
        "(-0.046078, 1.774651, 0.455782)",
        "(-0.046991, 1.762876, 0.468009)",
        "(-0.046779, 1.750199, 0.479171)",
        "(-0.046295, 1.729315, 0.494325)",
        "(-0.046070, 1.714538, 0.504026)",
        "(-0.046070, 1.714538, 0.504026)",
        "(-0.045575, 1.698600, 0.512949)",
        "(-0.044409, 1.681505, 0.520881)",
        "(-0.042798, 1.654033, 0.532127)",
        "(-0.042019, 1.634641, 0.539062)",
        "(-0.042019, 1.634641, 0.539062)",
        "(-0.040788, 1.614242, 0.545514)",
        "(-0.039196, 1.593352, 0.551754)",
        "(-0.037090, 1.562067, 0.560358)",
        "(-0.037090, 1.562067, 0.560358)",
        "(-0.035735, 1.541240, 0.564533)",
        "(-0.034093, 1.520859, 0.567163)",
        "(-0.032188, 1.501153, 0.568348)",
        "(-0.029700, 1.473361, 0.567474)",
        "(-0.028717, 1.456119, 0.564903)",
        "(-0.028717, 1.456119, 0.564903)",
        "(-0.027684, 1.439878, 0.560702)",
        "(-0.026085, 1.424366, 0.554566)",
        "(-0.022596, 1.402373, 0.541640)",
        "(-0.022596, 1.402373, 0.541640)",
        "(-0.020088, 1.388732, 0.530857)",
        "(-0.017194, 1.375676, 0.518765)",
        "(-0.014561, 1.363442, 0.505446)",
        "(-0.010234, 1.346355, 0.482852)",
        "(-0.006508, 1.335722, 0.465737)",
        "(-0.006508, 1.335722, 0.465737)",
        "(-0.003223, 1.326001, 0.447195)",
        "(-0.000759, 1.317480, 0.427875)",
        "(0.003048, 1.306447, 0.397768)",
        "(0.003048, 1.306447, 0.397768)",
        "(0.005385, 1.300061, 0.376223)",
        "(0.007355, 1.294414, 0.354332)",
        "(0.009167, 1.289830, 0.333041)",
        "(0.011571, 1.284369, 0.301003)",
        "(0.012693, 1.281589, 0.279155)",
        "(0.012693, 1.281589, 0.279155)",
        "(0.013698, 1.279405, 0.257759)",
        "(0.014394, 1.278151, 0.237203)",
        "(0.015139, 1.277544, 0.206514)",
        "(0.015139, 1.277544, 0.206514)",
        "(0.014840, 1.277969, 0.185936)",
        "(0.013768, 1.279348, 0.166154)",
        "(0.012411, 1.281614, 0.147398)",
        "(0.009898, 1.286951, 0.121838)",
        "(0.007621, 1.292015, 0.106751)",
        "(0.007621, 1.292015, 0.106751)",
        "(0.005403, 1.298466, 0.093664)",
        "(0.003645, 1.306446, 0.082635)",
        "(0.001658, 1.320973, 0.068654)",
        "(0.000335, 1.332577, 0.061050)",
        "(0.000335, 1.332577, 0.061050)",
        "(-0.000652, 1.345543, 0.054914)",
        "(-0.001046, 1.359873, 0.050400)",
        "(-0.001202, 1.383463, 0.045861)",
        "(-0.002018, 1.400134, 0.043631)",
        "(-0.002018, 1.400134, 0.043631)",
        "(-0.002488, 1.417313, 0.041330)",
        "(-0.002821, 1.434894, 0.039245)",
        "(-0.002609, 1.461536, 0.036938)",
        "(-0.003533, 1.479300, 0.036206)",
        "(-0.003533, 1.479300, 0.036206)",
        "(-0.004051, 1.496928, 0.035308)",
        "(-0.004169, 1.514372, 0.034384)",
        "(-0.004397, 1.540435, 0.033416)",
        "(-0.005139, 1.557540, 0.032918)",
        "(-0.005139, 1.557540, 0.032918)",
        "(-0.006069, 1.574644, 0.032889)",
        "(-0.007010, 1.591685, 0.033383)",
        "(-0.009209, 1.616936, 0.035183)",
        "(-0.011430, 1.633045, 0.037078)",
        "(-0.011430, 1.633045, 0.037078)",
        "(-0.013632, 1.648465, 0.038905)",
        "(-0.015731, 1.663435, 0.040574)",
        "(-0.019742, 1.684707, 0.044038)",
        "(-0.022716, 1.697765, 0.046902)",
        "(-0.022716, 1.697765, 0.046902)",
        "(-0.025446, 1.709731, 0.049674)",
        "(-0.027572, 1.720927, 0.052329)",
        "(-0.029742, 1.736375, 0.056517)",
        "(-0.031024, 1.745602, 0.059165)",
        "(-0.031024, 1.745602, 0.059165)",
        "(-0.032446, 1.753934, 0.061599)",
        "(-0.033603, 1.761574, 0.064064)",
        "(-0.034885, 1.771563, 0.067628)",
        "(-0.035516, 1.777164, 0.069423)",
        "(-0.035516, 1.777164, 0.069423)",
        "(-0.035530, 1.782250, 0.071169)",
        "(-0.035446, 1.786790, 0.073249)",
        "(-0.035498, 1.791507, 0.076155)",
        "(-0.035845, 1.798544, 0.082193)",
        "(-0.035845, 1.798544, 0.082193)",
        "(-0.035941, 1.803561, 0.087863)",
        "(-0.036026, 1.808837, 0.095181)",
        "(-0.036361, 1.817313, 0.108936)",
        "(-0.036464, 1.823060, 0.119194)",
        "(-0.036464, 1.823060, 0.119194)",
        "(-0.036495, 1.828650, 0.129902)",
        "(-0.037035, 1.834311, 0.141783)",
        "(-0.038669, 1.842869, 0.161105)",
        "(-0.040417, 1.848220, 0.174805)",
        "(-0.040417, 1.848220, 0.174805)",
        "(-0.042870, 1.853156, 0.189082)",
        "(-0.045731, 1.857804, 0.203531)",
        "(-0.050831, 1.863582, 0.225146)",
        "(-0.050831, 1.863582, 0.225146)",
        "(-0.054333, 1.866274, 0.239367)",
        "(-0.058183, 1.867918, 0.253906)",
        "(-0.062258, 1.868288, 0.269211)",
        "(-0.066263, 1.867331, 0.285485)",
        "(-0.069876, 1.864943, 0.302784)",
        "(-0.071560, 1.863378, 0.311754)",
        "(-0.074556, 1.859090, 0.330326)",
        "(-0.076959, 1.853543, 0.349780)",
        "(-0.079663, 1.842349, 0.379139)",
        "(-0.079663, 1.842349, 0.379139)",
        "(-0.080835, 1.833072, 0.398415)",
        "(-0.081879, 1.822297, 0.417101)",
        "(-0.082480, 1.810298, 0.435129)",
        "(-0.082902, 1.789739, 0.460705)",
        "(-0.082684, 1.774460, 0.476310)",
        "(-0.082684, 1.774460, 0.476310)",
        "(-0.082017, 1.757920, 0.490607)",
        "(-0.080918, 1.740249, 0.503638)",
        "(-0.079238, 1.711702, 0.521576)",
        "(-0.078554, 1.691369, 0.532343)",
        "(-0.078554, 1.691369, 0.532343)",
        "(-0.077860, 1.670041, 0.541142)",
        "(-0.077082, 1.648106, 0.548363)",
        "(-0.075710, 1.614599, 0.555508)",
        "(-0.074113, 1.591717, 0.558515)",
        "(-0.074113, 1.591717, 0.558515)",
        "(-0.072731, 1.568447, 0.560051)",
        "(-0.071069, 1.545155, 0.560053)",
        "(-0.067476, 1.509907, 0.557054)",
        "(-0.065649, 1.486153, 0.553212)",
        "(-0.065649, 1.486153, 0.553212)",
        "(-0.064039, 1.461785, 0.547478)",
        "(-0.062001, 1.438734, 0.540923)",
        "(-0.059090, 1.403937, 0.528035)",
        "(-0.059090, 1.403937, 0.528035)",
        "(-0.057833, 1.381056, 0.517972)",
        "(-0.056282, 1.358608, 0.506361)",
        "(-0.054195, 1.336305, 0.492899)",
        "(-0.052597, 1.304417, 0.470617)",
        "(-0.051400, 1.284465, 0.453768)",
        "(-0.051400, 1.284465, 0.453768)",
        "(-0.049537, 1.265627, 0.435026)",
        "(-0.047500, 1.248447, 0.414531)",
        "(-0.044951, 1.226412, 0.381558)",
        "(-0.043417, 1.214492, 0.358398)",
        "(-0.043417, 1.214492, 0.358398)",
        "(-0.041656, 1.205067, 0.334041)",
        "(-0.039531, 1.197875, 0.308852)",
        "(-0.037102, 1.192048, 0.270790)",
        "(-0.037102, 1.192048, 0.270790)",
        "(-0.035427, 1.191196, 0.245943)",
        "(-0.033943, 1.192758, 0.222337)",
        "(-0.032553, 1.196562, 0.199756)",
        "(-0.029899, 1.205599, 0.166301)",
        "(-0.029899, 1.205599, 0.166301)",
        "(-0.028049, 1.213516, 0.145651)",
        "(-0.026277, 1.223366, 0.127353)",
        "(-0.024296, 1.234555, 0.110707)",
        "(-0.021511, 1.253733, 0.089244)",
        "(-0.019944, 1.268029, 0.077009)",
        "(-0.019944, 1.268029, 0.077009)",
        "(-0.018353, 1.283057, 0.066186)",
        "(-0.016793, 1.298731, 0.056767)",
        "(-0.014985, 1.323392, 0.045336)",
        "(-0.014080, 1.340333, 0.039402)",
        "(-0.014080, 1.340333, 0.039402)",
        "(-0.013004, 1.357459, 0.034498)",
        "(-0.011486, 1.374592, 0.030289)",
        "(-0.009539, 1.400649, 0.025971)",
        "(-0.008868, 1.418360, 0.024442)",
        "(-0.008868, 1.418360, 0.024442)",
        "(-0.007871, 1.436185, 0.023247)",
        "(-0.006869, 1.454195, 0.022426)",
        "(-0.005273, 1.481304, 0.022586)",
        "(-0.005215, 1.499479, 0.023710)",
        "(-0.005215, 1.499479, 0.023710)",
        "(-0.005356, 1.517699, 0.024918)",
        "(-0.005512, 1.535966, 0.026275)",
        "(-0.006097, 1.563499, 0.029323)",
        "(-0.006097, 1.563499, 0.029323)",
        "(-0.006942, 1.581790, 0.032036)",
        "(-0.007707, 1.599770, 0.034621)",
        "(-0.008470, 1.617379, 0.036906)",
        "(-0.010025, 1.643461, 0.041359)",
        "(-0.010025, 1.643461, 0.041359)",
        "(-0.011545, 1.660495, 0.045303)",
        "(-0.013290, 1.676954, 0.049842)",
        "(-0.015167, 1.692600, 0.054569)",
        "(-0.018573, 1.714731, 0.062949)",
        "(-0.018573, 1.714731, 0.062949)",
        "(-0.020980, 1.728799, 0.069469)",
        "(-0.023156, 1.741996, 0.076490)",
        "(-0.025405, 1.754154, 0.083730)",
        "(-0.029994, 1.771010, 0.095953)",
        "(-0.032701, 1.781371, 0.104859)",
        "(-0.032701, 1.781371, 0.104859)",
        "(-0.035633, 1.791012, 0.114812)",
        "(-0.038666, 1.799758, 0.125578)",
        "(-0.042125, 1.811195, 0.142658)",
        "(-0.044853, 1.818063, 0.155486)",
        "(-0.044853, 1.818063, 0.155486)",
        "(-0.047608, 1.824358, 0.169581)",
        "(-0.050702, 1.829971, 0.184776)",
        "(-0.055830, 1.836969, 0.209154)",
        "(-0.058903, 1.840606, 0.225835)",
        "(-0.058903, 1.840606, 0.225835)",
        "(-0.061629, 1.843478, 0.242883)",
        "(-0.064151, 1.845759, 0.260063)",
        "(-0.067360, 1.847313, 0.286007)",
        "(-0.067360, 1.847313, 0.286007)",
        "(-0.069388, 1.847307, 0.303099)",
        "(-0.071442, 1.846245, 0.319816)",
        "(-0.073209, 1.843829, 0.336173)",
        "(-0.075274, 1.837554, 0.359222)",
        "(-0.076573, 1.831702, 0.373590)",
        "(-0.076573, 1.831702, 0.373590)",
        "(-0.076832, 1.824555, 0.386729)",
        "(-0.075814, 1.815937, 0.398636)",
        "(-0.074389, 1.800658, 0.415816)",
        "(-0.074389, 1.800658, 0.415816)",
        "(-0.073106, 1.789033, 0.427662)",
        "(-0.071671, 1.776265, 0.440158)",
        "(-0.070157, 1.762272, 0.453000)",
        "(-0.067996, 1.739056, 0.471805)",
        "(-0.067996, 1.739056, 0.471805)",
        "(-0.066168, 1.722293, 0.483088)",
        "(-0.064399, 1.704775, 0.493895)",
        "(-0.063349, 1.686526, 0.503565)",
        "(-0.061231, 1.657725, 0.515316)",
        "(-0.061231, 1.657725, 0.515316)",
        "(-0.059123, 1.638037, 0.521153)",
        "(-0.056476, 1.618254, 0.525076)",
        "(-0.053729, 1.598247, 0.527532)",
        "(-0.049915, 1.567814, 0.528975)",
        "(-0.049915, 1.567814, 0.528975)",
        "(-0.046837, 1.547379, 0.528819)",
        "(-0.044163, 1.526609, 0.527915)",
        "(-0.041826, 1.505281, 0.526328)",
        "(-0.036607, 1.472450, 0.522030)",
        "(-0.036607, 1.472450, 0.522030)",
        "(-0.032685, 1.450215, 0.517715)",
        "(-0.029641, 1.427939, 0.511906)",
        "(-0.026430, 1.405964, 0.504686)",
        "(-0.020850, 1.374265, 0.490379)",
        "(-0.020850, 1.374265, 0.490379)",
        "(-0.018250, 1.354532, 0.478186)",
        "(-0.015291, 1.336329, 0.463867)",
        "(-0.011993, 1.319291, 0.447976)",
        "(-0.008143, 1.297199, 0.420450)",
        "(-0.008143, 1.297199, 0.420450)",
        "(-0.005376, 1.284353, 0.400368)",
        "(-0.002460, 1.273064, 0.379021)",
        "(-0.000349, 1.263807, 0.357279)",
        "(0.002715, 1.253297, 0.324778)",
        "(0.002715, 1.253297, 0.324778)",
        "(0.004981, 1.248629, 0.302507)",
        "(0.006013, 1.246653, 0.280303)",
        "(0.007047, 1.246804, 0.258522)",
        "(0.008517, 1.250803, 0.226228)",
        "(0.008517, 1.250803, 0.226228)",
        "(0.009220, 1.255586, 0.205440)",
        "(0.009790, 1.261495, 0.185564)",
        "(0.010122, 1.269037, 0.166762)",
        "(0.010315, 1.282444, 0.140392)",
        "(0.010315, 1.282444, 0.140392)",
        "(0.009947, 1.293289, 0.125363)",
        "(0.009625, 1.305187, 0.111812)",
        "(0.009224, 1.318055, 0.099479)",
        "(0.007800, 1.339045, 0.083544)",
        "(0.007800, 1.339045, 0.083544)",
        "(0.006438, 1.354097, 0.074946)",
        "(0.005406, 1.369802, 0.067786)",
        "(0.004596, 1.385867, 0.061639)",
        "(0.002002, 1.410551, 0.054490)",
        "(0.002002, 1.410551, 0.054490)",
        "(0.000164, 1.427299, 0.051146)",
        "(-0.001102, 1.444165, 0.048752)",
        "(-0.001554, 1.460911, 0.046909)",
        "(-0.003476, 1.486163, 0.046002)",
        "(-0.003476, 1.486163, 0.046002)",
        "(-0.004540, 1.502824, 0.046094)",
        "(-0.005234, 1.519453, 0.046323)",
        "(-0.006162, 1.536239, 0.047169)",
        "(-0.008085, 1.561254, 0.048625)",
        "(-0.008085, 1.561254, 0.048625)",
        "(-0.009405, 1.577705, 0.049608)",
        "(-0.010522, 1.594030, 0.050830)",
        "(-0.011700, 1.610268, 0.052376)",
        "(-0.013612, 1.634251, 0.055404)",
        "(-0.013612, 1.634251, 0.055404)",
        "(-0.014915, 1.649722, 0.057525)",
        "(-0.016028, 1.664767, 0.059653)",
        "(-0.017672, 1.679584, 0.062310)",
        "(-0.020023, 1.701363, 0.067223)",
        "(-0.020023, 1.701363, 0.067223)",
        "(-0.021344, 1.715682, 0.071521)",
        "(-0.022656, 1.729780, 0.076654)",
        "(-0.023990, 1.743296, 0.082236)",
        "(-0.026898, 1.762166, 0.091640)",
        "(-0.026898, 1.762166, 0.091640)",
        "(-0.029092, 1.773939, 0.098860)",
        "(-0.031583, 1.785203, 0.107255)",
        "(-0.034229, 1.795860, 0.116721)",
        "(-0.038250, 1.810113, 0.131937)",
        "(-0.038250, 1.810113, 0.131937)",
        "(-0.041157, 1.818458, 0.142898)",
        "(-0.044179, 1.825832, 0.154779)",
        "(-0.047315, 1.832675, 0.167476)",
        "(-0.051965, 1.841258, 0.187495)",
        "(-0.051965, 1.841258, 0.187495)",
        "(-0.055285, 1.845688, 0.200854)",
        "(-0.058872, 1.849296, 0.214835)",
        "(-0.062504, 1.852212, 0.229792)",
        "(-0.067527, 1.854986, 0.251572)",
        "(-0.067527, 1.854986, 0.251572)",
        "(-0.070711, 1.856045, 0.266391)",
        "(-0.074024, 1.856412, 0.281345)",
        "(-0.077280, 1.856308, 0.296487)",
        "(-0.082375, 1.854844, 0.319398)",
        "(-0.082375, 1.854844, 0.319398)",
        "(-0.085721, 1.853117, 0.334170)",
        "(-0.088836, 1.850764, 0.348536)",
        "(-0.091660, 1.847715, 0.362738)",
        "(-0.095765, 1.841731, 0.383725)",
        "(-0.095765, 1.841731, 0.383725)",
        "(-0.098500, 1.836611, 0.397523)",
        "(-0.100966, 1.830584, 0.410924)",
        "(-0.103067, 1.823636, 0.423919)",
        "(-0.105247, 1.811746, 0.442970)",
        "(-0.105247, 1.811746, 0.442970)",
        "(-0.105875, 1.802564, 0.454805)",
        "(-0.105560, 1.792821, 0.466324)",
        "(-0.105241, 1.782636, 0.477642)",
        "(-0.103707, 1.766111, 0.493611)",
        "(-0.103707, 1.766111, 0.493611)",
        "(-0.102019, 1.754305, 0.502966)",
        "(-0.099449, 1.741937, 0.510980)",
        "(-0.096804, 1.728943, 0.517826)",
        "(-0.092970, 1.708935, 0.527758)",
        "(-0.092970, 1.708935, 0.527758)",
        "(-0.089921, 1.695218, 0.533738)",
        "(-0.086549, 1.680967, 0.538538)",
        "(-0.083042, 1.666207, 0.541964)",
        "(-0.076899, 1.642958, 0.544835)",
        "(-0.076899, 1.642958, 0.544835)",
        "(-0.072666, 1.626648, 0.545362)",
        "(-0.068102, 1.609566, 0.544883)",
        "(-0.062771, 1.591733, 0.543249)",
        "(-0.053627, 1.564009, 0.538460)",
        "(-0.053627, 1.564009, 0.538460)",
        "(-0.046932, 1.544952, 0.532812)",
        "(-0.039751, 1.525805, 0.525484)",
        "(-0.032737, 1.506813, 0.516618)",
        "(-0.022681, 1.478646, 0.500885)",
        "(-0.022681, 1.478646, 0.500885)",
        "(-0.016247, 1.460622, 0.487781)",
        "(-0.010069, 1.443382, 0.473267)",
        "(-0.007432, 1.435142, 0.465573)",
        "(-0.000001, 1.411231, 0.441602)",
        "(0.004536, 1.396736, 0.423122)",
        "(0.008692, 1.383509, 0.403579)",
        "(0.010366, 1.377522, 0.393700)",
        "(0.012990, 1.366512, 0.373781)",
        "(0.015987, 1.356686, 0.353326)",
        "(0.018260, 1.348192, 0.331119)",
        "(0.019094, 1.344361, 0.319984)",
        "(0.020253, 1.337607, 0.297898)",
        "(0.019840, 1.332734, 0.276776)",
        "(0.018855, 1.329512, 0.255934)",
        "(0.017497, 1.327648, 0.235842)",
        "(0.016863, 1.327302, 0.226066)",
        "(0.015712, 1.327540, 0.208143)",
        "(0.014665, 1.329850, 0.192984)",
        "(0.014078, 1.334044, 0.180145)",
        "(0.013465, 1.339978, 0.168742)",
        "(0.012904, 1.343828, 0.163802)",
        "(0.012239, 1.352555, 0.155028)"
    ],
    "rightHandRotations": [
        "(344.008300, 103.723100, 299.549000)",
        "(341.403600, 103.072000, 299.858800)",
        "(341.403600, 103.072000, 299.858800)",
        "(341.361100, 102.706400, 298.202800)",
        "(342.232400, 102.373600, 294.645600)",
        "(344.480100, 101.694400, 284.465900)",
        "(346.736100, 101.229700, 277.793500)",
        "(345.910200, 101.997100, 280.895800)",
        "(345.910200, 101.997100, 280.895800)",
        "(345.690000, 101.098100, 283.307400)",
        "(346.665700, 99.720370, 281.765600)",
        "(348.880800, 98.529230, 274.849200)",
        "(353.389600, 96.621240, 259.650300)",
        "(353.389600, 96.621240, 259.650300)",
        "(355.278900, 95.132000, 252.247200)",
        "(352.520600, 96.181050, 254.543500)",
        "(346.568600, 99.184390, 266.347900)",
        "(340.535600, 98.491260, 276.106200)",
        "(340.535600, 98.491260, 276.106200)",
        "(339.342900, 98.310720, 277.719000)",
        "(338.604200, 99.042090, 278.115500)",
        "(336.193400, 100.957200, 282.518000)",
        "(327.284400, 103.548700, 299.324600)",
        "(327.284400, 103.548700, 299.324600)",
        "(323.741500, 102.406200, 306.215100)",
        "(321.315200, 103.681800, 309.717600)",
        "(318.130800, 105.974500, 312.751400)",
        "(312.552600, 105.750600, 317.685400)",
        "(312.552600, 105.750600, 317.685400)",
        "(310.921100, 105.100900, 320.404700)",
        "(309.441900, 105.340700, 322.274800)",
        "(307.526000, 105.083300, 323.613700)",
        "(304.154800, 104.624500, 325.975300)",
        "(304.154800, 104.624500, 325.975300)",
        "(302.742800, 104.314300, 327.177800)",
        "(301.407200, 104.237800, 327.692600)",
        "(299.863600, 104.221800, 328.053300)",
        "(298.040800, 103.751600, 328.943500)",
        "(296.807300, 103.754100, 329.264000)",
        "(296.807300, 103.754100, 329.264000)",
        "(295.620300, 103.977900, 329.133700)",
        "(294.838300, 104.133600, 328.742300)",
        "(294.300500, 103.505200, 328.700500)",
        "(294.300500, 103.505200, 328.700500)",
        "(294.671800, 103.358300, 327.890300)",
        "(295.613400, 103.677900, 326.418000)",
        "(295.415800, 103.615400, 326.332400)",
        "(294.404400, 102.093400, 328.024100)",
        "(294.404400, 102.093400, 328.024100)",
        "(293.754000, 101.460300, 328.765600)",
        "(293.130200, 101.527100, 328.381700)",
        "(292.636800, 101.479900, 328.039200)",
        "(291.764300, 101.502900, 327.582800)",
        "(291.764300, 101.502900, 327.582800)",
        "(291.552200, 101.415800, 327.229100)",
        "(291.340900, 100.791100, 327.806500)",
        "(291.169700, 99.990700, 328.622700)",
        "(290.828600, 100.013600, 328.166100)",
        "(290.828600, 100.013600, 328.166100)",
        "(290.727400, 99.384090, 328.578300)",
        "(289.974300, 99.722720, 328.472700)",
        "(289.974300, 99.722720, 328.472700)",
        "(289.592000, 101.425200, 326.404400)",
        "(289.592000, 101.425200, 326.404400)",
        "(289.469400, 102.237800, 325.564800)",
        "(289.264800, 102.875200, 325.148900)",
        "(289.106900, 103.421300, 324.785000)",
        "(289.237500, 104.493100, 323.686700)",
        "(289.237500, 104.493100, 323.686700)",
        "(289.379000, 104.701700, 323.471000)",
        "(289.163000, 104.618500, 323.677400)",
        "(288.862300, 104.190900, 324.282700)",
        "(288.694200, 103.435600, 325.033700)",
        "(288.694200, 103.435600, 325.033700)",
        "(288.540900, 102.368700, 325.951000)",
        "(288.013200, 100.956300, 327.374000)",
        "(287.327900, 99.349800, 329.205000)",
        "(286.736800, 97.144470, 331.690600)",
        "(286.736800, 97.144470, 331.690600)",
        "(286.444400, 96.400200, 332.543400)",
        "(286.151400, 96.242950, 332.892700)",
        "(285.812600, 95.652500, 333.597100)",
        "(285.103000, 94.610990, 334.804200)",
        "(285.103000, 94.610990, 334.804200)",
        "(284.484600, 94.800640, 334.820700)",
        "(284.058800, 94.326320, 335.603100)",
        "(283.823700, 93.640000, 336.879000)",
        "(283.354100, 92.626740, 337.922400)",
        "(283.354100, 92.626740, 337.922400)",
        "(282.731600, 92.702250, 337.728100)",
        "(282.212800, 92.587270, 338.142600)",
        "(282.108700, 91.930710, 339.449200)",
        "(282.212000, 92.099460, 339.996000)",
        "(282.212000, 92.099460, 339.996000)",
        "(281.842400, 92.876400, 339.517600)",
        "(281.423900, 92.961150, 339.943500)",
        "(281.049500, 92.543690, 341.060900)",
        "(281.032800, 92.154000, 342.352500)",
        "(281.032800, 92.154000, 342.352500)",
        "(280.986700, 91.560230, 343.368800)",
        "(280.784400, 91.020290, 344.288200)",
        "(280.610700, 91.166760, 344.701000)",
        "(280.463100, 90.910480, 345.390000)",
        "(280.463100, 90.910480, 345.390000)",
        "(280.651100, 90.142170, 346.461200)",
        "(280.607500, 89.926450, 346.822800)",
        "(280.511400, 89.890560, 346.884300)",
        "(280.314700, 89.518540, 347.760400)",
        "(280.314700, 89.518540, 347.760400)",
        "(280.309700, 89.399790, 348.106700)",
        "(280.203600, 90.102100, 347.522100)",
        "(280.008800, 91.586390, 346.338400)",
        "(279.904900, 92.848110, 345.638400)",
        "(279.904900, 92.848110, 345.638400)",
        "(279.818200, 93.753640, 345.051500)",
        "(279.611600, 95.025730, 344.046400)",
        "(279.356300, 97.174680, 342.275900)",
        "(279.117900, 99.735710, 340.253100)",
        "(279.117900, 99.735710, 340.253100)",
        "(278.915300, 101.719800, 338.935300)",
        "(278.555500, 103.189000, 338.059200)",
        "(278.171000, 105.256400, 336.745700)",
        "(277.737200, 108.647700, 334.189500)",
        "(277.737200, 108.647700, 334.189500)",
        "(277.682900, 111.775100, 331.634400)",
        "(277.604200, 114.492700, 329.469200)",
        "(277.561800, 117.211100, 327.292100)",
        "(277.444200, 121.040200, 324.534400)",
        "(277.444200, 121.040200, 324.534400)",
        "(277.421800, 124.554100, 321.741000)",
        "(277.546900, 127.647500, 319.274100)",
        "(277.615100, 130.507800, 316.947800)",
        "(277.812300, 133.739100, 314.581500)",
        "(277.812300, 133.739100, 314.581500)",
        "(278.016800, 136.298500, 312.693600)",
        "(278.311300, 138.265000, 311.200300)",
        "(278.716800, 140.046000, 309.896800)",
        "(279.230300, 142.862900, 307.725600)",
        "(279.230300, 142.862900, 307.725600)",
        "(279.545700, 144.314500, 306.689800)",
        "(280.000800, 144.888000, 306.515900)",
        "(280.226400, 145.341700, 306.577300)",
        "(280.373500, 146.779300, 305.936500)",
        "(280.373500, 146.779300, 305.936500)",
        "(280.635700, 147.882400, 305.243600)",
        "(281.241600, 147.782100, 305.757400)",
        "(281.915000, 147.617700, 306.056300)",
        "(282.477100, 148.858600, 304.359600)",
        "(282.477100, 148.858600, 304.359600)",
        "(282.617800, 149.098400, 304.432800)",
        "(282.980400, 148.037200, 305.669400)",
        "(283.455600, 147.395800, 306.069300)",
        "(283.967800, 146.347000, 306.515300)",
        "(283.967800, 146.347000, 306.515300)",
        "(284.135600, 144.121400, 309.065700)",
        "(284.220200, 142.574400, 310.875200)",
        "(284.492100, 142.745700, 310.497300)",
        "(285.457500, 141.759900, 310.986100)",
        "(285.457500, 141.759900, 310.986100)",
        "(286.176400, 140.576200, 312.131900)",
        "(286.594200, 139.493300, 313.234900)",
        "(287.006300, 138.811700, 314.056400)",
        "(288.002400, 137.555800, 314.971500)",
        "(288.002400, 137.555800, 314.971500)",
        "(288.372300, 137.153500, 315.320000)",
        "(288.780700, 135.573100, 317.251600)",
        "(289.628400, 134.233300, 318.600300)",
        "(290.593100, 133.375100, 319.010000)",
        "(290.593100, 133.375100, 319.010000)",
        "(291.071200, 132.921900, 319.751800)",
        "(291.989100, 132.365500, 320.092100)",
        "(292.954300, 131.482200, 320.463100)",
        "(294.352100, 129.549100, 322.293500)",
        "(294.352100, 129.549100, 322.293500)",
        "(295.269600, 128.107600, 323.411200)",
        "(296.234100, 127.332900, 324.043700)",
        "(297.584900, 126.421200, 324.449500)",
        "(299.562900, 124.666700, 325.579000)",
        "(299.562900, 124.666700, 325.579000)",
        "(300.793100, 123.975100, 325.624300)",
        "(301.673600, 122.495100, 326.327400)",
        "(302.565200, 120.723900, 327.574800)",
        "(303.646100, 119.058300, 328.161300)",
        "(304.084700, 118.212500, 328.401700)",
        "(304.725900, 116.371600, 329.213000)",
        "(305.229800, 114.215200, 330.277800)",
        "(305.675500, 112.353900, 331.068500)",
        "(306.407300, 110.679800, 330.728700)",
        "(306.407300, 110.679800, 330.728700)",
        "(306.716300, 109.550900, 330.666000)",
        "(306.815800, 108.341300, 330.389600)",
        "(306.914600, 107.056300, 330.428800)",
        "(307.337100, 105.760000, 329.997600)",
        "(307.337100, 105.760000, 329.997600)",
        "(307.205000, 104.082700, 330.009800)",
        "(306.710600, 102.252600, 330.899200)",
        "(306.485400, 101.627100, 330.639700)",
        "(306.152700, 100.586300, 329.761900)",
        "(306.152700, 100.586300, 329.761900)",
        "(305.448400, 98.837910, 330.719100)",
        "(304.374600, 97.877560, 331.314000)",
        "(303.766400, 98.956480, 329.686400)",
        "(302.970900, 99.373370, 327.987800)",
        "(302.970900, 99.373370, 327.987800)",
        "(301.934700, 99.203340, 328.038300)",
        "(300.893900, 99.762990, 327.189300)",
        "(300.151900, 100.030600, 326.543200)",
        "(299.057300, 100.751900, 325.826200)",
        "(299.057300, 100.751900, 325.826200)",
        "(298.093000, 101.440800, 325.102300)",
        "(297.144100, 102.052100, 324.412400)",
        "(296.338700, 102.911100, 323.688000)",
        "(295.581300, 104.213700, 322.312700)",
        "(295.581300, 104.213700, 322.312700)",
        "(294.952400, 104.919800, 321.822600)",
        "(294.348600, 105.448300, 321.523300)",
        "(293.724900, 106.218900, 320.624900)",
        "(293.149400, 107.137400, 320.129400)",
        "(293.149400, 107.137400, 320.129400)",
        "(292.930000, 107.330000, 320.243500)",
        "(292.262900, 108.246200, 319.181300)",
        "(291.392400, 109.265300, 318.092000)",
        "(290.740600, 109.969200, 318.031700)",
        "(290.740600, 109.969200, 318.031700)",
        "(290.866400, 110.207100, 317.938000)",
        "(290.208000, 111.835900, 315.778700)",
        "(289.400800, 113.325700, 314.353000)",
        "(288.813000, 113.251400, 315.038500)",
        "(288.813000, 113.251400, 315.038500)",
        "(288.626000, 113.534300, 314.802900)",
        "(287.905500, 114.813100, 313.106700)",
        "(287.020300, 115.620500, 312.556300)",
        "(286.258300, 115.677600, 312.991100)",
        "(286.258300, 115.677600, 312.991100)",
        "(286.104100, 115.904100, 312.908500)",
        "(285.490400, 117.140300, 311.507800)",
        "(284.766700, 118.528800, 310.357800)",
        "(284.256400, 118.515000, 310.964400)",
        "(284.256400, 118.515000, 310.964400)",
        "(284.358300, 118.719900, 311.232800)",
        "(284.060400, 119.726300, 309.842800)",
        "(283.296400, 121.739300, 307.860600)",
        "(282.386900, 121.671700, 308.897400)",
        "(282.386900, 121.671700, 308.897400)",
        "(282.513300, 120.412400, 310.450500)",
        "(282.212200, 121.364800, 309.038100)",
        "(281.556300, 123.554500, 306.960100)",
        "(280.599100, 124.094900, 307.299600)",
        "(280.599100, 124.094900, 307.299600)",
        "(280.660200, 123.389500, 308.570300)",
        "(280.507400, 123.377500, 308.569300)",
        "(279.708200, 125.859800, 306.223000)",
        "(278.873300, 125.580800, 307.745300)",
        "(278.873300, 125.580800, 307.745300)",
        "(278.935600, 125.003400, 308.879100)",
        "(278.899300, 126.524100, 307.383500)",
        "(278.411000, 129.977300, 304.065400)",
        "(277.626600, 132.135700, 303.236600)",
        "(277.626600, 132.135700, 303.236600)",
        "(277.631700, 132.759300, 303.196900)",
        "(277.667900, 134.439400, 301.809800)",
        "(277.433800, 138.265500, 298.380600)",
        "(277.128700, 142.267000, 295.428800)",
        "(277.128700, 142.267000, 295.428800)",
        "(277.315600, 144.360600, 294.038100)",
        "(277.670000, 146.244600, 292.553000)",
        "(277.841200, 149.937400, 289.237200)",
        "(278.283400, 154.687400, 285.240700)",
        "(278.283400, 154.687400, 285.240700)",
        "(278.541800, 156.775100, 283.608400)",
        "(278.826300, 158.573500, 282.244800)",
        "(279.128400, 160.411500, 280.743100)",
        "(279.623400, 162.303400, 279.508400)",
        "(279.623400, 162.303400, 279.508400)",
        "(279.937400, 163.517800, 278.654900)",
        "(280.228500, 164.758400, 277.859700)",
        "(280.773000, 165.565800, 277.531400)",
        "(281.625200, 165.706300, 277.726300)",
        "(281.625200, 165.706300, 277.726300)",
        "(282.086000, 167.567400, 276.346400)",
        "(282.591900, 167.755600, 276.495200)",
        "(283.335400, 167.571700, 277.012100)",
        "(284.240100, 166.395000, 278.827900)",
        "(284.240100, 166.395000, 278.827900)",
        "(284.506800, 167.032000, 278.407100)",
        "(285.030400, 166.506500, 279.377400)",
        "(285.622300, 165.305800, 280.879200)",
        "(286.435100, 163.112700, 283.560900)",
        "(286.435100, 163.112700, 283.560900)",
        "(286.657000, 162.288200, 284.941700)",
        "(287.031500, 161.552100, 286.093600)",
        "(288.159000, 160.568500, 287.435100)",
        "(289.004000, 159.065900, 289.291500)",
        "(289.004000, 159.065900, 289.291500)",
        "(289.920900, 157.894000, 290.864200)",
        "(291.032200, 156.553600, 292.191900)",
        "(292.158500, 155.046800, 294.038800)",
        "(294.348700, 152.417000, 297.094100)",
        "(294.348700, 152.417000, 297.094100)",
        "(295.931600, 150.878300, 298.691800)",
        "(297.313800, 149.599000, 300.006800)",
        "(298.685900, 148.539900, 300.878700)",
        "(300.787900, 146.377400, 303.134300)",
        "(300.787900, 146.377400, 303.134300)",
        "(302.242400, 144.758400, 304.848600)",
        "(303.847800, 143.703000, 305.742700)",
        "(305.398300, 142.469900, 306.572200)",
        "(307.767200, 141.110400, 307.800000)",
        "(307.767200, 141.110400, 307.800000)",
        "(309.500400, 139.995000, 308.437500)",
        "(310.961800, 138.965900, 309.338400)",
        "(312.289300, 138.191800, 309.642900)",
        "(314.134000, 137.026000, 310.218900)",
        "(314.134000, 137.026000, 310.218900)",
        "(315.450400, 136.235100, 310.461800)",
        "(316.681800, 135.551200, 310.570200)",
        "(317.879200, 134.260100, 310.954900)",
        "(318.629500, 133.134400, 311.440800)",
        "(318.629500, 133.134400, 311.440800)",
        "(319.568100, 132.137300, 311.645800)",
        "(320.333300, 131.238800, 311.602300)",
        "(320.702500, 130.235800, 311.795800)",
        "(321.343900, 128.444200, 312.062200)",
        "(321.343900, 128.444200, 312.062200)",
        "(321.311200, 126.521600, 312.932200)",
        "(321.257600, 125.252900, 313.476900)",
        "(321.539400, 124.996300, 312.160700)",
        "(321.316500, 123.795000, 311.914100)",
        "(321.316500, 123.795000, 311.914100)",
        "(321.098000, 122.853100, 311.410100)",
        "(320.404200, 121.804100, 311.332000)",
        "(319.493700, 120.842500, 311.204100)",
        "(318.634600, 120.302800, 309.963300)",
        "(318.634600, 120.302800, 309.963300)",
        "(317.578600, 119.540900, 309.621200)",
        "(316.395400, 119.199500, 309.315900)",
        "(315.680900, 119.416500, 308.062400)",
        "(314.267900, 119.320300, 306.894500)",
        "(314.267900, 119.320300, 306.894500)",
        "(312.932000, 119.352600, 306.360000)",
        "(311.901800, 119.618100, 305.456500)",
        "(311.115000, 120.102000, 304.424400)",
        "(309.732500, 120.682300, 303.196100)",
        "(309.732500, 120.682300, 303.196100)",
        "(308.639100, 121.282400, 302.240800)",
        "(307.859200, 121.705600, 301.586400)",
        "(307.087700, 122.188200, 300.734000)",
        "(305.671300, 123.104000, 299.452700)",
        "(305.671300, 123.104000, 299.452700)",
        "(304.837500, 123.555800, 298.762400)",
        "(304.041500, 124.036800, 297.933000)",
        "(303.169400, 124.573200, 297.260100)",
        "(302.157100, 125.082900, 296.373400)",
        "(302.157100, 125.082900, 296.373400)",
        "(301.132200, 125.657700, 295.561900)",
        "(300.106200, 126.127000, 295.060200)",
        "(299.640900, 126.251900, 294.884600)",
        "(298.550800, 126.664200, 293.984400)",
        "(298.550800, 126.664200, 293.984400)",
        "(297.660700, 127.387600, 292.917100)",
        "(297.105200, 127.379600, 293.036900)",
        "(296.844800, 127.541800, 292.956500)",
        "(295.757900, 128.900800, 291.461200)",
        "(295.757900, 128.900800, 291.461200)",
        "(294.915700, 129.900600, 290.628100)",
        "(294.504600, 130.568200, 290.025000)",
        "(294.059100, 131.165900, 289.571600)",
        "(292.863300, 133.381900, 287.345200)",
        "(292.863300, 133.381900, 287.345200)",
        "(292.214700, 133.496700, 287.605300)",
        "(292.006800, 132.987000, 288.521700)",
        "(291.834900, 133.657100, 287.886800)",
        "(290.927200, 135.171900, 286.630600)",
        "(290.927200, 135.171900, 286.630600)",
        "(290.440900, 135.921300, 286.392800)",
        "(290.509400, 136.112000, 286.518500)",
        "(290.409200, 136.693200, 286.378900)",
        "(289.543500, 139.262000, 284.276300)",
        "(289.543500, 139.262000, 284.276300)",
        "(289.230400, 140.357300, 283.622600)",
        "(289.189900, 140.346100, 283.731800)",
        "(289.014600, 140.327000, 283.999100)",
        "(288.592200, 141.174400, 283.666900)",
        "(288.592200, 141.174400, 283.666900)",
        "(288.440800, 141.390000, 283.435000)",
        "(288.634400, 140.943800, 283.601300)",
        "(288.543800, 140.854900, 283.640700)",
        "(288.307600, 141.275300, 283.378300)",
        "(288.307600, 141.275300, 283.378300)",
        "(288.330300, 141.907900, 282.828600)",
        "(288.318500, 143.373600, 281.470000)",
        "(288.095200, 145.163000, 280.082700)",
        "(287.928000, 147.364000, 278.383100)",
        "(287.928000, 147.364000, 278.383100)",
        "(287.935300, 149.192500, 277.033100)",
        "(287.877400, 150.895800, 275.992500)",
        "(287.914700, 152.811300, 274.883500)",
        "(288.276300, 156.195200, 272.454500)",
        "(288.276300, 156.195200, 272.454500)",
        "(288.600800, 158.183900, 271.376800)",
        "(288.898800, 160.405500, 269.991900)",
        "(289.150500, 162.340500, 269.004300)",
        "(289.643700, 165.278300, 267.649100)",
        "(289.643700, 165.278300, 267.649100)",
        "(290.206500, 166.970600, 266.756700)",
        "(290.702900, 168.910800, 265.698400)",
        "(291.144600, 171.196200, 264.706400)",
        "(292.058800, 173.245500, 264.147300)",
        "(292.058800, 173.245500, 264.147300)",
        "(292.554400, 174.287000, 264.154500)",
        "(292.968900, 175.604600, 263.904700)",
        "(293.600200, 176.619100, 263.932100)",
        "(294.759700, 177.048800, 264.642000)",
        "(294.759700, 177.048800, 264.642000)",
        "(295.400000, 177.557300, 264.920100)",
        "(295.997400, 177.979400, 265.360700)",
        "(296.502700, 178.113400, 266.149500)",
        "(297.731100, 178.275000, 267.124900)",
        "(297.731100, 178.275000, 267.124900)",
        "(298.647900, 178.216100, 267.624500)",
        "(299.389000, 177.618700, 268.962500)",
        "(299.851300, 177.141700, 270.252800)",
        "(300.884500, 176.560900, 271.994300)",
        "(300.884500, 176.560900, 271.994300)",
        "(301.821500, 175.358500, 273.530600)",
        "(302.384000, 174.373500, 275.307800)",
        "(302.836600, 173.640100, 276.511600)",
        "(303.741900, 172.100100, 278.739500)",
        "(303.741900, 172.100100, 278.739500)",
        "(304.490100, 170.624600, 280.351000)",
        "(304.817600, 169.171800, 282.034000)",
        "(304.862000, 167.980100, 284.006000)",
        "(305.517000, 166.122700, 285.924000)",
        "(305.517000, 166.122700, 285.924000)",
        "(306.023500, 164.757100, 287.519400)",
        "(306.482700, 163.156300, 289.297400)",
        "(307.113300, 161.675500, 290.765100)",
        "(307.962500, 159.660300, 293.029600)",
        "(307.962500, 159.660300, 293.029600)",
        "(308.728900, 158.154100, 294.414400)",
        "(309.402600, 156.507400, 295.848300)",
        "(309.934300, 155.099100, 297.243300)",
        "(311.003800, 152.570500, 299.337700)",
        "(311.003800, 152.570500, 299.337700)",
        "(311.750500, 151.184800, 300.391800)",
        "(312.534600, 149.464600, 301.467200)",
        "(313.071000, 147.738700, 302.842100)",
        "(314.586600, 145.603500, 303.716300)",
        "(314.586600, 145.603500, 303.716300)",
        "(315.286100, 143.990400, 304.497300)",
        "(315.928000, 142.722000, 304.860900)",
        "(316.459100, 141.426400, 304.894000)",
        "(317.281100, 138.366000, 305.910500)",
        "(317.281100, 138.366000, 305.910500)",
        "(317.154700, 136.310800, 306.542000)",
        "(317.464100, 135.209000, 306.133900)",
        "(317.647300, 133.741800, 305.830700)",
        "(317.391200, 131.738700, 305.694900)",
        "(317.391200, 131.738700, 305.694900)",
        "(317.642200, 130.953600, 304.677400)",
        "(317.344100, 129.764700, 304.341800)",
        "(316.688400, 129.022600, 303.858100)",
        "(316.648800, 128.580600, 301.800000)",
        "(316.648800, 128.580600, 301.800000)",
        "(315.849200, 127.513900, 301.768100)",
        "(315.163500, 127.164300, 301.025200)",
        "(314.689300, 127.214100, 299.582200)",
        "(313.492200, 126.755600, 298.723400)",
        "(313.492200, 126.755600, 298.723400)",
        "(312.691300, 126.912300, 297.866600)",
        "(311.772600, 127.264200, 296.743700)",
        "(310.972800, 127.770000, 295.797600)",
        "(309.769400, 128.703400, 294.058500)",
        "(309.769400, 128.703400, 294.058500)",
        "(308.745400, 129.482300, 292.834000)",
        "(307.908800, 130.186600, 291.659500)",
        "(307.026900, 131.222200, 290.538500)",
        "(305.856200, 132.669900, 288.787700)",
        "(305.856200, 132.669900, 288.787700)",
        "(305.122800, 133.547200, 287.565100)",
        "(303.996400, 135.051200, 286.114000)",
        "(303.140900, 136.267900, 284.914700)",
        "(301.721900, 138.240000, 282.529100)",
        "(301.721900, 138.240000, 282.529100)",
        "(300.514000, 139.637700, 281.363800)",
        "(299.546900, 140.581600, 280.747500)",
        "(299.001600, 141.461500, 279.936400)",
        "(297.696300, 144.161400, 276.780800)",
        "(297.696300, 144.161400, 276.780800)",
        "(296.610500, 145.263500, 275.777600)",
        "(295.801100, 145.425300, 275.744100)",
        "(295.290000, 146.795900, 274.481900)",
        "(294.190700, 150.009400, 270.842600)",
        "(294.190700, 150.009400, 270.842600)",
        "(293.648300, 150.034400, 271.085000)",
        "(293.443800, 149.867000, 271.283900)",
        "(292.920100, 152.032400, 268.729400)",
        "(291.744100, 153.803900, 267.243500)",
        "(291.744100, 153.803900, 267.243500)",
        "(291.331800, 154.087000, 267.214800)",
        "(291.033800, 155.123800, 266.148500)",
        "(290.586700, 157.316400, 263.971600)",
        "(289.851700, 159.189600, 262.939900)",
        "(289.851700, 159.189600, 262.939900)",
        "(289.769000, 159.409600, 262.966600)",
        "(289.527700, 160.956500, 261.508500)",
        "(289.089000, 162.542900, 260.319100)",
        "(288.703300, 163.672600, 259.777300)",
        "(288.703300, 163.672600, 259.777300)",
        "(288.658100, 164.035200, 259.789800)",
        "(288.421100, 165.025800, 259.077300)",
        "(288.297400, 165.872400, 258.755300)",
        "(288.392000, 166.557000, 258.603400)",
        "(288.392000, 166.557000, 258.603400)",
        "(288.502700, 166.364200, 259.405700)",
        "(288.587500, 167.098200, 259.246200)",
        "(288.775800, 168.770100, 257.837400)",
        "(289.012100, 169.936700, 257.882300)",
        "(289.012100, 169.936700, 257.882300)",
        "(289.348200, 170.513500, 257.837200)",
        "(289.539600, 172.226700, 256.904800)",
        "(289.745900, 173.698700, 256.501800)",
        "(290.455600, 174.914800, 256.393200)",
        "(290.455600, 174.914800, 256.393200)",
        "(290.752200, 175.761600, 256.411600)",
        "(291.070100, 176.420800, 256.788700)",
        "(291.513100, 177.125400, 257.041400)",
        "(292.412400, 177.652900, 258.143900)",
        "(292.412400, 177.652900, 258.143900)",
        "(292.994300, 178.133300, 258.531300)",
        "(293.442900, 178.667900, 259.164200)",
        "(293.690700, 179.035300, 260.067800)",
        "(294.543900, 178.657600, 262.129600)",
        "(294.543900, 178.657600, 262.129600)",
        "(295.038400, 178.453300, 263.319100)",
        "(295.573000, 178.497100, 264.251500)",
        "(296.100800, 178.173400, 265.482700)",
        "(296.761400, 177.843600, 267.331100)",
        "(296.761400, 177.843600, 267.331100)",
        "(297.272700, 177.013300, 269.053800)",
        "(297.744700, 176.039000, 270.702300)",
        "(298.122700, 175.364800, 272.148200)",
        "(298.620400, 173.573800, 274.951200)",
        "(298.620400, 173.573800, 274.951200)",
        "(299.182900, 172.103500, 276.949000)",
        "(299.723500, 170.712000, 278.781000)",
        "(300.196800, 168.949100, 281.006300)",
        "(300.581800, 166.297800, 284.581200)",
        "(300.581800, 166.297800, 284.581200)",
        "(301.258500, 164.779200, 286.209400)",
        "(302.429300, 163.105100, 287.980100)",
        "(303.518800, 161.671400, 289.583900)",
        "(304.856300, 159.915100, 291.303100)",
        "(304.856300, 159.915100, 291.303100)",
        "(305.817600, 158.355300, 292.996900)",
        "(306.967200, 156.943300, 294.355300)",
        "(308.145100, 155.654300, 295.431700)",
        "(309.375600, 153.330900, 297.670500)",
        "(309.375600, 153.330900, 297.670500)",
        "(310.426300, 151.944800, 298.966300)",
        "(311.667700, 150.717600, 299.745500)",
        "(312.571400, 149.389900, 300.536400)",
        "(313.270200, 146.251400, 303.093900)",
        "(313.270200, 146.251400, 303.093900)",
        "(313.826900, 144.517000, 304.344500)",
        "(314.591700, 143.304000, 304.911000)",
        "(315.536700, 141.987400, 305.414300)",
        "(316.067000, 139.021000, 307.482400)",
        "(316.067000, 139.021000, 307.482400)",
        "(317.140100, 137.382200, 307.812300)",
        "(317.739900, 135.798400, 308.139300)",
        "(318.110400, 133.776200, 308.872000)",
        "(319.220000, 131.786800, 308.363300)",
        "(319.220000, 131.786800, 308.363300)",
        "(319.471900, 130.010700, 308.802500)",
        "(319.899100, 128.207800, 308.914900)",
        "(320.058400, 126.848900, 308.585100)",
        "(320.006300, 125.317100, 307.691700)",
        "(320.006300, 125.317100, 307.691700)",
        "(319.426700, 124.029500, 307.248400)",
        "(318.300600, 122.164700, 307.688100)",
        "(317.867100, 121.774500, 306.476000)",
        "(315.726100, 120.090200, 306.026600)",
        "(315.726100, 120.090200, 306.026600)",
        "(314.001000, 119.387600, 305.850000)",
        "(313.013300, 119.849400, 304.017000)",
        "(311.596700, 119.501600, 303.710900)",
        "(309.376500, 119.690500, 302.524600)",
        "(309.376500, 119.690500, 302.524600)",
        "(308.061400, 120.498200, 301.243400)",
        "(306.637400, 121.327000, 300.026200)",
        "(305.419100, 122.680900, 298.583200)",
        "(303.666900, 124.876200, 295.741900)",
        "(303.666900, 124.876200, 295.741900)",
        "(302.622900, 126.025300, 294.784700)",
        "(302.060100, 127.083100, 293.800100)",
        "(301.271200, 128.484600, 292.139800)",
        "(299.455900, 130.745100, 289.689400)",
        "(299.455900, 130.745100, 289.689400)",
        "(299.086600, 131.084000, 289.645800)",
        "(298.873800, 131.089000, 289.603500)",
        "(297.466600, 133.669400, 286.551500)",
        "(296.067400, 134.595800, 285.615100)",
        "(296.067400, 134.595800, 285.615100)",
        "(295.877600, 134.198000, 286.379900)",
        "(294.773100, 135.728600, 284.399700)",
        "(293.654500, 137.624700, 282.324200)",
        "(292.864400, 137.637000, 282.355800)",
        "(292.666500, 137.396100, 282.636800)",
        "(292.204800, 137.664700, 282.249600)",
        "(291.356400, 139.748500, 280.033600)",
        "(290.629500, 140.938200, 279.085400)",
        "(290.221600, 140.034300, 280.153800)",
        "(290.221600, 140.034300, 280.153800)",
        "(289.502400, 141.377400, 278.676500)",
        "(288.625800, 143.419600, 276.809500)",
        "(288.070200, 144.135600, 276.342400)",
        "(288.088700, 141.935600, 278.935500)",
        "(288.088700, 141.935600, 278.935500)",
        "(287.426000, 144.457800, 276.144000)",
        "(286.862200, 146.445100, 274.264600)",
        "(286.501100, 146.562100, 274.410700)",
        "(286.426500, 146.964400, 274.219800)",
        "(286.426500, 146.964400, 274.219800)",
        "(285.929500, 149.796400, 271.670500)",
        "(285.602500, 150.746000, 271.171800)",
        "(285.515600, 150.809100, 271.312800)",
        "(285.330900, 150.933900, 271.760800)",
        "(285.330900, 150.933900, 271.760800)",
        "(284.934700, 153.477000, 269.504700)",
        "(284.605400, 155.068500, 268.519100)",
        "(284.751300, 155.339500, 268.686300)",
        "(285.329800, 156.113300, 268.368200)",
        "(285.329800, 156.113300, 268.368200)",
        "(285.298800, 159.143700, 265.680700)",
        "(285.261000, 161.374600, 264.176500)",
        "(285.446300, 162.679100, 263.491300)",
        "(285.852800, 165.257900, 261.936200)",
        "(285.852800, 165.257900, 261.936200)",
        "(286.094000, 167.963600, 259.853000)",
        "(286.343000, 169.587500, 259.235400)",
        "(286.661700, 170.772400, 259.000900)",
        "(286.983600, 173.412400, 257.895300)",
        "(286.983600, 173.412400, 257.895300)",
        "(287.289200, 174.933300, 257.437600)",
        "(287.820600, 175.857400, 257.484300)",
        "(288.485400, 176.558300, 257.497700)",
        "(289.186300, 177.845500, 257.738800)",
        "(289.186300, 177.845500, 257.738800)",
        "(289.802600, 178.415800, 258.069200)",
        "(290.437800, 178.791900, 258.534800)",
        "(290.807400, 179.427100, 258.774300)",
        "(291.433700, 179.782700, 259.783600)",
        "(291.433700, 179.782700, 259.783600)",
        "(291.919100, 179.905000, 260.398100)",
        "(292.158800, 179.485100, 261.532100)",
        "(292.370800, 179.024300, 263.286300)",
        "(292.251600, 178.835100, 264.168300)",
        "(292.251600, 178.835100, 264.168300)",
        "(292.216600, 178.355600, 265.495900)",
        "(292.473500, 176.594500, 267.621500)",
        "(292.696400, 175.561900, 269.364700)",
        "(292.943700, 174.165900, 271.927100)",
        "(292.943700, 174.165900, 271.927100)",
        "(293.689500, 172.458000, 273.806500)",
        "(294.382400, 170.755900, 275.896500)",
        "(294.600600, 169.572200, 277.584800)",
        "(295.115600, 167.085700, 280.941700)",
        "(295.115600, 167.085700, 280.941700)",
        "(295.699300, 165.531200, 282.763900)",
        "(295.964200, 164.267800, 284.390000)",
        "(296.273700, 162.806800, 286.363800)",
        "(297.054100, 161.512700, 287.978100)",
        "(297.054100, 161.512700, 287.978100)",
        "(297.422000, 160.099000, 289.628600)",
        "(297.964500, 158.968400, 291.191200)",
        "(298.581600, 158.485400, 291.631300)",
        "(299.122000, 158.054500, 292.223100)",
        "(299.393600, 157.412700, 292.967000)",
        "(300.154100, 156.067800, 294.334300)",
        "(300.845400, 155.759000, 294.559200)",
        "(301.393700, 154.353000, 296.118700)",
        "(302.482700, 151.864900, 298.468400)",
        "(302.482700, 151.864900, 298.468400)",
        "(303.303700, 150.691200, 299.568000)",
        "(304.549900, 149.471300, 300.742400)",
        "(306.711100, 147.915300, 301.890700)",
        "(308.092500, 146.497300, 303.078600)",
        "(308.092500, 146.497300, 303.078600)",
        "(309.440600, 145.227400, 303.947900)",
        "(310.995000, 144.113300, 304.429400)",
        "(312.225000, 142.825700, 304.944500)",
        "(313.469600, 140.426800, 306.440400)",
        "(313.469600, 140.426800, 306.440400)",
        "(314.511700, 139.359900, 306.305600)",
        "(315.359700, 137.642200, 307.130500)",
        "(316.015600, 136.301700, 307.372500)",
        "(317.253100, 134.613200, 307.167800)",
        "(317.253100, 134.613200, 307.167800)",
        "(317.598000, 133.148200, 307.405300)",
        "(317.873100, 131.681800, 307.643100)",
        "(318.244700, 130.662700, 307.377800)",
        "(318.663500, 128.980900, 306.786700)",
        "(318.663500, 128.980900, 306.786700)",
        "(318.287100, 127.356900, 307.206600)",
        "(318.364200, 126.378800, 306.714300)",
        "(318.115000, 125.346300, 306.200000)",
        "(317.261600, 123.228900, 306.193900)",
        "(317.261600, 123.228900, 306.193900)",
        "(316.642500, 122.036100, 305.882200)",
        "(315.890400, 121.206600, 305.474200)",
        "(314.404900, 119.670900, 305.160100)",
        "(313.319600, 119.209500, 304.763500)",
        "(313.319600, 119.209500, 304.763500)",
        "(312.639300, 119.572400, 303.105100)",
        "(311.700200, 119.517100, 302.368800)",
        "(310.649400, 119.428300, 301.505900)",
        "(308.822400, 119.322200, 300.329900)",
        "(308.822400, 119.322200, 300.329900)",
        "(307.506800, 119.514100, 299.601900)",
        "(306.522800, 120.071500, 298.447800)",
        "(305.494300, 120.565500, 297.319300)",
        "(303.593300, 121.702000, 295.673300)",
        "(303.593300, 121.702000, 295.673300)",
        "(302.570200, 122.533200, 294.644600)",
        "(301.802900, 123.368300, 293.654500)",
        "(301.035200, 124.247600, 292.361400)",
        "(299.423800, 126.385000, 289.845600)",
        "(299.423800, 126.385000, 289.845600)",
        "(298.928200, 126.782000, 289.505700)",
        "(298.644800, 127.184500, 288.954000)",
        "(298.051500, 130.090700, 285.473100)",
        "(296.963300, 132.057200, 284.133400)",
        "(296.963300, 132.057200, 284.133400)",
        "(296.675300, 131.763700, 284.590600)",
        "(295.718700, 132.359300, 283.557300)",
        "(294.497600, 134.474000, 281.536300)",
        "(293.776200, 134.867800, 281.213600)",
        "(293.776200, 134.867800, 281.213600)",
        "(293.829700, 134.581300, 281.567300)",
        "(293.093100, 136.935800, 279.032700)",
        "(292.304700, 138.079100, 278.180100)",
        "(291.775300, 138.082000, 278.588500)",
        "(291.775300, 138.082000, 278.588500)",
        "(291.296800, 139.413600, 277.267400)",
        "(290.579200, 141.687200, 274.929600)",
        "(289.718600, 142.465900, 274.500900)",
        "(289.228100, 141.665700, 275.698200)",
        "(289.228100, 141.665700, 275.698200)",
        "(288.605900, 143.374200, 274.120200)",
        "(288.022500, 145.476700, 272.120000)",
        "(287.720800, 145.588700, 272.206400)",
        "(287.906700, 144.341000, 273.760500)",
        "(287.906700, 144.341000, 273.760500)",
        "(287.669400, 145.165800, 272.890300)",
        "(287.304500, 147.234200, 270.975100)",
        "(286.895100, 147.746300, 270.909800)",
        "(286.924200, 147.443200, 271.771200)",
        "(286.924200, 147.443200, 271.771200)",
        "(286.819700, 148.191000, 271.039000)",
        "(286.323500, 150.393200, 269.360900)",
        "(285.997900, 151.654700, 268.763900)",
        "(286.210900, 152.150000, 268.889700)",
        "(286.210900, 152.150000, 268.889700)",
        "(286.404900, 152.910900, 268.403300)",
        "(286.248000, 155.056600, 266.825500)",
        "(286.228600, 157.226200, 265.617600)",
        "(286.547200, 158.087500, 265.195400)",
        "(286.547200, 158.087500, 265.195400)",
        "(286.700200, 159.746000, 264.127700)",
        "(286.722500, 161.954800, 262.763100)",
        "(286.756700, 163.305300, 262.164300)",
        "(287.266100, 163.676800, 262.885300)",
        "(287.266100, 163.676800, 262.885300)",
        "(287.393100, 164.755500, 262.507000)",
        "(287.508600, 166.292100, 261.771700)",
        "(287.700600, 166.962800, 261.899200)",
        "(288.037100, 167.922100, 262.039900)",
        "(288.037100, 167.922100, 262.039900)",
        "(288.370200, 168.652900, 262.075400)",
        "(288.835300, 169.384900, 261.997000)",
        "(289.162000, 170.000400, 262.114000)",
        "(289.725000, 170.518200, 262.821500)",
        "(289.725000, 170.518200, 262.821500)",
        "(290.129100, 170.788700, 263.289000)",
        "(290.447400, 171.145500, 263.738700)",
        "(290.826500, 171.227100, 264.367400)",
        "(291.303200, 170.870700, 265.671700)",
        "(291.303200, 170.870700, 265.671700)",
        "(291.460100, 170.771900, 266.621700)",
        "(291.773700, 170.498200, 267.490100)",
        "(292.134900, 170.256900, 268.325000)",
        "(292.740100, 169.133400, 270.351200)",
        "(292.740100, 169.133400, 270.351200)",
        "(293.265600, 168.736400, 271.266700)",
        "(293.707100, 168.279200, 272.293200)",
        "(294.143800, 167.455800, 273.682000)",
        "(294.876900, 165.293800, 276.668900)",
        "(294.876900, 165.293800, 276.668900)",
        "(295.056000, 164.165600, 278.461900)",
        "(295.126400, 162.715300, 280.617100)",
        "(295.378600, 161.216300, 282.741000)",
        "(296.179600, 159.398200, 285.421800)",
        "(296.179600, 159.398200, 285.421800)",
        "(296.723500, 158.611000, 286.683200)",
        "(297.569600, 157.448600, 288.242800)",
        "(298.409500, 156.234000, 289.990300)",
        "(299.645800, 155.665100, 291.298000)",
        "(299.645800, 155.665100, 291.298000)",
        "(300.621000, 155.415900, 291.841900)",
        "(301.646200, 154.806600, 292.891300)",
        "(302.540500, 154.209600, 293.883000)",
        "(304.100700, 153.290000, 295.175600)",
        "(304.100700, 153.290000, 295.175600)",
        "(305.430500, 152.315200, 296.348900)",
        "(306.407000, 151.930700, 296.893600)",
        "(307.437400, 151.833700, 297.238300)",
        "(309.634400, 150.516800, 298.204000)",
        "(309.634400, 150.516800, 298.204000)",
        "(310.307600, 149.314300, 299.885600)",
        "(311.492400, 149.112900, 300.013800)",
        "(313.474000, 148.633900, 299.593800)",
        "(314.058600, 147.098900, 301.234200)",
        "(314.058600, 147.098900, 301.234200)",
        "(315.500200, 144.441800, 302.666800)",
        "(315.614200, 143.275700, 303.454600)",
        "(315.680700, 141.265400, 304.861600)",
        "(316.200100, 139.752900, 305.228400)",
        "(316.200100, 139.752900, 305.228400)",
        "(316.415200, 138.271000, 305.496400)",
        "(316.617700, 136.519300, 305.952200)",
        "(316.830900, 135.039900, 305.893700)",
        "(315.949000, 131.787700, 306.979300)",
        "(315.949000, 131.787700, 306.979300)",
        "(316.012500, 130.431800, 306.582600)",
        "(316.132900, 129.433100, 305.579500)",
        "(316.062300, 127.311000, 305.871100)",
        "(314.915500, 124.119500, 306.437200)",
        "(314.915500, 124.119500, 306.437200)",
        "(314.241300, 122.502700, 306.308500)",
        "(314.107800, 121.427100, 305.597300)",
        "(313.824600, 120.160200, 305.204100)",
        "(311.962700, 117.865600, 305.485300)",
        "(311.962700, 117.865600, 305.485300)",
        "(311.332100, 117.188500, 304.793200)",
        "(310.938400, 116.745000, 303.953500)",
        "(310.067500, 115.947100, 303.755900)",
        "(308.310600, 115.891700, 302.485800)",
        "(308.310600, 115.891700, 302.485800)",
        "(307.418600, 115.805600, 302.058700)",
        "(306.548500, 115.980900, 301.418800)",
        "(305.677300, 116.273800, 300.603000)",
        "(304.269000, 116.873900, 299.624800)",
        "(304.269000, 116.873900, 299.624800)",
        "(303.333700, 117.185700, 299.336500)",
        "(302.243700, 117.690600, 298.745000)",
        "(301.160500, 119.022400, 297.346400)",
        "(299.985800, 119.968800, 296.420000)",
        "(299.985800, 119.968800, 296.420000)",
        "(299.357900, 120.004400, 296.368200)",
        "(298.067600, 120.512100, 295.750100)",
        "(296.904400, 120.964000, 295.502400)",
        "(295.680200, 121.243600, 295.313300)",
        "(295.680200, 121.243600, 295.313300)",
        "(294.682900, 121.561000, 295.059400)",
        "(293.761700, 121.707000, 294.953200)",
        "(292.797500, 122.126900, 294.525500)",
        "(291.525300, 122.502500, 294.402000)",
        "(291.525300, 122.502500, 294.402000)",
        "(290.904800, 122.826000, 294.300200)",
        "(290.309300, 123.031300, 294.225300)",
        "(289.679300, 123.311200, 294.323600)",
        "(288.923500, 123.941700, 294.146100)",
        "(288.923500, 123.941700, 294.146100)",
        "(288.545200, 124.179700, 293.998400)",
        "(288.089200, 124.185600, 294.301100)",
        "(287.327900, 124.715600, 293.906400)",
        "(286.487100, 126.063200, 292.924200)",
        "(286.487100, 126.063200, 292.924200)",
        "(286.118900, 126.574500, 292.846900)",
        "(285.780400, 127.246000, 292.416100)",
        "(285.432800, 128.068500, 291.765800)",
        "(284.748700, 128.793300, 291.710700)",
        "(284.748700, 128.793300, 291.710700)",
        "(284.532000, 129.593500, 291.533800)",
        "(284.641900, 130.452600, 290.918200)",
        "(284.516900, 132.257000, 289.086000)",
        "(283.786400, 134.708500, 287.867000)",
        "(283.786400, 134.708500, 287.867000)",
        "(283.831300, 135.555300, 287.765100)",
        "(284.156400, 135.992700, 287.886000)",
        "(284.151200, 138.628600, 285.612300)",
        "(283.789500, 141.876400, 283.731500)",
        "(283.789500, 141.876400, 283.731500)",
        "(283.747400, 143.527900, 283.041100)",
        "(283.925800, 145.832600, 281.292100)",
        "(283.885600, 147.975300, 280.140900)",
        "(284.179500, 151.241700, 278.295800)",
        "(284.179500, 151.241700, 278.295800)",
        "(284.572300, 152.691500, 277.607200)",
        "(284.644400, 154.927000, 276.436200)",
        "(284.861100, 156.565900, 275.790300)",
        "(285.615900, 158.801500, 274.797400)",
        "(285.615900, 158.801500, 274.797400)",
        "(285.967900, 160.310400, 274.141200)",
        "(286.558100, 161.711900, 273.436200)",
        "(287.317300, 163.047900, 272.656300)",
        "(288.205900, 164.439900, 272.166800)",
        "(288.205900, 164.439900, 272.166800)",
        "(288.629900, 165.806000, 271.505000)",
        "(289.156900, 166.217900, 271.719300)",
        "(289.699000, 166.272000, 272.007700)",
        "(290.168500, 165.711200, 273.624600)",
        "(290.168500, 165.711200, 273.624600)",
        "(290.358600, 165.716100, 274.088800)",
        "(290.514200, 165.179600, 275.261900)",
        "(290.929600, 164.305200, 276.611200)",
        "(291.932300, 162.928400, 278.678100)",
        "(291.932300, 162.928400, 278.678100)",
        "(292.585400, 161.889900, 279.850700)",
        "(293.124800, 160.633900, 281.545500)",
        "(293.650200, 159.329000, 282.989400)",
        "(294.107700, 157.979500, 284.855300)",
        "(294.107700, 157.979500, 284.855300)",
        "(294.711500, 156.878600, 285.993100)",
        "(295.451800, 155.530700, 287.397200)",
        "(295.914600, 154.722500, 288.408800)",
        "(296.642300, 153.531300, 289.940200)",
        "(296.642300, 153.531300, 289.940200)",
        "(297.246600, 152.621100, 290.987500)",
        "(297.690500, 151.672100, 292.168900)",
        "(298.325000, 150.801900, 293.216600)",
        "(299.113300, 150.420900, 293.822500)",
        "(299.494600, 150.453200, 293.704300)",
        "(300.112500, 150.161200, 294.199000)",
        "(300.704200, 149.400700, 295.133200)",
        "(301.403300, 149.004400, 295.617000)",
        "(302.313400, 148.592300, 296.068800)",
        "(302.313400, 148.592300, 296.068800)",
        "(302.711100, 147.912300, 296.848700)",
        "(303.230400, 147.009800, 297.887700)",
        "(303.543300, 146.474000, 298.492200)",
        "(304.498900, 144.940700, 299.806300)",
        "(304.498900, 144.940700, 299.806300)",
        "(304.781100, 144.032700, 300.618700)",
        "(305.367100, 143.634700, 300.798800)",
        "(306.251300, 141.583900, 302.177800)",
        "(306.451700, 139.682200, 304.035300)",
        "(306.451700, 139.682200, 304.035300)",
        "(306.985000, 138.903900, 304.099000)",
        "(307.853000, 137.623300, 304.292300)",
        "(308.654700, 134.082200, 306.758900)",
        "(309.185500, 132.497100, 307.437100)",
        "(309.185500, 132.497100, 307.437100)",
        "(310.114500, 130.848900, 307.879200)",
        "(311.058100, 128.327500, 309.241900)",
        "(311.617200, 126.158400, 310.658700)",
        "(313.477100, 124.683600, 310.053700)",
        "(313.477100, 124.683600, 310.053700)",
        "(313.984500, 122.699700, 310.884300)",
        "(314.259100, 120.897600, 311.855800)",
        "(315.048600, 120.290300, 310.982700)",
        "(315.491700, 118.184600, 311.008800)",
        "(315.491700, 118.184600, 311.008800)",
        "(315.306700, 116.865400, 311.174300)",
        "(315.177000, 116.166500, 310.486900)",
        "(314.848700, 114.920700, 310.367000)",
        "(313.910100, 113.048000, 310.638300)",
        "(313.910100, 113.048000, 310.638300)",
        "(313.632000, 112.497100, 310.076600)",
        "(313.202200, 111.804800, 309.539000)",
        "(312.358600, 110.873100, 309.671100)",
        "(311.396000, 110.732400, 308.300700)",
        "(311.396000, 110.732400, 308.300700)",
        "(310.616200, 110.194400, 308.037500)",
        "(309.533800, 110.170700, 307.359800)",
        "(308.688600, 110.085100, 306.828800)",
        "(307.666900, 109.733900, 306.435200)",
        "(307.666900, 109.733900, 306.435200)",
        "(306.591400, 109.980500, 305.480600)",
        "(305.186400, 110.999100, 304.737500)",
        "(305.299600, 112.288400, 302.927300)",
        "(304.187400, 113.358400, 301.656400)",
        "(304.187400, 113.358400, 301.656400)",
        "(301.869200, 112.537200, 302.313800)",
        "(299.779300, 111.747700, 303.059100)",
        "(298.479500, 111.853800, 302.608600)",
        "(297.617200, 112.182700, 302.027300)",
        "(297.080600, 112.595100, 301.469800)",
        "(295.444100, 113.157900, 300.787900)",
        "(294.013000, 112.997100, 301.102500)",
        "(293.292700, 112.710800, 301.364900)",
        "(291.605900, 113.138700, 300.878400)",
        "(291.605900, 113.138700, 300.878400)",
        "(290.403500, 113.666300, 300.535900)",
        "(289.591100, 114.075900, 300.342400)",
        "(289.259900, 114.399300, 300.187100)",
        "(287.968900, 115.151400, 299.676900)",
        "(287.968900, 115.151400, 299.676900)",
        "(286.917400, 115.777800, 299.462300)",
        "(286.315300, 115.869800, 299.903200)",
        "(286.387000, 115.972200, 300.180800)",
        "(285.817500, 118.594800, 297.564700)",
        "(285.817500, 118.594800, 297.564700)",
        "(285.158700, 119.884500, 296.662000)",
        "(284.661700, 120.676500, 296.597900)",
        "(284.611300, 121.035800, 296.557900)",
        "(284.054100, 123.414800, 294.527600)",
        "(284.054100, 123.414800, 294.527600)",
        "(283.854400, 125.462100, 292.895200)",
        "(283.746400, 126.762400, 292.207600)",
        "(283.931000, 127.487400, 292.152300)",
        "(284.158600, 129.892800, 290.474000)",
        "(284.158600, 129.892800, 290.474000)",
        "(284.005200, 132.432600, 288.651200)",
        "(283.899800, 133.974800, 288.138500)",
        "(283.766500, 136.573300, 287.024900)",
        "(283.772500, 138.776200, 285.720100)",
        "(283.772500, 138.776200, 285.720100)",
        "(284.135700, 141.016200, 284.289000)",
        "(284.485700, 142.826700, 283.332900)",
        "(284.686800, 144.194300, 283.041000)",
        "(284.775700, 147.378000, 281.260500)",
        "(284.775700, 147.378000, 281.260500)",
        "(285.011100, 149.287400, 280.332000)",
        "(285.268200, 150.953400, 279.648000)",
        "(285.715100, 152.225700, 279.225100)",
        "(286.674900, 154.258300, 278.286000)",
        "(286.674900, 154.258300, 278.286000)",
        "(287.171800, 155.231400, 278.196200)",
        "(287.638400, 156.168500, 278.204600)",
        "(288.197500, 156.690500, 278.332900)",
        "(288.844000, 157.568900, 278.690400)",
        "(288.844000, 157.568900, 278.690400)",
        "(289.288100, 158.060200, 279.023400)",
        "(289.720900, 158.364900, 279.360300)",
        "(290.088700, 158.325200, 280.076700)",
        "(290.575600, 158.127500, 280.835600)",
        "(290.898800, 158.262400, 280.967900)",
        "(291.423200, 158.202600, 281.663600)",
        "(291.874100, 157.840600, 282.741500)",
        "(292.775400, 157.383500, 283.424900)",
        "(293.685200, 156.294300, 284.784200)",
        "(293.685200, 156.294300, 284.784200)",
        "(293.901900, 155.714800, 286.176100)",
        "(294.341400, 154.877400, 287.387800)",
        "(295.031200, 154.305900, 288.115200)",
        "(296.136600, 153.428500, 289.271200)",
        "(296.136600, 153.428500, 289.271200)",
        "(296.596300, 152.283400, 290.695600)",
        "(297.156800, 151.157400, 292.266100)",
        "(297.883000, 150.233000, 293.342000)",
        "(298.918500, 148.723100, 295.237100)",
        "(298.918500, 148.723100, 295.237100)",
        "(299.831000, 147.677700, 296.419900)",
        "(300.722200, 146.788800, 297.493300)",
        "(301.666300, 145.873400, 298.640300)",
        "(303.217800, 144.475000, 300.269000)",
        "(303.217800, 144.475000, 300.269000)",
        "(304.167300, 143.744700, 301.231400)",
        "(305.453600, 143.077000, 301.947100)",
        "(306.450800, 142.444800, 302.729100)",
        "(307.564200, 141.261400, 304.415100)",
        "(307.564200, 141.261400, 304.415100)",
        "(308.378800, 140.366200, 305.517000)",
        "(309.135900, 139.502500, 306.557300)",
        "(310.172400, 138.922800, 307.139700)",
        "(311.586100, 137.726300, 308.395600)",
        "(311.586100, 137.726300, 308.395600)",
        "(312.272900, 136.860600, 309.246800)",
        "(312.929400, 135.812800, 310.399700)",
        "(313.523800, 134.616700, 311.606600)",
        "(315.163400, 133.382800, 312.470900)",
        "(315.163400, 133.382800, 312.470900)",
        "(316.179200, 132.910700, 312.483300)",
        "(316.603900, 131.401200, 313.912000)",
        "(317.347100, 129.902500, 315.116800)",
        "(318.615700, 128.298300, 315.710400)",
        "(318.615700, 128.298300, 315.710400)",
        "(319.455400, 126.862500, 316.732400)",
        "(320.026400, 125.582300, 317.302100)",
        "(320.632300, 123.811300, 318.355300)",
        "(321.728500, 122.464800, 318.562400)",
        "(321.728500, 122.464800, 318.562400)",
        "(322.529900, 121.525800, 318.482700)",
        "(322.735000, 119.834100, 319.314400)",
        "(323.152900, 118.437900, 319.601000)",
        "(323.955000, 117.180600, 318.832200)",
        "(323.955000, 117.180600, 318.832200)",
        "(323.977200, 115.723600, 318.981400)",
        "(323.897700, 114.300500, 318.985700)",
        "(323.883100, 113.400700, 318.289200)",
        "(323.179500, 111.752100, 318.075800)",
        "(323.179500, 111.752100, 318.075800)",
        "(322.862300, 111.242100, 317.049600)",
        "(322.125500, 110.197200, 316.515300)",
        "(320.907200, 108.876100, 316.766200)",
        "(320.045100, 108.444400, 315.967500)",
        "(319.673500, 108.220700, 315.504400)",
        "(318.615800, 107.101100, 315.382800)",
        "(316.977100, 106.322800, 315.063300)",
        "(315.721600, 105.898300, 314.487500)",
        "(313.877700, 104.554000, 314.599000)",
        "(313.877700, 104.554000, 314.599000)",
        "(312.297400, 103.971900, 314.428700)",
        "(310.721400, 103.749300, 314.016100)",
        "(309.593800, 103.820700, 313.277800)",
        "(307.514100, 103.643800, 312.676100)",
        "(307.514100, 103.643800, 312.676100)",
        "(306.008200, 103.596600, 312.385900)",
        "(304.940700, 103.438000, 312.099100)",
        "(303.940200, 103.213600, 311.921200)",
        "(302.143400, 103.374800, 311.313700)",
        "(302.143400, 103.374800, 311.313700)",
        "(301.265400, 103.673600, 310.738800)",
        "(300.608000, 103.604600, 310.721500)",
        "(300.022900, 103.367800, 311.066900)",
        "(298.310700, 104.580100, 309.416900)",
        "(298.310700, 104.580100, 309.416900)",
        "(297.485400, 104.848000, 309.281700)",
        "(296.915500, 105.019600, 309.252400)",
        "(295.912300, 105.303100, 308.959500)",
        "(294.409700, 105.802600, 308.676500)",
        "(294.409700, 105.802600, 308.676500)",
        "(293.952600, 106.234100, 308.440700)",
        "(293.302100, 106.796700, 308.087100)",
        "(292.665900, 107.115100, 307.979600)",
        "(292.071800, 108.272900, 306.743600)",
        "(292.071800, 108.272900, 306.743600)",
        "(291.764300, 108.071100, 307.269600)",
        "(291.538300, 107.802800, 308.029100)",
        "(291.218000, 108.424300, 307.403600)",
        "(290.608500, 108.852900, 307.080300)",
        "(290.608500, 108.852900, 307.080300)",
        "(290.180100, 108.493900, 308.060800)",
        "(290.412800, 108.872400, 307.731000)",
        "(289.748200, 109.563800, 307.089100)",
        "(289.012600, 109.682300, 307.499600)",
        "(289.012600, 109.682300, 307.499600)",
        "(288.693500, 110.702700, 306.781300)",
        "(288.714200, 111.919300, 305.763000)",
        "(288.504700, 113.163300, 304.612700)",
        "(287.490900, 114.956100, 303.624200)",
        "(287.490900, 114.956100, 303.624200)",
        "(287.024800, 116.648100, 302.363100)",
        "(286.849500, 118.673800, 301.092300)",
        "(286.620300, 120.422400, 299.970200)",
        "(286.620300, 120.422400, 299.970200)",
        "(286.190300, 123.509000, 297.577300)",
        "(285.965400, 126.578600, 294.938100)",
        "(286.018700, 129.492600, 292.606300)",
        "(286.536600, 132.601900, 290.036700)",
        "(287.051200, 136.174100, 287.415300)",
        "(287.051200, 136.174100, 287.415300)",
        "(287.196300, 137.890000, 286.547200)",
        "(287.470600, 139.462800, 285.897200)",
        "(287.895400, 140.794600, 285.597300)",
        "(288.349300, 143.196300, 284.853700)",
        "(288.349300, 143.196300, 284.853700)",
        "(288.824400, 145.126700, 283.997600)",
        "(289.706000, 146.588900, 283.401400)",
        "(290.537200, 148.029400, 282.891700)",
        "(290.880000, 150.113200, 282.769600)",
        "(290.880000, 150.113200, 282.769600)",
        "(291.125500, 151.386600, 282.687300)",
        "(291.743700, 152.400300, 282.825100)",
        "(292.259700, 153.385500, 282.896400)",
        "(292.730800, 153.966800, 284.097400)",
        "(292.730800, 153.966800, 284.097400)",
        "(293.136700, 154.308800, 284.864700)",
        "(293.777200, 154.124700, 286.040400)",
        "(294.306900, 153.813500, 287.417300)",
        "(294.824200, 153.128800, 289.383500)",
        "(294.824200, 153.128800, 289.383500)",
        "(295.183300, 152.166200, 291.220800)",
        "(295.585700, 151.077100, 293.179700)",
        "(296.139300, 149.962700, 295.053900)",
        "(297.164900, 147.864500, 298.008100)",
        "(297.164900, 147.864500, 298.008100)",
        "(298.017900, 146.708600, 299.721700)",
        "(298.872300, 145.701500, 301.132600)",
        "(299.899700, 144.995700, 302.269500)",
        "(301.635200, 144.528000, 302.901800)",
        "(301.635200, 144.528000, 302.901800)",
        "(302.694200, 143.875300, 303.665900)",
        "(303.516900, 143.195000, 304.663300)",
        "(304.511100, 142.638400, 305.259700)",
        "(306.221400, 142.049100, 305.605100)",
        "(306.221400, 142.049100, 305.605100)",
        "(306.843800, 141.249600, 306.478300)",
        "(307.641700, 140.402700, 307.560000)",
        "(308.862700, 139.819400, 307.866000)",
        "(310.208100, 138.878400, 308.438700)",
        "(310.208100, 138.878400, 308.438700)",
        "(310.526500, 137.923700, 309.444000)",
        "(311.175400, 136.618100, 310.428000)",
        "(311.983600, 135.373800, 311.327700)",
        "(312.987100, 133.767100, 312.164100)",
        "(312.987100, 133.767100, 312.164100)",
        "(313.206100, 132.501800, 312.869300)",
        "(313.769100, 131.093600, 313.544200)",
        "(314.314000, 129.867400, 313.619000)",
        "(314.824100, 126.809900, 315.079300)",
        "(314.824100, 126.809900, 315.079300)",
        "(314.647500, 124.652300, 316.213200)",
        "(315.228700, 123.349000, 316.104900)",
        "(315.995200, 122.382900, 315.454700)",
        "(316.068300, 119.543800, 316.468600)",
        "(316.068300, 119.543800, 316.468600)",
        "(316.412800, 118.120000, 316.356100)",
        "(316.777500, 116.690800, 316.254800)",
        "(316.842500, 114.604200, 317.008000)",
        "(317.230700, 113.558800, 315.959300)",
        "(317.230700, 113.558800, 315.959300)",
        "(317.621100, 112.789400, 315.207900)",
        "(317.288300, 111.131600, 315.612900)",
        "(316.743000, 109.632400, 315.808900)",
        "(316.171100, 107.910600, 315.357500)",
        "(316.171100, 107.910600, 315.357500)",
        "(315.548200, 106.899100, 315.245200)",
        "(315.016800, 106.420200, 314.494900)",
        "(314.500600, 105.635400, 314.124000)",
        "(313.535700, 104.111000, 314.347000)",
        "(313.535700, 104.111000, 314.347000)",
        "(312.923600, 103.939200, 313.525400)",
        "(312.175100, 103.525700, 313.220900)",
        "(311.325000, 103.005000, 312.720600)",
        "(310.321800, 102.911000, 312.228700)",
        "(310.321800, 102.911000, 312.228700)",
        "(309.313600, 102.846700, 311.821100)",
        "(308.465900, 102.846800, 311.399800)",
        "(307.769500, 102.930300, 310.915600)",
        "(306.005200, 103.119900, 310.321200)",
        "(306.005200, 103.119900, 310.321200)",
        "(305.129900, 103.381700, 309.774200)",
        "(304.366300, 103.582900, 309.481400)",
        "(302.765500, 104.381600, 308.424400)",
        "(301.741100, 104.698100, 308.008300)",
        "(301.741100, 104.698100, 308.008300)",
        "(300.921400, 104.792900, 307.929300)",
        "(300.463100, 105.048000, 307.694900)",
        "(299.536500, 105.631700, 307.014200)",
        "(298.257000, 106.501500, 306.132400)",
        "(298.257000, 106.501500, 306.132400)",
        "(297.571200, 106.534900, 306.162200)",
        "(296.998800, 106.594900, 306.237100)",
        "(296.156200, 107.339400, 305.417800)",
        "(295.029100, 107.357700, 305.464900)",
        "(295.029100, 107.357700, 305.464900)",
        "(294.554700, 107.467800, 305.398800)",
        "(294.151400, 107.915300, 305.271700)",
        "(293.591800, 108.372600, 304.779000)",
        "(292.794500, 108.400300, 305.170800)",
        "(292.794500, 108.400300, 305.170800)",
        "(292.377700, 108.786600, 304.835600)",
        "(292.033600, 109.097800, 304.756700)",
        "(291.483500, 110.017500, 304.208300)",
        "(291.255900, 111.008300, 303.341300)",
        "(291.255900, 111.008300, 303.341300)",
        "(290.932300, 111.961600, 302.670200)",
        "(290.578200, 113.227700, 301.557800)",
        "(290.007000, 114.453300, 300.578200)",
        "(289.273700, 116.368700, 299.084600)",
        "(289.273700, 116.368700, 299.084600)",
        "(288.963000, 117.459100, 298.500500)",
        "(288.850400, 118.683800, 297.694900)",
        "(288.831600, 119.776400, 297.170700)",
        "(288.559300, 121.120900, 296.593800)",
        "(288.559300, 121.120900, 296.593800)",
        "(288.238800, 121.853700, 296.608000)",
        "(287.855400, 122.752900, 296.601200)",
        "(287.660200, 123.938700, 296.337700)",
        "(287.769600, 126.966200, 294.054000)",
        "(287.769600, 126.966200, 294.054000)",
[truncated: 265,983 more chars]
