# Supplementary material for: Playing the mirror game in virtual reality with an autonomous character
Source: Sci Rep. 2022 Dec 9;12:21329. doi: 10.1038/s41598-022-25197-z (PMC9734752; doi:10.1038/s41598-022-25197-z)
Supplement: Supplementary file 2 — Supplementary Information 1. [file 41598_2022_25197_MOESM2_ESM.zip › Data/Couple23/baseline_player2.json]

{
    "isFemale": false,
    "eyesLevel": 1.6687366962432862,
    "timestamps": [
        0.0,
        0.019989013671875,
        0.0399932861328125,
        0.05999755859375,
        0.0800018310546875,
        0.0999908447265625,
        0.1199951171875,
        0.1399993896484375,
        0.1599884033203125,
        0.17999267578125,
        0.1999969482421875,
        0.220001220703125,
        0.239990234375,
        0.2599945068359375,
        0.279998779296875,
        0.3000030517578125,
        0.3199920654296875,
        0.339996337890625,
        0.3600006103515625,
        0.3799896240234375,
        0.399993896484375,
        0.4199981689453125,
        0.44000244140625,
        0.459991455078125,
        0.4799957275390625,
        0.5,
        0.519989013671875,
        0.5399932861328125,
        0.55999755859375,
        0.5800018310546875,
        0.5999908447265625,
        0.6199951171875,
        0.6399993896484375,
        0.6599884033203125,
        0.67999267578125,
        0.6999969482421875,
        0.720001220703125,
        0.739990234375,
        0.7599945068359375,
        0.779998779296875,
        0.8000030517578125,
        0.8199920654296875,
        0.839996337890625,
        0.8600006103515625,
        0.8799896240234375,
        0.899993896484375,
        0.9199981689453125,
        0.94000244140625,
        0.959991455078125,
        0.9799957275390625,
        1.0,
        1.019989013671875,
        1.0399932861328126,
        1.05999755859375,
        1.0800018310546876,
        1.0999908447265626,
        1.1199951171875,
        1.1399993896484376,
        1.1599884033203126,
        1.17999267578125,
        1.1999969482421876,
        1.220001220703125,
        1.239990234375,
        1.2599945068359376,
        1.279998779296875,
        1.3000030517578126,
        1.3199920654296876,
        1.339996337890625,
        1.3600006103515626,
        1.3799896240234376,
        1.399993896484375,
        1.4199981689453126,
        1.44000244140625,
        1.459991455078125,
        1.4799957275390626,
        1.5,
        1.519989013671875,
        1.5399932861328126,
        1.55999755859375,
        1.5800018310546876,
        1.5999908447265626,
        1.6199951171875,
        1.6399993896484376,
        1.6599884033203126,
        1.67999267578125,
        1.6999969482421876,
        1.720001220703125,
        1.739990234375,
        1.7599945068359376,
        1.779998779296875,
        1.8000030517578126,
        1.8199920654296876,
        1.839996337890625,
        1.8600006103515626,
        1.8799896240234376,
        1.899993896484375,
        1.9199981689453126,
        1.94000244140625,
        1.959991455078125,
        1.9799957275390626,
        2.0,
        2.019989013671875,
        2.0399932861328127,
        2.05999755859375,
        2.0800018310546877,
        2.0999908447265627,
        2.1199951171875,
        2.1399993896484377,
        2.1599884033203127,
        2.17999267578125,
        2.1999969482421877,
        2.220001220703125,
        2.239990234375,
        2.2599945068359377,
        2.279998779296875,
        2.3000030517578127,
        2.3199920654296877,
        2.339996337890625,
        2.3600006103515627,
        2.3799896240234377,
        2.399993896484375,
        2.4199981689453127,
        2.44000244140625,
        2.459991455078125,
        2.4799957275390627,
        2.5,
        2.519989013671875,
        2.5399932861328127,
        2.55999755859375,
        2.5800018310546877,
        2.5999908447265627,
        2.6199951171875,
        2.6399993896484377,
        2.6599884033203127,
        2.67999267578125,
        2.6999969482421877,
        2.720001220703125,
        2.739990234375,
        2.7599945068359377,
        2.779998779296875,
        2.8000030517578127,
        2.8199920654296877,
        2.839996337890625,
        2.8600006103515627,
        2.8799896240234377,
        2.899993896484375,
        2.9199981689453127,
        2.94000244140625,
        2.959991455078125,
        2.9799957275390627,
        3.0,
        3.019989013671875,
        3.0399932861328127,
        3.05999755859375,
        3.0800018310546877,
        3.0999908447265627,
        3.1199951171875,
        3.1399993896484377,
        3.1599884033203127,
        3.17999267578125,
        3.1999969482421877,
        3.220001220703125,
        3.239990234375,
        3.2599945068359377,
        3.279998779296875,
        3.3000030517578127,
        3.3199920654296877,
        3.339996337890625,
        3.3600006103515627,
        3.3799896240234377,
        3.399993896484375,
        3.4199981689453127,
        3.44000244140625,
        3.459991455078125,
        3.4799957275390627,
        3.5,
        3.519989013671875,
        3.5399932861328127,
        3.55999755859375,
        3.5800018310546877,
        3.5999908447265627,
        3.6199951171875,
        3.6399993896484377,
        3.6599884033203127,
        3.67999267578125,
        3.6999969482421877,
        3.720001220703125,
        3.739990234375,
        3.7599945068359377,
        3.779998779296875,
        3.8000030517578127,
        3.8199920654296877,
        3.839996337890625,
        3.8600006103515627,
        3.8799896240234377,
        3.899993896484375,
        3.9199981689453127,
        3.94000244140625,
        3.959991455078125,
        3.9799957275390627,
        4.0,
        4.019989013671875,
        4.0399932861328129,
        4.05999755859375,
        4.0800018310546879,
        4.0999908447265629,
        4.1199951171875,
        4.1399993896484379,
        4.1599884033203129,
        4.17999267578125,
        4.1999969482421879,
        4.220001220703125,
        4.239990234375,
        4.2599945068359379,
        4.279998779296875,
        4.3000030517578129,
        4.3199920654296879,
        4.339996337890625,
        4.3600006103515629,
        4.3799896240234379,
        4.399993896484375,
        4.4199981689453129,
        4.44000244140625,
        4.459991455078125,
        4.4799957275390629,
        4.5,
        4.519989013671875,
        4.5399932861328129,
        4.55999755859375,
        4.5800018310546879,
        4.5999908447265629,
        4.6199951171875,
        4.6399993896484379,
        4.6599884033203129,
        4.67999267578125,
        4.6999969482421879,
        4.720001220703125,
        4.739990234375,
        4.7599945068359379,
        4.779998779296875,
        4.8000030517578129,
        4.8199920654296879,
        4.839996337890625,
        4.8600006103515629,
        4.8799896240234379,
        4.899993896484375,
        4.9199981689453129,
        4.94000244140625,
        4.959991455078125,
        4.9799957275390629,
        5.0,
        5.019989013671875,
        5.0399932861328129,
        5.05999755859375,
        5.0800018310546879,
        5.0999908447265629,
        5.1199951171875,
        5.1399993896484379,
        5.1599884033203129,
        5.17999267578125,
        5.1999969482421879,
        5.220001220703125,
        5.239990234375,
        5.2599945068359379,
        5.279998779296875,
        5.3000030517578129,
        5.3199920654296879,
        5.339996337890625,
        5.3600006103515629,
        5.3799896240234379,
        5.399993896484375,
        5.4199981689453129,
        5.44000244140625,
        5.459991455078125,
        5.4799957275390629,
        5.5,
        5.519989013671875,
        5.5399932861328129,
        5.55999755859375,
        5.5800018310546879,
        5.5999908447265629,
        5.6199951171875,
        5.6399993896484379,
        5.6599884033203129,
        5.67999267578125,
        5.6999969482421879,
        5.720001220703125,
        5.739990234375,
        5.7599945068359379,
        5.779998779296875,
        5.8000030517578129,
        5.8199920654296879,
        5.839996337890625,
        5.8600006103515629,
        5.8799896240234379,
        5.899993896484375,
        5.9199981689453129,
        5.94000244140625,
        5.959991455078125,
        5.9799957275390629,
        6.0,
        6.019989013671875,
        6.0399932861328129,
        6.05999755859375,
        6.0800018310546879,
        6.0999908447265629,
        6.1199951171875,
        6.1399993896484379,
        6.1599884033203129,
        6.17999267578125,
        6.1999969482421879,
        6.220001220703125,
        6.239990234375,
        6.2599945068359379,
        6.279998779296875,
        6.3000030517578129,
        6.3199920654296879,
        6.339996337890625,
        6.3600006103515629,
        6.3799896240234379,
        6.399993896484375,
        6.4199981689453129,
        6.44000244140625,
        6.459991455078125,
        6.4799957275390629,
        6.5,
        6.519989013671875,
        6.5399932861328129,
        6.55999755859375,
        6.5800018310546879,
        6.5999908447265629,
        6.6199951171875,
        6.6399993896484379,
        6.6599884033203129,
        6.67999267578125,
        6.6999969482421879,
        6.720001220703125,
        6.739990234375,
        6.7599945068359379,
        6.779998779296875,
        6.8000030517578129,
        6.8199920654296879,
        6.839996337890625,
        6.8600006103515629,
        6.8799896240234379,
        6.899993896484375,
        6.9199981689453129,
        6.94000244140625,
        6.959991455078125,
        6.9799957275390629,
        7.0,
        7.019989013671875,
        7.0399932861328129,
        7.05999755859375,
        7.0800018310546879,
        7.0999908447265629,
        7.1199951171875,
        7.1399993896484379,
        7.1599884033203129,
        7.17999267578125,
        7.1999969482421879,
        7.220001220703125,
        7.239990234375,
        7.2599945068359379,
        7.279998779296875,
        7.3000030517578129,
        7.3199920654296879,
        7.339996337890625,
        7.3600006103515629,
        7.3799896240234379,
        7.399993896484375,
        7.4199981689453129,
        7.44000244140625,
        7.459991455078125,
        7.4799957275390629,
        7.5,
        7.519989013671875,
        7.5399932861328129,
        7.55999755859375,
        7.5800018310546879,
        7.5999908447265629,
        7.6199951171875,
        7.6399993896484379,
        7.6599884033203129,
        7.67999267578125,
        7.6999969482421879,
        7.720001220703125,
        7.739990234375,
        7.7599945068359379,
        7.779998779296875,
        7.8000030517578129,
        7.8199920654296879,
        7.839996337890625,
        7.8600006103515629,
        7.8799896240234379,
        7.899993896484375,
        7.9199981689453129,
        7.94000244140625,
        7.959991455078125,
        7.9799957275390629,
        8.0,
        8.019989013671875,
        8.039993286132813,
        8.05999755859375,
        8.080001831054688,
        8.099990844726563,
        8.1199951171875,
        8.139999389648438,
        8.159988403320313,
        8.17999267578125,
        8.199996948242188,
        8.220001220703125,
        8.239990234375,
        8.259994506835938,
        8.279998779296875,
        8.300003051757813,
        8.319992065429688,
        8.339996337890625,
        8.360000610351563,
        8.379989624023438,
        8.399993896484375,
        8.419998168945313,
        8.44000244140625,
        8.459991455078125,
        8.479995727539063,
        8.5,
        8.519989013671875,
        8.539993286132813,
        8.55999755859375,
        8.580001831054688,
        8.599990844726563,
        8.6199951171875,
        8.639999389648438,
        8.659988403320313,
        8.67999267578125,
        8.699996948242188,
        8.720001220703125,
        8.739990234375,
        8.759994506835938,
        8.779998779296875,
        8.800003051757813,
        8.819992065429688,
        8.839996337890625,
        8.860000610351563,
        8.879989624023438,
        8.899993896484375,
        8.919998168945313,
        8.94000244140625,
        8.959991455078125,
        8.979995727539063,
        9.0,
        9.019989013671875,
        9.039993286132813,
        9.05999755859375,
        9.080001831054688,
        9.099990844726563,
        9.1199951171875,
        9.139999389648438,
        9.159988403320313,
        9.17999267578125,
        9.199996948242188,
        9.220001220703125,
        9.239990234375,
        9.259994506835938,
        9.279998779296875,
        9.300003051757813,
        9.319992065429688,
        9.339996337890625,
        9.360000610351563,
        9.379989624023438,
        9.399993896484375,
        9.419998168945313,
        9.44000244140625,
        9.459991455078125,
        9.479995727539063,
        9.5,
        9.519989013671875,
        9.539993286132813,
        9.55999755859375,
        9.580001831054688,
        9.599990844726563,
        9.6199951171875,
        9.639999389648438,
        9.659988403320313,
        9.67999267578125,
        9.699996948242188,
        9.720001220703125,
        9.739990234375,
        9.759994506835938,
        9.779998779296875,
        9.800003051757813,
        9.819992065429688,
        9.839996337890625,
        9.860000610351563,
        9.879989624023438,
        9.899993896484375,
        9.919998168945313,
        9.94000244140625,
        9.959991455078125,
        9.979995727539063,
        10.0,
        10.019989013671875,
        10.039993286132813,
        10.05999755859375,
        10.080001831054688,
        10.099990844726563,
        10.1199951171875,
        10.139999389648438,
        10.159988403320313,
        10.17999267578125,
        10.199996948242188,
        10.220001220703125,
        10.239990234375,
        10.259994506835938,
        10.279998779296875,
        10.300003051757813,
        10.319992065429688,
        10.339996337890625,
        10.360000610351563,
        10.379989624023438,
        10.399993896484375,
        10.419998168945313,
        10.44000244140625,
        10.459991455078125,
        10.479995727539063,
        10.5,
        10.519989013671875,
        10.539993286132813,
        10.55999755859375,
        10.580001831054688,
        10.599990844726563,
        10.6199951171875,
        10.639999389648438,
        10.659988403320313,
        10.67999267578125,
        10.699996948242188,
        10.720001220703125,
        10.739990234375,
        10.759994506835938,
        10.779998779296875,
        10.79998779296875,
        10.819992065429688,
        10.839996337890625,
        10.860000610351563,
        10.879989624023438,
        10.899993896484375,
        10.919998168945313,
        10.94000244140625,
        10.959991455078125,
        10.979995727539063,
        11.0,
        11.019989013671875,
        11.039993286132813,
        11.05999755859375,
        11.080001831054688,
        11.099990844726563,
        11.1199951171875,
        11.139999389648438,
        11.159988403320313,
        11.17999267578125,
        11.199996948242188,
        11.220001220703125,
        11.239990234375,
        11.259994506835938,
        11.279998779296875,
        11.29998779296875,
        11.319992065429688,
        11.339996337890625,
        11.360000610351563,
        11.379989624023438,
        11.399993896484375,
        11.419998168945313,
        11.44000244140625,
        11.459991455078125,
        11.479995727539063,
        11.5,
        11.519989013671875,
        11.539993286132813,
        11.55999755859375,
        11.580001831054688,
        11.599990844726563,
        11.6199951171875,
        11.639999389648438,
        11.659988403320313,
        11.67999267578125,
        11.699996948242188,
        11.720001220703125,
        11.739990234375,
        11.759994506835938,
        11.779998779296875,
        11.79998779296875,
        11.819992065429688,
        11.839996337890625,
        11.860000610351563,
        11.879989624023438,
        11.899993896484375,
        11.919998168945313,
        11.94000244140625,
        11.959991455078125,
        11.979995727539063,
        12.0,
        12.019989013671875,
        12.039993286132813,
        12.05999755859375,
        12.080001831054688,
        12.099990844726563,
        12.1199951171875,
        12.139999389648438,
        12.159988403320313,
        12.17999267578125,
        12.199996948242188,
        12.220001220703125,
        12.239990234375,
        12.259994506835938,
        12.279998779296875,
        12.29998779296875,
        12.319992065429688,
        12.339996337890625,
        12.360000610351563,
        12.379989624023438,
        12.399993896484375,
        12.419998168945313,
        12.44000244140625,
        12.459991455078125,
        12.479995727539063,
        12.5,
        12.519989013671875,
        12.539993286132813,
        12.55999755859375,
        12.580001831054688,
        12.599990844726563,
        12.6199951171875,
        12.639999389648438,
        12.659988403320313,
        12.67999267578125,
        12.699996948242188,
        12.720001220703125,
        12.739990234375,
        12.759994506835938,
        12.779998779296875,
        12.79998779296875,
        12.819992065429688,
        12.839996337890625,
        12.860000610351563,
        12.879989624023438,
        12.899993896484375,
        12.919998168945313,
        12.94000244140625,
        12.959991455078125,
        12.979995727539063,
        13.0,
        13.019989013671875,
        13.039993286132813,
        13.05999755859375,
        13.080001831054688,
        13.099990844726563,
        13.1199951171875,
        13.139999389648438,
        13.159988403320313,
        13.17999267578125,
        13.199996948242188,
        13.220001220703125,
        13.239990234375,
        13.259994506835938,
        13.279998779296875,
        13.29998779296875,
        13.319992065429688,
        13.339996337890625,
        13.360000610351563,
        13.379989624023438,
        13.399993896484375,
        13.419998168945313,
        13.44000244140625,
        13.459991455078125,
        13.479995727539063,
        13.5,
        13.519989013671875,
        13.539993286132813,
        13.55999755859375,
        13.580001831054688,
        13.599990844726563,
        13.6199951171875,
        13.639999389648438,
        13.659988403320313,
        13.67999267578125,
        13.699996948242188,
        13.720001220703125,
        13.739990234375,
        13.759994506835938,
        13.779998779296875,
        13.79998779296875,
        13.819992065429688,
        13.839996337890625,
        13.860000610351563,
        13.879989624023438,
        13.899993896484375,
        13.919998168945313,
        13.94000244140625,
        13.959991455078125,
        13.979995727539063,
        14.0,
        14.019989013671875,
        14.039993286132813,
        14.05999755859375,
        14.080001831054688,
        14.099990844726563,
        14.1199951171875,
        14.139999389648438,
        14.159988403320313,
        14.17999267578125,
        14.199996948242188,
        14.220001220703125,
        14.239990234375,
        14.259994506835938,
        14.279998779296875,
        14.29998779296875,
        14.319992065429688,
        14.339996337890625,
        14.360000610351563,
        14.379989624023438,
        14.399993896484375,
        14.419998168945313,
        14.44000244140625,
        14.459991455078125,
        14.479995727539063,
        14.5,
        14.519989013671875,
        14.539993286132813,
        14.55999755859375,
        14.580001831054688,
        14.599990844726563,
        14.6199951171875,
        14.639999389648438,
        14.659988403320313,
        14.67999267578125,
        14.699996948242188,
        14.720001220703125,
        14.739990234375,
        14.759994506835938,
        14.779998779296875,
        14.79998779296875,
        14.819992065429688,
        14.839996337890625,
        14.860000610351563,
        14.879989624023438,
        14.899993896484375,
        14.919998168945313,
        14.94000244140625,
        14.959991455078125,
        14.979995727539063,
        15.0,
        15.019989013671875,
        15.039993286132813,
        15.05999755859375,
        15.080001831054688,
        15.099990844726563,
        15.1199951171875,
        15.139999389648438,
        15.159988403320313,
        15.17999267578125,
        15.199996948242188,
        15.220001220703125,
        15.239990234375,
        15.259994506835938,
        15.279998779296875,
        15.29998779296875,
        15.319992065429688,
        15.339996337890625,
        15.360000610351563,
        15.379989624023438,
        15.399993896484375,
        15.419998168945313,
        15.44000244140625,
        15.459991455078125,
        15.479995727539063,
        15.5,
        15.519989013671875,
        15.539993286132813,
        15.55999755859375,
        15.580001831054688,
        15.599990844726563,
        15.6199951171875,
        15.639999389648438,
        15.659988403320313,
        15.67999267578125,
        15.699996948242188,
        15.720001220703125,
        15.739990234375,
        15.759994506835938,
        15.779998779296875,
        15.79998779296875,
        15.819992065429688,
        15.839996337890625,
        15.860000610351563,
        15.879989624023438,
        15.899993896484375,
        15.919998168945313,
        15.94000244140625,
        15.959991455078125,
        15.979995727539063,
        16.0,
        16.019989013671876,
        16.039993286132814,
        16.05999755859375,
        16.080001831054689,
        16.099990844726564,
        16.1199951171875,
        16.139999389648439,
        16.159988403320314,
        16.17999267578125,
        16.199996948242189,
        16.220001220703126,
        16.239990234375,
        16.259994506835939,
        16.279998779296876,
        16.29998779296875,
        16.319992065429689,
        16.339996337890626,
        16.360000610351564,
        16.379989624023439,
        16.399993896484376,
        16.419998168945314,
        16.44000244140625,
        16.459991455078126,
        16.479995727539064,
        16.5,
        16.519989013671876,
        16.539993286132814,
        16.55999755859375,
        16.580001831054689,
        16.599990844726564,
        16.6199951171875,
        16.639999389648439,
        16.659988403320314,
        16.67999267578125,
        16.699996948242189,
        16.720001220703126,
        16.739990234375,
        16.759994506835939,
        16.779998779296876,
        16.79998779296875,
        16.819992065429689,
        16.839996337890626,
        16.860000610351564,
        16.879989624023439,
        16.899993896484376,
        16.919998168945314,
        16.94000244140625,
        16.959991455078126,
        16.979995727539064,
        17.0,
        17.019989013671876,
        17.039993286132814,
        17.05999755859375,
        17.080001831054689,
        17.099990844726564,
        17.1199951171875,
        17.139999389648439,
        17.159988403320314,
        17.17999267578125,
        17.199996948242189,
        17.220001220703126,
        17.239990234375,
        17.259994506835939,
        17.279998779296876,
        17.29998779296875,
        17.319992065429689,
        17.339996337890626,
        17.360000610351564,
        17.379989624023439,
        17.399993896484376,
        17.419998168945314,
        17.44000244140625,
        17.459991455078126,
        17.479995727539064,
        17.5,
        17.519989013671876,
        17.539993286132814,
        17.55999755859375,
        17.580001831054689,
        17.599990844726564,
        17.6199951171875,
        17.639999389648439,
        17.659988403320314,
        17.67999267578125,
        17.699996948242189,
        17.720001220703126,
        17.739990234375,
        17.759994506835939,
        17.779998779296876,
        17.79998779296875,
        17.819992065429689,
        17.839996337890626,
        17.860000610351564,
        17.879989624023439,
        17.899993896484376,
        17.919998168945314,
        17.94000244140625,
        17.959991455078126,
        17.979995727539064,
        18.0,
        18.019989013671876,
        18.039993286132814,
        18.05999755859375,
        18.080001831054689,
        18.099990844726564,
        18.1199951171875,
        18.139999389648439,
        18.159988403320314,
        18.17999267578125,
        18.199996948242189,
        18.220001220703126,
        18.239990234375,
        18.259994506835939,
        18.279998779296876,
        18.29998779296875,
        18.319992065429689,
        18.339996337890626,
        18.360000610351564,
        18.379989624023439,
        18.399993896484376,
        18.419998168945314,
        18.44000244140625,
        18.459991455078126,
        18.479995727539064,
        18.5,
        18.519989013671876,
        18.539993286132814,
        18.55999755859375,
        18.580001831054689,
        18.599990844726564,
        18.6199951171875,
        18.639999389648439,
        18.659988403320314,
        18.67999267578125,
        18.699996948242189,
        18.720001220703126,
        18.739990234375,
        18.759994506835939,
        18.779998779296876,
        18.79998779296875,
        18.819992065429689,
        18.839996337890626,
        18.860000610351564,
        18.879989624023439,
        18.899993896484376,
        18.919998168945314,
        18.94000244140625,
        18.959991455078126,
        18.979995727539064,
        19.0,
        19.019989013671876,
        19.039993286132814,
        19.05999755859375,
        19.080001831054689,
        19.099990844726564,
        19.1199951171875,
        19.139999389648439,
        19.159988403320314,
        19.17999267578125,
        19.199996948242189,
        19.220001220703126,
        19.239990234375,
        19.259994506835939,
        19.279998779296876,
        19.29998779296875,
        19.319992065429689,
        19.339996337890626,
        19.360000610351564,
        19.379989624023439,
        19.399993896484376,
        19.419998168945314,
        19.44000244140625,
        19.459991455078126,
        19.479995727539064,
        19.5,
        19.519989013671876,
        19.539993286132814,
        19.55999755859375,
        19.580001831054689,
        19.599990844726564,
        19.6199951171875,
        19.639999389648439,
        19.659988403320314,
        19.67999267578125,
        19.699996948242189,
        19.720001220703126,
        19.739990234375,
        19.759994506835939,
        19.779998779296876,
        19.79998779296875,
        19.819992065429689,
        19.839996337890626,
        19.860000610351564,
        19.879989624023439,
        19.899993896484376,
        19.919998168945314,
        19.94000244140625,
        19.959991455078126,
        19.979995727539064,
        20.0,
        20.019989013671876,
        20.039993286132814,
        20.05999755859375,
        20.080001831054689,
        20.099990844726564,
        20.1199951171875,
        20.139999389648439,
        20.159988403320314,
        20.17999267578125,
        20.199996948242189,
        20.220001220703126,
        20.239990234375,
        20.259994506835939,
        20.279998779296876,
        20.29998779296875,
        20.319992065429689,
        20.339996337890626,
        20.360000610351564,
        20.379989624023439,
        20.399993896484376,
        20.419998168945314,
        20.44000244140625,
        20.459991455078126,
        20.479995727539064,
        20.5,
        20.519989013671876,
        20.539993286132814,
        20.55999755859375,
        20.580001831054689,
        20.599990844726564,
        20.6199951171875,
        20.639999389648439,
        20.659988403320314,
        20.67999267578125,
        20.699996948242189,
        20.720001220703126,
        20.739990234375,
        20.759994506835939,
        20.779998779296876,
        20.79998779296875,
        20.819992065429689,
        20.839996337890626,
        20.860000610351564,
        20.879989624023439,
        20.899993896484376,
        20.919998168945314,
        20.94000244140625,
        20.959991455078126,
        20.979995727539064,
        21.0,
        21.019989013671876,
        21.039993286132814,
        21.05999755859375,
        21.080001831054689,
        21.099990844726564,
        21.1199951171875,
        21.139999389648439,
        21.159988403320314,
        21.17999267578125,
        21.199996948242189,
        21.220001220703126,
        21.239990234375,
        21.259994506835939,
        21.279998779296876,
        21.29998779296875,
        21.319992065429689,
        21.339996337890626,
        21.360000610351564,
        21.379989624023439,
        21.399993896484376,
        21.419998168945314,
        21.44000244140625,
        21.459991455078126,
        21.479995727539064,
        21.5,
        21.519989013671876,
        21.539993286132814,
        21.55999755859375,
        21.580001831054689,
        21.599990844726564,
        21.6199951171875,
        21.639999389648439,
        21.659988403320314,
        21.67999267578125,
        21.699996948242189,
        21.720001220703126,
        21.739990234375,
        21.759994506835939,
        21.779998779296876,
        21.79998779296875,
        21.819992065429689,
        21.839996337890626,
        21.860000610351564,
        21.879989624023439,
        21.899993896484376,
        21.919998168945314,
        21.94000244140625,
        21.959991455078126,
        21.979995727539064,
        22.0,
        22.019989013671876,
        22.039993286132814,
        22.05999755859375,
        22.080001831054689,
        22.099990844726564,
        22.1199951171875,
        22.139999389648439,
        22.159988403320314,
        22.17999267578125,
        22.199996948242189,
        22.220001220703126,
        22.239990234375,
        22.259994506835939,
        22.279998779296876,
        22.29998779296875,
        22.319992065429689,
        22.339996337890626,
        22.360000610351564,
        22.379989624023439,
        22.399993896484376,
        22.419998168945314,
        22.44000244140625,
        22.459991455078126,
        22.479995727539064,
        22.5,
        22.519989013671876,
        22.539993286132814,
        22.55999755859375,
        22.580001831054689,
        22.599990844726564,
        22.6199951171875,
        22.639999389648439,
        22.659988403320314,
        22.67999267578125,
        22.699996948242189,
        22.720001220703126,
        22.739990234375,
        22.759994506835939,
        22.779998779296876,
        22.79998779296875,
        22.819992065429689,
        22.839996337890626,
        22.860000610351564,
        22.879989624023439,
        22.899993896484376,
        22.919998168945314,
        22.94000244140625,
        22.959991455078126,
        22.979995727539064,
        23.0,
        23.019989013671876,
        23.039993286132814,
        23.05999755859375,
        23.080001831054689,
        23.099990844726564,
        23.1199951171875,
        23.139999389648439,
        23.159988403320314,
        23.17999267578125,
        23.199996948242189,
        23.220001220703126,
        23.239990234375,
        23.259994506835939,
        23.279998779296876,
        23.29998779296875,
        23.319992065429689,
        23.339996337890626,
        23.360000610351564,
        23.379989624023439,
        23.399993896484376,
        23.419998168945314,
        23.44000244140625,
        23.459991455078126,
        23.479995727539064,
        23.5,
        23.519989013671876,
        23.539993286132814,
        23.55999755859375,
        23.580001831054689,
        23.599990844726564,
        23.6199951171875,
        23.639999389648439,
        23.659988403320314,
        23.67999267578125,
        23.699996948242189,
        23.720001220703126,
        23.739990234375,
        23.759994506835939,
        23.779998779296876,
        23.79998779296875,
        23.819992065429689,
        23.839996337890626,
        23.860000610351564,
        23.879989624023439,
        23.899993896484376,
        23.919998168945314,
        23.94000244140625,
        23.959991455078126,
        23.979995727539064,
        24.0,
        24.019989013671876,
        24.039993286132814,
        24.05999755859375,
        24.080001831054689,
        24.099990844726564,
        24.1199951171875,
        24.139999389648439,
        24.159988403320314,
        24.17999267578125,
        24.199996948242189,
        24.220001220703126,
        24.239990234375,
        24.259994506835939,
        24.279998779296876,
        24.29998779296875,
        24.319992065429689,
        24.339996337890626,
        24.360000610351564,
        24.379989624023439,
        24.399993896484376,
        24.419998168945314,
        24.44000244140625,
        24.459991455078126,
        24.479995727539064,
        24.5,
        24.519989013671876,
        24.539993286132814,
        24.55999755859375,
        24.580001831054689,
        24.599990844726564,
        24.6199951171875,
        24.639999389648439,
        24.659988403320314,
        24.67999267578125,
        24.699996948242189,
        24.720001220703126,
        24.739990234375,
        24.759994506835939,
        24.779998779296876,
        24.79998779296875,
        24.819992065429689,
        24.839996337890626,
        24.860000610351564,
        24.879989624023439,
        24.899993896484376,
        24.919998168945314,
        24.94000244140625,
        24.959991455078126,
        24.979995727539064,
        25.0,
        25.019989013671876,
        25.039993286132814,
        25.05999755859375,
        25.080001831054689,
        25.099990844726564,
        25.1199951171875,
        25.139999389648439,
        25.159988403320314,
        25.17999267578125,
        25.199996948242189,
        25.220001220703126,
        25.239990234375,
        25.259994506835939,
        25.279998779296876,
        25.29998779296875,
        25.319992065429689,
        25.339996337890626,
        25.360000610351564,
        25.379989624023439,
        25.399993896484376,
        25.419998168945314,
        25.44000244140625,
        25.459991455078126,
        25.479995727539064,
        25.5,
        25.519989013671876,
        25.539993286132814,
        25.55999755859375,
        25.580001831054689,
        25.599990844726564,
        25.6199951171875,
        25.639999389648439,
        25.659988403320314,
        25.67999267578125,
        25.699996948242189,
        25.720001220703126,
        25.739990234375,
        25.759994506835939,
        25.779998779296876,
        25.79998779296875,
        25.819992065429689,
        25.839996337890626,
        25.860000610351564,
        25.879989624023439,
        25.899993896484376,
        25.919998168945314,
        25.94000244140625,
        25.959991455078126,
        25.979995727539064,
        26.0,
        26.019989013671876,
        26.039993286132814,
        26.05999755859375,
        26.080001831054689,
        26.099990844726564,
        26.1199951171875,
        26.139999389648439,
        26.159988403320314,
        26.17999267578125,
        26.199996948242189,
        26.220001220703126,
        26.239990234375,
        26.259994506835939,
        26.279998779296876,
        26.29998779296875,
        26.319992065429689,
        26.339996337890626,
        26.360000610351564,
        26.379989624023439,
        26.399993896484376,
        26.419998168945314,
        26.44000244140625,
        26.459991455078126,
        26.479995727539064,
        26.5,
        26.519989013671876,
        26.539993286132814,
        26.55999755859375,
        26.580001831054689,
        26.599990844726564,
        26.6199951171875,
        26.639999389648439,
        26.659988403320314,
        26.67999267578125,
        26.699996948242189,
        26.720001220703126,
        26.739990234375,
        26.759994506835939,
        26.779998779296876,
        26.79998779296875,
        26.819992065429689,
        26.839996337890626,
        26.860000610351564,
        26.879989624023439,
        26.899993896484376,
        26.919998168945314,
        26.94000244140625,
        26.959991455078126,
        26.979995727539064,
        27.0,
        27.019989013671876,
        27.039993286132814,
        27.05999755859375,
        27.080001831054689,
        27.099990844726564,
        27.1199951171875,
        27.139999389648439,
        27.159988403320314,
        27.17999267578125,
        27.199996948242189,
        27.220001220703126,
        27.239990234375,
        27.259994506835939,
        27.279998779296876,
        27.29998779296875,
        27.319992065429689,
        27.339996337890626,
        27.360000610351564,
        27.379989624023439,
        27.399993896484376,
        27.419998168945314,
        27.44000244140625,
        27.459991455078126,
        27.479995727539064,
        27.5,
        27.519989013671876,
        27.539993286132814,
        27.55999755859375,
        27.580001831054689,
        27.599990844726564,
        27.6199951171875,
        27.639999389648439,
        27.659988403320314,
        27.67999267578125,
        27.699996948242189,
        27.720001220703126,
        27.739990234375,
        27.759994506835939,
        27.779998779296876,
        27.79998779296875,
        27.819992065429689,
        27.839996337890626,
        27.860000610351564,
        27.879989624023439,
        27.899993896484376,
        27.919998168945314,
        27.94000244140625,
        27.959991455078126,
        27.979995727539064,
        28.0,
        28.019989013671876,
        28.039993286132814,
        28.05999755859375,
        28.080001831054689,
        28.099990844726564,
        28.1199951171875,
        28.139999389648439,
        28.159988403320314,
        28.17999267578125,
        28.199996948242189,
        28.220001220703126,
        28.239990234375,
        28.259994506835939,
        28.279998779296876,
        28.29998779296875,
        28.319992065429689,
        28.339996337890626,
        28.360000610351564,
        28.379989624023439,
        28.399993896484376,
        28.419998168945314,
        28.44000244140625,
        28.459991455078126,
        28.479995727539064,
        28.5,
        28.519989013671876,
        28.539993286132814,
        28.55999755859375,
        28.580001831054689,
        28.599990844726564,
        28.6199951171875,
        28.639999389648439,
        28.659988403320314,
        28.67999267578125,
        28.699996948242189,
        28.720001220703126,
        28.739990234375,
        28.759994506835939,
        28.779998779296876,
        28.79998779296875,
        28.819992065429689,
        28.839996337890626,
        28.860000610351564,
        28.879989624023439,
        28.899993896484376,
        28.919998168945314,
        28.94000244140625,
        28.959991455078126,
        28.979995727539064,
        29.0,
        29.019989013671876,
        29.039993286132814,
        29.05999755859375,
        29.080001831054689,
        29.099990844726564,
        29.1199951171875,
        29.139999389648439,
        29.159988403320314,
        29.17999267578125,
        29.199996948242189,
        29.220001220703126,
        29.239990234375,
        29.259994506835939,
        29.279998779296876,
        29.29998779296875,
        29.319992065429689,
        29.339996337890626,
        29.360000610351564,
        29.379989624023439,
        29.399993896484376,
        29.419998168945314,
        29.44000244140625,
        29.459991455078126,
        29.479995727539064,
        29.5,
        29.519989013671876,
        29.539993286132814,
        29.55999755859375,
        29.580001831054689,
        29.599990844726564,
        29.6199951171875,
        29.639999389648439,
        29.659988403320314,
        29.67999267578125,
        29.699996948242189,
        29.720001220703126,
        29.739990234375,
        29.759994506835939,
        29.779998779296876,
        29.79998779296875,
        29.819992065429689,
        29.839996337890626,
        29.860000610351564,
        29.879989624023439,
        29.899993896484376,
        29.919998168945314,
        29.94000244140625,
        29.959991455078126,
        29.979995727539064,
        30.0,
        30.019989013671876,
        30.039993286132814,
        30.05999755859375,
        30.080001831054689,
        30.099990844726564,
        30.1199951171875,
        30.139999389648439,
        30.159988403320314,
        30.17999267578125,
        30.199996948242189,
        30.220001220703126,
        30.239990234375,
        30.259994506835939,
        30.279998779296876,
        30.29998779296875,
        30.319992065429689,
        30.339996337890626,
        30.360000610351564,
        30.379989624023439,
        30.399993896484376,
        30.419998168945314,
        30.44000244140625,
        30.459991455078126,
        30.479995727539064,
        30.5,
        30.519989013671876,
        30.539993286132814,
        30.55999755859375,
        30.580001831054689,
        30.599990844726564,
        30.6199951171875,
        30.639999389648439,
        30.659988403320314,
        30.67999267578125,
        30.699996948242189,
        30.720001220703126,
        30.739990234375,
        30.759994506835939,
        30.779998779296876,
        30.79998779296875,
        30.819992065429689,
        30.839996337890626,
        30.860000610351564,
        30.879989624023439,
        30.899993896484376,
        30.919998168945314,
        30.94000244140625,
        30.959991455078126,
        30.979995727539064,
        31.0,
        31.019989013671876,
        31.039993286132814,
        31.05999755859375,
        31.080001831054689,
        31.099990844726564,
        31.1199951171875,
        31.139999389648439,
        31.159988403320314,
        31.17999267578125,
        31.199996948242189,
        31.220001220703126,
        31.239990234375,
        31.259994506835939,
        31.279998779296876,
        31.29998779296875,
        31.319992065429689,
        31.339996337890626,
        31.360000610351564,
        31.379989624023439,
        31.399993896484376,
        31.419998168945314,
        31.44000244140625,
        31.459991455078126,
        31.479995727539064,
        31.5,
        31.519989013671876,
        31.539993286132814,
        31.55999755859375,
        31.580001831054689,
        31.599990844726564,
        31.6199951171875,
        31.639999389648439,
        31.659988403320314,
        31.67999267578125,
        31.699996948242189,
        31.720001220703126,
        31.739990234375,
        31.759994506835939,
        31.779998779296876,
        31.79998779296875,
        31.819992065429689,
        31.839996337890626,
        31.860000610351564,
        31.879989624023439,
        31.899993896484376,
        31.919998168945314,
        31.94000244140625,
        31.959991455078126,
        31.979995727539064,
        32.0,
        32.019989013671878,
        32.03999328613281,
        32.05999755859375,
        32.08000183105469,
        32.09999084472656,
        32.1199951171875,
        32.13999938964844,
        32.15998840332031,
        32.17999267578125,
        32.19999694824219,
        32.220001220703128,
        32.239990234375,
        32.25999450683594,
        32.279998779296878,
        32.29998779296875,
        32.31999206542969,
        32.339996337890628,
        32.36000061035156,
        32.37998962402344,
        32.399993896484378,
        32.41999816894531,
        32.44000244140625,
        32.459991455078128,
        32.47999572753906,
        32.5,
        32.519989013671878,
        32.53999328613281,
        32.55999755859375,
        32.58000183105469,
        32.59999084472656,
        32.6199951171875,
        32.63999938964844,
        32.65998840332031,
        32.67999267578125,
        32.69999694824219,
        32.720001220703128,
        32.739990234375,
        32.75999450683594,
        32.779998779296878,
        32.79998779296875,
        32.81999206542969,
        32.839996337890628,
        32.86000061035156,
        32.87998962402344,
        32.899993896484378,
        32.91999816894531,
        32.94000244140625,
        32.959991455078128,
        32.97999572753906,
        33.0,
        33.019989013671878,
        33.03999328613281,
        33.05999755859375,
        33.08000183105469,
        33.09999084472656,
        33.1199951171875,
        33.13999938964844,
        33.15998840332031,
        33.17999267578125,
        33.19999694824219,
        33.220001220703128,
        33.239990234375,
        33.25999450683594,
        33.279998779296878,
        33.29998779296875,
        33.31999206542969,
        33.339996337890628,
        33.36000061035156,
        33.37998962402344,
        33.399993896484378,
        33.41999816894531,
        33.44000244140625,
        33.459991455078128,
        33.47999572753906,
        33.5,
        33.519989013671878,
        33.53999328613281,
        33.55999755859375,
        33.58000183105469,
        33.59999084472656,
        33.6199951171875,
        33.63999938964844,
        33.65998840332031,
        33.67999267578125,
        33.69999694824219,
        33.720001220703128,
        33.739990234375,
        33.75999450683594,
        33.779998779296878,
        33.79998779296875,
        33.81999206542969,
        33.839996337890628,
        33.86000061035156,
        33.87998962402344,
        33.899993896484378,
        33.91999816894531,
        33.94000244140625,
        33.959991455078128,
        33.97999572753906,
        34.0,
        34.019989013671878,
        34.03999328613281,
        34.05999755859375,
        34.08000183105469,
        34.09999084472656,
        34.1199951171875,
        34.13999938964844,
        34.15998840332031,
        34.17999267578125,
        34.19999694824219,
        34.220001220703128,
        34.239990234375,
        34.25999450683594,
        34.279998779296878,
        34.29998779296875,
        34.31999206542969,
        34.339996337890628,
        34.36000061035156,
        34.37998962402344,
        34.399993896484378,
        34.41999816894531,
        34.44000244140625,
        34.459991455078128,
        34.47999572753906,
        34.5,
        34.519989013671878,
        34.53999328613281,
        34.55999755859375,
        34.58000183105469,
        34.59999084472656,
        34.6199951171875,
        34.63999938964844,
        34.65998840332031,
        34.67999267578125,
        34.69999694824219,
        34.720001220703128,
        34.739990234375,
        34.75999450683594,
        34.779998779296878,
        34.79998779296875,
        34.81999206542969,
        34.839996337890628,
        34.86000061035156,
        34.87998962402344,
        34.899993896484378,
        34.91999816894531,
        34.94000244140625,
        34.959991455078128,
        34.97999572753906,
        35.0,
        35.019989013671878,
        35.03999328613281,
        35.05999755859375,
        35.08000183105469,
        35.09999084472656,
        35.1199951171875,
        35.13999938964844,
        35.15998840332031,
        35.17999267578125,
        35.19999694824219,
        35.220001220703128,
        35.239990234375,
        35.25999450683594,
        35.279998779296878,
        35.29998779296875,
        35.31999206542969,
        35.339996337890628,
        35.36000061035156,
        35.37998962402344,
        35.399993896484378,
        35.41999816894531,
        35.44000244140625,
        35.459991455078128,
        35.47999572753906,
        35.5,
        35.519989013671878,
        35.53999328613281,
        35.55999755859375,
        35.58000183105469,
        35.59999084472656,
        35.6199951171875,
        35.63999938964844,
        35.65998840332031,
        35.67999267578125,
        35.69999694824219,
        35.720001220703128,
        35.739990234375,
        35.75999450683594,
        35.779998779296878,
        35.79998779296875,
        35.81999206542969,
        35.839996337890628,
        35.86000061035156,
        35.87998962402344,
        35.899993896484378,
        35.91999816894531,
        35.94000244140625,
        35.959991455078128,
        35.97999572753906,
        36.0,
        36.019989013671878,
        36.03999328613281,
        36.05999755859375,
        36.08000183105469,
        36.09999084472656,
        36.1199951171875,
        36.13999938964844,
        36.15998840332031,
        36.17999267578125,
        36.19999694824219,
        36.220001220703128,
        36.239990234375,
        36.25999450683594,
        36.279998779296878,
        36.29998779296875,
        36.31999206542969,
        36.339996337890628,
        36.36000061035156,
        36.37998962402344,
        36.399993896484378,
        36.41999816894531,
        36.44000244140625,
        36.459991455078128,
        36.47999572753906,
        36.5,
        36.519989013671878,
        36.53999328613281,
        36.55999755859375,
        36.58000183105469,
        36.59999084472656,
        36.6199951171875,
        36.63999938964844,
        36.65998840332031,
        36.67999267578125,
        36.69999694824219,
        36.720001220703128,
        36.739990234375,
        36.75999450683594,
        36.779998779296878,
        36.79998779296875,
        36.81999206542969,
        36.839996337890628,
        36.86000061035156,
        36.87998962402344,
        36.899993896484378,
        36.91999816894531,
        36.94000244140625,
        36.959991455078128,
        36.97999572753906,
        37.0,
        37.019989013671878,
        37.03999328613281,
        37.05999755859375,
        37.08000183105469,
        37.09999084472656,
        37.1199951171875,
        37.13999938964844,
        37.15998840332031,
        37.17999267578125,
        37.19999694824219,
        37.220001220703128,
        37.239990234375,
        37.25999450683594,
        37.279998779296878,
        37.29998779296875,
        37.31999206542969,
        37.339996337890628,
        37.36000061035156,
        37.37998962402344,
        37.399993896484378,
        37.41999816894531,
        37.44000244140625,
        37.459991455078128,
        37.47999572753906,
        37.5,
        37.519989013671878,
        37.53999328613281,
        37.55999755859375,
        37.58000183105469,
        37.59999084472656,
        37.6199951171875,
        37.63999938964844,
        37.65998840332031,
        37.67999267578125,
        37.69999694824219,
        37.720001220703128,
        37.739990234375,
        37.75999450683594,
        37.779998779296878,
        37.79998779296875,
        37.81999206542969,
        37.839996337890628,
        37.86000061035156,
        37.87998962402344,
        37.899993896484378,
        37.91999816894531,
        37.93998718261719,
        37.959991455078128,
        37.97999572753906,
        38.0,
        38.019989013671878,
        38.03999328613281,
        38.05999755859375,
        38.08000183105469,
        38.09999084472656,
        38.1199951171875,
        38.13999938964844,
        38.15998840332031,
        38.17999267578125,
        38.19999694824219,
        38.220001220703128,
        38.239990234375,
        38.25999450683594,
        38.279998779296878,
        38.29998779296875,
        38.31999206542969,
        38.339996337890628,
        38.36000061035156,
        38.37998962402344,
        38.399993896484378,
        38.41999816894531,
        38.43998718261719,
        38.459991455078128,
        38.47999572753906,
        38.5,
        38.519989013671878,
        38.53999328613281,
        38.55999755859375,
        38.58000183105469,
        38.59999084472656,
        38.6199951171875,
        38.63999938964844,
        38.65998840332031,
        38.67999267578125,
        38.69999694824219,
        38.720001220703128,
        38.739990234375,
        38.75999450683594,
        38.779998779296878,
        38.79998779296875,
        38.81999206542969,
        38.839996337890628,
        38.86000061035156,
        38.87998962402344,
        38.899993896484378,
        38.91999816894531,
        38.93998718261719,
        38.959991455078128,
        38.97999572753906,
        39.0,
        39.019989013671878,
        39.03999328613281,
        39.05999755859375,
        39.08000183105469,
        39.09999084472656,
        39.1199951171875,
        39.13999938964844,
        39.15998840332031,
        39.17999267578125,
        39.19999694824219,
        39.220001220703128,
        39.239990234375,
        39.25999450683594,
        39.279998779296878,
        39.29998779296875,
        39.31999206542969,
        39.339996337890628,
        39.36000061035156,
        39.37998962402344,
        39.399993896484378,
        39.41999816894531,
        39.43998718261719,
        39.459991455078128,
        39.47999572753906,
        39.5,
        39.519989013671878,
        39.53999328613281,
        39.55999755859375,
        39.58000183105469,
        39.59999084472656,
        39.6199951171875,
        39.63999938964844,
        39.65998840332031,
        39.67999267578125,
        39.69999694824219,
        39.720001220703128,
        39.739990234375,
        39.75999450683594,
        39.779998779296878,
        39.79998779296875,
        39.81999206542969,
        39.839996337890628,
        39.86000061035156,
        39.87998962402344,
        39.899993896484378,
        39.91999816894531,
        39.93998718261719,
        39.959991455078128,
        39.97999572753906,
        40.0,
        40.019989013671878,
        40.03999328613281,
        40.05999755859375,
        40.08000183105469,
        40.09999084472656,
        40.1199951171875,
        40.13999938964844,
        40.15998840332031,
        40.17999267578125,
        40.19999694824219,
        40.220001220703128,
        40.239990234375,
        40.25999450683594,
        40.279998779296878,
        40.29998779296875,
        40.31999206542969,
        40.339996337890628,
        40.36000061035156,
        40.37998962402344,
        40.399993896484378,
        40.41999816894531,
        40.43998718261719,
        40.459991455078128,
        40.47999572753906,
        40.5,
        40.519989013671878,
        40.53999328613281,
        40.55999755859375,
        40.58000183105469,
        40.59999084472656,
        40.6199951171875,
        40.63999938964844,
        40.65998840332031,
        40.67999267578125,
        40.69999694824219,
        40.720001220703128,
        40.739990234375,
        40.75999450683594,
        40.779998779296878,
        40.79998779296875,
        40.81999206542969,
        40.839996337890628,
        40.86000061035156,
        40.87998962402344,
        40.899993896484378,
        40.91999816894531,
        40.93998718261719,
        40.959991455078128,
        40.97999572753906,
        41.0,
        41.019989013671878,
        41.03999328613281,
        41.05999755859375,
        41.08000183105469,
        41.09999084472656,
        41.1199951171875,
        41.13999938964844,
        41.15998840332031,
        41.17999267578125,
        41.19999694824219,
        41.220001220703128,
        41.239990234375,
        41.25999450683594,
        41.279998779296878,
        41.29998779296875,
        41.31999206542969,
        41.339996337890628,
        41.36000061035156,
        41.37998962402344,
        41.399993896484378,
        41.41999816894531,
        41.43998718261719,
        41.459991455078128,
        41.47999572753906,
        41.5,
        41.519989013671878,
        41.53999328613281,
        41.55999755859375,
        41.58000183105469,
        41.59999084472656,
        41.6199951171875,
        41.63999938964844,
        41.65998840332031,
        41.67999267578125,
        41.69999694824219,
        41.720001220703128,
        41.739990234375,
        41.75999450683594,
        41.779998779296878,
        41.79998779296875,
        41.81999206542969,
        41.839996337890628,
        41.86000061035156,
        41.87998962402344,
        41.899993896484378,
        41.91999816894531,
        41.93998718261719,
        41.959991455078128,
        41.97999572753906,
        42.0,
        42.019989013671878,
        42.03999328613281,
        42.05999755859375,
        42.08000183105469,
        42.09999084472656,
        42.1199951171875,
        42.13999938964844,
        42.15998840332031,
        42.17999267578125,
        42.19999694824219,
        42.220001220703128,
        42.239990234375,
        42.25999450683594,
        42.279998779296878,
        42.29998779296875,
        42.31999206542969,
        42.339996337890628,
        42.36000061035156,
        42.37998962402344,
        42.399993896484378,
        42.41999816894531,
        42.43998718261719,
        42.459991455078128,
        42.47999572753906,
        42.5,
        42.519989013671878,
        42.53999328613281,
        42.55999755859375,
        42.58000183105469,
        42.59999084472656,
        42.6199951171875,
        42.63999938964844,
        42.65998840332031,
        42.67999267578125,
        42.69999694824219,
        42.720001220703128,
        42.739990234375,
        42.75999450683594,
        42.779998779296878,
        42.79998779296875,
        42.81999206542969,
        42.839996337890628,
        42.86000061035156,
        42.87998962402344,
        42.899993896484378,
        42.91999816894531,
        42.93998718261719,
        42.959991455078128,
        42.97999572753906,
        43.0,
        43.019989013671878,
        43.03999328613281,
        43.05999755859375,
        43.08000183105469,
        43.09999084472656,
        43.1199951171875,
        43.13999938964844,
        43.15998840332031,
        43.17999267578125,
        43.19999694824219,
        43.220001220703128,
        43.239990234375,
        43.25999450683594,
        43.279998779296878,
        43.29998779296875,
        43.31999206542969,
        43.339996337890628,
        43.36000061035156,
        43.37998962402344,
        43.399993896484378,
        43.41999816894531,
        43.43998718261719,
        43.459991455078128,
        43.47999572753906,
        43.5,
        43.519989013671878,
        43.53999328613281,
        43.55999755859375,
        43.58000183105469,
        43.59999084472656,
        43.6199951171875,
        43.63999938964844,
        43.65998840332031,
        43.67999267578125,
        43.69999694824219,
        43.720001220703128,
        43.739990234375,
        43.75999450683594,
        43.779998779296878,
        43.79998779296875,
        43.81999206542969,
        43.839996337890628,
        43.86000061035156,
        43.87998962402344,
        43.899993896484378,
        43.91999816894531,
        43.93998718261719,
        43.959991455078128,
        43.97999572753906,
        44.0,
        44.019989013671878,
        44.03999328613281,
        44.05999755859375,
        44.08000183105469,
        44.09999084472656,
        44.1199951171875,
        44.13999938964844,
        44.15998840332031,
        44.17999267578125,
        44.19999694824219,
        44.220001220703128,
        44.239990234375,
        44.25999450683594,
        44.279998779296878,
        44.29998779296875,
        44.31999206542969,
        44.339996337890628,
        44.36000061035156,
        44.37998962402344,
        44.399993896484378,
        44.41999816894531,
        44.43998718261719,
        44.459991455078128,
        44.47999572753906,
        44.5,
        44.519989013671878,
        44.53999328613281,
        44.55999755859375,
        44.58000183105469,
        44.59999084472656,
        44.6199951171875,
        44.63999938964844,
        44.65998840332031,
        44.67999267578125,
        44.69999694824219,
        44.720001220703128,
        44.739990234375,
        44.75999450683594,
        44.779998779296878,
        44.79998779296875,
        44.81999206542969,
        44.839996337890628,
        44.86000061035156,
        44.87998962402344,
        44.899993896484378,
        44.91999816894531,
        44.93998718261719,
        44.959991455078128,
        44.97999572753906,
        45.0,
        45.019989013671878,
        45.03999328613281,
        45.05999755859375,
        45.08000183105469,
        45.09999084472656,
        45.1199951171875,
        45.13999938964844,
        45.15998840332031,
        45.17999267578125,
        45.19999694824219,
        45.220001220703128,
        45.239990234375,
        45.25999450683594,
        45.279998779296878,
        45.29998779296875,
        45.31999206542969,
        45.339996337890628,
        45.36000061035156,
        45.37998962402344,
        45.399993896484378,
        45.41999816894531,
        45.43998718261719,
        45.459991455078128,
        45.47999572753906,
        45.5,
        45.519989013671878,
        45.53999328613281,
        45.55999755859375,
        45.58000183105469,
        45.59999084472656,
        45.6199951171875,
        45.63999938964844,
        45.65998840332031,
        45.67999267578125,
        45.69999694824219,
        45.720001220703128,
        45.739990234375,
        45.75999450683594,
        45.779998779296878,
        45.79998779296875,
        45.81999206542969,
        45.839996337890628,
        45.86000061035156,
        45.87998962402344,
        45.899993896484378,
        45.91999816894531,
        45.93998718261719,
        45.959991455078128,
        45.97999572753906,
        46.0,
        46.019989013671878,
        46.03999328613281,
        46.05999755859375,
        46.08000183105469,
        46.09999084472656,
        46.1199951171875,
        46.13999938964844,
        46.15998840332031,
        46.17999267578125,
        46.19999694824219,
        46.220001220703128,
        46.239990234375,
        46.25999450683594,
        46.279998779296878,
        46.29998779296875,
        46.31999206542969,
        46.339996337890628,
        46.36000061035156,
        46.37998962402344,
        46.399993896484378,
        46.41999816894531,
        46.43998718261719,
        46.459991455078128,
        46.47999572753906,
        46.5,
        46.519989013671878,
        46.53999328613281,
        46.55999755859375,
        46.58000183105469,
        46.59999084472656,
        46.6199951171875,
        46.63999938964844,
        46.65998840332031,
        46.67999267578125,
        46.69999694824219,
        46.720001220703128,
        46.739990234375,
        46.75999450683594,
        46.779998779296878,
        46.79998779296875,
        46.81999206542969,
        46.839996337890628,
        46.86000061035156,
        46.87998962402344,
        46.899993896484378,
        46.91999816894531,
        46.93998718261719,
        46.959991455078128,
        46.97999572753906,
        47.0,
        47.019989013671878,
        47.03999328613281,
        47.05999755859375,
        47.08000183105469,
        47.09999084472656,
        47.1199951171875,
        47.13999938964844,
        47.15998840332031,
        47.17999267578125,
        47.19999694824219,
        47.220001220703128,
        47.239990234375,
        47.25999450683594,
        47.279998779296878,
        47.29998779296875,
        47.31999206542969,
        47.339996337890628,
        47.36000061035156,
        47.37998962402344,
        47.399993896484378,
        47.41999816894531,
        47.43998718261719,
        47.459991455078128,
        47.47999572753906,
        47.5,
        47.519989013671878,
        47.53999328613281,
        47.55999755859375,
        47.58000183105469,
        47.59999084472656,
        47.6199951171875,
        47.63999938964844,
        47.65998840332031,
        47.67999267578125,
        47.69999694824219,
        47.720001220703128,
        47.739990234375,
        47.75999450683594,
        47.779998779296878,
        47.79998779296875,
        47.81999206542969,
        47.839996337890628,
        47.86000061035156,
        47.87998962402344,
        47.899993896484378,
        47.91999816894531,
        47.93998718261719,
        47.959991455078128,
        47.97999572753906,
        48.0,
        48.019989013671878,
        48.03999328613281,
        48.05999755859375,
        48.08000183105469,
        48.09999084472656,
        48.1199951171875,
        48.13999938964844,
        48.15998840332031,
        48.17999267578125,
        48.19999694824219,
        48.220001220703128,
        48.239990234375,
        48.25999450683594,
        48.279998779296878,
        48.29998779296875,
        48.31999206542969,
        48.339996337890628,
        48.36000061035156,
        48.37998962402344,
        48.399993896484378,
        48.41999816894531,
        48.43998718261719,
        48.459991455078128,
        48.47999572753906,
        48.5,
        48.519989013671878,
        48.53999328613281,
        48.55999755859375,
        48.58000183105469,
        48.59999084472656,
        48.6199951171875,
        48.63999938964844,
        48.65998840332031,
        48.67999267578125,
        48.69999694824219,
        48.720001220703128,
        48.739990234375,
        48.75999450683594,
        48.779998779296878,
        48.79998779296875,
        48.81999206542969,
        48.839996337890628,
        48.86000061035156,
        48.87998962402344,
        48.899993896484378,
        48.91999816894531,
        48.93998718261719,
        48.959991455078128,
        48.97999572753906,
        49.0,
        49.019989013671878,
        49.03999328613281,
        49.05999755859375,
        49.08000183105469,
        49.09999084472656,
        49.1199951171875,
        49.13999938964844,
        49.15998840332031,
        49.17999267578125,
        49.19999694824219,
        49.220001220703128,
        49.239990234375,
        49.25999450683594,
        49.279998779296878,
        49.29998779296875,
        49.31999206542969,
        49.339996337890628,
        49.36000061035156,
        49.37998962402344,
        49.399993896484378,
        49.41999816894531,
        49.43998718261719,
        49.459991455078128,
        49.47999572753906,
        49.5,
        49.519989013671878,
        49.53999328613281,
        49.55999755859375,
        49.58000183105469,
        49.59999084472656,
        49.6199951171875,
        49.63999938964844,
        49.65998840332031,
        49.67999267578125,
        49.69999694824219,
        49.720001220703128,
        49.739990234375,
        49.75999450683594,
        49.779998779296878,
        49.79998779296875,
        49.81999206542969,
        49.839996337890628,
        49.86000061035156,
        49.87998962402344,
        49.899993896484378,
        49.91999816894531,
        49.93998718261719,
        49.959991455078128,
        49.97999572753906,
        50.0,
        50.019989013671878,
        50.03999328613281,
        50.05999755859375,
        50.08000183105469,
        50.09999084472656,
        50.1199951171875,
        50.13999938964844,
        50.15998840332031,
        50.17999267578125,
        50.19999694824219,
        50.220001220703128,
        50.239990234375,
        50.25999450683594,
        50.279998779296878,
        50.29998779296875,
        50.31999206542969,
        50.339996337890628,
        50.36000061035156,
        50.37998962402344,
        50.399993896484378,
        50.41999816894531,
        50.43998718261719,
        50.459991455078128,
        50.47999572753906,
        50.5,
        50.519989013671878,
        50.53999328613281,
        50.55999755859375,
        50.58000183105469,
        50.59999084472656,
        50.6199951171875,
        50.63999938964844,
        50.65998840332031,
        50.67999267578125,
        50.69999694824219,
        50.720001220703128,
        50.739990234375,
        50.75999450683594,
        50.779998779296878,
        50.79998779296875,
        50.81999206542969,
        50.839996337890628,
        50.86000061035156,
        50.87998962402344,
        50.899993896484378,
        50.91999816894531,
        50.93998718261719,
        50.959991455078128,
        50.97999572753906,
        51.0,
        51.019989013671878,
        51.03999328613281,
        51.05999755859375,
        51.08000183105469,
        51.09999084472656,
        51.1199951171875,
        51.13999938964844,
        51.15998840332031,
        51.17999267578125,
        51.19999694824219,
        51.220001220703128,
        51.239990234375,
        51.25999450683594,
        51.279998779296878,
        51.29998779296875,
        51.31999206542969,
        51.339996337890628,
        51.36000061035156,
        51.37998962402344,
        51.399993896484378,
        51.41999816894531,
        51.43998718261719,
        51.459991455078128,
        51.47999572753906,
        51.5,
        51.519989013671878,
        51.53999328613281,
        51.55999755859375,
        51.58000183105469,
        51.59999084472656,
        51.6199951171875,
        51.63999938964844,
        51.65998840332031,
        51.67999267578125,
        51.69999694824219,
        51.720001220703128,
        51.739990234375,
        51.75999450683594,
        51.779998779296878,
        51.79998779296875,
        51.81999206542969,
        51.839996337890628,
        51.86000061035156,
        51.87998962402344,
        51.899993896484378,
        51.91999816894531,
        51.93998718261719,
        51.959991455078128,
        51.97999572753906,
        52.0,
        52.019989013671878,
        52.03999328613281,
        52.05999755859375,
        52.08000183105469,
        52.09999084472656,
        52.1199951171875,
        52.13999938964844,
        52.15998840332031,
        52.17999267578125,
        52.19999694824219,
        52.220001220703128,
        52.239990234375,
        52.25999450683594,
        52.279998779296878,
        52.29998779296875,
        52.31999206542969,
        52.339996337890628,
        52.36000061035156,
        52.37998962402344,
        52.399993896484378,
        52.41999816894531,
        52.43998718261719,
        52.459991455078128,
        52.47999572753906,
        52.5,
        52.519989013671878,
        52.53999328613281,
        52.55999755859375,
        52.58000183105469,
        52.59999084472656,
        52.6199951171875,
        52.63999938964844,
        52.65998840332031,
        52.67999267578125,
        52.69999694824219,
        52.720001220703128,
        52.739990234375,
        52.75999450683594,
        52.779998779296878,
        52.79998779296875,
        52.81999206542969,
        52.839996337890628,
        52.86000061035156,
        52.87998962402344,
        52.899993896484378,
        52.91999816894531,
        52.93998718261719,
        52.959991455078128,
        52.97999572753906,
        53.0,
        53.019989013671878,
        53.03999328613281,
        53.05999755859375,
        53.08000183105469,
        53.09999084472656,
        53.1199951171875,
        53.13999938964844,
        53.15998840332031,
        53.17999267578125,
        53.19999694824219,
        53.220001220703128,
        53.239990234375,
        53.25999450683594,
        53.279998779296878,
        53.29998779296875,
        53.31999206542969,
        53.339996337890628,
        53.36000061035156,
        53.37998962402344,
        53.399993896484378,
        53.41999816894531,
        53.43998718261719,
        53.459991455078128,
        53.47999572753906,
        53.5,
        53.519989013671878,
        53.53999328613281,
        53.55999755859375,
        53.58000183105469,
        53.59999084472656,
        53.6199951171875,
        53.63999938964844,
        53.65998840332031,
        53.67999267578125,
        53.69999694824219,
        53.720001220703128,
        53.739990234375,
        53.75999450683594,
        53.779998779296878,
        53.79998779296875,
        53.81999206542969,
        53.839996337890628,
        53.86000061035156,
        53.87998962402344,
        53.899993896484378,
        53.91999816894531,
        53.93998718261719,
        53.959991455078128,
        53.97999572753906,
        54.0,
        54.019989013671878,
        54.03999328613281,
        54.05999755859375,
        54.08000183105469,
        54.09999084472656,
        54.1199951171875,
        54.13999938964844,
        54.15998840332031,
        54.17999267578125,
        54.19999694824219,
        54.220001220703128,
        54.239990234375,
        54.25999450683594,
        54.279998779296878,
        54.29998779296875,
        54.31999206542969,
        54.339996337890628,
        54.36000061035156,
        54.37998962402344,
        54.399993896484378,
        54.41999816894531,
        54.43998718261719,
        54.459991455078128,
        54.47999572753906,
        54.5,
        54.519989013671878,
        54.53999328613281,
        54.55999755859375,
        54.58000183105469,
        54.59999084472656,
        54.6199951171875,
        54.63999938964844,
        54.65998840332031,
        54.67999267578125,
        54.69999694824219,
        54.720001220703128,
        54.739990234375,
        54.75999450683594,
        54.779998779296878,
        54.79998779296875,
        54.81999206542969,
        54.839996337890628,
        54.86000061035156,
        54.87998962402344,
        54.899993896484378,
        54.91999816894531,
        54.93998718261719,
        54.959991455078128,
        54.97999572753906,
        55.0,
        55.019989013671878,
        55.03999328613281,
        55.05999755859375,
        55.08000183105469,
        55.09999084472656,
        55.1199951171875,
        55.13999938964844,
        55.15998840332031,
        55.17999267578125,
        55.19999694824219,
        55.220001220703128,
        55.239990234375,
        55.25999450683594,
        55.279998779296878,
        55.29998779296875,
        55.31999206542969,
        55.339996337890628,
        55.36000061035156,
        55.37998962402344,
        55.399993896484378,
        55.41999816894531,
        55.43998718261719,
        55.459991455078128,
        55.47999572753906,
        55.5,
        55.519989013671878,
        55.53999328613281,
        55.55999755859375,
        55.58000183105469,
        55.59999084472656,
        55.6199951171875,
        55.63999938964844,
        55.65998840332031,
        55.67999267578125,
        55.69999694824219,
        55.720001220703128,
        55.739990234375,
        55.75999450683594,
        55.779998779296878,
        55.79998779296875,
        55.81999206542969,
        55.839996337890628,
        55.86000061035156,
        55.87998962402344,
        55.899993896484378,
        55.91999816894531,
        55.93998718261719,
        55.959991455078128,
        55.97999572753906,
        56.0,
        56.019989013671878,
        56.03999328613281,
        56.05999755859375,
        56.08000183105469,
        56.09999084472656,
        56.1199951171875,
        56.13999938964844,
        56.15998840332031,
        56.17999267578125,
        56.19999694824219,
        56.220001220703128,
        56.239990234375,
        56.25999450683594,
        56.279998779296878,
        56.29998779296875,
        56.31999206542969,
        56.339996337890628,
        56.36000061035156,
        56.37998962402344,
        56.399993896484378,
        56.41999816894531,
        56.43998718261719,
        56.459991455078128,
        56.47999572753906,
        56.5,
        56.519989013671878,
        56.53999328613281,
        56.55999755859375,
        56.58000183105469,
        56.59999084472656,
        56.6199951171875,
        56.63999938964844,
        56.65998840332031,
        56.67999267578125,
        56.69999694824219,
        56.720001220703128,
        56.739990234375,
        56.75999450683594,
        56.779998779296878,
        56.79998779296875,
        56.81999206542969,
        56.839996337890628,
        56.86000061035156,
        56.87998962402344,
        56.899993896484378,
        56.91999816894531,
        56.93998718261719,
        56.959991455078128,
        56.97999572753906,
        57.0,
        57.019989013671878,
        57.03999328613281,
        57.05999755859375,
        57.08000183105469,
        57.09999084472656,
        57.1199951171875,
        57.13999938964844,
        57.15998840332031,
        57.17999267578125,
        57.19999694824219,
        57.220001220703128,
        57.239990234375,
        57.25999450683594,
        57.279998779296878,
        57.29998779296875,
        57.31999206542969,
        57.339996337890628,
        57.36000061035156,
        57.37998962402344,
        57.399993896484378,
        57.41999816894531,
        57.43998718261719,
        57.459991455078128,
        57.47999572753906,
        57.5,
        57.519989013671878,
        57.53999328613281,
        57.55999755859375,
        57.58000183105469,
        57.59999084472656,
        57.6199951171875,
        57.63999938964844,
        57.65998840332031,
        57.67999267578125,
        57.69999694824219,
        57.720001220703128,
        57.739990234375,
        57.75999450683594,
        57.779998779296878,
        57.79998779296875,
        57.81999206542969,
        57.839996337890628,
        57.86000061035156,
        57.87998962402344,
        57.899993896484378,
        57.91999816894531,
        57.93998718261719,
        57.959991455078128,
        57.97999572753906,
        58.0,
        58.019989013671878,
        58.03999328613281,
        58.05999755859375,
        58.08000183105469,
        58.09999084472656,
        58.1199951171875,
        58.13999938964844,
        58.15998840332031,
        58.17999267578125,
        58.19999694824219,
        58.220001220703128,
        58.239990234375,
        58.25999450683594,
        58.279998779296878,
        58.29998779296875,
        58.31999206542969,
        58.339996337890628,
        58.36000061035156,
        58.37998962402344,
        58.399993896484378,
        58.41999816894531,
        58.43998718261719,
        58.459991455078128,
        58.47999572753906,
        58.5,
        58.519989013671878,
        58.53999328613281,
        58.55999755859375,
        58.58000183105469,
        58.59999084472656,
        58.6199951171875,
        58.63999938964844,
        58.65998840332031,
        58.67999267578125,
        58.69999694824219,
        58.720001220703128,
        58.739990234375,
        58.75999450683594,
        58.779998779296878,
        58.79998779296875,
        58.81999206542969,
        58.839996337890628,
        58.86000061035156,
        58.87998962402344,
        58.899993896484378,
        58.91999816894531,
        58.93998718261719,
        58.959991455078128,
        58.97999572753906,
        59.0,
        59.019989013671878,
        59.03999328613281,
        59.05999755859375,
        59.08000183105469,
        59.09999084472656,
        59.1199951171875,
        59.13999938964844,
        59.15998840332031,
        59.17999267578125,
        59.19999694824219,
        59.220001220703128,
        59.239990234375,
        59.25999450683594,
        59.279998779296878,
        59.29998779296875,
        59.31999206542969,
        59.339996337890628,
        59.36000061035156,
        59.37998962402344,
        59.399993896484378,
        59.41999816894531,
        59.43998718261719,
        59.459991455078128,
        59.47999572753906,
        59.5,
        59.519989013671878,
        59.53999328613281,
        59.55999755859375,
        59.58000183105469,
        59.59999084472656,
        59.6199951171875,
        59.63999938964844,
        59.65998840332031,
        59.67999267578125,
        59.69999694824219,
        59.720001220703128,
        59.739990234375,
        59.75999450683594,
        59.779998779296878,
        59.79998779296875,
        59.81999206542969,
        59.839996337890628,
        59.86000061035156,
        59.87998962402344,
        59.899993896484378,
        59.91999816894531,
        59.93998718261719,
        59.959991455078128,
        59.97999572753906
    ],
    "rightHandPositions": [
        "(0.288419, 1.194534, 0.109136)",
        "(0.287718, 1.195355, 0.108256)",
        "(0.287361, 1.195815, 0.107834)",
        "(0.286619, 1.196499, 0.106931)",
        "(0.285961, 1.197173, 0.105879)",
        "(0.285346, 1.198169, 0.105014)",
        "(0.284750, 1.199172, 0.104213)",
        "(0.284181, 1.199761, 0.103209)",
        "(0.283861, 1.199987, 0.102701)",
        "(0.283090, 1.200785, 0.101734)",
        "(0.282446, 1.201715, 0.100388)",
        "(0.281946, 1.203118, 0.098981)",
        "(0.280962, 1.205126, 0.097701)",
        "(0.280290, 1.206159, 0.097099)",
        "(0.278710, 1.208550, 0.095430)",
        "(0.277126, 1.212108, 0.093890)",
        "(0.275477, 1.216176, 0.092354)",
        "(0.273406, 1.220163, 0.090598)",
        "(0.272116, 1.222604, 0.089839)",
        "(0.269234, 1.228297, 0.088516)",
        "(0.266547, 1.234599, 0.087157)",
        "(0.263924, 1.240731, 0.085514)",
        "(0.261081, 1.247190, 0.084014)",
        "(0.259803, 1.250663, 0.083458)",
        "(0.257104, 1.256768, 0.082414)",
        "(0.253968, 1.261772, 0.081392)",
        "(0.251031, 1.266324, 0.080173)",
        "(0.248065, 1.270785, 0.079290)",
        "(0.246599, 1.273106, 0.079020)",
        "(0.243575, 1.277720, 0.078633)",
        "(0.240906, 1.282710, 0.078427)",
        "(0.238310, 1.287796, 0.078280)",
        "(0.235243, 1.292693, 0.078766)",
        "(0.233484, 1.295175, 0.079234)",
        "(0.230662, 1.300640, 0.080453)",
        "(0.227726, 1.305843, 0.081947)",
        "(0.224210, 1.310416, 0.083786)",
        "(0.221342, 1.315344, 0.085848)",
        "(0.218615, 1.320232, 0.088230)",
        "(0.217366, 1.322417, 0.089362)",
        "(0.214977, 1.326560, 0.091647)",
        "(0.212690, 1.330742, 0.093909)",
        "(0.210456, 1.334342, 0.095478)",
        "(0.209255, 1.336015, 0.096155)",
        "(0.207114, 1.339286, 0.097413)",
        "(0.205002, 1.342095, 0.098413)",
        "(0.203071, 1.344827, 0.099103)",
        "(0.201513, 1.347873, 0.099606)",
        "(0.201017, 1.349278, 0.099784)",
        "(0.199981, 1.351826, 0.100099)",
        "(0.199593, 1.354149, 0.100374)",
        "(0.199623, 1.356321, 0.100913)",
        "(0.199480, 1.358036, 0.101172)",
        "(0.199514, 1.358709, 0.101264)",
        "(0.199469, 1.360005, 0.101586)",
        "(0.199306, 1.360996, 0.101782)",
        "(0.198964, 1.361549, 0.101886)",
        "(0.198671, 1.361656, 0.101812)",
        "(0.198460, 1.361739, 0.101728)",
        "(0.197872, 1.361911, 0.101444)",
        "(0.197563, 1.362210, 0.101008)",
        "(0.196946, 1.362882, 0.100226)",
        "(0.196353, 1.363883, 0.099650)",
        "(0.196015, 1.364463, 0.099406)",
        "(0.195046, 1.365872, 0.098731)",
        "(0.193679, 1.367643, 0.097990)",
        "(0.192038, 1.369898, 0.097374)",
        "(0.190017, 1.372246, 0.096827)",
        "(0.189125, 1.373622, 0.096570)",
        "(0.187052, 1.376468, 0.096123)",
        "(0.184950, 1.379623, 0.095518)",
        "(0.183227, 1.383366, 0.094915)",
        "(0.181404, 1.387094, 0.094243)",
        "(0.180557, 1.389065, 0.093863)",
        "(0.179032, 1.393401, 0.093306)",
        "(0.177496, 1.398033, 0.092884)",
        "(0.175829, 1.402468, 0.092651)",
        "(0.173826, 1.406854, 0.092509)",
        "(0.173114, 1.409078, 0.092413)",
        "(0.171679, 1.413432, 0.092377)",
        "(0.170364, 1.417407, 0.092486)",
        "(0.168902, 1.421026, 0.092741)",
        "(0.167111, 1.424206, 0.093028)",
        "(0.166469, 1.425761, 0.093169)",
        "(0.165965, 1.429366, 0.093544)",
        "(0.165385, 1.432861, 0.093822)",
        "(0.164669, 1.436015, 0.094077)",
        "(0.163542, 1.438950, 0.094255)",
        "(0.162887, 1.440329, 0.094282)",
        "(0.161285, 1.442977, 0.094326)",
        "(0.159744, 1.445768, 0.094496)",
        "(0.158770, 1.449252, 0.094868)",
        "(0.157851, 1.452850, 0.095109)",
        "(0.157301, 1.454775, 0.095166)",
        "(0.155898, 1.458934, 0.095264)",
        "(0.154710, 1.463745, 0.095319)",
        "(0.153814, 1.469000, 0.095450)",
        "(0.153168, 1.474630, 0.095512)",
        "(0.152933, 1.477517, 0.095541)",
        "(0.152507, 1.483281, 0.095746)",
        "(0.152333, 1.489279, 0.095897)",
        "(0.151940, 1.495085, 0.096134)",
        "(0.151620, 1.500620, 0.096404)",
        "(0.151438, 1.503247, 0.096505)",
        "(0.150903, 1.508436, 0.096706)",
        "(0.149982, 1.513238, 0.096962)",
        "(0.149063, 1.517836, 0.097469)",
        "(0.148301, 1.522224, 0.098154)",
        "(0.148050, 1.524502, 0.098621)",
        "(0.147470, 1.529035, 0.099752)",
        "(0.146799, 1.533462, 0.101172)",
        "(0.146111, 1.537887, 0.102957)",
        "(0.145529, 1.542119, 0.104933)",
        "(0.145366, 1.544092, 0.105934)",
        "(0.144991, 1.547865, 0.107804)",
        "(0.144183, 1.551303, 0.109814)",
        "(0.143158, 1.554260, 0.111878)",
        "(0.142320, 1.556946, 0.113914)",
        "(0.141901, 1.558140, 0.114850)",
        "(0.140681, 1.560248, 0.116792)",
        "(0.139292, 1.562243, 0.119063)",
        "(0.137898, 1.564021, 0.121399)",
        "(0.136074, 1.565522, 0.123942)",
        "(0.135202, 1.566323, 0.125449)",
        "(0.134260, 1.568199, 0.129043)",
        "(0.133234, 1.570231, 0.133080)",
        "(0.131747, 1.572052, 0.137486)",
        "(0.130453, 1.574154, 0.142841)",
        "(0.129860, 1.575260, 0.145787)",
        "(0.128535, 1.577112, 0.151812)",
        "(0.127460, 1.578861, 0.158481)",
        "(0.126611, 1.580630, 0.165661)",
        "(0.125408, 1.581981, 0.173051)",
        "(0.124844, 1.582461, 0.176778)",
        "(0.123989, 1.583364, 0.184322)",
        "(0.123237, 1.584005, 0.191738)",
        "(0.122480, 1.584203, 0.199246)",
        "(0.121957, 1.584164, 0.206857)",
        "(0.121556, 1.584012, 0.210514)",
        "(0.120481, 1.583420, 0.217748)",
        "(0.119504, 1.582535, 0.224674)",
        "(0.118810, 1.581588, 0.231327)",
        "(0.118065, 1.580496, 0.237687)",
        "(0.117829, 1.579846, 0.240797)",
        "(0.117323, 1.578490, 0.247039)",
        "(0.116775, 1.576859, 0.253094)",
        "(0.116203, 1.574798, 0.258862)",
        "(0.115436, 1.572383, 0.264191)",
        "(0.114964, 1.570999, 0.266666)",
        "(0.113898, 1.567675, 0.271367)",
        "(0.112667, 1.563913, 0.275851)",
        "(0.111531, 1.559736, 0.279994)",
        "(0.110097, 1.554887, 0.283811)",
        "(0.109294, 1.552245, 0.285597)",
        "(0.108013, 1.546645, 0.288841)",
        "(0.106729, 1.540588, 0.291825)",
        "(0.104743, 1.533615, 0.294273)",
        "(0.102690, 1.526080, 0.296359)",
        "(0.101596, 1.522236, 0.297292)",
        "(0.099413, 1.514316, 0.298829)",
        "(0.097267, 1.505883, 0.300027)",
        "(0.094515, 1.497092, 0.301055)",
        "(0.091936, 1.487955, 0.301686)",
        "(0.090719, 1.483377, 0.301960)",
        "(0.088520, 1.474376, 0.302245)",
        "(0.086352, 1.465109, 0.302242)",
        "(0.084154, 1.455747, 0.302292)",
        "(0.082362, 1.446577, 0.301966)",
        "(0.081507, 1.441923, 0.301674)",
        "(0.079794, 1.432670, 0.301220)",
        "(0.078040, 1.423602, 0.300778)",
        "(0.076320, 1.414352, 0.300295)",
        "(0.075289, 1.405672, 0.299807)",
        "(0.074747, 1.401425, 0.299537)",
        "(0.073439, 1.392681, 0.298841)",
        "(0.072580, 1.384151, 0.298132)",
        "(0.072065, 1.376136, 0.297332)",
        "(0.071750, 1.368268, 0.296020)",
        "(0.071717, 1.364439, 0.295196)",
        "(0.071808, 1.356931, 0.293652)",
        "(0.071836, 1.349448, 0.292123)",
        "(0.071923, 1.341802, 0.290509)",
        "(0.072031, 1.338071, 0.289693)",
        "(0.072078, 1.330593, 0.287975)",
        "(0.072154, 1.322912, 0.285676)",
        "(0.072216, 1.315123, 0.282901)",
        "(0.072019, 1.307489, 0.279663)",
        "(0.071660, 1.299882, 0.275951)",
        "(0.071615, 1.296329, 0.274003)",
        "(0.071969, 1.290430, 0.270281)",
        "(0.072454, 1.285380, 0.266346)",
        "(0.072842, 1.280430, 0.261832)",
        "(0.072969, 1.275830, 0.256889)",
        "(0.072931, 1.273747, 0.254343)",
        "(0.073005, 1.270089, 0.249098)",
        "(0.073058, 1.266712, 0.243380)",
        "(0.072982, 1.263528, 0.236963)",
        "(0.072778, 1.260843, 0.230597)",
        "(0.072702, 1.259923, 0.227491)",
        "(0.072649, 1.258692, 0.221525)",
        "(0.072666, 1.257871, 0.215389)",
        "(0.072520, 1.257179, 0.209192)",
        "(0.072420, 1.257009, 0.203086)",
        "(0.072296, 1.256742, 0.199837)",
        "(0.071955, 1.255938, 0.193285)",
        "(0.071682, 1.255681, 0.187583)",
        "(0.071339, 1.255430, 0.182244)",
        "(0.071246, 1.255337, 0.176287)",
        "(0.071489, 1.255401, 0.172833)",
        "(0.072147, 1.255963, 0.165828)",
        "(0.072469, 1.256854, 0.158707)",
        "(0.072579, 1.257989, 0.151270)",
        "(0.072894, 1.259667, 0.143795)",
        "(0.073152, 1.260792, 0.140177)",
        "(0.073163, 1.263738, 0.133119)",
        "(0.073502, 1.267692, 0.126165)",
        "(0.073847, 1.272681, 0.119760)",
        "(0.074236, 1.278451, 0.113707)",
        "(0.074514, 1.281507, 0.110669)",
        "(0.074927, 1.288168, 0.104954)",
        "(0.075446, 1.295759, 0.099598)",
        "(0.076101, 1.303846, 0.094596)",
        "(0.076882, 1.312398, 0.090195)",
        "(0.077177, 1.316652, 0.088187)",
        "(0.077836, 1.324997, 0.084289)",
        "(0.078255, 1.333587, 0.080933)",
        "(0.078516, 1.342247, 0.077747)",
        "(0.078646, 1.350626, 0.074656)",
        "(0.078712, 1.354792, 0.073226)",
        "(0.078808, 1.363431, 0.070458)",
        "(0.078741, 1.372282, 0.067544)",
        "(0.079180, 1.381872, 0.064857)",
        "(0.079765, 1.391800, 0.062260)",
        "(0.080041, 1.396671, 0.061060)",
        "(0.080800, 1.406892, 0.059360)",
        "(0.081583, 1.417149, 0.058134)",
        "(0.082532, 1.427417, 0.057042)",
        "(0.083479, 1.437546, 0.056250)",
        "(0.083730, 1.442367, 0.055878)",
        "(0.084189, 1.451927, 0.055447)",
        "(0.084748, 1.461698, 0.055683)",
        "(0.085335, 1.471158, 0.056169)",
        "(0.086235, 1.480494, 0.056817)",
        "(0.086667, 1.485090, 0.057183)",
        "(0.087330, 1.493888, 0.058013)",
        "(0.088341, 1.502776, 0.059689)",
        "(0.089405, 1.511655, 0.061769)",
        "(0.090334, 1.519997, 0.063823)",
        "(0.090793, 1.524026, 0.065011)",
        "(0.091755, 1.532070, 0.067662)",
        "(0.092357, 1.539748, 0.070304)",
        "(0.092797, 1.547163, 0.073002)",
        "(0.093430, 1.554356, 0.075749)",
        "(0.094085, 1.557965, 0.077139)",
        "(0.095056, 1.564896, 0.079998)",
        "(0.096081, 1.571564, 0.083085)",
        "(0.097140, 1.577829, 0.086096)",
        "(0.097895, 1.583704, 0.089021)",
        "(0.098319, 1.586570, 0.090593)",
        "(0.099095, 1.592183, 0.093856)",
        "(0.099712, 1.597442, 0.097353)",
        "(0.100348, 1.602438, 0.101295)",
        "(0.100681, 1.606933, 0.105333)",
        "(0.100862, 1.608908, 0.107435)",
        "(0.101345, 1.612651, 0.111926)",
        "(0.101824, 1.616152, 0.117037)",
        "(0.102432, 1.619333, 0.122690)",
        "(0.103067, 1.621920, 0.128842)",
        "(0.103414, 1.623120, 0.132029)",
        "(0.104010, 1.625172, 0.138863)",
        "(0.104300, 1.626431, 0.146047)",
        "(0.104427, 1.627130, 0.153723)",
        "(0.104152, 1.627251, 0.161854)",
        "(0.103685, 1.626979, 0.166069)",
        "(0.102858, 1.626182, 0.174703)",
        "(0.101868, 1.624785, 0.183409)",
        "(0.100710, 1.622584, 0.192079)",
        "(0.100146, 1.619899, 0.200960)",
        "(0.099831, 1.618331, 0.205471)",
        "(0.098727, 1.614705, 0.214346)",
        "(0.097178, 1.610177, 0.223202)",
        "(0.095647, 1.605287, 0.232014)",
        "(0.093948, 1.600049, 0.240386)",
        "(0.093055, 1.597253, 0.244505)",
        "(0.091351, 1.591275, 0.252283)",
        "(0.089471, 1.584972, 0.259323)",
        "(0.087627, 1.578275, 0.265683)",
        "(0.086221, 1.571324, 0.271297)",
        "(0.085394, 1.567781, 0.273991)",
        "(0.083995, 1.560536, 0.278754)",
        "(0.082699, 1.552982, 0.283138)",
        "(0.081558, 1.545346, 0.287160)",
        "(0.080092, 1.537394, 0.290803)",
        "(0.079239, 1.533229, 0.292479)",
        "(0.077580, 1.524606, 0.295407)",
        "(0.075864, 1.515842, 0.297919)",
        "(0.073814, 1.506750, 0.300195)",
        "(0.071952, 1.497337, 0.302263)",
        "(0.071091, 1.492663, 0.303236)",
        "(0.069290, 1.483015, 0.304820)",
        "(0.067727, 1.472865, 0.305907)",
        "(0.066290, 1.462789, 0.306637)",
        "(0.064483, 1.452342, 0.306494)",
        "(0.063610, 1.446980, 0.306203)",
        "(0.062193, 1.436357, 0.305335)",
        "(0.060890, 1.426146, 0.304015)",
        "(0.059542, 1.415467, 0.301949)",
        "(0.058267, 1.405136, 0.299338)",
        "(0.057868, 1.400235, 0.297788)",
        "(0.056864, 1.390588, 0.294178)",
        "(0.055514, 1.381115, 0.289732)",
        "(0.054650, 1.372205, 0.284712)",
        "(0.053896, 1.363703, 0.279603)",
        "(0.053620, 1.359684, 0.276879)",
        "(0.053108, 1.351588, 0.270882)",
        "(0.052378, 1.343615, 0.264696)",
        "(0.051748, 1.336338, 0.258617)",
        "(0.051317, 1.329376, 0.252083)",
        "(0.051051, 1.325872, 0.248648)",
        "(0.050791, 1.319710, 0.241909)",
        "(0.050626, 1.314138, 0.234854)",
        "(0.050490, 1.308654, 0.226941)",
        "(0.050379, 1.303859, 0.219020)",
        "(0.050383, 1.301736, 0.215106)",
        "(0.050399, 1.297864, 0.207159)",
        "(0.050325, 1.294288, 0.199161)",
        "(0.050236, 1.291639, 0.191807)",
        "(0.050319, 1.289636, 0.184238)",
        "(0.050428, 1.288804, 0.180412)",
        "(0.050439, 1.287650, 0.173015)",
        "(0.050716, 1.287370, 0.165718)",
        "(0.051160, 1.287655, 0.158233)",
        "(0.051490, 1.288451, 0.150919)",
        "(0.051555, 1.289012, 0.147372)",
        "(0.051771, 1.290350, 0.139970)",
        "(0.052186, 1.292235, 0.132658)",
        "(0.052589, 1.294978, 0.126218)",
        "(0.052876, 1.297983, 0.119771)",
        "(0.053111, 1.299646, 0.116489)",
        "(0.053590, 1.303656, 0.110413)",
        "(0.054081, 1.308375, 0.104586)",
        "(0.054669, 1.313711, 0.099057)",
        "(0.055169, 1.319731, 0.093913)",
        "(0.055377, 1.322879, 0.091344)",
        "(0.055924, 1.329519, 0.086420)",
        "(0.056645, 1.337028, 0.082319)",
        "(0.057425, 1.344927, 0.078511)",
        "(0.058328, 1.353182, 0.075105)",
        "(0.058784, 1.357532, 0.073698)",
        "(0.059495, 1.365956, 0.070593)",
        "(0.060244, 1.374244, 0.067343)",
        "(0.060971, 1.383129, 0.065027)",
        "(0.061306, 1.391602, 0.063221)",
        "(0.061410, 1.395755, 0.062393)",
        "(0.061821, 1.404062, 0.061276)",
        "(0.061884, 1.411861, 0.060405)",
        "(0.062035, 1.419138, 0.059869)",
        "(0.062120, 1.426091, 0.059779)",
        "(0.062149, 1.429392, 0.059771)",
        "(0.062426, 1.435597, 0.059681)",
        "(0.062628, 1.441375, 0.059482)",
        "(0.063008, 1.447108, 0.059201)",
        "(0.063551, 1.452583, 0.058727)",
        "(0.063732, 1.455322, 0.058498)",
        "(0.064109, 1.460641, 0.057843)",
        "(0.064555, 1.465982, 0.057178)",
        "(0.065001, 1.471379, 0.056416)",
        "(0.065366, 1.476903, 0.055626)",
        "(0.065518, 1.479834, 0.055358)",
        "(0.065781, 1.485927, 0.055098)",
        "(0.066240, 1.492422, 0.055313)",
        "(0.067186, 1.499322, 0.055793)",
        "(0.068048, 1.506225, 0.056405)",
        "(0.068468, 1.509661, 0.056909)",
        "(0.069374, 1.516950, 0.058475)",
        "(0.070152, 1.524313, 0.060298)",
        "(0.071102, 1.531733, 0.062535)",
        "(0.071858, 1.539077, 0.065136)",
        "(0.072163, 1.542779, 0.066611)",
        "(0.072692, 1.550170, 0.070038)",
        "(0.073332, 1.557623, 0.073906)",
        "(0.073920, 1.564827, 0.077982)",
        "(0.074408, 1.571532, 0.082181)",
        "(0.074807, 1.574719, 0.084421)",
        "(0.075597, 1.581237, 0.089302)",
        "(0.076019, 1.587091, 0.094136)",
        "(0.076572, 1.592417, 0.098932)",
        "(0.077155, 1.597136, 0.103576)",
        "(0.077323, 1.599341, 0.105822)",
        "(0.077456, 1.603255, 0.110318)",
        "(0.077456, 1.606716, 0.114481)",
        "(0.077624, 1.609614, 0.117859)",
        "(0.077905, 1.611864, 0.120303)",
        "(0.078128, 1.612778, 0.121191)",
        "(0.078629, 1.613997, 0.121983)",
        "(0.079052, 1.614504, 0.121653)",
        "(0.079233, 1.614936, 0.121242)",
        "(0.079108, 1.614921, 0.120745)",
        "(0.079014, 1.614864, 0.120420)",
        "(0.078713, 1.614560, 0.119325)",
        "(0.078175, 1.614328, 0.118775)",
        "(0.078018, 1.614304, 0.119060)",
        "(0.077321, 1.614096, 0.120193)",
        "(0.077003, 1.614151, 0.121143)",
        "(0.076048, 1.614074, 0.123680)",
        "(0.075043, 1.613739, 0.127015)",
        "(0.074183, 1.613180, 0.131119)",
        "(0.073272, 1.612423, 0.136513)",
        "(0.072786, 1.612016, 0.139587)",
        "(0.071486, 1.610988, 0.146729)",
        "(0.069673, 1.609581, 0.154795)",
        "(0.067896, 1.608027, 0.163543)",
        "(0.066264, 1.606380, 0.172671)",
        "(0.065524, 1.605531, 0.177523)",
        "(0.064843, 1.604257, 0.187999)",
        "(0.064515, 1.603294, 0.199010)",
        "(0.064044, 1.601916, 0.209616)",
        "(0.063605, 1.600063, 0.219800)",
        "(0.063347, 1.598942, 0.224588)",
        "(0.062766, 1.596471, 0.233649)",
        "(0.062365, 1.593626, 0.242325)",
        "(0.061694, 1.590160, 0.250527)",
        "(0.061094, 1.586172, 0.258134)",
        "(0.060802, 1.584053, 0.261900)",
        "(0.059976, 1.579345, 0.268964)",
        "(0.058913, 1.573665, 0.275576)",
        "(0.058193, 1.567343, 0.282026)",
        "(0.058038, 1.560168, 0.288118)",
        "(0.057776, 1.556131, 0.291183)",
        "(0.056719, 1.547121, 0.297128)",
        "(0.055672, 1.536935, 0.302683)",
        "(0.055077, 1.525799, 0.307893)",
        "(0.054392, 1.513574, 0.312264)",
        "(0.053594, 1.506857, 0.314033)",
        "(0.052183, 1.493043, 0.317150)",
        "(0.050846, 1.479052, 0.319631)",
        "(0.049370, 1.464733, 0.321330)",
        "(0.047847, 1.450523, 0.322659)",
        "(0.047115, 1.443568, 0.323205)",
        "(0.046040, 1.430110, 0.323945)",
        "(0.045164, 1.417055, 0.324049)",
        "(0.044567, 1.404763, 0.323384)",
        "(0.044308, 1.392873, 0.321682)",
        "(0.044169, 1.387058, 0.320508)",
        "(0.043866, 1.376002, 0.317772)",
        "(0.043650, 1.365269, 0.314620)",
        "(0.043622, 1.355014, 0.311103)",
        "(0.043406, 1.345252, 0.306777)",
        "(0.043225, 1.340412, 0.304259)",
        "(0.043172, 1.330757, 0.298904)",
        "(0.042953, 1.321462, 0.293654)",
        "(0.042709, 1.312666, 0.288431)",
        "(0.042515, 1.303952, 0.282904)",
        "(0.042235, 1.299593, 0.280066)",
        "(0.041703, 1.291189, 0.274184)",
        "(0.041609, 1.283431, 0.267442)",
        "(0.041617, 1.276500, 0.259964)",
        "(0.041520, 1.270654, 0.252166)",
        "(0.041485, 1.268009, 0.248098)",
        "(0.041582, 1.263635, 0.239378)",
        "(0.041460, 1.260157, 0.230348)",
        "(0.041508, 1.258153, 0.221246)",
        "(0.041565, 1.257328, 0.211209)",
        "(0.041489, 1.257143, 0.206006)",
        "(0.041328, 1.257846, 0.195349)",
        "(0.041397, 1.260069, 0.184978)",
        "(0.041389, 1.263683, 0.175230)",
        "(0.041420, 1.268631, 0.165752)",
        "(0.041380, 1.271354, 0.161046)",
        "(0.041587, 1.277918, 0.151771)",
        "(0.041947, 1.285592, 0.143029)",
        "(0.042416, 1.293834, 0.134869)",
        "(0.042738, 1.302582, 0.127476)",
        "(0.042839, 1.307138, 0.123947)",
        "(0.043023, 1.316349, 0.117092)",
        "(0.043198, 1.326060, 0.110813)",
        "(0.043508, 1.336054, 0.105205)",
        "(0.043769, 1.346129, 0.100256)",
        "(0.043823, 1.351158, 0.097919)",
        "(0.044069, 1.361499, 0.093958)",
        "(0.044373, 1.371790, 0.090585)",
        "(0.044548, 1.382146, 0.087930)",
        "(0.044638, 1.392239, 0.085764)",
        "(0.044679, 1.397174, 0.084972)",
        "(0.044725, 1.407061, 0.083958)",
        "(0.044444, 1.416375, 0.083172)",
        "(0.044492, 1.425428, 0.082684)",
        "(0.044635, 1.434227, 0.082682)",
        "(0.044500, 1.438293, 0.082664)",
        "(0.043830, 1.445910, 0.082519)",
        "(0.043223, 1.453282, 0.082664)",
        "(0.042861, 1.461067, 0.083199)",
        "(0.042852, 1.468916, 0.083831)",
        "(0.042882, 1.472908, 0.084131)",
        "(0.043105, 1.480928, 0.084493)",
        "(0.043526, 1.489262, 0.084933)",
        "(0.044272, 1.497935, 0.085652)",
        "(0.044856, 1.506377, 0.086173)",
        "(0.045207, 1.510547, 0.086302)",
        "(0.045759, 1.518856, 0.086749)",
        "(0.046451, 1.526932, 0.086924)",
        "(0.047291, 1.534742, 0.087116)",
        "(0.048176, 1.542272, 0.087299)",
        "(0.048509, 1.545800, 0.087197)",
        "(0.048975, 1.552544, 0.086984)",
        "(0.049464, 1.559498, 0.087490)",
        "(0.050107, 1.566323, 0.087807)",
        "(0.050981, 1.572816, 0.087828)",
        "(0.051565, 1.576185, 0.087990)",
        "(0.052423, 1.582562, 0.088127)",
        "(0.053130, 1.588390, 0.087851)",
        "(0.054205, 1.594151, 0.087878)",
        "(0.054777, 1.599299, 0.087685)",
        "(0.054973, 1.601604, 0.087551)",
        "(0.055396, 1.605962, 0.087654)",
        "(0.056036, 1.609880, 0.087977)",
        "(0.056543, 1.613002, 0.089214)",
        "(0.057317, 1.616008, 0.092657)",
        "(0.057518, 1.617446, 0.095377)",
        "(0.057482, 1.619971, 0.101868)",
        "(0.057286, 1.621931, 0.110103)",
        "(0.056606, 1.623470, 0.119862)",
        "(0.055562, 1.624643, 0.130781)",
        "(0.055192, 1.625057, 0.136597)",
        "(0.054605, 1.625810, 0.148402)",
        "(0.053710, 1.625846, 0.159999)",
        "(0.052880, 1.625246, 0.171693)",
        "(0.052451, 1.624590, 0.183529)",
        "(0.052068, 1.624119, 0.189344)",
        "(0.051519, 1.622828, 0.200649)",
        "(0.051487, 1.621640, 0.211372)",
        "(0.051546, 1.620298, 0.220914)",
        "(0.051710, 1.619026, 0.229675)",
        "(0.051766, 1.618403, 0.233914)",
        "(0.051676, 1.616759, 0.241473)",
        "(0.051962, 1.614929, 0.248244)",
        "(0.052817, 1.613039, 0.254789)",
        "(0.053213, 1.610865, 0.261207)",
        "(0.053200, 1.609435, 0.264206)",
        "(0.052837, 1.605773, 0.269555)",
        "(0.052513, 1.601833, 0.274934)",
        "(0.052093, 1.597403, 0.280774)",
        "(0.051319, 1.591980, 0.286818)",
        "(0.050887, 1.588867, 0.289767)",
        "(0.050276, 1.582071, 0.295553)",
        "(0.049664, 1.574149, 0.301626)",
        "(0.048949, 1.565081, 0.307472)",
        "(0.047371, 1.554184, 0.312501)",
        "(0.046580, 1.548357, 0.314856)",
        "(0.045313, 1.536099, 0.319408)",
        "(0.043650, 1.523115, 0.323482)",
        "(0.041884, 1.509117, 0.326190)",
        "(0.040301, 1.494928, 0.328011)",
        "(0.039594, 1.487808, 0.328420)",
        "(0.038360, 1.473433, 0.328402)",
        "(0.037250, 1.459518, 0.328020)",
        "(0.036003, 1.445714, 0.326491)",
        "(0.035029, 1.432013, 0.324190)",
        "(0.034395, 1.425248, 0.322691)",
        "(0.032538, 1.411567, 0.319166)",
        "(0.030889, 1.397907, 0.314440)",
        "(0.029953, 1.385538, 0.309699)",
        "(0.028860, 1.373388, 0.304224)",
        "(0.028425, 1.367460, 0.301013)",
        "(0.028026, 1.356454, 0.294015)",
        "(0.027437, 1.346400, 0.286417)",
        "(0.026595, 1.336734, 0.278079)",
        "(0.025870, 1.327868, 0.269869)",
        "(0.025559, 1.323842, 0.265807)",
        "(0.024774, 1.316295, 0.256999)",
        "(0.024103, 1.309312, 0.247318)",
        "(0.023276, 1.303210, 0.237671)",
        "(0.022603, 1.298045, 0.227950)",
        "(0.022377, 1.295745, 0.222979)",
        "(0.021961, 1.291895, 0.212961)",
        "(0.021585, 1.289028, 0.203376)",
        "(0.021387, 1.287053, 0.194268)",
        "(0.021424, 1.285722, 0.185100)",
        "(0.021415, 1.285199, 0.180522)",
        "(0.021370, 1.284826, 0.171959)",
        "(0.021584, 1.285037, 0.163798)",
        "(0.021508, 1.285661, 0.156552)",
        "(0.021443, 1.286742, 0.149835)",
        "(0.021464, 1.287424, 0.146462)",
        "(0.021930, 1.289569, 0.140178)",
        "(0.022517, 1.292649, 0.135040)",
        "(0.023164, 1.296112, 0.130173)",
        "(0.023965, 1.299714, 0.125185)",
        "(0.024333, 1.301557, 0.122662)",
        "(0.024990, 1.305498, 0.117792)",
        "(0.025520, 1.309825, 0.112994)",
        "(0.026315, 1.315009, 0.108382)",
        "(0.026950, 1.320835, 0.103889)",
        "(0.027222, 1.323896, 0.101402)",
        "(0.027994, 1.330507, 0.096140)",
        "(0.028974, 1.338156, 0.091083)",
        "(0.030207, 1.346514, 0.086215)",
        "(0.031260, 1.354990, 0.081432)",
        "(0.031691, 1.359255, 0.079026)",
        "(0.032750, 1.367956, 0.074504)",
        "(0.033620, 1.377412, 0.070450)",
        "(0.034536, 1.386988, 0.066917)",
        "(0.035290, 1.396415, 0.063607)",
        "(0.035771, 1.401172, 0.062212)",
        "(0.036512, 1.410566, 0.059648)",
        "(0.037344, 1.419809, 0.057168)",
        "(0.038145, 1.428976, 0.054946)",
        "(0.038577, 1.433645, 0.054323)",
        "(0.039125, 1.443130, 0.053482)",
        "(0.039525, 1.452493, 0.052615)",
        "(0.040084, 1.461848, 0.051974)",
        "(0.040751, 1.471064, 0.051417)",
        "(0.041652, 1.479674, 0.050664)",
        "(0.042250, 1.483924, 0.050461)",
        "(0.043242, 1.491978, 0.050156)",
        "(0.043894, 1.499217, 0.049659)",
        "(0.044676, 1.506451, 0.049595)",
        "(0.045479, 1.513057, 0.049442)",
        "(0.045976, 1.516194, 0.049334)",
        "(0.047230, 1.522400, 0.049291)",
        "(0.048327, 1.527941, 0.048679)",
        "(0.049626, 1.533116, 0.047983)",
        "(0.050759, 1.538415, 0.048162)",
        "(0.051179, 1.541004, 0.048383)",
        "(0.051947, 1.545957, 0.048706)",
        "(0.052853, 1.550779, 0.049080)",
        "(0.053638, 1.555332, 0.049436)",
        "(0.054691, 1.559681, 0.049935)",
        "(0.055222, 1.562018, 0.050556)",
        "(0.056144, 1.566944, 0.052732)",
        "(0.056812, 1.571781, 0.055530)",
        "(0.057591, 1.576596, 0.059142)",
        "(0.058198, 1.581664, 0.064269)",
        "(0.058394, 1.584090, 0.066991)",
        "(0.058837, 1.588942, 0.073095)",
        "(0.059550, 1.593886, 0.080160)",
        "(0.060120, 1.598470, 0.087767)",
        "(0.060446, 1.602739, 0.096020)",
        "(0.060623, 1.604796, 0.100362)",
        "(0.060776, 1.608784, 0.109451)",
        "(0.060436, 1.612124, 0.118571)",
        "(0.060752, 1.615082, 0.127762)",
        "(0.061378, 1.617768, 0.136821)",
        "(0.061509, 1.618919, 0.141195)",
        "(0.061481, 1.620830, 0.149693)",
        "(0.061542, 1.622251, 0.157924)",
        "(0.061820, 1.623440, 0.166244)",
        "(0.061991, 1.624566, 0.174702)",
        "(0.061908, 1.624938, 0.178794)",
        "(0.061822, 1.625556, 0.186774)",
        "(0.062193, 1.625996, 0.194483)",
        "(0.062326, 1.625848, 0.201751)",
        "(0.062850, 1.625533, 0.209498)",
        "(0.063059, 1.625383, 0.213624)",
        "(0.063359, 1.624724, 0.222079)",
        "(0.063626, 1.623445, 0.230466)",
        "(0.063806, 1.621466, 0.238367)",
        "(0.063710, 1.618654, 0.245574)",
        "(0.063668, 1.617112, 0.249120)",
        "(0.063351, 1.613704, 0.256333)",
        "(0.062784, 1.609641, 0.263362)",
        "(0.062498, 1.605000, 0.269948)",
        "(0.062459, 1.599641, 0.276222)",
        "(0.062336, 1.596693, 0.279276)",
        "(0.061775, 1.590324, 0.285013)",
        "(0.060908, 1.583046, 0.289872)",
        "(0.060112, 1.575148, 0.294038)",
        "(0.058973, 1.566683, 0.297787)",
        "(0.058319, 1.562241, 0.299519)",
        "(0.056856, 1.552764, 0.302672)",
        "(0.055778, 1.543078, 0.305872)",
        "(0.054480, 1.533032, 0.308816)",
        "(0.052748, 1.522464, 0.310991)",
        "(0.052015, 1.517098, 0.311818)",
        "(0.050796, 1.506366, 0.312995)",
        "(0.049406, 1.495478, 0.313585)",
        "(0.047988, 1.484559, 0.313758)",
        "(0.047436, 1.479176, 0.313674)",
        "(0.046261, 1.468377, 0.313272)",
        "(0.045144, 1.457549, 0.312173)",
        "(0.044134, 1.446636, 0.310490)",
        "(0.043235, 1.435871, 0.308301)",
        "(0.042028, 1.425191, 0.305638)",
        "(0.041486, 1.419839, 0.304089)",
        "(0.040738, 1.409281, 0.300966)",
        "(0.039851, 1.399175, 0.298037)",
        "(0.038932, 1.389301, 0.294399)",
        "(0.038327, 1.379716, 0.289995)",
        "(0.037970, 1.375129, 0.287637)",
        "(0.036861, 1.365980, 0.282606)",
        "(0.035504, 1.357104, 0.278383)",
        "(0.034832, 1.349367, 0.273806)",
        "(0.034392, 1.342426, 0.268861)",
        "(0.034236, 1.339175, 0.266089)",
        "(0.034365, 1.332918, 0.260146)",
        "(0.034536, 1.327082, 0.254693)",
        "(0.034680, 1.321825, 0.250012)",
        "(0.034747, 1.316794, 0.245652)",
        "(0.034827, 1.314424, 0.243424)",
        "(0.034948, 1.309959, 0.238629)",
        "(0.034890, 1.306015, 0.233304)",
        "(0.034717, 1.302858, 0.227789)",
        "(0.034748, 1.300872, 0.221522)",
        "(0.034875, 1.300270, 0.218238)",
        "(0.035151, 1.300110, 0.211568)",
        "(0.035326, 1.300628, 0.203865)",
        "(0.035708, 1.301579, 0.194750)",
        "(0.035845, 1.302880, 0.185237)",
        "(0.035920, 1.303702, 0.180455)",
        "(0.036266, 1.306112, 0.170246)",
        "(0.036783, 1.308583, 0.159520)",
        "(0.037319, 1.311493, 0.149115)",
        "(0.038050, 1.314611, 0.138416)",
        "(0.038532, 1.316160, 0.132949)",
        "(0.039414, 1.319650, 0.122741)",
        "(0.040320, 1.323273, 0.113321)",
        "(0.041047, 1.326984, 0.104908)",
        "(0.041837, 1.330836, 0.097716)",
        "(0.042081, 1.332721, 0.094671)",
        "(0.042360, 1.336491, 0.089144)",
        "(0.042496, 1.340032, 0.084164)",
        "(0.042817, 1.343570, 0.079591)",
        "(0.043081, 1.347158, 0.075832)",
        "(0.043123, 1.349034, 0.074321)",
        "(0.043193, 1.352854, 0.071622)",
        "(0.043351, 1.356905, 0.068943)",
        "(0.043654, 1.361619, 0.066472)",
        "(0.043786, 1.367120, 0.064098)",
        "(0.043762, 1.370279, 0.062984)",
        "(0.043612, 1.377226, 0.060841)",
        "(0.043413, 1.385142, 0.058718)",
        "(0.043437, 1.394487, 0.057214)",
        "(0.043522, 1.404622, 0.055760)",
        "(0.043803, 1.410233, 0.054895)",
        "(0.044396, 1.422096, 0.053293)",
        "(0.045411, 1.435161, 0.052201)",
        "(0.046486, 1.448801, 0.051204)",
        "(0.047795, 1.463155, 0.050586)",
        "(0.048562, 1.470518, 0.050397)",
        "(0.049957, 1.485267, 0.049768)",
        "(0.052010, 1.500129, 0.049011)",
        "(0.054433, 1.514990, 0.048924)",
        "(0.056782, 1.529318, 0.049260)",
        "(0.057966, 1.536321, 0.049643)",
        "(0.060362, 1.549587, 0.050709)",
        "(0.062721, 1.562049, 0.052249)",
        "(0.064786, 1.573460, 0.053900)",
        "(0.066720, 1.583706, 0.055607)",
        "(0.067749, 1.588550, 0.056589)",
        "(0.069854, 1.597610, 0.058616)",
        "(0.071867, 1.606072, 0.060594)",
        "(0.073714, 1.613705, 0.062940)",
        "(0.075426, 1.620802, 0.066147)",
        "(0.076140, 1.624086, 0.067862)",
        "(0.076909, 1.629811, 0.071135)",
        "(0.077286, 1.634495, 0.074191)",
        "(0.077493, 1.638733, 0.077438)",
        "(0.077255, 1.642171, 0.080299)",
        "(0.077145, 1.643739, 0.081783)",
        "(0.076975, 1.646453, 0.084798)",
        "(0.076726, 1.648986, 0.087948)",
        "(0.076685, 1.651332, 0.091078)",
        "(0.076836, 1.653529, 0.094487)",
        "(0.076943, 1.654664, 0.096580)",
        "(0.076993, 1.657104, 0.101340)",
        "(0.077006, 1.659392, 0.106677)",
        "(0.076822, 1.661371, 0.112169)",
        "(0.076274, 1.662842, 0.117419)",
        "(0.075982, 1.663467, 0.120208)",
        "(0.075677, 1.665015, 0.126309)",
        "(0.075170, 1.666438, 0.132776)",
        "(0.074860, 1.667607, 0.139582)",
        "(0.075104, 1.668835, 0.146886)",
        "(0.075211, 1.669384, 0.150525)",
        "(0.075560, 1.670241, 0.157849)",
        "(0.075858, 1.670643, 0.165176)",
        "(0.076046, 1.670774, 0.172478)",
        "(0.075982, 1.670471, 0.179629)",
        "(0.076062, 1.670258, 0.183270)",
        "(0.076046, 1.669801, 0.190505)",
        "(0.075949, 1.669096, 0.197630)",
        "(0.075846, 1.668120, 0.204602)",
        "(0.075454, 1.666709, 0.211300)",
        "(0.075270, 1.665922, 0.214618)",
        "(0.075210, 1.664236, 0.221059)",
        "(0.075071, 1.662199, 0.227507)",
        "(0.074806, 1.659875, 0.233801)",
        "(0.074356, 1.656896, 0.239509)",
        "(0.074162, 1.655190, 0.242146)",
        "(0.073922, 1.651867, 0.247665)",
        "(0.073562, 1.648302, 0.253157)",
        "(0.073288, 1.644000, 0.258200)",
        "(0.072772, 1.639447, 0.263247)",
        "(0.072299, 1.636971, 0.265590)",
        "(0.071191, 1.631254, 0.269784)",
        "(0.070345, 1.625268, 0.274154)",
        "(0.069275, 1.619158, 0.278673)",
        "(0.067746, 1.612689, 0.283044)",
        "(0.067238, 1.609428, 0.285186)",
        "(0.066175, 1.602833, 0.289215)",
        "(0.064837, 1.595940, 0.292778)",
        "(0.063780, 1.588910, 0.296136)",
        "(0.062367, 1.581793, 0.299306)",
        "(0.061537, 1.578111, 0.300709)",
        "(0.060179, 1.570581, 0.303227)",
        "(0.058797, 1.562845, 0.305544)",
        "(0.057046, 1.554721, 0.307262)",
        "(0.055347, 1.546281, 0.308674)",
        "(0.054601, 1.542004, 0.309365)",
        "(0.052770, 1.532952, 0.310192)",
        "(0.050317, 1.523217, 0.310360)",
        "(0.048266, 1.513137, 0.310381)",
        "(0.046623, 1.502726, 0.310142)",
        "(0.045653, 1.497287, 0.309894)",
        "(0.043424, 1.485842, 0.309153)",
        "(0.041362, 1.473778, 0.308174)",
        "(0.039474, 1.461343, 0.306675)",
        "(0.037180, 1.448273, 0.304698)",
        "(0.036150, 1.441555, 0.303676)",
        "(0.034303, 1.428086, 0.301511)",
        "(0.032555, 1.414677, 0.298911)",
        "(0.030814, 1.401246, 0.295942)",
        "(0.029488, 1.387982, 0.292492)",
        "(0.028700, 1.381483, 0.290681)",
        "(0.027446, 1.369058, 0.286635)",
        "(0.026307, 1.356683, 0.282562)",
        "(0.025723, 1.345415, 0.277913)",
        "(0.024822, 1.334864, 0.272764)",
        "(0.024404, 1.329823, 0.269969)",
        "(0.023960, 1.320461, 0.263681)",
        "(0.023595, 1.312265, 0.257079)",
        "(0.022995, 1.304866, 0.250398)",
        "(0.022601, 1.298495, 0.242979)",
        "(0.022392, 1.295736, 0.239357)",
        "(0.022111, 1.290994, 0.232510)",
        "(0.021701, 1.287526, 0.225636)",
        "(0.021516, 1.284760, 0.218217)",
        "(0.020856, 1.282399, 0.210823)",
        "(0.020475, 1.281559, 0.207113)",
        "(0.019765, 1.280322, 0.199392)",
        "(0.019228, 1.279821, 0.191375)",
        "(0.018835, 1.280308, 0.182928)",
        "(0.018420, 1.281165, 0.173711)",
        "(0.018183, 1.281755, 0.168920)",
        "(0.017885, 1.283649, 0.159238)",
        "(0.017645, 1.286619, 0.150295)",
        "(0.017476, 1.290218, 0.141580)",
        "(0.017338, 1.293534, 0.132234)",
        "(0.017300, 1.295498, 0.127763)",
        "(0.017293, 1.299745, 0.119261)",
        "(0.017326, 1.304172, 0.110581)",
        "(0.017618, 1.308845, 0.102046)",
        "(0.017765, 1.314008, 0.094268)",
        "(0.017845, 1.316831, 0.090532)",
        "(0.018057, 1.322845, 0.083461)",
        "(0.018301, 1.329678, 0.077430)",
        "(0.018339, 1.337191, 0.072667)",
        "(0.018189, 1.345219, 0.068552)",
        "(0.018067, 1.349563, 0.066776)",
        "(0.017975, 1.358799, 0.063872)",
        "(0.017819, 1.368669, 0.061503)",
        "(0.017461, 1.379232, 0.059684)",
        "(0.016858, 1.390598, 0.058451)",
        "(0.016764, 1.396725, 0.057987)",
        "(0.016930, 1.409780, 0.057284)",
        "(0.017413, 1.423565, 0.056812)",
        "(0.017966, 1.437416, 0.056170)",
        "(0.018717, 1.451502, 0.055977)",
        "(0.019309, 1.458811, 0.056302)",
        "(0.020220, 1.472972, 0.056885)",
        "(0.020884, 1.486404, 0.057058)",
        "(0.022015, 1.499686, 0.057498)",
        "(0.022999, 1.512296, 0.057776)",
        "(0.023452, 1.518256, 0.057933)",
        "(0.024443, 1.530290, 0.059222)",
        "(0.025661, 1.542233, 0.060865)",
        "(0.027130, 1.553486, 0.062058)",
        "(0.029052, 1.564249, 0.062772)",
        "(0.029947, 1.569222, 0.062748)",
        "(0.031703, 1.578748, 0.062692)",
        "(0.033272, 1.588402, 0.063833)",
        "(0.034365, 1.597472, 0.065136)",
        "(0.035752, 1.605680, 0.065877)",
        "(0.036431, 1.609538, 0.066153)",
        "(0.037975, 1.616775, 0.066473)",
        "(0.039537, 1.622937, 0.066287)",
        "(0.041180, 1.628436, 0.066642)",
        "(0.042423, 1.633415, 0.067797)",
        "(0.042747, 1.635461, 0.068368)",
        "(0.043427, 1.638854, 0.069567)",
        "(0.043880, 1.641538, 0.071216)",
        "(0.043792, 1.643412, 0.073289)",
        "(0.043560, 1.644608, 0.075782)",
        "(0.043409, 1.645172, 0.077511)",
        "(0.043100, 1.646499, 0.081869)",
        "(0.042552, 1.647461, 0.086897)",
        "(0.041567, 1.647794, 0.092443)",
        "(0.040193, 1.647837, 0.098544)",
        "(0.039360, 1.647804, 0.101988)",
        "(0.037756, 1.647766, 0.109955)",
        "(0.036019, 1.647664, 0.118657)",
        "(0.034334, 1.647146, 0.127278)",
        "(0.033024, 1.646559, 0.136100)",
        "(0.032481, 1.646157, 0.140578)",
        "(0.031494, 1.645551, 0.149997)",
        "(0.030303, 1.644788, 0.159627)",
        "(0.029266, 1.643788, 0.169121)",
        "(0.028670, 1.642870, 0.178597)",
        "(0.028512, 1.642449, 0.183307)",
        "(0.027911, 1.641279, 0.192535)",
        "(0.027564, 1.639906, 0.201781)",
        "(0.027242, 1.638388, 0.210706)",
        "(0.027164, 1.636750, 0.219465)",
        "(0.027117, 1.635921, 0.223985)",
        "(0.026777, 1.633910, 0.233092)",
        "(0.026379, 1.631147, 0.241557)",
        "(0.026185, 1.627880, 0.249609)",
        "(0.025826, 1.624337, 0.257687)",
        "(0.025524, 1.622343, 0.261756)",
        "(0.024999, 1.617822, 0.269830)",
        "(0.024595, 1.612596, 0.277816)",
        "(0.024042, 1.606423, 0.285311)",
        "(0.023650, 1.599163, 0.292065)",
        "(0.023250, 1.594988, 0.294880)",
        "(0.021988, 1.585924, 0.299775)",
        "(0.020880, 1.575946, 0.303938)",
        "(0.020010, 1.565265, 0.308148)",
        "(0.018780, 1.553583, 0.311812)",
        "(0.018260, 1.547282, 0.313270)",
        "(0.017280, 1.533921, 0.315203)",
        "(0.015919, 1.519699, 0.316200)",
        "(0.013808, 1.504278, 0.316099)",
        "(0.012772, 1.496430, 0.315767)",
        "(0.010901, 1.480796, 0.314840)",
        "(0.009300, 1.465445, 0.312949)",
        "(0.007819, 1.450304, 0.309748)",
        "(0.006505, 1.435834, 0.305402)",
        "(0.004814, 1.421768, 0.299813)",
        "(0.004134, 1.415146, 0.296559)",
        "(0.003342, 1.402593, 0.289767)",
        "(0.002141, 1.390769, 0.282608)",
        "(0.000646, 1.379645, 0.274914)",
        "(-0.000292, 1.369408, 0.266957)",
        "(-0.000531, 1.364748, 0.263032)",
        "(-0.000998, 1.356051, 0.255283)",
        "(-0.001775, 1.347979, 0.247414)",
        "(-0.002080, 1.341135, 0.240055)",
        "(-0.001905, 1.335817, 0.233474)",
        "(-0.001955, 1.333426, 0.230375)",
        "(-0.002044, 1.329572, 0.224913)",
        "(-0.001914, 1.326756, 0.220693)",
        "(-0.001476, 1.324770, 0.217118)",
        "(-0.001357, 1.323151, 0.213862)",
        "(-0.001270, 1.322512, 0.212324)",
        "(-0.000919, 1.321420, 0.209330)",
        "(-0.000390, 1.320707, 0.206163)",
        "(-0.000031, 1.319836, 0.202369)",
        "(0.000172, 1.318580, 0.197933)",
        "(0.000327, 1.317869, 0.195562)",
        "(0.000562, 1.316344, 0.190836)",
        "(0.000577, 1.314564, 0.185442)",
        "(0.000851, 1.312803, 0.179238)",
        "(0.001361, 1.311123, 0.171944)",
        "(0.001738, 1.310460, 0.167684)",
        "(0.002645, 1.309371, 0.158609)",
        "(0.003745, 1.309101, 0.149420)",
        "(0.004972, 1.309406, 0.139737)",
        "(0.006195, 1.310110, 0.130062)",
        "(0.006835, 1.310649, 0.125392)",
        "(0.008071, 1.312029, 0.116383)",
        "(0.009380, 1.314069, 0.107656)",
        "(0.010640, 1.316956, 0.100218)",
        "(0.011639, 1.320389, 0.093732)",
        "(0.011972, 1.322216, 0.090739)",
        "(0.012546, 1.326361, 0.085367)",
        "(0.012948, 1.331029, 0.080683)",
        "(0.013588, 1.336603, 0.076397)",
        "(0.014157, 1.342927, 0.072680)",
        "(0.014379, 1.346577, 0.071306)",
        "(0.014506, 1.354566, 0.069421)",
        "(0.014476, 1.363098, 0.067802)",
        "(0.014966, 1.372399, 0.066443)",
        "(0.015491, 1.381938, 0.065237)",
        "(0.015711, 1.386528, 0.064422)",
        "(0.016344, 1.396097, 0.063076)",
        "(0.017316, 1.406212, 0.062570)",
        "(0.018188, 1.416088, 0.061854)",
        "(0.018654, 1.421094, 0.061598)",
        "(0.020094, 1.431406, 0.061296)",
        "(0.021962, 1.441920, 0.061016)",
        "(0.023883, 1.452260, 0.060399)",
        "(0.025588, 1.462427, 0.059837)",
        "(0.026972, 1.472532, 0.059941)",
        "(0.027649, 1.477700, 0.060265)",
        "(0.028763, 1.487877, 0.060647)",
        "(0.029815, 1.497969, 0.060404)",
        "(0.031243, 1.508481, 0.060556)",
        "(0.032918, 1.519276, 0.060750)",
        "(0.033926, 1.524662, 0.060714)",
        "(0.036183, 1.535509, 0.060961)",
        "(0.038152, 1.546041, 0.061416)",
        "(0.040081, 1.555998, 0.061948)",
        "(0.042237, 1.565662, 0.062587)",
        "(0.043132, 1.570231, 0.062842)",
        "(0.044841, 1.578740, 0.063261)",
        "(0.046900, 1.587052, 0.064381)",
        "(0.048738, 1.594776, 0.065842)",
        "(0.050048, 1.601401, 0.067427)",
        "(0.050614, 1.604424, 0.068381)",
        "(0.051826, 1.609661, 0.070036)",
        "(0.053056, 1.613933, 0.071553)",
        "(0.054167, 1.617353, 0.073039)",
        "(0.054954, 1.619835, 0.074426)",
        "(0.055289, 1.620945, 0.075328)",
        "(0.055826, 1.622797, 0.077129)",
        "(0.056211, 1.624036, 0.078903)",
        "(0.056141, 1.624813, 0.080897)",
        "(0.055937, 1.625616, 0.083991)",
        "(0.055850, 1.626134, 0.085961)",
        "(0.055501, 1.627047, 0.090102)",
        "(0.055121, 1.627628, 0.094730)",
        "(0.054642, 1.628335, 0.100477)",
        "(0.053768, 1.628888, 0.106942)",
        "(0.053188, 1.629125, 0.110524)",
        "(0.051820, 1.629575, 0.118046)",
        "(0.050172, 1.630041, 0.126348)",
        "(0.048860, 1.630818, 0.135470)",
        "(0.048029, 1.631784, 0.145073)",
        "(0.047780, 1.632338, 0.150018)",
        "(0.047284, 1.633308, 0.160227)",
        "(0.047192, 1.634338, 0.171002)",
        "(0.046967, 1.635086, 0.181967)",
        "(0.046506, 1.635229, 0.192709)",
        "(0.046381, 1.635147, 0.197870)",
        "(0.045898, 1.634679, 0.208016)",
        "(0.045192, 1.633829, 0.218025)",
        "(0.044557, 1.632680, 0.227528)",
        "(0.044444, 1.632046, 0.232001)",
        "(0.044212, 1.630795, 0.240860)",
        "(0.043777, 1.629153, 0.249287)",
        "(0.043460, 1.627114, 0.257161)",
        "(0.042918, 1.624596, 0.263954)",
        "(0.042095, 1.621376, 0.269224)",
        "(0.041671, 1.619601, 0.271284)",
        "(0.041122, 1.616170, 0.274850)",
        "(0.040675, 1.612672, 0.277602)",
        "(0.040345, 1.608834, 0.279545)",
        "(0.040056, 1.604499, 0.280799)",
        "(0.039823, 1.602020, 0.281116)",
        "(0.039022, 1.596669, 0.281485)",
        "(0.037916, 1.590460, 0.281517)",
        "(0.036431, 1.583233, 0.281360)",
        "(0.034739, 1.574757, 0.280495)",
        "(0.033765, 1.570235, 0.279926)",
        "(0.031695, 1.560390, 0.278687)",
        "(0.029673, 1.549641, 0.277491)",
        "(0.027125, 1.537927, 0.276330)",
        "(0.024557, 1.525933, 0.275335)",
        "(0.023435, 1.519827, 0.274904)",
        "(0.020995, 1.507404, 0.273918)",
        "(0.018474, 1.494594, 0.272823)",
        "(0.016335, 1.481990, 0.271638)",
        "(0.014449, 1.469566, 0.270247)",
        "(0.013590, 1.463482, 0.269378)",
        "(0.011575, 1.451399, 0.267370)",
        "(0.009906, 1.439609, 0.265393)",
        "(0.008687, 1.428464, 0.263626)",
        "(0.007351, 1.417643, 0.261593)",
        "(0.006854, 1.412378, 0.260388)",
        "(0.006269, 1.402250, 0.257823)",
        "(0.005584, 1.392596, 0.255347)",
        "(0.004907, 1.383439, 0.252713)",
        "(0.004551, 1.375207, 0.250046)",
        "(0.004362, 1.371219, 0.248693)",
        "(0.004204, 1.363751, 0.245674)",
        "(0.004207, 1.356838, 0.242478)",
        "(0.004396, 1.350555, 0.238872)",
        "(0.004585, 1.344611, 0.234533)",
        "(0.004548, 1.341753, 0.232119)",
        "(0.004736, 1.336719, 0.227558)",
        "(0.005106, 1.332500, 0.223132)",
        "(0.005433, 1.328534, 0.217780)",
        "(0.005485, 1.324654, 0.211595)",
        "(0.005505, 1.322935, 0.208501)",
        "(0.005586, 1.320220, 0.202811)",
        "(0.005500, 1.318279, 0.197277)",
        "(0.005522, 1.316668, 0.191310)",
        "(0.005749, 1.315726, 0.185244)",
        "(0.005867, 1.315419, 0.182127)",
        "(0.006030, 1.314767, 0.175795)",
        "(0.006206, 1.314480, 0.169869)",
        "(0.006546, 1.314561, 0.163744)",
        "(0.006968, 1.314731, 0.157059)",
        "(0.007146, 1.314865, 0.153664)",
        "(0.007599, 1.315112, 0.146719)",
        "(0.007990, 1.315076, 0.139420)",
        "(0.008479, 1.315013, 0.131905)",
        "(0.008639, 1.315098, 0.128150)",
        "(0.009141, 1.315513, 0.120546)",
        "(0.009900, 1.316434, 0.113034)",
        "(0.010534, 1.317991, 0.106223)",
        "(0.010898, 1.320185, 0.099974)",
        "(0.011022, 1.323358, 0.094258)",
        "(0.011070, 1.325645, 0.091813)",
        "(0.011158, 1.330997, 0.087360)",
        "(0.011136, 1.337328, 0.083373)",
        "(0.011135, 1.344451, 0.079921)",
        "(0.011124, 1.352584, 0.077111)",
        "(0.011101, 1.357098, 0.075973)",
        "(0.010897, 1.366543, 0.074069)",
        "(0.010612, 1.376669, 0.072495)",
        "(0.010680, 1.387711, 0.071559)",
        "(0.010553, 1.399209, 0.071157)",
        "(0.010613, 1.404983, 0.070905)",
        "(0.011004, 1.416653, 0.070453)",
        "(0.012077, 1.428564, 0.070207)",
        "(0.013052, 1.439840, 0.070244)",
        "(0.013873, 1.450688, 0.070651)",
        "(0.014093, 1.455850, 0.070814)",
        "(0.014615, 1.466035, 0.070733)",
        "(0.015336, 1.476097, 0.070212)",
        "(0.016429, 1.486093, 0.069689)",
        "(0.017736, 1.496242, 0.069360)",
        "(0.018321, 1.501139, 0.069059)",
        "(0.019352, 1.511017, 0.068637)",
        "(0.020633, 1.520984, 0.068453)",
        "(0.022109, 1.530596, 0.067805)",
        "(0.023852, 1.540092, 0.066986)",
        "(0.024907, 1.544718, 0.066626)",
        "(0.026826, 1.553613, 0.065986)",
        "(0.028715, 1.561923, 0.065124)",
        "(0.030500, 1.569621, 0.064434)",
        "(0.032273, 1.576394, 0.063840)",
        "(0.032982, 1.579383, 0.063604)",
        "(0.034432, 1.585097, 0.063431)",
        "(0.035312, 1.589739, 0.063148)",
        "(0.036072, 1.593695, 0.062637)",
        "(0.036983, 1.597312, 0.062317)",
        "(0.037282, 1.598916, 0.062082)",
        "(0.037894, 1.601479, 0.061367)",
        "(0.038923, 1.604138, 0.061041)",
        "(0.039905, 1.606537, 0.060927)",
        "(0.040592, 1.608459, 0.060654)",
        "(0.040860, 1.609277, 0.060549)",
        "(0.041395, 1.611084, 0.060802)",
        "(0.041823, 1.612832, 0.061460)",
        "(0.042236, 1.614728, 0.062749)",
        "(0.042856, 1.616879, 0.064919)",
        "(0.042974, 1.617852, 0.066108)",
        "(0.042962, 1.619496, 0.068818)",
        "(0.042912, 1.621331, 0.072681)",
        "(0.042620, 1.623405, 0.077716)",
        "(0.042293, 1.625666, 0.083964)",
        "(0.042130, 1.627111, 0.087874)",
        "(0.041758, 1.630478, 0.096732)",
        "(0.041246, 1.633977, 0.106345)",
        "(0.041237, 1.637699, 0.116511)",
        "(0.041651, 1.641489, 0.127170)",
        "(0.041753, 1.643314, 0.132619)",
        "(0.042020, 1.646912, 0.143593)",
        "(0.042767, 1.650383, 0.154654)",
        "(0.043724, 1.653432, 0.165536)",
        "(0.044743, 1.655802, 0.176018)",
        "(0.045446, 1.656913, 0.181277)",
        "(0.047069, 1.658784, 0.191626)",
        "(0.048514, 1.659781, 0.201710)",
        "(0.049594, 1.659688, 0.211312)",
        "(0.050530, 1.658986, 0.220420)",
        "(0.051109, 1.658426, 0.224769)",
        "(0.052064, 1.656708, 0.233041)",
        "(0.052165, 1.654036, 0.240413)",
        "(0.052264, 1.650592, 0.247139)",
        "(0.052462, 1.646860, 0.253577)",
        "(0.052421, 1.644753, 0.256533)",
        "(0.051984, 1.639930, 0.261795)",
        "(0.051411, 1.634308, 0.266194)",
        "(0.050642, 1.628129, 0.269966)",
        "(0.049192, 1.621122, 0.272937)",
        "(0.048300, 1.617268, 0.274201)",
        "(0.046753, 1.609297, 0.276828)",
        "(0.045114, 1.601081, 0.279627)",
        "(0.043185, 1.592040, 0.282645)",
        "(0.041709, 1.582529, 0.286254)",
        "(0.040855, 1.577446, 0.288097)",
        "(0.038773, 1.566575, 0.291339)",
        "(0.037133, 1.554805, 0.294155)",
        "(0.035915, 1.542553, 0.296465)",
        "(0.033504, 1.528629, 0.298159)",
        "(0.032193, 1.521322, 0.298463)",
        "(0.030197, 1.506746, 0.298584)",
        "(0.028644, 1.492308, 0.298092)",
        "(0.026606, 1.477718, 0.297033)",
        "(0.024791, 1.463031, 0.295461)",
        "(0.024204, 1.455948, 0.294609)",
        "(0.023077, 1.442039, 0.292665)",
        "(0.021657, 1.428056, 0.289801)",
        "(0.020795, 1.414288, 0.285877)",
        "(0.020493, 1.401031, 0.281572)",
        "(0.020256, 1.394648, 0.279196)",
        "(0.019286, 1.381619, 0.273975)",
        "(0.018897, 1.368621, 0.267788)",
        "(0.018757, 1.356756, 0.262056)",
        "(0.018766, 1.345971, 0.256178)",
        "(0.018778, 1.340910, 0.252969)",
        "(0.019064, 1.331444, 0.246262)",
        "(0.019209, 1.323012, 0.239322)",
        "(0.019502, 1.315444, 0.231625)",
        "(0.019696, 1.308898, 0.223538)",
        "(0.019730, 1.306245, 0.219654)",
        "(0.019862, 1.301608, 0.211871)",
        "(0.019965, 1.297763, 0.203193)",
        "(0.019771, 1.294792, 0.194563)",
        "(0.019964, 1.293707, 0.186432)",
        "(0.020102, 1.293629, 0.182357)",
        "(0.020353, 1.293772, 0.173603)",
        "(0.020603, 1.294683, 0.164716)",
        "(0.020957, 1.296376, 0.155934)",
        "(0.021339, 1.298557, 0.146939)",
        "(0.021619, 1.299854, 0.142354)",
        "(0.022063, 1.302624, 0.133663)",
        "(0.022669, 1.306165, 0.125450)",
        "(0.023231, 1.309753, 0.117097)",
        "(0.023829, 1.313486, 0.108741)",
        "(0.024204, 1.315707, 0.104845)",
        "(0.024696, 1.320060, 0.097247)",
        "(0.025233, 1.325011, 0.089837)",
        "(0.025716, 1.330338, 0.082754)",
        "(0.026296, 1.336564, 0.076742)",
        "(0.026421, 1.339859, 0.074042)",
        "(0.026495, 1.346848, 0.069181)",
        "(0.026655, 1.354532, 0.065083)",
        "(0.026739, 1.362961, 0.062012)",
        "(0.026481, 1.372198, 0.060056)",
        "(0.026192, 1.377084, 0.059355)",
        "(0.025389, 1.386964, 0.058038)",
        "(0.024587, 1.397305, 0.056809)",
        "(0.023975, 1.408455, 0.056377)",
        "(0.023469, 1.420743, 0.056829)",
        "(0.023345, 1.427120, 0.057051)",
        "(0.023177, 1.439985, 0.057114)",
        "(0.023614, 1.453366, 0.057097)",
        "(0.024828, 1.467402, 0.057394)",
        "(0.026297, 1.481355, 0.057600)",
        "(0.027111, 1.488163, 0.057670)",
        "(0.028829, 1.501745, 0.058078)",
        "(0.030667, 1.514925, 0.058603)",
        "(0.032610, 1.527529, 0.059067)",
        "(0.034787, 1.539661, 0.059734)",
        "(0.035840, 1.545329, 0.060019)",
        "(0.037648, 1.556060, 0.060447)",
        "(0.039357, 1.566262, 0.061387)",
        "(0.041180, 1.575913, 0.062512)",
        "(0.042816, 1.584689, 0.063290)",
        "(0.043502, 1.588701, 0.063657)",
        "(0.044921, 1.596446, 0.064467)",
        "(0.046224, 1.603351, 0.064630)",
        "(0.048089, 1.609637, 0.064326)",
        "(0.050049, 1.615421, 0.063970)",
        "(0.051029, 1.618010, 0.063727)",
        "(0.052889, 1.622676, 0.063107)",
        "(0.054405, 1.626446, 0.062244)",
        "(0.055746, 1.629761, 0.061740)",
        "(0.056463, 1.632521, 0.061545)",
        "(0.056751, 1.633578, 0.061465)",
        "(0.057253, 1.635462, 0.061394)",
        "(0.057466, 1.636942, 0.061581)",
        "(0.057810, 1.638166, 0.061921)",
        "(0.058104, 1.639675, 0.063134)",
        "(0.058208, 1.640665, 0.064301)",
        "(0.058380, 1.642960, 0.067649)",
        "(0.058761, 1.645855, 0.072842)",
        "(0.058791, 1.649391, 0.079846)",
        "(0.058406, 1.653065, 0.088441)",
        "(0.058301, 1.655137, 0.093598)",
        "(0.058196, 1.659392, 0.105101)",
        "(0.057971, 1.663204, 0.117746)",
        "(0.057838, 1.666477, 0.131409)",
        "(0.057711, 1.668904, 0.145254)",
        "(0.057701, 1.669588, 0.152079)",
        "(0.057988, 1.670064, 0.165702)",
        "(0.058374, 1.669500, 0.179614)",
        "(0.057966, 1.667496, 0.193378)",
        "(0.057174, 1.663556, 0.206246)",
        "(0.057042, 1.661013, 0.212418)",
        "(0.056979, 1.655509, 0.224709)",
        "(0.055845, 1.648673, 0.236439)",
        "(0.054125, 1.640652, 0.247601)",
        "(0.052726, 1.632142, 0.257873)",
        "(0.052168, 1.627755, 0.262654)",
        "(0.051133, 1.618859, 0.271623)",
        "(0.049614, 1.609380, 0.279097)",
        "(0.047933, 1.599281, 0.285270)",
        "(0.046821, 1.589037, 0.290641)",
        "(0.046323, 1.583812, 0.292853)",
        "(0.044103, 1.572634, 0.296351)",
        "(0.041799, 1.560952, 0.298652)",
        "(0.040357, 1.549766, 0.300659)",
        "(0.038632, 1.538646, 0.302285)",
        "(0.037606, 1.532892, 0.302772)",
        "(0.035990, 1.521311, 0.303301)",
        "(0.034822, 1.509746, 0.303198)",
        "(0.033058, 1.497680, 0.302475)",
        "(0.031546, 1.485230, 0.301237)",
        "(0.030887, 1.478936, 0.300502)",
        "(0.029742, 1.466412, 0.298867)",
        "(0.028609, 1.453271, 0.296790)",
        "(0.027795, 1.439931, 0.294482)",
        "(0.026807, 1.426607, 0.292049)",
        "(0.026176, 1.419716, 0.290603)",
        "(0.025352, 1.405789, 0.287404)",
        "(0.025032, 1.392109, 0.283782)",
        "(0.024025, 1.378304, 0.279542)",
        "(0.023699, 1.364621, 0.274498)",
        "(0.023682, 1.358067, 0.271627)",
        "(0.023138, 1.345169, 0.265246)",
        "(0.022758, 1.333084, 0.258520)",
        "(0.022911, 1.322194, 0.251901)",
        "(0.022637, 1.312386, 0.245180)",
        "(0.022455, 1.307926, 0.241600)",
        "(0.022460, 1.299766, 0.233915)",
        "(0.022845, 1.292785, 0.225672)",
        "(0.023184, 1.286738, 0.217262)",
        "(0.023380, 1.281629, 0.208948)",
        "(0.023503, 1.279499, 0.204814)",
        "(0.023646, 1.275898, 0.196519)",
        "(0.023574, 1.273537, 0.188496)",
        "(0.023559, 1.272432, 0.180515)",
        "(0.023401, 1.272553, 0.172437)",
        "(0.023396, 1.273269, 0.168391)",
        "(0.023473, 1.275498, 0.160364)",
        "(0.023448, 1.278626, 0.152269)",
        "(0.023568, 1.282809, 0.144331)",
        "(0.023699, 1.287919, 0.136699)",
        "(0.023841, 1.290814, 0.132904)",
        "(0.024048, 1.297003, 0.125762)",
        "(0.023852, 1.303958, 0.119574)",
        "(0.023198, 1.311323, 0.113607)",
        "(0.022577, 1.319251, 0.107467)",
        "(0.022384, 1.323590, 0.104508)",
        "(0.022298, 1.332688, 0.098794)",
        "(0.022654, 1.342303, 0.093349)",
        "(0.022866, 1.352373, 0.088552)",
        "(0.023002, 1.362792, 0.084454)",
        "(0.023213, 1.368119, 0.082388)",
        "(0.023979, 1.379097, 0.078353)",
        "(0.024847, 1.390203, 0.074656)",
        "(0.025556, 1.400879, 0.071134)",
        "(0.026362, 1.411319, 0.068012)",
        "(0.026679, 1.416286, 0.066483)",
        "(0.027262, 1.425788, 0.063384)",
        "(0.028085, 1.434914, 0.060700)",
        "(0.028647, 1.443767, 0.058813)",
        "(0.029007, 1.451910, 0.056977)",
        "(0.029066, 1.455738, 0.056087)",
        "(0.029158, 1.463070, 0.054095)",
        "(0.029427, 1.470126, 0.052329)",
        "(0.030083, 1.477592, 0.051702)",
        "(0.030390, 1.481242, 0.051564)",
        "(0.031134, 1.488221, 0.050865)",
        "(0.032313, 1.494988, 0.050507)",
        "(0.033228, 1.501309, 0.050143)",
        "(0.034223, 1.507021, 0.049682)",
        "(0.035260, 1.512234, 0.049202)",
        "(0.035701, 1.514397, 0.048720)",
        "(0.036537, 1.518246, 0.047861)",
        "(0.037400, 1.521790, 0.047817)",
        "(0.037937, 1.524863, 0.048012)",
        "(0.038622, 1.527672, 0.048225)",
        "(0.038973, 1.528910, 0.048326)",
        "(0.039594, 1.531268, 0.048373)",
        "(0.040450, 1.533658, 0.048243)",
        "(0.041173, 1.536014, 0.048157)",
        "(0.041968, 1.538767, 0.048688)",
        "(0.042207, 1.540232, 0.049015)",
        "(0.042727, 1.543464, 0.049707)",
        "(0.043494, 1.547392, 0.050780)",
        "(0.044279, 1.551747, 0.051433)",
        "(0.045100, 1.556595, 0.052047)",
        "(0.045605, 1.559365, 0.052662)",
        "(0.046686, 1.565508, 0.054289)",
        "(0.047487, 1.572058, 0.055941)",
        "(0.048472, 1.578976, 0.057779)",
        "(0.049753, 1.586369, 0.060009)",
        "(0.050360, 1.590240, 0.061267)",
        "(0.051524, 1.597996, 0.063843)",
        "(0.052862, 1.605824, 0.066789)",
        "(0.054765, 1.613865, 0.070434)",
        "(0.056540, 1.621702, 0.075037)",
        "(0.057278, 1.625404, 0.077652)",
        "(0.058764, 1.632242, 0.083305)",
        "(0.060408, 1.638310, 0.089598)",
        "(0.061418, 1.643129, 0.095274)",
        "(0.062190, 1.646614, 0.100197)",
        "(0.062707, 1.647965, 0.102412)",
        "(0.063116, 1.649740, 0.105746)",
        "(0.063440, 1.650189, 0.107716)",
        "(0.063464, 1.649720, 0.108560)",
        "(0.063398, 1.648830, 0.108777)",
        "(0.063339, 1.648256, 0.108721)",
        "(0.063081, 1.647085, 0.108491)",
        "(0.062507, 1.646139, 0.107969)",
        "(0.061840, 1.645331, 0.107277)",
        "(0.061655, 1.644887, 0.106696)",
        "(0.061667, 1.644876, 0.106500)",
        "(0.061651, 1.644917, 0.106207)",
        "(0.061507, 1.644955, 0.105981)",
        "(0.061454, 1.645652, 0.106619)",
        "(0.061489, 1.646467, 0.107346)",
        "(0.061595, 1.646941, 0.107724)",
        "(0.061793, 1.647453, 0.108091)",
        "(0.062247, 1.648593, 0.109654)",
        "(0.062536, 1.649753, 0.112380)",
        "(0.062500, 1.650689, 0.116260)",
        "(0.062429, 1.651212, 0.118882)",
        "(0.061970, 1.652082, 0.124836)",
        "(0.061283, 1.652655, 0.131732)",
        "(0.060185, 1.652986, 0.139592)",
        "(0.058884, 1.653123, 0.148302)",
        "(0.058365, 1.653185, 0.153026)",
        "(0.057574, 1.653234, 0.162587)",
        "(0.056758, 1.652897, 0.171719)",
        "(0.055999, 1.652401, 0.180500)",
        "(0.055343, 1.651977, 0.188903)",
        "(0.054894, 1.651732, 0.192770)",
        "(0.054198, 1.651211, 0.199989)",
        "(0.053874, 1.650943, 0.206504)",
        "(0.053585, 1.650842, 0.211935)",
        "(0.053571, 1.651042, 0.216567)",
        "(0.053692, 1.651248, 0.218574)",
        "(0.053760, 1.651747, 0.222147)",
        "(0.053761, 1.652182, 0.225322)",
        "(0.054025, 1.652794, 0.228661)",
        "(0.053988, 1.653396, 0.232104)",
        "(0.054037, 1.653609, 0.233828)",
        "(0.054355, 1.653817, 0.237825)",
        "(0.054567, 1.653720, 0.243270)",
        "(0.054534, 1.652803, 0.249809)",
        "(0.054299, 1.650874, 0.257404)",
        "(0.054239, 1.649473, 0.261799)",
        "(0.053948, 1.645750, 0.271256)",
        "(0.053113, 1.639908, 0.280647)",
        "(0.052021, 1.631822, 0.289324)",
        "(0.051252, 1.621947, 0.298103)",
        "(0.050749, 1.616084, 0.302245)",
        "(0.048641, 1.602391, 0.309137)",
        "(0.046922, 1.586745, 0.314946)",
        "(0.045979, 1.569676, 0.319908)",
        "(0.043103, 1.551030, 0.322944)",
        "(0.041116, 1.541062, 0.323468)",
        "(0.038143, 1.521248, 0.323364)",
        "(0.035342, 1.502035, 0.322190)",
        "(0.032081, 1.483220, 0.319847)",
        "(0.029083, 1.465306, 0.317297)",
        "(0.027616, 1.456635, 0.315638)",
        "(0.025165, 1.439937, 0.311250)",
        "(0.022499, 1.424191, 0.305421)",
        "(0.020005, 1.409439, 0.299302)",
        "(0.017766, 1.395502, 0.293184)",
        "(0.016687, 1.388737, 0.290000)",
        "(0.014959, 1.375657, 0.283458)",
        "(0.013671, 1.363376, 0.276882)",
        "(0.011014, 1.351425, 0.269272)",
        "(0.008263, 1.340492, 0.262050)",
        "(0.007409, 1.335885, 0.259093)",
        "(0.006254, 1.328375, 0.254189)",
        "(0.005118, 1.322512, 0.249570)",
        "(0.004048, 1.317791, 0.244672)",
        "(0.003148, 1.314456, 0.240395)",
        "(0.002729, 1.313258, 0.238526)",
        "(0.001982, 1.311404, 0.235388)",
        "(0.001313, 1.310070, 0.233064)",
        "(0.000733, 1.308795, 0.231252)",
        "(0.000215, 1.307199, 0.229037)",
        "(-0.000056, 1.306139, 0.227604)",
        "(-0.000589, 1.303544, 0.224001)",
        "(-0.000888, 1.300401, 0.219153)",
        "(-0.001008, 1.297081, 0.212504)",
        "(-0.001020, 1.293770, 0.203339)",
        "(-0.000992, 1.292157, 0.197629)",
        "(-0.000563, 1.288992, 0.184842)",
        "(0.000108, 1.286197, 0.171549)",
        "(0.000512, 1.283768, 0.158165)",
        "(0.000831, 1.281494, 0.143689)",
        "(0.001173, 1.280630, 0.135743)",
        "(0.002136, 1.279774, 0.120059)",
        "(0.003028, 1.280794, 0.106000)",
        "(0.004110, 1.283735, 0.092653)",
        "(0.005355, 1.288388, 0.080779)",
        "(0.005842, 1.291438, 0.076075)",
        "(0.006543, 1.298892, 0.068062)",
        "(0.007504, 1.308555, 0.061027)",
        "(0.008168, 1.319588, 0.055148)",
        "(0.008356, 1.331540, 0.050880)",
        "(0.008158, 1.337659, 0.049024)",
        "(0.007857, 1.350543, 0.046251)",
        "(0.007311, 1.364005, 0.044431)",
        "(0.007090, 1.377887, 0.043167)",
        "(0.006588, 1.391827, 0.042340)",
        "(0.006392, 1.398955, 0.042081)",
        "(0.006070, 1.413313, 0.041802)",
        "(0.005953, 1.428153, 0.042477)",
        "(0.006056, 1.443148, 0.043787)",
        "(0.006293, 1.450662, 0.044483)",
        "(0.006589, 1.465002, 0.045440)",
        "(0.006663, 1.478376, 0.046168)",
        "(0.007356, 1.491772, 0.047959)",
        "(0.007922, 1.504538, 0.050150)",
        "(0.008691, 1.516337, 0.052066)",
        "(0.009178, 1.521828, 0.052932)",
        "(0.010349, 1.532607, 0.054882)",
        "(0.011454, 1.542668, 0.056529)",
        "(0.012989, 1.552309, 0.058465)",
        "(0.014357, 1.561534, 0.060990)",
        "(0.014793, 1.565718, 0.062067)",
        "(0.015717, 1.573574, 0.063821)",
        "(0.016681, 1.581263, 0.065845)",
        "(0.017756, 1.588481, 0.067547)",
        "(0.019273, 1.595322, 0.069487)",
        "(0.019963, 1.598566, 0.070576)",
        "(0.021027, 1.604627, 0.072641)",
        "(0.021950, 1.610003, 0.074034)",
        "(0.023159, 1.615106, 0.075088)",
        "(0.024588, 1.620038, 0.076212)",
        "(0.025230, 1.622416, 0.076841)",
        "(0.026420, 1.627021, 0.078038)",
        "(0.027373, 1.631441, 0.079440)",
        "(0.028425, 1.635794, 0.081585)",
        "(0.029198, 1.639870, 0.083970)",
        "(0.029613, 1.641910, 0.085405)",
        "(0.030393, 1.645922, 0.088450)",
        "(0.031192, 1.649777, 0.091698)",
        "(0.032128, 1.653451, 0.095317)",
        "(0.032753, 1.656711, 0.098972)",
        "(0.032943, 1.658097, 0.100821)",
        "(0.033623, 1.660722, 0.105170)",
        "(0.034321, 1.663245, 0.110343)",
        "(0.035040, 1.665475, 0.116035)",
        "(0.035585, 1.667167, 0.122230)",
        "(0.035641, 1.667745, 0.125504)",
        "(0.035661, 1.668623, 0.132600)",
        "(0.035663, 1.669170, 0.140619)",
        "(0.035482, 1.669441, 0.149533)",
        "(0.035215, 1.669170, 0.158723)",
        "(0.035204, 1.668738, 0.163430)",
        "(0.035208, 1.667515, 0.172962)",
        "(0.035015, 1.665500, 0.182694)",
        "(0.034933, 1.662717, 0.192794)",
        "(0.034860, 1.659107, 0.203223)",
        "(0.034821, 1.657012, 0.208578)",
        "(0.034238, 1.651927, 0.218760)",
        "(0.033462, 1.645706, 0.228383)",
        "(0.032732, 1.638953, 0.237871)",
        "(0.031550, 1.631200, 0.246594)",
        "(0.031000, 1.626932, 0.250724)",
        "(0.030187, 1.618103, 0.258784)",
        "(0.028809, 1.608500, 0.266373)",
        "(0.027486, 1.598371, 0.273689)",
        "(0.026065, 1.587594, 0.280345)",
        "(0.025352, 1.582148, 0.283317)",
        "(0.023663, 1.571090, 0.288415)",
        "(0.022117, 1.559902, 0.292156)",
        "(0.020729, 1.548775, 0.294893)",
        "(0.018776, 1.537507, 0.296136)",
        "(0.017651, 1.531880, 0.296342)",
        "(0.016088, 1.520986, 0.296657)",
        "(0.014968, 1.510354, 0.296485)",
        "(0.012974, 1.499305, 0.295383)",
        "(0.011275, 1.488183, 0.293568)",
        "(0.010610, 1.482662, 0.292526)",
        "(0.009251, 1.471707, 0.290178)",
        "(0.007711, 1.460475, 0.287152)",
        "(0.006638, 1.449138, 0.283597)",
        "(0.005666, 1.437829, 0.279821)",
        "(0.005041, 1.432217, 0.277880)",
        "(0.003724, 1.420925, 0.273712)",
        "(0.002769, 1.409788, 0.269062)",
        "(0.001906, 1.398761, 0.264359)",
        "(0.001583, 1.393302, 0.261900)",
        "(0.001145, 1.382261, 0.256574)",
        "(0.000615, 1.371138, 0.250641)",
        "(0.000055, 1.359990, 0.243882)",
        "(-0.000185, 1.348954, 0.236769)",
        "(-0.000375, 1.338102, 0.229212)",
        "(-0.000740, 1.332702, 0.225124)",
        "(-0.001390, 1.322290, 0.216744)",
        "(-0.001527, 1.312610, 0.208066)",
        "(-0.001541, 1.303878, 0.199445)",
        "(-0.001559, 1.296157, 0.190965)",
        "(-0.001540, 1.292649, 0.186609)",
        "(-0.001084, 1.286345, 0.177300)",
        "(-0.000554, 1.281053, 0.167349)",
        "(0.000175, 1.277103, 0.157538)",
        "(0.000826, 1.273927, 0.147204)",
        "(0.001112, 1.272680, 0.141710)",
        "(0.001639, 1.270860, 0.131112)",
        "(0.002470, 1.270259, 0.120927)",
        "(0.003159, 1.270442, 0.110755)",
        "(0.003642, 1.271542, 0.101265)",
        "(0.003830, 1.272439, 0.096701)",
        "(0.004297, 1.274824, 0.087575)",
        "(0.004647, 1.278212, 0.078929)",
        "(0.004994, 1.282501, 0.070577)",
        "(0.005306, 1.287663, 0.062866)",
        "(0.005356, 1.290654, 0.059710)",
        "(0.005276, 1.297007, 0.054099)",
        "(0.005163, 1.304022, 0.048862)",
        "(0.004843, 1.311622, 0.044372)",
        "(0.004492, 1.319762, 0.040826)",
        "(0.004242, 1.324023, 0.039390)",
        "(0.003593, 1.332898, 0.037260)",
        "(0.002382, 1.342822, 0.038324)",
        "(0.000802, 1.352811, 0.038461)",
        "(0.000061, 1.363403, 0.037695)",
        "(-0.000154, 1.368842, 0.037312)",
        "(-0.000425, 1.380064, 0.037214)",
        "(-0.000598, 1.391511, 0.037015)",
        "(-0.000724, 1.402901, 0.036544)",
        "(-0.000869, 1.414320, 0.035915)",
        "(-0.000900, 1.420088, 0.035558)",
        "(-0.000866, 1.431860, 0.035144)",
        "(-0.000726, 1.443893, 0.034923)",
        "(-0.000233, 1.456028, 0.034508)",
        "(0.000318, 1.468082, 0.033894)",
        "(0.000636, 1.474059, 0.033606)",
        "(0.001284, 1.486201, 0.033662)",
        "(0.002294, 1.498587, 0.034338)",
        "(0.002953, 1.504759, 0.034788)",
        "(0.004767, 1.522673, 0.036202)",
        "(0.005329, 1.528281, 0.036526)",
        "(0.006725, 1.539237, 0.037210)",
        "(0.008146, 1.549710, 0.038362)",
        "(0.009516, 1.559486, 0.039679)",
        "(0.010850, 1.568548, 0.040864)",
        "(0.011479, 1.572752, 0.041546)",
        "(0.012804, 1.580830, 0.043681)",
        "(0.013718, 1.588218, 0.046096)",
        "(0.014595, 1.594846, 0.048353)",
        "(0.015728, 1.601425, 0.051597)",
        "(0.016206, 1.604768, 0.053578)",
        "(0.016708, 1.611056, 0.057125)",
        "(0.017109, 1.616954, 0.060191)",
        "(0.018142, 1.623156, 0.063519)",
        "(0.019502, 1.629569, 0.067321)",
        "(0.020258, 1.632799, 0.069376)",
        "(0.021583, 1.638865, 0.073316)",
        "(0.022743, 1.644639, 0.077450)",
        "(0.024237, 1.650626, 0.082775)",
        "(0.025476, 1.656034, 0.088060)",
        "(0.025936, 1.658405, 0.090726)",
        "(0.027010, 1.662881, 0.096681)",
        "(0.028149, 1.666855, 0.103835)",
        "(0.029076, 1.670014, 0.112389)",
        "(0.029679, 1.672181, 0.122318)",
        "(0.029740, 1.672771, 0.127614)",
        "(0.029397, 1.672918, 0.138174)",
        "(0.028869, 1.671730, 0.149077)",
        "(0.028367, 1.669752, 0.160326)",
        "(0.027716, 1.667047, 0.171564)",
        "(0.027326, 1.665283, 0.177167)",
        "(0.026259, 1.661060, 0.188063)",
        "(0.024817, 1.656014, 0.198003)",
        "(0.023867, 1.650692, 0.207583)",
        "(0.023683, 1.645166, 0.217024)",
        "(0.023885, 1.642163, 0.221235)",
        "(0.024912, 1.636164, 0.228873)",
        "(0.026240, 1.630311, 0.235479)",
        "(0.026472, 1.623979, 0.240893)",
        "(0.026841, 1.617510, 0.246007)",
        "(0.027118, 1.614355, 0.248606)",
        "(0.027253, 1.607933, 0.253723)",
        "(0.027119, 1.600963, 0.258391)",
        "(0.027493, 1.593633, 0.262904)",
        "(0.028230, 1.586005, 0.267278)",
        "(0.028654, 1.582056, 0.269436)",
        "(0.029350, 1.573603, 0.273531)",
        "(0.030536, 1.564447, 0.277579)",
        "(0.031531, 1.554484, 0.281035)",
        "(0.031877, 1.543249, 0.283425)",
        "(0.032002, 1.537134, 0.284383)",
        "(0.032543, 1.524581, 0.286488)",
        "(0.032615, 1.511381, 0.287871)",
        "(0.032241, 1.504320, 0.288024)",
        "(0.031597, 1.489619, 0.287641)",
        "(0.031017, 1.475036, 0.286843)",
        "(0.029746, 1.460375, 0.284769)",
        "(0.028643, 1.445849, 0.282116)",
        "(0.027884, 1.432243, 0.279937)",
        "(0.026463, 1.419096, 0.276683)",
        "(0.025689, 1.412662, 0.274596)",
        "(0.024557, 1.400515, 0.269536)",
        "(0.024392, 1.389863, 0.263751)",
        "(0.023875, 1.379970, 0.257036)",
        "(0.023406, 1.370755, 0.249912)",
        "(0.023154, 1.366537, 0.246505)",
        "(0.022563, 1.358536, 0.239727)",
        "(0.021811, 1.351087, 0.232408)",
        "(0.020687, 1.344173, 0.224626)",
        "(0.019802, 1.338095, 0.216755)",
        "(0.019476, 1.335330, 0.212809)",
        "(0.018791, 1.330103, 0.204723)",
        "(0.018212, 1.325696, 0.196663)",
        "(0.017864, 1.322155, 0.188377)",
        "(0.017867, 1.319399, 0.179818)",
        "(0.017903, 1.318282, 0.175621)",
        "(0.018112, 1.316463, 0.167627)",
        "(0.018303, 1.314982, 0.159655)",
        "(0.018804, 1.314026, 0.151436)",
        "(0.019417, 1.313381, 0.142944)",
        "(0.019751, 1.313156, 0.138656)",
        "(0.020587, 1.312764, 0.129974)",
        "(0.021295, 1.312278, 0.121619)",
        "(0.021961, 1.311855, 0.113423)",
        "(0.022837, 1.311422, 0.104729)",
        "(0.023326, 1.311244, 0.100282)",
        "(0.024069, 1.311254, 0.092224)",
        "(0.024720, 1.311841, 0.084380)",
        "(0.025529, 1.312866, 0.076264)",
        "(0.026102, 1.314820, 0.069110)",
        "(0.026225, 1.316303, 0.066086)",
        "(0.026529, 1.319993, 0.060411)",
        "(0.026604, 1.324771, 0.055608)",
        "(0.026227, 1.330320, 0.051716)",
        "(0.025433, 1.337040, 0.048935)",
        "(0.024681, 1.340948, 0.048314)",
        "(0.022542, 1.349323, 0.047067)",
        "(0.020417, 1.359448, 0.046349)",
        "(0.018730, 1.371368, 0.045898)",
        "(0.017407, 1.384698, 0.045853)",
        "(0.016845, 1.391977, 0.045883)",
        "(0.015557, 1.406732, 0.045780)",
        "(0.014534, 1.421980, 0.045646)",
        "(0.013698, 1.437474, 0.045307)",
        "(0.013231, 1.453507, 0.045498)",
        "(0.013241, 1.461629, 0.045704)",
        "(0.013319, 1.477670, 0.045827)",
        "(0.013783, 1.493721, 0.046440)",
        "(0.014102, 1.509521, 0.048003)",
        "(0.014062, 1.524388, 0.049577)",
        "(0.014182, 1.531619, 0.050592)",
        "(0.014837, 1.545907, 0.052868)",
        "(0.015070, 1.558930, 0.054055)",
        "(0.015702, 1.571111, 0.054800)",
        "(0.016330, 1.582953, 0.055770)",
        "(0.016325, 1.588434, 0.055750)",
        "(0.016247, 1.599054, 0.055492)",
        "(0.016453, 1.609716, 0.056386)",
        "(0.016698, 1.619780, 0.057381)",
        "(0.017517, 1.629436, 0.058417)",
        "(0.017863, 1.634178, 0.059333)",
        "(0.018614, 1.643008, 0.061475)",
        "(0.019185, 1.650371, 0.063539)",
        "(0.019897, 1.656187, 0.065899)",
        "(0.020488, 1.660618, 0.068566)",
        "(0.020739, 1.662434, 0.070073)",
        "(0.021101, 1.665383, 0.073511)",
        "(0.021320, 1.667547, 0.078086)",
        "(0.021216, 1.669340, 0.084306)",
        "(0.020536, 1.670447, 0.091136)",
        "(0.020168, 1.670629, 0.094533)",
        "(0.019516, 1.670654, 0.101169)",
        "(0.018914, 1.670402, 0.108157)",
        "(0.018416, 1.670056, 0.115714)",
        "(0.017523, 1.669391, 0.123553)",
        "(0.017096, 1.669037, 0.127648)",
        "(0.016354, 1.668301, 0.136117)",
        "(0.015297, 1.667533, 0.145113)",
        "(0.014189, 1.666567, 0.154706)",
        "(0.013063, 1.665421, 0.164475)",
        "(0.012527, 1.664724, 0.169253)",
        "(0.011904, 1.663159, 0.178645)",
        "(0.011899, 1.661621, 0.188118)",
        "(0.011736, 1.659759, 0.197586)",
        "(0.011567, 1.657700, 0.207090)",
        "(0.011600, 1.656540, 0.211824)",
        "(0.011386, 1.653650, 0.220814)",
        "(0.010897, 1.650001, 0.228945)",
        "(0.010798, 1.646107, 0.236920)",
        "(0.010867, 1.642028, 0.244639)",
        "(0.010844, 1.639825, 0.248328)",
        "(0.010890, 1.635141, 0.255710)",
        "(0.010803, 1.629848, 0.262657)",
        "(0.010230, 1.623778, 0.269190)",
        "(0.009985, 1.617516, 0.276052)",
        "(0.009970, 1.614252, 0.279642)",
        "(0.009497, 1.607370, 0.286695)",
        "(0.008458, 1.599415, 0.292803)",
        "(0.008165, 1.591025, 0.298501)",
        "(0.008405, 1.582270, 0.304155)",
        "(0.008447, 1.577444, 0.306783)",
        "(0.008524, 1.567101, 0.311808)",
        "(0.008680, 1.556075, 0.316508)",
        "(0.008387, 1.544232, 0.320779)",
        "(0.007988, 1.531790, 0.324774)",
        "(0.007898, 1.525343, 0.326495)",
        "(0.007708, 1.512256, 0.329251)",
        "(0.006894, 1.498639, 0.330772)",
        "(0.006629, 1.485369, 0.332036)",
        "(0.006674, 1.478938, 0.332091)",
        "(0.005620, 1.465805, 0.331011)",
        "(0.003567, 1.452519, 0.328368)",
        "(0.001756, 1.439556, 0.324967)",
        "(0.000177, 1.427147, 0.320318)",
        "(-0.001264, 1.415260, 0.314361)",
        "(-0.001855, 1.409700, 0.311148)",
        "(-0.003126, 1.399063, 0.304405)",
        "(-0.004725, 1.388907, 0.296462)",
        "(-0.005890, 1.379519, 0.287482)",
        "(-0.006621, 1.371119, 0.278416)",
        "(-0.006990, 1.367238, 0.273919)",
        "(-0.007697, 1.359773, 0.264681)",
        "(-0.008341, 1.352738, 0.255052)",
        "(-0.008633, 1.346745, 0.245633)",
        "(-0.008962, 1.341245, 0.236144)",
        "(-0.009106, 1.338577, 0.231008)",
        "(-0.009340, 1.333346, 0.220200)",
        "(-0.009348, 1.328893, 0.209552)",
        "(-0.009290, 1.324795, 0.198881)",
        "(-0.009185, 1.321009, 0.187651)",
        "(-0.009198, 1.319512, 0.182302)",
        "(-0.009455, 1.316779, 0.171784)",
        "(-0.009456, 1.314872, 0.161155)",
        "(-0.009236, 1.314208, 0.150601)",
        "(-0.008997, 1.314662, 0.140170)",
        "(-0.008777, 1.315346, 0.134965)",
        "(-0.008473, 1.317824, 0.125349)",
        "(-0.008085, 1.321743, 0.116201)",
        "(-0.007476, 1.326558, 0.106980)",
        "(-0.006749, 1.332592, 0.099067)",
        "(-0.006525, 1.335905, 0.095671)",
        "(-0.006337, 1.342726, 0.089512)",
        "(-0.006404, 1.350276, 0.084464)",
        "(-0.006599, 1.358398, 0.080253)",
        "(-0.006653, 1.367160, 0.076452)",
        "(-0.006643, 1.371822, 0.074736)",
        "(-0.006843, 1.381219, 0.071396)",
        "(-0.007109, 1.391473, 0.069053)",
        "(-0.007604, 1.402494, 0.067610)",
        "(-0.007755, 1.413970, 0.066381)",
        "(-0.007642, 1.419886, 0.065838)",
        "(-0.007531, 1.431661, 0.064606)",
        "(-0.007385, 1.443755, 0.063873)",
        "(-0.006875, 1.456270, 0.063463)",
        "(-0.005964, 1.468828, 0.062748)",
        "(-0.005333, 1.475218, 0.062488)",
        "(-0.003951, 1.487955, 0.062030)",
        "(-0.002799, 1.500469, 0.061589)",
        "(-0.001549, 1.513014, 0.061522)",
        "(0.000130, 1.525602, 0.061645)",
        "(0.001090, 1.531796, 0.061681)",
        "(0.003040, 1.543875, 0.061671)",
        "(0.005225, 1.555710, 0.061873)",
        "(0.007451, 1.567285, 0.062318)",
        "(0.009539, 1.578279, 0.062583)",
        "(0.010642, 1.583484, 0.062593)",
        "(0.012745, 1.593558, 0.062679)",
        "(0.014570, 1.603151, 0.062745)",
        "(0.016721, 1.612400, 0.062821)",
        "(0.017823, 1.616977, 0.062897)",
        "(0.019981, 1.625589, 0.062860)",
        "(0.022207, 1.633679, 0.062866)",
        "(0.024432, 1.641201, 0.062942)",
        "(0.026654, 1.647717, 0.062840)",
        "(0.028752, 1.653174, 0.062703)",
        "(0.029642, 1.655423, 0.062701)",
        "(0.031327, 1.659385, 0.063081)",
        "(0.032528, 1.662522, 0.063877)",
        "(0.033469, 1.664838, 0.065240)",
        "(0.034081, 1.666642, 0.067546)",
        "(0.034263, 1.667373, 0.069057)",
        "(0.034632, 1.668821, 0.072883)",
        "(0.034539, 1.670184, 0.077813)",
        "(0.034047, 1.671404, 0.083537)",
        "(0.032936, 1.672244, 0.089540)",
        "(0.032356, 1.672704, 0.092806)",
        "(0.031487, 1.673717, 0.099767)",
        "(0.030585, 1.674964, 0.107501)",
        "(0.029877, 1.676400, 0.115863)",
        "(0.029257, 1.677723, 0.124415)",
        "(0.029046, 1.678424, 0.128803)",
        "(0.028699, 1.679737, 0.137733)",
        "(0.028379, 1.680768, 0.146687)",
        "(0.027846, 1.681279, 0.154977)",
        "(0.027639, 1.681608, 0.162893)",
        "(0.027549, 1.681853, 0.166822)",
        "(0.027460, 1.682533, 0.174512)",
        "(0.027856, 1.683300, 0.182078)",
        "(0.028163, 1.683951, 0.189352)",
        "(0.028275, 1.684062, 0.195725)",
        "(0.028556, 1.684112, 0.198778)",
        "(0.029077, 1.684263, 0.204691)",
        "(0.029561, 1.684365, 0.210177)",
        "(0.029789, 1.684183, 0.214877)",
        "(0.030107, 1.683792, 0.218651)",
        "(0.030358, 1.683678, 0.220290)",
        "(0.030483, 1.683327, 0.223103)",
        "(0.030784, 1.682956, 0.225534)",
        "(0.031123, 1.682879, 0.227883)",
        "(0.031464, 1.683018, 0.229972)",
        "(0.031795, 1.683117, 0.230911)",
        "(0.032279, 1.683251, 0.232573)",
        "(0.032333, 1.683037, 0.233757)",
        "(0.032458, 1.682831, 0.234986)",
        "(0.032618, 1.683001, 0.236480)",
        "(0.032648, 1.683073, 0.237384)",
        "(0.032966, 1.683201, 0.239456)",
        "(0.033478, 1.683218, 0.242112)",
        "(0.033595, 1.682388, 0.245051)",
        "(0.033750, 1.680533, 0.248601)",
        "(0.033925, 1.679107, 0.250724)",
        "(0.034128, 1.675279, 0.255387)",
        "(0.033741, 1.669608, 0.260661)",
        "(0.033191, 1.662115, 0.266254)",
        "(0.031599, 1.652749, 0.271908)",
        "(0.030550, 1.647303, 0.274666)",
        "(0.028671, 1.635569, 0.280302)",
        "(0.027381, 1.623110, 0.286440)",
        "(0.025396, 1.609296, 0.292403)",
        "(0.023369, 1.594666, 0.297963)",
        "(0.022569, 1.587084, 0.300793)",
        "(0.021196, 1.571985, 0.306480)",
        "(0.019605, 1.556303, 0.311737)",
        "(0.018265, 1.540396, 0.316068)",
        "(0.017500, 1.532337, 0.317724)",
        "(0.015729, 1.516380, 0.320176)",
        "(0.013911, 1.500777, 0.322173)",
        "(0.012941, 1.485685, 0.323281)",
        "(0.011613, 1.471023, 0.322838)",
        "(0.009905, 1.457234, 0.320482)",
        "(0.009261, 1.450768, 0.318949)",
        "(0.008340, 1.438603, 0.315773)",
        "(0.006976, 1.427405, 0.312335)",
        "(0.005295, 1.417314, 0.308257)",
        "(0.004049, 1.408757, 0.303769)",
        "(0.003498, 1.405116, 0.301501)",
        "(0.002197, 1.398592, 0.297180)",
        "(0.001009, 1.393140, 0.292787)",
        "(0.000166, 1.388657, 0.288579)",
        "(-0.000740, 1.384726, 0.284583)",
        "(-0.001361, 1.382815, 0.282549)",
        "(-0.002479, 1.379290, 0.278884)",
        "(-0.003209, 1.376123, 0.275883)",
        "(-0.004088, 1.372713, 0.273112)",
        "(-0.004837, 1.368943, 0.269975)",
        "(-0.005037, 1.366906, 0.268229)",
        "(-0.005642, 1.362169, 0.264603)",
        "(-0.006262, 1.356638, 0.260461)",
        "(-0.006693, 1.350500, 0.255473)",
        "(-0.006959, 1.344170, 0.250057)",
        "(-0.007009, 1.340899, 0.247101)",
        "(-0.007303, 1.334054, 0.240264)",
        "(-0.007302, 1.327133, 0.231896)",
        "(-0.007174, 1.320648, 0.222999)",
        "(-0.007081, 1.314297, 0.212999)",
        "(-0.006955, 1.311204, 0.207293)",
        "(-0.006518, 1.305299, 0.195018)",
        "(-0.006152, 1.300126, 0.182139)",
        "(-0.005402, 1.296026, 0.168625)",
        "(-0.004069, 1.292681, 0.154121)",
        "(-0.003508, 1.291395, 0.147060)",
        "(-0.002724, 1.289389, 0.132786)",
        "(-0.001782, 1.287896, 0.117497)",
        "(-0.000483, 1.287621, 0.103046)",
        "(0.000986, 1.288822, 0.089998)",
        "(0.001821, 1.289901, 0.083703)",
        "(0.003336, 1.292746, 0.072431)",
        "(0.004536, 1.297240, 0.064248)",
        "(0.005256, 1.301992, 0.057401)",
        "(0.005757, 1.306873, 0.051211)",
        "(0.005879, 1.309253, 0.048216)",
        "(0.006203, 1.314428, 0.042951)",
        "(0.006425, 1.320538, 0.039716)",
        "(0.006365, 1.327122, 0.037812)",
        "(0.006054, 1.333988, 0.036459)",
        "(0.005858, 1.337606, 0.036000)",
        "(0.005382, 1.345243, 0.035399)",
        "(0.004980, 1.353814, 0.035465)",
        "(0.004276, 1.363019, 0.036017)",
        "(0.003421, 1.372697, 0.036321)",
        "(0.003004, 1.377833, 0.036398)",
        "(0.002227, 1.388489, 0.036489)",
        "(0.001513, 1.399916, 0.037155)",
        "(0.001358, 1.406121, 0.037719)",
        "(0.001053, 1.418359, 0.038578)",
        "(0.000844, 1.431011, 0.039669)",
        "(0.000807, 1.444049, 0.041093)",
        "(0.000733, 1.457264, 0.042545)",
        "(0.000982, 1.470782, 0.044319)",
        "(0.001648, 1.484322, 0.046074)",
        "(0.002102, 1.491078, 0.047007)",
        "(0.003300, 1.504688, 0.049497)",
        "(0.004434, 1.517790, 0.052195)",
        "(0.005618, 1.530410, 0.054929)",
        "(0.006966, 1.542616, 0.057956)",
        "(0.007691, 1.548378, 0.059388)",
        "(0.009162, 1.559568, 0.062191)",
        "(0.010921, 1.570389, 0.064670)",
        "(0.013111, 1.581042, 0.067149)",
        "(0.014897, 1.591292, 0.069479)",
        "(0.015641, 1.596165, 0.070395)",
        "(0.017269, 1.605940, 0.072597)",
        "(0.018984, 1.615761, 0.075182)",
        "(0.020531, 1.625049, 0.077436)",
        "(0.022447, 1.633865, 0.079425)",
        "(0.023433, 1.638068, 0.080227)",
        "(0.025396, 1.645838, 0.081288)",
        "(0.027667, 1.653075, 0.082433)",
        "(0.029728, 1.659492, 0.083781)",
        "(0.031414, 1.664719, 0.084988)",
        "(0.032144, 1.666801, 0.085558)",
        "(0.033599, 1.670627, 0.087417)",
        "(0.035037, 1.674141, 0.090643)",
        "(0.036057, 1.677026, 0.095372)",
        "(0.036746, 1.679296, 0.101756)",
        "(0.036846, 1.680122, 0.105641)",
        "(0.036522, 1.681188, 0.114357)",
        "(0.035624, 1.681772, 0.124585)",
        "(0.034234, 1.681791, 0.135817)",
        "(0.032643, 1.681130, 0.147663)",
        "(0.031970, 1.680683, 0.153884)",
        "(0.030540, 1.679422, 0.166569)",
        "(0.029359, 1.677739, 0.179501)",
        "(0.028420, 1.675632, 0.192366)",
        "(0.027968, 1.674421, 0.198703)",
        "(0.027151, 1.671698, 0.211197)",
        "(0.026461, 1.668410, 0.223080)",
        "(0.025679, 1.664752, 0.234124)",
        "(0.024973, 1.660662, 0.244154)",
        "(0.024354, 1.656536, 0.253733)",
        "(0.023870, 1.654380, 0.258160)",
        "(0.022920, 1.650019, 0.266211)",
        "(0.022510, 1.645886, 0.273298)",
        "(0.022462, 1.641947, 0.279584)",
        "(0.022201, 1.637803, 0.285098)",
        "(0.021969, 1.635602, 0.287523)",
        "(0.021703, 1.630988, 0.291855)",
        "(0.021370, 1.626417, 0.295825)",
        "(0.020902, 1.621853, 0.299768)",
        "(0.020321, 1.616709, 0.303253)",
        "(0.019985, 1.613883, 0.304714)",
        "(0.019206, 1.607848, 0.307391)",
        "(0.018371, 1.601050, 0.309801)",
        "(0.017562, 1.593320, 0.311848)",
        "(0.016450, 1.584697, 0.313430)",
        "(0.015845, 1.579959, 0.314052)",
        "(0.015151, 1.570119, 0.315596)",
        "(0.014728, 1.559217, 0.317094)",
        "(0.013440, 1.546697, 0.317696)",
        "(0.012844, 1.539569, 0.317596)",
        "(0.013097, 1.525921, 0.317388)",
        "(0.015173, 1.512078, 0.316072)",
        "(0.016016, 1.497384, 0.313017)",
        "(0.016165, 1.481393, 0.308695)",
        "(0.016602, 1.473245, 0.306435)",
        "(0.017429, 1.457095, 0.301619)",
        "(0.016043, 1.440356, 0.295752)",
        "(0.013860, 1.423343, 0.288675)",
        "(0.011915, 1.406832, 0.281275)",
        "(0.009814, 1.391247, 0.273245)",
        "(0.008407, 1.383626, 0.268583)",
        "(0.005237, 1.368635, 0.258227)",
        "(0.002925, 1.355043, 0.247503)",
        "(0.001367, 1.343213, 0.237171)",
        "(-0.000225, 1.332578, 0.226843)",
        "(-0.001038, 1.327472, 0.221322)",
        "(-0.002071, 1.317746, 0.209854)",
        "(-0.002424, 1.308875, 0.198192)",
        "(-0.002392, 1.300685, 0.186369)",
        "(-0.002606, 1.292681, 0.174533)",
        "(-0.002564, 1.288839, 0.168803)",
        "(-0.002421, 1.281541, 0.158180)",
        "(-0.002271, 1.274692, 0.148283)",
        "(-0.001806, 1.268356, 0.138437)",
        "(-0.001069, 1.262717, 0.129264)",
        "(-0.000671, 1.260223, 0.125086)",
        "(-0.000092, 1.255366, 0.116826)",
        "(0.000369, 1.251148, 0.108674)",
        "(0.000875, 1.248187, 0.101149)",
        "(0.001463, 1.246528, 0.094238)",
        "(0.001724, 1.246092, 0.090906)",
        "(0.002347, 1.245930, 0.084456)",
        "(0.002796, 1.246924, 0.078467)",
        "(0.003061, 1.248928, 0.072892)",
        "(0.003199, 1.252042, 0.067995)",
        "(0.003129, 1.254033, 0.065927)",
        "(0.002674, 1.258481, 0.062102)",
        "(0.001683, 1.263819, 0.058654)",
        "(0.000347, 1.270559, 0.056216)",
        "(-0.001154, 1.278615, 0.054198)",
        "(-0.001936, 1.283220, 0.053346)",
        "(-0.003551, 1.293187, 0.051873)",
        "(-0.005071, 1.304263, 0.050225)",
        "(-0.006601, 1.316610, 0.048814)",
        "(-0.008100, 1.330190, 0.047695)",
        "(-0.008777, 1.337145, 0.047071)",
        "(-0.009782, 1.351801, 0.046068)",
        "(-0.010455, 1.367050, 0.045530)",
        "(-0.010878, 1.381984, 0.044289)",
        "(-0.010897, 1.397168, 0.043527)",
        "(-0.010887, 1.404819, 0.043496)",
        "(-0.011349, 1.419433, 0.043279)",
        "(-0.011991, 1.433524, 0.043297)",
        "(-0.012422, 1.447672, 0.044371)",
        "(-0.012595, 1.454488, 0.045107)",
        "(-0.012879, 1.468105, 0.046650)",
        "(-0.012851, 1.482048, 0.049189)",
        "(-0.012946, 1.495683, 0.051737)",
        "(-0.012556, 1.509309, 0.054327)",
        "(-0.012285, 1.516064, 0.055639)",
        "(-0.011418, 1.529422, 0.058431)",
        "(-0.009892, 1.542764, 0.061625)",
        "(-0.008320, 1.555506, 0.064480)",
        "(-0.006819, 1.567416, 0.067136)",
        "(-0.005165, 1.578456, 0.069814)",
        "(-0.004395, 1.583727, 0.071384)",
        "(-0.002837, 1.594259, 0.075051)",
        "(-0.001512, 1.604014, 0.078521)",
        "(-0.000121, 1.612848, 0.081604)",
        "(0.001465, 1.621044, 0.084355)",
        "(0.002273, 1.624963, 0.085737)",
        "(0.003948, 1.632412, 0.088543)",
        "(0.005751, 1.639304, 0.091193)",
        "(0.007331, 1.645365, 0.093566)",
        "(0.009311, 1.650925, 0.096406)",
        "(0.010101, 1.653334, 0.097915)",
        "(0.011205, 1.657429, 0.100953)",
        "(0.012244, 1.661155, 0.105301)",
        "(0.012899, 1.664281, 0.110709)",
        "(0.013192, 1.666829, 0.117168)",
        "(0.013238, 1.668054, 0.121050)",
        "(0.013122, 1.670237, 0.129491)",
        "(0.013111, 1.672417, 0.139530)",
        "(0.013124, 1.674412, 0.150595)",
        "(0.013492, 1.676368, 0.162555)",
        "(0.013714, 1.677225, 0.168726)",
        "(0.014324, 1.679004, 0.181562)",
        "(0.015051, 1.680787, 0.195090)",
        "(0.016029, 1.682554, 0.209243)",
        "(0.016637, 1.683420, 0.216598)",
        "(0.018298, 1.685173, 0.231268)",
        "(0.020156, 1.686709, 0.245950)",
        "(0.022519, 1.688233, 0.260566)",
        "(0.025079, 1.689604, 0.275274)",
        "(0.027957, 1.690644, 0.289556)",
        "(0.029365, 1.690861, 0.296361)",
        "(0.032362, 1.690958, 0.309372)",
        "(0.035553, 1.690565, 0.321561)",
        "(0.038576, 1.689328, 0.332602)",
        "(0.041389, 1.687198, 0.342464)",
        "(0.042828, 1.685871, 0.346897)",
        "(0.045455, 1.682518, 0.355086)",
        "(0.047244, 1.677866, 0.362346)",
        "(0.048003, 1.671710, 0.368565)",
        "(0.048577, 1.664373, 0.373657)",
        "(0.048867, 1.660389, 0.375822)",
        "(0.048560, 1.651774, 0.379838)",
        "(0.047687, 1.642144, 0.382925)",
        "(0.046681, 1.631620, 0.384913)",
        "(0.045149, 1.620413, 0.385901)",
        "(0.044222, 1.614637, 0.386158)",
        "(0.042109, 1.602582, 0.385904)",
        "(0.039858, 1.590353, 0.385207)",
        "(0.036933, 1.577831, 0.383966)",
        "(0.034091, 1.564993, 0.381787)",
        "(0.032996, 1.558625, 0.380525)",
        "(0.030845, 1.545913, 0.377588)",
        "(0.027740, 1.532529, 0.374102)",
        "(0.025220, 1.519060, 0.370360)",
        "(0.022777, 1.505718, 0.366499)",
        "(0.021276, 1.498985, 0.364486)",
        "(0.018221, 1.485429, 0.360275)",
        "(0.016093, 1.472361, 0.356100)",
        "(0.014220, 1.459738, 0.352056)",
        "(0.011981, 1.447075, 0.347742)",
        "(0.011049, 1.440830, 0.345471)",
        "(0.010063, 1.428605, 0.340796)",
        "(0.009473, 1.416660, 0.336187)",
        "(0.008035, 1.403899, 0.331310)",
        "(0.007548, 1.397499, 0.328778)",
        "(0.007291, 1.385219, 0.324014)",
        "(0.007404, 1.373403, 0.319231)",
        "(0.007672, 1.361564, 0.313888)",
        "(0.008400, 1.349775, 0.308391)",
        "(0.008877, 1.337706, 0.302183)",
        "(0.009047, 1.331616, 0.298800)",
        "(0.009298, 1.319290, 0.291602)",
        "(0.010062, 1.307386, 0.284083)",
        "(0.010646, 1.295817, 0.275507)",
        "(0.011327, 1.285121, 0.266399)",
        "(0.011768, 1.280200, 0.261746)",
        "(0.012945, 1.271492, 0.252539)",
        "(0.013913, 1.263784, 0.242712)",
        "(0.014619, 1.257145, 0.232052)",
        "(0.015262, 1.251579, 0.220439)",
        "(0.015713, 1.249477, 0.214298)",
        "(0.016443, 1.246233, 0.201737)",
        "(0.016902, 1.244383, 0.188811)",
        "(0.017376, 1.243697, 0.175415)",
        "(0.017964, 1.244193, 0.161821)",
        "(0.018241, 1.244973, 0.155035)",
        "(0.018829, 1.247231, 0.141451)",
        "(0.019665, 1.250643, 0.127914)",
        "(0.020380, 1.255100, 0.115091)",
        "(0.020958, 1.260635, 0.103130)",
        "(0.021194, 1.263755, 0.097444)",
        "(0.021457, 1.271030, 0.087644)",
        "(0.021417, 1.279902, 0.079676)",
        "(0.021077, 1.289708, 0.072717)",
        "(0.020677, 1.300526, 0.066776)",
        "(0.020426, 1.306330, 0.064175)",
        "(0.019860, 1.318513, 0.059620)",
        "(0.019083, 1.331573, 0.056159)",
        "(0.018285, 1.345576, 0.053379)",
        "(0.017539, 1.360397, 0.051473)",
        "(0.017159, 1.367986, 0.050825)",
        "(0.016398, 1.383206, 0.049405)",
        "(0.015868, 1.399003, 0.048487)",
        "(0.015709, 1.415325, 0.048441)",
        "(0.015754, 1.431512, 0.048452)",
        "(0.015885, 1.439549, 0.048545)",
        "(0.016416, 1.455647, 0.049033)",
        "(0.016847, 1.471321, 0.049642)",
        "(0.017114, 1.486308, 0.050208)",
        "(0.017574, 1.501300, 0.051589)",
        "(0.017836, 1.508653, 0.052341)",
        "(0.018286, 1.522985, 0.054089)",
        "(0.019279, 1.537404, 0.056359)",
        "(0.020500, 1.551574, 0.058342)",
        "(0.022463, 1.565373, 0.060266)",
        "(0.023642, 1.572192, 0.061292)",
        "(0.026028, 1.585508, 0.063591)",
        "(0.028325, 1.598380, 0.066107)",
        "(0.030519, 1.610475, 0.068627)",
        "(0.032999, 1.621878, 0.071462)",
        "(0.034292, 1.627410, 0.072916)",
        "(0.036652, 1.637758, 0.075816)",
        "(0.038718, 1.647446, 0.079176)",
        "(0.040632, 1.656585, 0.083151)",
        "(0.042371, 1.664945, 0.087717)",
        "(0.043279, 1.669035, 0.090335)",
        "(0.045054, 1.676893, 0.096621)",
        "(0.046515, 1.684212, 0.104120)",
        "(0.047537, 1.690769, 0.112753)",
        "(0.048324, 1.696643, 0.122434)",
        "(0.048576, 1.699251, 0.127622)",
        "(0.048757, 1.703888, 0.138525)",
        "(0.048870, 1.707947, 0.150370)",
        "(0.048634, 1.711311, 0.162701)",
        "(0.048439, 1.714203, 0.175613)",
        "(0.048400, 1.715417, 0.182107)",
        "(0.048214, 1.717539, 0.194962)",
        "(0.047925, 1.719181, 0.207383)",
        "(0.047834, 1.720222, 0.219290)",
        "(0.047932, 1.720620, 0.225104)",
        "(0.047849, 1.720989, 0.236488)",
        "(0.048227, 1.721379, 0.247461)",
        "(0.048877, 1.721945, 0.257936)",
        "(0.050123, 1.722695, 0.268267)",
        "(0.051221, 1.723146, 0.278247)",
        "(0.051650, 1.723143, 0.282899)",
        "(0.052752, 1.723004, 0.291802)",
        "(0.054187, 1.722782, 0.300396)",
        "(0.055671, 1.722169, 0.308805)",
        "(0.056918, 1.720885, 0.317239)",
        "(0.057392, 1.719930, 0.321542)",
        "(0.058268, 1.717490, 0.330326)",
        "(0.058929, 1.714061, 0.339263)",
        "(0.059425, 1.709647, 0.348602)",
        "(0.059351, 1.703835, 0.358008)",
        "(0.059270, 1.700354, 0.362567)",
        "(0.059208, 1.692562, 0.371305)",
        "(0.059355, 1.683551, 0.379622)",
        "(0.059247, 1.673077, 0.387495)",
        "(0.058063, 1.660869, 0.394554)",
        "(0.057479, 1.654281, 0.397579)",
        "(0.056317, 1.640219, 0.402489)",
        "(0.055156, 1.625372, 0.406279)",
        "(0.053663, 1.609438, 0.407597)",
        "(0.051721, 1.592777, 0.405459)",
        "(0.050369, 1.584251, 0.403555)",
        "(0.047082, 1.567159, 0.399756)",
        "(0.043818, 1.550419, 0.396229)",
        "(0.040948, 1.534371, 0.393485)",
        "(0.038409, 1.518685, 0.390700)",
        "(0.036711, 1.510804, 0.389011)",
        "(0.032863, 1.495069, 0.385082)",
        "(0.029928, 1.480096, 0.380980)",
        "(0.027814, 1.465881, 0.377037)",
        "(0.025022, 1.451829, 0.373038)",
        "(0.023632, 1.444778, 0.370932)",
        "(0.021114, 1.430564, 0.366243)",
        "(0.019058, 1.416127, 0.360801)",
        "(0.016944, 1.401095, 0.355096)",
        "(0.014697, 1.385613, 0.348769)",
        "(0.013648, 1.377952, 0.345493)",
        "(0.012156, 1.362840, 0.338371)",
        "(0.010704, 1.347544, 0.330447)",
        "(0.009109, 1.331985, 0.321693)",
        "(0.007779, 1.316909, 0.312381)",
        "(0.007258, 1.309717, 0.307284)",
        "(0.006180, 1.295425, 0.296810)",
        "(0.005658, 1.282076, 0.285198)",
        "(0.005283, 1.270041, 0.272874)",
        "(0.005164, 1.264499, 0.266255)",
        "(0.005279, 1.254774, 0.252473)",
        "(0.006175, 1.246695, 0.238459)",
        "(0.007102, 1.239849, 0.224072)",
        "(0.007818, 1.233833, 0.209253)",
        "(0.008739, 1.229079, 0.194169)",
        "(0.009175, 1.227054, 0.186686)",
        "(0.010185, 1.224371, 0.172479)",
        "(0.011221, 1.223139, 0.159512)",
        "(0.011873, 1.222804, 0.147087)",
        "(0.012420, 1.223705, 0.134753)",
        "(0.012596, 1.224726, 0.128838)",
        "(0.012896, 1.228009, 0.117945)",
        "(0.013098, 1.232919, 0.108073)",
        "(0.013105, 1.239265, 0.098975)",
        "(0.012925, 1.246940, 0.091077)",
        "(0.012771, 1.251356, 0.087639)",
        "(0.012318, 1.261040, 0.081217)",
        "(0.011649, 1.271824, 0.075519)",
        "(0.010982, 1.283800, 0.070587)",
        "(0.010117, 1.296786, 0.066243)",
        "(0.009580, 1.303744, 0.064462)",
        "(0.008345, 1.318379, 0.061915)",
        "(0.007053, 1.333485, 0.059259)",
        "(0.006447, 1.349815, 0.056874)",
        "(0.005789, 1.367225, 0.056025)",
        "(0.005489, 1.376073, 0.055911)",
        "(0.004733, 1.394079, 0.056237)",
        "(0.004342, 1.412338, 0.057097)",
        "(0.004501, 1.430362, 0.057952)",
        "(0.004879, 1.448040, 0.059246)",
        "(0.005124, 1.456837, 0.060220)",
        "(0.005589, 1.473815, 0.062403)",
        "(0.006338, 1.490173, 0.064916)",
        "(0.007442, 1.505756, 0.067769)",
        "(0.008080, 1.513444, 0.069405)",
        "(0.009400, 1.528557, 0.073509)",
        "(0.010741, 1.542930, 0.077995)",
        "(0.012433, 1.556701, 0.083013)",
        "(0.014013, 1.569621, 0.087978)",
        "(0.015148, 1.581019, 0.092058)",
        "(0.015789, 1.586401, 0.094149)",
        "(0.017450, 1.597066, 0.098587)",
        "(0.019361, 1.606899, 0.102463)",
        "(0.021634, 1.616191, 0.106112)",
        "(0.024191, 1.624463, 0.108904)",
        "(0.025302, 1.628237, 0.110085)",
        "(0.027788, 1.635270, 0.112836)",
        "(0.029836, 1.641895, 0.116597)",
        "(0.031226, 1.647760, 0.120733)",
        "(0.032444, 1.653146, 0.125468)",
        "(0.033009, 1.655832, 0.128050)",
        "(0.034162, 1.661213, 0.133173)",
        "(0.035761, 1.666848, 0.138833)",
        "(0.037369, 1.672489, 0.144495)",
        "(0.038245, 1.675323, 0.147385)",
        "(0.040123, 1.681365, 0.153671)",
        "(0.041806, 1.687307, 0.160077)",
        "(0.044136, 1.693428, 0.167053)",
        "(0.046559, 1.699604, 0.174070)",
        "(0.047817, 1.702642, 0.177581)",
        "(0.050549, 1.708652, 0.184986)",
        "(0.052913, 1.714362, 0.192917)",
        "(0.055080, 1.719569, 0.201179)",
        "(0.057358, 1.724500, 0.209865)",
        "(0.059310, 1.728792, 0.218372)",
        "(0.060135, 1.730713, 0.222729)",
        "(0.061758, 1.734250, 0.231869)",
        "(0.062989, 1.737119, 0.241352)",
        "(0.064260, 1.739133, 0.250931)",
        "(0.065685, 1.740341, 0.260335)",
        "(0.066158, 1.740499, 0.264967)",
        "(0.066863, 1.739959, 0.274036)",
        "(0.067263, 1.738098, 0.282791)",
        "(0.067464, 1.735172, 0.291436)",
        "(0.067234, 1.731089, 0.299880)",
        "(0.066887, 1.728420, 0.303924)",
        "(0.065922, 1.722184, 0.311728)",
        "(0.064545, 1.714716, 0.319224)",
        "(0.062932, 1.706094, 0.326666)",
        "(0.061091, 1.696477, 0.334146)",
        "(0.059988, 1.691463, 0.337752)",
        "(0.057601, 1.680808, 0.344241)",
        "(0.055828, 1.669674, 0.349799)",
        "(0.054280, 1.658191, 0.354868)",
        "(0.051902, 1.645870, 0.359298)",
        "(0.050636, 1.639470, 0.361290)",
        "(0.048576, 1.626350, 0.364653)",
        "(0.046050, 1.612890, 0.367666)",
        "(0.042352, 1.598659, 0.370290)",
        "(0.038913, 1.584024, 0.371944)",
        "(0.037390, 1.576816, 0.372571)",
        "(0.034537, 1.562476, 0.373349)",
        "(0.031773, 1.548139, 0.373567)",
        "(0.029299, 1.534158, 0.373123)",
        "(0.026944, 1.520660, 0.371793)",
        "(0.025814, 1.514009, 0.370886)",
        "(0.023913, 1.500986, 0.368524)",
        "(0.022490, 1.488553, 0.365605)",
        "(0.020341, 1.476137, 0.361744)",
        "(0.018455, 1.464144, 0.356951)",
        "(0.017747, 1.458290, 0.354430)",
        "(0.016663, 1.447255, 0.348960)",
        "(0.014761, 1.436321, 0.342495)",
        "(0.012894, 1.425586, 0.334971)",
        "(0.011752, 1.415752, 0.326987)",
        "(0.011096, 1.411071, 0.322937)",
        "(0.009927, 1.402254, 0.314178)",
        "(0.009358, 1.393768, 0.304141)",
        "(0.008451, 1.384910, 0.292707)",
        "(0.007946, 1.380438, 0.286404)",
        "(0.007618, 1.372283, 0.273906)",
        "(0.007346, 1.364860, 0.261192)",
        "(0.006683, 1.357621, 0.247887)",
        "(0.005967, 1.350879, 0.234320)",
        "(0.005668, 1.345039, 0.220630)",
        "(0.005584, 1.342348, 0.213761)",
        "(0.005565, 1.337704, 0.200061)",
        "(0.005864, 1.333890, 0.186509)",
        "(0.006100, 1.330708, 0.173223)",
        "(0.006434, 1.328341, 0.160770)",
        "(0.006718, 1.327612, 0.155101)",
        "(0.007166, 1.326576, 0.144595)",
        "(0.007444, 1.326345, 0.135831)",
        "(0.007695, 1.326933, 0.128023)",
        "(0.007973, 1.328035, 0.121259)",
        "(0.008132, 1.328818, 0.118289)",
        "(0.008277, 1.330446, 0.112944)",
        "(0.008298, 1.332468, 0.108562)",
        "(0.008361, 1.335199, 0.105190)",
        "(0.008374, 1.338804, 0.103245)",
        "(0.008310, 1.340546, 0.102089)",
        "(0.008068, 1.344159, 0.099577)",
        "(0.007754, 1.348456, 0.097421)",
        "(0.007181, 1.353364, 0.095664)",
        "(0.006522, 1.359571, 0.094662)",
        "(0.006128, 1.362928, 0.094291)",
        "(0.005090, 1.370093, 0.093366)",
        "(0.004203, 1.378556, 0.092717)",
        "(0.003436, 1.388807, 0.093109)",
        "(0.003094, 1.394437, 0.093372)",
        "(0.002366, 1.406168, 0.093808)",
        "(0.001959, 1.418832, 0.094532)",
        "(0.001792, 1.432140, 0.095317)",
        "(0.001808, 1.446477, 0.096931)",
        "(0.001896, 1.454028, 0.098144)",
        "(0.001896, 1.469020, 0.100591)",
        "(0.001864, 1.484123, 0.102901)",
        "(0.002116, 1.499496, 0.105317)",
        "(0.002426, 1.515150, 0.107758)",
        "(0.003257, 1.531307, 0.110587)",
        "(0.003872, 1.539479, 0.112173)",
        "(0.005371, 1.555787, 0.115593)",
        "(0.007419, 1.571985, 0.119321)",
        "(0.009684, 1.587482, 0.122806)",
        "(0.012206, 1.601984, 0.125733)",
        "(0.013653, 1.609004, 0.127090)",
        "(0.016479, 1.622427, 0.129618)",
        "(0.019586, 1.635096, 0.132175)",
        "(0.023070, 1.647170, 0.135055)",
        "(0.026088, 1.657872, 0.137579)",
        "(0.027647, 1.662608, 0.138651)",
        "(0.030253, 1.671218, 0.140933)",
        "(0.032401, 1.678626, 0.143218)",
        "(0.034203, 1.684641, 0.145408)",
        "(0.035563, 1.689346, 0.147968)",
        "(0.036342, 1.691661, 0.149259)",
        "(0.037741, 1.695454, 0.152438)",
        "(0.038663, 1.698405, 0.156720)",
        "(0.039061, 1.700775, 0.161801)",
        "(0.038863, 1.701700, 0.164616)",
        "(0.037826, 1.702940, 0.170930)",
        "(0.037015, 1.703835, 0.178150)",
        "(0.036686, 1.704977, 0.186537)",
        "(0.036160, 1.706354, 0.195758)",
        "(0.035503, 1.707567, 0.205479)",
        "(0.035319, 1.708038, 0.210638)",
        "(0.034777, 1.708575, 0.221262)",
        "(0.034039, 1.708711, 0.232042)",
        "(0.034072, 1.709237, 0.243257)",
        "(0.034188, 1.709563, 0.254699)",
        "(0.034231, 1.709448, 0.260333)",
        "(0.034433, 1.708935, 0.271324)",
        "(0.034994, 1.708390, 0.282149)",
        "(0.035607, 1.707541, 0.293106)",
        "(0.036118, 1.706101, 0.303750)",
        "(0.036251, 1.705062, 0.308789)",
        "(0.036334, 1.702579, 0.318220)",
        "(0.036491, 1.699494, 0.326388)",
        "(0.035907, 1.695435, 0.333383)",
        "(0.035147, 1.691040, 0.339460)",
        "(0.035090, 1.688952, 0.342189)",
        "(0.035288, 1.684710, 0.347043)",
        "(0.034762, 1.679567, 0.351235)",
        "(0.033916, 1.673437, 0.354711)",
        "(0.032863, 1.666542, 0.357709)",
        "(0.032247, 1.662798, 0.359013)",
        "(0.030704, 1.654645, 0.361548)",
        "(0.029071, 1.645460, 0.363752)",
        "(0.027231, 1.635429, 0.365989)",
        "(0.025359, 1.624426, 0.368083)",
        "(0.024556, 1.618755, 0.369120)",
        "(0.023053, 1.606723, 0.371124)",
        "(0.020768, 1.593495, 0.372920)",
        "(0.018172, 1.579101, 0.374244)",
        "(0.016067, 1.564278, 0.375336)",
        "(0.014895, 1.556610, 0.375766)",
        "(0.012020, 1.540603, 0.376222)",
        "(0.009647, 1.524367, 0.376166)",
        "(0.007644, 1.508238, 0.375715)",
        "(0.006439, 1.500121, 0.375296)",
        "(0.004111, 1.483757, 0.374163)",
        "(0.002884, 1.468130, 0.372833)",
        "(0.002202, 1.453283, 0.371272)",
        "(0.000671, 1.437954, 0.368802)",
        "(0.000135, 1.430414, 0.367171)",
        "(-0.000432, 1.415900, 0.363419)",
        "(-0.001307, 1.401766, 0.358766)",
        "(-0.002564, 1.387662, 0.353303)",
        "(-0.003727, 1.373773, 0.347286)",
        "(-0.004530, 1.360827, 0.340679)",
        "(-0.004981, 1.354679, 0.337041)",
        "(-0.005970, 1.342747, 0.329398)",
        "(-0.006740, 1.331356, 0.321200)",
        "(-0.007096, 1.320788, 0.312354)",
        "(-0.007341, 1.315876, 0.307476)",
        "(-0.008005, 1.306053, 0.297161)",
        "(-0.008195, 1.296974, 0.286308)",
        "(-0.008145, 1.288905, 0.275464)",
        "(-0.008493, 1.281321, 0.263772)",
        "(-0.008559, 1.274481, 0.251377)",
        "(-0.008488, 1.271358, 0.245193)",
        "(-0.008454, 1.265897, 0.232912)",
        "(-0.008563, 1.261143, 0.220257)",
        "(-0.008463, 1.257219, 0.207134)",
        "(-0.008281, 1.254483, 0.194173)",
        "(-0.008349, 1.253491, 0.187687)",
        "(-0.008530, 1.252025, 0.174584)",
        "(-0.008468, 1.251726, 0.161496)",
        "(-0.008341, 1.253295, 0.150093)",
        "(-0.008297, 1.255872, 0.139318)",
        "(-0.008176, 1.257627, 0.134016)",
        "(-0.007981, 1.261922, 0.123978)",
        "(-0.007639, 1.267660, 0.114753)",
        "(-0.007314, 1.274432, 0.106163)",
        "(-0.007344, 1.281833, 0.097953)",
        "(-0.007387, 1.285829, 0.094162)",
        "(-0.007616, 1.294892, 0.087451)",
        "(-0.008094, 1.305031, 0.080951)",
        "(-0.008564, 1.317099, 0.075294)",
        "(-0.008927, 1.331181, 0.070708)",
        "(-0.009102, 1.338821, 0.068757)",
        "(-0.009334, 1.354533, 0.065351)",
        "(-0.009273, 1.371365, 0.063207)",
        "(-0.009339, 1.388506, 0.062064)",
        "(-0.009406, 1.405501, 0.061437)",
        "(-0.009294, 1.413908, 0.061200)",
        "(-0.009020, 1.430311, 0.061249)",
        "(-0.008747, 1.445871, 0.061628)",
        "(-0.008424, 1.460534, 0.062359)",
        "(-0.007878, 1.473907, 0.063161)",
        "(-0.007369, 1.479962, 0.063612)",
        "(-0.006416, 1.491010, 0.064748)",
        "(-0.005543, 1.500375, 0.065871)",
        "(-0.005031, 1.507763, 0.066735)",
        "(-0.004411, 1.513893, 0.067725)",
        "(-0.003933, 1.516538, 0.068354)",
        "(-0.003121, 1.520743, 0.069097)",
        "(-0.002736, 1.523276, 0.068870)",
        "(-0.001981, 1.525488, 0.068920)",
        "(-0.001234, 1.527406, 0.069092)",
        "(-0.001094, 1.528215, 0.069105)",
        "(-0.001019, 1.529879, 0.069270)",
        "(-0.001078, 1.532577, 0.070321)",
        "(-0.000850, 1.536903, 0.072275)",
        "(-0.000276, 1.542999, 0.074665)",
        "(0.000044, 1.546333, 0.075852)",
        "(0.001037, 1.554502, 0.078671)",
        "(0.002567, 1.564590, 0.081995)",
        "(0.004517, 1.576466, 0.086029)",
        "(0.006859, 1.589404, 0.090746)",
        "(0.008165, 1.596088, 0.093239)",
        "(0.011143, 1.610035, 0.098763)",
        "(0.014666, 1.624400, 0.105102)",
        "(0.018776, 1.639317, 0.112644)",
        "(0.023003, 1.654066, 0.121235)",
        "(0.025164, 1.661247, 0.125695)",
        "(0.029808, 1.675330, 0.135345)",
        "(0.034455, 1.688609, 0.145614)",
        "(0.038762, 1.700481, 0.156361)",
        "(0.042731, 1.710860, 0.167442)",
        "(0.044495, 1.715448, 0.173111)",
        "(0.047925, 1.723801, 0.184950)",
        "(0.051036, 1.730794, 0.197568)",
        "(0.053155, 1.735902, 0.210634)",
        "(0.054230, 1.739141, 0.223761)",
        "(0.054662, 1.740391, 0.230377)",
        "(0.055917, 1.742182, 0.243759)",
        "(0.056652, 1.743052, 0.257617)",
        "(0.057143, 1.743039, 0.271804)",
        "(0.057393, 1.741896, 0.286165)",
        "(0.057617, 1.740998, 0.293221)",
        "(0.058028, 1.738175, 0.307054)",
        "(0.058677, 1.734250, 0.320437)",
        "(0.058738, 1.728879, 0.333352)",
        "(0.058527, 1.725804, 0.339673)",
        "(0.058142, 1.718837, 0.351980)",
        "(0.058251, 1.711196, 0.364038)",
        "(0.057967, 1.702379, 0.375630)",
        "(0.057160, 1.692133, 0.386019)",
        "(0.056739, 1.686813, 0.390951)",
        "(0.055898, 1.675761, 0.400079)",
        "(0.054561, 1.664159, 0.408451)",
        "(0.053339, 1.652406, 0.416244)",
        "(0.052151, 1.640306, 0.423334)",
        "(0.051074, 1.628001, 0.429843)",
        "(0.050569, 1.621860, 0.432936)",
        "(0.049784, 1.609624, 0.438581)",
        "(0.048471, 1.597073, 0.443461)",
        "(0.047132, 1.584378, 0.447350)",
        "(0.046236, 1.571763, 0.450230)",
        "(0.045604, 1.565431, 0.451512)",
        "(0.043941, 1.552361, 0.453280)",
        "(0.042297, 1.539088, 0.454120)",
        "(0.041046, 1.525799, 0.453804)",
        "(0.040324, 1.519065, 0.453332)",
        "(0.038377, 1.505212, 0.451247)",
        "(0.035825, 1.490938, 0.447781)",
        "(0.033403, 1.476964, 0.443083)",
        "(0.030529, 1.462931, 0.436695)",
        "(0.027582, 1.448819, 0.428940)",
        "(0.026134, 1.441798, 0.424716)",
        "(0.022992, 1.427967, 0.415404)",
        "(0.019609, 1.414443, 0.405137)",
        "(0.016191, 1.401135, 0.393875)",
        "(0.014452, 1.394667, 0.388085)",
        "(0.010787, 1.382241, 0.375779)",
        "(0.007199, 1.370718, 0.363153)",
        "(0.003743, 1.359793, 0.350349)",
        "(0.000308, 1.349634, 0.337019)",
        "(-0.002946, 1.340531, 0.323652)",
        "(-0.004489, 1.336231, 0.316867)",
        "(-0.007436, 1.328266, 0.303045)",
        "(-0.010163, 1.321289, 0.289238)",
        "(-0.012518, 1.315137, 0.275373)",
        "(-0.013545, 1.312273, 0.268423)",
        "(-0.015284, 1.307249, 0.254537)",
        "(-0.016704, 1.303028, 0.240788)",
        "(-0.017691, 1.299865, 0.227446)",
        "(-0.018334, 1.297969, 0.214423)",
        "(-0.018978, 1.296732, 0.201761)",
        "(-0.019263, 1.296401, 0.195721)",
        "(-0.019472, 1.297278, 0.184742)",
        "(-0.019642, 1.298802, 0.173981)",
        "(-0.019684, 1.301359, 0.163521)",
        "(-0.019573, 1.303138, 0.158532)",
        "(-0.019356, 1.307072, 0.149045)",
        "(-0.018903, 1.312319, 0.140634)",
        "(-0.018371, 1.318451, 0.133002)",
        "(-0.017850, 1.324930, 0.125799)",
        "(-0.017269, 1.331823, 0.119182)",
        "(-0.016986, 1.335428, 0.116148)",
        "(-0.016141, 1.343139, 0.110554)",
        "(-0.015507, 1.350897, 0.105321)",
        "(-0.015156, 1.358852, 0.100985)",
        "(-0.014798, 1.366985, 0.097259)",
        "(-0.014652, 1.371034, 0.095574)",
        "(-0.014331, 1.379153, 0.092565)",
        "(-0.014090, 1.386963, 0.089650)",
        "(-0.013827, 1.394509, 0.086959)",
        "(-0.013625, 1.402314, 0.084847)",
        "(-0.013645, 1.406108, 0.083874)",
        "(-0.013825, 1.413520, 0.081835)",
        "(-0.013820, 1.421206, 0.079906)",
        "(-0.013736, 1.429090, 0.078064)",
        "(-0.013609, 1.437233, 0.076478)",
        "(-0.013528, 1.441433, 0.075818)",
        "(-0.013454, 1.449980, 0.074517)",
        "(-0.013362, 1.458780, 0.073294)",
        "(-0.012880, 1.468214, 0.072317)",
        "(-0.012261, 1.478092, 0.071585)",
        "(-0.011966, 1.483019, 0.071184)",
        "(-0.011207, 1.493207, 0.070416)",
        "(-0.010428, 1.503745, 0.069959)",
        "(-0.009488, 1.514587, 0.069660)",
        "(-0.008593, 1.525826, 0.069587)",
        "(-0.008105, 1.531688, 0.069782)",
        "(-0.007291, 1.543599, 0.070459)",
        "(-0.006342, 1.555747, 0.071309)",
        "(-0.004945, 1.568581, 0.072606)",
        "(-0.003094, 1.581687, 0.074262)",
        "(-0.002122, 1.588220, 0.075075)",
        "(-0.000304, 1.601210, 0.076693)",
        "(0.001838, 1.614527, 0.078810)",
        "(0.004499, 1.628253, 0.081578)",
        "(0.006842, 1.641295, 0.084230)",
        "(0.008067, 1.647570, 0.085478)",
        "(0.010588, 1.659690, 0.087981)",
        "(0.013360, 1.671088, 0.090503)",
        "(0.016043, 1.681750, 0.093369)",
        "(0.018674, 1.691297, 0.096621)",
        "(0.019843, 1.695504, 0.098224)",
        "(0.021388, 1.702297, 0.101026)",
        "(0.022313, 1.707576, 0.104366)",
        "(0.023815, 1.712514, 0.108634)",
        "(0.024434, 1.716456, 0.114151)",
        "(0.024429, 1.718193, 0.117354)",
        "(0.024126, 1.721226, 0.123917)",
        "(0.023726, 1.723443, 0.130695)",
        "(0.023381, 1.725522, 0.137940)",
        "(0.022610, 1.727377, 0.144746)",
        "(0.022191, 1.728240, 0.147824)",
        "(0.022154, 1.730085, 0.153326)",
        "(0.022785, 1.732038, 0.157640)",
        "(0.023511, 1.733563, 0.160694)",
        "(0.024173, 1.734708, 0.163304)",
        "(0.024459, 1.735236, 0.164596)",
        "(0.025036, 1.736440, 0.167472)",
        "(0.025370, 1.737596, 0.170985)",
        "(0.025516, 1.738798, 0.175212)",
        "(0.025485, 1.739471, 0.177648)",
        "(0.025269, 1.740634, 0.182648)",
        "(0.025163, 1.741734, 0.188148)",
        "(0.025408, 1.742987, 0.194606)",
        "(0.025877, 1.744444, 0.202325)",
        "(0.026134, 1.745177, 0.206623)",
        "(0.026590, 1.746317, 0.215848)",
        "(0.026982, 1.746917, 0.225602)",
        "(0.027230, 1.747173, 0.235731)",
        "(0.027548, 1.747025, 0.246311)",
        "(0.028005, 1.746883, 0.251906)",
        "(0.029047, 1.746381, 0.263464)",
        "(0.029937, 1.745315, 0.275481)",
        "(0.031205, 1.743840, 0.287857)",
        "(0.032627, 1.741778, 0.300387)",
        "(0.033584, 1.738497, 0.312703)",
        "(0.034078, 1.736586, 0.318794)",
        "(0.035219, 1.732181, 0.330935)",
        "(0.036040, 1.726918, 0.342968)",
        "(0.036974, 1.720692, 0.354883)",
        "(0.037883, 1.712954, 0.366531)",
        "(0.038142, 1.708672, 0.372385)",
        "(0.038308, 1.698679, 0.383799)",
        "(0.038185, 1.686699, 0.394857)",
        "(0.037944, 1.672589, 0.405258)",
        "(0.036701, 1.656155, 0.415100)",
        "(0.035798, 1.646878, 0.419544)",
        "(0.033965, 1.627213, 0.427823)",
        "(0.031926, 1.606228, 0.435174)",
        "(0.029847, 1.583630, 0.440878)",
        "(0.027725, 1.559944, 0.444373)",
        "(0.026307, 1.548089, 0.445495)",
        "(0.023075, 1.523958, 0.445623)",
        "(0.020396, 1.499805, 0.443087)",
        "(0.017374, 1.476122, 0.438873)",
        "(0.015483, 1.464471, 0.436274)",
        "(0.011850, 1.441745, 0.429785)",
        "(0.008415, 1.420077, 0.420888)",
        "(0.005140, 1.400130, 0.410860)",
        "(0.001758, 1.381756, 0.399576)",
        "(-0.001697, 1.364557, 0.386993)",
        "(-0.003705, 1.356236, 0.380383)",
        "(-0.007952, 1.340851, 0.366785)",
        "(-0.011456, 1.327775, 0.352963)",
        "(-0.014466, 1.317265, 0.338021)",
        "(-0.017823, 1.308214, 0.321982)",
        "(-0.019441, 1.304251, 0.313819)",
        "(-0.022238, 1.297698, 0.297110)",
        "(-0.024650, 1.292529, 0.279921)",
        "(-0.027128, 1.288383, 0.262460)",
        "(-0.028259, 1.286677, 0.253822)",
        "(-0.030245, 1.284136, 0.236734)",
        "(-0.032164, 1.282586, 0.220283)",
        "(-0.033896, 1.282065, 0.204403)",
        "(-0.035111, 1.282813, 0.189169)",
        "(-0.035732, 1.283338, 0.181681)",
        "(-0.036755, 1.285616, 0.167473)",
        "(-0.037538, 1.289280, 0.154548)",
        "(-0.038025, 1.294370, 0.142771)",
        "(-0.038542, 1.300311, 0.131831)",
        "(-0.038872, 1.307212, 0.122006)",
        "(-0.038957, 1.310772, 0.117231)",
        "(-0.039011, 1.318482, 0.108551)",
        "(-0.038803, 1.327039, 0.100569)",
        "(-0.038449, 1.336230, 0.093423)",
        "(-0.038064, 1.346245, 0.087606)",
        "(-0.038048, 1.351329, 0.085154)",
        "(-0.038188, 1.361673, 0.080951)",
        "(-0.038589, 1.371981, 0.077260)",
        "(-0.039136, 1.382801, 0.074372)",
        "(-0.039659, 1.394046, 0.071980)",
        "(-0.039935, 1.399849, 0.070972)",
        "(-0.040450, 1.411850, 0.069219)",
        "(-0.040984, 1.423978, 0.067676)",
        "(-0.040718, 1.437135, 0.066600)",
        "(-0.040362, 1.450248, 0.065347)",
        "(-0.040120, 1.456890, 0.064821)",
        "(-0.039285, 1.470705, 0.064089)",
        "(-0.038527, 1.484105, 0.063170)",
        "(-0.037550, 1.497546, 0.062504)",
        "(-0.037040, 1.504398, 0.062418)",
        "(-0.035608, 1.518194, 0.062321)",
        "(-0.033930, 1.531817, 0.062402)",
        "(-0.032223, 1.545527, 0.062707)",
        "(-0.030864, 1.558676, 0.063053)",
        "(-0.030151, 1.565334, 0.063533)",
        "(-0.028351, 1.578995, 0.065143)",
        "(-0.026319, 1.592612, 0.067096)",
        "(-0.023947, 1.605984, 0.069646)",
        "(-0.021337, 1.619052, 0.072823)",
        "(-0.020008, 1.625504, 0.074685)",
        "(-0.017532, 1.638029, 0.079218)",
        "(-0.015331, 1.649791, 0.084405)",
        "(-0.012878, 1.660861, 0.090091)",
        "(-0.010210, 1.671586, 0.096275)",
        "(-0.007880, 1.681699, 0.103151)",
        "(-0.006855, 1.686309, 0.106806)",
        "(-0.004779, 1.695219, 0.114319)",
        "(-0.002399, 1.703544, 0.122264)",
        "(-0.000256, 1.711335, 0.130505)",
        "(0.001825, 1.718369, 0.139505)",
        "(0.002925, 1.721697, 0.144146)",
        "(0.005131, 1.727968, 0.153566)",
        "(0.007184, 1.733474, 0.163384)",
        "(0.008924, 1.738100, 0.173460)",
        "(0.010572, 1.742208, 0.184042)",
        "(0.011433, 1.744178, 0.189334)",
        "(0.013292, 1.747670, 0.200041)",
        "(0.015725, 1.751029, 0.211151)",
        "(0.018323, 1.754130, 0.222764)",
        "(0.019513, 1.755478, 0.228657)",
        "(0.021646, 1.757559, 0.240634)",
        "(0.023772, 1.758813, 0.252702)",
        "(0.026203, 1.759573, 0.265070)",
        "(0.028737, 1.759695, 0.277874)",
        "(0.030689, 1.758687, 0.290850)",
        "(0.031574, 1.757741, 0.297320)",
        "(0.033181, 1.754770, 0.310167)",
        "(0.034522, 1.750271, 0.322942)",
        "(0.035556, 1.744590, 0.336037)",
        "(0.035772, 1.741271, 0.342665)",
        "(0.035457, 1.733172, 0.355623)",
        "(0.034988, 1.723609, 0.368145)",
        "(0.034892, 1.713287, 0.380441)",
        "(0.033880, 1.701792, 0.392474)",
        "(0.033158, 1.695371, 0.398176)",
        "(0.031920, 1.682107, 0.409056)",
        "(0.030909, 1.668224, 0.419144)",
        "(0.029557, 1.653001, 0.427859)",
        "(0.028343, 1.637181, 0.435425)",
        "(0.027715, 1.629320, 0.438957)",
        "(0.025365, 1.612895, 0.445123)",
        "(0.022891, 1.596075, 0.449721)",
        "(0.021359, 1.579652, 0.452887)",
        "(0.019301, 1.563207, 0.455103)",
        "(0.018006, 1.554800, 0.455813)",
        "(0.015575, 1.537851, 0.456026)",
        "(0.013484, 1.521195, 0.454922)",
        "(0.010880, 1.504435, 0.452721)",
        "(0.008175, 1.487479, 0.449168)",
        "(0.006767, 1.478951, 0.447136)",
        "(0.003574, 1.461887, 0.442355)",
        "(0.000356, 1.444947, 0.436593)",
        "(-0.002761, 1.428496, 0.429707)",
        "(-0.006425, 1.412283, 0.421263)",
        "(-0.008226, 1.404322, 0.416441)",
        "(-0.011456, 1.389065, 0.405618)",
        "(-0.014144, 1.375158, 0.394500)",
        "(-0.017303, 1.361658, 0.382667)",
        "(-0.020180, 1.348651, 0.369440)",
        "(-0.021494, 1.342496, 0.362441)",
        "(-0.024151, 1.330844, 0.347707)",
        "(-0.026708, 1.320175, 0.333008)",
        "(-0.028853, 1.310583, 0.318258)",
        "(-0.030999, 1.301969, 0.303327)",
        "(-0.032092, 1.298045, 0.295799)",
        "(-0.034036, 1.291180, 0.280735)",
        "(-0.035699, 1.285534, 0.265736)",
        "(-0.037298, 1.281272, 0.250659)",
        "(-0.038650, 1.278164, 0.235320)",
        "(-0.039204, 1.277080, 0.227714)",
        "(-0.040208, 1.276091, 0.212984)",
        "(-0.041176, 1.276176, 0.198720)",
        "(-0.041757, 1.278128, 0.185030)",
        "(-0.041997, 1.281685, 0.171939)",
        "(-0.042125, 1.283782, 0.165582)",
        "(-0.042192, 1.288956, 0.153274)",
        "(-0.042069, 1.295219, 0.141560)",
        "(-0.041806, 1.302879, 0.131290)",
        "(-0.041640, 1.311496, 0.122140)",
        "(-0.041599, 1.316017, 0.117758)",
        "(-0.041440, 1.325619, 0.109500)",
        "(-0.041145, 1.336213, 0.102439)",
        "(-0.040924, 1.347624, 0.096429)",
        "(-0.040761, 1.359439, 0.090988)",
        "(-0.040698, 1.365543, 0.088589)",
        "(-0.040586, 1.378102, 0.084319)",
        "(-0.040459, 1.391047, 0.080774)",
        "(-0.040173, 1.404801, 0.078483)",
        "(-0.039835, 1.418415, 0.076262)",
        "(-0.039621, 1.425159, 0.075004)",
        "(-0.039137, 1.438923, 0.073015)",
        "(-0.038204, 1.453456, 0.072114)",
        "(-0.037203, 1.467669, 0.071252)",
        "(-0.036112, 1.481669, 0.070304)",
        "(-0.035543, 1.488653, 0.069808)",
        "(-0.034170, 1.502264, 0.068565)",
        "(-0.032636, 1.515773, 0.067652)",
        "(-0.030700, 1.529672, 0.067495)",
        "(-0.028962, 1.543194, 0.067296)",
        "(-0.028015, 1.550034, 0.067315)",
        "(-0.026035, 1.563600, 0.067658)",
        "(-0.023782, 1.576981, 0.068712)",
        "(-0.021364, 1.590012, 0.070735)",
        "(-0.018948, 1.602679, 0.073551)",
        "(-0.017835, 1.608783, 0.075161)",
        "(-0.015882, 1.620295, 0.078955)",
        "(-0.013981, 1.631176, 0.083299)",
        "(-0.012380, 1.641221, 0.088153)",
        "(-0.010849, 1.650860, 0.093407)",
        "(-0.010106, 1.655527, 0.096209)",
        "(-0.008467, 1.664424, 0.101997)",
        "(-0.006801, 1.672722, 0.107733)",
        "(-0.005370, 1.680203, 0.113339)",
        "(-0.003499, 1.687514, 0.119331)",
        "(-0.002694, 1.690944, 0.122333)",
        "(-0.001167, 1.697360, 0.128343)",
        "(0.000915, 1.703792, 0.134898)",
        "(0.002907, 1.710238, 0.141868)",
        "(0.004788, 1.716362, 0.149298)",
        "(0.005736, 1.719124, 0.152992)",
        "(0.007216, 1.724090, 0.160433)",
        "(0.009068, 1.728977, 0.168700)",
        "(0.010994, 1.733802, 0.177777)",
        "(0.013177, 1.738589, 0.187840)",
        "(0.014297, 1.740865, 0.193144)",
        "(0.016345, 1.744893, 0.204254)",
        "(0.018237, 1.748240, 0.215952)",
        "(0.020098, 1.750834, 0.228208)",
        "(0.022039, 1.752979, 0.240884)",
        "(0.023055, 1.753915, 0.247340)",
        "(0.025083, 1.755212, 0.260437)",
        "(0.026859, 1.755514, 0.273244)",
        "(0.028470, 1.754811, 0.285766)",
        "(0.030229, 1.753383, 0.298016)",
        "(0.031052, 1.752379, 0.304009)",
        "(0.032307, 1.749567, 0.315756)",
        "(0.033512, 1.745761, 0.327041)",
        "(0.035039, 1.741207, 0.338104)",
        "(0.035916, 1.735541, 0.348858)",
        "(0.036038, 1.732309, 0.354079)",
        "(0.035956, 1.724769, 0.363949)",
        "(0.035800, 1.716369, 0.373327)",
        "(0.035086, 1.707216, 0.382422)",
        "(0.033904, 1.697110, 0.391074)",
        "(0.033306, 1.691834, 0.395183)",
        "(0.032205, 1.681000, 0.402943)",
        "(0.030732, 1.669532, 0.410106)",
        "(0.028829, 1.656960, 0.416240)",
        "(0.027014, 1.643881, 0.421446)",
        "(0.026043, 1.637227, 0.423878)",
        "(0.024197, 1.623699, 0.428511)",
        "(0.022159, 1.609489, 0.432743)",
        "(0.019745, 1.594777, 0.436428)",
        "(0.017387, 1.580130, 0.439593)",
        "(0.016358, 1.572860, 0.440841)",
        "(0.014196, 1.558266, 0.442339)",
        "(0.011543, 1.543464, 0.443099)",
        "(0.009198, 1.529035, 0.443066)",
        "(0.007531, 1.515349, 0.442159)",
        "(0.006584, 1.508601, 0.441393)",
        "(0.004413, 1.494933, 0.439456)",
        "(0.002382, 1.481525, 0.436658)",
        "(0.000823, 1.468854, 0.433181)",
        "(-0.000998, 1.456314, 0.429527)",
        "(-0.001862, 1.450073, 0.427468)",
        "(-0.003494, 1.437817, 0.422692)",
        "(-0.005357, 1.425843, 0.417245)",
        "(-0.007342, 1.414188, 0.411305)",
        "(-0.008828, 1.403286, 0.404762)",
        "(-0.009567, 1.397978, 0.401293)",
        "(-0.011316, 1.387529, 0.393779)",
        "(-0.013022, 1.377331, 0.385359)",
        "(-0.014478, 1.367364, 0.375449)",
        "(-0.016147, 1.357763, 0.364596)",
        "(-0.017050, 1.353100, 0.358909)",
        "(-0.018779, 1.344306, 0.346891)",
        "(-0.020454, 1.336337, 0.334452)",
        "(-0.022182, 1.329079, 0.320741)",
        "(-0.023690, 1.322860, 0.306056)",
        "(-0.024498, 1.320456, 0.298470)",
        "(-0.026185, 1.316697, 0.283082)",
        "(-0.027708, 1.314592, 0.267041)",
        "(-0.028896, 1.314579, 0.250855)",
        "(-0.029941, 1.316087, 0.234973)",
        "(-0.030383, 1.317245, 0.227012)",
        "(-0.030852, 1.320726, 0.210958)",
        "(-0.030946, 1.325486, 0.195359)"
    ],
    "leftHandPositions": [
        "(0.267471, 1.216645, -0.029243)",
        "(0.267159, 1.217984, -0.028705)",
        "(0.267045, 1.218761, -0.028525)",
        "(0.266756, 1.220315, -0.028184)",
        "(0.266470, 1.221931, -0.027820)",
        "(0.266219, 1.223598, -0.027518)",
        "(0.265877, 1.225253, -0.027333)",
        "(0.265565, 1.226668, -0.027084)",
        "(0.265405, 1.227319, -0.026903)",
        "(0.265125, 1.228556, -0.026532)",
        "(0.264817, 1.229997, -0.026311)",
        "(0.264273, 1.231433, -0.026250)",
        "(0.263269, 1.232712, -0.025924)",
        "(0.262790, 1.233537, -0.025723)",
        "(0.261708, 1.236180, -0.025455)",
        "(0.260406, 1.239810, -0.025510)",
        "(0.258637, 1.243749, -0.025681)",
        "(0.256738, 1.248280, -0.025528)",
        "(0.255746, 1.250873, -0.025478)",
        "(0.253409, 1.256583, -0.025663)",
        "(0.250623, 1.262686, -0.025933)",
        "(0.247773, 1.269153, -0.026298)",
        "(0.244931, 1.276320, -0.026878)",
        "(0.243662, 1.280143, -0.027353)",
        "(0.241223, 1.287634, -0.028251)",
        "(0.238669, 1.294983, -0.028996)",
        "(0.236336, 1.302487, -0.029828)",
        "(0.234208, 1.309851, -0.031011)",
        "(0.233095, 1.313324, -0.031571)",
        "(0.231128, 1.319936, -0.032524)",
        "(0.229401, 1.326267, -0.033571)",
        "(0.227597, 1.332204, -0.034768)",
        "(0.225555, 1.337601, -0.035994)",
        "(0.224393, 1.339926, -0.036526)",
        "(0.222220, 1.344415, -0.037298)",
        "(0.220157, 1.349245, -0.038732)",
        "(0.217776, 1.353279, -0.040056)",
        "(0.215686, 1.356801, -0.041029)",
        "(0.213838, 1.360585, -0.042694)",
        "(0.212745, 1.362263, -0.043628)",
        "(0.210298, 1.364892, -0.044896)",
        "(0.207999, 1.367388, -0.046151)",
        "(0.205978, 1.369818, -0.047329)",
        "(0.205087, 1.371005, -0.047907)",
        "(0.203240, 1.373227, -0.048981)",
        "(0.201182, 1.375097, -0.049588)",
        "(0.199540, 1.376935, -0.049782)",
        "(0.198340, 1.379084, -0.050021)",
        "(0.197878, 1.380146, -0.050130)",
        "(0.197007, 1.381994, -0.050352)",
        "(0.196333, 1.383655, -0.050582)",
        "(0.195901, 1.385098, -0.050908)",
        "(0.195510, 1.386394, -0.050989)",
        "(0.195360, 1.386983, -0.051011)",
        "(0.194962, 1.387946, -0.051085)",
        "(0.194340, 1.388840, -0.050970)",
        "(0.193649, 1.389646, -0.050815)",
        "(0.192930, 1.390371, -0.050527)",
        "(0.192559, 1.390636, -0.050244)",
        "(0.191865, 1.391164, -0.049541)",
        "(0.191209, 1.391691, -0.048731)",
        "(0.190375, 1.392329, -0.047719)",
        "(0.189318, 1.393059, -0.046465)",
        "(0.188728, 1.393476, -0.045878)",
        "(0.187138, 1.394697, -0.044722)",
        "(0.185321, 1.396425, -0.043385)",
        "(0.183281, 1.398380, -0.041786)",
        "(0.181035, 1.400413, -0.040071)",
        "(0.180068, 1.401767, -0.039227)",
        "(0.178423, 1.404867, -0.037648)",
        "(0.176846, 1.408162, -0.036007)",
        "(0.175139, 1.411591, -0.034413)",
        "(0.173187, 1.415259, -0.032959)",
        "(0.172250, 1.417082, -0.032330)",
        "(0.170350, 1.420763, -0.031154)",
        "(0.168787, 1.424966, -0.030053)",
        "(0.167483, 1.429296, -0.029002)",
        "(0.166255, 1.433660, -0.028068)",
        "(0.165660, 1.435797, -0.027720)",
        "(0.164536, 1.439801, -0.027073)",
        "(0.163621, 1.443511, -0.026636)",
        "(0.162890, 1.447007, -0.026617)",
        "(0.162333, 1.450153, -0.026744)",
        "(0.162046, 1.451682, -0.026890)",
        "(0.161386, 1.454653, -0.027198)",
        "(0.160433, 1.457228, -0.027453)",
        "(0.159552, 1.459774, -0.027760)",
        "(0.158552, 1.462501, -0.027978)",
        "(0.158106, 1.463828, -0.028109)",
        "(0.156892, 1.466423, -0.028260)",
        "(0.155659, 1.469275, -0.028503)",
        "(0.154346, 1.472373, -0.028973)",
        "(0.152870, 1.475657, -0.029576)",
        "(0.152052, 1.477497, -0.029999)",
        "(0.150335, 1.481569, -0.030937)",
        "(0.148854, 1.486113, -0.031936)",
        "(0.147738, 1.491195, -0.033040)",
        "(0.146663, 1.496650, -0.034215)",
        "(0.146076, 1.499482, -0.034835)",
        "(0.145040, 1.505188, -0.035972)",
        "(0.144284, 1.511055, -0.037223)",
        "(0.143730, 1.516943, -0.038551)",
        "(0.143119, 1.522670, -0.039964)",
        "(0.142822, 1.525383, -0.040677)",
        "(0.142155, 1.530653, -0.042040)",
        "(0.141530, 1.535780, -0.043460)",
        "(0.140947, 1.540719, -0.045092)",
        "(0.140688, 1.545239, -0.046711)",
        "(0.140739, 1.547398, -0.047585)",
        "(0.140876, 1.551551, -0.049285)",
        "(0.141038, 1.555478, -0.050884)",
        "(0.141197, 1.559096, -0.052528)",
        "(0.141288, 1.562349, -0.054230)",
        "(0.141255, 1.563787, -0.054981)",
        "(0.141027, 1.566526, -0.056365)",
        "(0.140548, 1.568776, -0.057694)",
        "(0.140238, 1.570901, -0.059211)",
        "(0.140000, 1.572814, -0.060604)",
        "(0.139830, 1.573589, -0.061259)",
        "(0.139533, 1.574991, -0.062622)",
        "(0.138873, 1.576348, -0.063983)",
        "(0.137912, 1.577434, -0.065607)",
        "(0.136928, 1.578497, -0.067565)",
        "(0.136462, 1.579014, -0.068687)",
        "(0.135414, 1.579986, -0.071215)",
        "(0.133993, 1.580741, -0.074371)",
        "(0.132339, 1.581497, -0.078237)",
        "(0.130464, 1.582161, -0.082914)",
        "(0.129538, 1.582496, -0.085588)",
        "(0.127600, 1.583351, -0.091420)",
        "(0.125284, 1.584208, -0.097969)",
        "(0.123124, 1.584990, -0.104771)",
        "(0.121400, 1.585812, -0.111775)",
        "(0.120676, 1.586204, -0.115277)",
        "(0.119329, 1.586785, -0.122279)",
        "(0.118008, 1.587235, -0.129258)",
        "(0.116776, 1.587579, -0.136304)",
        "(0.115690, 1.587875, -0.143328)",
        "(0.115127, 1.587998, -0.146721)",
        "(0.114149, 1.588339, -0.153276)",
        "(0.113305, 1.588683, -0.159565)",
        "(0.112414, 1.588947, -0.165542)",
        "(0.111333, 1.588900, -0.171385)",
        "(0.110747, 1.588754, -0.174115)",
        "(0.110074, 1.588328, -0.179354)",
        "(0.109422, 1.587852, -0.184648)",
        "(0.108316, 1.587019, -0.189708)",
        "(0.107029, 1.585644, -0.194222)",
        "(0.106431, 1.584828, -0.196429)",
        "(0.105126, 1.582869, -0.200747)",
        "(0.103803, 1.580201, -0.204824)",
        "(0.102359, 1.576828, -0.208648)",
        "(0.100728, 1.572894, -0.212195)",
        "(0.099880, 1.570723, -0.213869)",
        "(0.098411, 1.565984, -0.217074)",
        "(0.096907, 1.560471, -0.220323)",
        "(0.095419, 1.553939, -0.222841)",
        "(0.093976, 1.546820, -0.224803)",
        "(0.093091, 1.542902, -0.225554)",
        "(0.091126, 1.534617, -0.226742)",
        "(0.089119, 1.525483, -0.227498)",
        "(0.087162, 1.516071, -0.228025)",
        "(0.085182, 1.506409, -0.228514)",
        "(0.084068, 1.501295, -0.228619)",
        "(0.081644, 1.490941, -0.228669)",
        "(0.079401, 1.480833, -0.228773)",
        "(0.077458, 1.470919, -0.228812)",
        "(0.075477, 1.461188, -0.228911)",
        "(0.074471, 1.456375, -0.228863)",
        "(0.072427, 1.446757, -0.228662)",
        "(0.070292, 1.437217, -0.228263)",
        "(0.068695, 1.428097, -0.227487)",
        "(0.066991, 1.419077, -0.226556)",
        "(0.066165, 1.414611, -0.225966)",
        "(0.064860, 1.406098, -0.224794)",
        "(0.063571, 1.397872, -0.223686)",
        "(0.062490, 1.390071, -0.222549)",
        "(0.061537, 1.382380, -0.221179)",
        "(0.061129, 1.378605, -0.220294)",
        "(0.060484, 1.371186, -0.218500)",
        "(0.059965, 1.364292, -0.216789)",
        "(0.059661, 1.357456, -0.214724)",
        "(0.059380, 1.354222, -0.213706)",
        "(0.059053, 1.347898, -0.211582)",
        "(0.058722, 1.341689, -0.209110)",
        "(0.058440, 1.335455, -0.206130)",
        "(0.058157, 1.329529, -0.203154)",
        "(0.057943, 1.324092, -0.200148)",
        "(0.057781, 1.321387, -0.198470)",
        "(0.057621, 1.315748, -0.194723)",
        "(0.057762, 1.310475, -0.190721)",
        "(0.058242, 1.305187, -0.186245)",
        "(0.058882, 1.299823, -0.181225)",
        "(0.059122, 1.297301, -0.178747)",
        "(0.059847, 1.292948, -0.173986)",
        "(0.060195, 1.288780, -0.169530)",
        "(0.060460, 1.285274, -0.165453)",
        "(0.061013, 1.282412, -0.161409)",
        "(0.061270, 1.281260, -0.159415)",
        "(0.061934, 1.279670, -0.155407)",
        "(0.062901, 1.278827, -0.151398)",
        "(0.063709, 1.278090, -0.147185)",
        "(0.064704, 1.277943, -0.143090)",
        "(0.065322, 1.278043, -0.140990)",
        "(0.066698, 1.278046, -0.136819)",
        "(0.068038, 1.278203, -0.133288)",
        "(0.069357, 1.278430, -0.129963)",
        "(0.070517, 1.278188, -0.126039)",
        "(0.071339, 1.277930, -0.123723)",
        "(0.073062, 1.277831, -0.119445)",
        "(0.074496, 1.278371, -0.115414)",
        "(0.076001, 1.279056, -0.110723)",
        "(0.077430, 1.280345, -0.105890)",
        "(0.078041, 1.281369, -0.103529)",
        "(0.079296, 1.284138, -0.098784)",
        "(0.080472, 1.287605, -0.093881)",
        "(0.081623, 1.291896, -0.089165)",
        "(0.082633, 1.297280, -0.084954)",
        "(0.083072, 1.300300, -0.082953)",
        "(0.083889, 1.306623, -0.079034)",
        "(0.084646, 1.313813, -0.075802)",
        "(0.085328, 1.321696, -0.073166)",
        "(0.085801, 1.329727, -0.070749)",
        "(0.086099, 1.333806, -0.069667)",
        "(0.086597, 1.342149, -0.067716)",
        "(0.086804, 1.350313, -0.065788)",
        "(0.087062, 1.358420, -0.064312)",
        "(0.087169, 1.366682, -0.063337)",
        "(0.087146, 1.370723, -0.062971)",
        "(0.086908, 1.378518, -0.062479)",
        "(0.086690, 1.386165, -0.062020)",
        "(0.086331, 1.393675, -0.061687)",
        "(0.085868, 1.400939, -0.061498)",
        "(0.085736, 1.404569, -0.061433)",
        "(0.085542, 1.412074, -0.061574)",
        "(0.085509, 1.419162, -0.061820)",
        "(0.085542, 1.426414, -0.062076)",
        "(0.085312, 1.433759, -0.062361)",
        "(0.085226, 1.437465, -0.062568)",
        "(0.085309, 1.445076, -0.063046)",
        "(0.085378, 1.452645, -0.063609)",
        "(0.085618, 1.460202, -0.064157)",
        "(0.085761, 1.467673, -0.064750)",
        "(0.085827, 1.471280, -0.064985)",
        "(0.086059, 1.478367, -0.065495)",
        "(0.086482, 1.485540, -0.066301)",
        "(0.086796, 1.492752, -0.067240)",
        "(0.087166, 1.499673, -0.068145)",
        "(0.087473, 1.503162, -0.068799)",
        "(0.088028, 1.510157, -0.070352)",
        "(0.088317, 1.516882, -0.071557)",
        "(0.088586, 1.523316, -0.072680)",
        "(0.089007, 1.529819, -0.073831)",
        "(0.089112, 1.532927, -0.074349)",
        "(0.089410, 1.539062, -0.075407)",
        "(0.089909, 1.545107, -0.076822)",
        "(0.090518, 1.550950, -0.078617)",
        "(0.090729, 1.556596, -0.080388)",
        "(0.090727, 1.559368, -0.081344)",
        "(0.090640, 1.564781, -0.083486)",
        "(0.090620, 1.570073, -0.085802)",
        "(0.090709, 1.575129, -0.088310)",
        "(0.090887, 1.579895, -0.091177)",
        "(0.090988, 1.582132, -0.092691)",
        "(0.091434, 1.586397, -0.096003)",
        "(0.092080, 1.590456, -0.099744)",
        "(0.092758, 1.593968, -0.103592)",
        "(0.093352, 1.596899, -0.107799)",
        "(0.093660, 1.598194, -0.110039)",
        "(0.094075, 1.600268, -0.114839)",
        "(0.094184, 1.601777, -0.120232)",
        "(0.094032, 1.602737, -0.126278)",
        "(0.093586, 1.603105, -0.132569)",
        "(0.093290, 1.603047, -0.135758)",
        "(0.092892, 1.602690, -0.142156)",
        "(0.092620, 1.601850, -0.148693)",
        "(0.092316, 1.600622, -0.155328)",
        "(0.091703, 1.598926, -0.162170)",
        "(0.091278, 1.597852, -0.165580)",
        "(0.090557, 1.595413, -0.172466)",
        "(0.089747, 1.592434, -0.179229)",
        "(0.088614, 1.588843, -0.185661)",
        "(0.087246, 1.584701, -0.191737)",
        "(0.086590, 1.582597, -0.194622)",
        "(0.084964, 1.578164, -0.200189)",
        "(0.083133, 1.573256, -0.205305)",
        "(0.081463, 1.568042, -0.210091)",
        "(0.079694, 1.562825, -0.214700)",
        "(0.078818, 1.560070, -0.216908)",
        "(0.077204, 1.554286, -0.221163)",
        "(0.075535, 1.548224, -0.224844)",
        "(0.073826, 1.541665, -0.228099)",
        "(0.072295, 1.534727, -0.231080)",
        "(0.071431, 1.531119, -0.232395)",
        "(0.069385, 1.523441, -0.234603)",
        "(0.067426, 1.515216, -0.236677)",
        "(0.065452, 1.507006, -0.238747)",
        "(0.063584, 1.498320, -0.240431)",
        "(0.062698, 1.493823, -0.241252)",
        "(0.060953, 1.484746, -0.242528)",
        "(0.059103, 1.475429, -0.243301)",
        "(0.057265, 1.465800, -0.243766)",
        "(0.055634, 1.456165, -0.243499)",
        "(0.054868, 1.451258, -0.243149)",
        "(0.053251, 1.441489, -0.242194)",
        "(0.051728, 1.431583, -0.240591)",
        "(0.050489, 1.421891, -0.238627)",
        "(0.049285, 1.412682, -0.236138)",
        "(0.048568, 1.408014, -0.234545)",
        "(0.047213, 1.398590, -0.230945)",
        "(0.045803, 1.389742, -0.227126)",
        "(0.044846, 1.381469, -0.223185)",
        "(0.044188, 1.373314, -0.219135)",
        "(0.043792, 1.369353, -0.217096)",
        "(0.043083, 1.361552, -0.212862)",
        "(0.042434, 1.353909, -0.208166)",
        "(0.042046, 1.346313, -0.202831)",
        "(0.041499, 1.339141, -0.197178)",
        "(0.041278, 1.335683, -0.194292)",
        "(0.041101, 1.329030, -0.188032)",
        "(0.041241, 1.322701, -0.181564)",
        "(0.041212, 1.317048, -0.175603)",
        "(0.041409, 1.311961, -0.169570)",
        "(0.041577, 1.309517, -0.166425)",
        "(0.041954, 1.304937, -0.159890)",
        "(0.042401, 1.300777, -0.153391)",
        "(0.042838, 1.297325, -0.147168)",
        "(0.043444, 1.294492, -0.140995)",
        "(0.043841, 1.293220, -0.137886)",
        "(0.044540, 1.291284, -0.132149)",
        "(0.045199, 1.290305, -0.126789)",
        "(0.045936, 1.289773, -0.120840)",
        "(0.046736, 1.289725, -0.114749)",
        "(0.047087, 1.290142, -0.111897)",
        "(0.047783, 1.291255, -0.106146)",
        "(0.048430, 1.292858, -0.100568)",
        "(0.048929, 1.295084, -0.095557)",
        "(0.049367, 1.297909, -0.090792)",
        "(0.049611, 1.299570, -0.088438)",
        "(0.049951, 1.303221, -0.083692)",
        "(0.050287, 1.307619, -0.079193)",
        "(0.050646, 1.312383, -0.074712)",
        "(0.050904, 1.318000, -0.070621)",
        "(0.051124, 1.321108, -0.068637)",
        "(0.051484, 1.327786, -0.064757)",
        "(0.052099, 1.335204, -0.061160)",
        "(0.052835, 1.342917, -0.057669)",
        "(0.053615, 1.350936, -0.054428)",
        "(0.054000, 1.355108, -0.052983)",
        "(0.054897, 1.363382, -0.050108)",
        "(0.055604, 1.371732, -0.047561)",
        "(0.056203, 1.380169, -0.045578)",
        "(0.056653, 1.388523, -0.043894)",
        "(0.056888, 1.392680, -0.043028)",
        "(0.057496, 1.400836, -0.041655)",
        "(0.058072, 1.408730, -0.040418)",
        "(0.058759, 1.416168, -0.039329)",
        "(0.059252, 1.423082, -0.038596)",
        "(0.059532, 1.426500, -0.038302)",
        "(0.060174, 1.432938, -0.037867)",
        "(0.060889, 1.438872, -0.037219)",
        "(0.061599, 1.444384, -0.036638)",
        "(0.061904, 1.449606, -0.036132)",
        "(0.061901, 1.452127, -0.035873)",
        "(0.061834, 1.456840, -0.035316)",
        "(0.061888, 1.461408, -0.034744)",
        "(0.061718, 1.465846, -0.034331)",
        "(0.061220, 1.470127, -0.033915)",
        "(0.060913, 1.472219, -0.033772)",
        "(0.060336, 1.476590, -0.033960)",
        "(0.059704, 1.481153, -0.034539)",
        "(0.059073, 1.485947, -0.035368)",
        "(0.058614, 1.491011, -0.036217)",
        "(0.058471, 1.493726, -0.036802)",
        "(0.058319, 1.499300, -0.038148)",
        "(0.058216, 1.505173, -0.039962)",
        "(0.057890, 1.511130, -0.042068)",
        "(0.057691, 1.517206, -0.044621)",
        "(0.057688, 1.520362, -0.046100)",
        "(0.057632, 1.526878, -0.049585)",
        "(0.057697, 1.533506, -0.053356)",
        "(0.058008, 1.540258, -0.057453)",
        "(0.058269, 1.546840, -0.061577)",
        "(0.058542, 1.550026, -0.063711)",
        "(0.059208, 1.556226, -0.068189)",
        "(0.059840, 1.562248, -0.072959)",
        "(0.060337, 1.567718, -0.077697)",
        "(0.060955, 1.572762, -0.082468)",
        "(0.061195, 1.575208, -0.084772)",
        "(0.061640, 1.579666, -0.089064)",
        "(0.062156, 1.583543, -0.092998)",
        "(0.062519, 1.586939, -0.096490)",
        "(0.062689, 1.589676, -0.099456)",
        "(0.062775, 1.590854, -0.100752)",
        "(0.063136, 1.592720, -0.102858)",
        "(0.063565, 1.594288, -0.104388)",
        "(0.063817, 1.595494, -0.105440)",
        "(0.064140, 1.596341, -0.106132)",
        "(0.064277, 1.596736, -0.106421)",
        "(0.064318, 1.597188, -0.106732)",
        "(0.064281, 1.597239, -0.106786)",
        "(0.064336, 1.597689, -0.107445)",
        "(0.064463, 1.597870, -0.108646)",
        "(0.064509, 1.597792, -0.109206)",
        "(0.064469, 1.597690, -0.111059)",
        "(0.064290, 1.597354, -0.113594)",
        "(0.064060, 1.596724, -0.116540)",
        "(0.063555, 1.595849, -0.120296)",
        "(0.063401, 1.595413, -0.122501)",
        "(0.063104, 1.594599, -0.127770)",
        "(0.062599, 1.593527, -0.133393)",
        "(0.062117, 1.592303, -0.139450)",
        "(0.061445, 1.591033, -0.146130)",
        "(0.060944, 1.590381, -0.149831)",
        "(0.059732, 1.588954, -0.157375)",
        "(0.058513, 1.587370, -0.164982)",
        "(0.057450, 1.585925, -0.172554)",
        "(0.056362, 1.584480, -0.179910)",
        "(0.055654, 1.583663, -0.183347)",
        "(0.054342, 1.581819, -0.189809)",
        "(0.053543, 1.580069, -0.195815)",
        "(0.052792, 1.578155, -0.201807)",
        "(0.052308, 1.575998, -0.207667)",
        "(0.052184, 1.574834, -0.210547)",
        "(0.051520, 1.572079, -0.216070)",
        "(0.050766, 1.568795, -0.221405)",
        "(0.049711, 1.564721, -0.227076)",
        "(0.048810, 1.560078, -0.232241)",
        "(0.048599, 1.557292, -0.234857)",
        "(0.048079, 1.551044, -0.240202)",
        "(0.047150, 1.543708, -0.245309)",
        "(0.046375, 1.534903, -0.250116)",
        "(0.045967, 1.525217, -0.254453)",
        "(0.045465, 1.520027, -0.256152)",
        "(0.044522, 1.508740, -0.258603)",
        "(0.043715, 1.496639, -0.260565)",
        "(0.042505, 1.484078, -0.262287)",
        "(0.040791, 1.470803, -0.262959)",
        "(0.040062, 1.464240, -0.263035)",
        "(0.039048, 1.451284, -0.263030)",
        "(0.038258, 1.438632, -0.262712)",
        "(0.037403, 1.426168, -0.261962)",
        "(0.037251, 1.413978, -0.260845)",
        "(0.037299, 1.407969, -0.260169)",
        "(0.037343, 1.396360, -0.258523)",
        "(0.037325, 1.384815, -0.256254)",
        "(0.037338, 1.373500, -0.253435)",
        "(0.037550, 1.362556, -0.250053)",
        "(0.037608, 1.357390, -0.248171)",
        "(0.037642, 1.347066, -0.243835)",
        "(0.037711, 1.336823, -0.239186)",
        "(0.038415, 1.327546, -0.234712)",
        "(0.038703, 1.318573, -0.229810)",
        "(0.038923, 1.314360, -0.227093)",
        "(0.039263, 1.306220, -0.221474)",
        "(0.039790, 1.298852, -0.215428)",
        "(0.040314, 1.292058, -0.208503)",
        "(0.040305, 1.285735, -0.200860)",
        "(0.040388, 1.282990, -0.197145)",
        "(0.040790, 1.278636, -0.189892)",
        "(0.041271, 1.275437, -0.182441)",
        "(0.041647, 1.273151, -0.174481)",
        "(0.041840, 1.272153, -0.166405)",
        "(0.041997, 1.271995, -0.162320)",
        "(0.042123, 1.272587, -0.154054)",
        "(0.042336, 1.274524, -0.145865)",
        "(0.042398, 1.277466, -0.137795)",
        "(0.042403, 1.281565, -0.130021)",
        "(0.042309, 1.283802, -0.126129)",
        "(0.042031, 1.288803, -0.118600)",
        "(0.041840, 1.294789, -0.111818)",
        "(0.041598, 1.301434, -0.105623)",
        "(0.041249, 1.308402, -0.099858)",
        "(0.041021, 1.312110, -0.097103)",
        "(0.040477, 1.319888, -0.091766)",
        "(0.040026, 1.328117, -0.086851)",
        "(0.039460, 1.336973, -0.082742)",
        "(0.038883, 1.346079, -0.079067)",
        "(0.038610, 1.350635, -0.077296)",
        "(0.038095, 1.360109, -0.074338)",
        "(0.037972, 1.369554, -0.071661)",
        "(0.037957, 1.379140, -0.069470)",
        "(0.038105, 1.388615, -0.067754)",
        "(0.038147, 1.393322, -0.067104)",
        "(0.038124, 1.402657, -0.066241)",
        "(0.038147, 1.411833, -0.065875)",
        "(0.038207, 1.420794, -0.065840)",
        "(0.038250, 1.429422, -0.066102)",
        "(0.038275, 1.433622, -0.066280)",
        "(0.037945, 1.441839, -0.066847)",
        "(0.037885, 1.449909, -0.067957)",
        "(0.037900, 1.457990, -0.069298)",
        "(0.037916, 1.465903, -0.070610)",
        "(0.037960, 1.469889, -0.071467)",
        "(0.037875, 1.477764, -0.073008)",
        "(0.038090, 1.485379, -0.074296)",
        "(0.038513, 1.493175, -0.075824)",
        "(0.038809, 1.500857, -0.077246)",
        "(0.038903, 1.504668, -0.077815)",
        "(0.039228, 1.512282, -0.079010)",
        "(0.039777, 1.520195, -0.080763)",
        "(0.040232, 1.528042, -0.082676)",
        "(0.040638, 1.535560, -0.084346)",
        "(0.040905, 1.539340, -0.085121)",
        "(0.041602, 1.546844, -0.086496)",
        "(0.042412, 1.554245, -0.088045)",
        "(0.043174, 1.561764, -0.089871)",
        "(0.043870, 1.569004, -0.091479)",
        "(0.044267, 1.572445, -0.092272)",
        "(0.045381, 1.579411, -0.093833)",
        "(0.046398, 1.586099, -0.095145)",
        "(0.047317, 1.592019, -0.095943)",
        "(0.048185, 1.597527, -0.096287)",
        "(0.048712, 1.600146, -0.096307)",
        "(0.049910, 1.605024, -0.096437)",
        "(0.051056, 1.609615, -0.097365)",
        "(0.052291, 1.613811, -0.099431)",
        "(0.053330, 1.617360, -0.102720)",
        "(0.053715, 1.618824, -0.104912)",
        "(0.053921, 1.621222, -0.110083)",
        "(0.053851, 1.622794, -0.116624)",
        "(0.053837, 1.624055, -0.124677)",
        "(0.053948, 1.625142, -0.134169)",
        "(0.053994, 1.625567, -0.139307)",
        "(0.053846, 1.626090, -0.149616)",
        "(0.053757, 1.626097, -0.159960)",
        "(0.053965, 1.625872, -0.170162)",
        "(0.054054, 1.625298, -0.180608)",
        "(0.054032, 1.624953, -0.185764)",
        "(0.053938, 1.623803, -0.195704)",
        "(0.053929, 1.622646, -0.205442)",
        "(0.053449, 1.621492, -0.214685)",
        "(0.052817, 1.620039, -0.222799)",
        "(0.052568, 1.619218, -0.226417)",
        "(0.052525, 1.617743, -0.232847)",
        "(0.052742, 1.616311, -0.238637)",
        "(0.053253, 1.614460, -0.244261)",
        "(0.053525, 1.612158, -0.249580)",
        "(0.053429, 1.610781, -0.251988)",
        "(0.053055, 1.607325, -0.256501)",
        "(0.052485, 1.603220, -0.260925)",
        "(0.051647, 1.598473, -0.265019)",
        "(0.050638, 1.592863, -0.269114)",
        "(0.050147, 1.589724, -0.271135)",
        "(0.048992, 1.582480, -0.274972)",
        "(0.047903, 1.574348, -0.278702)",
        "(0.046956, 1.565286, -0.282541)",
        "(0.045542, 1.555043, -0.285706)",
        "(0.044710, 1.549649, -0.287151)",
        "(0.042923, 1.538214, -0.289920)",
        "(0.040994, 1.526364, -0.292496)",
        "(0.038936, 1.513786, -0.294158)",
        "(0.037258, 1.500595, -0.295119)",
        "(0.036559, 1.494267, -0.295691)",
        "(0.035222, 1.481317, -0.296244)",
        "(0.034075, 1.467714, -0.295737)",
        "(0.033204, 1.454435, -0.294363)",
        "(0.032019, 1.440741, -0.292023)",
        "(0.031374, 1.433697, -0.290414)",
        "(0.030495, 1.420103, -0.287165)",
        "(0.029596, 1.406733, -0.283636)",
        "(0.029016, 1.393563, -0.279429)",
        "(0.028744, 1.380998, -0.274586)",
        "(0.028553, 1.374818, -0.271836)",
        "(0.028237, 1.362808, -0.265675)",
        "(0.028040, 1.351592, -0.258703)",
        "(0.027975, 1.341470, -0.251355)",
        "(0.028261, 1.332083, -0.243940)",
        "(0.028286, 1.327780, -0.239883)",
        "(0.028222, 1.319330, -0.231309)",
        "(0.028324, 1.312155, -0.222560)",
        "(0.028476, 1.305575, -0.212797)",
        "(0.028334, 1.300132, -0.203001)",
        "(0.028335, 1.297863, -0.198418)",
        "(0.028584, 1.294207, -0.189086)",
        "(0.029132, 1.291516, -0.178653)",
        "(0.029558, 1.289438, -0.168874)",
        "(0.030080, 1.288831, -0.160380)",
        "(0.030324, 1.288816, -0.156134)",
        "(0.030721, 1.288581, -0.146947)",
        "(0.031038, 1.288915, -0.138670)",
        "(0.031479, 1.290370, -0.131580)",
        "(0.032019, 1.291708, -0.124093)",
        "(0.032336, 1.292302, -0.120286)",
        "(0.033181, 1.293793, -0.113064)",
        "(0.033912, 1.295730, -0.107565)",
        "(0.034207, 1.297752, -0.102765)",
        "(0.034690, 1.299917, -0.097759)",
        "(0.034895, 1.301231, -0.095321)",
        "(0.035325, 1.304143, -0.090536)",
        "(0.035721, 1.307647, -0.085838)",
        "(0.036049, 1.311524, -0.081557)",
        "(0.036043, 1.316194, -0.077950)",
        "(0.035940, 1.318922, -0.076283)",
        "(0.035997, 1.324720, -0.073040)",
        "(0.035752, 1.331121, -0.070232)",
        "(0.035145, 1.337599, -0.067310)",
        "(0.034562, 1.344537, -0.064539)",
        "(0.034307, 1.348238, -0.063248)",
        "(0.033957, 1.356171, -0.060885)",
        "(0.033685, 1.364431, -0.058726)",
        "(0.033666, 1.373086, -0.056743)",
        "(0.033798, 1.382234, -0.054955)",
        "(0.033965, 1.387126, -0.054215)",
        "(0.034451, 1.397107, -0.052722)",
        "(0.035149, 1.407640, -0.051640)",
        "(0.035899, 1.418722, -0.051246)",
        "(0.036271, 1.424220, -0.051068)",
        "(0.037023, 1.435016, -0.050749)",
        "(0.037844, 1.445935, -0.050954)",
        "(0.038705, 1.456365, -0.051211)",
        "(0.039458, 1.466136, -0.051388)",
        "(0.040270, 1.475487, -0.051631)",
        "(0.040571, 1.479831, -0.051654)",
        "(0.041449, 1.487990, -0.051588)",
        "(0.042501, 1.495913, -0.051834)",
        "(0.043393, 1.503242, -0.051893)",
        "(0.044321, 1.510105, -0.051927)",
        "(0.044889, 1.513580, -0.052007)",
        "(0.045971, 1.519480, -0.052114)",
        "(0.046817, 1.525024, -0.052082)",
        "(0.047569, 1.530184, -0.051960)",
        "(0.048182, 1.534964, -0.052044)",
        "(0.048413, 1.537272, -0.052056)",
        "(0.048978, 1.541591, -0.051769)",
        "(0.049505, 1.545759, -0.051632)",
        "(0.049951, 1.549770, -0.051678)",
        "(0.050204, 1.553807, -0.052074)",
        "(0.050297, 1.555845, -0.052416)",
        "(0.050539, 1.559789, -0.053486)",
        "(0.050820, 1.563925, -0.055411)",
        "(0.051221, 1.568378, -0.058386)",
        "(0.051739, 1.572838, -0.062385)",
        "(0.051977, 1.575119, -0.064538)",
        "(0.052390, 1.579578, -0.069316)",
        "(0.052947, 1.583972, -0.074846)",
        "(0.053535, 1.588310, -0.081248)",
        "(0.054030, 1.592646, -0.088612)",
        "(0.054260, 1.594737, -0.092424)",
        "(0.054725, 1.598759, -0.100192)",
        "(0.055428, 1.602346, -0.107425)",
        "(0.056182, 1.605625, -0.114708)",
        "(0.056690, 1.608497, -0.122212)",
        "(0.056861, 1.609791, -0.125843)",
        "(0.057444, 1.612205, -0.133160)",
        "(0.058330, 1.614707, -0.140450)",
        "(0.059012, 1.616351, -0.147402)",
        "(0.059866, 1.617885, -0.154749)",
        "(0.060125, 1.618681, -0.158542)",
        "(0.060239, 1.620061, -0.165960)",
        "(0.060639, 1.620921, -0.173198)",
        "(0.061029, 1.621295, -0.179883)",
        "(0.061503, 1.621535, -0.186341)",
        "(0.061862, 1.621540, -0.189580)",
        "(0.062743, 1.621118, -0.196041)",
        "(0.063703, 1.620349, -0.202723)",
        "(0.064284, 1.618883, -0.209539)",
        "(0.064134, 1.616602, -0.216034)",
        "(0.063879, 1.615154, -0.218977)",
        "(0.063540, 1.612006, -0.224557)",
        "(0.063061, 1.608504, -0.229863)",
        "(0.062655, 1.604449, -0.235109)",
        "(0.062263, 1.599825, -0.240069)",
        "(0.061972, 1.597215, -0.242247)",
        "(0.061312, 1.591575, -0.246174)",
        "(0.060224, 1.585271, -0.249614)",
        "(0.058875, 1.578430, -0.252958)",
        "(0.057631, 1.571090, -0.255944)",
        "(0.056916, 1.567262, -0.257255)",
        "(0.055315, 1.559146, -0.259385)",
        "(0.053714, 1.550455, -0.261273)",
        "(0.052093, 1.541361, -0.263282)",
        "(0.050286, 1.531786, -0.264850)",
        "(0.049170, 1.526760, -0.265387)",
        "(0.046983, 1.516155, -0.265872)",
        "(0.045086, 1.505327, -0.266156)",
        "(0.043191, 1.494419, -0.265949)",
        "(0.042149, 1.488694, -0.265413)",
        "(0.040382, 1.477211, -0.264194)",
        "(0.038699, 1.465734, -0.262442)",
        "(0.037307, 1.454248, -0.260042)",
        "(0.035733, 1.442915, -0.257399)",
        "(0.034395, 1.431711, -0.254519)",
        "(0.033797, 1.425892, -0.252702)",
        "(0.032721, 1.414425, -0.248848)",
        "(0.032055, 1.403384, -0.244926)",
        "(0.032061, 1.392820, -0.240801)",
        "(0.031853, 1.382030, -0.235836)",
        "(0.031582, 1.376664, -0.233198)",
        "(0.031076, 1.366435, -0.228038)",
        "(0.029828, 1.357324, -0.222808)",
        "(0.028826, 1.348323, -0.217524)",
        "(0.028253, 1.339985, -0.212623)",
        "(0.028102, 1.335930, -0.210205)",
        "(0.028028, 1.328078, -0.205355)",
        "(0.028153, 1.321019, -0.201216)",
        "(0.028736, 1.314806, -0.197429)",
        "(0.029226, 1.309406, -0.193712)",
        "(0.029485, 1.307014, -0.191808)",
        "(0.030115, 1.302776, -0.187978)",
        "(0.030723, 1.299429, -0.183740)",
        "(0.031255, 1.296829, -0.178824)",
        "(0.031877, 1.295323, -0.173622)",
        "(0.032199, 1.294861, -0.170879)",
        "(0.032953, 1.294430, -0.165248)",
        "(0.033475, 1.294616, -0.159450)",
        "(0.034206, 1.295472, -0.153643)",
        "(0.034819, 1.296741, -0.147286)",
        "(0.035158, 1.297375, -0.143868)",
        "(0.035744, 1.298898, -0.136861)",
        "(0.036318, 1.301004, -0.129979)",
        "(0.036943, 1.303060, -0.122827)",
        "(0.037427, 1.305175, -0.115767)",
        "(0.037657, 1.306306, -0.112317)",
        "(0.038134, 1.308560, -0.105556)",
        "(0.038588, 1.310833, -0.099356)",
        "(0.038902, 1.313479, -0.094199)",
        "(0.038939, 1.315975, -0.089506)",
        "(0.038949, 1.317097, -0.087290)",
        "(0.039074, 1.319607, -0.083509)",
        "(0.039378, 1.322619, -0.080426)",
        "(0.039743, 1.325613, -0.077462)",
        "(0.040055, 1.328618, -0.074757)",
        "(0.040240, 1.330178, -0.073503)",
        "(0.040634, 1.333408, -0.071304)",
        "(0.040707, 1.336816, -0.069093)",
        "(0.040530, 1.340506, -0.066707)",
        "(0.040445, 1.345213, -0.064423)",
        "(0.040302, 1.348101, -0.063321)",
        "(0.039968, 1.354440, -0.060920)",
        "(0.039666, 1.361953, -0.058683)",
        "(0.039170, 1.370715, -0.056725)",
        "(0.038922, 1.380466, -0.054935)",
        "(0.038786, 1.386103, -0.054428)",
        "(0.038315, 1.398143, -0.053728)",
        "(0.038045, 1.410781, -0.053019)",
        "(0.038140, 1.424470, -0.052366)",
        "(0.038522, 1.438675, -0.051609)",
        "(0.038761, 1.445866, -0.051310)",
        "(0.039799, 1.460978, -0.051322)",
        "(0.040802, 1.476145, -0.051534)",
        "(0.042409, 1.491244, -0.052012)",
        "(0.044112, 1.506170, -0.052601)",
        "(0.045180, 1.513514, -0.052988)",
        "(0.047434, 1.527807, -0.053850)",
        "(0.049836, 1.541541, -0.055163)",
        "(0.052194, 1.554692, -0.056640)",
        "(0.054647, 1.566767, -0.058051)",
        "(0.055788, 1.572490, -0.058904)",
        "(0.058390, 1.583362, -0.060920)",
        "(0.060762, 1.593549, -0.062966)",
        "(0.063126, 1.602791, -0.065623)",
        "(0.065352, 1.611544, -0.069464)",
        "(0.066273, 1.615656, -0.071535)",
        "(0.067911, 1.622895, -0.075751)",
        "(0.069359, 1.629384, -0.079989)",
        "(0.070454, 1.635027, -0.083515)",
        "(0.071461, 1.639168, -0.086374)",
        "(0.071997, 1.641241, -0.088065)",
        "(0.072899, 1.645034, -0.091644)",
        "(0.073265, 1.647724, -0.094603)",
        "(0.073446, 1.649747, -0.096969)",
        "(0.073873, 1.651346, -0.099926)",
        "(0.074099, 1.652162, -0.102063)",
        "(0.074219, 1.653972, -0.107036)",
        "(0.073862, 1.655293, -0.111758)",
        "(0.073570, 1.656313, -0.116656)",
        "(0.073177, 1.657417, -0.121529)",
        "(0.072960, 1.657925, -0.124004)",
        "(0.072743, 1.659030, -0.129013)",
        "(0.072763, 1.660056, -0.134071)",
        "(0.073146, 1.661143, -0.139232)",
        "(0.073665, 1.662170, -0.144428)",
        "(0.073850, 1.662557, -0.146851)",
        "(0.074234, 1.663065, -0.151460)",
        "(0.074620, 1.663624, -0.156163)",
        "(0.074716, 1.663900, -0.160939)",
        "(0.074588, 1.663972, -0.165733)",
        "(0.074488, 1.663837, -0.168131)",
        "(0.074158, 1.663586, -0.172842)",
        "(0.073643, 1.663212, -0.177226)",
        "(0.073341, 1.662494, -0.181384)",
        "(0.073115, 1.661683, -0.185348)",
        "(0.072894, 1.661168, -0.187203)",
        "(0.072481, 1.659959, -0.190828)",
        "(0.072074, 1.658621, -0.194545)",
        "(0.071694, 1.657052, -0.198239)",
        "(0.071001, 1.655040, -0.201838)",
        "(0.070600, 1.653996, -0.203597)",
        "(0.069674, 1.651680, -0.206983)",
        "(0.068649, 1.648960, -0.210206)",
        "(0.067490, 1.645878, -0.213072)",
        "(0.066230, 1.642407, -0.215908)",
        "(0.065630, 1.640673, -0.217401)",
        "(0.064490, 1.636877, -0.220556)",
        "(0.063309, 1.632658, -0.224063)",
        "(0.062001, 1.628252, -0.227916)",
        "(0.060533, 1.623516, -0.231695)",
        "(0.059738, 1.620948, -0.233480)",
        "(0.058200, 1.615628, -0.236837)",
        "(0.056775, 1.610036, -0.239826)",
        "(0.055079, 1.603936, -0.242229)",
        "(0.053549, 1.597611, -0.244265)",
        "(0.052778, 1.594430, -0.245167)",
        "(0.051383, 1.587975, -0.246819)",
        "(0.050020, 1.581216, -0.248288)",
        "(0.048704, 1.574255, -0.249438)",
        "(0.047170, 1.567086, -0.250314)",
        "(0.046365, 1.563411, -0.250667)",
        "(0.044771, 1.555824, -0.251135)",
        "(0.043040, 1.547611, -0.251138)",
        "(0.041560, 1.539347, -0.250859)",
        "(0.039965, 1.530604, -0.250520)",
        "(0.039084, 1.526006, -0.250234)",
        "(0.037359, 1.516399, -0.249707)",
        "(0.036026, 1.506640, -0.249609)",
        "(0.034724, 1.496671, -0.249371)",
        "(0.033067, 1.486189, -0.248710)",
        "(0.032281, 1.480734, -0.248071)",
        "(0.030874, 1.469426, -0.246366)",
        "(0.029933, 1.458187, -0.244458)",
        "(0.029011, 1.446624, -0.242239)",
        "(0.028287, 1.434712, -0.239278)",
        "(0.027866, 1.428720, -0.237633)",
        "(0.027052, 1.416788, -0.234161)",
        "(0.026494, 1.404823, -0.230728)",
        "(0.026132, 1.393063, -0.227165)",
        "(0.025683, 1.381560, -0.223203)",
        "(0.025348, 1.375773, -0.220862)",
        "(0.024848, 1.364318, -0.215693)",
        "(0.025073, 1.353776, -0.210696)",
        "(0.024921, 1.343820, -0.205828)",
        "(0.023883, 1.334185, -0.200287)",
        "(0.023511, 1.329715, -0.197319)",
        "(0.023547, 1.321646, -0.191428)",
        "(0.023667, 1.314747, -0.185488)",
        "(0.023700, 1.308432, -0.178876)",
        "(0.023860, 1.302968, -0.171671)",
        "(0.023998, 1.300610, -0.167559)",
        "(0.024353, 1.296230, -0.158690)",
        "(0.024625, 1.292880, -0.150387)",
        "(0.024584, 1.290750, -0.142190)",
        "(0.024505, 1.289175, -0.133132)",
        "(0.024500, 1.288805, -0.128664)",
        "(0.024704, 1.289236, -0.119765)",
        "(0.025060, 1.290375, -0.110675)",
        "(0.025167, 1.292333, -0.102263)",
        "(0.024969, 1.294475, -0.093895)",
        "(0.024894, 1.295570, -0.089481)",
        "(0.024888, 1.298228, -0.080892)",
        "(0.024795, 1.301279, -0.072499)",
        "(0.024728, 1.304668, -0.064275)",
        "(0.024376, 1.308456, -0.056451)",
        "(0.024182, 1.310718, -0.052870)",
        "(0.023946, 1.316178, -0.046531)",
        "(0.023770, 1.322415, -0.041120)",
        "(0.023405, 1.329152, -0.036372)",
        "(0.023020, 1.336641, -0.032668)",
        "(0.022691, 1.340675, -0.031288)",
        "(0.021975, 1.349031, -0.029007)",
        "(0.021122, 1.357758, -0.027151)",
        "(0.019983, 1.367173, -0.025870)",
        "(0.019028, 1.377442, -0.025390)",
        "(0.018592, 1.383098, -0.025520)",
        "(0.017712, 1.395289, -0.026482)",
        "(0.016975, 1.408111, -0.027866)",
        "(0.016738, 1.421446, -0.029513)",
        "(0.016616, 1.435294, -0.031604)",
        "(0.016551, 1.442120, -0.032553)",
        "(0.016724, 1.455502, -0.034088)",
        "(0.017284, 1.469042, -0.035624)",
        "(0.017903, 1.482141, -0.037109)",
        "(0.018568, 1.495014, -0.038671)",
        "(0.018981, 1.501422, -0.039552)",
        "(0.019867, 1.513953, -0.041281)",
        "(0.021049, 1.526178, -0.043139)",
        "(0.022509, 1.538090, -0.045165)",
        "(0.024137, 1.549407, -0.046663)",
        "(0.024876, 1.554974, -0.047211)",
        "(0.026696, 1.565618, -0.048035)",
        "(0.028386, 1.575923, -0.048851)",
        "(0.029934, 1.585638, -0.049323)",
        "(0.031872, 1.594761, -0.049636)",
        "(0.032882, 1.599077, -0.049704)",
        "(0.034815, 1.607026, -0.049863)",
        "(0.036400, 1.614315, -0.050281)",
        "(0.037684, 1.620321, -0.050679)",
        "(0.038587, 1.625266, -0.051252)",
        "(0.038802, 1.627369, -0.051587)",
        "(0.038887, 1.630771, -0.052170)",
        "(0.038616, 1.633169, -0.052727)",
        "(0.038566, 1.635328, -0.053934)",
        "(0.038710, 1.637222, -0.055893)",
        "(0.038730, 1.638012, -0.057081)",
        "(0.038635, 1.639404, -0.059608)",
        "(0.038265, 1.640514, -0.062384)",
        "(0.038090, 1.641208, -0.065754)",
        "(0.037930, 1.642047, -0.070083)",
        "(0.037750, 1.642501, -0.072564)",
        "(0.037135, 1.643095, -0.078086)",
        "(0.036638, 1.643283, -0.084147)",
        "(0.035966, 1.643391, -0.090785)",
        "(0.035115, 1.643166, -0.097995)",
        "(0.034452, 1.642965, -0.101819)",
        "(0.033094, 1.642317, -0.109792)",
        "(0.031706, 1.641572, -0.118118)",
        "(0.030452, 1.640771, -0.126577)",
        "(0.029069, 1.639729, -0.134900)",
        "(0.028424, 1.639157, -0.138972)",
        "(0.027509, 1.637860, -0.146971)",
        "(0.026933, 1.636801, -0.155097)",
        "(0.026454, 1.635709, -0.162995)",
        "(0.025771, 1.634223, -0.170265)",
        "(0.025582, 1.633419, -0.173831)",
        "(0.025444, 1.631640, -0.180811)",
        "(0.025205, 1.629801, -0.187775)",
        "(0.024921, 1.627482, -0.194533)",
        "(0.024843, 1.624696, -0.200961)",
        "(0.024814, 1.623182, -0.203957)",
        "(0.024878, 1.619812, -0.209251)",
        "(0.025380, 1.615935, -0.214238)",
        "(0.026722, 1.611801, -0.219447)",
        "(0.028162, 1.607036, -0.224312)",
        "(0.028491, 1.604115, -0.226442)",
        "(0.028575, 1.597449, -0.230144)",
        "(0.028276, 1.589625, -0.233361)",
        "(0.028228, 1.580737, -0.236376)",
        "(0.027988, 1.571286, -0.239230)",
        "(0.027555, 1.565919, -0.240171)",
        "(0.026944, 1.554365, -0.241447)",
        "(0.026801, 1.541724, -0.242266)",
        "(0.025680, 1.528156, -0.242171)",
        "(0.024683, 1.520924, -0.241690)",
        "(0.022767, 1.505748, -0.240230)",
        "(0.021134, 1.490373, -0.238254)",
        "(0.018587, 1.474729, -0.235639)",
        "(0.016032, 1.459336, -0.232248)",
        "(0.013913, 1.444386, -0.227944)",
        "(0.013164, 1.437114, -0.225263)",
        "(0.011546, 1.423057, -0.219525)",
        "(0.009731, 1.409566, -0.213639)",
        "(0.008042, 1.396853, -0.207564)",
        "(0.007010, 1.385775, -0.201446)",
        "(0.006773, 1.380838, -0.198493)",
        "(0.006270, 1.371554, -0.192575)",
        "(0.005927, 1.363055, -0.186188)",
        "(0.005951, 1.355971, -0.179552)",
        "(0.006339, 1.350393, -0.173451)",
        "(0.006626, 1.347903, -0.170404)",
        "(0.007196, 1.343684, -0.164764)",
        "(0.007924, 1.340745, -0.160816)",
        "(0.008514, 1.338514, -0.157614)",
        "(0.009247, 1.336931, -0.154635)",
        "(0.009666, 1.336505, -0.153285)",
        "(0.010322, 1.335552, -0.150455)",
        "(0.011179, 1.334713, -0.147494)",
        "(0.011531, 1.333693, -0.144016)",
        "(0.012041, 1.332682, -0.140380)",
        "(0.012322, 1.332191, -0.138567)",
        "(0.012773, 1.330996, -0.134740)",
        "(0.013019, 1.329295, -0.129837)",
        "(0.013157, 1.327365, -0.124217)",
        "(0.013243, 1.325499, -0.118244)",
        "(0.013386, 1.324590, -0.114996)",
        "(0.013747, 1.322963, -0.108187)",
        "(0.014160, 1.321938, -0.101265)",
        "(0.014740, 1.321572, -0.093956)",
        "(0.015443, 1.321543, -0.086709)",
        "(0.015857, 1.321788, -0.083321)",
        "(0.016678, 1.322545, -0.076748)",
        "(0.017511, 1.323718, -0.070060)",
        "(0.018265, 1.325167, -0.063738)",
        "(0.019078, 1.327221, -0.057921)",
        "(0.019583, 1.328497, -0.055205)",
        "(0.020553, 1.331578, -0.050501)",
        "(0.021180, 1.335519, -0.046525)",
        "(0.021643, 1.339957, -0.042598)",
        "(0.022196, 1.345523, -0.039236)",
        "(0.022485, 1.348903, -0.037810)",
        "(0.023146, 1.356065, -0.035105)",
        "(0.023876, 1.364290, -0.033122)",
        "(0.024427, 1.373045, -0.031700)",
        "(0.024848, 1.382013, -0.030606)",
        "(0.025008, 1.386585, -0.030159)",
        "(0.025153, 1.395944, -0.029615)",
        "(0.025274, 1.405417, -0.029883)",
        "(0.025214, 1.414772, -0.030470)",
        "(0.025166, 1.419365, -0.030994)",
        "(0.025058, 1.428625, -0.032376)",
        "(0.024975, 1.437875, -0.034149)",
        "(0.024767, 1.446811, -0.035975)",
        "(0.024445, 1.455885, -0.037850)",
        "(0.024571, 1.465222, -0.039947)",
        "(0.024744, 1.470098, -0.041218)",
        "(0.025029, 1.480088, -0.043638)",
        "(0.025735, 1.490395, -0.045554)",
        "(0.026925, 1.500932, -0.047035)",
        "(0.028617, 1.511760, -0.048353)",
        "(0.029466, 1.517105, -0.049035)",
        "(0.031039, 1.527593, -0.050480)",
        "(0.032864, 1.537757, -0.052018)",
        "(0.034799, 1.547937, -0.053612)",
        "(0.036606, 1.557047, -0.055021)",
        "(0.037391, 1.561402, -0.055687)",
        "(0.038871, 1.570012, -0.057003)",
        "(0.040539, 1.578327, -0.058298)",
        "(0.042471, 1.585866, -0.059438)",
        "(0.044533, 1.593153, -0.061052)",
        "(0.045587, 1.596645, -0.061980)",
        "(0.047648, 1.602782, -0.063547)",
        "(0.049338, 1.608074, -0.065058)",
        "(0.050586, 1.612467, -0.066310)",
        "(0.051560, 1.615781, -0.067243)",
        "(0.051848, 1.617209, -0.067846)",
        "(0.051872, 1.619803, -0.069330)",
        "(0.051536, 1.621698, -0.070640)",
        "(0.051301, 1.623128, -0.071856)",
        "(0.051308, 1.624600, -0.073496)",
        "(0.051376, 1.625356, -0.074610)",
        "(0.051544, 1.626838, -0.077097)",
        "(0.051581, 1.628176, -0.080138)",
        "(0.051774, 1.629444, -0.084322)",
        "(0.051831, 1.630645, -0.089263)",
        "(0.051749, 1.631200, -0.092043)",
        "(0.051673, 1.632081, -0.097776)",
        "(0.051792, 1.633119, -0.104357)",
        "(0.051904, 1.634318, -0.111887)",
        "(0.051490, 1.635127, -0.119923)",
        "(0.051302, 1.635381, -0.124133)",
        "(0.051178, 1.635749, -0.132877)",
        "(0.051019, 1.636049, -0.142178)",
        "(0.050975, 1.635910, -0.151828)",
        "(0.050928, 1.635788, -0.161885)",
        "(0.050775, 1.635676, -0.166943)",
        "(0.050500, 1.634862, -0.176367)",
        "(0.050481, 1.633880, -0.185494)",
        "(0.050529, 1.633193, -0.194756)",
        "(0.050482, 1.632619, -0.199144)",
        "(0.050456, 1.631214, -0.207437)",
        "(0.050753, 1.630112, -0.215090)",
        "(0.051184, 1.628887, -0.222354)",
        "(0.051750, 1.627291, -0.229327)",
        "(0.052029, 1.625512, -0.235780)",
        "(0.051879, 1.624382, -0.238567)",
        "(0.051785, 1.622030, -0.243639)",
        "(0.051980, 1.619699, -0.248194)",
        "(0.052319, 1.616992, -0.252140)",
        "(0.052453, 1.613548, -0.255426)",
        "(0.052325, 1.611491, -0.256685)",
        "(0.051796, 1.606463, -0.258391)",
        "(0.051156, 1.600462, -0.259379)",
        "(0.050239, 1.593463, -0.259833)",
        "(0.049168, 1.585127, -0.259769)",
        "(0.048563, 1.580764, -0.259717)",
        "(0.046912, 1.571248, -0.259285)",
        "(0.044991, 1.560357, -0.258298)",
        "(0.042814, 1.548506, -0.257112)",
        "(0.040346, 1.536166, -0.255722)",
        "(0.039020, 1.529603, -0.254886)",
        "(0.036281, 1.516250, -0.253239)",
        "(0.033781, 1.502894, -0.251573)",
        "(0.031330, 1.489303, -0.249417)",
        "(0.029022, 1.475363, -0.246619)",
        "(0.028019, 1.468453, -0.245173)",
        "(0.026067, 1.454863, -0.242759)",
        "(0.024218, 1.441611, -0.240180)",
        "(0.022858, 1.428499, -0.237022)",
        "(0.021491, 1.415826, -0.233825)",
        "(0.020795, 1.409658, -0.232151)",
        "(0.019804, 1.397457, -0.228667)",
        "(0.019295, 1.386019, -0.225358)",
        "(0.018533, 1.375486, -0.222237)",
        "(0.017873, 1.365484, -0.218768)",
        "(0.017735, 1.360648, -0.216977)",
        "(0.017528, 1.351541, -0.212929)",
        "(0.017304, 1.342985, -0.208574)",
        "(0.017318, 1.335437, -0.204369)",
        "(0.017302, 1.328434, -0.199738)",
        "(0.017282, 1.325151, -0.197147)",
        "(0.017430, 1.319123, -0.191984)",
        "(0.017516, 1.314064, -0.186763)",
        "(0.017518, 1.309739, -0.181121)",
        "(0.017348, 1.306029, -0.175140)",
        "(0.017295, 1.304512, -0.171982)",
        "(0.017348, 1.302343, -0.165656)",
        "(0.017635, 1.301090, -0.159282)",
        "(0.017761, 1.300530, -0.152991)",
        "(0.017888, 1.300418, -0.146731)",
        "(0.017924, 1.300505, -0.143399)",
        "(0.018330, 1.300797, -0.136833)",
        "(0.018686, 1.301587, -0.131002)",
        "(0.018949, 1.302556, -0.125267)",
        "(0.019014, 1.303415, -0.119014)",
        "(0.019098, 1.303754, -0.115679)",
        "(0.019386, 1.304627, -0.108572)",
        "(0.019743, 1.305834, -0.101619)",
        "(0.020379, 1.307068, -0.094105)",
        "(0.020683, 1.307739, -0.090443)",
        "(0.021200, 1.309491, -0.083516)",
        "(0.021826, 1.311285, -0.076797)",
        "(0.022326, 1.313272, -0.070518)",
        "(0.022804, 1.315861, -0.064915)",
        "(0.023105, 1.318955, -0.059713)",
        "(0.023187, 1.320803, -0.057334)",
        "(0.023285, 1.325168, -0.053086)",
        "(0.023454, 1.330821, -0.049733)",
        "(0.023666, 1.337286, -0.046914)",
        "(0.023862, 1.345109, -0.044867)",
        "(0.023884, 1.349462, -0.044094)",
        "(0.023921, 1.358814, -0.043060)",
        "(0.023661, 1.369018, -0.042549)",
        "(0.023337, 1.380396, -0.043108)",
        "(0.023212, 1.392711, -0.044510)",
        "(0.023497, 1.399390, -0.045459)",
        "(0.024029, 1.412478, -0.047181)",
        "(0.025464, 1.426004, -0.049432)",
        "(0.027152, 1.439112, -0.051708)",
        "(0.028840, 1.451772, -0.054170)",
        "(0.029582, 1.457968, -0.055373)",
        "(0.030878, 1.469845, -0.057423)",
        "(0.031762, 1.481156, -0.059050)",
        "(0.032492, 1.491787, -0.060380)",
        "(0.033072, 1.502182, -0.061891)",
        "(0.033205, 1.507316, -0.062590)",
        "(0.033456, 1.517124, -0.063516)",
        "(0.034055, 1.526706, -0.064151)",
        "(0.035206, 1.536370, -0.064519)",
        "(0.036903, 1.545320, -0.064054)",
        "(0.037978, 1.549591, -0.063717)",
        "(0.040334, 1.557892, -0.063356)",
        "(0.042339, 1.565602, -0.063078)",
        "(0.044143, 1.572289, -0.062969)",
        "(0.045713, 1.578722, -0.063140)",
        "(0.046294, 1.581476, -0.063166)",
        "(0.047430, 1.586558, -0.062948)",
        "(0.048423, 1.590963, -0.062680)",
        "(0.049148, 1.595164, -0.062223)",
        "(0.049918, 1.598574, -0.061600)",
        "(0.050333, 1.600321, -0.061405)",
        "(0.051267, 1.603692, -0.060911)",
        "(0.052146, 1.606517, -0.060224)",
        "(0.053066, 1.609278, -0.060163)",
        "(0.053724, 1.611847, -0.060063)",
        "(0.053944, 1.612862, -0.059947)",
        "(0.054512, 1.614916, -0.060039)",
        "(0.054888, 1.616840, -0.060574)",
        "(0.054921, 1.618533, -0.061109)",
        "(0.054929, 1.620263, -0.062018)",
        "(0.055079, 1.621265, -0.062715)",
        "(0.055686, 1.623331, -0.064648)",
        "(0.056298, 1.625256, -0.067087)",
        "(0.056792, 1.627166, -0.070354)",
        "(0.057028, 1.629214, -0.074552)",
        "(0.057075, 1.630230, -0.077102)",
        "(0.057215, 1.632230, -0.082779)",
        "(0.057274, 1.634649, -0.089394)",
        "(0.057130, 1.637045, -0.096809)",
        "(0.057298, 1.639511, -0.104979)",
        "(0.057410, 1.640799, -0.109222)",
        "(0.057679, 1.643232, -0.117633)",
        "(0.057986, 1.645572, -0.126285)",
        "(0.058483, 1.647788, -0.135086)",
        "(0.058919, 1.649758, -0.143812)",
        "(0.059190, 1.650572, -0.148177)",
        "(0.060149, 1.651677, -0.156966)",
        "(0.061420, 1.652498, -0.165651)",
        "(0.062952, 1.652791, -0.173813)",
        "(0.064180, 1.652636, -0.182143)",
        "(0.064520, 1.652511, -0.186491)",
        "(0.065234, 1.652004, -0.195055)",
        "(0.065864, 1.651080, -0.203371)",
        "(0.066491, 1.649901, -0.211221)",
        "(0.066971, 1.648015, -0.218293)",
        "(0.067066, 1.646678, -0.221549)",
        "(0.067332, 1.643595, -0.227729)",
        "(0.067605, 1.639778, -0.233405)",
        "(0.067685, 1.635080, -0.238628)",
        "(0.067322, 1.629691, -0.243387)",
        "(0.066890, 1.626569, -0.245525)",
        "(0.065720, 1.619601, -0.249428)",
        "(0.064802, 1.612071, -0.253086)",
        "(0.063955, 1.603783, -0.255831)",
        "(0.062832, 1.594489, -0.257309)",
        "(0.062150, 1.589520, -0.257586)",
        "(0.061166, 1.579192, -0.257771)",
        "(0.060830, 1.568179, -0.257524)",
        "(0.060839, 1.556391, -0.256952)",
        "(0.060874, 1.544225, -0.256396)",
        "(0.060810, 1.538065, -0.255929)",
        "(0.060328, 1.524905, -0.254102)",
        "(0.059297, 1.510743, -0.251341)",
        "(0.058499, 1.496955, -0.248444)",
        "(0.057571, 1.482788, -0.245698)",
        "(0.056755, 1.475759, -0.244394)",
        "(0.054840, 1.461118, -0.241553)",
        "(0.053228, 1.446285, -0.239038)",
        "(0.051038, 1.431968, -0.237087)",
        "(0.049021, 1.417582, -0.234484)",
        "(0.047978, 1.410456, -0.232813)",
        "(0.046089, 1.396557, -0.228902)",
        "(0.044693, 1.382981, -0.224575)",
        "(0.043129, 1.370368, -0.220035)",
        "(0.041365, 1.358378, -0.214778)",
        "(0.040777, 1.352567, -0.211688)",
        "(0.040036, 1.341601, -0.205502)",
        "(0.039279, 1.331624, -0.199441)",
        "(0.038499, 1.322581, -0.192392)",
        "(0.037952, 1.314273, -0.184646)",
        "(0.037753, 1.310961, -0.181111)",
        "(0.037233, 1.305083, -0.174409)",
        "(0.036770, 1.300102, -0.166916)",
        "(0.036287, 1.295966, -0.159162)",
        "(0.035849, 1.293739, -0.151858)",
        "(0.035686, 1.293099, -0.148068)",
        "(0.035546, 1.292296, -0.139819)",
        "(0.035371, 1.292336, -0.131243)",
        "(0.035447, 1.293494, -0.122985)",
        "(0.035444, 1.295480, -0.115094)",
        "(0.035463, 1.296833, -0.111191)",
        "(0.035496, 1.299803, -0.103636)",
        "(0.035315, 1.303247, -0.096506)",
        "(0.035313, 1.307163, -0.089533)",
        "(0.035159, 1.311522, -0.082924)",
        "(0.035191, 1.314027, -0.079772)",
        "(0.035134, 1.319063, -0.073596)",
        "(0.034879, 1.324582, -0.067741)",
        "(0.034638, 1.330314, -0.062088)",
        "(0.034503, 1.336751, -0.056978)",
        "(0.034508, 1.340072, -0.054476)",
        "(0.034502, 1.346992, -0.049737)",
        "(0.034484, 1.354362, -0.045744)",
        "(0.034253, 1.362197, -0.042676)",
        "(0.033801, 1.370478, -0.040030)",
        "(0.033554, 1.374878, -0.038973)",
        "(0.032940, 1.384388, -0.037497)",
        "(0.032239, 1.394744, -0.036450)",
        "(0.031924, 1.405733, -0.035443)",
        "(0.031985, 1.417521, -0.034742)",
        "(0.032115, 1.423614, -0.034341)",
        "(0.032430, 1.435966, -0.033409)",
        "(0.032984, 1.448838, -0.033159)",
        "(0.033475, 1.462291, -0.033675)",
        "(0.034206, 1.475859, -0.034183)",
        "(0.034573, 1.482757, -0.034498)",
        "(0.035445, 1.496620, -0.035432)",
        "(0.036472, 1.510317, -0.036350)",
        "(0.037658, 1.523982, -0.037117)",
        "(0.039516, 1.537318, -0.037893)",
        "(0.040608, 1.543833, -0.038233)",
        "(0.042931, 1.556547, -0.038889)",
        "(0.045565, 1.568972, -0.040014)",
        "(0.048120, 1.580714, -0.041018)",
        "(0.050680, 1.591611, -0.041528)",
        "(0.051984, 1.596794, -0.041765)",
        "(0.054482, 1.606570, -0.042073)",
        "(0.056838, 1.615514, -0.042135)",
        "(0.059268, 1.623512, -0.042289)",
        "(0.061398, 1.630439, -0.042527)",
        "(0.062391, 1.633502, -0.042710)",
        "(0.064107, 1.638912, -0.042973)",
        "(0.065519, 1.643313, -0.043032)",
        "(0.066647, 1.646634, -0.042763)",
        "(0.067616, 1.649225, -0.042366)",
        "(0.068069, 1.650263, -0.042199)",
        "(0.068741, 1.651927, -0.041743)",
        "(0.069331, 1.653262, -0.041630)",
        "(0.069936, 1.654667, -0.042312)",
        "(0.070192, 1.656021, -0.043593)",
        "(0.070229, 1.656699, -0.044697)",
        "(0.070235, 1.658156, -0.047697)",
        "(0.070218, 1.659786, -0.051916)",
        "(0.070089, 1.661542, -0.057496)",
        "(0.069994, 1.663371, -0.064679)",
        "(0.069927, 1.664339, -0.069081)",
        "(0.069533, 1.666428, -0.078887)",
        "(0.069163, 1.668145, -0.089806)",
        "(0.069008, 1.669681, -0.101763)",
        "(0.068803, 1.670360, -0.113562)",
        "(0.068639, 1.670249, -0.119326)",
        "(0.068543, 1.669664, -0.130795)",
        "(0.068280, 1.668280, -0.142332)",
        "(0.067964, 1.665855, -0.153639)",
        "(0.067828, 1.662835, -0.164979)",
        "(0.067642, 1.660816, -0.170668)",
        "(0.066356, 1.656022, -0.181550)",
        "(0.064601, 1.650175, -0.191681)",
        "(0.062792, 1.643574, -0.201091)",
        "(0.061053, 1.636553, -0.210104)",
        "(0.059930, 1.632820, -0.214435)",
        "(0.057379, 1.624972, -0.222353)",
        "(0.055021, 1.616525, -0.229106)",
        "(0.052998, 1.607806, -0.234864)",
        "(0.050708, 1.598974, -0.240272)",
        "(0.049652, 1.594253, -0.242516)",
        "(0.047570, 1.584604, -0.246423)",
        "(0.045643, 1.574438, -0.249461)",
        "(0.043459, 1.563557, -0.251918)",
        "(0.040962, 1.552070, -0.253887)",
        "(0.039754, 1.546280, -0.254788)",
        "(0.037471, 1.534135, -0.256146)",
        "(0.035321, 1.521119, -0.256829)",
        "(0.033006, 1.507836, -0.257180)",
        "(0.031038, 1.494382, -0.257067)",
        "(0.030225, 1.487427, -0.256688)",
        "(0.029177, 1.473269, -0.255485)",
        "(0.028535, 1.458764, -0.253902)",
        "(0.027389, 1.443623, -0.251705)",
        "(0.026180, 1.427909, -0.249063)",
        "(0.025653, 1.419998, -0.247707)",
        "(0.024785, 1.404401, -0.245163)",
        "(0.024595, 1.388936, -0.242549)",
        "(0.024654, 1.373852, -0.239802)",
        "(0.024511, 1.359223, -0.236550)",
        "(0.024421, 1.351978, -0.234629)",
        "(0.024819, 1.338096, -0.230155)",
        "(0.025225, 1.325060, -0.225518)",
        "(0.025381, 1.312898, -0.220473)",
        "(0.026055, 1.301401, -0.214935)",
        "(0.026554, 1.296211, -0.211828)",
        "(0.027364, 1.286151, -0.205565)",
        "(0.027929, 1.276738, -0.198525)",
        "(0.028281, 1.268215, -0.191220)",
        "(0.028755, 1.261048, -0.183787)",
        "(0.028970, 1.258129, -0.180068)",
        "(0.029345, 1.253332, -0.172611)",
        "(0.029549, 1.249991, -0.165119)",
        "(0.029574, 1.248682, -0.157500)",
        "(0.029729, 1.248803, -0.149893)",
        "(0.029711, 1.249949, -0.146188)",
        "(0.029735, 1.252536, -0.138624)",
        "(0.029529, 1.256741, -0.130769)",
        "(0.029400, 1.261827, -0.122947)",
        "(0.029318, 1.268540, -0.115708)",
        "(0.029285, 1.272175, -0.112168)",
        "(0.029128, 1.280206, -0.105166)",
        "(0.028737, 1.288998, -0.098252)",
        "(0.028297, 1.298347, -0.091486)",
        "(0.027845, 1.308520, -0.085089)",
        "(0.027623, 1.313853, -0.082082)",
        "(0.027098, 1.324809, -0.076525)",
        "(0.026709, 1.336170, -0.071539)",
        "(0.026605, 1.347908, -0.067067)",
        "(0.026534, 1.359872, -0.063175)",
        "(0.026512, 1.365837, -0.061389)",
        "(0.026504, 1.377700, -0.058021)",
        "(0.026717, 1.389201, -0.054607)",
        "(0.027403, 1.400439, -0.051660)",
        "(0.028178, 1.411323, -0.049257)",
        "(0.028553, 1.416464, -0.048241)",
        "(0.029159, 1.426182, -0.046217)",
        "(0.029511, 1.435543, -0.044673)",
        "(0.030000, 1.444312, -0.043474)",
        "(0.030563, 1.452719, -0.042669)",
        "(0.030714, 1.456781, -0.042294)",
        "(0.031161, 1.464679, -0.041308)",
        "(0.031850, 1.472522, -0.040703)",
        "(0.032830, 1.480062, -0.040320)",
        "(0.033386, 1.483456, -0.040250)",
        "(0.034229, 1.490348, -0.040177)",
        "(0.034938, 1.496488, -0.040251)",
        "(0.035680, 1.501914, -0.040295)",
        "(0.036318, 1.506873, -0.040348)",
        "(0.036692, 1.511118, -0.040265)",
        "(0.036795, 1.512885, -0.040177)",
        "(0.037095, 1.516027, -0.039886)",
        "(0.037358, 1.518723, -0.039507)",
        "(0.037883, 1.521323, -0.039288)",
        "(0.038299, 1.523792, -0.039308)",
        "(0.038538, 1.524961, -0.039459)",
        "(0.038897, 1.527310, -0.039761)",
        "(0.039108, 1.529443, -0.039632)",
        "(0.039562, 1.531664, -0.039639)",
        "(0.040167, 1.534122, -0.039848)",
        "(0.040575, 1.535500, -0.039989)",
        "(0.041235, 1.538589, -0.040378)",
        "(0.041946, 1.542114, -0.040843)",
        "(0.042322, 1.545959, -0.041540)",
        "(0.042420, 1.550481, -0.042639)",
        "(0.042525, 1.553081, -0.043348)",
        "(0.042947, 1.558864, -0.044965)",
        "(0.043463, 1.564982, -0.046599)",
        "(0.044213, 1.571688, -0.048661)",
        "(0.045204, 1.578917, -0.051029)",
        "(0.045611, 1.582654, -0.052131)",
        "(0.046383, 1.590045, -0.054285)",
        "(0.047629, 1.597762, -0.057477)",
        "(0.049067, 1.605420, -0.061605)",
        "(0.050293, 1.612677, -0.066230)",
        "(0.050677, 1.616044, -0.068626)",
        "(0.051539, 1.621845, -0.073053)",
        "(0.052645, 1.626727, -0.078049)",
        "(0.053267, 1.631011, -0.083300)",
        "(0.053523, 1.633964, -0.088143)",
        "(0.053618, 1.635108, -0.090444)",
        "(0.053536, 1.636771, -0.094210)",
        "(0.053449, 1.637348, -0.096753)",
        "(0.052969, 1.637246, -0.098338)",
        "(0.052542, 1.636624, -0.099178)",
        "(0.052328, 1.636259, -0.099536)",
        "(0.051784, 1.635596, -0.100063)",
        "(0.051030, 1.634770, -0.100119)",
        "(0.050382, 1.634053, -0.099994)",
        "(0.049738, 1.633325, -0.099594)",
        "(0.049511, 1.632996, -0.099359)",
        "(0.049058, 1.632544, -0.098871)",
        "(0.048837, 1.632327, -0.098805)",
        "(0.048936, 1.632601, -0.099051)",
        "(0.048455, 1.632806, -0.099193)",
        "(0.048431, 1.633097, -0.099413)",
        "(0.048602, 1.633936, -0.100501)",
        "(0.048425, 1.634878, -0.101907)",
        "(0.048142, 1.635576, -0.103230)",
        "(0.048406, 1.636601, -0.105341)",
        "(0.048601, 1.637184, -0.106884)",
        "(0.048716, 1.638511, -0.110751)",
        "(0.048806, 1.639748, -0.115320)",
        "(0.048835, 1.640751, -0.120185)",
        "(0.048944, 1.641854, -0.125164)",
        "(0.048940, 1.642217, -0.127660)",
        "(0.048944, 1.643119, -0.133247)",
        "(0.048755, 1.644183, -0.139660)",
        "(0.048402, 1.645267, -0.146091)",
        "(0.048162, 1.646241, -0.151880)",
        "(0.048178, 1.646791, -0.154379)",
        "(0.048271, 1.648011, -0.158892)",
        "(0.048081, 1.649159, -0.162839)",
        "(0.047806, 1.650235, -0.166086)",
        "(0.047430, 1.651489, -0.168888)",
        "(0.047310, 1.652190, -0.170206)",
        "(0.047180, 1.653452, -0.172584)",
        "(0.047003, 1.654669, -0.174588)",
        "(0.047030, 1.655979, -0.176601)",
        "(0.047229, 1.657168, -0.178686)",
        "(0.047426, 1.657663, -0.179816)",
        "(0.047758, 1.658333, -0.182383)",
        "(0.047997, 1.658433, -0.185487)",
        "(0.048165, 1.657995, -0.189528)",
        "(0.047363, 1.656851, -0.194429)",
        "(0.046935, 1.655904, -0.197234)",
        "(0.046152, 1.653318, -0.203297)",
        "(0.045257, 1.649590, -0.209695)",
        "(0.044399, 1.644133, -0.216195)",
        "(0.043910, 1.636925, -0.223108)",
        "(0.043569, 1.632567, -0.226708)",
        "(0.042410, 1.622706, -0.233602)",
        "(0.041475, 1.610524, -0.239867)",
        "(0.040753, 1.596250, -0.245670)",
        "(0.038255, 1.580421, -0.250417)",
        "(0.036605, 1.571721, -0.252438)",
        "(0.033780, 1.553680, -0.256074)",
        "(0.031055, 1.534905, -0.259278)",
        "(0.028033, 1.515993, -0.261957)",
        "(0.024249, 1.496547, -0.263053)",
        "(0.022202, 1.486814, -0.262985)",
        "(0.018897, 1.467854, -0.262560)",
        "(0.015903, 1.450030, -0.261892)",
        "(0.013085, 1.432967, -0.260499)",
        "(0.010681, 1.416794, -0.258761)",
        "(0.009738, 1.409213, -0.257812)",
        "(0.008476, 1.394677, -0.255732)",
        "(0.007693, 1.381119, -0.253668)",
        "(0.006725, 1.369158, -0.251577)",
        "(0.005780, 1.358729, -0.248991)",
        "(0.005718, 1.354083, -0.247686)",
        "(0.005856, 1.346135, -0.245047)",
        "(0.005607, 1.339560, -0.242636)",
        "(0.005546, 1.334169, -0.240269)",
        "(0.005465, 1.330002, -0.237671)",
        "(0.005450, 1.328513, -0.236508)",
        "(0.005971, 1.326299, -0.234601)",
        "(0.006528, 1.324763, -0.232912)",
        "(0.006790, 1.323355, -0.230994)",
        "(0.007194, 1.322198, -0.228860)",
        "(0.007419, 1.321580, -0.227486)",
        "(0.007741, 1.319878, -0.223805)",
        "(0.007782, 1.317671, -0.219508)",
        "(0.007765, 1.314942, -0.213893)",
        "(0.007978, 1.311560, -0.206145)",
        "(0.008271, 1.309795, -0.201648)",
        "(0.008530, 1.305912, -0.192218)",
        "(0.008369, 1.301302, -0.181017)",
        "(0.008193, 1.296572, -0.168426)",
        "(0.008315, 1.292414, -0.155136)",
        "(0.008523, 1.290912, -0.148558)",
        "(0.008968, 1.288980, -0.135230)",
        "(0.009606, 1.288581, -0.121446)",
        "(0.010418, 1.290057, -0.108766)",
        "(0.011247, 1.293541, -0.097417)",
        "(0.011669, 1.295825, -0.091870)",
        "(0.012387, 1.301126, -0.081657)",
        "(0.012880, 1.308245, -0.073325)",
        "(0.013268, 1.316747, -0.066214)",
        "(0.013135, 1.327124, -0.060615)",
        "(0.012950, 1.332999, -0.058207)",
        "(0.012810, 1.345494, -0.053894)",
        "(0.012600, 1.359368, -0.050877)",
        "(0.012645, 1.374063, -0.048223)",
        "(0.012872, 1.389079, -0.046191)",
        "(0.012860, 1.396627, -0.045405)",
        "(0.012631, 1.411846, -0.044352)",
        "(0.012340, 1.426954, -0.043802)",
        "(0.012458, 1.442212, -0.044253)",
        "(0.012566, 1.449680, -0.044445)",
        "(0.013236, 1.464159, -0.045111)",
        "(0.013502, 1.478047, -0.046176)",
        "(0.013694, 1.491267, -0.047091)",
        "(0.014713, 1.503972, -0.048074)",
        "(0.015775, 1.516285, -0.049415)",
        "(0.016434, 1.522188, -0.050209)",
        "(0.017668, 1.533255, -0.052072)",
        "(0.018575, 1.543437, -0.054287)",
        "(0.019293, 1.552734, -0.056414)",
        "(0.019859, 1.561370, -0.058342)",
        "(0.020177, 1.565461, -0.059185)",
        "(0.020753, 1.573226, -0.060720)",
        "(0.021096, 1.580521, -0.062509)",
        "(0.021391, 1.587419, -0.064365)",
        "(0.021932, 1.594153, -0.066499)",
        "(0.022288, 1.597543, -0.067631)",
        "(0.023169, 1.604101, -0.069536)",
        "(0.024046, 1.610243, -0.070761)",
        "(0.024714, 1.616019, -0.071664)",
        "(0.025805, 1.621544, -0.072976)",
        "(0.026230, 1.624334, -0.073843)",
        "(0.026762, 1.629596, -0.075038)",
        "(0.027578, 1.634436, -0.075809)",
        "(0.028883, 1.639105, -0.076544)",
        "(0.030112, 1.643717, -0.077593)",
        "(0.030649, 1.645941, -0.078367)",
        "(0.031432, 1.650027, -0.079840)",
        "(0.031994, 1.653555, -0.081104)",
        "(0.032609, 1.657017, -0.082870)",
        "(0.033282, 1.660292, -0.084933)",
        "(0.033626, 1.661733, -0.085997)",
        "(0.034678, 1.664351, -0.088755)",
        "(0.035455, 1.666878, -0.092536)",
        "(0.035987, 1.668864, -0.096799)",
        "(0.036707, 1.670316, -0.101625)",
        "(0.037052, 1.670787, -0.104150)",
        "(0.037455, 1.671238, -0.109029)",
        "(0.037691, 1.671260, -0.114841)",
        "(0.037866, 1.670925, -0.121978)",
        "(0.037434, 1.670143, -0.129454)",
        "(0.037145, 1.669352, -0.133211)",
        "(0.036682, 1.667454, -0.141118)",
        "(0.035958, 1.665045, -0.149475)",
        "(0.035542, 1.661870, -0.158158)",
        "(0.035310, 1.658133, -0.167218)",
        "(0.035044, 1.655894, -0.171677)",
        "(0.034256, 1.650743, -0.180364)",
        "(0.033063, 1.644627, -0.188797)",
        "(0.031883, 1.637950, -0.197237)",
        "(0.030341, 1.630517, -0.205585)",
        "(0.029555, 1.626479, -0.209775)",
        "(0.028260, 1.618018, -0.217854)",
        "(0.026964, 1.609178, -0.225175)",
        "(0.025269, 1.600015, -0.231798)",
        "(0.023672, 1.590337, -0.237474)",
        "(0.022975, 1.585363, -0.239949)",
        "(0.021625, 1.575491, -0.244512)",
        "(0.019927, 1.565276, -0.248147)",
        "(0.017979, 1.554603, -0.250802)",
        "(0.016231, 1.543804, -0.252311)",
        "(0.015298, 1.538520, -0.252884)",
        "(0.013405, 1.527895, -0.253725)",
        "(0.011871, 1.517035, -0.254225)",
        "(0.010381, 1.506264, -0.254224)",
        "(0.008811, 1.495510, -0.253139)",
        "(0.008133, 1.490105, -0.252273)",
        "(0.007062, 1.478910, -0.250390)",
        "(0.005779, 1.468044, -0.248172)",
        "(0.004775, 1.457042, -0.245577)",
        "(0.004506, 1.445845, -0.242406)",
        "(0.004124, 1.440187, -0.240576)",
        "(0.003368, 1.428602, -0.236410)",
        "(0.003421, 1.417132, -0.232056)",
        "(0.003502, 1.405948, -0.228068)",
        "(0.003459, 1.400389, -0.226008)",
        "(0.003194, 1.389138, -0.221397)",
        "(0.003646, 1.378148, -0.216362)",
        "(0.003917, 1.367475, -0.211648)",
        "(0.003965, 1.356818, -0.206712)",
        "(0.004157, 1.346049, -0.201145)",
        "(0.004297, 1.340764, -0.198034)",
        "(0.004607, 1.330369, -0.191067)",
        "(0.004653, 1.320015, -0.183174)",
        "(0.004526, 1.310025, -0.174588)",
        "(0.004676, 1.300939, -0.165698)",
        "(0.004710, 1.296965, -0.161322)",
        "(0.005044, 1.289729, -0.152336)",
        "(0.005534, 1.283587, -0.142784)",
        "(0.005933, 1.278800, -0.132948)",
        "(0.006464, 1.275557, -0.123266)",
        "(0.006717, 1.274570, -0.118462)",
        "(0.007350, 1.273403, -0.108856)",
        "(0.008085, 1.273600, -0.099456)",
        "(0.008757, 1.274972, -0.090053)",
        "(0.009532, 1.277439, -0.080740)",
        "(0.009923, 1.279114, -0.076335)",
        "(0.010758, 1.283056, -0.067624)",
        "(0.011564, 1.287737, -0.059075)",
        "(0.012335, 1.293207, -0.051035)",
        "(0.013248, 1.299411, -0.043650)",
        "(0.013682, 1.302725, -0.040324)",
        "(0.014385, 1.309649, -0.034347)",
        "(0.014794, 1.317038, -0.029106)",
        "(0.015077, 1.324803, -0.024848)",
        "(0.015060, 1.333245, -0.021820)",
        "(0.014930, 1.337650, -0.020558)",
        "(0.014660, 1.346777, -0.018657)",
        "(0.013256, 1.357401, -0.021220)",
        "(0.011934, 1.366895, -0.022616)",
        "(0.010510, 1.376449, -0.023138)",
        "(0.010229, 1.381429, -0.023347)",
        "(0.009362, 1.391957, -0.024345)",
        "(0.008886, 1.402733, -0.025576)",
        "(0.008316, 1.413638, -0.026821)",
        "(0.007825, 1.424677, -0.028038)",
        "(0.007556, 1.430096, -0.028410)",
        "(0.007310, 1.440938, -0.029115)",
        "(0.007039, 1.451884, -0.030319)",
        "(0.006704, 1.462582, -0.031287)",
        "(0.006930, 1.473384, -0.032074)",
        "(0.007264, 1.479002, -0.032698)",
        "(0.007761, 1.490397, -0.034377)",
        "(0.008179, 1.501717, -0.036464)",
        "(0.008450, 1.507317, -0.037595)",
        "(0.009907, 1.524314, -0.041129)",
        "(0.010467, 1.529982, -0.042249)",
        "(0.011890, 1.540818, -0.043978)",
        "(0.013516, 1.551125, -0.045502)",
        "(0.014981, 1.560951, -0.047036)",
        "(0.016619, 1.570050, -0.048477)",
        "(0.017354, 1.574313, -0.049135)",
        "(0.018481, 1.582465, -0.049973)",
        "(0.019713, 1.589730, -0.050265)",
        "(0.020909, 1.596413, -0.051208)",
        "(0.021542, 1.602852, -0.052637)",
        "(0.021693, 1.605829, -0.053292)",
        "(0.022056, 1.611689, -0.054620)",
        "(0.022861, 1.617506, -0.056349)",
        "(0.023762, 1.623321, -0.058459)",
        "(0.024627, 1.628624, -0.060484)",
        "(0.025077, 1.631158, -0.061557)",
        "(0.026181, 1.636487, -0.063970)",
        "(0.027287, 1.641501, -0.066414)",
        "(0.028380, 1.646146, -0.068625)",
        "(0.029406, 1.650614, -0.071023)",
        "(0.029878, 1.652792, -0.072416)",
        "(0.030847, 1.656731, -0.076050)",
        "(0.032116, 1.660341, -0.080830)",
        "(0.033288, 1.663555, -0.086591)",
        "(0.034176, 1.666032, -0.093032)",
        "(0.034595, 1.666889, -0.096654)",
        "(0.035393, 1.667939, -0.104432)",
        "(0.036079, 1.668143, -0.112813)",
        "(0.036258, 1.667347, -0.121101)",
        "(0.036011, 1.665491, -0.129147)",
        "(0.035845, 1.664130, -0.133108)",
        "(0.035674, 1.661241, -0.140983)",
        "(0.035646, 1.657580, -0.148276)",
        "(0.035425, 1.652515, -0.153642)",
        "(0.035727, 1.646855, -0.158144)",
        "(0.035917, 1.644049, -0.160052)",
        "(0.036171, 1.638216, -0.163282)",
        "(0.036002, 1.632075, -0.166181)",
        "(0.035617, 1.626022, -0.169690)",
        "(0.034703, 1.620002, -0.173686)",
        "(0.034186, 1.616877, -0.175551)",
        "(0.033451, 1.610544, -0.179026)",
        "(0.033086, 1.604000, -0.182012)",
        "(0.032953, 1.597067, -0.184686)",
        "(0.033099, 1.589731, -0.187539)",
        "(0.033296, 1.585876, -0.189089)",
        "(0.033794, 1.577877, -0.192526)",
        "(0.034458, 1.569287, -0.196633)",
        "(0.034951, 1.559865, -0.200731)",
        "(0.035465, 1.549470, -0.204374)",
        "(0.035877, 1.543864, -0.206060)",
        "(0.037135, 1.532156, -0.209507)",
        "(0.037831, 1.519612, -0.212401)",
        "(0.037899, 1.513038, -0.213444)",
        "(0.037592, 1.498893, -0.214535)",
        "(0.037199, 1.484605, -0.215400)",
        "(0.036084, 1.469259, -0.215229)",
        "(0.034976, 1.453752, -0.214601)",
        "(0.033431, 1.438724, -0.213757)",
        "(0.031695, 1.423948, -0.212333)",
        "(0.030810, 1.416588, -0.211413)",
        "(0.029101, 1.402085, -0.208955)",
        "(0.027489, 1.388357, -0.205378)",
        "(0.026051, 1.375540, -0.200656)",
        "(0.025263, 1.363600, -0.195511)",
        "(0.024877, 1.358092, -0.192907)",
        "(0.024124, 1.347845, -0.187273)",
        "(0.023460, 1.338860, -0.181065)",
        "(0.023166, 1.331295, -0.174434)",
        "(0.022992, 1.324890, -0.167120)",
        "(0.022817, 1.321928, -0.163316)",
        "(0.022385, 1.316724, -0.155639)",
        "(0.022216, 1.312669, -0.148035)",
        "(0.022317, 1.309251, -0.139774)",
        "(0.022728, 1.306945, -0.131571)",
        "(0.022857, 1.306037, -0.127710)",
        "(0.023363, 1.304674, -0.119924)",
        "(0.023904, 1.303643, -0.112261)",
        "(0.024417, 1.303356, -0.104962)",
        "(0.025047, 1.303308, -0.097578)",
        "(0.025261, 1.303447, -0.093905)",
        "(0.025675, 1.303637, -0.086160)",
        "(0.026349, 1.303786, -0.078080)",
        "(0.027043, 1.304369, -0.070922)",
        "(0.027595, 1.305051, -0.064126)",
        "(0.027945, 1.305372, -0.060440)",
        "(0.028817, 1.305943, -0.053144)",
        "(0.029361, 1.307031, -0.046839)",
        "(0.029841, 1.308180, -0.041079)",
        "(0.029993, 1.309594, -0.035496)",
        "(0.029982, 1.310650, -0.033012)",
        "(0.030114, 1.313417, -0.028692)",
        "(0.030145, 1.317104, -0.025352)",
        "(0.030002, 1.322062, -0.023626)",
        "(0.029257, 1.328284, -0.023229)",
        "(0.028693, 1.332101, -0.023816)",
        "(0.026970, 1.340679, -0.026087)",
        "(0.024903, 1.350455, -0.028385)",
        "(0.023377, 1.361691, -0.030164)",
        "(0.022123, 1.374379, -0.032547)",
        "(0.021420, 1.381265, -0.033962)",
        "(0.019912, 1.395152, -0.036507)",
        "(0.018492, 1.409602, -0.038986)",
        "(0.017329, 1.424537, -0.041349)",
        "(0.016271, 1.439431, -0.043297)",
        "(0.015793, 1.446910, -0.044317)",
        "(0.015442, 1.462316, -0.046902)",
        "(0.015059, 1.477863, -0.049620)",
        "(0.015085, 1.493118, -0.052070)",
        "(0.015505, 1.508238, -0.054591)",
        "(0.015699, 1.515692, -0.055918)",
        "(0.016245, 1.530060, -0.058720)",
        "(0.016447, 1.543792, -0.061068)",
        "(0.016288, 1.556527, -0.063091)",
        "(0.016068, 1.568537, -0.065470)",
        "(0.015804, 1.574282, -0.066473)",
        "(0.014724, 1.585057, -0.067572)",
        "(0.013775, 1.595063, -0.068518)",
        "(0.013395, 1.605259, -0.070091)",
        "(0.013740, 1.615087, -0.071152)",
        "(0.014298, 1.619901, -0.071435)",
        "(0.015943, 1.629899, -0.072648)",
        "(0.018037, 1.639432, -0.074326)",
        "(0.019763, 1.647672, -0.075838)",
        "(0.021750, 1.654527, -0.077880)",
        "(0.022758, 1.657489, -0.079293)",
        "(0.024159, 1.662520, -0.082394)",
        "(0.025170, 1.666126, -0.086119)",
        "(0.025604, 1.668655, -0.090361)",
        "(0.025405, 1.669956, -0.094500)",
        "(0.025572, 1.670352, -0.097156)",
        "(0.025773, 1.670932, -0.102703)",
        "(0.025141, 1.670593, -0.108254)",
        "(0.024311, 1.669656, -0.114408)",
        "(0.023216, 1.668643, -0.121718)",
        "(0.022579, 1.668091, -0.125610)",
        "(0.021729, 1.666746, -0.133135)",
        "(0.020941, 1.665113, -0.140095)",
        "(0.020287, 1.663395, -0.146546)",
        "(0.019836, 1.661833, -0.153225)",
        "(0.019634, 1.661161, -0.156747)",
        "(0.019159, 1.659509, -0.163763)",
        "(0.018540, 1.657717, -0.171040)",
        "(0.018064, 1.655754, -0.178435)",
        "(0.017666, 1.653621, -0.186206)",
        "(0.017456, 1.652526, -0.190260)",
        "(0.016742, 1.650109, -0.198097)",
        "(0.015684, 1.647202, -0.205161)",
        "(0.015089, 1.644119, -0.211951)",
        "(0.014432, 1.641087, -0.218427)",
        "(0.014025, 1.639316, -0.221283)",
        "(0.013521, 1.635517, -0.226777)",
        "(0.013569, 1.631594, -0.232003)",
        "(0.013540, 1.627537, -0.236524)",
        "(0.013625, 1.623024, -0.240564)",
        "(0.013983, 1.620722, -0.242668)",
        "(0.014480, 1.615674, -0.246860)",
        "(0.014562, 1.609732, -0.250761)",
        "(0.014802, 1.603456, -0.255487)",
        "(0.015101, 1.596219, -0.260862)",
        "(0.015259, 1.592092, -0.263691)",
        "(0.015158, 1.583092, -0.269380)",
        "(0.014550, 1.572711, -0.274723)",
        "(0.013877, 1.561110, -0.279870)",
        "(0.012919, 1.548194, -0.284697)",
        "(0.012061, 1.541216, -0.286772)",
        "(0.010058, 1.526436, -0.290258)",
        "(0.008540, 1.510934, -0.293137)",
        "(0.007354, 1.495378, -0.295494)",
        "(0.006685, 1.487494, -0.296106)",
        "(0.005254, 1.471871, -0.296215)",
        "(0.003843, 1.456458, -0.294521)",
        "(0.002705, 1.441101, -0.291341)",
        "(0.001096, 1.426273, -0.287726)",
        "(-0.000720, 1.411990, -0.283568)",
        "(-0.001571, 1.405215, -0.281169)",
        "(-0.003016, 1.392358, -0.275859)",
        "(-0.004529, 1.380082, -0.269756)",
        "(-0.005980, 1.368605, -0.262724)",
        "(-0.007115, 1.358100, -0.255312)",
        "(-0.007466, 1.353422, -0.251551)",
        "(-0.008103, 1.344716, -0.243675)",
        "(-0.008851, 1.336411, -0.234838)",
        "(-0.009155, 1.329256, -0.226370)",
        "(-0.009262, 1.323395, -0.218761)",
        "(-0.009474, 1.320581, -0.214678)",
        "(-0.009464, 1.315097, -0.205903)",
        "(-0.009386, 1.310466, -0.197113)",
        "(-0.009326, 1.306419, -0.188035)",
        "(-0.009183, 1.302751, -0.178509)",
        "(-0.009129, 1.301316, -0.174035)",
        "(-0.008968, 1.299691, -0.165712)",
        "(-0.008854, 1.298832, -0.156996)",
        "(-0.008509, 1.299041, -0.148006)",
        "(-0.007926, 1.300516, -0.139375)",
        "(-0.007716, 1.301826, -0.135275)",
        "(-0.007246, 1.304901, -0.127094)",
        "(-0.006857, 1.308760, -0.119581)",
        "(-0.006470, 1.313652, -0.112979)",
        "(-0.006004, 1.319361, -0.106927)",
        "(-0.005682, 1.322578, -0.104318)",
        "(-0.005055, 1.329799, -0.099847)",
        "(-0.004557, 1.337504, -0.095646)",
        "(-0.004198, 1.345839, -0.092047)",
        "(-0.003950, 1.354657, -0.088947)",
        "(-0.003911, 1.359359, -0.087678)",
        "(-0.003883, 1.369236, -0.085931)",
        "(-0.004205, 1.379812, -0.084913)",
        "(-0.004594, 1.390862, -0.083906)",
        "(-0.004888, 1.402855, -0.083299)",
        "(-0.004841, 1.409117, -0.082947)",
        "(-0.004634, 1.421806, -0.082000)",
        "(-0.004047, 1.435046, -0.080942)",
        "(-0.003006, 1.448522, -0.079613)",
        "(-0.001861, 1.462111, -0.078541)",
        "(-0.001333, 1.468891, -0.078192)",
        "(-0.000514, 1.482289, -0.077642)",
        "(0.000361, 1.495260, -0.076731)",
        "(0.001429, 1.508255, -0.075800)",
        "(0.002451, 1.520975, -0.074940)",
        "(0.003075, 1.527189, -0.074515)",
        "(0.004380, 1.539542, -0.073809)",
        "(0.006017, 1.551982, -0.073911)",
        "(0.007607, 1.563961, -0.074100)",
        "(0.009194, 1.575180, -0.073878)",
        "(0.010069, 1.580601, -0.073715)",
        "(0.011691, 1.591327, -0.073335)",
        "(0.013045, 1.601649, -0.072884)",
        "(0.014646, 1.611905, -0.072840)",
        "(0.015353, 1.616976, -0.072806)",
        "(0.016797, 1.626840, -0.072662)",
        "(0.018538, 1.636393, -0.072456)",
        "(0.020509, 1.645418, -0.072095)",
        "(0.022039, 1.653558, -0.071688)",
        "(0.023683, 1.660660, -0.071584)",
        "(0.024572, 1.663766, -0.071647)",
        "(0.025626, 1.668973, -0.071669)",
        "(0.026303, 1.672941, -0.071926)",
        "(0.027132, 1.675747, -0.072823)",
        "(0.028010, 1.677906, -0.074288)",
        "(0.028401, 1.678549, -0.075352)",
        "(0.029000, 1.679278, -0.077503)",
        "(0.029167, 1.679877, -0.080537)",
        "(0.029258, 1.680236, -0.084149)",
        "(0.029292, 1.680049, -0.088156)",
        "(0.029255, 1.680017, -0.090572)",
        "(0.028976, 1.680201, -0.095837)",
        "(0.028543, 1.680319, -0.101793)",
        "(0.028281, 1.680730, -0.108634)",
        "(0.027781, 1.680915, -0.115712)",
        "(0.027511, 1.681033, -0.119396)",
        "(0.027188, 1.681343, -0.126808)",
        "(0.027007, 1.681519, -0.134007)",
        "(0.026830, 1.681686, -0.140596)",
        "(0.026369, 1.681960, -0.147150)",
        "(0.026029, 1.682045, -0.150457)",
        "(0.025297, 1.682229, -0.156984)",
        "(0.024856, 1.682493, -0.163436)",
        "(0.024648, 1.683111, -0.169398)",
        "(0.024249, 1.683259, -0.173887)",
        "(0.024269, 1.683408, -0.175997)",
        "(0.024417, 1.683769, -0.180285)",
        "(0.024260, 1.683923, -0.184319)",
        "(0.024397, 1.684079, -0.188058)",
        "(0.024379, 1.684340, -0.191244)",
        "(0.024372, 1.684404, -0.192644)",
        "(0.024524, 1.684445, -0.195311)",
        "(0.024788, 1.684460, -0.197661)",
        "(0.025009, 1.684385, -0.199675)",
        "(0.025349, 1.684092, -0.201171)",
        "(0.025524, 1.683886, -0.201833)",
        "(0.025586, 1.683363, -0.202728)",
        "(0.025759, 1.682547, -0.204498)",
        "(0.025820, 1.681592, -0.206094)",
        "(0.025195, 1.680504, -0.207787)",
        "(0.024769, 1.679740, -0.208562)",
        "(0.024311, 1.678170, -0.210211)",
        "(0.024255, 1.676317, -0.212232)",
        "(0.024659, 1.674250, -0.214926)",
        "(0.024890, 1.671598, -0.218386)",
        "(0.024991, 1.669826, -0.220298)",
        "(0.024950, 1.665328, -0.224255)",
        "(0.024655, 1.659621, -0.228604)",
        "(0.024192, 1.652649, -0.233261)",
        "(0.023491, 1.643849, -0.237822)",
        "(0.023217, 1.638908, -0.240187)",
        "(0.022582, 1.628480, -0.244983)",
        "(0.021418, 1.616332, -0.249186)",
        "(0.020414, 1.603160, -0.253810)",
        "(0.019683, 1.589720, -0.258693)",
        "(0.019412, 1.582474, -0.260998)",
        "(0.018692, 1.567553, -0.265518)",
        "(0.017310, 1.551731, -0.269553)",
        "(0.015848, 1.535566, -0.273263)",
        "(0.015252, 1.527365, -0.275309)",
        "(0.014354, 1.511254, -0.279949)",
        "(0.012523, 1.494953, -0.283874)",
        "(0.010618, 1.478490, -0.286600)",
        "(0.009797, 1.462615, -0.288310)",
        "(0.009301, 1.447968, -0.289535)",
        "(0.009025, 1.441079, -0.290035)",
        "(0.008678, 1.427626, -0.290749)",
        "(0.008293, 1.414840, -0.290188)",
        "(0.007477, 1.403362, -0.288668)",
        "(0.007174, 1.393309, -0.286929)",
        "(0.006990, 1.388793, -0.286013)",
        "(0.006444, 1.380508, -0.284343)",
        "(0.005800, 1.373542, -0.282768)",
        "(0.005726, 1.367935, -0.280973)",
        "(0.005598, 1.363628, -0.279153)",
        "(0.005350, 1.361835, -0.278189)",
        "(0.005029, 1.358610, -0.276134)",
        "(0.005143, 1.355994, -0.273948)",
        "(0.005254, 1.353667, -0.271464)",
        "(0.005389, 1.351359, -0.268556)",
        "(0.005438, 1.350072, -0.266917)",
        "(0.005417, 1.347114, -0.263529)",
        "(0.005284, 1.343614, -0.259820)",
        "(0.005157, 1.339309, -0.255603)",
        "(0.004984, 1.334636, -0.250920)",
        "(0.004791, 1.332044, -0.248125)",
        "(0.004397, 1.326672, -0.241910)",
        "(0.004299, 1.320947, -0.234726)",
        "(0.004269, 1.314936, -0.226696)",
        "(0.004098, 1.308943, -0.217679)",
        "(0.004237, 1.305997, -0.212716)",
        "(0.004692, 1.300242, -0.202051)",
        "(0.005110, 1.294628, -0.190643)",
        "(0.005246, 1.289376, -0.178482)",
        "(0.005921, 1.284689, -0.165411)",
        "(0.006452, 1.282617, -0.158664)",
        "(0.007101, 1.279291, -0.145551)",
        "(0.007613, 1.277252, -0.132495)",
        "(0.008463, 1.276392, -0.119203)",
        "(0.009529, 1.276827, -0.106764)",
        "(0.010077, 1.277751, -0.100999)",
        "(0.011397, 1.280542, -0.089835)",
        "(0.012789, 1.284602, -0.079929)",
        "(0.014154, 1.289772, -0.071362)",
        "(0.015250, 1.295480, -0.063651)",
        "(0.015687, 1.298697, -0.060368)",
        "(0.016382, 1.305547, -0.054481)",
        "(0.016986, 1.313038, -0.049839)",
        "(0.017186, 1.320978, -0.046235)",
        "(0.017240, 1.329246, -0.043462)",
        "(0.017168, 1.333577, -0.042673)",
        "(0.016583, 1.342502, -0.041894)",
        "(0.015608, 1.351711, -0.041676)",
        "(0.014200, 1.361188, -0.041928)",
        "(0.012733, 1.371306, -0.042563)",
        "(0.011877, 1.376493, -0.042733)",
        "(0.010354, 1.387145, -0.042745)",
        "(0.009247, 1.398690, -0.043035)",
        "(0.008923, 1.404875, -0.043191)",
        "(0.008309, 1.417052, -0.043400)",
        "(0.007913, 1.430131, -0.044286)",
        "(0.007534, 1.443556, -0.045841)",
        "(0.006915, 1.456854, -0.047198)",
        "(0.006504, 1.470380, -0.048781)",
        "(0.006363, 1.483920, -0.050492)",
        "(0.006539, 1.490510, -0.051274)",
        "(0.007016, 1.503347, -0.053137)",
        "(0.007462, 1.515897, -0.055473)",
        "(0.007916, 1.527667, -0.057476)",
        "(0.008528, 1.538801, -0.059310)",
        "(0.009006, 1.544271, -0.060282)",
        "(0.010217, 1.554778, -0.062162)",
        "(0.011504, 1.564847, -0.064102)",
        "(0.012821, 1.574431, -0.065977)",
        "(0.014163, 1.583660, -0.067741)",
        "(0.014730, 1.588216, -0.068538)",
        "(0.015975, 1.597081, -0.070174)",
        "(0.017633, 1.606144, -0.072198)",
        "(0.019065, 1.615091, -0.073997)",
        "(0.020686, 1.623636, -0.075799)",
        "(0.021561, 1.627751, -0.076800)",
        "(0.023052, 1.635553, -0.078748)",
        "(0.023872, 1.642522, -0.080583)",
        "(0.024403, 1.648480, -0.082331)",
        "(0.024863, 1.653781, -0.084262)",
        "(0.025068, 1.656214, -0.085381)",
        "(0.025582, 1.660585, -0.087872)",
        "(0.026447, 1.664521, -0.091191)",
        "(0.027418, 1.667876, -0.095348)",
        "(0.028665, 1.670558, -0.100603)",
        "(0.029504, 1.671735, -0.103826)",
        "(0.030587, 1.673382, -0.110814)",
        "(0.031031, 1.673948, -0.118628)",
        "(0.030964, 1.673558, -0.127403)",
        "(0.030181, 1.672243, -0.136653)",
        "(0.029683, 1.671330, -0.141564)",
        "(0.028970, 1.669392, -0.152056)",
        "(0.028406, 1.667034, -0.163052)",
        "(0.027686, 1.664084, -0.173934)",
        "(0.027376, 1.662328, -0.179264)",
        "(0.026713, 1.658529, -0.189496)",
        "(0.026017, 1.654318, -0.198973)",
        "(0.025010, 1.649890, -0.207957)",
        "(0.023573, 1.645163, -0.216435)",
        "(0.022368, 1.640351, -0.224543)",
        "(0.021581, 1.637988, -0.228368)",
        "(0.019681, 1.632988, -0.235405)",
        "(0.017953, 1.627678, -0.241565)",
        "(0.016254, 1.622415, -0.247010)",
        "(0.014622, 1.616977, -0.251341)",
        "(0.014020, 1.614324, -0.253231)",
        "(0.012956, 1.609149, -0.257125)",
        "(0.011620, 1.603904, -0.260633)",
        "(0.010136, 1.598721, -0.263994)",
        "(0.009141, 1.593612, -0.266893)",
        "(0.008638, 1.590889, -0.267932)",
        "(0.007296, 1.585134, -0.269530)",
        "(0.005858, 1.578859, -0.270570)",
        "(0.004614, 1.571966, -0.271254)",
        "(0.003743, 1.564577, -0.272181)",
        "(0.003191, 1.560540, -0.272780)",
        "(0.001931, 1.551580, -0.273850)",
        "(0.001284, 1.541427, -0.274861)",
        "(0.001211, 1.530702, -0.276271)",
        "(0.001468, 1.524706, -0.276997)",
        "(0.001998, 1.512197, -0.277867)",
        "(0.002600, 1.498130, -0.277488)",
        "(0.003306, 1.483109, -0.275550)",
        "(0.004024, 1.467200, -0.272632)",
        "(0.004184, 1.458924, -0.270889)",
        "(0.004107, 1.441968, -0.266696)",
        "(0.004225, 1.425364, -0.262228)",
        "(0.004534, 1.409122, -0.257837)",
        "(0.004184, 1.392889, -0.252931)",
        "(0.003086, 1.376615, -0.246926)",
        "(0.002446, 1.368655, -0.243577)",
        "(0.001282, 1.353573, -0.236721)",
        "(0.000007, 1.339433, -0.229625)",
        "(-0.000797, 1.326269, -0.221987)",
        "(-0.001722, 1.314007, -0.213750)",
        "(-0.002237, 1.308200, -0.209130)",
        "(-0.003017, 1.296967, -0.198859)",
        "(-0.002928, 1.286221, -0.187002)",
        "(-0.002451, 1.276019, -0.174607)",
        "(-0.001306, 1.267078, -0.162652)",
        "(-0.000538, 1.263178, -0.157013)",
        "(0.001172, 1.255792, -0.146577)",
        "(0.002856, 1.249755, -0.137606)",
        "(0.004511, 1.244266, -0.128453)",
        "(0.006183, 1.239238, -0.118892)",
        "(0.007076, 1.237189, -0.114223)",
        "(0.008779, 1.233811, -0.105724)",
        "(0.010013, 1.231809, -0.098236)",
        "(0.011025, 1.230793, -0.090849)",
        "(0.011950, 1.231187, -0.084144)",
        "(0.012308, 1.231823, -0.081153)",
        "(0.012785, 1.233160, -0.075106)",
        "(0.012853, 1.235486, -0.069334)",
        "(0.012740, 1.238419, -0.063814)",
        "(0.012510, 1.242030, -0.058898)",
        "(0.012302, 1.244124, -0.056717)",
        "(0.011682, 1.249022, -0.053033)",
        "(0.010722, 1.254362, -0.049407)",
        "(0.009652, 1.260855, -0.046197)",
        "(0.008384, 1.268226, -0.043421)",
        "(0.007634, 1.272547, -0.042339)",
        "(0.006226, 1.281583, -0.040348)",
        "(0.004483, 1.291919, -0.038985)",
        "(0.002471, 1.302833, -0.037673)",
        "(-0.000093, 1.314615, -0.036789)",
        "(-0.001289, 1.320757, -0.036584)",
        "(-0.003620, 1.333764, -0.036875)",
        "(-0.006040, 1.347408, -0.037518)",
        "(-0.008234, 1.361397, -0.038264)",
        "(-0.010139, 1.375485, -0.039121)",
        "(-0.010926, 1.382726, -0.039626)",
        "(-0.012338, 1.397380, -0.040734)",
        "(-0.013431, 1.412183, -0.042010)",
        "(-0.014232, 1.426950, -0.043196)",
        "(-0.014347, 1.434439, -0.043844)",
        "(-0.014575, 1.449639, -0.045334)",
        "(-0.014158, 1.465068, -0.047108)",
        "(-0.013634, 1.480673, -0.048850)",
        "(-0.012848, 1.496231, -0.050590)",
        "(-0.012303, 1.504058, -0.051585)",
        "(-0.010793, 1.519665, -0.053827)",
        "(-0.009105, 1.534780, -0.055801)",
        "(-0.007245, 1.549177, -0.057341)",
        "(-0.004912, 1.562850, -0.058725)",
        "(-0.002548, 1.575715, -0.060292)",
        "(-0.001546, 1.581841, -0.061019)",
        "(-0.000042, 1.592946, -0.062281)",
        "(0.001073, 1.603193, -0.063817)",
        "(0.002075, 1.613045, -0.066304)",
        "(0.002953, 1.621971, -0.068757)",
        "(0.003211, 1.625954, -0.069689)",
        "(0.003771, 1.633619, -0.071326)",
        "(0.004868, 1.640767, -0.073056)",
        "(0.006116, 1.647119, -0.074507)",
        "(0.007319, 1.652445, -0.075904)",
        "(0.008063, 1.654956, -0.076918)",
        "(0.009213, 1.659652, -0.079286)",
        "(0.009938, 1.663244, -0.081891)",
        "(0.010792, 1.666287, -0.085659)",
        "(0.011339, 1.668557, -0.090358)",
        "(0.011423, 1.669175, -0.092873)",
        "(0.011452, 1.670200, -0.098818)",
        "(0.011526, 1.670885, -0.105970)",
        "(0.011538, 1.670820, -0.113467)",
        "(0.011327, 1.670242, -0.121660)",
        "(0.010982, 1.669812, -0.126085)",
        "(0.010119, 1.668928, -0.135840)",
        "(0.010085, 1.668602, -0.145943)",
        "(0.010522, 1.668355, -0.156617)",
        "(0.010763, 1.668104, -0.161984)",
        "(0.011125, 1.667576, -0.172779)",
        "(0.011362, 1.666924, -0.183847)",
        "(0.011591, 1.666076, -0.194918)",
        "(0.011817, 1.665009, -0.205579)",
        "(0.012156, 1.663945, -0.215920)",
        "(0.012529, 1.663373, -0.220764)",
        "(0.012956, 1.661867, -0.229685)",
        "(0.013547, 1.659972, -0.237332)",
        "(0.014401, 1.658031, -0.244107)",
        "(0.015723, 1.656255, -0.250346)",
        "(0.016410, 1.655352, -0.253407)",
        "(0.017475, 1.653201, -0.259131)",
        "(0.018324, 1.650402, -0.264173)",
        "(0.019096, 1.646997, -0.268706)",
        "(0.019970, 1.642690, -0.272589)",
        "(0.020293, 1.640052, -0.274236)",
        "(0.020523, 1.634088, -0.277204)",
        "(0.020540, 1.626911, -0.279535)",
        "(0.020718, 1.618743, -0.281735)",
        "(0.020618, 1.609834, -0.284425)",
        "(0.020261, 1.604967, -0.285615)",
        "(0.018759, 1.594280, -0.287457)",
        "(0.016924, 1.582862, -0.288925)",
        "(0.015014, 1.570806, -0.290021)",
        "(0.012486, 1.557969, -0.290339)",
        "(0.011217, 1.551452, -0.290224)",
        "(0.008961, 1.537941, -0.289274)",
        "(0.007299, 1.524673, -0.288511)",
        "(0.005759, 1.511675, -0.288057)",
        "(0.004491, 1.498791, -0.287434)",
        "(0.004016, 1.492496, -0.287066)",
        "(0.003365, 1.480223, -0.286130)",
        "(0.002868, 1.468022, -0.284769)",
        "(0.002543, 1.456108, -0.283076)",
        "(0.002736, 1.444739, -0.281220)",
        "(0.002995, 1.439118, -0.280233)",
        "(0.003335, 1.427907, -0.277835)",
        "(0.003137, 1.416445, -0.274536)",
        "(0.003615, 1.405330, -0.270920)",
        "(0.004020, 1.400014, -0.269208)",
        "(0.004644, 1.389576, -0.265824)",
        "(0.005293, 1.379347, -0.262243)",
        "(0.006540, 1.369521, -0.258470)",
        "(0.007872, 1.359747, -0.254566)",
        "(0.009074, 1.349845, -0.250256)",
        "(0.009521, 1.344848, -0.247927)",
        "(0.010647, 1.334915, -0.242971)",
        "(0.011878, 1.325356, -0.238169)",
        "(0.013013, 1.316085, -0.233279)",
        "(0.013928, 1.307012, -0.227947)",
        "(0.014233, 1.302608, -0.225016)",
        "(0.014921, 1.294325, -0.218641)",
        "(0.015750, 1.286729, -0.211713)",
        "(0.016423, 1.279993, -0.204351)",
        "(0.016987, 1.274056, -0.196215)",
        "(0.017340, 1.271530, -0.191842)",
        "(0.018332, 1.267233, -0.182628)",
        "(0.019225, 1.263883, -0.172831)",
        "(0.019908, 1.261681, -0.162917)",
        "(0.020602, 1.260295, -0.152461)",
        "(0.020961, 1.259897, -0.146863)",
        "(0.021619, 1.259615, -0.135568)",
        "(0.022133, 1.260427, -0.124688)",
        "(0.022407, 1.262268, -0.114210)",
        "(0.022598, 1.265566, -0.104219)",
        "(0.022758, 1.267956, -0.099680)",
        "(0.022772, 1.273874, -0.091587)",
        "(0.022719, 1.281305, -0.084329)",
        "(0.022521, 1.290060, -0.077819)",
        "(0.022307, 1.300037, -0.071982)",
        "(0.022240, 1.305471, -0.069241)",
        "(0.022041, 1.317009, -0.064233)",
        "(0.021661, 1.329625, -0.060249)",
        "(0.020906, 1.342963, -0.056986)",
        "(0.020258, 1.356964, -0.054407)",
        "(0.019931, 1.364267, -0.053563)",
        "(0.019077, 1.378875, -0.052078)",
        "(0.018150, 1.393545, -0.050942)",
        "(0.017202, 1.408105, -0.050341)",
        "(0.016316, 1.422540, -0.049740)",
        "(0.016077, 1.429631, -0.049486)",
        "(0.015774, 1.443992, -0.049446)",
        "(0.015146, 1.458009, -0.049268)",
        "(0.014961, 1.471933, -0.048940)",
        "(0.014930, 1.486145, -0.049286)",
        "(0.014895, 1.493193, -0.049495)",
        "(0.014975, 1.507197, -0.049934)",
        "(0.015208, 1.521509, -0.050930)",
        "(0.015734, 1.535721, -0.051929)",
        "(0.017065, 1.549702, -0.053113)",
        "(0.017831, 1.556620, -0.053870)",
        "(0.019208, 1.569710, -0.055323)",
        "(0.020183, 1.582008, -0.056719)",
        "(0.021177, 1.593663, -0.058341)",
        "(0.022606, 1.604687, -0.060435)",
        "(0.023280, 1.610165, -0.061614)",
        "(0.024330, 1.620397, -0.063955)",
        "(0.025641, 1.629864, -0.065792)",
        "(0.027297, 1.638974, -0.067760)",
        "(0.029408, 1.647726, -0.070392)",
        "(0.030444, 1.651987, -0.071918)",
        "(0.032476, 1.659957, -0.075736)",
        "(0.034173, 1.667557, -0.080906)",
        "(0.035691, 1.674925, -0.088030)",
        "(0.036772, 1.681367, -0.096550)",
        "(0.037208, 1.684362, -0.101059)",
        "(0.037843, 1.689852, -0.110943)",
        "(0.038422, 1.694738, -0.121744)",
        "(0.039188, 1.699149, -0.133238)",
        "(0.039778, 1.702716, -0.144506)",
        "(0.039879, 1.704092, -0.149979)",
        "(0.040449, 1.706761, -0.160934)",
        "(0.041052, 1.708981, -0.171772)",
        "(0.042099, 1.711110, -0.182702)",
        "(0.042659, 1.712179, -0.188238)",
        "(0.044022, 1.714286, -0.199200)",
        "(0.045596, 1.716343, -0.210265)",
        "(0.046944, 1.717998, -0.221078)",
        "(0.048783, 1.719136, -0.231420)",
        "(0.050722, 1.720147, -0.240951)",
        "(0.051600, 1.720427, -0.245186)",
        "(0.053360, 1.720553, -0.253077)",
        "(0.054773, 1.720114, -0.260370)",
        "(0.056044, 1.718898, -0.267073)",
        "(0.057116, 1.717166, -0.273569)",
        "(0.057581, 1.716078, -0.276803)",
        "(0.058171, 1.713171, -0.283258)",
        "(0.058128, 1.709010, -0.289018)",
        "(0.057747, 1.703906, -0.294315)",
        "(0.056949, 1.698221, -0.299540)",
        "(0.056507, 1.695098, -0.302099)",
        "(0.055426, 1.688151, -0.307193)",
        "(0.054472, 1.680328, -0.311826)",
        "(0.053270, 1.671435, -0.316378)",
        "(0.051976, 1.661715, -0.320905)",
        "(0.051502, 1.656360, -0.323046)",
        "(0.051625, 1.645712, -0.327868)",
        "(0.053357, 1.635049, -0.333525)",
        "(0.054017, 1.623616, -0.338469)",
        "(0.052918, 1.610983, -0.341074)",
        "(0.052483, 1.604660, -0.342193)",
        "(0.050942, 1.591816, -0.344106)",
        "(0.049471, 1.578573, -0.345950)",
        "(0.047682, 1.565461, -0.348237)",
        "(0.045089, 1.552164, -0.350043)",
        "(0.043862, 1.545560, -0.350792)",
        "(0.041478, 1.532512, -0.352144)",
        "(0.039327, 1.519419, -0.352734)",
        "(0.037773, 1.506385, -0.352846)",
        "(0.036461, 1.493639, -0.352577)",
        "(0.035877, 1.487207, -0.352315)",
        "(0.035005, 1.474248, -0.351575)",
        "(0.034328, 1.460553, -0.350504)",
        "(0.033564, 1.445977, -0.349367)",
        "(0.032838, 1.430412, -0.347698)",
        "(0.032572, 1.422426, -0.346555)",
        "(0.031794, 1.406020, -0.343665)",
        "(0.031091, 1.389270, -0.340202)",
        "(0.030498, 1.371982, -0.336106)",
        "(0.030343, 1.354484, -0.331058)",
        "(0.030154, 1.345775, -0.328109)",
        "(0.029588, 1.328383, -0.321392)",
        "(0.029214, 1.311400, -0.313411)",
        "(0.029268, 1.295756, -0.304763)",
        "(0.029073, 1.288164, -0.300312)",
        "(0.028991, 1.274094, -0.290227)",
        "(0.029691, 1.261945, -0.278698)",
        "(0.030656, 1.251536, -0.266445)",
        "(0.030841, 1.242539, -0.252813)",
        "(0.029161, 1.234908, -0.238172)",
        "(0.029190, 1.231874, -0.231223)",
        "(0.029273, 1.227618, -0.218017)",
        "(0.029310, 1.225258, -0.204510)",
        "(0.029284, 1.224528, -0.190672)",
        "(0.029107, 1.225934, -0.178260)",
        "(0.028841, 1.227423, -0.172269)",
        "(0.028217, 1.231105, -0.159508)",
        "(0.027465, 1.235842, -0.146476)",
        "(0.026608, 1.242112, -0.134753)",
        "(0.025817, 1.249754, -0.123636)",
        "(0.025509, 1.254119, -0.118398)",
        "(0.024735, 1.263850, -0.108926)",
        "(0.023514, 1.274722, -0.100454)",
        "(0.022334, 1.286683, -0.092950)",
        "(0.021080, 1.299111, -0.086938)",
        "(0.020333, 1.305730, -0.084220)",
        "(0.018685, 1.319807, -0.079747)",
        "(0.016933, 1.335088, -0.076584)",
        "(0.015488, 1.351293, -0.074080)",
        "(0.014250, 1.368296, -0.072319)",
        "(0.013585, 1.376997, -0.071761)",
        "(0.012503, 1.394477, -0.070956)",
        "(0.011742, 1.412131, -0.070800)",
        "(0.011428, 1.430134, -0.071627)",
        "(0.011399, 1.447895, -0.072701)",
        "(0.011537, 1.456515, -0.072790)",
        "(0.012345, 1.473666, -0.072792)",
        "(0.013843, 1.490786, -0.073123)",
        "(0.015845, 1.507359, -0.073621)",
        "(0.016810, 1.515430, -0.074080)",
        "(0.018955, 1.530844, -0.075490)",
        "(0.021214, 1.545113, -0.077142)",
        "(0.023311, 1.558249, -0.078983)",
        "(0.025373, 1.570369, -0.080739)",
        "(0.027714, 1.581420, -0.082091)",
        "(0.028849, 1.586397, -0.082602)",
        "(0.031005, 1.595590, -0.083638)",
        "(0.032957, 1.603819, -0.084600)",
        "(0.034712, 1.611428, -0.086256)",
        "(0.036079, 1.618088, -0.088902)",
        "(0.036740, 1.621243, -0.090221)",
        "(0.037816, 1.626896, -0.092822)",
        "(0.038376, 1.631737, -0.095099)",
        "(0.038953, 1.636152, -0.097702)",
        "(0.039725, 1.640583, -0.101177)",
        "(0.040197, 1.642884, -0.103245)",
        "(0.040908, 1.647498, -0.107304)",
        "(0.041593, 1.652020, -0.111603)",
        "(0.042569, 1.656593, -0.116362)",
        "(0.043083, 1.658890, -0.118762)",
        "(0.044217, 1.663588, -0.123634)",
        "(0.045791, 1.668488, -0.128874)",
        "(0.047488, 1.673419, -0.134523)",
        "(0.049122, 1.677977, -0.140265)",
        "(0.049999, 1.680193, -0.143256)",
        "(0.051911, 1.684500, -0.149449)",
        "(0.053989, 1.688578, -0.155887)",
        "(0.055734, 1.692245, -0.162492)",
        "(0.057424, 1.695488, -0.169245)",
        "(0.058804, 1.698426, -0.176016)",
        "(0.059322, 1.699729, -0.179253)",
        "(0.060593, 1.702047, -0.185526)",
        "(0.062297, 1.704268, -0.191855)",
        "(0.063841, 1.705919, -0.198094)",
        "(0.065009, 1.706757, -0.204174)",
        "(0.065521, 1.706805, -0.207114)",
        "(0.066358, 1.706557, -0.212949)",
        "(0.067103, 1.705580, -0.218582)",
        "(0.067499, 1.703715, -0.224114)",
        "(0.067070, 1.700780, -0.229402)",
        "(0.066560, 1.698739, -0.231852)",
        "(0.065778, 1.694196, -0.236869)",
        "(0.064942, 1.689211, -0.242365)",
        "(0.063706, 1.683439, -0.247726)",
        "(0.062348, 1.676753, -0.252878)",
        "(0.061497, 1.673209, -0.255332)",
        "(0.059551, 1.665176, -0.259560)",
        "(0.057874, 1.656405, -0.263665)",
        "(0.056226, 1.647157, -0.268107)",
        "(0.054041, 1.637137, -0.272188)",
        "(0.052985, 1.631843, -0.273967)",
        "(0.051035, 1.620522, -0.276997)",
        "(0.048864, 1.608526, -0.279066)",
        "(0.045829, 1.595253, -0.280380)",
        "(0.042800, 1.581786, -0.281208)",
        "(0.041320, 1.574922, -0.281407)",
        "(0.038281, 1.560993, -0.281126)",
        "(0.035709, 1.547376, -0.280849)",
        "(0.033247, 1.533816, -0.280389)",
        "(0.030809, 1.520280, -0.279368)",
        "(0.029643, 1.513634, -0.278763)",
        "(0.027417, 1.500601, -0.277199)",
        "(0.025829, 1.487735, -0.274889)",
        "(0.024391, 1.475221, -0.272228)",
        "(0.022928, 1.463209, -0.269712)",
        "(0.022284, 1.457321, -0.268431)",
        "(0.020996, 1.445659, -0.265227)",
        "(0.019759, 1.434491, -0.261527)",
        "(0.018374, 1.423671, -0.257558)",
        "(0.016891, 1.413205, -0.252851)",
        "(0.016152, 1.408195, -0.250408)",
        "(0.014799, 1.398941, -0.245396)",
        "(0.014088, 1.390642, -0.239987)",
        "(0.013476, 1.383010, -0.234110)",
        "(0.013232, 1.379672, -0.230785)",
        "(0.012827, 1.373255, -0.224043)",
        "(0.012450, 1.367646, -0.216609)",
        "(0.012284, 1.362797, -0.208574)",
        "(0.011933, 1.358518, -0.200377)",
        "(0.011869, 1.354632, -0.191950)",
        "(0.011887, 1.352767, -0.187641)",
        "(0.011982, 1.349687, -0.178927)",
        "(0.012294, 1.347116, -0.170564)",
        "(0.012633, 1.344788, -0.162224)",
        "(0.012705, 1.342576, -0.153699)",
        "(0.012803, 1.341694, -0.149606)",
        "(0.013254, 1.340384, -0.142212)",
        "(0.013696, 1.339741, -0.136031)",
        "(0.013953, 1.339298, -0.130422)",
        "(0.014054, 1.339503, -0.125642)",
        "(0.014072, 1.339673, -0.123408)",
        "(0.013861, 1.340322, -0.119581)",
        "(0.013575, 1.341639, -0.116794)",
        "(0.013270, 1.343601, -0.115054)",
        "(0.012936, 1.346059, -0.113827)",
        "(0.012789, 1.347501, -0.113248)",
        "(0.012396, 1.350945, -0.112202)",
        "(0.012036, 1.355206, -0.110866)",
        "(0.011713, 1.360169, -0.109347)",
        "(0.011347, 1.366005, -0.107630)",
        "(0.011036, 1.368971, -0.106655)",
        "(0.010369, 1.375685, -0.104956)",
        "(0.009492, 1.383195, -0.103522)",
        "(0.008729, 1.391809, -0.102304)",
        "(0.008371, 1.396695, -0.101807)",
        "(0.007730, 1.407308, -0.100827)",
        "(0.007092, 1.418970, -0.099958)",
        "(0.006654, 1.431730, -0.099323)",
        "(0.006634, 1.445488, -0.098834)",
        "(0.006703, 1.452724, -0.098700)",
        "(0.006872, 1.467416, -0.098443)",
        "(0.007178, 1.482280, -0.097842)",
        "(0.007716, 1.497327, -0.097310)",
        "(0.008796, 1.512717, -0.097032)",
        "(0.010174, 1.527954, -0.096865)",
        "(0.010844, 1.535480, -0.096844)",
        "(0.012407, 1.550274, -0.097054)",
        "(0.014364, 1.565007, -0.098061)",
        "(0.016587, 1.579366, -0.099962)",
        "(0.018004, 1.592608, -0.100926)",
        "(0.018718, 1.598791, -0.101100)",
        "(0.020747, 1.611232, -0.102130)",
        "(0.023264, 1.623333, -0.103950)",
        "(0.026087, 1.634728, -0.106304)",
        "(0.028620, 1.645130, -0.108704)",
        "(0.029738, 1.649977, -0.109820)",
        "(0.031931, 1.658693, -0.112050)",
        "(0.034044, 1.666677, -0.114594)",
        "(0.035841, 1.673700, -0.117162)",
        "(0.037426, 1.679335, -0.119757)",
        "(0.038188, 1.682092, -0.121142)",
        "(0.039521, 1.686532, -0.124269)",
        "(0.040790, 1.690396, -0.128118)",
        "(0.041925, 1.693482, -0.132646)",
        "(0.042324, 1.694676, -0.135023)",
        "(0.042721, 1.696236, -0.140072)",
        "(0.042956, 1.697235, -0.145827)",
        "(0.043265, 1.697971, -0.152620)",
        "(0.043013, 1.698082, -0.160223)",
        "(0.042531, 1.697407, -0.167692)",
        "(0.042279, 1.696804, -0.171575)",
        "(0.041705, 1.695828, -0.180085)",
        "(0.041126, 1.694801, -0.189064)",
        "(0.040714, 1.693659, -0.198004)",
        "(0.040573, 1.692458, -0.206801)",
        "(0.040574, 1.691831, -0.211134)",
        "(0.040475, 1.690424, -0.219449)",
        "(0.040440, 1.688809, -0.227153)",
        "(0.040366, 1.686964, -0.234436)",
        "(0.040131, 1.685110, -0.241752)",
        "(0.039822, 1.684070, -0.245376)",
        "(0.038795, 1.681505, -0.252151)",
        "(0.037329, 1.678499, -0.258130)",
        "(0.036027, 1.675713, -0.263771)",
        "(0.034776, 1.672795, -0.269021)",
        "(0.034236, 1.671253, -0.271568)",
        "(0.032949, 1.667971, -0.276397)",
        "(0.031676, 1.664252, -0.281017)",
        "(0.030659, 1.660034, -0.285694)",
        "(0.029433, 1.654840, -0.290191)",
        "(0.028643, 1.651762, -0.292274)",
        "(0.026869, 1.645203, -0.296380)",
        "(0.025163, 1.637764, -0.300384)",
        "(0.023611, 1.629334, -0.304416)",
        "(0.021796, 1.619565, -0.308418)",
        "(0.020945, 1.614324, -0.310345)",
        "(0.019075, 1.602909, -0.314241)",
        "(0.017277, 1.590299, -0.317600)",
        "(0.015232, 1.576580, -0.320396)",
        "(0.013298, 1.561840, -0.323031)",
        "(0.012430, 1.554715, -0.324111)",
        "(0.010692, 1.539874, -0.325740)",
        "(0.008898, 1.524479, -0.327200)",
        "(0.007487, 1.508834, -0.328699)",
        "(0.007072, 1.501086, -0.329543)",
        "(0.006194, 1.485610, -0.331515)",
        "(0.005422, 1.470267, -0.333877)",
        "(0.005027, 1.455482, -0.336132)",
        "(0.004792, 1.441159, -0.337387)",
        "(0.004769, 1.434136, -0.337208)",
        "(0.004441, 1.420336, -0.335971)",
        "(0.004079, 1.407192, -0.333643)",
        "(0.004111, 1.394828, -0.330880)",
        "(0.004432, 1.383148, -0.327588)",
        "(0.004604, 1.371878, -0.323232)",
        "(0.004721, 1.366485, -0.320585)",
        "(0.004956, 1.355854, -0.314508)",
        "(0.005185, 1.345480, -0.307556)",
        "(0.005142, 1.335626, -0.300129)",
        "(0.005142, 1.331024, -0.296038)",
        "(0.005388, 1.322096, -0.287254)",
        "(0.005620, 1.313932, -0.277682)",
        "(0.005688, 1.306348, -0.267263)",
        "(0.006244, 1.299652, -0.256088)",
        "(0.006931, 1.293915, -0.244780)",
        "(0.007116, 1.291222, -0.238996)",
        "(0.007307, 1.286139, -0.226583)",
        "(0.003929, 1.280132, -0.213726)",
        "(0.003764, 1.276209, -0.200735)",
        "(0.003385, 1.273137, -0.187684)",
        "(0.003224, 1.271924, -0.180931)",
        "(0.002854, 1.270154, -0.167203)",
        "(0.002342, 1.270165, -0.153949)",
        "(0.002116, 1.271721, -0.141114)",
        "(0.002058, 1.274086, -0.128172)",
        "(0.002227, 1.275664, -0.121794)",
        "(0.002605, 1.279580, -0.109967)",
        "(0.002978, 1.284450, -0.099313)",
        "(0.003061, 1.289510, -0.089054)",
        "(0.002909, 1.295356, -0.079495)",
        "(0.002934, 1.298700, -0.075043)",
        "(0.003124, 1.306363, -0.067198)",
        "(0.002793, 1.315425, -0.060900)",
        "(0.001882, 1.325508, -0.055844)",
        "(0.000423, 1.336462, -0.051752)",
        "(-0.000452, 1.342453, -0.050128)",
        "(-0.002208, 1.355299, -0.047474)",
        "(-0.003331, 1.369463, -0.045905)",
        "(-0.004359, 1.384344, -0.044855)",
        "(-0.005489, 1.399543, -0.044083)",
        "(-0.005873, 1.407117, -0.043700)",
        "(-0.006448, 1.422298, -0.043129)",
        "(-0.007078, 1.437195, -0.042775)",
        "(-0.007479, 1.451377, -0.042419)",
        "(-0.007336, 1.464853, -0.042457)",
        "(-0.007198, 1.471201, -0.042606)",
        "(-0.006712, 1.482877, -0.042959)",
        "(-0.006184, 1.493115, -0.043522)",
        "(-0.005647, 1.502071, -0.044179)",
        "(-0.005233, 1.508979, -0.044349)",
        "(-0.005035, 1.511796, -0.044422)",
        "(-0.004590, 1.516932, -0.044761)",
        "(-0.004070, 1.520807, -0.045040)",
        "(-0.003622, 1.523568, -0.045243)",
        "(-0.003329, 1.525671, -0.045522)",
        "(-0.003242, 1.526683, -0.045727)",
        "(-0.003040, 1.528801, -0.046289)",
        "(-0.002831, 1.531645, -0.047585)",
        "(-0.002627, 1.535744, -0.049739)",
        "(-0.002549, 1.541097, -0.052081)",
        "(-0.002446, 1.544089, -0.053375)",
        "(-0.001586, 1.551514, -0.056628)",
        "(-0.000444, 1.560522, -0.060863)",
        "(0.000853, 1.570644, -0.065683)",
        "(0.002614, 1.581403, -0.070942)",
        "(0.003622, 1.587076, -0.073683)",
        "(0.006077, 1.598722, -0.079413)",
        "(0.008938, 1.610828, -0.085909)",
        "(0.012112, 1.622796, -0.092851)",
        "(0.015550, 1.634463, -0.100281)",
        "(0.017380, 1.640321, -0.104310)",
        "(0.021263, 1.651726, -0.113124)",
        "(0.025084, 1.662526, -0.122639)",
        "(0.028754, 1.672794, -0.132727)",
        "(0.032514, 1.682078, -0.143216)",
        "(0.034421, 1.686372, -0.148669)",
        "(0.037818, 1.694034, -0.159595)",
        "(0.041308, 1.700390, -0.170753)",
        "(0.044529, 1.705470, -0.181768)",
        "(0.046704, 1.708877, -0.192088)",
        "(0.047598, 1.710188, -0.197155)",
        "(0.049286, 1.711975, -0.207539)",
        "(0.050889, 1.713157, -0.218361)",
        "(0.051948, 1.713266, -0.229250)",
        "(0.052613, 1.712015, -0.239907)",
        "(0.052788, 1.711102, -0.245201)",
        "(0.053138, 1.708715, -0.255751)",
        "(0.053712, 1.705695, -0.266536)",
        "(0.053636, 1.701133, -0.277330)",
        "(0.053290, 1.698393, -0.282345)",
        "(0.052198, 1.692132, -0.292197)",
        "(0.051137, 1.685181, -0.302127)",
        "(0.049683, 1.677024, -0.311863)",
        "(0.047933, 1.667678, -0.321157)",
        "(0.047135, 1.662817, -0.325689)",
        "(0.045364, 1.652459, -0.334402)",
        "(0.042968, 1.641491, -0.342658)",
        "(0.040968, 1.630015, -0.350029)",
        "(0.039527, 1.618187, -0.356758)",
        "(0.037701, 1.606114, -0.363077)",
        "(0.036768, 1.599912, -0.366039)",
        "(0.034854, 1.587088, -0.371568)",
        "(0.032685, 1.573898, -0.376761)",
        "(0.030504, 1.560353, -0.381838)",
        "(0.028068, 1.545769, -0.385970)",
        "(0.026950, 1.538291, -0.387533)",
        "(0.024834, 1.523383, -0.389825)",
        "(0.022717, 1.508624, -0.391372)",
        "(0.020849, 1.493672, -0.392086)",
        "(0.019909, 1.486174, -0.392127)",
        "(0.018006, 1.471298, -0.391189)",
        "(0.016255, 1.457052, -0.389221)",
        "(0.014808, 1.443472, -0.386223)",
        "(0.013798, 1.430715, -0.382024)",
        "(0.012407, 1.417907, -0.376578)",
        "(0.011799, 1.411481, -0.373425)",
        "(0.010118, 1.398482, -0.365997)",
        "(0.008499, 1.385854, -0.357657)",
        "(0.006848, 1.373866, -0.348359)",
        "(0.005943, 1.367954, -0.343459)",
        "(0.004469, 1.356881, -0.332930)",
        "(0.003095, 1.346784, -0.322000)",
        "(0.001956, 1.337513, -0.310574)",
        "(0.001088, 1.329165, -0.298234)",
        "(-0.000068, 1.321494, -0.285456)",
        "(-0.000594, 1.317804, -0.279025)",
        "(-0.001610, 1.310961, -0.265949)",
        "(-0.002543, 1.304842, -0.252716)",
        "(-0.003246, 1.299377, -0.239523)",
        "(-0.003489, 1.296906, -0.232884)",
        "(-0.004271, 1.292311, -0.219672)",
        "(-0.008977, 1.287237, -0.207198)",
        "(-0.010176, 1.284481, -0.195032)",
        "(-0.010669, 1.283159, -0.182812)",
        "(-0.011020, 1.282936, -0.170706)",
        "(-0.011166, 1.283175, -0.164697)",
        "(-0.011203, 1.284820, -0.152849)",
        "(-0.011327, 1.287133, -0.141580)",
        "(-0.011400, 1.290637, -0.131056)",
        "(-0.011427, 1.292697, -0.125969)",
        "(-0.011326, 1.297535, -0.116050)",
        "(-0.011105, 1.303556, -0.106849)",
        "(-0.010711, 1.310245, -0.098350)",
        "(-0.010444, 1.317564, -0.090613)",
        "(-0.010311, 1.325355, -0.083518)",
        "(-0.010147, 1.329425, -0.080221)",
        "(-0.009987, 1.337826, -0.074218)",
        "(-0.010063, 1.346199, -0.068741)",
        "(-0.010405, 1.354575, -0.063611)",
        "(-0.010442, 1.363052, -0.058937)",
        "(-0.010534, 1.367254, -0.056730)",
        "(-0.010694, 1.375794, -0.052842)",
        "(-0.010666, 1.384590, -0.049764)",
        "(-0.010676, 1.393237, -0.047165)",
        "(-0.010763, 1.401682, -0.044932)",
        "(-0.010838, 1.405834, -0.043927)",
        "(-0.011130, 1.414014, -0.042259)",
        "(-0.011690, 1.421878, -0.040926)",
        "(-0.012243, 1.429542, -0.039833)",
        "(-0.012605, 1.437322, -0.038863)",
        "(-0.012844, 1.441223, -0.038436)",
        "(-0.013198, 1.449331, -0.037877)",
        "(-0.013767, 1.457807, -0.037770)",
        "(-0.014283, 1.466730, -0.038126)",
        "(-0.014556, 1.475917, -0.038525)",
        "(-0.014640, 1.480577, -0.038709)",
        "(-0.014670, 1.490366, -0.039348)",
        "(-0.014419, 1.500522, -0.040314)",
        "(-0.014092, 1.511003, -0.041493)",
        "(-0.014004, 1.521453, -0.042560)",
        "(-0.013785, 1.526859, -0.043265)",
        "(-0.012960, 1.538328, -0.045350)",
        "(-0.012508, 1.549994, -0.047685)",
        "(-0.011705, 1.561711, -0.050146)",
        "(-0.010522, 1.573927, -0.052900)",
        "(-0.009790, 1.580506, -0.054531)",
        "(-0.008504, 1.592661, -0.057582)",
        "(-0.006763, 1.604995, -0.060849)",
        "(-0.004487, 1.617958, -0.064234)",
        "(-0.001841, 1.630628, -0.067344)",
        "(-0.000510, 1.636823, -0.068854)",
        "(0.002293, 1.648813, -0.071850)",
        "(0.005405, 1.659954, -0.075029)",
        "(0.008685, 1.670199, -0.078425)",
        "(0.011460, 1.678947, -0.081788)",
        "(0.012503, 1.682884, -0.083486)",
        "(0.014329, 1.689762, -0.086949)",
        "(0.016024, 1.695282, -0.090638)",
        "(0.017385, 1.699909, -0.094824)",
        "(0.018372, 1.703733, -0.099701)",
        "(0.018681, 1.705400, -0.102509)",
        "(0.018856, 1.708442, -0.108653)",
        "(0.018456, 1.710318, -0.115233)",
        "(0.017885, 1.711513, -0.121958)",
        "(0.016824, 1.712049, -0.127789)",
        "(0.016126, 1.712250, -0.130555)",
        "(0.014716, 1.712464, -0.135950)",
        "(0.013323, 1.712802, -0.141048)",
        "(0.012689, 1.713730, -0.145873)",
        "(0.012670, 1.715295, -0.150791)",
        "(0.012788, 1.716088, -0.153219)",
        "(0.012854, 1.717320, -0.157633)",
        "(0.012527, 1.717901, -0.161294)",
        "(0.012621, 1.718478, -0.165042)",
        "(0.012531, 1.718669, -0.166937)",
        "(0.011957, 1.718615, -0.170577)",
        "(0.011246, 1.718240, -0.174255)",
        "(0.011006, 1.718027, -0.178575)",
        "(0.011101, 1.717980, -0.183603)",
        "(0.011179, 1.717913, -0.186382)",
        "(0.011384, 1.717757, -0.192479)",
        "(0.011502, 1.717516, -0.199233)",
        "(0.011461, 1.717206, -0.206343)",
        "(0.011318, 1.716594, -0.213537)",
        "(0.011456, 1.716279, -0.217250)",
        "(0.012289, 1.715818, -0.225025)",
        "(0.012771, 1.715007, -0.233012)",
        "(0.013097, 1.713539, -0.241127)",
        "(0.013630, 1.711663, -0.249507)",
        "(0.013993, 1.709385, -0.258063)",
        "(0.014096, 1.708073, -0.262289)",
        "(0.014300, 1.705029, -0.270931)",
        "(0.014306, 1.701164, -0.279765)",
        "(0.014380, 1.696427, -0.288610)",
        "(0.014636, 1.690794, -0.297316)",
        "(0.014709, 1.687701, -0.301563)",
        "(0.014697, 1.680486, -0.309833)",
        "(0.014693, 1.671691, -0.317659)",
        "(0.014538, 1.661084, -0.325418)",
        "(0.013184, 1.648640, -0.333046)",
        "(0.012174, 1.641529, -0.336675)",
        "(0.010578, 1.626393, -0.343581)",
        "(0.009726, 1.610228, -0.349983)",
        "(0.008191, 1.592689, -0.355774)",
        "(0.006479, 1.573909, -0.360645)",
        "(0.005922, 1.564364, -0.362733)",
        "(0.004830, 1.544883, -0.366045)",
        "(0.003140, 1.525056, -0.368205)",
        "(0.001657, 1.504903, -0.368794)",
        "(0.000909, 1.494924, -0.368742)",
        "(-0.000926, 1.475174, -0.368225)",
        "(-0.002876, 1.456137, -0.366616)",
        "(-0.004237, 1.437889, -0.363520)",
        "(-0.005578, 1.420443, -0.358887)",
        "(-0.006982, 1.403710, -0.353001)",
        "(-0.007681, 1.395664, -0.349632)",
        "(-0.009197, 1.380429, -0.341979)",
        "(-0.010366, 1.366293, -0.333068)",
        "(-0.011598, 1.353733, -0.323246)",
        "(-0.012887, 1.342644, -0.312409)",
        "(-0.013481, 1.337584, -0.306634)",
        "(-0.014506, 1.328698, -0.294123)",
        "(-0.014973, 1.321121, -0.280563)",
        "(-0.015815, 1.314715, -0.266157)",
        "(-0.016238, 1.311738, -0.258653)",
        "(-0.016970, 1.306711, -0.243013)",
        "(-0.017793, 1.302578, -0.226913)",
        "(-0.018758, 1.299649, -0.210889)",
        "(-0.019601, 1.298120, -0.195335)",
        "(-0.019919, 1.297714, -0.187594)",
        "(-0.024830, 1.296517, -0.172766)",
        "(-0.025370, 1.298398, -0.158330)",
        "(-0.025510, 1.302210, -0.144799)",
        "(-0.025671, 1.307177, -0.132032)",
        "(-0.025999, 1.313033, -0.119904)",
        "(-0.026045, 1.316128, -0.113912)",
        "(-0.025954, 1.322851, -0.102666)",
        "(-0.025983, 1.330203, -0.092715)",
        "(-0.026364, 1.338281, -0.084330)",
        "(-0.026863, 1.346629, -0.076924)",
        "(-0.027162, 1.351016, -0.073660)",
        "(-0.028102, 1.360246, -0.068126)",
        "(-0.029297, 1.370041, -0.063548)",
        "(-0.030577, 1.380761, -0.060390)",
        "(-0.031959, 1.392079, -0.057839)",
        "(-0.032556, 1.397940, -0.056620)",
        "(-0.033399, 1.410262, -0.054633)",
        "(-0.034204, 1.423023, -0.052830)",
        "(-0.034494, 1.435743, -0.050920)",
        "(-0.034646, 1.448652, -0.049347)",
        "(-0.034625, 1.455379, -0.048914)",
        "(-0.034509, 1.468805, -0.048291)",
        "(-0.034397, 1.482061, -0.047809)",
        "(-0.034363, 1.495165, -0.047560)",
        "(-0.034250, 1.501672, -0.047424)",
        "(-0.033597, 1.514732, -0.047459)",
        "(-0.032994, 1.527908, -0.048127)",
        "(-0.032632, 1.540866, -0.049322)",
        "(-0.031968, 1.553870, -0.050664)",
        "(-0.031445, 1.560446, -0.051453)",
        "(-0.030172, 1.573285, -0.053104)",
        "(-0.029037, 1.585457, -0.054732)",
        "(-0.027694, 1.597138, -0.056541)",
        "(-0.025780, 1.608620, -0.058792)",
        "(-0.024714, 1.614202, -0.060077)",
        "(-0.022507, 1.624754, -0.062941)",
        "(-0.020487, 1.634714, -0.066290)",
        "(-0.018004, 1.644020, -0.070492)",
        "(-0.015931, 1.652540, -0.074926)",
        "(-0.014412, 1.659972, -0.079755)",
        "(-0.013643, 1.663593, -0.082476)",
        "(-0.011925, 1.670658, -0.088086)",
        "(-0.010228, 1.677133, -0.093997)",
        "(-0.008619, 1.683219, -0.100185)",
        "(-0.007136, 1.688817, -0.106604)",
        "(-0.006445, 1.691303, -0.109897)",
        "(-0.005029, 1.696036, -0.116550)",
        "(-0.003278, 1.700564, -0.123649)",
        "(-0.001505, 1.705210, -0.131104)",
        "(-0.000031, 1.709024, -0.138658)",
        "(0.000757, 1.710829, -0.142558)",
        "(0.001985, 1.714094, -0.150743)",
        "(0.003091, 1.716838, -0.159377)",
        "(0.004252, 1.719509, -0.169127)",
        "(0.004754, 1.720696, -0.174023)",
        "(0.005549, 1.722418, -0.183961)",
        "(0.006520, 1.723547, -0.194086)",
        "(0.007536, 1.724067, -0.204396)",
        "(0.008360, 1.723674, -0.214503)",
        "(0.009433, 1.722448, -0.224678)",
        "(0.009935, 1.721689, -0.229795)",
        "(0.010623, 1.718890, -0.239646)",
        "(0.010872, 1.714431, -0.248871)",
        "(0.011325, 1.709404, -0.258196)",
        "(0.011468, 1.706628, -0.262868)",
        "(0.011228, 1.699956, -0.271622)",
        "(0.010766, 1.692169, -0.279756)",
        "(0.010749, 1.683855, -0.287997)",
        "(0.011159, 1.674833, -0.296006)",
        "(0.011564, 1.669733, -0.299560)",
        "(0.012433, 1.659562, -0.306623)",
        "(0.013005, 1.648432, -0.313575)",
        "(0.013108, 1.635755, -0.320499)",
        "(0.012704, 1.621830, -0.327152)",
        "(0.012316, 1.614460, -0.330384)",
        "(0.011252, 1.599374, -0.337081)",
        "(0.009746, 1.583705, -0.343546)",
        "(0.007858, 1.567173, -0.348770)",
        "(0.006413, 1.550590, -0.352754)",
        "(0.005542, 1.542208, -0.354435)",
        "(0.003583, 1.525176, -0.357023)",
        "(0.001815, 1.508107, -0.358483)",
        "(-0.000217, 1.491407, -0.359146)",
        "(-0.002352, 1.475075, -0.358887)",
        "(-0.003267, 1.467079, -0.358443)",
        "(-0.004692, 1.451813, -0.356467)",
        "(-0.006082, 1.437313, -0.353354)",
        "(-0.007954, 1.422989, -0.348583)",
        "(-0.009764, 1.409550, -0.342973)",
        "(-0.010489, 1.403160, -0.339947)",
        "(-0.011768, 1.391007, -0.333339)",
        "(-0.013285, 1.379477, -0.325788)",
        "(-0.015065, 1.368497, -0.317024)",
        "(-0.016647, 1.358133, -0.307445)",
        "(-0.017384, 1.353159, -0.302416)",
        "(-0.018587, 1.344150, -0.291637)",
        "(-0.019838, 1.335837, -0.279914)",
        "(-0.020936, 1.328516, -0.267329)",
        "(-0.021788, 1.322078, -0.254138)",
        "(-0.022231, 1.319099, -0.247381)",
        "(-0.023060, 1.313675, -0.233223)",
        "(-0.023677, 1.309360, -0.218736)",
        "(-0.024048, 1.306799, -0.205392)",
        "(-0.024465, 1.304861, -0.191575)",
        "(-0.024668, 1.304172, -0.184481)",
        "(-0.027517, 1.302807, -0.170703)",
        "(-0.029721, 1.302559, -0.157678)",
        "(-0.029709, 1.304240, -0.144641)",
        "(-0.029856, 1.306381, -0.131423)",
        "(-0.029745, 1.307895, -0.125092)",
        "(-0.029329, 1.312023, -0.113427)",
        "(-0.028955, 1.316811, -0.102504)",
        "(-0.028716, 1.322256, -0.092474)",
        "(-0.028483, 1.328121, -0.083174)",
        "(-0.028347, 1.331231, -0.078768)",
        "(-0.028169, 1.338156, -0.070843)",
        "(-0.027988, 1.345729, -0.063940)",
        "(-0.028162, 1.353794, -0.057856)",
        "(-0.028447, 1.362594, -0.052564)",
        "(-0.028550, 1.367304, -0.050228)",
        "(-0.028633, 1.377434, -0.046490)",
        "(-0.029036, 1.388313, -0.043602)",
        "(-0.029501, 1.399625, -0.040895)",
        "(-0.029753, 1.411581, -0.038422)",
        "(-0.029859, 1.417802, -0.037276)",
        "(-0.030055, 1.430648, -0.035138)",
        "(-0.030176, 1.444356, -0.033723)",
        "(-0.029957, 1.458560, -0.032695)",
        "(-0.029692, 1.472741, -0.031795)",
        "(-0.029578, 1.479943, -0.031501)",
        "(-0.029779, 1.494160, -0.030856)",
        "(-0.029698, 1.508012, -0.030124)",
        "(-0.028992, 1.522075, -0.030005)",
        "(-0.028348, 1.535770, -0.029759)",
        "(-0.027909, 1.542519, -0.029491)",
        "(-0.026791, 1.556138, -0.029258)",
        "(-0.025167, 1.570078, -0.029483)",
        "(-0.022743, 1.583983, -0.030541)",
        "(-0.020302, 1.597473, -0.032481)",
        "(-0.019313, 1.603894, -0.033576)",
        "(-0.017500, 1.615876, -0.036101)",
        "(-0.015972, 1.627238, -0.039215)",
        "(-0.014546, 1.637612, -0.042926)",
        "(-0.013488, 1.647249, -0.046936)",
        "(-0.013016, 1.651921, -0.049110)",
        "(-0.012352, 1.660802, -0.053741)",
        "(-0.011464, 1.668854, -0.058538)",
        "(-0.010480, 1.676357, -0.063423)",
        "(-0.009337, 1.683367, -0.068450)",
        "(-0.008677, 1.686683, -0.071044)",
        "(-0.007774, 1.693079, -0.076160)",
        "(-0.006568, 1.698955, -0.081571)",
        "(-0.005118, 1.704570, -0.087289)",
        "(-0.004069, 1.709353, -0.092792)",
        "(-0.003440, 1.711705, -0.095625)",
        "(-0.002101, 1.716337, -0.101355)",
        "(-0.000390, 1.720261, -0.107384)",
        "(0.001280, 1.723912, -0.114085)",
        "(0.002588, 1.726961, -0.121394)",
        "(0.003159, 1.728378, -0.125338)",
        "(0.004224, 1.730908, -0.134047)",
        "(0.005309, 1.733049, -0.143663)",
        "(0.006323, 1.734726, -0.154168)",
        "(0.007092, 1.735682, -0.164866)",
        "(0.007377, 1.735883, -0.170296)",
        "(0.007788, 1.735705, -0.181323)",
        "(0.008194, 1.734944, -0.192395)",
        "(0.008538, 1.733479, -0.203479)",
        "(0.008858, 1.731377, -0.214589)",
        "(0.008909, 1.730067, -0.220174)",
        "(0.008792, 1.726752, -0.231162)",
        "(0.008661, 1.722652, -0.241611)",
        "(0.008390, 1.717766, -0.251609)",
        "(0.007816, 1.711821, -0.261038)",
        "(0.007463, 1.708604, -0.265622)",
        "(0.006733, 1.701574, -0.274556)",
        "(0.005879, 1.694023, -0.283371)",
        "(0.004945, 1.685420, -0.291674)",
        "(0.004069, 1.676269, -0.299614)",
        "(0.003543, 1.671509, -0.303481)",
        "(0.002151, 1.661175, -0.310806)",
        "(0.000734, 1.650123, -0.317725)",
        "(-0.000244, 1.638295, -0.323992)",
        "(-0.001096, 1.626177, -0.329293)",
        "(-0.001772, 1.619947, -0.331755)",
        "(-0.002907, 1.607288, -0.335828)",
        "(-0.002899, 1.594915, -0.339080)",
        "(-0.003922, 1.581927, -0.341847)",
        "(-0.005258, 1.568301, -0.343682)",
        "(-0.005832, 1.561440, -0.344319)",
        "(-0.007115, 1.547784, -0.345331)",
        "(-0.008398, 1.533922, -0.345456)",
        "(-0.009923, 1.519493, -0.344812)",
        "(-0.011155, 1.505165, -0.343636)",
        "(-0.011858, 1.498076, -0.342807)",
        "(-0.013092, 1.483874, -0.340746)",
        "(-0.014491, 1.469687, -0.338077)",
        "(-0.016075, 1.455868, -0.334910)",
        "(-0.017262, 1.442520, -0.331155)",
        "(-0.017872, 1.435995, -0.329000)",
        "(-0.019063, 1.423519, -0.324180)",
        "(-0.020512, 1.411459, -0.318750)",
        "(-0.021707, 1.399804, -0.312273)",
        "(-0.022735, 1.388667, -0.305128)",
        "(-0.023249, 1.383316, -0.301439)",
        "(-0.024113, 1.373050, -0.293452)",
        "(-0.024946, 1.363109, -0.284943)",
        "(-0.025560, 1.353667, -0.275884)",
        "(-0.026174, 1.344384, -0.265771)",
        "(-0.026461, 1.339858, -0.260315)",
        "(-0.026930, 1.331005, -0.248422)",
        "(-0.027129, 1.322652, -0.235692)",
        "(-0.027312, 1.315387, -0.222530)",
        "(-0.027753, 1.309068, -0.208969)",
        "(-0.027818, 1.306520, -0.201873)",
        "(-0.027821, 1.302392, -0.187399)",
        "(-0.028682, 1.299396, -0.172715)",
        "(-0.031653, 1.297098, -0.158336)",
        "(-0.031579, 1.297601, -0.144031)",
        "(-0.031433, 1.298431, -0.137112)",
        "(-0.031264, 1.301120, -0.123869)",
        "(-0.030947, 1.304880, -0.111082)"
    ],
    "rightHandRotations": [
        "(351.613200, 266.267800, 298.900700)",
        "(351.011900, 266.246400, 299.914900)",
        "(350.694900, 266.227300, 300.383100)",
        "(349.964800, 266.189000, 301.692700)",
        "(349.276400, 266.038100, 303.022800)",
        "(348.946900, 265.775100, 303.472000)",
        "(348.678000, 265.550700, 303.743700)",
        "(348.052900, 265.386300, 304.888800)",
        "(347.733200, 265.327100, 305.565900)",
        "(347.232700, 265.241500, 306.428200)",
        "(346.633400, 264.938200, 307.473300)",
        "(346.151900, 264.515300, 308.208000)",
        "(345.189500, 264.398400, 309.271400)",
        "(344.667000, 264.430900, 309.885600)",
        "(343.248400, 264.226900, 312.005700)",
        "(342.321000, 263.789600, 312.812000)",
        "(341.179700, 263.362200, 313.577500)",
        "(339.746900, 262.821700, 315.470600)",
        "(338.889500, 262.666400, 316.356500)",
        "(337.294200, 262.836400, 317.591500)",
        "(335.616700, 262.641300, 318.588800)",
        "(333.550500, 262.128800, 320.789800)",
        "(331.642900, 262.025100, 322.396200)",
        "(330.855400, 262.012700, 322.457800)",
        "(329.162400, 261.890000, 323.149200)",
        "(327.697100, 261.810500, 324.575600)",
        "(326.453000, 261.261000, 325.919300)",
        "(325.455000, 260.858600, 326.965200)",
        "(324.822000, 260.764400, 327.507700)",
        "(323.428100, 260.758600, 328.661600)",
        "(322.445200, 260.640300, 329.207400)",
        "(321.021400, 260.491500, 330.146900)",
        "(319.830700, 260.575100, 331.200500)",
        "(319.120900, 260.916600, 331.938400)",
        "(317.780400, 261.308300, 332.220000)",
        "(316.666000, 261.544800, 332.434800)",
        "(315.378900, 262.076800, 333.569000)",
        "(314.436900, 262.444000, 333.652700)",
        "(313.362900, 263.154600, 333.469300)",
        "(312.945000, 263.285600, 333.615500)",
        "(312.353200, 263.591400, 333.825900)",
        "(311.345700, 264.288900, 333.710700)",
        "(310.877100, 264.351700, 333.901900)",
        "(310.915100, 264.452200, 333.859100)",
        "(310.715700, 264.535900, 333.935900)",
        "(310.503000, 264.504900, 334.195400)",
        "(310.491800, 264.193400, 334.559600)",
        "(309.967900, 264.527600, 334.587200)",
        "(310.046600, 264.458800, 334.310100)",
        "(310.055900, 264.424500, 334.217200)",
        "(309.751100, 264.244600, 334.504900)",
        "(309.488900, 264.372100, 334.170800)",
        "(308.983800, 264.588400, 334.310700)",
        "(308.981600, 264.508800, 334.229200)",
        "(308.631300, 264.681000, 334.105600)",
        "(308.325600, 264.796500, 334.075000)",
        "(308.426100, 264.802100, 333.826800)",
        "(308.406700, 264.832400, 333.938500)",
        "(308.411600, 264.833600, 333.965900)",
        "(308.411500, 264.740900, 334.126700)",
        "(308.350200, 264.601700, 334.225700)",
        "(307.997400, 264.311100, 334.744800)",
        "(307.499100, 264.255500, 335.056000)",
        "(307.365100, 264.241600, 334.969400)",
        "(307.079200, 264.096000, 335.186700)",
        "(306.490800, 263.792800, 335.756800)",
        "(305.800800, 263.563500, 336.143800)",
        "(305.432600, 263.401500, 336.660200)",
        "(305.211000, 263.262800, 336.781100)",
        "(304.643000, 263.161000, 337.168200)",
        "(304.341600, 262.983100, 337.697000)",
        "(303.787200, 262.861700, 337.776000)",
        "(303.362200, 262.608900, 338.242100)",
        "(303.137800, 262.424300, 338.602200)",
        "(302.417300, 262.353500, 338.866500)",
        "(301.726700, 262.528600, 338.734800)",
        "(301.117100, 262.542500, 338.787300)",
        "(300.692100, 263.201700, 338.580300)",
        "(300.520200, 263.276000, 338.520300)",
        "(299.908800, 263.628700, 338.348900)",
        "(299.323100, 263.735800, 338.343800)",
        "(298.840600, 263.732200, 338.542200)",
        "(298.642600, 264.081400, 338.651500)",
        "(298.782900, 264.057900, 338.706300)",
        "(298.265600, 264.307700, 338.336300)",
        "(297.760200, 264.491000, 338.274000)",
        "(297.352300, 264.320400, 338.528100)",
        "(297.147000, 264.239000, 338.718800)",
        "(297.070100, 264.052100, 338.930800)",
        "(296.832000, 263.823100, 339.562400)",
        "(296.889400, 263.567700, 340.041600)",
        "(296.568800, 263.648000, 339.920600)",
        "(296.211800, 263.251600, 340.393000)",
        "(296.112200, 263.007400, 340.684400)",
        "(295.938200, 262.618300, 341.342300)",
        "(295.592700, 262.302500, 341.905200)",
        "(295.138300, 262.047500, 342.280000)",
        "(294.697900, 261.849300, 342.544300)",
        "(294.470200, 261.695800, 342.715500)",
        "(293.974200, 261.353200, 343.239200)",
        "(293.415800, 260.956700, 343.626900)",
        "(292.970600, 260.712900, 343.995600)",
        "(292.693000, 260.406100, 344.360700)",
        "(292.527600, 260.042200, 344.809100)",
        "(292.089000, 259.533900, 345.489700)",
        "(291.900100, 258.963000, 346.234900)",
        "(291.628300, 258.590700, 346.795300)",
        "(291.470900, 258.027100, 347.678100)",
        "(291.222900, 257.913000, 347.941300)",
        "(290.898500, 257.846700, 348.086300)",
        "(290.592000, 257.538200, 348.693500)",
        "(290.229200, 257.844400, 348.640000)",
        "(290.040100, 258.482300, 348.286700)",
        "(289.880600, 258.563400, 348.276600)",
        "(289.523100, 258.509400, 348.578200)",
        "(289.298200, 259.135000, 348.150800)",
        "(289.253400, 259.406300, 348.210600)",
        "(289.039100, 259.999000, 347.904800)",
        "(288.967300, 260.291900, 347.564100)",
        "(288.998400, 260.380000, 347.722300)",
        "(288.878300, 261.039000, 347.482500)",
        "(288.846200, 261.704900, 346.879000)",
        "(288.917600, 261.866700, 347.217600)",
        "(288.972000, 262.135700, 347.225900)",
        "(288.875800, 263.031800, 346.512200)",
        "(288.618500, 264.216400, 345.554900)",
        "(288.642000, 264.969600, 345.366400)",
        "(288.719500, 266.782000, 343.950000)",
        "(288.638100, 267.934500, 342.992600)",
        "(288.715000, 269.529600, 341.871900)",
        "(288.748300, 271.203000, 340.745800)",
        "(288.607200, 273.390100, 338.950400)",
        "(288.675400, 275.394200, 337.554200)",
        "(288.755200, 276.232200, 337.046300)",
        "(288.942700, 278.226800, 335.397300)",
        "(289.118100, 279.851000, 334.116300)",
        "(289.323200, 281.300300, 333.287800)",
        "(289.360800, 283.193500, 331.913700)",
        "(289.396900, 283.976000, 331.445400)",
        "(289.783600, 285.433000, 330.389900)",
        "(290.339100, 286.841500, 329.395200)",
        "(290.524100, 288.108000, 328.627000)",
        "(290.561500, 289.207500, 328.147200)",
        "(290.733300, 289.640400, 327.823400)",
        "(291.171100, 291.196200, 326.406000)",
        "(291.707100, 292.600800, 325.187000)",
        "(292.093000, 293.917400, 324.152900)",
        "(292.440200, 295.110600, 323.117900)",
        "(292.699400, 295.606600, 322.713600)",
        "(293.067200, 296.114000, 322.484300)",
        "(293.506300, 296.875900, 322.101300)",
        "(294.047400, 297.846400, 321.117100)",
        "(294.641200, 298.231800, 320.851500)",
        "(294.936000, 298.510900, 320.784900)",
        "(295.420200, 298.750400, 320.532500)",
        "(295.979600, 299.728500, 319.468900)",
        "(296.675300, 299.939500, 319.380800)",
        "(297.469500, 299.829000, 319.491400)",
        "(297.809200, 299.890300, 319.410100)",
        "(298.354900, 300.021100, 319.326900)",
        "(298.894000, 299.932100, 319.345400)",
        "(299.800100, 299.930000, 319.309400)",
        "(300.679900, 299.476100, 319.683300)",
        "(301.020200, 299.467400, 319.837500)",
        "(301.739700, 299.508000, 319.672900)",
        "(302.560800, 299.163600, 319.923700)",
        "(303.497200, 299.145600, 319.968000)",
        "(304.417100, 299.075700, 319.670000)",
        "(304.778500, 298.916400, 319.832900)",
        "(305.450600, 298.745600, 320.181500)",
        "(306.433000, 298.574800, 320.128500)",
        "(307.431000, 298.214200, 320.575300)",
        "(308.247100, 298.177600, 320.396600)",
        "(308.624000, 298.237000, 320.188800)",
        "(309.518200, 297.918200, 320.530800)",
        "(310.308500, 297.830000, 320.746800)",
        "(311.224700, 297.960400, 320.315000)",
        "(312.026600, 297.780200, 320.392600)",
        "(312.327800, 297.622400, 320.512800)",
        "(312.913500, 297.578100, 320.427800)",
        "(313.713700, 297.530700, 320.226300)",
        "(314.509000, 297.408500, 320.196200)",
        "(314.826600, 297.380900, 320.131300)",
        "(315.598000, 297.519200, 319.803100)",
        "(316.388400, 297.330200, 319.735200)",
        "(317.177100, 297.091300, 319.813300)",
        "(318.115900, 296.682200, 319.740000)",
        "(319.104500, 296.010000, 320.110900)",
        "(319.510400, 295.638500, 320.348800)",
        "(320.104600, 295.390000, 320.308200)",
        "(320.448500, 295.401100, 319.889500)",
        "(321.312100, 295.131500, 319.390700)",
        "(321.859400, 294.587200, 319.389700)",
        "(322.083900, 294.394100, 319.474300)",
        "(322.537400, 294.010800, 319.136700)",
        "(322.716000, 293.520000, 319.155000)",
        "(323.205500, 292.721300, 319.228500)",
        "(323.606100, 291.880800, 319.448000)",
        "(323.660300, 291.571900, 319.514000)",
        "(323.988100, 291.282100, 318.993000)",
        "(324.108200, 290.698800, 318.659400)",
        "(324.040800, 289.987700, 319.027900)",
        "(324.090100, 289.545200, 318.609900)",
        "(324.176200, 289.172100, 318.567600)",
        "(324.351600, 288.132800, 318.967500)",
        "(324.331300, 287.551000, 318.964200)",
        "(324.541500, 287.229100, 318.541800)",
        "(324.762800, 286.731700, 318.342000)",
        "(324.701300, 286.205600, 318.564600)",
        "(324.468600, 285.103900, 318.700300)",
        "(324.282100, 284.146200, 318.792200)",
        "(324.152400, 283.091500, 319.183600)",
        "(323.990400, 281.508000, 319.738500)",
        "(323.748200, 280.717100, 319.960800)",
        "(323.364400, 279.706400, 320.458000)",
        "(322.879700, 278.609000, 320.901000)",
        "(322.083300, 277.777100, 321.267400)",
        "(321.244500, 277.051400, 321.510000)",
        "(320.857300, 276.476800, 321.776200)",
        "(320.100300, 275.440700, 322.218900)",
        "(319.274800, 274.638800, 322.295800)",
        "(318.230800, 273.976700, 322.615800)",
        "(317.076600, 273.318000, 322.860500)",
        "(316.549000, 273.041700, 323.017400)",
        "(315.750500, 272.103500, 323.551500)",
        "(314.919500, 271.549600, 323.816200)",
        "(313.951500, 271.045300, 324.105700)",
        "(313.086600, 270.347600, 324.712600)",
        "(312.666800, 270.036700, 325.011300)",
        "(311.990200, 269.548100, 325.110700)",
        "(311.322200, 268.945500, 325.798800)",
        "(310.384800, 268.467900, 326.023300)",
        "(309.168900, 267.998400, 326.551300)",
        "(308.562000, 267.534100, 327.227200)",
        "(307.550400, 267.272700, 327.369300)",
        "(306.736000, 267.252400, 327.192800)",
        "(305.664700, 267.054500, 327.564200)",
        "(304.631700, 267.023600, 327.528300)",
        "(304.306000, 266.947400, 327.662300)",
        "(303.597400, 266.509200, 328.329200)",
        "(302.703600, 266.618300, 328.458400)",
        "(301.970500, 266.646600, 328.655000)",
        "(301.116300, 266.636200, 328.729300)",
        "(300.673700, 266.616800, 328.762900)",
        "(299.980000, 266.414000, 329.431400)",
        "(299.192200, 266.551500, 329.448100)",
        "(298.293100, 267.102800, 329.123700)",
        "(297.594200, 267.207300, 329.377300)",
        "(297.226000, 267.211200, 329.615400)",
        "(296.445500, 267.640400, 329.559500)",
        "(295.991300, 268.064100, 329.373000)",
        "(295.522200, 268.456200, 329.417700)",
        "(294.982700, 268.853100, 329.536600)",
        "(294.583900, 268.977000, 329.473700)",
        "(294.017900, 269.495400, 329.299000)",
        "(293.607500, 270.068700, 329.012800)",
        "(293.055700, 270.528000, 328.955900)",
        "(292.689100, 270.833800, 329.076800)",
        "(292.494600, 271.061500, 329.020400)",
        "(292.027000, 271.690000, 328.698800)",
        "(291.715300, 272.212900, 328.527300)",
        "(291.338000, 273.098900, 327.991500)",
        "(291.105000, 273.781000, 327.745400)",
        "(291.049800, 273.909500, 327.861500)",
        "(290.776600, 274.326800, 327.975300)",
        "(290.495100, 275.191500, 327.701200)",
        "(290.255700, 276.422500, 326.941700)",
        "(290.049300, 277.769500, 326.134900)",
        "(290.008800, 278.453600, 325.617300)",
        "(289.987000, 280.414600, 323.920400)",
        "(289.959600, 282.124800, 322.823600)",
        "(290.065800, 283.886100, 321.544200)",
        "(290.241000, 285.690800, 320.275300)",
        "(290.321800, 286.672800, 319.777200)",
        "(290.947800, 288.711300, 317.922800)",
        "(291.400500, 290.409000, 316.735700)",
        "(291.921400, 292.021200, 315.942600)",
        "(292.535500, 293.841700, 314.379600)",
        "(292.817300, 294.876800, 313.484400)",
        "(293.327700, 296.341200, 312.604700)",
        "(293.992100, 297.607100, 312.218900)",
        "(294.845000, 298.903300, 311.419700)",
        "(295.678700, 300.093600, 310.630800)",
        "(296.144900, 300.540900, 310.384400)",
        "(296.987200, 301.596000, 309.815000)",
        "(297.699600, 302.185300, 309.878100)",
        "(298.509300, 302.669500, 309.967000)",
        "(299.219500, 302.904800, 309.944000)",
        "(299.562200, 303.164200, 309.971100)",
        "(300.332300, 303.409200, 309.951200)",
        "(300.994300, 303.639000, 310.202800)",
        "(301.599600, 304.045800, 309.978700)",
        "(302.421600, 304.238300, 309.743700)",
        "(302.880700, 304.323300, 309.777600)",
        "(303.694200, 304.385300, 309.976700)",
        "(304.345800, 304.358000, 310.172000)",
        "(305.312800, 304.267600, 310.327400)",
        "(306.231700, 304.267900, 310.461500)",
        "(306.608200, 304.391100, 310.415900)",
        "(307.673700, 304.537200, 310.263500)",
        "(308.756400, 304.395400, 310.303600)",
        "(309.553600, 304.653100, 310.016800)",
        "(310.446400, 304.438500, 310.237800)",
        "(310.878400, 304.246200, 310.470600)",
        "(311.818800, 303.927300, 310.652400)",
        "(312.764900, 303.801000, 310.549800)",
        "(313.616800, 303.526600, 310.583000)",
        "(314.556500, 303.193100, 310.665300)",
        "(314.952200, 303.159200, 310.479200)",
        "(315.644700, 302.904300, 310.254200)",
        "(316.448200, 302.307600, 310.503800)",
        "(317.055500, 301.648300, 310.672400)",
        "(317.656400, 301.270100, 310.809800)",
        "(317.995500, 301.101000, 310.688500)",
        "(318.713300, 300.516600, 310.498700)",
        "(319.287000, 299.774900, 310.821200)",
        "(319.869900, 299.370500, 310.575600)",
        "(320.320100, 298.906200, 310.374600)",
        "(320.572700, 298.478300, 310.540300)",
        "(320.961700, 297.946000, 310.452300)",
        "(321.233100, 297.622800, 310.045500)",
        "(321.384800, 296.628800, 310.426500)",
        "(321.427900, 295.783000, 310.799300)",
        "(321.520400, 295.422500, 310.733400)",
        "(321.776200, 294.681900, 310.511500)",
        "(321.939600, 293.581400, 310.986900)",
        "(322.055500, 292.994700, 310.964200)",
        "(322.220700, 292.295000, 310.889200)",
        "(322.191500, 291.817300, 310.937800)",
        "(322.062400, 291.000100, 311.355500)",
        "(321.879400, 290.193400, 311.474200)",
        "(321.616300, 289.311500, 311.562800)",
        "(321.284900, 288.383500, 311.785900)",
        "(321.101700, 287.956100, 311.967900)",
        "(320.680200, 286.885800, 312.534400)",
        "(320.182400, 285.526600, 313.368000)",
        "(319.632100, 284.788100, 313.540900)",
        "(319.159300, 283.851100, 314.036700)",
        "(318.876700, 283.272400, 314.431800)",
        "(318.200000, 282.346100, 314.818800)",
        "(317.591500, 281.453100, 315.179500)",
        "(316.724300, 280.600000, 315.659700)",
        "(315.876000, 279.939700, 315.984600)",
        "(315.508500, 279.512300, 316.208900)",
        "(314.701100, 278.569100, 316.872200)",
        "(313.784500, 278.127800, 316.843800)",
        "(312.793200, 277.518600, 317.257100)",
        "(311.750200, 277.058500, 317.501200)",
        "(311.254500, 277.024700, 317.348000)",
        "(310.317700, 276.536900, 317.687300)",
        "(309.174200, 275.515300, 318.904000)",
        "(308.229500, 275.384900, 318.771100)",
        "(307.441300, 275.154500, 318.936500)",
        "(307.108900, 275.059900, 319.030900)",
        "(306.272700, 274.858000, 319.031900)",
        "(305.634600, 274.802200, 319.161400)",
        "(304.967200, 274.725000, 319.368500)",
        "(304.448800, 274.897200, 319.150900)",
        "(304.229400, 274.941200, 319.091700)",
        "(303.735700, 274.824800, 319.165300)",
        "(303.290400, 274.479600, 319.549600)",
        "(302.655300, 274.340500, 319.973800)",
        "(301.933900, 273.933500, 320.551500)",
        "(301.695400, 273.879800, 320.544000)",
        "(301.239300, 273.300600, 321.049500)",
        "(300.544200, 272.902100, 321.694400)",
        "(300.087600, 272.441000, 322.180200)",
        "(299.546800, 271.848600, 322.888800)",
        "(299.257000, 271.560500, 323.212400)",
        "(298.751600, 271.220600, 323.717300)",
        "(298.287000, 271.176900, 323.883600)",
        "(297.543300, 271.268700, 323.795500)",
        "(296.929100, 271.019500, 324.195500)",
        "(296.608700, 270.846600, 324.516000)",
        "(295.850300, 271.218500, 324.335100)",
        "(295.284300, 271.252700, 324.504700)",
        "(294.555400, 271.242600, 324.753900)",
        "(293.791000, 271.117000, 325.285900)",
        "(293.525400, 271.116800, 325.455800)",
        "(292.966000, 271.287400, 325.650600)",
        "(292.358500, 271.704700, 325.697400)",
        "(291.795500, 272.146300, 325.606000)",
        "(291.332500, 272.466700, 325.832900)",
        "(291.030900, 272.352600, 326.261000)",
        "(290.451500, 273.714100, 325.249400)",
        "(290.198400, 274.501000, 324.883500)",
        "(289.807700, 275.248500, 324.644100)",
        "(289.347300, 275.910100, 324.431900)",
        "(289.182100, 276.274000, 324.341100)",
        "(289.077500, 276.897300, 324.038300)",
        "(288.935200, 277.891500, 323.554400)",
        "(288.941300, 278.555900, 323.112800)",
        "(288.765000, 279.140800, 322.905800)",
        "(288.689900, 279.270600, 322.864200)",
        "(288.616800, 279.259900, 322.922900)",
        "(288.448200, 278.104700, 324.205400)",
        "(288.350600, 277.653000, 324.675200)",
        "(288.412400, 277.565900, 324.727800)",
        "(288.445600, 277.447200, 324.869200)",
        "(288.387300, 276.572200, 325.716200)",
        "(288.330900, 276.188100, 326.291800)",
        "(288.416200, 276.520300, 325.788000)",
        "(288.212100, 276.826500, 325.634100)",
        "(288.227100, 277.199200, 325.237600)",
        "(288.478900, 278.010900, 324.464200)",
        "(288.616900, 279.028800, 323.829100)",
        "(288.794900, 279.802700, 323.174700)",
        "(288.814000, 280.904600, 322.525000)",
        "(288.889600, 281.622900, 321.916600)",
        "(289.258100, 283.083300, 320.778500)",
        "(289.701200, 284.717900, 319.779700)",
        "(290.149700, 286.418300, 318.572200)",
        "(290.764300, 287.885500, 317.530500)",
        "(291.097700, 288.726300, 317.005000)",
        "(291.544300, 291.132000, 315.100800)",
        "(292.055100, 294.159200, 312.462500)",
        "(292.675500, 296.590800, 310.472800)",
        "(293.329700, 298.550300, 308.966000)",
        "(293.461500, 299.319800, 308.657900)",
        "(293.849000, 300.521800, 308.245600)",
        "(294.385600, 301.351000, 307.625100)",
        "(294.726000, 302.022200, 307.759300)",
        "(295.256300, 302.583200, 307.733800)",
        "(295.584000, 303.037300, 307.412500)",
        "(296.360700, 303.867300, 306.786400)",
        "(297.191700, 303.949300, 307.025300)",
        "(297.863700, 304.586500, 306.851400)",
        "(298.271200, 305.164500, 306.385200)",
        "(298.528800, 305.948300, 305.878700)",
        "(299.901100, 306.684100, 305.139800)",
        "(301.360200, 307.149100, 304.613100)",
        "(302.296200, 308.090600, 303.990600)",
        "(303.195900, 308.933100, 303.156500)",
        "(303.865300, 308.898100, 303.371400)",
        "(305.319400, 308.624300, 303.627500)",
        "(306.588700, 308.794300, 303.471700)",
        "(307.774000, 308.729200, 303.727600)",
        "(309.120500, 308.662200, 303.818800)",
        "(309.864200, 308.673000, 303.747400)",
        "(311.339700, 308.851100, 303.217400)",
        "(312.352000, 308.824900, 303.266300)",
        "(313.265000, 308.981600, 303.221200)",
        "(314.264000, 308.850200, 303.008200)",
        "(314.721400, 308.544000, 303.149700)",
        "(315.312300, 308.135500, 303.592400)",
        "(316.131200, 307.580800, 303.874700)",
        "(316.656800, 307.285500, 304.135700)",
        "(317.228200, 306.619600, 304.480400)",
        "(317.567900, 306.129600, 304.833500)",
        "(318.324400, 305.076000, 305.453700)",
        "(318.768800, 304.236100, 306.276700)",
        "(319.433200, 303.606900, 306.466600)",
        "(320.127100, 303.001000, 306.631200)",
        "(320.491400, 302.594400, 306.926700)",
        "(321.362400, 301.788300, 307.373800)",
        "(321.912500, 300.912200, 307.773000)",
        "(322.465100, 299.842500, 308.181200)",
        "(322.722400, 298.837000, 308.775000)",
        "(322.824900, 298.340100, 309.092800)",
        "(323.069500, 297.189200, 309.331000)",
        "(323.220500, 295.938300, 310.037800)",
        "(323.137700, 295.072800, 310.188300)",
        "(322.893700, 293.727700, 310.726900)",
        "(322.635900, 292.940600, 311.300500)",
        "(322.233000, 291.224100, 312.327300)",
        "(321.603700, 289.570800, 313.073400)",
        "(320.774100, 288.340400, 313.765400)",
        "(320.055100, 287.192300, 314.077000)",
        "(319.704300, 286.593100, 314.319200)",
        "(318.737500, 285.250400, 314.892200)",
        "(317.541700, 284.129500, 315.386500)",
        "(316.295700, 283.018000, 315.935900)",
        "(315.106200, 282.233600, 316.313600)",
        "(314.663700, 281.917600, 316.299300)",
        "(313.730900, 280.855500, 316.698200)",
        "(312.441500, 280.069700, 317.340400)",
        "(311.205700, 279.356900, 317.690700)",
        "(310.125300, 278.613100, 318.146900)",
        "(309.623200, 278.269300, 318.371200)",
        "(308.447500, 277.785700, 318.794500)",
        "(307.274200, 277.319700, 319.185500)",
        "(306.312100, 277.276500, 319.145300)",
        "(305.292500, 277.013800, 319.447100)",
        "(304.797400, 276.859300, 319.672400)",
        "(303.975400, 276.999800, 319.422900)",
        "(303.305800, 277.046400, 319.470300)",
        "(302.484800, 277.003700, 319.699600)",
        "(301.702600, 277.360700, 319.298500)",
        "(301.447900, 277.372600, 319.215300)",
        "(301.039700, 276.878900, 319.864100)",
        "(300.421500, 276.151400, 320.860000)",
        "(299.955200, 276.152200, 320.973900)",
        "(299.200200, 276.069200, 321.239600)",
        "(298.874800, 276.126200, 321.345600)",
        "(298.293600, 275.862800, 321.741900)",
        "(297.648000, 275.766200, 322.013400)",
        "(296.850100, 276.078400, 321.711700)",
        "(296.108300, 276.312100, 321.685000)",
        "(295.827100, 276.180900, 321.835200)",
        "(295.253100, 276.315400, 321.780300)",
        "(294.683400, 276.240800, 321.884200)",
        "(294.022200, 276.022500, 322.284600)",
        "(293.314200, 276.192700, 322.189100)",
        "(293.052600, 276.045600, 322.365200)",
        "(292.603400, 275.370500, 323.166400)",
        "(292.151800, 276.044600, 322.542000)",
        "(291.833200, 276.668000, 321.785900)",
        "(291.178700, 276.525000, 322.099600)",
        "(290.803600, 276.924700, 321.711900)",
        "(290.367100, 277.549600, 320.974300)",
        "(289.938500, 277.248300, 321.514300)",
        "(289.391900, 277.475200, 321.174800)",
        "(289.050600, 277.618700, 321.010800)",
        "(288.890700, 277.353100, 321.339800)",
        "(288.564500, 277.507900, 321.340800)",
        "(288.261500, 277.384000, 321.380800)",
        "(287.903600, 276.546400, 322.565200)",
        "(287.563700, 277.188000, 322.124800)",
        "(287.429100, 278.119800, 321.309500)",
        "(287.538300, 280.075500, 319.627600)",
        "(287.552600, 282.195400, 317.992300)",
        "(287.658200, 284.648400, 316.164100)",
        "(288.018000, 287.464700, 314.248800)",
        "(288.120100, 288.847700, 313.301100)",
        "(288.401600, 291.873000, 310.958600)",
        "(288.669200, 293.748000, 310.020300)",
        "(288.823500, 295.226500, 309.814500)",
        "(289.272500, 297.361800, 308.279400)",
        "(289.515100, 298.308000, 307.792100)",
        "(289.948200, 299.865500, 307.214600)",
        "(290.238500, 301.868000, 306.050700)",
        "(290.581100, 303.008600, 305.534700)",
        "(291.114900, 304.381100, 304.509600)",
        "(291.359700, 305.251400, 303.805600)",
        "(291.689600, 306.069400, 303.638900)",
        "(291.890900, 306.717800, 303.576400)",
        "(292.111800, 307.656100, 302.767500)",
        "(292.638700, 309.028500, 301.565100)",
        "(292.908400, 309.288600, 301.418800)",
        "(292.941800, 308.848700, 302.626000)",
        "(293.094700, 309.048500, 302.943200)",
        "(293.737700, 309.720500, 302.260100)",
        "(294.379500, 310.413900, 301.969100)",
        "(294.702500, 310.598700, 301.976200)",
        "(295.314000, 310.778600, 301.989500)",
        "(295.998400, 311.482800, 301.690200)",
        "(296.964200, 312.273300, 300.867300)",
        "(298.021400, 312.081000, 301.467700)",
        "(298.582900, 311.891500, 301.953600)",
        "(299.675700, 311.930800, 302.065200)",
        "(301.037300, 312.333700, 301.730000)",
        "(302.216300, 311.828100, 302.388500)",
        "(303.467500, 311.625300, 302.807900)",
        "(304.165000, 311.364000, 302.951600)",
        "(305.092200, 310.779700, 303.730700)",
        "(306.211600, 310.740900, 303.596900)",
        "(307.351200, 310.199100, 303.962200)",
        "(308.109600, 309.758800, 304.205100)",
        "(308.620100, 309.490300, 304.230200)",
        "(309.785600, 308.868100, 304.710600)",
        "(310.361300, 307.374700, 306.243800)",
        "(311.144700, 306.870500, 306.177400)",
        "(312.221300, 306.201400, 306.379200)",
        "(312.667600, 305.600200, 306.777200)",
        "(313.186100, 304.531400, 307.478100)",
        "(313.847100, 303.653700, 307.641400)",
        "(314.471700, 302.218000, 308.511000)",
        "(315.063700, 301.154400, 309.195300)",
        "(315.411000, 300.785200, 309.196900)",
        "(316.246600, 299.909500, 309.161500)",
        "(316.792000, 298.423900, 309.781600)",
        "(317.296900, 297.093200, 310.391800)",
        "(317.646900, 295.984500, 310.816300)",
        "(317.859900, 295.312700, 310.985500)",
        "(318.227400, 293.932500, 311.407400)",
        "(318.328600, 292.835700, 311.883100)",
        "(318.583900, 291.989000, 311.740200)",
        "(318.650600, 291.101200, 311.822900)",
        "(318.566300, 290.304300, 312.296300)",
        "(318.417300, 289.419700, 312.595700)",
        "(318.247100, 288.567600, 312.554800)",
        "(318.129100, 287.898700, 312.705800)",
        "(318.102900, 287.318900, 312.721200)",
        "(318.075400, 286.999700, 312.771100)",
        "(317.757400, 286.254000, 312.813600)",
        "(317.241700, 286.303100, 312.401900)",
        "(317.009000, 286.183200, 311.887900)",
        "(316.527600, 285.733700, 311.872600)",
        "(316.245600, 285.393000, 312.002300)",
        "(315.667700, 284.826400, 312.179500)",
        "(315.116500, 284.224800, 312.558200)",
        "(314.349900, 283.777600, 312.814300)",
        "(313.744000, 283.467200, 312.641300)",
        "(313.400700, 283.138000, 312.868000)",
        "(312.580700, 282.212000, 313.549600)",
        "(311.624300, 281.666300, 313.766900)",
        "(310.547600, 281.170100, 313.924000)",
        "(309.505700, 280.538700, 314.377000)",
        "(309.012600, 280.181600, 314.753200)",
        "(307.964800, 279.279400, 315.397200)",
        "(306.998700, 278.841900, 315.656200)",
        "(306.056500, 278.463700, 315.761300)",
        "(305.070700, 278.035100, 316.312100)",
        "(304.583000, 277.728300, 316.433300)",
        "(303.693200, 277.355500, 316.764800)",
        "(302.846100, 276.600900, 317.291600)",
        "(301.684800, 275.752800, 318.459800)",
        "(301.269600, 275.499500, 318.650000)",
        "(300.434400, 275.787200, 318.336400)",
        "(299.713300, 275.651000, 318.538600)",
        "(298.806500, 275.535700, 318.930600)",
        "(298.150800, 275.662600, 318.858900)",
        "(297.328300, 275.042200, 319.702500)",
        "(296.894100, 275.011700, 319.750100)",
        "(296.143700, 274.959800, 319.735000)",
        "(295.661100, 274.410700, 320.482400)",
        "(295.011100, 274.855700, 320.219700)",
        "(294.661200, 274.896300, 320.092300)",
        "(294.355600, 274.764500, 320.384500)",
        "(293.676300, 275.157200, 319.862800)",
        "(293.202900, 274.701600, 320.504700)",
        "(292.724200, 273.892200, 321.417700)",
        "(292.184000, 274.163100, 321.221300)",
        "(292.027000, 274.407300, 320.935800)",
        "(291.810700, 274.768700, 320.554000)",
        "(291.408000, 274.883200, 320.415300)",
        "(290.921000, 274.847100, 320.714200)",
        "(290.478700, 274.150500, 321.546000)",
        "(290.216700, 274.242600, 321.590800)",
        "(289.778200, 275.136600, 320.774700)",
        "(289.469400, 275.774400, 320.327400)",
        "(289.012300, 276.242500, 320.197100)",
        "(288.452200, 277.656200, 319.271200)",
        "(288.335700, 278.178000, 318.952300)",
        "(288.075600, 279.228800, 318.409300)",
        "(287.660100, 280.841800, 317.387400)",
        "(287.150100, 282.024500, 316.907600)",
        "(286.830300, 283.035700, 316.809600)",
        "(286.669500, 283.602600, 316.595500)",
        "(286.413200, 285.272100, 315.686600)",
        "(286.407800, 286.661600, 315.277100)",
        "(286.384900, 288.458700, 314.135500)",
        "(286.219700, 290.543700, 312.721100)",
        "(286.142900, 291.311800, 312.327200)",
        "(286.183300, 292.656600, 311.837900)",
        "(286.409600, 293.720600, 311.241200)",
        "(286.273400, 294.961100, 310.907200)",
        "(286.412200, 296.962400, 309.493600)",
        "(286.631300, 297.710700, 308.948300)",
        "(286.978500, 299.013200, 308.259400)",
        "(287.089800, 300.357500, 307.402000)",
        "(287.028300, 300.823800, 307.911800)",
        "(287.106200, 301.594700, 307.682100)",
        "(287.245500, 302.597400, 306.906400)",
        "(287.709100, 304.255400, 305.613400)",
        "(288.126700, 305.900300, 304.557500)",
        "(288.677000, 307.216600, 303.621200)",
        "(289.068800, 307.523300, 303.922000)",
        "(289.192700, 307.926700, 303.853600)",
        "(289.816200, 308.822200, 303.333200)",
        "(290.515200, 309.645400, 303.031400)",
        "(291.316600, 310.441100, 302.418200)",
        "(291.858700, 311.118500, 302.119600)",
        "(292.112500, 311.693200, 301.838500)",
        "(293.094400, 312.285100, 301.396700)",
        "(293.874400, 312.164500, 301.876000)",
        "(294.539300, 312.063000, 302.247000)",
        "(295.181600, 311.934300, 302.687200)",
        "(295.579000, 311.748600, 302.924900)",
        "(296.346800, 311.068500, 303.914600)",
        "(297.134000, 311.145800, 304.071000)",
        "(298.265900, 311.440400, 303.586900)",
        "(299.390300, 311.174600, 303.929300)",
        "(299.891100, 310.850000, 304.324800)",
        "(300.536800, 310.683900, 304.761200)",
        "(301.431300, 310.207000, 305.103700)",
        "(302.437300, 309.683300, 305.543500)",
        "(302.890500, 309.566200, 305.605300)",
        "(303.851900, 309.312000, 305.806200)",
        "(304.775600, 308.910100, 306.029000)",
        "(305.758900, 308.342700, 306.464800)",
        "(306.644400, 307.712500, 306.788700)",
        "(307.585100, 307.025500, 307.320400)",
        "(308.054900, 306.553300, 307.706000)",
        "(308.869900, 305.794600, 308.312500)",
        "(309.824200, 305.514700, 308.349800)",
        "(310.830900, 304.981800, 308.520300)",
        "(311.633200, 304.153400, 308.924200)",
        "(311.981100, 303.809100, 309.177200)",
        "(312.738800, 302.837000, 309.828300)",
        "(313.498100, 301.519400, 310.720700)",
        "(314.094600, 300.854400, 311.049800)",
        "(314.541100, 300.346300, 311.213100)",
        "(314.883900, 300.092700, 311.256000)",
        "(315.538300, 299.318100, 311.316100)",
        "(315.734700, 298.899200, 311.793100)",
        "(316.336700, 298.678800, 311.433700)",
        "(316.987200, 298.739700, 310.936900)",
        "(317.333000, 298.751400, 310.660300)",
        "(317.989400, 298.619800, 310.335600)",
        "(318.306900, 298.096900, 310.477800)",
        "(318.670400, 297.637100, 310.507400)",
        "(318.812800, 296.969500, 310.715000)",
        "(318.854400, 296.633100, 310.714900)",
        "(318.768500, 296.319500, 310.409000)",
        "(318.611100, 295.635300, 310.319600)",
        "(318.175000, 294.441700, 310.736800)",
        "(317.769600, 293.197700, 311.391600)",
        "(317.616900, 292.598500, 311.524200)",
        "(317.272300, 291.632800, 311.466900)",
        "(316.837500, 290.237500, 311.893000)",
        "(316.223500, 289.121100, 312.238000)",
        "(315.836200, 288.023400, 312.330400)",
        "(315.610600, 287.167800, 312.625900)",
        "(314.933900, 285.904200, 313.218900)",
        "(314.576100, 284.730000, 313.251700)",
        "(314.032400, 283.935200, 313.530700)",
        "(313.635500, 283.186100, 313.563800)",
        "(313.392300, 283.027600, 313.544600)",
        "(313.302900, 282.869000, 313.051000)",
        "(313.092600, 282.569900, 312.938000)",
        "(312.701500, 282.189300, 313.101300)",
        "(312.237700, 281.810700, 313.331800)",
        "(312.069000, 281.869900, 313.183300)",
        "(311.914200, 281.885000, 312.809100)",
        "(311.491800, 281.708700, 312.848100)",
        "(310.980300, 281.371500, 313.002000)",
        "(310.418500, 281.322300, 313.072900)",
        "(310.255800, 281.340600, 312.878100)",
        "(309.706300, 281.323500, 312.717800)",
        "(309.080800, 281.170900, 312.808700)",
        "(308.237200, 281.414000, 312.460900)",
        "(307.444500, 281.665400, 312.142500)",
        "(306.902300, 281.531500, 312.175200)",
        "(305.798600, 281.210800, 312.528100)",
        "(304.556600, 281.426300, 312.144800)",
        "(303.318900, 281.406300, 312.137000)",
        "(302.016500, 281.530700, 312.141300)",
        "(301.324800, 281.765500, 311.893800)",
        "(300.179100, 282.023600, 311.715400)",
        "(298.865100, 281.544100, 312.060000)",
        "(297.239600, 281.668200, 312.167000)",
        "(295.873800, 281.574000, 312.415900)",
        "(295.195600, 281.738600, 312.334800)",
        "(293.961700, 281.857000, 312.429200)",
        "(292.778100, 282.344200, 312.169800)",
        "(291.871300, 282.653000, 312.029000)",
        "(290.871300, 282.448300, 312.665100)",
        "(290.383600, 282.495400, 312.853100)",
        "(289.535500, 282.783900, 312.804800)",
        "(288.808900, 282.798300, 313.066900)",
        "(288.050800, 282.560900, 313.601300)",
        "(287.373600, 283.457500, 313.019600)",
        "(287.100500, 284.087200, 312.513700)",
        "(286.760000, 284.525000, 312.472400)",
        "(286.502300, 284.252200, 313.296800)",
        "(286.207200, 285.437600, 312.439300)",
        "(286.245500, 285.499100, 312.618300)",
        "(286.144900, 285.820300, 312.537200)",
        "(285.934600, 285.987500, 312.760000)",
        "(285.856700, 286.734700, 312.403300)",
        "(285.856900, 287.498900, 311.787200)",
        "(285.607300, 288.031400, 311.650500)",
        "(285.535900, 288.377100, 311.408400)",
        "(285.473100, 289.839800, 310.331300)",
        "(285.522500, 291.221600, 309.261400)",
        "(285.367700, 292.416100, 308.578700)",
        "(285.364700, 292.120800, 309.587700)",
        "(285.341700, 291.971000, 310.188800)",
        "(285.317800, 292.849800, 309.830600)",
        "(285.313400, 293.732900, 309.607900)",
        "(285.418000, 294.446000, 309.547200)",
        "(285.379400, 296.112300, 308.476900)",
        "(285.371700, 296.843900, 308.093000)",
        "(285.454600, 298.417500, 307.057700)",
        "(285.636400, 299.586800, 306.396500)",
        "(285.734100, 300.660200, 305.932200)",
        "(285.678600, 301.263300, 306.336000)",
        "(285.758800, 301.764100, 306.072600)",
        "(286.100900, 302.899200, 305.353400)",
        "(286.288800, 303.790500, 305.138100)",
        "(286.469300, 304.955800, 304.609300)",
        "(286.815300, 305.428300, 304.709200)",
        "(286.944900, 305.649600, 304.856000)",
        "(287.286300, 306.538800, 304.381800)",
        "(287.627800, 307.651200, 303.763500)",
        "(288.143000, 308.757800, 302.955400)",
        "(288.669500, 309.494000, 302.591400)",
        "(288.865900, 309.555600, 302.763600)",
        "(289.240800, 310.491100, 302.202300)",
        "(289.965500, 311.741800, 301.052000)",
        "(290.609300, 312.344800, 300.531600)",
        "(291.006500, 313.435300, 299.857900)",
        "(291.378700, 313.677600, 299.711800)",
        "(292.105900, 312.938800, 300.574500)",
        "(292.564600, 313.283600, 300.745600)",
        "(293.279300, 313.605200, 300.526400)",
        "(294.118700, 313.675900, 300.757600)",
        "(294.515500, 313.849400, 300.557300)",
        "(295.227900, 314.244800, 300.175500)",
        "(295.846700, 314.321900, 300.435500)",
        "(296.544900, 314.471300, 300.298800)",
        "(297.271200, 314.696800, 300.195900)",
        "(297.642200, 314.713700, 300.271500)",
        "(298.321600, 314.695700, 300.379600)",
        "(299.051100, 314.911600, 300.249600)",
        "(299.849900, 314.771000, 300.283900)",
        "(300.473800, 314.701700, 300.493300)",
        "(300.945300, 314.812400, 300.331200)",
        "(301.699700, 314.824200, 300.086100)",
        "(302.562300, 314.095100, 300.792600)",
        "(303.446700, 313.699100, 301.082700)",
        "(304.050800, 313.827800, 300.854600)",
        "(304.574100, 313.672100, 300.846600)",
        "(305.582400, 313.192100, 301.091500)",
        "(306.724200, 312.793500, 301.322400)",
        "(307.582400, 312.479100, 301.321700)",
        "(308.402300, 311.627500, 302.198500)",
        "(308.904800, 311.278000, 302.513400)",
        "(310.071400, 310.748700, 302.760300)",
        "(311.171100, 310.057300, 303.077000)",
        "(312.147100, 309.300700, 303.798600)",
        "(313.175600, 308.445400, 304.502300)",
        "(313.702400, 307.984500, 304.961700)",
        "(314.880800, 307.089200, 305.643400)",
        "(316.007500, 306.251700, 306.269100)",
        "(316.900900, 305.501200, 306.649400)",
        "(317.631300, 304.735300, 307.335400)",
        "(318.131600, 304.220000, 307.593200)",
        "(318.912000, 303.163400, 308.173200)",
        "(319.321400, 302.075400, 308.867600)",
        "(319.962200, 301.131900, 309.245100)",
        "(320.407000, 300.058600, 309.731100)",
        "(320.629700, 299.529000, 310.042700)",
        "(320.792000, 298.840100, 310.313500)",
        "(321.206700, 298.367500, 310.079700)",
        "(321.353900, 297.733300, 309.889900)",
        "(321.436900, 296.911600, 310.276400)",
        "(321.495900, 296.554400, 310.336600)",
        "(321.718400, 295.665100, 310.391000)",
        "(321.562200, 294.699700, 310.791100)",
        "(321.358600, 293.814800, 311.020100)",
        "(321.151600, 292.610600, 311.456100)",
        "(321.038100, 291.919400, 311.767800)",
        "(320.708900, 290.395800, 312.421200)",
        "(320.327700, 289.575000, 312.406600)",
        "(320.115100, 289.185800, 311.767600)",
        "(319.796900, 287.945800, 312.122600)",
        "(319.517300, 287.434200, 312.352900)",
        "(318.891500, 286.638000, 312.467000)",
        "(318.502900, 285.777200, 312.519500)",
        "(317.956100, 284.396200, 312.996400)",
        "(317.141100, 283.448100, 313.540800)",
        "(316.902400, 282.967400, 313.589400)",
        "(316.232600, 281.947600, 314.060400)",
        "(315.402500, 281.183000, 314.336800)",
        "(314.595100, 280.993200, 314.107800)",
        "(313.928800, 280.752400, 313.826700)",
        "(313.576900, 280.656100, 313.739600)",
        "(312.627600, 280.463900, 313.653600)",
        "(311.707200, 280.551800, 313.378100)",
        "(310.831600, 280.431100, 313.233700)",
        "(309.887300, 280.455000, 313.331100)",
        "(309.408000, 280.542500, 313.128800)",
        "(308.219600, 280.757800, 312.775400)",
        "(306.921300, 281.057800, 312.358900)",
        "(305.671600, 280.909600, 312.567000)",
        "(304.337700, 280.768200, 312.920100)",
        "(303.609300, 281.108000, 312.461700)",
        "(302.409500, 281.785400, 311.637100)",
        "(301.327000, 281.643300, 311.980500)",
        "(300.085900, 281.707200, 311.888900)",
        "(298.873400, 281.651100, 312.166700)",
        "(298.279700, 281.323700, 312.675400)",
        "(297.263800, 281.675600, 312.502300)",
        "(296.625800, 282.931800, 311.031500)",
        "(295.709000, 283.242900, 310.909500)",
        "(294.602800, 283.870500, 310.372900)",
        "(294.065700, 283.497800, 310.852000)",
        "(292.955200, 282.528600, 312.175300)",
        "(292.075700, 283.263700, 311.489600)",
        "(291.648800, 284.513100, 310.271600)",
        "(291.167100, 284.907800, 309.700200)",
        "(290.791700, 284.897900, 309.825000)",
        "(290.116000, 285.214400, 309.707300)",
        "(289.586800, 284.463000, 310.531200)",
        "(288.835700, 284.074000, 311.218300)",
        "(288.427300, 284.998000, 310.215100)",
        "(288.351400, 285.162400, 310.126200)",
        "(288.136000, 284.997700, 310.328300)",
        "(287.770100, 285.094900, 310.406700)",
        "(287.551300, 284.975300, 310.841200)",
        "(287.475500, 284.638500, 311.397400)",
        "(287.372500, 284.627100, 311.639700)",
        "(287.390300, 285.810800, 310.702100)",
        "(287.619000, 287.504900, 309.105800)",
        "(287.628400, 288.509600, 308.703000)",
        "(287.731500, 289.055600, 308.663900)",
        "(287.862500, 289.466900, 308.606200)",
        "(288.208900, 290.996600, 307.538600)",
        "(288.634500, 293.008000, 306.017700)",
        "(288.814000, 293.883100, 305.976300)",
        "(289.020500, 294.712800, 305.900000)",
        "(289.107000, 294.798100, 306.162200)",
        "(289.136600, 295.968900, 305.960500)",
        "(289.457900, 297.002000, 305.642200)",
        "(289.881300, 298.039800, 305.359300)",
        "(290.217500, 299.146700, 304.758500)",
        "(290.274800, 299.837300, 304.443500)",
        "(290.474400, 301.149200, 304.058400)",
        "(291.006300, 302.375900, 303.272300)",
        "(291.265300, 303.515300, 302.962800)",
        "(291.512800, 304.424800, 302.529500)",
        "(291.671300, 305.255000, 301.936800)",
        "(292.487700, 307.173400, 300.283100)",
        "(293.302600, 308.022500, 299.628000)",
        "(293.369800, 309.000800, 299.622400)",
        "(293.745500, 309.891400, 299.278400)",
        "(294.139800, 310.398200, 298.948900)",
        "(295.216200, 311.254500, 298.181000)",
        "(295.798800, 312.241000, 297.663900)",
        "(296.159900, 312.959000, 297.807800)",
        "(297.203600, 313.497700, 297.217200)",
        "(297.633500, 313.328800, 297.394400)",
        "(298.047300, 312.525900, 298.967700)",
        "(298.261700, 311.478400, 300.851300)",
        "(298.843100, 310.947500, 301.736600)",
        "(299.971900, 310.584400, 302.341700)",
        "(300.631900, 310.432500, 302.481700)",
        "(301.466400, 309.882100, 303.244600)",
        "(302.304300, 309.397500, 303.994300)",
        "(303.580800, 308.111400, 305.386100)",
        "(304.181000, 307.729700, 305.887900)",
        "(305.617700, 307.154100, 306.230300)",
        "(306.883500, 306.867900, 306.197000)",
        "(308.001900, 306.317400, 306.546700)",
        "(309.042200, 305.836300, 306.607600)",
        "(309.967500, 304.741600, 307.505900)",
        "(310.394700, 304.328600, 307.784000)",
        "(311.171600, 303.560700, 307.860400)",
        "(311.875000, 302.822000, 308.139600)",
        "(312.819200, 301.903200, 308.480500)",
        "(313.629700, 300.943700, 308.847100)",
        "(313.938500, 300.639600, 308.864400)",
        "(314.398400, 300.038900, 308.834000)",
        "(314.806200, 298.923800, 309.470100)",
        "(315.179700, 298.049500, 309.783300)",
        "(315.380100, 297.474100, 309.837700)",
        "(315.485300, 297.143500, 309.971100)",
        "(315.757700, 296.298100, 310.393800)",
        "(316.218600, 296.014300, 310.282700)",
        "(316.364500, 295.982800, 310.022500)",
        "(316.483700, 295.759600, 310.060900)",
        "(316.617100, 295.599100, 309.948600)",
        "(316.648600, 295.255300, 310.114300)",
        "(316.452500, 295.089600, 310.255300)",
        "(316.345200, 294.613400, 310.517700)",
        "(316.465200, 293.855200, 310.904800)",
        "(316.475400, 293.487400, 311.089300)",
        "(316.420200, 293.112800, 311.382800)",
        "(316.920300, 292.657600, 311.207800)",
        "(317.241700, 292.161600, 311.073200)",
        "(317.381300, 291.459500, 311.233400)",
        "(317.348200, 290.894100, 311.463500)",
        "(317.146400, 289.398800, 312.384600)",
        "(317.031600, 288.405600, 312.598600)",
        "(316.988400, 287.292100, 312.672300)",
        "(316.618600, 286.011000, 313.259000)",
        "(316.457700, 285.466000, 313.410200)",
        "(316.186700, 284.488300, 313.748400)",
        "(316.063100, 283.402800, 313.915600)",
        "(315.429500, 282.776600, 314.110300)",
        "(315.258700, 282.347600, 313.639200)",
        "(315.144000, 282.131100, 313.618100)",
        "(314.823200, 281.850700, 313.423500)",
        "(314.357500, 281.393100, 313.657500)",
        "(313.753000, 280.975600, 313.636700)",
        "(313.135700, 280.490000, 313.843700)",
        "(312.715700, 280.397200, 313.908100)",
        "(312.081300, 280.860900, 313.187800)",
        "(311.524800, 281.068600, 312.807100)",
        "(310.592200, 281.061200, 312.687300)",
        "(309.535200, 281.084700, 312.720100)",
        "(309.132400, 280.739200, 313.147000)",
        "(308.328100, 280.198800, 313.786100)",
        "(307.410000, 280.152700, 313.704800)",
        "(306.551800, 279.606300, 314.336100)",
        "(306.220900, 279.382000, 314.671600)",
        "(305.225000, 279.116300, 315.083400)",
        "(304.164600, 279.020900, 315.191800)",
        "(303.173400, 278.491500, 315.786800)",
        "(302.058200, 277.707900, 316.755100)",
        "(301.141100, 277.379900, 317.366500)",
        "(300.769700, 277.554400, 317.181600)",
        "(300.038400, 277.686900, 317.213000)",
        "(299.278800, 277.023800, 318.094000)",
        "(298.351800, 276.773300, 318.608300)",
        "(297.500500, 276.895300, 318.657800)",
        "(297.048500, 276.659200, 318.944000)",
        "(295.892600, 276.422700, 319.246800)",
        "(294.991200, 276.605800, 319.202600)",
        "(294.229900, 276.876700, 319.052500)",
        "(293.250300, 277.021300, 318.999900)",
        "(292.789400, 277.019600, 319.156100)",
        "(292.115000, 276.161100, 320.271900)",
        "(291.190200, 276.153000, 320.524500)",
        "(290.554300, 276.461600, 320.203300)",
        "(290.018600, 276.325400, 320.895100)",
        "(289.773400, 276.771500, 320.673800)",
        "(289.479100, 276.746000, 320.814000)",
        "(289.025800, 276.412400, 321.428800)",
        "(288.714000, 276.506300, 321.418700)",
        "(288.441600, 276.120200, 322.221000)",
        "(288.353800, 276.564800, 321.857500)",
        "(288.404700, 277.039300, 321.291500)",
        "(288.106900, 276.955100, 321.600500)",
        "(288.032300, 276.634600, 322.238500)",
        "(287.939900, 277.162100, 322.093600)",
        "(287.908500, 277.869000, 321.524600)",
        "(288.020500, 279.037000, 320.564800)",
        "(287.924200, 279.466500, 320.595400)",
        "(287.911500, 280.669800, 319.782700)",
        "(287.950100, 281.611500, 319.432400)",
        "(287.961600, 281.934400, 319.451100)",
        "(287.962800, 282.488800, 319.643900)",
        "(288.111000, 283.186200, 319.812600)",
        "(288.447800, 284.477000, 319.140100)",
        "(288.611500, 286.111800, 318.185500)",
        "(288.630800, 286.901600, 317.767400)",
        "(288.497200, 288.008000, 317.811700)",
        "(288.457500, 289.957900, 316.684300)",
        "(288.740400, 292.177000, 315.057800)",
        "(289.003400, 293.725400, 314.421600)",
        "(288.995500, 294.389100, 314.221800)",
        "(289.069000, 295.344500, 314.275700)",
        "(289.483800, 296.614600, 313.789300)",
        "(289.903000, 297.734500, 313.472700)",
        "(290.071400, 298.312600, 313.204700)",
        "(290.254900, 299.343300, 312.792400)",
        "(290.474700, 300.576400, 312.491600)",
        "(291.113200, 301.902800, 311.469200)",
        "(291.741900, 302.842100, 310.748000)",
        "(291.965000, 302.507100, 311.771700)",
        "(292.034100, 302.053000, 312.623500)",
        "(292.266100, 301.730300, 313.392600)",
        "(292.627600, 301.716100, 313.563900)",
        "(292.849400, 301.614400, 313.752700)",
        "(292.977500, 301.578800, 313.851500)",
        "(293.071100, 301.435100, 313.998700)",
        "(293.344800, 301.371500, 313.998000)",
        "(293.701400, 301.259300, 314.055800)",
        "(294.375700, 301.489300, 313.536700)",
        "(294.904700, 301.276600, 313.505400)",
        "(295.184800, 301.033500, 313.677100)",
        "(295.959900, 300.576400, 313.908400)",
        "(296.630000, 300.362300, 313.860300)",
        "(297.424200, 299.803300, 314.345800)",
        "(298.306200, 299.491100, 314.704700)",
        "(298.899400, 299.620300, 314.349200)",
        "(300.095500, 299.682900, 313.763500)",
        "(301.246100, 299.467300, 313.988300)",
        "(302.472400, 299.365700, 313.836000)",
        "(303.513100, 299.331800, 313.789700)",
        "(304.029500, 299.243600, 313.690400)",
        "(305.068000, 298.673900, 314.152800)",
        "(305.972300, 298.054000, 314.907300)",
        "(306.777800, 298.020600, 314.818700)",
        "(307.884200, 297.857500, 314.757000)",
        "(308.443300, 297.715300, 314.770200)",
        "(309.094300, 297.384800, 314.979800)",
        "(310.029200, 297.349300, 314.727400)",
        "(310.728500, 296.907700, 314.983100)",
        "(311.415500, 296.756200, 314.934400)",
        "(311.814900, 296.731200, 314.841700)",
        "(312.469700, 296.573900, 314.832200)",
        "(313.105000, 296.227500, 314.846000)",
        "(313.519700, 296.038600, 314.902500)",
        "(314.002700, 295.433900, 315.059100)",
        "(314.224900, 294.907500, 315.434900)",
        "(314.475700, 294.264600, 315.843200)",
        "(314.961300, 294.189600, 315.276200)",
        "(315.146800, 293.714300, 315.331100)",
        "(315.386400, 292.685700, 315.984000)",
        "(315.478100, 292.183100, 316.370500)",
        "(315.457200, 291.796200, 316.500000)",
        "(315.840600, 291.734200, 315.759900)",
        "(316.039600, 291.278900, 315.642600)",
        "(316.031100, 290.870700, 315.495800)",
        "(316.002400, 290.668500, 315.424600)",
        "(316.005100, 290.073400, 315.469800)",
        "(316.067000, 289.735700, 315.292800)",
        "(316.172100, 289.483300, 314.889500)",
        "(316.116200, 288.880500, 314.830700)",
        "(316.092000, 288.591500, 314.809100)",
        "(315.970300, 287.947400, 314.766200)",
        "(315.985200, 287.292300, 314.857400)",
        "(315.968900, 286.458200, 314.977500)",
        "(315.944300, 286.068800, 315.076900)",
        "(315.836300, 285.112800, 315.348300)",
        "(315.599700, 283.986000, 315.818100)",
        "(315.256200, 283.251600, 316.099700)",
        "(315.062400, 282.588900, 316.148600)",
        "(314.788900, 281.943500, 316.408900)",
        "(314.594200, 281.813000, 316.278700)",
        "(314.067800, 281.585300, 315.999400)",
        "(313.342400, 281.091600, 316.360400)",
        "(312.649000, 280.714500, 316.483200)",
        "(311.886500, 280.309000, 316.630500)",
        "(311.424800, 280.165500, 316.745200)",
        "(310.472600, 279.878800, 317.054500)",
        "(309.463300, 279.548400, 317.601800)",
        "(308.250500, 279.307400, 317.845600)",
        "(307.291000, 279.467800, 317.616900)",
        "(306.832200, 279.303200, 317.688900)",
        "(305.445000, 278.783100, 318.466200)",
        "(303.989800, 278.310400, 318.848500)",
        "(302.520400, 277.566300, 319.820400)",
        "(301.296600, 277.128000, 320.387000)",
        "(300.836400, 277.000500, 320.651900)",
        "(299.907600, 276.371600, 321.424700)",
        "(298.950100, 275.583700, 322.362700)",
        "(297.780600, 274.552400, 323.661000)",
        "(296.828900, 274.225600, 323.890000)",
        "(296.397900, 273.815200, 324.341200)",
        "(295.487300, 273.253100, 325.116800)",
        "(294.672300, 273.388800, 324.923000)",
        "(293.840800, 273.064100, 325.303500)",
        "(293.028000, 272.597000, 325.726000)",
        "(292.488600, 272.228600, 326.047000)",
        "(291.580900, 271.979500, 326.426400)",
        "(290.877700, 271.331000, 326.982400)",
        "(290.163300, 270.918600, 327.463200)",
        "(289.537700, 270.417200, 327.930600)",
        "(289.289000, 270.034700, 328.394100)",
        "(288.740600, 269.855700, 328.527600)",
        "(288.438700, 269.529100, 329.003800)",
        "(288.259300, 268.966900, 329.669600)",
        "(287.907000, 268.924600, 329.634800)",
        "(287.815300, 268.966600, 329.604100)",
        "(287.801100, 268.287900, 330.307000)",
        "(287.459100, 268.332000, 330.278900)",
        "(287.224100, 268.489400, 329.974000)",
        "(287.013500, 268.245200, 330.252100)",
        "(286.941300, 267.924900, 330.600900)",
        "(286.773700, 267.887300, 330.636200)",
        "(286.605600, 267.948300, 330.674800)",
        "(286.330400, 267.988500, 330.938000)",
        "(286.121000, 269.262200, 329.512700)",
        "(286.069500, 269.574200, 329.220200)",
        "(285.919400, 269.638200, 329.568800)",
        "(285.713700, 270.394700, 329.158200)",
        "(285.698400, 271.625100, 328.256600)",
        "(285.564400, 272.399700, 327.939300)",
        "(285.343300, 273.176000, 327.642600)",
        "(285.194800, 276.513900, 324.825800)",
        "(285.395500, 279.599100, 322.258900)",
        "(285.215600, 281.976700, 320.737000)",
        "(284.783000, 284.372900, 319.245300)",
        "(284.681400, 285.491200, 318.620800)",
        "(284.764400, 287.907600, 316.909400)",
        "(284.758400, 290.232400, 315.267500)",
        "(284.486700, 292.257200, 314.196700)",
        "(284.253400, 293.119900, 314.515400)",
        "(284.118400, 293.950000, 314.108400)",
        "(283.957400, 295.777700, 312.979700)",
        "(283.891200, 297.864000, 311.614900)",
        "(283.963700, 299.229600, 311.094800)",
        "(284.191000, 300.382600, 310.697300)",
        "(284.255300, 301.454600, 309.965400)",
        "(284.391800, 303.035600, 308.934900)",
        "(284.750500, 303.667900, 309.026400)",
        "(285.095300, 303.995600, 309.314100)",
        "(285.567100, 305.851800, 307.758400)",
        "(285.961900, 306.859600, 306.737700)",
        "(286.848600, 308.193300, 305.385400)",
        "(287.461000, 308.825000, 305.021200)",
        "(287.965600, 309.698000, 304.286200)",
        "(288.694000, 309.478800, 304.502800)",
        "(288.981400, 309.108300, 305.053500)",
        "(289.478100, 308.632700, 305.725500)",
        "(290.045000, 309.062700, 305.198200)",
        "(290.574000, 308.477400, 306.007700)",
        "(291.017700, 309.337300, 305.473000)",
        "(291.520200, 309.667200, 304.941700)",
        "(292.469500, 309.833900, 304.688100)",
        "(293.305800, 309.917600, 304.682800)",
        "(294.063700, 310.302100, 304.192900)",
        "(295.228500, 309.964000, 304.588600)",
        "(295.871700, 309.154800, 305.320800)",
        "(296.780300, 307.899600, 306.652700)",
        "(297.708600, 307.144900, 307.271900)",
        "(298.862800, 306.270800, 307.996500)",
        "(300.173700, 305.164200, 308.937300)",
        "(300.723100, 304.979700, 309.057000)",
        "(301.971000, 304.978600, 308.683100)",
        "(303.328200, 304.364600, 309.083300)",
        "(304.038600, 303.078300, 310.405600)",
        "(304.769700, 302.140600, 311.266200)",
        "(305.059800, 301.700100, 311.561100)",
        "(305.697600, 300.770100, 312.707900)",
        "(306.955200, 298.528900, 314.220100)",
        "(307.598700, 297.395200, 315.434600)",
        "(308.663100, 296.668900, 315.471900)",
        "(309.297300, 296.318300, 315.514200)",
        "(309.937800, 295.227200, 316.194500)",
        "(310.658900, 294.225000, 316.745300)",
        "(311.477500, 293.099300, 317.071100)",
        "(311.921100, 291.469200, 318.222300)",
        "(312.071000, 291.051500, 318.469000)",
        "(312.599700, 290.318000, 318.386600)",
        "(313.021900, 289.204100, 318.759600)",
        "(313.213000, 287.636800, 319.738300)",
        "(313.183700, 286.818700, 319.791100)",
        "(313.188400, 286.607800, 319.608400)",
        "(313.215000, 285.563000, 319.731200)",
        "(313.047100, 284.235100, 320.365600)",
        "(312.909900, 282.936300, 320.783000)",
        "(312.692600, 281.673300, 321.256200)",
        "(312.520400, 280.965100, 321.575600)",
        "(312.156500, 279.560900, 322.345900)",
        "(311.852800, 278.646900, 322.365100)",
        "(311.539500, 277.778800, 322.445700)",
        "(311.086400, 276.333400, 323.284100)",
        "(310.768500, 275.759100, 323.584700)",
        "(310.409400, 274.826400, 323.820400)",
        "(310.078200, 274.075300, 323.790000)",
        "(309.564000, 272.997400, 324.474700)",
        "(308.800100, 272.242900, 324.758100)",
        "(308.485300, 272.134500, 324.641500)",
        "(308.025100, 271.951400, 324.386000)",
        "(307.294000, 271.617800, 324.412400)",
        "(306.500900, 271.410800, 324.376100)",
        "(305.693700, 271.810300, 323.896800)",
        "(305.419500, 272.087600, 323.402600)",
        "(304.734300, 272.311000, 323.172300)",
        "(304.004300, 272.170500, 323.460000)",
        "(303.112100, 272.153200, 323.690300)",
        "(302.295200, 272.967300, 322.870100)",
        "(301.884700, 273.265300, 322.474700)",
        "(301.026100, 273.323200, 322.433000)",
        "(299.896300, 272.998700, 323.042800)",
        "(298.539800, 273.063700, 323.050800)",
        "(297.290300, 273.022800, 323.105700)",
        "(296.652800, 272.765500, 323.485800)",
        "(295.474700, 272.731200, 323.731300)",
        "(294.405900, 272.836900, 323.695500)",
        "(293.377700, 272.591500, 324.046100)",
        "(292.109600, 272.568800, 324.414800)",
        "(291.589300, 272.348200, 324.696700)",
        "(290.775800, 271.732400, 325.585600)",
        "(290.068000, 271.536500, 326.041400)",
        "(289.343000, 271.821400, 325.855800)",
        "(288.568100, 271.577900, 326.358300)",
        "(288.274200, 271.286000, 326.880900)",
        "(287.780200, 271.706700, 326.515900)",
        "(287.516900, 271.454000, 326.894300)",
        "(286.855100, 270.517900, 327.975100)",
        "(286.190400, 270.030500, 328.595500)",
        "(285.954500, 269.732900, 328.901400)",
        "(285.463800, 269.275900, 329.397100)",
        "(285.203500, 268.066000, 330.674900)",
        "(284.716600, 267.485300, 331.342100)",
        "(284.602100, 267.771100, 331.047500)",
        "(284.607500, 267.831200, 330.955100)",
        "(284.418700, 267.908400, 330.910100)",
        "(284.456700, 267.783100, 331.092700)",
        "(284.382900, 267.165600, 331.812700)",
        "(284.080600, 266.515000, 332.768900)",
        "(283.992100, 266.472100, 332.925200)",
        "(283.866700, 266.920800, 332.730800)",
        "(283.470800, 267.623800, 332.457900)",
        "(283.102100, 269.482100, 331.122500)",
        "(282.912500, 271.030900, 330.328200)",
        "(282.736000, 272.459700, 329.327200)",
        "(282.445600, 276.089900, 326.465800)",
        "(282.155800, 279.151400, 324.494000)",
        "(282.147000, 283.499300, 321.084600)",
        "(282.363400, 288.056200, 317.317900)",
        "(282.391900, 289.451600, 316.480800)",
        "(282.196500, 291.752600, 315.519200)",
        "(282.423100, 295.873900, 312.138800)",
        "(283.230200, 299.999000, 308.634600)",
        "(283.868000, 301.698900, 308.075200)",
        "(284.181600, 302.671400, 307.599200)",
        "(284.909200, 305.972200, 304.667500)",
        "(286.141200, 308.134600, 302.886000)",
        "(287.441500, 309.167300, 302.487600)",
        "(288.324100, 310.094300, 302.361100)",
        "(288.721400, 310.457900, 302.358500)",
        "(289.622900, 311.727100, 301.643400)",
        "(290.563300, 312.276300, 301.528200)",
        "(291.466000, 311.387900, 303.008600)",
        "(292.212600, 311.320700, 303.480000)",
        "(292.508500, 311.666400, 303.099700)",
        "(293.494100, 311.107700, 303.879900)",
        "(294.396200, 309.433600, 305.862600)",
        "(295.106100, 309.465900, 305.903600)",
        "(295.959200, 309.954300, 305.303900)",
        "(296.553300, 309.781500, 305.412100)",
        "(297.606200, 309.644100, 305.329100)",
        "(298.403000, 309.792700, 304.980900)",
        "(299.352700, 309.291700, 305.357800)",
        "(300.220700, 308.586900, 305.870800)",
        "(300.733400, 308.391800, 306.007900)",
        "(301.512500, 308.457200, 305.602800)",
        "(302.385400, 308.080700, 305.922700)",
        "(303.231000, 307.826000, 305.895600)",
        "(304.019000, 308.032500, 305.365100)",
        "(304.592600, 307.800800, 305.426700)",
        "(305.747300, 307.365400, 305.660500)",
        "(306.707500, 307.110300, 305.490900)",
        "(307.742100, 306.431500, 306.045900)",
        "(308.893100, 305.591700, 306.515400)",
        "(309.337400, 305.267900, 306.621500)",
        "(309.936300, 304.201800, 307.583100)",
        "(310.636800, 303.028300, 308.417100)",
        "(311.424500, 302.773700, 308.142300)",
        "(312.253300, 302.357500, 307.961500)",
        "(312.537100, 302.119800, 308.016200)",
        "(313.051000, 301.398800, 308.171000)",
        "(312.946700, 300.926400, 308.241000)",
        "(312.846400, 300.022000, 308.634200)",
        "(313.135600, 299.030900, 308.789000)",
        "(313.224500, 298.650900, 308.830200)",
        "(313.402700, 297.847800, 308.951300)",
        "(313.481100, 297.043700, 309.125500)",
        "(313.424000, 296.415600, 309.048500)",
        "(313.465700, 295.776700, 308.907400)",
[truncated: 526,361 more chars]
