# Supplementary material for: Playing the mirror game in virtual reality with an autonomous character
Source: Sci Rep. 2022 Dec 9;12:21329. doi: 10.1038/s41598-022-25197-z (PMC9734752; doi:10.1038/s41598-022-25197-z)
Supplement: Supplementary file 2 — Supplementary Information 1. [file 41598_2022_25197_MOESM2_ESM.zip › Data/Couple23/condition1_trial1_player1.json]

{
    "isFemale": false,
    "eyesLevel": 1.678530216217041,
    "timestamps": [
        0.0,
        0.019989013671875,
        0.0399932861328125,
        0.05999755859375,
        0.0800018310546875,
        0.0999908447265625,
        0.1199951171875,
        0.1399993896484375,
        0.1599884033203125,
        0.17999267578125,
        0.1999969482421875,
        0.220001220703125,
        0.239990234375,
        0.2599945068359375,
        0.279998779296875,
        0.29998779296875,
        0.3199920654296875,
        0.339996337890625,
        0.3600006103515625,
        0.3799896240234375,
        0.399993896484375,
        0.4199981689453125,
        0.44000244140625,
        0.459991455078125,
        0.4799957275390625,
        0.5,
        0.519989013671875,
        0.5399932861328125,
        0.55999755859375,
        0.5800018310546875,
        0.5999908447265625,
        0.6199951171875,
        0.6399993896484375,
        0.6599884033203125,
        0.67999267578125,
        0.6999969482421875,
        0.720001220703125,
        0.739990234375,
        0.7599945068359375,
        0.779998779296875,
        0.79998779296875,
        0.8199920654296875,
        0.839996337890625,
        0.8600006103515625,
        0.8799896240234375,
        0.899993896484375,
        0.9199981689453125,
        0.94000244140625,
        0.959991455078125,
        0.9799957275390625,
        1.0,
        1.019989013671875,
        1.0399932861328126,
        1.05999755859375,
        1.0800018310546876,
        1.0999908447265626,
        1.1199951171875,
        1.1399993896484376,
        1.1599884033203126,
        1.17999267578125,
        1.1999969482421876,
        1.220001220703125,
        1.239990234375,
        1.2599945068359376,
        1.279998779296875,
        1.29998779296875,
        1.3199920654296876,
        1.339996337890625,
        1.3600006103515626,
        1.3799896240234376,
        1.399993896484375,
        1.4199981689453126,
        1.44000244140625,
        1.459991455078125,
        1.4799957275390626,
        1.5,
        1.519989013671875,
        1.5399932861328126,
        1.55999755859375,
        1.5800018310546876,
        1.5999908447265626,
        1.6199951171875,
        1.6399993896484376,
        1.6599884033203126,
        1.67999267578125,
        1.6999969482421876,
        1.720001220703125,
        1.739990234375,
        1.7599945068359376,
        1.779998779296875,
        1.79998779296875,
        1.8199920654296876,
        1.839996337890625,
        1.8600006103515626,
        1.8799896240234376,
        1.899993896484375,
        1.9199981689453126,
        1.94000244140625,
        1.959991455078125,
        1.9799957275390626,
        2.0,
        2.019989013671875,
        2.0399932861328127,
        2.05999755859375,
        2.0800018310546877,
        2.0999908447265627,
        2.1199951171875,
        2.1399993896484377,
        2.1599884033203127,
        2.17999267578125,
        2.1999969482421877,
        2.220001220703125,
        2.239990234375,
        2.2599945068359377,
        2.279998779296875,
        2.29998779296875,
        2.3199920654296877,
        2.339996337890625,
        2.3600006103515627,
        2.3799896240234377,
        2.399993896484375,
        2.4199981689453127,
        2.44000244140625,
        2.459991455078125,
        2.4799957275390627,
        2.5,
        2.519989013671875,
        2.5399932861328127,
        2.55999755859375,
        2.5800018310546877,
        2.5999908447265627,
        2.6199951171875,
        2.6399993896484377,
        2.6599884033203127,
        2.67999267578125,
        2.6999969482421877,
        2.720001220703125,
        2.739990234375,
        2.7599945068359377,
        2.779998779296875,
        2.79998779296875,
        2.8199920654296877,
        2.839996337890625,
        2.8600006103515627,
        2.8799896240234377,
        2.899993896484375,
        2.9199981689453127,
        2.94000244140625,
        2.959991455078125,
        2.9799957275390627,
        3.0,
        3.019989013671875,
        3.0399932861328127,
        3.05999755859375,
        3.0800018310546877,
        3.0999908447265627,
        3.1199951171875,
        3.1399993896484377,
        3.1599884033203127,
        3.17999267578125,
        3.1999969482421877,
        3.220001220703125,
        3.239990234375,
        3.2599945068359377,
        3.279998779296875,
        3.29998779296875,
        3.3199920654296877,
        3.339996337890625,
        3.3600006103515627,
        3.3799896240234377,
        3.399993896484375,
        3.4199981689453127,
        3.44000244140625,
        3.459991455078125,
        3.4799957275390627,
        3.5,
        3.519989013671875,
        3.5399932861328127,
        3.55999755859375,
        3.5800018310546877,
        3.5999908447265627,
        3.6199951171875,
        3.6399993896484377,
        3.6599884033203127,
        3.67999267578125,
        3.6999969482421877,
        3.720001220703125,
        3.739990234375,
        3.7599945068359377,
        3.779998779296875,
        3.79998779296875,
        3.8199920654296877,
        3.839996337890625,
        3.8600006103515627,
        3.8799896240234377,
        3.899993896484375,
        3.9199981689453127,
        3.94000244140625,
        3.959991455078125,
        3.9799957275390627,
        4.0,
        4.019989013671875,
        4.0399932861328129,
        4.05999755859375,
        4.0800018310546879,
        4.0999908447265629,
        4.1199951171875,
        4.1399993896484379,
        4.1599884033203129,
        4.17999267578125,
        4.1999969482421879,
        4.220001220703125,
        4.239990234375,
        4.2599945068359379,
        4.279998779296875,
        4.29998779296875,
        4.3199920654296879,
        4.339996337890625,
        4.3600006103515629,
        4.3799896240234379,
        4.399993896484375,
        4.4199981689453129,
        4.44000244140625,
        4.459991455078125,
        4.4799957275390629,
        4.5,
        4.519989013671875,
        4.5399932861328129,
        4.55999755859375,
        4.5800018310546879,
        4.5999908447265629,
        4.6199951171875,
        4.6399993896484379,
        4.6599884033203129,
        4.67999267578125,
        4.6999969482421879,
        4.720001220703125,
        4.739990234375,
        4.7599945068359379,
        4.779998779296875,
        4.79998779296875,
        4.8199920654296879,
        4.839996337890625,
        4.8600006103515629,
        4.8799896240234379,
        4.899993896484375,
        4.9199981689453129,
        4.94000244140625,
        4.959991455078125,
        4.9799957275390629,
        5.0,
        5.019989013671875,
        5.0399932861328129,
        5.05999755859375,
        5.0800018310546879,
        5.0999908447265629,
        5.1199951171875,
        5.1399993896484379,
        5.1599884033203129,
        5.17999267578125,
        5.1999969482421879,
        5.220001220703125,
        5.239990234375,
        5.2599945068359379,
        5.279998779296875,
        5.29998779296875,
        5.3199920654296879,
        5.339996337890625,
        5.3600006103515629,
        5.3799896240234379,
        5.399993896484375,
        5.4199981689453129,
        5.44000244140625,
        5.459991455078125,
        5.4799957275390629,
        5.5,
        5.519989013671875,
        5.5399932861328129,
        5.55999755859375,
        5.5800018310546879,
        5.5999908447265629,
        5.6199951171875,
        5.6399993896484379,
        5.6599884033203129,
        5.67999267578125,
        5.6999969482421879,
        5.720001220703125,
        5.739990234375,
        5.7599945068359379,
        5.779998779296875,
        5.79998779296875,
        5.8199920654296879,
        5.839996337890625,
        5.8600006103515629,
        5.8799896240234379,
        5.899993896484375,
        5.9199981689453129,
        5.94000244140625,
        5.959991455078125,
        5.9799957275390629,
        6.0,
        6.019989013671875,
        6.0399932861328129,
        6.05999755859375,
        6.0800018310546879,
        6.0999908447265629,
        6.1199951171875,
        6.1399993896484379,
        6.1599884033203129,
        6.17999267578125,
        6.1999969482421879,
        6.220001220703125,
        6.239990234375,
        6.2599945068359379,
        6.279998779296875,
        6.29998779296875,
        6.3199920654296879,
        6.339996337890625,
        6.3600006103515629,
        6.3799896240234379,
        6.399993896484375,
        6.4199981689453129,
        6.44000244140625,
        6.459991455078125,
        6.4799957275390629,
        6.5,
        6.519989013671875,
        6.5399932861328129,
        6.55999755859375,
        6.5800018310546879,
        6.5999908447265629,
        6.6199951171875,
        6.6399993896484379,
        6.6599884033203129,
        6.67999267578125,
        6.6999969482421879,
        6.720001220703125,
        6.739990234375,
        6.7599945068359379,
        6.779998779296875,
        6.79998779296875,
        6.8199920654296879,
        6.839996337890625,
        6.8600006103515629,
        6.8799896240234379,
        6.899993896484375,
        6.9199981689453129,
        6.94000244140625,
        6.959991455078125,
        6.9799957275390629,
        7.0,
        7.019989013671875,
        7.0399932861328129,
        7.05999755859375,
        7.0800018310546879,
        7.0999908447265629,
        7.1199951171875,
        7.1399993896484379,
        7.1599884033203129,
        7.17999267578125,
        7.1999969482421879,
        7.220001220703125,
        7.239990234375,
        7.2599945068359379,
        7.279998779296875,
        7.29998779296875,
        7.3199920654296879,
        7.339996337890625,
        7.3600006103515629,
        7.3799896240234379,
        7.399993896484375,
        7.4199981689453129,
        7.44000244140625,
        7.459991455078125,
        7.4799957275390629,
        7.5,
        7.519989013671875,
        7.5399932861328129,
        7.55999755859375,
        7.5800018310546879,
        7.5999908447265629,
        7.6199951171875,
        7.6399993896484379,
        7.6599884033203129,
        7.67999267578125,
        7.6999969482421879,
        7.720001220703125,
        7.739990234375,
        7.7599945068359379,
        7.779998779296875,
        7.79998779296875,
        7.8199920654296879,
        7.839996337890625,
        7.8600006103515629,
        7.8799896240234379,
        7.899993896484375,
        7.9199981689453129,
        7.94000244140625,
        7.959991455078125,
        7.9799957275390629,
        8.0,
        8.019989013671875,
        8.039993286132813,
        8.05999755859375,
        8.080001831054688,
        8.099990844726563,
        8.1199951171875,
        8.139999389648438,
        8.159988403320313,
        8.17999267578125,
        8.199996948242188,
        8.220001220703125,
        8.239990234375,
        8.259994506835938,
        8.279998779296875,
        8.29998779296875,
        8.319992065429688,
        8.339996337890625,
        8.360000610351563,
        8.379989624023438,
        8.399993896484375,
        8.419998168945313,
        8.44000244140625,
        8.459991455078125,
        8.479995727539063,
        8.5,
        8.519989013671875,
        8.539993286132813,
        8.55999755859375,
        8.580001831054688,
        8.599990844726563,
        8.6199951171875,
        8.639999389648438,
        8.659988403320313,
        8.67999267578125,
        8.699996948242188,
        8.720001220703125,
        8.739990234375,
        8.759994506835938,
        8.779998779296875,
        8.79998779296875,
        8.819992065429688,
        8.839996337890625,
        8.860000610351563,
        8.879989624023438,
        8.899993896484375,
        8.919998168945313,
        8.94000244140625,
        8.959991455078125,
        8.979995727539063,
        9.0,
        9.019989013671875,
        9.039993286132813,
        9.05999755859375,
        9.080001831054688,
        9.099990844726563,
        9.1199951171875,
        9.139999389648438,
        9.159988403320313,
        9.17999267578125,
        9.199996948242188,
        9.220001220703125,
        9.239990234375,
        9.259994506835938,
        9.279998779296875,
        9.29998779296875,
        9.319992065429688,
        9.339996337890625,
        9.360000610351563,
        9.379989624023438,
        9.399993896484375,
        9.419998168945313,
        9.44000244140625,
        9.459991455078125,
        9.479995727539063,
        9.5,
        9.519989013671875,
        9.539993286132813,
        9.55999755859375,
        9.580001831054688,
        9.599990844726563,
        9.6199951171875,
        9.639999389648438,
        9.659988403320313,
        9.67999267578125,
        9.699996948242188,
        9.720001220703125,
        9.739990234375,
        9.759994506835938,
        9.779998779296875,
        9.79998779296875,
        9.819992065429688,
        9.839996337890625,
        9.860000610351563,
        9.879989624023438,
        9.899993896484375,
        9.919998168945313,
        9.94000244140625,
        9.959991455078125,
        9.979995727539063,
        10.0,
        10.019989013671875,
        10.039993286132813,
        10.05999755859375,
        10.080001831054688,
        10.099990844726563,
        10.1199951171875,
        10.139999389648438,
        10.159988403320313,
        10.17999267578125,
        10.199996948242188,
        10.220001220703125,
        10.239990234375,
        10.259994506835938,
        10.279998779296875,
        10.29998779296875,
        10.319992065429688,
        10.339996337890625,
        10.360000610351563,
        10.379989624023438,
        10.399993896484375,
        10.419998168945313,
        10.44000244140625,
        10.459991455078125,
        10.479995727539063,
        10.5,
        10.519989013671875,
        10.539993286132813,
        10.55999755859375,
        10.580001831054688,
        10.599990844726563,
        10.6199951171875,
        10.639999389648438,
        10.659988403320313,
        10.67999267578125,
        10.699996948242188,
        10.720001220703125,
        10.739990234375,
        10.759994506835938,
        10.779998779296875,
        10.79998779296875,
        10.819992065429688,
        10.839996337890625,
        10.860000610351563,
        10.879989624023438,
        10.899993896484375,
        10.919998168945313,
        10.94000244140625,
        10.959991455078125,
        10.979995727539063,
        11.0,
        11.019989013671875,
        11.039993286132813,
        11.05999755859375,
        11.080001831054688,
        11.099990844726563,
        11.1199951171875,
        11.139999389648438,
        11.159988403320313,
        11.17999267578125,
        11.199996948242188,
        11.220001220703125,
        11.239990234375,
        11.259994506835938,
        11.279998779296875,
        11.29998779296875,
        11.319992065429688,
        11.339996337890625,
        11.360000610351563,
        11.379989624023438,
        11.399993896484375,
        11.419998168945313,
        11.44000244140625,
        11.459991455078125,
        11.479995727539063,
        11.5,
        11.519989013671875,
        11.539993286132813,
        11.55999755859375,
        11.580001831054688,
        11.599990844726563,
        11.6199951171875,
        11.639999389648438,
        11.659988403320313,
        11.67999267578125,
        11.699996948242188,
        11.720001220703125,
        11.739990234375,
        11.759994506835938,
        11.779998779296875,
        11.79998779296875,
        11.819992065429688,
        11.839996337890625,
        11.860000610351563,
        11.879989624023438,
        11.899993896484375,
        11.919998168945313,
        11.94000244140625,
        11.959991455078125,
        11.979995727539063,
        12.0,
        12.019989013671875,
        12.039993286132813,
        12.05999755859375,
        12.080001831054688,
        12.099990844726563,
        12.1199951171875,
        12.139999389648438,
        12.159988403320313,
        12.17999267578125,
        12.199996948242188,
        12.220001220703125,
        12.239990234375,
        12.259994506835938,
        12.279998779296875,
        12.29998779296875,
        12.319992065429688,
        12.339996337890625,
        12.360000610351563,
        12.379989624023438,
        12.399993896484375,
        12.419998168945313,
        12.44000244140625,
        12.459991455078125,
        12.479995727539063,
        12.5,
        12.519989013671875,
        12.539993286132813,
        12.55999755859375,
        12.580001831054688,
        12.599990844726563,
        12.6199951171875,
        12.639999389648438,
        12.659988403320313,
        12.67999267578125,
        12.699996948242188,
        12.720001220703125,
        12.739990234375,
        12.759994506835938,
        12.779998779296875,
        12.79998779296875,
        12.819992065429688,
        12.839996337890625,
        12.860000610351563,
        12.879989624023438,
        12.899993896484375,
        12.919998168945313,
        12.94000244140625,
        12.959991455078125,
        12.979995727539063,
        13.0,
        13.019989013671875,
        13.039993286132813,
        13.05999755859375,
        13.080001831054688,
        13.099990844726563,
        13.1199951171875,
        13.139999389648438,
        13.159988403320313,
        13.17999267578125,
        13.199996948242188,
        13.220001220703125,
        13.239990234375,
        13.259994506835938,
        13.279998779296875,
        13.29998779296875,
        13.319992065429688,
        13.339996337890625,
        13.360000610351563,
        13.379989624023438,
        13.399993896484375,
        13.419998168945313,
        13.44000244140625,
        13.459991455078125,
        13.479995727539063,
        13.5,
        13.519989013671875,
        13.539993286132813,
        13.55999755859375,
        13.580001831054688,
        13.599990844726563,
        13.6199951171875,
        13.639999389648438,
        13.659988403320313,
        13.67999267578125,
        13.699996948242188,
        13.720001220703125,
        13.739990234375,
        13.759994506835938,
        13.779998779296875,
        13.79998779296875,
        13.819992065429688,
        13.839996337890625,
        13.860000610351563,
        13.879989624023438,
        13.899993896484375,
        13.919998168945313,
        13.94000244140625,
        13.959991455078125,
        13.979995727539063,
        14.0,
        14.019989013671875,
        14.039993286132813,
        14.05999755859375,
        14.080001831054688,
        14.099990844726563,
        14.1199951171875,
        14.139999389648438,
        14.159988403320313,
        14.17999267578125,
        14.199996948242188,
        14.220001220703125,
        14.239990234375,
        14.259994506835938,
        14.279998779296875,
        14.29998779296875,
        14.319992065429688,
        14.339996337890625,
        14.360000610351563,
        14.379989624023438,
        14.399993896484375,
        14.419998168945313,
        14.44000244140625,
        14.459991455078125,
        14.479995727539063,
        14.5,
        14.519989013671875,
        14.539993286132813,
        14.55999755859375,
        14.580001831054688,
        14.599990844726563,
        14.6199951171875,
        14.639999389648438,
        14.659988403320313,
        14.67999267578125,
        14.699996948242188,
        14.720001220703125,
        14.739990234375,
        14.759994506835938,
        14.779998779296875,
        14.79998779296875,
        14.819992065429688,
        14.839996337890625,
        14.860000610351563,
        14.879989624023438,
        14.899993896484375,
        14.919998168945313,
        14.94000244140625,
        14.959991455078125,
        14.979995727539063,
        15.0,
        15.019989013671875,
        15.039993286132813,
        15.05999755859375,
        15.080001831054688,
        15.099990844726563,
        15.1199951171875,
        15.139999389648438,
        15.159988403320313,
        15.17999267578125,
        15.199996948242188,
        15.220001220703125,
        15.239990234375,
        15.259994506835938,
        15.279998779296875,
        15.29998779296875,
        15.319992065429688,
        15.339996337890625,
        15.360000610351563,
        15.379989624023438,
        15.399993896484375,
        15.419998168945313,
        15.44000244140625,
        15.459991455078125,
        15.479995727539063,
        15.5,
        15.519989013671875,
        15.539993286132813,
        15.55999755859375,
        15.580001831054688,
        15.599990844726563,
        15.6199951171875,
        15.639999389648438,
        15.659988403320313,
        15.67999267578125,
        15.699996948242188,
        15.720001220703125,
        15.739990234375,
        15.759994506835938,
        15.779998779296875,
        15.79998779296875,
        15.819992065429688,
        15.839996337890625,
        15.860000610351563,
        15.879989624023438,
        15.899993896484375,
        15.919998168945313,
        15.94000244140625,
        15.959991455078125,
        15.979995727539063,
        16.0,
        16.019989013671876,
        16.039993286132814,
        16.05999755859375,
        16.080001831054689,
        16.099990844726564,
        16.1199951171875,
        16.139999389648439,
        16.159988403320314,
        16.17999267578125,
        16.199996948242189,
        16.220001220703126,
        16.239990234375,
        16.259994506835939,
        16.279998779296876,
        16.29998779296875,
        16.319992065429689,
        16.339996337890626,
        16.360000610351564,
        16.379989624023439,
        16.399993896484376,
        16.419998168945314,
        16.44000244140625,
        16.459991455078126,
        16.479995727539064,
        16.5,
        16.519989013671876,
        16.539993286132814,
        16.55999755859375,
        16.580001831054689,
        16.599990844726564,
        16.6199951171875,
        16.639999389648439,
        16.659988403320314,
        16.67999267578125,
        16.699996948242189,
        16.720001220703126,
        16.739990234375,
        16.759994506835939,
        16.779998779296876,
        16.79998779296875,
        16.819992065429689,
        16.839996337890626,
        16.860000610351564,
        16.879989624023439,
        16.899993896484376,
        16.919998168945314,
        16.94000244140625,
        16.959991455078126,
        16.979995727539064,
        17.0,
        17.019989013671876,
        17.039993286132814,
        17.05999755859375,
        17.080001831054689,
        17.099990844726564,
        17.1199951171875,
        17.139999389648439,
        17.159988403320314,
        17.17999267578125,
        17.199996948242189,
        17.220001220703126,
        17.239990234375,
        17.259994506835939,
        17.279998779296876,
        17.29998779296875,
        17.319992065429689,
        17.339996337890626,
        17.360000610351564,
        17.379989624023439,
        17.399993896484376,
        17.419998168945314,
        17.44000244140625,
        17.459991455078126,
        17.479995727539064,
        17.5,
        17.519989013671876,
        17.539993286132814,
        17.55999755859375,
        17.580001831054689,
        17.599990844726564,
        17.6199951171875,
        17.639999389648439,
        17.659988403320314,
        17.67999267578125,
        17.699996948242189,
        17.720001220703126,
        17.739990234375,
        17.759994506835939,
        17.779998779296876,
        17.79998779296875,
        17.819992065429689,
        17.839996337890626,
        17.860000610351564,
        17.879989624023439,
        17.899993896484376,
        17.919998168945314,
        17.94000244140625,
        17.959991455078126,
        17.979995727539064,
        18.0,
        18.019989013671876,
        18.039993286132814,
        18.05999755859375,
        18.080001831054689,
        18.099990844726564,
        18.1199951171875,
        18.139999389648439,
        18.159988403320314,
        18.17999267578125,
        18.199996948242189,
        18.220001220703126,
        18.239990234375,
        18.259994506835939,
        18.279998779296876,
        18.29998779296875,
        18.319992065429689,
        18.339996337890626,
        18.360000610351564,
        18.379989624023439,
        18.399993896484376,
        18.419998168945314,
        18.44000244140625,
        18.459991455078126,
        18.479995727539064,
        18.5,
        18.519989013671876,
        18.539993286132814,
        18.55999755859375,
        18.580001831054689,
        18.599990844726564,
        18.6199951171875,
        18.639999389648439,
        18.659988403320314,
        18.67999267578125,
        18.699996948242189,
        18.720001220703126,
        18.739990234375,
        18.759994506835939,
        18.779998779296876,
        18.79998779296875,
        18.819992065429689,
        18.839996337890626,
        18.860000610351564,
        18.879989624023439,
        18.899993896484376,
        18.919998168945314,
        18.939987182617189,
        18.959991455078126,
        18.979995727539064,
        19.0,
        19.019989013671876,
        19.039993286132814,
        19.05999755859375,
        19.080001831054689,
        19.099990844726564,
        19.1199951171875,
        19.139999389648439,
        19.159988403320314,
        19.17999267578125,
        19.199996948242189,
        19.220001220703126,
        19.239990234375,
        19.259994506835939,
        19.279998779296876,
        19.29998779296875,
        19.319992065429689,
        19.339996337890626,
        19.360000610351564,
        19.379989624023439,
        19.399993896484376,
        19.419998168945314,
        19.439987182617189,
        19.459991455078126,
        19.479995727539064,
        19.5,
        19.519989013671876,
        19.539993286132814,
        19.55999755859375,
        19.580001831054689,
        19.599990844726564,
        19.6199951171875,
        19.639999389648439,
        19.659988403320314,
        19.67999267578125,
        19.699996948242189,
        19.720001220703126,
        19.739990234375,
        19.759994506835939,
        19.779998779296876,
        19.79998779296875,
        19.819992065429689,
        19.839996337890626,
        19.860000610351564,
        19.879989624023439,
        19.899993896484376,
        19.919998168945314,
        19.939987182617189,
        19.959991455078126,
        19.979995727539064,
        20.0,
        20.019989013671876,
        20.039993286132814,
        20.05999755859375,
        20.080001831054689,
        20.099990844726564,
        20.1199951171875,
        20.139999389648439,
        20.159988403320314,
        20.17999267578125,
        20.199996948242189,
        20.220001220703126,
        20.239990234375,
        20.259994506835939,
        20.279998779296876,
        20.29998779296875,
        20.319992065429689,
        20.339996337890626,
        20.360000610351564,
        20.379989624023439,
        20.399993896484376,
        20.419998168945314,
        20.439987182617189,
        20.459991455078126,
        20.479995727539064,
        20.5,
        20.519989013671876,
        20.539993286132814,
        20.55999755859375,
        20.580001831054689,
        20.599990844726564,
        20.6199951171875,
        20.639999389648439,
        20.659988403320314,
        20.67999267578125,
        20.699996948242189,
        20.720001220703126,
        20.739990234375,
        20.759994506835939,
        20.779998779296876,
        20.79998779296875,
        20.819992065429689,
        20.839996337890626,
        20.860000610351564,
        20.879989624023439,
        20.899993896484376,
        20.919998168945314,
        20.939987182617189,
        20.959991455078126,
        20.979995727539064,
        21.0,
        21.019989013671876,
        21.039993286132814,
        21.05999755859375,
        21.080001831054689,
        21.099990844726564,
        21.1199951171875,
        21.139999389648439,
        21.159988403320314,
        21.17999267578125,
        21.199996948242189,
        21.220001220703126,
        21.239990234375,
        21.259994506835939,
        21.279998779296876,
        21.29998779296875,
        21.319992065429689,
        21.339996337890626,
        21.360000610351564,
        21.379989624023439,
        21.399993896484376,
        21.419998168945314,
        21.439987182617189,
        21.459991455078126,
        21.479995727539064,
        21.5,
        21.519989013671876,
        21.539993286132814,
        21.55999755859375,
        21.580001831054689,
        21.599990844726564,
        21.6199951171875,
        21.639999389648439,
        21.659988403320314,
        21.67999267578125,
        21.699996948242189,
        21.720001220703126,
        21.739990234375,
        21.759994506835939,
        21.779998779296876,
        21.79998779296875,
        21.819992065429689,
        21.839996337890626,
        21.860000610351564,
        21.879989624023439,
        21.899993896484376,
        21.919998168945314,
        21.939987182617189,
        21.959991455078126,
        21.979995727539064,
        22.0,
        22.019989013671876,
        22.039993286132814,
        22.05999755859375,
        22.080001831054689,
        22.099990844726564,
        22.1199951171875,
        22.139999389648439,
        22.159988403320314,
        22.17999267578125,
        22.199996948242189,
        22.220001220703126,
        22.239990234375,
        22.259994506835939,
        22.279998779296876,
        22.29998779296875,
        22.319992065429689,
        22.339996337890626,
        22.360000610351564,
        22.379989624023439,
        22.399993896484376,
        22.419998168945314,
        22.439987182617189,
        22.459991455078126,
        22.479995727539064,
        22.5,
        22.519989013671876,
        22.539993286132814,
        22.55999755859375,
        22.580001831054689,
        22.599990844726564,
        22.6199951171875,
        22.639999389648439,
        22.659988403320314,
        22.67999267578125,
        22.699996948242189,
        22.720001220703126,
        22.739990234375,
        22.759994506835939,
        22.779998779296876,
        22.79998779296875,
        22.819992065429689,
        22.839996337890626,
        22.860000610351564,
        22.879989624023439,
        22.899993896484376,
        22.919998168945314,
        22.939987182617189,
        22.959991455078126,
        22.979995727539064,
        23.0,
        23.019989013671876,
        23.039993286132814,
        23.05999755859375,
        23.080001831054689,
        23.099990844726564,
        23.1199951171875,
        23.139999389648439,
        23.159988403320314,
        23.17999267578125,
        23.199996948242189,
        23.220001220703126,
        23.239990234375,
        23.259994506835939,
        23.279998779296876,
        23.29998779296875,
        23.319992065429689,
        23.339996337890626,
        23.360000610351564,
        23.379989624023439,
        23.399993896484376,
        23.419998168945314,
        23.439987182617189,
        23.459991455078126,
        23.479995727539064,
        23.5,
        23.519989013671876,
        23.539993286132814,
        23.55999755859375,
        23.580001831054689,
        23.599990844726564,
        23.6199951171875,
        23.639999389648439,
        23.659988403320314,
        23.67999267578125,
        23.699996948242189,
        23.720001220703126,
        23.739990234375,
        23.759994506835939,
        23.779998779296876,
        23.79998779296875,
        23.819992065429689,
        23.839996337890626,
        23.860000610351564,
        23.879989624023439,
        23.899993896484376,
        23.919998168945314,
        23.939987182617189,
        23.959991455078126,
        23.979995727539064,
        24.0,
        24.019989013671876,
        24.039993286132814,
        24.05999755859375,
        24.080001831054689,
        24.099990844726564,
        24.1199951171875,
        24.139999389648439,
        24.159988403320314,
        24.17999267578125,
        24.199996948242189,
        24.220001220703126,
        24.239990234375,
        24.259994506835939,
        24.279998779296876,
        24.29998779296875,
        24.319992065429689,
        24.339996337890626,
        24.360000610351564,
        24.379989624023439,
        24.399993896484376,
        24.419998168945314,
        24.439987182617189,
        24.459991455078126,
        24.479995727539064,
        24.5,
        24.519989013671876,
        24.539993286132814,
        24.55999755859375,
        24.580001831054689,
        24.599990844726564,
        24.6199951171875,
        24.639999389648439,
        24.659988403320314,
        24.67999267578125,
        24.699996948242189,
        24.720001220703126,
        24.739990234375,
        24.759994506835939,
        24.779998779296876,
        24.79998779296875,
        24.819992065429689,
        24.839996337890626,
        24.860000610351564,
        24.879989624023439,
        24.899993896484376,
        24.919998168945314,
        24.939987182617189,
        24.959991455078126,
        24.979995727539064,
        25.0,
        25.019989013671876,
        25.039993286132814,
        25.05999755859375,
        25.080001831054689,
        25.099990844726564,
        25.1199951171875,
        25.139999389648439,
        25.159988403320314,
        25.17999267578125,
        25.199996948242189,
        25.220001220703126,
        25.239990234375,
        25.259994506835939,
        25.279998779296876,
        25.29998779296875,
        25.319992065429689,
        25.339996337890626,
        25.360000610351564,
        25.379989624023439,
        25.399993896484376,
        25.419998168945314,
        25.439987182617189,
        25.459991455078126,
        25.479995727539064,
        25.5,
        25.519989013671876,
        25.539993286132814,
        25.55999755859375,
        25.580001831054689,
        25.599990844726564,
        25.6199951171875,
        25.639999389648439,
        25.659988403320314,
        25.67999267578125,
        25.699996948242189,
        25.720001220703126,
        25.739990234375,
        25.759994506835939,
        25.779998779296876,
        25.79998779296875,
        25.819992065429689,
        25.839996337890626,
        25.860000610351564,
        25.879989624023439,
        25.899993896484376,
        25.919998168945314,
        25.939987182617189,
        25.959991455078126,
        25.979995727539064,
        26.0,
        26.019989013671876,
        26.039993286132814,
        26.05999755859375,
        26.080001831054689,
        26.099990844726564,
        26.1199951171875,
        26.139999389648439,
        26.159988403320314,
        26.17999267578125,
        26.199996948242189,
        26.220001220703126,
        26.239990234375,
        26.259994506835939,
        26.279998779296876,
        26.29998779296875,
        26.319992065429689,
        26.339996337890626,
        26.360000610351564,
        26.379989624023439,
        26.399993896484376,
        26.419998168945314,
        26.439987182617189,
        26.459991455078126,
        26.479995727539064,
        26.5,
        26.519989013671876,
        26.539993286132814,
        26.55999755859375,
        26.580001831054689,
        26.599990844726564,
        26.6199951171875,
        26.639999389648439,
        26.659988403320314,
        26.67999267578125,
        26.699996948242189,
        26.720001220703126,
        26.739990234375,
        26.759994506835939,
        26.779998779296876,
        26.79998779296875,
        26.819992065429689,
        26.839996337890626,
        26.860000610351564,
        26.879989624023439,
        26.899993896484376,
        26.919998168945314,
        26.939987182617189,
        26.959991455078126,
        26.979995727539064,
        27.0,
        27.019989013671876,
        27.039993286132814,
        27.05999755859375,
        27.080001831054689,
        27.099990844726564,
        27.1199951171875,
        27.139999389648439,
        27.159988403320314,
        27.17999267578125,
        27.199996948242189,
        27.220001220703126,
        27.239990234375,
        27.259994506835939,
        27.279998779296876,
        27.29998779296875,
        27.319992065429689,
        27.339996337890626,
        27.360000610351564,
        27.379989624023439,
        27.399993896484376,
        27.419998168945314,
        27.439987182617189,
        27.459991455078126,
        27.479995727539064,
        27.5,
        27.519989013671876,
        27.539993286132814,
        27.55999755859375,
        27.580001831054689,
        27.599990844726564,
        27.6199951171875,
        27.639999389648439,
        27.659988403320314,
        27.67999267578125,
        27.699996948242189,
        27.720001220703126,
        27.739990234375,
        27.759994506835939,
        27.779998779296876,
        27.79998779296875,
        27.819992065429689,
        27.839996337890626,
        27.860000610351564,
        27.879989624023439,
        27.899993896484376,
        27.919998168945314,
        27.939987182617189,
        27.959991455078126,
        27.979995727539064,
        28.0,
        28.019989013671876,
        28.039993286132814,
        28.05999755859375,
        28.080001831054689,
        28.099990844726564,
        28.1199951171875,
        28.139999389648439,
        28.159988403320314,
        28.17999267578125,
        28.199996948242189,
        28.220001220703126,
        28.239990234375,
        28.259994506835939,
        28.279998779296876,
        28.29998779296875,
        28.319992065429689,
        28.339996337890626,
        28.360000610351564,
        28.379989624023439,
        28.399993896484376,
        28.419998168945314,
        28.439987182617189,
        28.459991455078126,
        28.479995727539064,
        28.5,
        28.519989013671876,
        28.539993286132814,
        28.55999755859375,
        28.580001831054689,
        28.599990844726564,
        28.6199951171875,
        28.639999389648439,
        28.659988403320314,
        28.67999267578125,
        28.699996948242189,
        28.720001220703126,
        28.739990234375,
        28.759994506835939,
        28.779998779296876,
        28.79998779296875,
        28.819992065429689,
        28.839996337890626,
        28.860000610351564,
        28.879989624023439,
        28.899993896484376,
        28.919998168945314,
        28.939987182617189,
        28.959991455078126,
        28.979995727539064,
        29.0,
        29.019989013671876,
        29.039993286132814,
        29.05999755859375,
        29.080001831054689,
        29.099990844726564,
        29.1199951171875,
        29.139999389648439,
        29.159988403320314,
        29.17999267578125,
        29.199996948242189,
        29.220001220703126,
        29.239990234375,
        29.259994506835939,
        29.279998779296876,
        29.29998779296875,
        29.319992065429689,
        29.339996337890626,
        29.360000610351564,
        29.379989624023439,
        29.399993896484376,
        29.419998168945314,
        29.439987182617189,
        29.459991455078126,
        29.479995727539064,
        29.5,
        29.519989013671876,
        29.539993286132814,
        29.55999755859375,
        29.580001831054689,
        29.599990844726564,
        29.6199951171875,
        29.639999389648439,
        29.659988403320314,
        29.67999267578125,
        29.699996948242189,
        29.720001220703126,
        29.739990234375,
        29.759994506835939,
        29.779998779296876,
        29.79998779296875,
        29.819992065429689,
        29.839996337890626,
        29.860000610351564,
        29.879989624023439,
        29.899993896484376,
        29.919998168945314,
        29.939987182617189,
        29.959991455078126,
        29.979995727539064,
        30.0,
        30.019989013671876,
        30.039993286132814,
        30.05999755859375,
        30.080001831054689,
        30.099990844726564,
        30.1199951171875,
        30.139999389648439,
        30.159988403320314,
        30.17999267578125,
        30.199996948242189,
        30.220001220703126,
        30.239990234375,
        30.259994506835939,
        30.279998779296876,
        30.29998779296875,
        30.319992065429689,
        30.339996337890626,
        30.360000610351564,
        30.379989624023439,
        30.399993896484376,
        30.419998168945314,
        30.439987182617189,
        30.459991455078126,
        30.479995727539064,
        30.5,
        30.519989013671876,
        30.539993286132814,
        30.55999755859375,
        30.580001831054689,
        30.599990844726564,
        30.6199951171875,
        30.639999389648439,
        30.659988403320314,
        30.67999267578125,
        30.699996948242189,
        30.720001220703126,
        30.739990234375,
        30.759994506835939,
        30.779998779296876,
        30.79998779296875,
        30.819992065429689,
        30.839996337890626,
        30.860000610351564,
        30.879989624023439,
        30.899993896484376,
        30.919998168945314,
        30.939987182617189,
        30.959991455078126,
        30.979995727539064,
        31.0,
        31.019989013671876,
        31.039993286132814,
        31.05999755859375,
        31.080001831054689,
        31.099990844726564,
        31.1199951171875,
        31.139999389648439,
        31.159988403320314,
        31.17999267578125,
        31.199996948242189,
        31.220001220703126,
        31.239990234375,
        31.259994506835939,
        31.279998779296876,
        31.29998779296875,
        31.319992065429689,
        31.339996337890626,
        31.360000610351564,
        31.379989624023439,
        31.399993896484376,
        31.419998168945314,
        31.439987182617189,
        31.459991455078126,
        31.479995727539064,
        31.5,
        31.519989013671876,
        31.539993286132814,
        31.55999755859375,
        31.580001831054689,
        31.599990844726564,
        31.6199951171875,
        31.639999389648439,
        31.659988403320314,
        31.67999267578125,
        31.699996948242189,
        31.720001220703126,
        31.739990234375,
        31.759994506835939,
        31.779998779296876,
        31.79998779296875,
        31.819992065429689,
        31.839996337890626,
        31.860000610351564,
        31.879989624023439,
        31.899993896484376,
        31.919998168945314,
        31.939987182617189,
        31.959991455078126,
        31.979995727539064,
        32.0,
        32.019989013671878,
        32.03999328613281,
        32.05999755859375,
        32.08000183105469,
        32.09999084472656,
        32.1199951171875,
        32.13999938964844,
        32.15998840332031,
        32.17999267578125,
        32.19999694824219,
        32.220001220703128,
        32.239990234375,
        32.25999450683594,
        32.279998779296878,
        32.29998779296875,
        32.31999206542969,
        32.339996337890628,
        32.36000061035156,
        32.37998962402344,
        32.399993896484378,
        32.41999816894531,
        32.43998718261719,
        32.459991455078128,
        32.47999572753906,
        32.5,
        32.519989013671878,
        32.53999328613281,
        32.55999755859375,
        32.58000183105469,
        32.59999084472656,
        32.6199951171875,
        32.63999938964844,
        32.65998840332031,
        32.67999267578125,
        32.69999694824219,
        32.720001220703128,
        32.739990234375,
        32.75999450683594,
        32.779998779296878,
        32.79998779296875,
        32.81999206542969,
        32.839996337890628,
        32.86000061035156,
        32.87998962402344,
        32.899993896484378,
        32.91999816894531,
        32.93998718261719,
        32.959991455078128,
        32.97999572753906,
        33.0,
        33.019989013671878,
        33.03999328613281,
        33.05999755859375,
        33.08000183105469,
        33.09999084472656,
        33.1199951171875,
        33.13999938964844,
        33.15998840332031,
        33.17999267578125,
        33.19999694824219,
        33.220001220703128,
        33.239990234375,
        33.25999450683594,
        33.279998779296878,
        33.29998779296875,
        33.31999206542969,
        33.339996337890628,
        33.36000061035156,
        33.37998962402344,
        33.399993896484378,
        33.41999816894531,
        33.43998718261719,
        33.459991455078128,
        33.47999572753906,
        33.5,
        33.519989013671878,
        33.53999328613281,
        33.55999755859375,
        33.58000183105469,
        33.59999084472656,
        33.6199951171875,
        33.63999938964844,
        33.65998840332031,
        33.67999267578125,
        33.69999694824219,
        33.720001220703128,
        33.739990234375,
        33.75999450683594,
        33.779998779296878,
        33.79998779296875,
        33.81999206542969,
        33.839996337890628,
        33.86000061035156,
        33.87998962402344,
        33.899993896484378,
        33.91999816894531,
        33.93998718261719,
        33.959991455078128,
        33.97999572753906,
        34.0,
        34.019989013671878,
        34.03999328613281,
        34.05999755859375,
        34.08000183105469,
        34.09999084472656,
        34.1199951171875,
        34.13999938964844,
        34.15998840332031,
        34.17999267578125,
        34.19999694824219,
        34.220001220703128,
        34.239990234375,
        34.25999450683594,
        34.279998779296878,
        34.29998779296875,
        34.31999206542969,
        34.339996337890628,
        34.36000061035156,
        34.37998962402344,
        34.399993896484378,
        34.41999816894531,
        34.43998718261719,
        34.459991455078128,
        34.47999572753906,
        34.5,
        34.519989013671878,
        34.53999328613281,
        34.55999755859375,
        34.58000183105469,
        34.59999084472656,
        34.6199951171875,
        34.63999938964844,
        34.65998840332031,
        34.67999267578125,
        34.69999694824219,
        34.720001220703128,
        34.739990234375,
        34.75999450683594,
        34.779998779296878,
        34.79998779296875,
        34.81999206542969,
        34.839996337890628,
        34.86000061035156,
        34.87998962402344,
        34.899993896484378,
        34.91999816894531,
        34.93998718261719,
        34.959991455078128,
        34.97999572753906,
        35.0,
        35.019989013671878,
        35.03999328613281,
        35.05999755859375,
        35.08000183105469,
        35.09999084472656,
        35.1199951171875,
        35.13999938964844,
        35.15998840332031,
        35.17999267578125,
        35.19999694824219,
        35.220001220703128,
        35.239990234375,
        35.25999450683594,
        35.279998779296878,
        35.29998779296875,
        35.31999206542969,
        35.339996337890628,
        35.36000061035156,
        35.37998962402344,
        35.399993896484378,
        35.41999816894531,
        35.43998718261719,
        35.459991455078128,
        35.47999572753906,
        35.5,
        35.519989013671878,
        35.53999328613281,
        35.55999755859375,
        35.58000183105469,
        35.59999084472656,
        35.6199951171875,
        35.63999938964844,
        35.65998840332031,
        35.67999267578125,
        35.69999694824219,
        35.720001220703128,
        35.739990234375,
        35.75999450683594,
        35.779998779296878,
        35.79998779296875,
        35.81999206542969,
        35.839996337890628,
        35.86000061035156,
        35.87998962402344,
        35.899993896484378,
        35.91999816894531,
        35.93998718261719,
        35.959991455078128,
        35.97999572753906,
        36.0,
        36.019989013671878,
        36.03999328613281,
        36.05999755859375,
        36.08000183105469,
        36.09999084472656,
        36.1199951171875,
        36.13999938964844,
        36.15998840332031,
        36.17999267578125,
        36.19999694824219,
        36.220001220703128,
        36.239990234375,
        36.25999450683594,
        36.279998779296878,
        36.29998779296875,
        36.31999206542969,
        36.339996337890628,
        36.36000061035156,
        36.37998962402344,
        36.399993896484378,
        36.41999816894531,
        36.43998718261719,
        36.459991455078128,
        36.47999572753906,
        36.5,
        36.519989013671878,
        36.53999328613281,
        36.55999755859375,
        36.58000183105469,
        36.59999084472656,
        36.6199951171875,
        36.63999938964844,
        36.65998840332031,
        36.67999267578125,
        36.69999694824219,
        36.720001220703128,
        36.739990234375,
        36.75999450683594,
        36.779998779296878,
        36.79998779296875,
        36.81999206542969,
        36.839996337890628,
        36.86000061035156,
        36.87998962402344,
        36.899993896484378,
        36.91999816894531,
        36.93998718261719,
        36.959991455078128,
        36.97999572753906,
        37.0,
        37.019989013671878,
        37.03999328613281,
        37.05999755859375,
        37.08000183105469,
        37.09999084472656,
        37.1199951171875,
        37.13999938964844,
        37.15998840332031,
        37.17999267578125,
        37.19999694824219,
        37.220001220703128,
        37.239990234375,
        37.25999450683594,
        37.279998779296878,
        37.29998779296875,
        37.31999206542969,
        37.339996337890628,
        37.36000061035156,
        37.37998962402344,
        37.399993896484378,
        37.41999816894531,
        37.43998718261719,
        37.459991455078128,
        37.47999572753906,
        37.5,
        37.519989013671878,
        37.53999328613281,
        37.55999755859375,
        37.58000183105469,
        37.59999084472656,
        37.6199951171875,
        37.63999938964844,
        37.65998840332031,
        37.67999267578125,
        37.69999694824219,
        37.720001220703128,
        37.739990234375,
        37.75999450683594,
        37.779998779296878,
        37.79998779296875,
        37.81999206542969,
        37.839996337890628,
        37.86000061035156,
        37.87998962402344,
        37.899993896484378,
        37.91999816894531,
        37.93998718261719,
        37.959991455078128,
        37.97999572753906,
        38.0,
        38.019989013671878,
        38.03999328613281,
        38.05999755859375,
        38.08000183105469,
        38.09999084472656,
        38.1199951171875,
        38.13999938964844,
        38.15998840332031,
        38.17999267578125,
        38.19999694824219,
        38.220001220703128,
        38.239990234375,
        38.25999450683594,
        38.279998779296878,
        38.29998779296875,
        38.31999206542969,
        38.339996337890628,
        38.36000061035156,
        38.37998962402344,
        38.399993896484378,
        38.41999816894531,
        38.43998718261719,
        38.459991455078128,
        38.47999572753906,
        38.5,
        38.519989013671878,
        38.53999328613281,
        38.55999755859375,
        38.58000183105469,
        38.59999084472656,
        38.6199951171875,
        38.63999938964844,
        38.65998840332031,
        38.67999267578125,
        38.69999694824219,
        38.720001220703128,
        38.739990234375,
        38.75999450683594,
        38.779998779296878,
        38.79998779296875,
        38.81999206542969,
        38.839996337890628,
        38.86000061035156,
        38.87998962402344,
        38.899993896484378,
        38.91999816894531,
        38.93998718261719,
        38.959991455078128,
        38.97999572753906,
        39.0,
        39.019989013671878,
        39.03999328613281,
        39.05999755859375,
        39.08000183105469,
        39.09999084472656,
        39.1199951171875,
        39.13999938964844,
        39.15998840332031,
        39.17999267578125,
        39.19999694824219,
        39.220001220703128,
        39.239990234375,
        39.25999450683594,
        39.279998779296878,
        39.29998779296875,
        39.31999206542969,
        39.339996337890628,
        39.36000061035156,
        39.37998962402344,
        39.399993896484378,
        39.41999816894531,
        39.43998718261719,
        39.459991455078128,
        39.47999572753906,
        39.5,
        39.519989013671878,
        39.53999328613281,
        39.55999755859375,
        39.58000183105469,
        39.59999084472656,
        39.6199951171875,
        39.63999938964844,
        39.65998840332031,
        39.67999267578125,
        39.69999694824219,
        39.720001220703128,
        39.739990234375,
        39.75999450683594,
        39.779998779296878,
        39.79998779296875,
        39.81999206542969,
        39.839996337890628,
        39.86000061035156,
        39.87998962402344,
        39.899993896484378,
        39.91999816894531,
        39.93998718261719,
        39.959991455078128,
        39.97999572753906,
        40.0,
        40.019989013671878,
        40.03999328613281,
        40.05999755859375,
        40.08000183105469,
        40.09999084472656,
        40.1199951171875,
        40.13999938964844,
        40.15998840332031,
        40.17999267578125,
        40.19999694824219,
        40.220001220703128,
        40.239990234375,
        40.25999450683594,
        40.279998779296878,
        40.29998779296875,
        40.31999206542969,
        40.339996337890628,
        40.36000061035156,
        40.37998962402344,
        40.399993896484378,
        40.41999816894531,
        40.43998718261719,
        40.459991455078128,
        40.47999572753906,
        40.5,
        40.519989013671878,
        40.53999328613281,
        40.55999755859375,
        40.58000183105469,
        40.59999084472656,
        40.6199951171875,
        40.63999938964844,
        40.65998840332031,
        40.67999267578125,
        40.69999694824219,
        40.720001220703128,
        40.739990234375,
        40.75999450683594,
        40.779998779296878,
        40.79998779296875,
        40.81999206542969,
        40.839996337890628,
        40.86000061035156,
        40.87998962402344,
        40.899993896484378,
        40.91999816894531,
        40.93998718261719,
        40.959991455078128,
        40.97999572753906,
        41.0,
        41.019989013671878,
        41.03999328613281,
        41.05999755859375,
        41.08000183105469,
        41.09999084472656,
        41.1199951171875,
        41.13999938964844,
        41.15998840332031,
        41.17999267578125,
        41.19999694824219,
        41.220001220703128,
        41.239990234375,
        41.25999450683594,
        41.279998779296878,
        41.29998779296875,
        41.31999206542969,
        41.339996337890628,
        41.36000061035156,
        41.37998962402344,
        41.399993896484378,
        41.41999816894531,
        41.43998718261719,
        41.459991455078128,
        41.47999572753906,
        41.5,
        41.519989013671878,
        41.53999328613281,
        41.55999755859375,
        41.58000183105469,
        41.59999084472656,
        41.6199951171875,
        41.63999938964844,
        41.65998840332031,
        41.67999267578125,
        41.69999694824219,
        41.720001220703128,
        41.739990234375,
        41.75999450683594,
        41.779998779296878,
        41.79998779296875,
        41.81999206542969,
        41.839996337890628,
        41.86000061035156,
        41.87998962402344,
        41.899993896484378,
        41.91999816894531,
        41.93998718261719,
        41.959991455078128,
        41.97999572753906,
        42.0,
        42.019989013671878,
        42.03999328613281,
        42.05999755859375,
        42.08000183105469,
        42.09999084472656,
        42.1199951171875,
        42.13999938964844,
        42.15998840332031,
        42.17999267578125,
        42.19999694824219,
        42.220001220703128,
        42.239990234375,
        42.25999450683594,
        42.279998779296878,
        42.29998779296875,
        42.31999206542969,
        42.339996337890628,
        42.36000061035156,
        42.37998962402344,
        42.399993896484378,
        42.41999816894531,
        42.43998718261719,
        42.459991455078128,
        42.47999572753906,
        42.5,
        42.519989013671878,
        42.540008544921878,
        42.55999755859375,
        42.579986572265628,
        42.600006103515628,
        42.6199951171875,
        42.639984130859378,
        42.660003662109378,
        42.67999267578125,
        42.699981689453128,
        42.720001220703128,
        42.739990234375,
        42.759979248046878,
        42.779998779296878,
        42.79998779296875,
        42.82000732421875,
        42.839996337890628,
        42.8599853515625,
        42.8800048828125,
        42.899993896484378,
        42.91998291015625,
        42.94000244140625,
        42.959991455078128,
        42.97998046875,
        43.0,
        43.019989013671878,
        43.040008544921878,
        43.05999755859375,
        43.079986572265628,
        43.100006103515628,
        43.1199951171875,
        43.139984130859378,
        43.160003662109378,
        43.17999267578125,
        43.199981689453128,
        43.220001220703128,
        43.239990234375,
        43.259979248046878,
        43.279998779296878,
        43.29998779296875,
        43.32000732421875,
        43.339996337890628,
        43.3599853515625,
        43.3800048828125,
        43.399993896484378,
        43.41998291015625,
        43.44000244140625,
        43.459991455078128,
        43.47998046875,
        43.5,
        43.519989013671878,
        43.540008544921878,
        43.55999755859375,
        43.579986572265628,
        43.600006103515628,
        43.6199951171875,
        43.639984130859378,
        43.660003662109378,
        43.67999267578125,
        43.699981689453128,
        43.720001220703128,
        43.739990234375,
        43.759979248046878,
        43.779998779296878,
        43.79998779296875,
        43.82000732421875,
        43.839996337890628,
        43.8599853515625,
        43.8800048828125,
        43.899993896484378,
        43.91998291015625,
        43.94000244140625,
        43.959991455078128,
        43.97998046875,
        44.0,
        44.019989013671878,
        44.040008544921878,
        44.05999755859375,
        44.079986572265628,
        44.100006103515628,
        44.1199951171875,
        44.139984130859378,
        44.160003662109378,
        44.17999267578125,
        44.199981689453128,
        44.220001220703128,
        44.239990234375,
        44.259979248046878,
        44.279998779296878,
        44.29998779296875,
        44.32000732421875,
        44.339996337890628,
        44.3599853515625,
        44.3800048828125,
        44.399993896484378,
        44.41998291015625,
        44.44000244140625,
        44.459991455078128,
        44.47998046875,
        44.5,
        44.519989013671878,
        44.540008544921878,
        44.55999755859375,
        44.579986572265628,
        44.600006103515628,
        44.6199951171875,
        44.639984130859378,
        44.660003662109378,
        44.67999267578125,
        44.699981689453128,
        44.720001220703128,
        44.739990234375,
        44.759979248046878,
        44.779998779296878,
        44.79998779296875,
        44.82000732421875,
        44.839996337890628,
        44.8599853515625,
        44.8800048828125,
        44.899993896484378,
        44.91998291015625,
        44.94000244140625,
        44.959991455078128,
        44.97998046875,
        45.0,
        45.019989013671878,
        45.040008544921878,
        45.05999755859375,
        45.079986572265628,
        45.100006103515628,
        45.1199951171875,
        45.139984130859378,
        45.160003662109378,
        45.17999267578125,
        45.199981689453128,
        45.220001220703128,
        45.239990234375,
        45.259979248046878,
        45.279998779296878,
        45.29998779296875,
        45.32000732421875,
        45.339996337890628,
        45.3599853515625,
        45.3800048828125,
        45.399993896484378,
        45.41998291015625,
        45.44000244140625,
        45.459991455078128,
        45.47998046875,
        45.5,
        45.519989013671878,
        45.540008544921878,
        45.55999755859375,
        45.579986572265628,
        45.600006103515628,
        45.6199951171875,
        45.639984130859378,
        45.660003662109378,
        45.67999267578125,
        45.699981689453128,
        45.720001220703128,
        45.739990234375,
        45.759979248046878,
        45.779998779296878,
        45.79998779296875,
        45.82000732421875,
        45.839996337890628,
        45.8599853515625,
        45.8800048828125,
        45.899993896484378,
        45.91998291015625,
        45.94000244140625,
        45.959991455078128,
        45.97998046875,
        46.0,
        46.019989013671878,
        46.040008544921878,
        46.05999755859375,
        46.079986572265628,
        46.100006103515628,
        46.1199951171875,
        46.139984130859378,
        46.160003662109378,
        46.17999267578125,
        46.199981689453128,
        46.220001220703128,
        46.239990234375,
        46.259979248046878,
        46.279998779296878,
        46.29998779296875,
        46.32000732421875,
        46.339996337890628,
        46.3599853515625,
        46.3800048828125,
        46.399993896484378,
        46.41998291015625,
        46.44000244140625,
        46.459991455078128,
        46.47998046875,
        46.5,
        46.519989013671878,
        46.540008544921878,
        46.55999755859375,
        46.579986572265628,
        46.600006103515628,
        46.6199951171875,
        46.639984130859378,
        46.660003662109378,
        46.67999267578125,
        46.699981689453128,
        46.720001220703128,
        46.739990234375,
        46.759979248046878,
        46.779998779296878,
        46.79998779296875,
        46.82000732421875,
        46.839996337890628,
        46.8599853515625,
        46.8800048828125,
        46.899993896484378,
        46.91998291015625,
        46.94000244140625,
        46.959991455078128,
        46.97998046875,
        47.0,
        47.019989013671878,
        47.040008544921878,
        47.05999755859375,
        47.079986572265628,
        47.100006103515628,
        47.1199951171875,
        47.139984130859378,
        47.160003662109378,
        47.17999267578125,
        47.199981689453128,
        47.220001220703128,
        47.239990234375,
        47.259979248046878,
        47.279998779296878,
        47.29998779296875,
        47.32000732421875,
        47.339996337890628,
        47.3599853515625,
        47.3800048828125,
        47.399993896484378,
        47.41998291015625,
        47.44000244140625,
        47.459991455078128,
        47.47998046875,
        47.5,
        47.519989013671878,
        47.540008544921878,
        47.55999755859375,
        47.579986572265628,
        47.600006103515628,
        47.6199951171875,
        47.639984130859378,
        47.660003662109378,
        47.67999267578125,
        47.699981689453128,
        47.720001220703128,
        47.739990234375,
        47.759979248046878,
        47.779998779296878,
        47.79998779296875,
        47.82000732421875,
        47.839996337890628,
        47.8599853515625,
        47.8800048828125,
        47.899993896484378,
        47.91998291015625,
        47.94000244140625,
        47.959991455078128,
        47.97998046875,
        48.0,
        48.019989013671878,
        48.040008544921878,
        48.05999755859375,
        48.079986572265628,
        48.100006103515628,
        48.1199951171875,
        48.139984130859378,
        48.160003662109378,
        48.17999267578125,
        48.199981689453128,
        48.220001220703128,
        48.239990234375,
        48.259979248046878,
        48.279998779296878,
        48.29998779296875,
        48.32000732421875,
        48.339996337890628,
        48.3599853515625,
        48.3800048828125,
        48.399993896484378,
        48.41998291015625,
        48.44000244140625,
        48.459991455078128,
        48.47998046875,
        48.5,
        48.519989013671878,
        48.540008544921878,
        48.55999755859375,
        48.579986572265628,
        48.600006103515628,
        48.6199951171875,
        48.639984130859378,
        48.660003662109378,
        48.67999267578125,
        48.699981689453128,
        48.720001220703128,
        48.739990234375,
        48.759979248046878,
        48.779998779296878,
        48.79998779296875,
        48.82000732421875,
        48.839996337890628,
        48.8599853515625,
        48.8800048828125,
        48.899993896484378,
        48.91998291015625,
        48.94000244140625,
        48.959991455078128,
        48.97998046875,
        49.0,
        49.019989013671878,
        49.040008544921878,
        49.05999755859375,
        49.079986572265628,
        49.100006103515628,
        49.1199951171875,
        49.139984130859378,
        49.160003662109378,
        49.17999267578125,
        49.199981689453128,
        49.220001220703128,
        49.239990234375,
        49.259979248046878,
        49.279998779296878,
        49.29998779296875,
        49.32000732421875,
        49.339996337890628,
        49.3599853515625,
        49.3800048828125,
        49.399993896484378,
        49.41998291015625,
        49.44000244140625,
        49.459991455078128,
        49.47998046875,
        49.5,
        49.519989013671878,
        49.540008544921878,
        49.55999755859375,
        49.579986572265628,
        49.600006103515628,
        49.6199951171875,
        49.639984130859378,
        49.660003662109378,
        49.67999267578125,
        49.699981689453128,
        49.720001220703128,
        49.739990234375,
        49.759979248046878,
        49.779998779296878,
        49.79998779296875,
        49.82000732421875,
        49.839996337890628,
        49.8599853515625,
        49.8800048828125,
        49.899993896484378,
        49.91998291015625,
        49.94000244140625,
        49.959991455078128,
        49.97998046875,
        50.0,
        50.019989013671878,
        50.040008544921878,
        50.05999755859375,
        50.079986572265628,
        50.100006103515628,
        50.1199951171875,
        50.139984130859378,
        50.160003662109378,
        50.17999267578125,
        50.199981689453128,
        50.220001220703128,
        50.239990234375,
        50.259979248046878,
        50.279998779296878,
        50.29998779296875,
        50.32000732421875,
        50.339996337890628,
        50.3599853515625,
        50.3800048828125,
        50.399993896484378,
        50.41998291015625,
        50.44000244140625,
        50.459991455078128,
        50.47998046875,
        50.5,
        50.519989013671878,
        50.540008544921878,
        50.55999755859375,
        50.579986572265628,
        50.600006103515628,
        50.6199951171875,
        50.639984130859378,
        50.660003662109378,
        50.67999267578125,
        50.699981689453128,
        50.720001220703128,
        50.739990234375,
        50.759979248046878,
        50.779998779296878,
        50.79998779296875,
        50.82000732421875,
        50.839996337890628,
        50.8599853515625,
        50.8800048828125,
        50.899993896484378,
        50.91998291015625,
        50.94000244140625,
        50.959991455078128,
        50.97998046875,
        51.0,
        51.019989013671878,
        51.040008544921878,
        51.05999755859375,
        51.079986572265628,
        51.100006103515628,
        51.1199951171875,
        51.139984130859378,
        51.160003662109378,
        51.17999267578125,
        51.199981689453128,
        51.220001220703128,
        51.239990234375,
        51.259979248046878,
        51.279998779296878,
        51.29998779296875,
        51.32000732421875,
        51.339996337890628,
        51.3599853515625,
        51.3800048828125,
        51.399993896484378,
        51.41998291015625,
        51.44000244140625,
        51.459991455078128,
        51.47998046875,
        51.5,
        51.519989013671878,
        51.540008544921878,
        51.55999755859375,
        51.579986572265628,
        51.600006103515628,
        51.6199951171875,
        51.639984130859378,
        51.660003662109378,
        51.67999267578125,
        51.699981689453128,
        51.720001220703128,
        51.739990234375,
        51.759979248046878,
        51.779998779296878,
        51.79998779296875,
        51.82000732421875,
        51.839996337890628,
        51.8599853515625,
        51.8800048828125,
        51.899993896484378,
        51.91998291015625,
        51.94000244140625,
        51.959991455078128,
        51.97998046875,
        52.0,
        52.019989013671878,
        52.040008544921878,
        52.05999755859375,
        52.079986572265628,
        52.100006103515628,
        52.1199951171875,
        52.139984130859378,
        52.160003662109378,
        52.17999267578125,
        52.199981689453128,
        52.220001220703128,
        52.239990234375,
        52.259979248046878,
        52.279998779296878,
        52.29998779296875,
        52.32000732421875,
        52.339996337890628,
        52.3599853515625,
        52.3800048828125,
        52.399993896484378,
        52.41998291015625,
        52.44000244140625,
        52.459991455078128,
        52.47998046875,
        52.5,
        52.519989013671878,
        52.540008544921878,
        52.55999755859375,
        52.579986572265628,
        52.600006103515628,
        52.6199951171875,
        52.639984130859378,
        52.660003662109378,
        52.67999267578125,
        52.699981689453128,
        52.720001220703128,
        52.739990234375,
        52.759979248046878,
        52.779998779296878,
        52.79998779296875,
        52.82000732421875,
        52.839996337890628,
        52.8599853515625,
        52.8800048828125,
        52.899993896484378,
        52.91998291015625,
        52.94000244140625,
        52.959991455078128,
        52.97998046875,
        53.0,
        53.019989013671878,
        53.040008544921878,
        53.05999755859375,
        53.079986572265628,
        53.100006103515628,
        53.1199951171875,
        53.139984130859378,
        53.160003662109378,
        53.17999267578125,
        53.199981689453128,
        53.220001220703128,
        53.239990234375,
        53.259979248046878,
        53.279998779296878,
        53.29998779296875,
        53.32000732421875,
        53.339996337890628,
        53.3599853515625,
        53.3800048828125,
        53.399993896484378,
        53.41998291015625,
        53.44000244140625,
        53.459991455078128,
        53.47998046875,
        53.5,
        53.519989013671878,
        53.540008544921878,
        53.55999755859375,
        53.579986572265628,
        53.600006103515628,
        53.6199951171875,
        53.639984130859378,
        53.660003662109378,
        53.67999267578125,
        53.699981689453128,
        53.720001220703128,
        53.739990234375,
        53.759979248046878,
        53.779998779296878,
        53.79998779296875,
        53.82000732421875,
        53.839996337890628,
        53.8599853515625,
        53.8800048828125,
        53.899993896484378,
        53.91998291015625,
        53.94000244140625,
        53.959991455078128,
        53.97998046875,
        54.0,
        54.019989013671878,
        54.040008544921878,
        54.05999755859375,
        54.079986572265628,
        54.100006103515628,
        54.1199951171875,
        54.139984130859378,
        54.160003662109378,
        54.17999267578125,
        54.199981689453128,
        54.220001220703128,
        54.239990234375,
        54.259979248046878,
        54.279998779296878,
        54.29998779296875,
        54.32000732421875,
        54.339996337890628,
        54.3599853515625,
        54.3800048828125,
        54.399993896484378,
        54.41998291015625,
        54.44000244140625,
        54.459991455078128,
        54.47998046875,
        54.5,
        54.519989013671878,
        54.540008544921878,
        54.55999755859375,
        54.579986572265628,
        54.600006103515628,
        54.6199951171875,
        54.639984130859378,
        54.660003662109378,
        54.67999267578125,
        54.699981689453128,
        54.720001220703128,
        54.739990234375,
        54.759979248046878,
        54.779998779296878,
        54.79998779296875,
        54.82000732421875,
        54.839996337890628,
        54.8599853515625,
        54.8800048828125,
        54.899993896484378,
        54.91998291015625,
        54.94000244140625,
        54.959991455078128,
        54.97998046875,
        55.0,
        55.019989013671878,
        55.040008544921878,
        55.05999755859375,
        55.079986572265628,
        55.100006103515628,
        55.1199951171875,
        55.139984130859378,
        55.160003662109378,
        55.17999267578125,
        55.199981689453128,
        55.220001220703128,
        55.239990234375,
        55.259979248046878,
        55.279998779296878,
        55.29998779296875,
        55.32000732421875,
        55.339996337890628,
        55.3599853515625,
        55.3800048828125,
        55.399993896484378,
        55.41998291015625,
        55.44000244140625,
        55.459991455078128,
        55.47998046875,
        55.5,
        55.519989013671878,
        55.540008544921878,
        55.55999755859375,
        55.579986572265628,
        55.600006103515628,
        55.6199951171875,
        55.639984130859378,
        55.660003662109378,
        55.67999267578125,
        55.699981689453128,
        55.720001220703128,
        55.739990234375,
        55.759979248046878,
        55.779998779296878,
        55.79998779296875,
        55.82000732421875,
        55.839996337890628,
        55.8599853515625,
        55.8800048828125,
        55.899993896484378,
        55.91998291015625,
        55.94000244140625,
        55.959991455078128,
        55.97998046875,
        56.0,
        56.019989013671878,
        56.040008544921878,
        56.05999755859375,
        56.079986572265628,
        56.100006103515628,
        56.1199951171875,
        56.139984130859378,
        56.160003662109378,
        56.17999267578125,
        56.199981689453128,
        56.220001220703128,
        56.239990234375,
        56.259979248046878,
        56.279998779296878,
        56.29998779296875,
        56.32000732421875,
        56.339996337890628,
        56.3599853515625,
        56.3800048828125,
        56.399993896484378,
        56.41998291015625,
        56.44000244140625,
        56.459991455078128,
        56.47998046875,
        56.5,
        56.519989013671878,
        56.540008544921878,
        56.55999755859375,
        56.579986572265628,
        56.600006103515628,
        56.6199951171875,
        56.639984130859378,
        56.660003662109378,
        56.67999267578125,
        56.699981689453128,
        56.720001220703128,
        56.739990234375,
        56.759979248046878,
        56.779998779296878,
        56.79998779296875,
        56.82000732421875,
        56.839996337890628,
        56.8599853515625,
        56.8800048828125,
        56.899993896484378,
        56.91998291015625,
        56.94000244140625,
        56.959991455078128,
        56.97998046875,
        57.0,
        57.019989013671878,
        57.040008544921878,
        57.05999755859375,
        57.079986572265628,
        57.100006103515628,
        57.1199951171875,
        57.139984130859378,
        57.160003662109378,
        57.17999267578125,
        57.199981689453128,
        57.220001220703128,
        57.239990234375,
        57.259979248046878,
        57.279998779296878,
        57.29998779296875,
        57.32000732421875,
        57.339996337890628,
        57.3599853515625,
        57.3800048828125,
        57.399993896484378,
        57.41998291015625,
        57.44000244140625,
        57.459991455078128,
        57.47998046875,
        57.5,
        57.519989013671878,
        57.540008544921878,
        57.55999755859375,
        57.579986572265628,
        57.600006103515628,
        57.6199951171875,
        57.639984130859378,
        57.660003662109378,
        57.67999267578125,
        57.699981689453128,
        57.720001220703128,
        57.739990234375,
        57.759979248046878,
        57.779998779296878,
        57.79998779296875,
        57.82000732421875,
        57.839996337890628,
        57.8599853515625,
        57.8800048828125,
        57.899993896484378,
        57.91998291015625,
        57.94000244140625,
        57.959991455078128,
        57.97998046875,
        58.0,
        58.019989013671878,
        58.040008544921878,
        58.05999755859375,
        58.079986572265628,
        58.100006103515628,
        58.1199951171875,
        58.139984130859378,
        58.160003662109378,
        58.17999267578125,
        58.199981689453128,
        58.220001220703128,
        58.239990234375,
        58.259979248046878,
        58.279998779296878,
        58.29998779296875,
        58.32000732421875,
        58.339996337890628,
        58.3599853515625,
        58.3800048828125,
        58.399993896484378,
        58.41998291015625,
        58.44000244140625,
        58.459991455078128,
        58.47998046875,
        58.5,
        58.519989013671878,
        58.540008544921878,
        58.55999755859375,
        58.579986572265628,
        58.600006103515628,
        58.6199951171875,
        58.639984130859378,
        58.660003662109378,
        58.67999267578125,
        58.699981689453128,
        58.720001220703128,
        58.739990234375,
        58.759979248046878,
        58.779998779296878,
        58.79998779296875,
        58.82000732421875,
        58.839996337890628,
        58.8599853515625,
        58.8800048828125,
        58.899993896484378,
        58.91998291015625,
        58.94000244140625,
        58.959991455078128,
        58.97998046875,
        59.0,
        59.019989013671878,
        59.040008544921878,
        59.05999755859375,
        59.079986572265628,
        59.100006103515628,
        59.1199951171875,
        59.139984130859378,
        59.160003662109378,
        59.17999267578125,
        59.199981689453128,
        59.220001220703128,
        59.239990234375,
        59.259979248046878,
        59.279998779296878,
        59.29998779296875,
        59.32000732421875,
        59.339996337890628,
        59.3599853515625,
        59.3800048828125,
        59.399993896484378,
        59.41998291015625,
        59.44000244140625,
        59.459991455078128,
        59.47998046875,
        59.5,
        59.519989013671878,
        59.540008544921878,
        59.55999755859375,
        59.579986572265628,
        59.600006103515628,
        59.6199951171875,
        59.639984130859378,
        59.660003662109378,
        59.67999267578125,
        59.699981689453128,
        59.720001220703128,
        59.739990234375,
        59.759979248046878,
        59.779998779296878,
        59.79998779296875,
        59.82000732421875,
        59.839996337890628,
        59.8599853515625,
        59.8800048828125,
        59.899993896484378,
        59.91998291015625,
        59.94000244140625,
        59.959991455078128,
        59.97998046875
    ],
    "rightHandPositions": [
        "(-0.182330, 0.793781, -0.073997)",
        "(-0.182791, 0.793606, -0.073570)",
        "(-0.183176, 0.793286, -0.073265)",
        "(-0.183176, 0.793286, -0.073265)",
        "(-0.183163, 0.793042, -0.073287)",
        "(-0.182990, 0.792872, -0.073461)",
        "(-0.182783, 0.792760, -0.073628)",
        "(-0.182119, 0.792805, -0.073999)",
        "(-0.182119, 0.792805, -0.073999)",
        "(-0.181378, 0.793190, -0.074300)",
        "(-0.180348, 0.793842, -0.074506)",
        "(-0.179291, 0.794688, -0.074480)",
        "(-0.176934, 0.796749, -0.073648)",
        "(-0.176934, 0.796749, -0.073648)",
        "(-0.174773, 0.798651, -0.072534)",
        "(-0.171853, 0.801452, -0.071025)",
        "(-0.168076, 0.805430, -0.068948)",
        "(-0.160833, 0.813413, -0.064693)",
        "(-0.160833, 0.813413, -0.064693)",
        "(-0.154780, 0.820243, -0.061382)",
        "(-0.148174, 0.827871, -0.057681)",
        "(-0.141166, 0.835941, -0.053749)",
        "(-0.129968, 0.849307, -0.047579)",
        "(-0.129968, 0.849307, -0.047579)",
        "(-0.122499, 0.858966, -0.043182)",
        "(-0.115615, 0.868358, -0.038683)",
        "(-0.109436, 0.877572, -0.034182)",
        "(-0.101533, 0.890929, -0.027942)",
        "(-0.101533, 0.890929, -0.027942)",
        "(-0.096929, 0.898829, -0.024077)",
        "(-0.092533, 0.906504, -0.020373)",
        "(-0.088139, 0.914430, -0.016797)",
        "(-0.081316, 0.926568, -0.012143)",
        "(-0.081316, 0.926568, -0.012143)",
        "(-0.076354, 0.934879, -0.009865)",
        "(-0.071304, 0.943682, -0.007942)",
        "(-0.066524, 0.953185, -0.006347)",
        "(-0.060077, 0.968553, -0.004197)",
        "(-0.060077, 0.968553, -0.004197)",
        "(-0.056365, 0.979272, -0.002819)",
        "(-0.052949, 0.989769, -0.001435)",
        "(-0.049771, 1.000193, -0.000184)",
        "(-0.046681, 1.010984, 0.000779)",
        "(-0.043638, 1.022423, 0.001171)",
        "(-0.042087, 1.028225, 0.001168)",
        "(-0.039043, 1.040111, 0.000765)",
        "(-0.036554, 1.052634, 0.000294)",
        "(-0.033467, 1.072734, -0.000791)",
        "(-0.033467, 1.072734, -0.000791)",
        "(-0.031892, 1.088422, -0.002577)",
        "(-0.030629, 1.104357, -0.004626)",
        "(-0.030382, 1.120435, -0.006266)",
        "(-0.031081, 1.144929, -0.008920)",
        "(-0.031081, 1.144929, -0.008920)",
        "(-0.031626, 1.160248, -0.010541)",
        "(-0.032467, 1.174702, -0.012134)",
        "(-0.033426, 1.187842, -0.013269)",
        "(-0.035198, 1.207688, -0.015177)",
        "(-0.035198, 1.207688, -0.015177)",
        "(-0.036621, 1.220440, -0.016422)",
        "(-0.038240, 1.232154, -0.017420)",
        "(-0.039589, 1.243039, -0.018466)",
        "(-0.041827, 1.259696, -0.020811)",
        "(-0.041827, 1.259696, -0.020811)",
        "(-0.043232, 1.270362, -0.022246)",
        "(-0.044395, 1.280782, -0.023728)",
        "(-0.044941, 1.291497, -0.025720)",
        "(-0.045279, 1.306516, -0.028633)",
        "(-0.045279, 1.306516, -0.028633)",
        "(-0.045264, 1.316354, -0.030066)",
        "(-0.044847, 1.325928, -0.031011)",
        "(-0.043920, 1.334704, -0.031428)",
        "(-0.041711, 1.346425, -0.031927)",
        "(-0.041711, 1.346425, -0.031927)",
        "(-0.040762, 1.354087, -0.032349)",
        "(-0.040005, 1.361535, -0.032700)",
        "(-0.038829, 1.368600, -0.032766)",
        "(-0.037157, 1.380426, -0.033480)",
        "(-0.037157, 1.380426, -0.033480)",
        "(-0.036215, 1.388896, -0.034162)",
        "(-0.034995, 1.397475, -0.034599)",
        "(-0.033516, 1.406107, -0.034970)",
        "(-0.031202, 1.419653, -0.035390)",
        "(-0.031202, 1.419653, -0.035390)",
        "(-0.029958, 1.429329, -0.035745)",
        "(-0.028482, 1.439406, -0.036301)",
        "(-0.026722, 1.449729, -0.036927)",
        "(-0.024598, 1.466300, -0.038191)",
        "(-0.024598, 1.466300, -0.038191)",
        "(-0.023446, 1.477971, -0.039253)",
        "(-0.021962, 1.489842, -0.040475)",
        "(-0.020453, 1.501771, -0.041827)",
        "(-0.019162, 1.520309, -0.044285)",
        "(-0.019162, 1.520309, -0.044285)",
        "(-0.018721, 1.532771, -0.046083)",
        "(-0.017922, 1.544736, -0.047777)",
        "(-0.016751, 1.556236, -0.049644)",
        "(-0.015765, 1.573350, -0.052745)",
        "(-0.015765, 1.573350, -0.052745)",
        "(-0.016112, 1.584801, -0.055214)",
        "(-0.016107, 1.595852, -0.058016)",
        "(-0.016013, 1.606565, -0.061063)",
        "(-0.015986, 1.622417, -0.065948)",
        "(-0.015986, 1.622417, -0.065948)",
        "(-0.016280, 1.632955, -0.069540)",
        "(-0.016018, 1.643204, -0.073388)",
        "(-0.015294, 1.653244, -0.077601)",
        "(-0.014756, 1.668642, -0.084807)",
        "(-0.014756, 1.668642, -0.084807)",
        "(-0.014772, 1.679015, -0.089951)",
        "(-0.014450, 1.689133, -0.095345)",
        "(-0.013890, 1.699207, -0.101101)",
        "(-0.013647, 1.714101, -0.110650)",
        "(-0.013647, 1.714101, -0.110650)",
        "(-0.013879, 1.723754, -0.117448)",
        "(-0.013694, 1.733025, -0.124910)",
        "(-0.013768, 1.741892, -0.132889)",
        "(-0.014573, 1.754266, -0.145362)",
        "(-0.014573, 1.754266, -0.145362)",
        "(-0.015590, 1.761805, -0.153991)",
        "(-0.016638, 1.768561, -0.162864)",
        "(-0.017621, 1.774657, -0.172116)",
        "(-0.018950, 1.782232, -0.186764)",
        "(-0.018950, 1.782232, -0.186764)",
        "(-0.019912, 1.786273, -0.197198)",
        "(-0.021146, 1.789703, -0.208115)",
        "(-0.022282, 1.792466, -0.219658)",
        "(-0.023254, 1.795228, -0.238474)",
        "(-0.023254, 1.795228, -0.238474)",
        "(-0.023749, 1.796144, -0.251737)",
        "(-0.024529, 1.796404, -0.265292)",
        "(-0.025222, 1.795855, -0.279094)",
        "(-0.025682, 1.793607, -0.300289)",
        "(-0.025682, 1.793607, -0.300289)",
        "(-0.026067, 1.791215, -0.314313)",
        "(-0.026758, 1.788027, -0.328241)",
        "(-0.027192, 1.783834, -0.342141)",
        "(-0.028224, 1.775906, -0.362384)",
        "(-0.028224, 1.775906, -0.362384)",
        "(-0.029406, 1.769449, -0.375137)",
        "(-0.030503, 1.762017, -0.387186)",
        "(-0.031318, 1.753521, -0.398693)",
        "(-0.032588, 1.738533, -0.414497)",
        "(-0.032588, 1.738533, -0.414497)",
        "(-0.033088, 1.727249, -0.424490)",
        "(-0.033207, 1.714720, -0.433917)",
        "(-0.033130, 1.701081, -0.442657)",
        "(-0.032465, 1.678525, -0.454723)",
        "(-0.032465, 1.678525, -0.454723)",
        "(-0.031589, 1.662303, -0.461716)",
        "(-0.030750, 1.645151, -0.467508)",
        "(-0.029563, 1.627207, -0.472365)",
        "(-0.027387, 1.598691, -0.477004)",
        "(-0.027387, 1.598691, -0.477004)",
        "(-0.025919, 1.578764, -0.478221)",
        "(-0.024459, 1.558394, -0.478491)",
        "(-0.022815, 1.537201, -0.477786)",
        "(-0.020382, 1.504965, -0.475655)",
        "(-0.020382, 1.504965, -0.475655)",
        "(-0.018927, 1.483388, -0.473345)",
        "(-0.017114, 1.461479, -0.470114)",
        "(-0.015400, 1.439594, -0.465824)",
        "(-0.013930, 1.407348, -0.456965)",
        "(-0.013930, 1.407348, -0.456965)",
        "(-0.012779, 1.385998, -0.449771)",
        "(-0.011533, 1.364957, -0.441354)",
        "(-0.010601, 1.344580, -0.430778)",
        "(-0.009463, 1.315276, -0.412831)",
        "(-0.009463, 1.315276, -0.412831)",
        "(-0.008932, 1.297321, -0.399310)",
        "(-0.008184, 1.280102, -0.383657)",
        "(-0.007773, 1.263875, -0.366048)",
        "(-0.008163, 1.243070, -0.339448)",
        "(-0.008163, 1.243070, -0.339448)",
        "(-0.008853, 1.230772, -0.320496)",
        "(-0.009524, 1.219617, -0.300869)",
        "(-0.010890, 1.210348, -0.280701)",
        "(-0.012622, 1.197554, -0.248290)",
        "(-0.012622, 1.197554, -0.248290)",
        "(-0.013516, 1.190222, -0.226617)",
        "(-0.015147, 1.184897, -0.205955)",
        "(-0.017017, 1.181252, -0.185661)",
        "(-0.019704, 1.177905, -0.156055)",
        "(-0.019704, 1.177905, -0.156055)",
        "(-0.021925, 1.178062, -0.137791)",
        "(-0.024220, 1.180057, -0.120358)",
        "(-0.026409, 1.183542, -0.104339)",
        "(-0.029713, 1.193148, -0.084270)",
        "(-0.029713, 1.193148, -0.084270)",
        "(-0.031638, 1.202029, -0.072746)",
        "(-0.033046, 1.211997, -0.062211)",
        "(-0.034527, 1.224444, -0.054278)",
        "(-0.036313, 1.245902, -0.045368)",
        "(-0.036313, 1.245902, -0.045368)",
        "(-0.036970, 1.261338, -0.040988)",
        "(-0.037897, 1.278034, -0.038123)",
        "(-0.038847, 1.295496, -0.036317)",
        "(-0.039360, 1.322767, -0.035941)",
        "(-0.039360, 1.322767, -0.035941)",
        "(-0.039585, 1.340973, -0.036446)",
        "(-0.039752, 1.359099, -0.037163)",
        "(-0.040358, 1.377054, -0.038161)",
        "(-0.040450, 1.403108, -0.039714)",
        "(-0.040450, 1.403108, -0.039714)",
        "(-0.039895, 1.419685, -0.040457)",
        "(-0.040299, 1.436073, -0.041698)",
        "(-0.040021, 1.451643, -0.043046)",
        "(-0.038347, 1.466066, -0.043883)",
        "(-0.036991, 1.472918, -0.044128)",
        "(-0.035498, 1.486691, -0.045134)",
        "(-0.034820, 1.499871, -0.046557)",
        "(-0.033297, 1.512357, -0.047644)",
        "(-0.030652, 1.530749, -0.049774)",
        "(-0.030652, 1.530749, -0.049774)",
        "(-0.029741, 1.542581, -0.051544)",
        "(-0.028323, 1.553885, -0.053123)",
        "(-0.026471, 1.564837, -0.054657)",
        "(-0.024218, 1.581242, -0.057520)",
        "(-0.024218, 1.581242, -0.057520)",
        "(-0.023037, 1.591669, -0.059851)",
        "(-0.021170, 1.601995, -0.062388)",
        "(-0.018615, 1.612280, -0.065265)",
        "(-0.015180, 1.628098, -0.071072)",
        "(-0.015180, 1.628098, -0.071072)",
        "(-0.013082, 1.638546, -0.075352)",
        "(-0.010945, 1.648715, -0.079814)",
        "(-0.008739, 1.658785, -0.084789)",
        "(-0.006402, 1.673600, -0.093363)",
        "(-0.006402, 1.673600, -0.093363)",
        "(-0.005299, 1.683323, -0.099883)",
        "(-0.003914, 1.692656, -0.106838)",
        "(-0.002534, 1.701656, -0.114391)",
        "(-0.001562, 1.714451, -0.126735)",
        "(-0.001562, 1.714451, -0.126735)",
        "(-0.001653, 1.722389, -0.135372)",
        "(-0.002119, 1.729645, -0.144264)",
        "(-0.002496, 1.736037, -0.153474)",
        "(-0.003516, 1.744236, -0.168276)",
        "(-0.003516, 1.744236, -0.168276)",
        "(-0.004680, 1.748674, -0.178811)",
        "(-0.005672, 1.752264, -0.189806)",
        "(-0.006487, 1.754963, -0.201457)",
        "(-0.007669, 1.757484, -0.219372)",
        "(-0.007669, 1.757484, -0.219372)",
        "(-0.008191, 1.758056, -0.231690)",
        "(-0.008202, 1.757575, -0.244222)",
        "(-0.008113, 1.756309, -0.256998)",
        "(-0.008311, 1.752748, -0.276109)",
        "(-0.008311, 1.752748, -0.276109)",
        "(-0.008264, 1.749227, -0.288873)",
        "(-0.008087, 1.744578, -0.301435)",
        "(-0.007584, 1.739044, -0.313897)",
        "(-0.007049, 1.728882, -0.331972)",
        "(-0.007049, 1.728882, -0.331972)",
        "(-0.006507, 1.720908, -0.343619)",
        "(-0.005845, 1.711684, -0.354732)",
        "(-0.004710, 1.701359, -0.365406)",
        "(-0.003087, 1.683189, -0.379738)",
        "(-0.003087, 1.683189, -0.379738)",
        "(-0.001580, 1.669449, -0.388555)",
        "(0.000690, 1.654154, -0.396539)",
        "(0.003690, 1.637180, -0.403237)",
        "(0.008784, 1.609719, -0.412161)",
        "(0.008784, 1.609719, -0.412161)",
        "(0.012355, 1.590405, -0.417436)",
        "(0.016568, 1.570416, -0.421809)",
        "(0.021385, 1.549840, -0.425659)",
        "(0.027734, 1.517877, -0.429460)",
        "(0.027734, 1.517877, -0.429460)",
        "(0.031345, 1.496462, -0.430846)",
        "(0.034632, 1.474863, -0.431058)",
        "(0.037362, 1.452945, -0.429819)",
        "(0.040383, 1.420525, -0.426000)",
        "(0.040383, 1.420525, -0.426000)",
        "(0.041697, 1.398990, -0.422135)",
        "(0.042195, 1.377684, -0.417297)",
        "(0.042252, 1.346838, -0.408697)",
        "(0.041829, 1.326998, -0.401825)",
        "(0.041829, 1.326998, -0.401825)",
        "(0.040923, 1.307971, -0.393849)",
        "(0.039619, 1.290026, -0.385352)",
        "(0.037774, 1.273680, -0.375892)",
        "(0.034800, 1.251400, -0.359875)",
        "(0.034800, 1.251400, -0.359875)",
        "(0.032165, 1.238197, -0.348450)",
        "(0.029575, 1.226400, -0.336447)",
        "(0.027564, 1.214893, -0.323386)",
        "(0.023477, 1.199770, -0.302966)",
        "(0.023477, 1.199770, -0.302966)",
        "(0.021312, 1.190460, -0.289028)",
        "(0.019210, 1.181891, -0.275348)",
        "(0.016544, 1.174384, -0.261552)",
        "(0.012419, 1.164983, -0.239112)",
        "(0.012419, 1.164983, -0.239112)",
        "(0.010234, 1.159670, -0.224283)",
        "(0.007888, 1.155580, -0.209080)",
        "(0.005512, 1.152447, -0.193653)",
        "(0.001516, 1.150898, -0.170493)",
        "(0.001516, 1.150898, -0.170493)",
        "(-0.001244, 1.151770, -0.154963)",
        "(-0.003965, 1.154281, -0.139923)",
        "(-0.006812, 1.158270, -0.125106)",
        "(-0.010058, 1.165986, -0.104764)",
        "(-0.010058, 1.165986, -0.104764)",
        "(-0.011901, 1.172539, -0.092572)",
        "(-0.013490, 1.180180, -0.081368)",
        "(-0.014865, 1.189089, -0.071649)",
        "(-0.016404, 1.204117, -0.058943)",
        "(-0.016404, 1.204117, -0.058943)",
        "(-0.016590, 1.215150, -0.052324)",
        "(-0.016383, 1.227415, -0.047145)",
        "(-0.016139, 1.240905, -0.042651)",
        "(-0.014713, 1.263142, -0.037354)",
        "(-0.014713, 1.263142, -0.037354)",
        "(-0.012791, 1.278837, -0.034660)",
        "(-0.011600, 1.295764, -0.032896)",
        "(-0.009764, 1.313556, -0.031840)",
        "(-0.006263, 1.341447, -0.031251)",
        "(-0.006263, 1.341447, -0.031251)",
        "(-0.004814, 1.360733, -0.031157)",
        "(-0.004144, 1.380596, -0.031489)",
        "(-0.003216, 1.400440, -0.031605)",
        "(-0.001227, 1.429858, -0.031810)",
        "(-0.001227, 1.429858, -0.031810)",
        "(-0.001745, 1.449303, -0.032274)",
        "(-0.000969, 1.467540, -0.032439)",
        "(0.001010, 1.485018, -0.033047)",
        "(0.001344, 1.510870, -0.033929)",
        "(0.001344, 1.510870, -0.033929)",
        "(0.001325, 1.527447, -0.034468)",
        "(0.001806, 1.543641, -0.035434)",
        "(0.003118, 1.559490, -0.036607)",
        "(0.003066, 1.582548, -0.039123)",
        "(0.003066, 1.582548, -0.039123)",
        "(0.003444, 1.597032, -0.040392)",
        "(0.004252, 1.611170, -0.041850)",
        "(0.005313, 1.625113, -0.043493)",
        "(0.005097, 1.645134, -0.046180)",
        "(0.005097, 1.645134, -0.046180)",
        "(0.005559, 1.657949, -0.047937)",
        "(0.006576, 1.670308, -0.049779)",
        "(0.008316, 1.682215, -0.051682)",
        "(0.009288, 1.699372, -0.055797)",
        "(0.009288, 1.699372, -0.055797)",
        "(0.010511, 1.710263, -0.058932)",
        "(0.012073, 1.720757, -0.062639)",
        "(0.014167, 1.730829, -0.067035)",
        "(0.016999, 1.744811, -0.075612)",
        "(0.016999, 1.744811, -0.075612)",
        "(0.019058, 1.753526, -0.082482)",
        "(0.021157, 1.761495, -0.090197)",
        "(0.023698, 1.768638, -0.098468)",
        "(0.026578, 1.777886, -0.112682)",
        "(0.026578, 1.777886, -0.112682)",
        "(0.028849, 1.782992, -0.122962)",
        "(0.031305, 1.787258, -0.134143)",
        "(0.033587, 1.790877, -0.146216)",
        "(0.037076, 1.795141, -0.165685)",
        "(0.037076, 1.795141, -0.165685)",
        "(0.039197, 1.797253, -0.179269)",
        "(0.041292, 1.798783, -0.193510)",
        "(0.042558, 1.799771, -0.208205)",
        "(0.043905, 1.800022, -0.230579)",
        "(0.043905, 1.800022, -0.230579)",
        "(0.044494, 1.799541, -0.245587)",
        "(0.044832, 1.798574, -0.260828)",
        "(0.044479, 1.796982, -0.275919)",
        "(0.042729, 1.793036, -0.298253)",
        "(0.042729, 1.793036, -0.298253)",
        "(0.041145, 1.789654, -0.312589)",
        "(0.039382, 1.785202, -0.326730)",
        "(0.037634, 1.779534, -0.340347)",
        "(0.036235, 1.772786, -0.353736)",
        "(0.035589, 1.769010, -0.360473)",
        "(0.034519, 1.760946, -0.373900)",
        "(0.033617, 1.751825, -0.386738)",
        "(0.032937, 1.741650, -0.399264)",
        "(0.032094, 1.724145, -0.417056)",
        "(0.032094, 1.724145, -0.417056)",
        "(0.031758, 1.710890, -0.428058)",
        "(0.031950, 1.696419, -0.438278)",
        "(0.032197, 1.680649, -0.447908)",
        "(0.031846, 1.654911, -0.460712)",
        "(0.031846, 1.654911, -0.460712)",
        "(0.031990, 1.636201, -0.468072)",
        "(0.032544, 1.616366, -0.474895)",
        "(0.032884, 1.595888, -0.481110)",
        "(0.033672, 1.564001, -0.488620)",
        "(0.033672, 1.564001, -0.488620)",
        "(0.034353, 1.542045, -0.492876)",
        "(0.034966, 1.520084, -0.496767)",
        "(0.036285, 1.487227, -0.501181)",
        "(0.036955, 1.465350, -0.503257)",
        "(0.036955, 1.465350, -0.503257)",
        "(0.037197, 1.443912, -0.504427)",
        "(0.037587, 1.422849, -0.504553)",
        "(0.037918, 1.401973, -0.503435)",
        "(0.037248, 1.371974, -0.499970)",
        "(0.037248, 1.371974, -0.499970)",
        "(0.037310, 1.352243, -0.496477)",
        "(0.036227, 1.333406, -0.491751)",
        "(0.034181, 1.315538, -0.485802)",
        "(0.032328, 1.288982, -0.474223)",
        "(0.032328, 1.288982, -0.474223)",
        "(0.031121, 1.271556, -0.464194)",
        "(0.028999, 1.254888, -0.452851)",
        "(0.026808, 1.238613, -0.440605)",
        "(0.024209, 1.214175, -0.419604)",
        "(0.024209, 1.214175, -0.419604)",
        "(0.022353, 1.198288, -0.404710)",
        "(0.020079, 1.183051, -0.388776)",
        "(0.018163, 1.168115, -0.371269)",
        "(0.014626, 1.147214, -0.343500)",
        "(0.014626, 1.147214, -0.343500)",
        "(0.011720, 1.134899, -0.324437)",
        "(0.008962, 1.123637, -0.305616)",
        "(0.006196, 1.114330, -0.286491)",
        "(0.001641, 1.105265, -0.257055)",
        "(0.001641, 1.105265, -0.257055)",
        "(-0.000638, 1.102024, -0.238860)",
        "(-0.002871, 1.101365, -0.219753)",
        "(-0.005076, 1.102923, -0.200521)",
        "(-0.007304, 1.110483, -0.174151)",
        "(-0.007304, 1.110483, -0.174151)",
        "(-0.008713, 1.117632, -0.155622)",
        "(-0.010379, 1.126842, -0.137978)",
        "(-0.011382, 1.137906, -0.123512)",
        "(-0.012395, 1.156888, -0.102708)",
        "(-0.012395, 1.156888, -0.102708)",
        "(-0.012955, 1.170751, -0.089406)",
        "(-0.013842, 1.186388, -0.078145)",
        "(-0.014385, 1.202755, -0.067419)",
        "(-0.014668, 1.219426, -0.057755)",
        "(-0.014538, 1.228105, -0.054069)",
        "(-0.014570, 1.246394, -0.048247)",
        "(-0.014647, 1.264980, -0.042660)",
        "(-0.014414, 1.283796, -0.037980)",
        "(-0.012996, 1.312690, -0.033644)",
        "(-0.012996, 1.312690, -0.033644)",
        "(-0.011883, 1.331875, -0.031161)",
        "(-0.011191, 1.351429, -0.029844)",
        "(-0.010436, 1.371057, -0.028991)",
        "(-0.008083, 1.401012, -0.028115)",
        "(-0.008083, 1.401012, -0.028115)",
        "(-0.007295, 1.419854, -0.028005)",
        "(-0.007262, 1.438781, -0.028463)",
        "(-0.006909, 1.457794, -0.028897)",
        "(-0.005137, 1.486242, -0.029792)",
        "(-0.005137, 1.486242, -0.029792)",
        "(-0.003556, 1.505030, -0.030854)",
        "(-0.002859, 1.523618, -0.032741)",
        "(-0.001706, 1.541581, -0.034172)",
        "(0.000392, 1.568190, -0.036641)",
        "(0.000392, 1.568190, -0.036641)",
        "(0.000228, 1.585726, -0.038808)",
        "(0.000184, 1.603112, -0.041437)",
        "(0.000588, 1.620290, -0.044267)",
        "(0.001722, 1.645664, -0.048980)",
        "(0.001722, 1.645664, -0.048980)",
        "(0.000650, 1.662234, -0.052682)",
        "(-0.000306, 1.678136, -0.056112)",
        "(-0.000926, 1.693489, -0.059782)",
        "(-0.002000, 1.715942, -0.067081)",
        "(-0.002000, 1.715942, -0.067081)",
        "(-0.003562, 1.730251, -0.072804)",
        "(-0.005110, 1.744025, -0.079199)",
        "(-0.006648, 1.757148, -0.085936)",
        "(-0.009169, 1.775681, -0.097029)",
        "(-0.009169, 1.775681, -0.097029)",
        "(-0.011341, 1.787350, -0.105293)",
        "(-0.013692, 1.798392, -0.114380)",
        "(-0.016285, 1.808642, -0.123980)",
        "(-0.019776, 1.822283, -0.138900)",
        "(-0.019776, 1.822283, -0.138900)",
        "(-0.022112, 1.830266, -0.149523)",
        "(-0.024667, 1.837145, -0.160704)",
        "(-0.026894, 1.843015, -0.172358)",
        "(-0.029910, 1.849571, -0.190624)",
        "(-0.029910, 1.849571, -0.190624)",
        "(-0.031666, 1.852787, -0.203156)",
        "(-0.032927, 1.854889, -0.216455)",
        "(-0.033792, 1.855775, -0.230395)",
        "(-0.034394, 1.854697, -0.252056)",
        "(-0.034394, 1.854697, -0.252056)",
        "(-0.034286, 1.852327, -0.266799)",
        "(-0.033709, 1.848239, -0.281692)",
        "(-0.032514, 1.842944, -0.296795)",
        "(-0.030433, 1.832677, -0.319836)",
        "(-0.030433, 1.832677, -0.319836)",
        "(-0.028887, 1.824410, -0.335356)",
        "(-0.027135, 1.814729, -0.351138)",
        "(-0.025363, 1.803959, -0.366865)",
        "(-0.023043, 1.785340, -0.389960)",
        "(-0.023043, 1.785340, -0.389960)",
        "(-0.021379, 1.771008, -0.404878)",
        "(-0.019904, 1.755647, -0.419835)",
        "(-0.018671, 1.739585, -0.434858)",
        "(-0.016792, 1.712829, -0.455887)",
        "(-0.016792, 1.712829, -0.455887)",
        "(-0.015570, 1.693491, -0.468649)",
        "(-0.014508, 1.673508, -0.480390)",
        "(-0.012918, 1.652532, -0.490814)",
        "(-0.010455, 1.619440, -0.504020)",
        "(-0.010455, 1.619440, -0.504020)",
        "(-0.008555, 1.596725, -0.511275)",
        "(-0.006685, 1.573671, -0.516977)",
        "(-0.004979, 1.550398, -0.521321)",
        "(-0.002883, 1.515577, -0.526257)",
        "(-0.002883, 1.515577, -0.526257)",
        "(-0.002173, 1.492693, -0.528133)",
        "(-0.000868, 1.469715, -0.528388)",
        "(0.000671, 1.446768, -0.527213)",
        "(0.001744, 1.413644, -0.522735)",
        "(0.001744, 1.413644, -0.522735)",
        "(0.002490, 1.392368, -0.518415)",
        "(0.003114, 1.371755, -0.513118)",
        "(0.002966, 1.351582, -0.506052)",
        "(0.003375, 1.324635, -0.494363)",
        "(0.003375, 1.324635, -0.494363)",
        "(0.003847, 1.307851, -0.485333)",
        "(0.003981, 1.291689, -0.474694)",
        "(0.004298, 1.276181, -0.462993)",
        "(0.004981, 1.254073, -0.443427)",
        "(0.004981, 1.254073, -0.443427)",
        "(0.005548, 1.239925, -0.428113)",
        "(0.005858, 1.226502, -0.410767)",
        "(0.006850, 1.213799, -0.392494)",
        "(0.008666, 1.195793, -0.361697)",
        "(0.008666, 1.195793, -0.361697)",
        "(0.009333, 1.184963, -0.340240)",
        "(0.009736, 1.175592, -0.318794)",
        "(0.010217, 1.167412, -0.296266)",
        "(0.010927, 1.157640, -0.260787)",
        "(0.010927, 1.157640, -0.260787)",
        "(0.011680, 1.153132, -0.237766)",
        "(0.011914, 1.150955, -0.214783)",
        "(0.011722, 1.150540, -0.191332)",
        "(0.011409, 1.154420, -0.160411)",
        "(0.011409, 1.154420, -0.160411)",
        "(0.011212, 1.159571, -0.141761)",
        "(0.011252, 1.166487, -0.124584)",
        "(0.011207, 1.175187, -0.109492)",
        "(0.011301, 1.191333, -0.090120)",
        "(0.011301, 1.191333, -0.090120)",
        "(0.011524, 1.203676, -0.078815)",
        "(0.011005, 1.217488, -0.069062)",
        "(0.010461, 1.232206, -0.060973)",
        "(0.010656, 1.255800, -0.052332)",
        "(0.010656, 1.255800, -0.052332)",
        "(0.010903, 1.272215, -0.047988)",
        "(0.010477, 1.289606, -0.045190)",
        "(0.010266, 1.307434, -0.043460)",
        "(0.010771, 1.334367, -0.042355)",
        "(0.010771, 1.334367, -0.042355)",
        "(0.010727, 1.352754, -0.042248)",
        "(0.010730, 1.371231, -0.042064)",
        "(0.011237, 1.389685, -0.042175)",
        "(0.012458, 1.417729, -0.043375)",
        "(0.012458, 1.417729, -0.043375)",
        "(0.012502, 1.436416, -0.044393)",
        "(0.012756, 1.454674, -0.044850)",
        "(0.013380, 1.472667, -0.045087)",
        "(0.014350, 1.499645, -0.045963)",
        "(0.014350, 1.499645, -0.045963)",
        "(0.013810, 1.517843, -0.047313)",
        "(0.013628, 1.535850, -0.048474)",
        "(0.013803, 1.553846, -0.049587)",
        "(0.013018, 1.580597, -0.051571)",
        "(0.013018, 1.580597, -0.051571)",
        "(0.012201, 1.598192, -0.053378)",
        "(0.011998, 1.615572, -0.055133)",
        "(0.012303, 1.632905, -0.057300)",
        "(0.011357, 1.658959, -0.062288)",
        "(0.011357, 1.658959, -0.062288)",
        "(0.010111, 1.675955, -0.066240)",
        "(0.009675, 1.692211, -0.070096)",
        "(0.009339, 1.708088, -0.074713)",
        "(0.007452, 1.731485, -0.082932)",
        "(0.007452, 1.731485, -0.082932)",
        "(0.005219, 1.746628, -0.089646)",
        "(0.003738, 1.761107, -0.096977)",
        "(0.002264, 1.775188, -0.105343)",
        "(-0.000043, 1.795296, -0.119284)",
        "(-0.000043, 1.795296, -0.119284)",
        "(-0.001989, 1.807840, -0.129642)",
        "(-0.004277, 1.819692, -0.140930)",
        "(-0.006332, 1.830836, -0.153169)",
        "(-0.009849, 1.846555, -0.172680)",
        "(-0.009849, 1.846555, -0.172680)",
        "(-0.012877, 1.855748, -0.186154)",
        "(-0.015733, 1.863807, -0.200005)",
        "(-0.018568, 1.870886, -0.214354)",
        "(-0.022916, 1.879115, -0.236781)",
        "(-0.022916, 1.879115, -0.236781)",
        "(-0.025539, 1.882903, -0.251633)",
        "(-0.027688, 1.885521, -0.266924)",
        "(-0.029778, 1.886956, -0.282804)",
        "(-0.032561, 1.886436, -0.307092)",
        "(-0.032561, 1.886436, -0.307092)",
        "(-0.033963, 1.884256, -0.323231)",
        "(-0.035124, 1.880460, -0.339369)",
        "(-0.036210, 1.875074, -0.355358)",
        "(-0.036438, 1.863252, -0.377992)",
        "(-0.036438, 1.863252, -0.377992)",
        "(-0.035769, 1.852914, -0.391861)",
        "(-0.034784, 1.840965, -0.405451)",
        "(-0.033226, 1.827501, -0.418915)",
        "(-0.029033, 1.804003, -0.438223)",
        "(-0.029033, 1.804003, -0.438223)",
        "(-0.026866, 1.786703, -0.450209)",
        "(-0.024264, 1.768265, -0.461780)",
        "(-0.021205, 1.748421, -0.473053)",
        "(-0.017563, 1.717047, -0.487513)",
        "(-0.017563, 1.717047, -0.487513)",
        "(-0.014495, 1.695183, -0.495192)",
        "(-0.012684, 1.672764, -0.501986)",
        "(-0.011297, 1.650229, -0.508168)",
        "(-0.007948, 1.615422, -0.515149)",
        "(-0.007948, 1.615422, -0.515149)",
        "(-0.006031, 1.591673, -0.518515)",
        "(-0.004070, 1.567743, -0.520775)",
        "(-0.001278, 1.543459, -0.522204)",
        "(0.002232, 1.506671, -0.522966)",
        "(0.002232, 1.506671, -0.522966)",
        "(0.004916, 1.482437, -0.522355)",
        "(0.008019, 1.458383, -0.520327)",
        "(0.010596, 1.435070, -0.516416)",
        "(0.013578, 1.402269, -0.507184)",
        "(0.013578, 1.402269, -0.507184)",
        "(0.015924, 1.381876, -0.498949)",
        "(0.017938, 1.362333, -0.489792)",
        "(0.019570, 1.343840, -0.479178)",
        "(0.022813, 1.317080, -0.461126)",
        "(0.022813, 1.317080, -0.461126)",
        "(0.024851, 1.299553, -0.447623)",
        "(0.026862, 1.282221, -0.433480)",
        "(0.028663, 1.265158, -0.418713)",
        "(0.030864, 1.240291, -0.394599)",
        "(0.030864, 1.240291, -0.394599)",
        "(0.032569, 1.224064, -0.377512)",
        "(0.033676, 1.208807, -0.359859)",
        "(0.034177, 1.194872, -0.341544)",
        "(0.034198, 1.176970, -0.313071)",
        "(0.034198, 1.176970, -0.313071)",
        "(0.034116, 1.166751, -0.293561)",
        "(0.033367, 1.159255, -0.274054)",
        "(0.032793, 1.153609, -0.254517)",
        "(0.031873, 1.149178, -0.225357)",
        "(0.031873, 1.149178, -0.225357)",
        "(0.031376, 1.149463, -0.205833)",
        "(0.030887, 1.152187, -0.186871)",
        "(0.030468, 1.160261, -0.159323)",
        "(0.030659, 1.167322, -0.142435)",
        "(0.030659, 1.167322, -0.142435)",
        "(0.030928, 1.176423, -0.126754)",
        "(0.030968, 1.187004, -0.111226)",
        "(0.031228, 1.198596, -0.097222)",
        "(0.032378, 1.218154, -0.080530)",
        "(0.032378, 1.218154, -0.080530)",
        "(0.033506, 1.231997, -0.070145)",
        "(0.034229, 1.246592, -0.060872)",
        "(0.034827, 1.261991, -0.053227)",
        "(0.036122, 1.285938, -0.044640)",
        "(0.036122, 1.285938, -0.044640)",
        "(0.037056, 1.302464, -0.040669)",
        "(0.037094, 1.319667, -0.037833)",
        "(0.037213, 1.336908, -0.035763)",
        "(0.037674, 1.363286, -0.034055)",
        "(0.037674, 1.363286, -0.034055)",
        "(0.037917, 1.379996, -0.033640)",
        "(0.037835, 1.397035, -0.033825)",
        "(0.038062, 1.414162, -0.034069)",
        "(0.038439, 1.439754, -0.034206)",
        "(0.038439, 1.439754, -0.034206)",
        "(0.038083, 1.456617, -0.034227)",
        "(0.037544, 1.473322, -0.034366)",
        "(0.037233, 1.489846, -0.034638)",
        "(0.037094, 1.514195, -0.035131)",
        "(0.037094, 1.514195, -0.035131)",
        "(0.036353, 1.530313, -0.035576)",
        "(0.035259, 1.546395, -0.036089)",
        "(0.034419, 1.562446, -0.036586)",
        "(0.033550, 1.586305, -0.036855)",
        "(0.033550, 1.586305, -0.036855)",
        "(0.031508, 1.602110, -0.037139)",
        "(0.029771, 1.617685, -0.036991)",
        "(0.028464, 1.633169, -0.036674)",
        "(0.026322, 1.656651, -0.037005)",
        "(0.026322, 1.656651, -0.037005)",
        "(0.023435, 1.672530, -0.038115)",
        "(0.021156, 1.688275, -0.039127)",
        "(0.019097, 1.703912, -0.040408)",
        "(0.016107, 1.727242, -0.042989)",
        "(0.016107, 1.727242, -0.042989)",
        "(0.013096, 1.742529, -0.045352)",
        "(0.009912, 1.757433, -0.047555)",
        "(0.006716, 1.771953, -0.049913)",
        "(0.001718, 1.793236, -0.054214)",
        "(0.001718, 1.793236, -0.054214)",
        "(-0.002573, 1.807040, -0.058048)",
        "(-0.007425, 1.820456, -0.062999)",
        "(-0.011866, 1.833269, -0.068481)",
        "(-0.018441, 1.851642, -0.078209)",
        "(-0.018441, 1.851642, -0.078209)",
        "(-0.023378, 1.863240, -0.086105)",
        "(-0.028801, 1.874117, -0.095122)",
        "(-0.034097, 1.883978, -0.104874)",
        "(-0.042324, 1.896653, -0.121275)",
        "(-0.042324, 1.896653, -0.121275)",
        "(-0.047692, 1.903854, -0.133301)",
        "(-0.052548, 1.910155, -0.146363)",
        "(-0.056911, 1.915540, -0.160612)",
        "(-0.062493, 1.921456, -0.183583)",
        "(-0.062493, 1.921456, -0.183583)",
        "(-0.065641, 1.923924, -0.199734)",
        "(-0.067839, 1.925291, -0.216518)",
        "(-0.069562, 1.925397, -0.233859)",
        "(-0.070625, 1.922671, -0.260328)",
        "(-0.070625, 1.922671, -0.260328)",
        "(-0.070319, 1.919266, -0.278479)",
        "(-0.069711, 1.914146, -0.297010)",
        "(-0.068976, 1.908095, -0.315799)",
        "(-0.067115, 1.895855, -0.343443)",
        "(-0.067115, 1.895855, -0.343443)",
        "(-0.065103, 1.885410, -0.360508)",
        "(-0.062407, 1.873431, -0.376514)",
        "(-0.059509, 1.859880, -0.391137)",
        "(-0.053433, 1.836975, -0.410777)",
        "(-0.053433, 1.836975, -0.410777)",
        "(-0.048416, 1.819963, -0.422630)",
        "(-0.043444, 1.801873, -0.433691)",
        "(-0.038272, 1.783026, -0.443779)",
        "(-0.029310, 1.752749, -0.456733)",
        "(-0.029310, 1.752749, -0.456733)",
        "(-0.023399, 1.731565, -0.463710)",
        "(-0.017485, 1.709886, -0.469515)",
        "(-0.011337, 1.687954, -0.474515)",
        "(-0.002108, 1.654353, -0.480975)",
        "(-0.002108, 1.654353, -0.480975)",
        "(0.003432, 1.632045, -0.484362)",
        "(0.008831, 1.609717, -0.486171)",
        "(0.014329, 1.587183, -0.486712)",
        "(0.022423, 1.553390, -0.485991)",
        "(0.022423, 1.553390, -0.485991)",
        "(0.027340, 1.532028, -0.484513)",
        "(0.032479, 1.510470, -0.482403)",
        "(0.037325, 1.488932, -0.479425)",
        "(0.043540, 1.457239, -0.475045)",
        "(0.043540, 1.457239, -0.475045)",
        "(0.047224, 1.436585, -0.471962)",
        "(0.050129, 1.416200, -0.468176)",
        "(0.052074, 1.396455, -0.463896)",
        "(0.054529, 1.368130, -0.456061)",
        "(0.054529, 1.368130, -0.456061)",
        "(0.056053, 1.349516, -0.449103)",
        "(0.057465, 1.331260, -0.440867)",
        "(0.059391, 1.313070, -0.430916)",
        "(0.061093, 1.286480, -0.413743)",
        "(0.061093, 1.286480, -0.413743)",
        "(0.061583, 1.269505, -0.401413)",
        "(0.062418, 1.252781, -0.388216)",
        "(0.062876, 1.236717, -0.373969)",
        "(0.062290, 1.214489, -0.351497)",
        "(0.062290, 1.214489, -0.351497)",
        "(0.061623, 1.200763, -0.335094)",
        "(0.060557, 1.187975, -0.317806)",
        "(0.059242, 1.176242, -0.299882)",
        "(0.057310, 1.160313, -0.272624)",
        "(0.057310, 1.160313, -0.272624)",
        "(0.055149, 1.151377, -0.253861)",
        "(0.052641, 1.143461, -0.235037)",
        "(0.049979, 1.136628, -0.216415)",
        "(0.045545, 1.128383, -0.187366)",
        "(0.045545, 1.128383, -0.187366)",
        "(0.042100, 1.124672, -0.168458)",
        "(0.038636, 1.122788, -0.150954)",
        "(0.034601, 1.123188, -0.133627)",
        "(0.028087, 1.128032, -0.108029)",
        "(0.028087, 1.128032, -0.108029)",
        "(0.023329, 1.133978, -0.091377)",
        "(0.018354, 1.141730, -0.076020)",
        "(0.013978, 1.151598, -0.063411)",
        "(0.008546, 1.168764, -0.046822)",
        "(0.008546, 1.168764, -0.046822)",
        "(0.006019, 1.182219, -0.038427)",
        "(0.004312, 1.196616, -0.031369)",
        "(0.003555, 1.212543, -0.026197)",
        "(0.004233, 1.238912, -0.021757)",
        "(0.004233, 1.238912, -0.021757)",
        "(0.005724, 1.258334, -0.021006)",
        "(0.007551, 1.279123, -0.021355)",
        "(0.009938, 1.300743, -0.022330)",
        "(0.014680, 1.334240, -0.024418)",
        "(0.014680, 1.334240, -0.024418)",
        "(0.018088, 1.356988, -0.025987)",
        "(0.020689, 1.380153, -0.027623)",
        "(0.023313, 1.402935, -0.028751)",
        "(0.027252, 1.436564, -0.030805)",
        "(0.027252, 1.436564, -0.030805)",
        "(0.029550, 1.458264, -0.031843)",
        "(0.030546, 1.479597, -0.032826)",
        "(0.031729, 1.500260, -0.033885)",
        "(0.033544, 1.530439, -0.036099)",
        "(0.033544, 1.530439, -0.036099)",
        "(0.034349, 1.550085, -0.037892)",
        "(0.034634, 1.569295, -0.039935)",
        "(0.034743, 1.588008, -0.041892)",
        "(0.034248, 1.615455, -0.045579)",
        "(0.034248, 1.615455, -0.045579)",
        "(0.033115, 1.633244, -0.048331)",
        "(0.031695, 1.650454, -0.051117)",
        "(0.030385, 1.667084, -0.054098)",
        "(0.029423, 1.690940, -0.059211)",
        "(0.029423, 1.690940, -0.059211)",
        "(0.027560, 1.706239, -0.063183)",
        "(0.025953, 1.720896, -0.067349)",
        "(0.024419, 1.735163, -0.072127)",
        "(0.022443, 1.755749, -0.080075)",
        "(0.022443, 1.755749, -0.080075)",
        "(0.020768, 1.768331, -0.085539)",
        "(0.019056, 1.780646, -0.091662)",
        "(0.017670, 1.792658, -0.098340)",
        "(0.015927, 1.809762, -0.109436)",
        "(0.015927, 1.809762, -0.109436)",
        "(0.014657, 1.820438, -0.117841)",
        "(0.013755, 1.830213, -0.126460)",
        "(0.013108, 1.839113, -0.135412)",
        "(0.011899, 1.850860, -0.149883)",
        "(0.011899, 1.850860, -0.149883)",
        "(0.010739, 1.857605, -0.160335)",
        "(0.009981, 1.863426, -0.171625)",
        "(0.009441, 1.868566, -0.184028)",
        "(0.008221, 1.874084, -0.204599)",
        "(0.008221, 1.874084, -0.204599)",
        "(0.007099, 1.876506, -0.219474)",
        "(0.006486, 1.878010, -0.235191)",
        "(0.006016, 1.878459, -0.251805)",
        "(0.004987, 1.876731, -0.277574)",
        "(0.004987, 1.876731, -0.277574)",
        "(0.004953, 1.874352, -0.295241)",
        "(0.005374, 1.871012, -0.313047)",
        "(0.004903, 1.866689, -0.330227)",
        "(0.003217, 1.857995, -0.355789)",
        "(0.003217, 1.857995, -0.355789)",
        "(0.002060, 1.850236, -0.372418)",
        "(0.001636, 1.840807, -0.388456)",
        "(0.002141, 1.829503, -0.403831)",
        "(0.004423, 1.809191, -0.426099)",
        "(0.004423, 1.809191, -0.426099)",
        "(0.006047, 1.793802, -0.440053)",
        "(0.008104, 1.777061, -0.452525)",
        "(0.010950, 1.758695, -0.463078)",
        "(0.013911, 1.729885, -0.476905)",
        "(0.013911, 1.729885, -0.476905)",
        "(0.015556, 1.710047, -0.484800)",
        "(0.017675, 1.689222, -0.490853)",
        "(0.019052, 1.667974, -0.495765)",
        "(0.020965, 1.635579, -0.500123)",
        "(0.020965, 1.635579, -0.500123)",
        "(0.022862, 1.613445, -0.500992)",
        "(0.024201, 1.591017, -0.501195)",
        "(0.025202, 1.568713, -0.500844)",
        "(0.027222, 1.535524, -0.497766)",
        "(0.027222, 1.535524, -0.497766)",
        "(0.027463, 1.513583, -0.493875)",
        "(0.028138, 1.492034, -0.489326)",
        "(0.029341, 1.470408, -0.483490)",
        "(0.029424, 1.438441, -0.471367)",
        "(0.029424, 1.438441, -0.471367)",
        "(0.029974, 1.417610, -0.462192)",
        "(0.030612, 1.397102, -0.452234)",
        "(0.030868, 1.376681, -0.441205)",
        "(0.030222, 1.347575, -0.423335)",
        "(0.030222, 1.347575, -0.423335)",
        "(0.030698, 1.328758, -0.409590)",
        "(0.031143, 1.310497, -0.394370)",
        "(0.031144, 1.293525, -0.379304)",
        "(0.032599, 1.270005, -0.354789)",
        "(0.032599, 1.270005, -0.354789)",
        "(0.034345, 1.255528, -0.336775)",
        "(0.035628, 1.243012, -0.318905)",
        "(0.036546, 1.232508, -0.301211)",
        "(0.038049, 1.220182, -0.273179)",
        "(0.038049, 1.220182, -0.273179)",
        "(0.038652, 1.213922, -0.254179)",
        "(0.038804, 1.209234, -0.235575)",
        "(0.038904, 1.205801, -0.217973)",
        "(0.039097, 1.203052, -0.193456)",
        "(0.039097, 1.203052, -0.193456)",
        "(0.038853, 1.202689, -0.178535)",
        "(0.038339, 1.203717, -0.164480)",
        "(0.038199, 1.205637, -0.150377)",
        "(0.036833, 1.211192, -0.129448)",
        "(0.036833, 1.211192, -0.129448)",
        "(0.035366, 1.216618, -0.117336)",
        "(0.033912, 1.223419, -0.106512)",
        "(0.032623, 1.231607, -0.097122)",
        "(0.030910, 1.245825, -0.084976)",
        "(0.030910, 1.245825, -0.084976)",
        "(0.030250, 1.256624, -0.078232)",
        "(0.029735, 1.268367, -0.072392)",
        "(0.029064, 1.281075, -0.067677)",
        "(0.028701, 1.301052, -0.061902)",
        "(0.028701, 1.301052, -0.061902)",
        "(0.028831, 1.314819, -0.058959)",
        "(0.028875, 1.329086, -0.056587)",
        "(0.029249, 1.343569, -0.054738)",
        "(0.030812, 1.365877, -0.052471)",
        "(0.030812, 1.365877, -0.052471)",
        "(0.032162, 1.381109, -0.051251)",
        "(0.033949, 1.396548, -0.050136)",
        "(0.035689, 1.412503, -0.049333)",
        "(0.038242, 1.437237, -0.048245)",
        "(0.038242, 1.437237, -0.048245)",
        "(0.040429, 1.454278, -0.047445)",
        "(0.042606, 1.471751, -0.046825)",
        "(0.044111, 1.489956, -0.046552)",
        "(0.046731, 1.517968, -0.045480)",
        "(0.046731, 1.517968, -0.045480)",
        "(0.049071, 1.536915, -0.044599)",
        "(0.050215, 1.556081, -0.044151)",
        "(0.051294, 1.575363, -0.043777)",
        "(0.052502, 1.604545, -0.043990)",
        "(0.052502, 1.604545, -0.043990)",
        "(0.052596, 1.624058, -0.045332)",
        "(0.052401, 1.643458, -0.047933)",
        "(0.051317, 1.662711, -0.052773)",
        "(0.049392, 1.691391, -0.062643)",
        "(0.049392, 1.691391, -0.062643)",
        "(0.047111, 1.709859, -0.070656)",
        "(0.044208, 1.727468, -0.079840)",
        "(0.041212, 1.744165, -0.090460)",
        "(0.036853, 1.766961, -0.108989)",
        "(0.036853, 1.766961, -0.108989)",
        "(0.032877, 1.780228, -0.122715)",
        "(0.029149, 1.792042, -0.137445)",
        "(0.025860, 1.802402, -0.153179)",
        "(0.021462, 1.815348, -0.178481)",
        "(0.021462, 1.815348, -0.178481)",
        "(0.018384, 1.822095, -0.196134)",
        "(0.016196, 1.827130, -0.213945)",
        "(0.014663, 1.831131, -0.232231)",
        "(0.012529, 1.834188, -0.260372)",
        "(0.012529, 1.834188, -0.260372)",
        "(0.011554, 1.834326, -0.278948)",
        "(0.010771, 1.833559, -0.297713)",
        "(0.010144, 1.831410, -0.316364)",
        "(0.009582, 1.825688, -0.343001)",
        "(0.009582, 1.825688, -0.343001)",
        "(0.009557, 1.820280, -0.360799)",
        "(0.009583, 1.813962, -0.378971)",
        "(0.009970, 1.806247, -0.396282)",
        "(0.010446, 1.791933, -0.421155)",
        "(0.010446, 1.791933, -0.421155)",
        "(0.010915, 1.780977, -0.437357)",
        "(0.011480, 1.768708, -0.452972)",
        "(0.012094, 1.755325, -0.467995)",
        "(0.013201, 1.732856, -0.489260)",
        "(0.013201, 1.732856, -0.489260)",
        "(0.013669, 1.716303, -0.502291)",
        "(0.014420, 1.698714, -0.514514)",
        "(0.015442, 1.679974, -0.526303)",
        "(0.015579, 1.649824, -0.542457)",
        "(0.015579, 1.649824, -0.542457)",
        "(0.015998, 1.628285, -0.551002)",
        "(0.017122, 1.605415, -0.558206)",
        "(0.017677, 1.581466, -0.564350)",
        "(0.020403, 1.544640, -0.571314)",
        "(0.020403, 1.544640, -0.571314)",
        "(0.023520, 1.518739, -0.574222)",
        "(0.024686, 1.494673, -0.575253)",
        "(0.025472, 1.470588, -0.575017)",
        "(0.026681, 1.434153, -0.572295)",
        "(0.026681, 1.434153, -0.572295)",
        "(0.026261, 1.409796, -0.568298)",
        "(0.026442, 1.385360, -0.563080)",
        "(0.027671, 1.360667, -0.555548)",
        "(0.029188, 1.324906, -0.538776)",
        "(0.029188, 1.324906, -0.538776)",
        "(0.030612, 1.302497, -0.525274)",
        "(0.031635, 1.281740, -0.509400)",
        "(0.032195, 1.263255, -0.490567)",
        "(0.034567, 1.238475, -0.457513)",
        "(0.034567, 1.238475, -0.457513)",
        "(0.033171, 1.224983, -0.433634)",
        "(0.030397, 1.213669, -0.409303)",
        "(0.031744, 1.198777, -0.369924)",
        "(0.033278, 1.191428, -0.341836)",
        "(0.033278, 1.191428, -0.341836)",
        "(0.034992, 1.186630, -0.313741)",
        "(0.036888, 1.184127, -0.287272)",
        "(0.038976, 1.184655, -0.262495)",
        "(0.040452, 1.191206, -0.224993)",
        "(0.040452, 1.191206, -0.224993)",
        "(0.040114, 1.199224, -0.201014)",
        "(0.039148, 1.209067, -0.179475)",
        "(0.038046, 1.220561, -0.160041)",
        "(0.036787, 1.239518, -0.133560)",
        "(0.036787, 1.239518, -0.133560)",
        "(0.036197, 1.253451, -0.118873)",
        "(0.036205, 1.267566, -0.105405)",
        "(0.036176, 1.282234, -0.093516)",
        "(0.036462, 1.305572, -0.079942)",
        "(0.036462, 1.305572, -0.079942)",
        "(0.036345, 1.322139, -0.072327)",
        "(0.035637, 1.339308, -0.065672)",
        "(0.034723, 1.356868, -0.060427)",
        "(0.033638, 1.383322, -0.054330)",
        "(0.033638, 1.383322, -0.054330)",
        "(0.032924, 1.400824, -0.051236)",
        "(0.031962, 1.418189, -0.048774)",
        "(0.031278, 1.435211, -0.046594)",
        "(0.031068, 1.460070, -0.043696)",
        "(0.031068, 1.460070, -0.043696)",
        "(0.031276, 1.476224, -0.041999)",
        "(0.031532, 1.492250, -0.041011)",
        "(0.032218, 1.508183, -0.040113)",
        "(0.033713, 1.532205, -0.039379)",
        "(0.033713, 1.532205, -0.039379)",
        "(0.034685, 1.548445, -0.039117)",
        "(0.035206, 1.565057, -0.039288)",
        "(0.035508, 1.582103, -0.039954)",
        "(0.035349, 1.608084, -0.040965)",
        "(0.035349, 1.608084, -0.040965)",
        "(0.033589, 1.625568, -0.042171)",
        "(0.032012, 1.643089, -0.043876)",
        "(0.030907, 1.660438, -0.045824)",
        "(0.028686, 1.685706, -0.049472)",
        "(0.028686, 1.685706, -0.049472)",
        "(0.026856, 1.702193, -0.052661)",
        "(0.025848, 1.718305, -0.055863)",
        "(0.025223, 1.734224, -0.059755)",
        "(0.021081, 1.757431, -0.067616)",
        "(0.021081, 1.757431, -0.067616)",
        "(0.018493, 1.772204, -0.072715)",
        "(0.016197, 1.786248, -0.077899)",
        "(0.014096, 1.799514, -0.084252)",
        "(0.008901, 1.818118, -0.096942)",
        "(0.008901, 1.818118, -0.096942)",
        "(0.005165, 1.829774, -0.107480)",
        "(0.001290, 1.840575, -0.119947)",
        "(-0.002425, 1.850694, -0.134147)",
        "(-0.008076, 1.862196, -0.155916)",
        "(-0.008076, 1.862196, -0.155916)",
        "(-0.012348, 1.867998, -0.171705)",
        "(-0.016067, 1.872728, -0.188667)",
        "(-0.019131, 1.876290, -0.206593)",
        "(-0.023007, 1.879108, -0.234750)",
        "(-0.023007, 1.879108, -0.234750)",
        "(-0.025298, 1.879572, -0.254398)",
        "(-0.027224, 1.878758, -0.274355)",
        "(-0.028615, 1.876778, -0.294619)",
        "(-0.029852, 1.871347, -0.325026)",
        "(-0.029852, 1.871347, -0.325026)",
        "(-0.030352, 1.865971, -0.345152)",
        "(-0.030605, 1.859239, -0.364937)",
        "(-0.030472, 1.851287, -0.384752)",
        "(-0.030087, 1.836872, -0.413802)",
        "(-0.030087, 1.836872, -0.413802)",
        "(-0.029336, 1.825542, -0.432767)",
        "(-0.028358, 1.812774, -0.451098)",
        "(-0.027554, 1.798607, -0.468707)",
        "(-0.026500, 1.775011, -0.494911)",
        "(-0.026500, 1.775011, -0.494911)",
        "(-0.025685, 1.757806, -0.512090)",
        "(-0.025515, 1.739500, -0.528522)",
        "(-0.025743, 1.720188, -0.543321)",
        "(-0.025569, 1.689207, -0.562215)",
        "(-0.025569, 1.689207, -0.562215)",
        "(-0.025546, 1.667754, -0.573250)",
        "(-0.025285, 1.645874, -0.582073)",
        "(-0.024755, 1.623394, -0.588728)",
        "(-0.024647, 1.589246, -0.596618)",
        "(-0.024647, 1.589246, -0.596618)",
        "(-0.023654, 1.565711, -0.599483)",
        "(-0.021174, 1.541497, -0.600204)",
        "(-0.017623, 1.516583, -0.599186)",
        "(-0.011964, 1.478895, -0.593596)",
        "(-0.011964, 1.478895, -0.593596)",
        "(-0.007393, 1.453525, -0.586673)",
        "(-0.002257, 1.428351, -0.577675)",
        "(0.002763, 1.403119, -0.566727)",
        "(0.006984, 1.365803, -0.546237)",
        "(0.006984, 1.365803, -0.546237)",
        "(0.008519, 1.341488, -0.530533)",
        "(0.009677, 1.317610, -0.513585)",
        "(0.008959, 1.294812, -0.494877)",
        "(0.006222, 1.263787, -0.463432)",
        "(0.006222, 1.263787, -0.463432)",
        "(0.005029, 1.244395, -0.440454)",
        "(0.003668, 1.226666, -0.415923)",
        "(0.001907, 1.210320, -0.391952)",
        "(-0.000408, 1.190116, -0.357193)",
        "(-0.000408, 1.190116, -0.357193)",
        "(0.000974, 1.179081, -0.332850)",
        "(0.003326, 1.170832, -0.308482)",
        "(0.006983, 1.165480, -0.285203)",
        "(0.014057, 1.163561, -0.252443)",
        "(0.014057, 1.163561, -0.252443)",
        "(0.020122, 1.166713, -0.230419)",
        "(0.026414, 1.172650, -0.208747)",
        "(0.032727, 1.181933, -0.189254)",
        "(0.042286, 1.198879, -0.161902)",
        "(0.042286, 1.198879, -0.161902)",
        "(0.048647, 1.211231, -0.144944)",
        "(0.054191, 1.224614, -0.129844)",
        "(0.059364, 1.238167, -0.115642)",
        "(0.065095, 1.259243, -0.097876)",
        "(0.065095, 1.259243, -0.097876)",
        "(0.068196, 1.273324, -0.087599)",
        "(0.070314, 1.287250, -0.078574)",
        "(0.072156, 1.301175, -0.071818)",
        "(0.074072, 1.322048, -0.062989)",
        "(0.074072, 1.322048, -0.062989)",
        "(0.074824, 1.335703, -0.057528)",
        "(0.075215, 1.349417, -0.052821)",
        "(0.075765, 1.363462, -0.048466)",
        "(0.076309, 1.384124, -0.044001)",
        "(0.076309, 1.384124, -0.044001)",
        "(0.076403, 1.398278, -0.041924)",
        "(0.076910, 1.413008, -0.040328)",
        "(0.077727, 1.428158, -0.039049)",
        "(0.079894, 1.450621, -0.040303)",
        "(0.079894, 1.450621, -0.040303)",
        "(0.080684, 1.466284, -0.040189)",
        "(0.080414, 1.482659, -0.039138)",
        "(0.079397, 1.499783, -0.038295)",
        "(0.078468, 1.526109, -0.038658)",
        "(0.078468, 1.526109, -0.038658)",
        "(0.078069, 1.544244, -0.039955)",
        "(0.077130, 1.562731, -0.041398)",
        "(0.076249, 1.581561, -0.042649)",
        "(0.074756, 1.610348, -0.044157)",
        "(0.074756, 1.610348, -0.044157)",
        "(0.073219, 1.629877, -0.045794)",
        "(0.071437, 1.649499, -0.048198)",
        "(0.069258, 1.669282, -0.050823)",
        "(0.065772, 1.699142, -0.054126)",
        "(0.065772, 1.699142, -0.054126)",
        "(0.062281, 1.718611, -0.056491)",
        "(0.058627, 1.737773, -0.059532)",
        "(0.055400, 1.756706, -0.062617)",
        "(0.048956, 1.783813, -0.067083)",
        "(0.048956, 1.783813, -0.067083)",
        "(0.043674, 1.801032, -0.070999)",
        "(0.038699, 1.817542, -0.075255)",
        "(0.033546, 1.832933, -0.080297)",
        "(0.023671, 1.853991, -0.090678)",
        "(0.023671, 1.853991, -0.090678)",
        "(0.017741, 1.866656, -0.099531)",
        "(0.012310, 1.877965, -0.109522)",
        "(0.006410, 1.887689, -0.120739)",
        "(-0.002109, 1.899978, -0.139825)",
        "(-0.002109, 1.899978, -0.139825)",
        "(-0.006032, 1.906841, -0.153490)",
        "(-0.008953, 1.912769, -0.168204)",
        "(-0.013110, 1.916751, -0.184201)",
        "(-0.017803, 1.920626, -0.209915)",
        "(-0.017803, 1.920626, -0.209915)",
        "(-0.020235, 1.921867, -0.228690)",
        "(-0.022761, 1.921501, -0.248202)",
        "(-0.025291, 1.919602, -0.268124)",
        "(-0.027657, 1.913895, -0.299719)",
        "(-0.027657, 1.913895, -0.299719)",
        "(-0.028854, 1.907838, -0.320645)",
        "(-0.029787, 1.900352, -0.341734)",
        "(-0.029956, 1.891088, -0.363196)",
        "(-0.029894, 1.874253, -0.394825)",
        "(-0.029894, 1.874253, -0.394825)",
        "(-0.029544, 1.861003, -0.414878)",
        "(-0.028620, 1.846422, -0.434246)",
        "(-0.027532, 1.830535, -0.452774)",
        "(-0.026561, 1.803672, -0.476909)",
        "(-0.026561, 1.803672, -0.476909)",
        "(-0.024738, 1.784322, -0.491181)",
        "(-0.022504, 1.763893, -0.504816)",
        "(-0.021044, 1.742372, -0.517216)",
        "(-0.018037, 1.708251, -0.533060)",
        "(-0.018037, 1.708251, -0.533060)",
        "(-0.015245, 1.684524, -0.542493)",
        "(-0.013623, 1.660367, -0.550638)",
        "(-0.011805, 1.635911, -0.557228)",
        "(-0.007339, 1.598089, -0.563719)",
        "(-0.007339, 1.598089, -0.563719)",
        "(-0.004880, 1.572337, -0.566479)",
        "(-0.002930, 1.546544, -0.567968)",
        "(-0.000220, 1.520325, -0.568549)",
        "(0.003066, 1.480898, -0.566861)",
        "(0.003066, 1.480898, -0.566861)",
        "(0.005226, 1.454791, -0.563068)",
        "(0.007783, 1.429071, -0.557445)",
        "(0.010253, 1.403306, -0.549859)",
        "(0.012932, 1.368069, -0.537140)",
        "(0.012932, 1.368069, -0.537140)",
        "(0.014910, 1.344811, -0.527578)",
        "(0.017045, 1.321813, -0.516540)",
        "(0.019213, 1.299374, -0.504633)",
        "(0.021760, 1.268151, -0.485742)",
        "(0.021760, 1.268151, -0.485742)",
        "(0.024147, 1.248164, -0.471658)",
        "(0.026546, 1.229572, -0.456399)",
        "(0.028846, 1.212722, -0.440020)",
        "(0.032442, 1.191542, -0.413346)",
        "(0.032442, 1.191542, -0.413346)",
        "(0.035114, 1.179851, -0.393906)",
        "(0.037985, 1.169864, -0.373134)",
        "(0.041211, 1.161334, -0.352022)",
        "(0.045891, 1.152272, -0.318219)",
        "(0.045891, 1.152272, -0.318219)",
        "(0.049002, 1.148546, -0.294569)",
        "(0.050911, 1.147141, -0.271875)",
        "(0.053506, 1.147709, -0.239583)",
        "(0.055030, 1.149624, -0.218428)",
        "(0.055030, 1.149624, -0.218428)",
        "(0.056102, 1.152796, -0.197512)",
        "(0.056378, 1.157369, -0.177989)",
        "(0.056677, 1.162848, -0.160351)",
        "(0.056604, 1.172674, -0.134636)",
        "(0.056604, 1.172674, -0.134636)",
        "(0.056000, 1.180909, -0.119923)",
        "(0.055490, 1.190645, -0.107584)",
        "(0.055475, 1.201237, -0.096094)",
        "(0.055983, 1.219507, -0.081365)",
        "(0.055983, 1.219507, -0.081365)",
        "(0.055652, 1.233809, -0.073083)",
        "(0.055941, 1.248968, -0.065710)",
        "(0.056918, 1.264869, -0.059934)",
        "(0.058677, 1.290395, -0.053726)",
        "(0.058677, 1.290395, -0.053726)",
        "(0.059313, 1.308460, -0.050960)",
        "(0.060583, 1.326584, -0.048439)",
        "(0.062616, 1.344569, -0.046151)",
        "(0.064770, 1.372005, -0.043699)",
        "(0.064770, 1.372005, -0.043699)",
        "(0.065954, 1.390079, -0.042268)",
        "(0.067818, 1.407716, -0.040561)",
        "(0.069600, 1.425332, -0.039060)",
        "(0.070315, 1.451644, -0.037437)",
        "(0.070315, 1.451644, -0.037437)",
        "(0.071391, 1.469069, -0.037328)",
        "(0.072904, 1.486169, -0.037086)",
        "(0.073710, 1.503118, -0.036441)",
        "(0.073368, 1.528407, -0.035523)",
        "(0.073368, 1.528407, -0.035523)",
        "(0.073265, 1.545126, -0.035218)",
        "(0.073489, 1.561812, -0.035365)",
        "(0.073438, 1.578461, -0.035670)",
        "(0.072058, 1.603445, -0.036549)",
        "(0.072058, 1.603445, -0.036549)",
        "(0.071544, 1.619823, -0.036820)",
        "(0.071299, 1.636296, -0.037463)",
        "(0.070403, 1.652909, -0.038446)",
        "(0.068285, 1.677577, -0.040119)",
        "(0.068285, 1.677577, -0.040119)",
        "(0.066805, 1.693889, -0.041318)",
        "(0.065277, 1.710226, -0.042889)",
        "(0.063330, 1.726703, -0.045105)",
        "(0.060310, 1.751316, -0.049652)",
        "(0.060310, 1.751316, -0.049652)",
        "(0.058611, 1.767682, -0.053894)",
        "(0.056972, 1.783871, -0.059168)",
        "(0.054655, 1.799560, -0.065395)",
        "(0.050525, 1.822110, -0.077658)",
        "(0.050525, 1.822110, -0.077658)",
        "(0.047266, 1.836189, -0.087790)",
        "(0.043418, 1.848745, -0.098958)",
        "(0.038963, 1.859470, -0.111637)",
        "(0.032380, 1.872118, -0.132180)",
        "(0.032380, 1.872118, -0.132180)",
        "(0.028425, 1.878500, -0.147615)",
        "(0.024833, 1.883118, -0.164331)",
        "(0.021308, 1.885940, -0.181855)",
        "(0.017730, 1.886861, -0.208876)",
        "(0.017730, 1.886861, -0.208876)",
        "(0.016019, 1.885593, -0.227785)",
        "(0.014758, 1.882488, -0.247257)",
        "(0.014327, 1.875486, -0.276881)",
        "(0.014153, 1.869194, -0.297163)",
        "(0.014153, 1.869194, -0.297163)",
        "(0.013853, 1.861212, -0.317475)",
        "(0.014171, 1.852175, -0.337268)",
        "(0.014886, 1.841556, -0.356325)",
        "(0.015783, 1.823207, -0.383320)",
        "(0.015783, 1.823207, -0.383320)",
        "(0.016834, 1.809156, -0.399774)",
        "(0.018814, 1.793823, -0.415276)",
        "(0.020925, 1.777500, -0.430085)",
        "(0.023968, 1.751523, -0.450761)",
        "(0.023968, 1.751523, -0.450761)",
        "(0.026353, 1.733436, -0.463911)",
        "(0.028235, 1.714933, -0.476607)",
        "(0.029763, 1.696102, -0.488592)",
        "(0.032795, 1.666955, -0.504398)",
        "(0.032795, 1.666955, -0.504398)",
        "(0.034920, 1.646744, -0.513796)",
        "(0.036343, 1.626575, -0.522280)",
        "(0.038233, 1.605941, -0.529191)",
        "(0.040324, 1.574861, -0.538121)",
        "(0.040324, 1.574861, -0.538121)",
        "(0.041702, 1.553942, -0.542513)",
        "(0.042897, 1.532777, -0.545693)",
        "(0.043543, 1.511689, -0.547608)",
        "(0.045500, 1.480113, -0.549374)",
        "(0.045500, 1.480113, -0.549374)",
        "(0.046802, 1.459157, -0.549943)",
        "(0.046882, 1.438857, -0.550035)",
        "(0.047276, 1.418985, -0.549386)",
        "(0.048764, 1.389437, -0.546778)",
        "(0.048764, 1.389437, -0.546778)",
        "(0.048643, 1.370706, -0.544249)",
        "(0.048536, 1.352502, -0.540664)",
        "(0.049341, 1.334000, -0.536138)",
        "(0.050004, 1.307275, -0.526790)",
        "(0.050004, 1.307275, -0.526790)",
        "(0.050073, 1.290224, -0.519499)",
        "(0.050975, 1.273040, -0.511074)",
        "(0.052086, 1.256426, -0.501065)",
        "(0.054650, 1.232871, -0.483188)",
        "(0.054650, 1.232871, -0.483188)",
        "(0.057115, 1.217815, -0.469531)",
        "(0.059400, 1.203958, -0.454031)",
        "(0.061282, 1.190917, -0.437369)",
        "(0.064727, 1.172897, -0.410052)",
        "(0.064727, 1.172897, -0.410052)",
        "(0.063466, 1.162297, -0.389288)",
        "(0.063061, 1.152261, -0.367182)",
        "(0.064037, 1.142708, -0.345256)",
        "(0.065031, 1.129937, -0.312263)",
        "(0.065031, 1.129937, -0.312263)",
        "(0.065386, 1.122466, -0.289456)",
        "(0.065114, 1.116036, -0.265128)",
        "(0.064403, 1.110398, -0.241252)",
        "(0.062885, 1.103723, -0.210439)",
        "(0.062885, 1.103723, -0.210439)",
        "(0.061784, 1.099877, -0.189040)",
        "(0.059622, 1.097269, -0.166050)",
        "(0.056554, 1.096616, -0.146126)",
        "(0.052337, 1.099891, -0.122216)",
        "(0.052337, 1.099891, -0.122216)",
        "(0.050059, 1.104463, -0.107851)",
        "(0.048102, 1.111898, -0.094969)",
        "(0.045640, 1.126136, -0.075094)",
        "(0.044782, 1.137941, -0.064641)",
        "(0.044782, 1.137941, -0.064641)",
        "(0.045009, 1.151431, -0.056228)",
        "(0.045415, 1.165927, -0.048117)",
        "(0.046404, 1.181239, -0.041009)",
        "(0.048129, 1.205980, -0.032759)",
        "(0.048129, 1.205980, -0.032759)",
        "(0.049287, 1.223158, -0.028430)",
        "(0.050437, 1.240953, -0.025349)",
        "(0.051285, 1.259269, -0.023222)",
        "(0.052044, 1.287194, -0.020887)",
        "(0.052044, 1.287194, -0.020887)",
        "(0.052287, 1.306022, -0.019697)",
        "(0.052176, 1.325070, -0.018788)",
        "(0.051727, 1.344464, -0.018592)",
        "(0.050996, 1.374013, -0.019276)",
        "(0.050996, 1.374013, -0.019276)",
        "(0.050954, 1.393760, -0.019987)",
        "(0.050381, 1.413868, -0.021442)",
        "(0.049043, 1.434304, -0.023584)",
        "(0.047295, 1.464883, -0.027146)",
        "(0.047295, 1.464883, -0.027146)",
        "(0.046078, 1.485162, -0.029438)",
        "(0.044239, 1.505312, -0.031774)",
        "(0.042045, 1.525315, -0.034164)",
        "(0.038805, 1.554837, -0.037492)",
        "(0.038805, 1.554837, -0.037492)",
        "(0.037169, 1.574650, -0.039449)",
        "(0.035262, 1.594543, -0.041602)",
        "(0.033651, 1.614360, -0.043689)",
        "(0.031941, 1.643435, -0.046144)",
        "(0.031941, 1.643435, -0.046144)",
        "(0.029767, 1.662258, -0.047509)",
        "(0.027590, 1.680443, -0.048622)",
        "(0.025950, 1.698021, -0.049348)",
        "(0.023686, 1.723757, -0.050581)",
        "(0.023686, 1.723757, -0.050581)",
        "(0.021216, 1.740497, -0.051767)",
        "(0.018129, 1.757050, -0.053412)",
        "(0.015287, 1.773231, -0.055039)",
        "(0.010369, 1.797372, -0.058800)",
        "(0.010369, 1.797372, -0.058800)",
        "(0.006739, 1.813212, -0.062067)",
        "(0.002155, 1.828777, -0.066442)",
        "(-0.002403, 1.844120, -0.071546)",
        "(-0.009268, 1.866039, -0.080601)",
        "(-0.009268, 1.866039, -0.080601)",
        "(-0.014450, 1.879647, -0.087771)",
        "(-0.020951, 1.892143, -0.096291)",
        "(-0.027266, 1.903512, -0.105775)",
        "(-0.036511, 1.917952, -0.122152)",
        "(-0.036511, 1.917952, -0.122152)",
        "(-0.042554, 1.925736, -0.134688)",
        "(-0.048447, 1.931957, -0.148480)",
        "(-0.053286, 1.936699, -0.163360)",
        "(-0.058743, 1.941272, -0.187793)",
        "(-0.058743, 1.941272, -0.187793)",
        "(-0.061421, 1.942423, -0.205287)",
        "(-0.063471, 1.942292, -0.223986)",
        "(-0.064954, 1.941328, -0.244018)",
        "(-0.065799, 1.937445, -0.276545)",
        "(-0.065799, 1.937445, -0.276545)",
        "(-0.065428, 1.932811, -0.298983)",
        "(-0.064145, 1.926567, -0.321860)",
        "(-0.062660, 1.918779, -0.345424)",
        "(-0.060281, 1.904560, -0.381204)",
        "(-0.060281, 1.904560, -0.381204)",
        "(-0.058554, 1.893048, -0.404378)",
        "(-0.056373, 1.879822, -0.426578)",
        "(-0.054086, 1.864935, -0.447592)",
        "(-0.049544, 1.839616, -0.476095)",
        "(-0.049544, 1.839616, -0.476095)",
        "(-0.046405, 1.821001, -0.493530)",
        "(-0.043118, 1.801007, -0.509734)",
        "(-0.039327, 1.779045, -0.524544)",
        "(-0.034017, 1.745630, -0.544069)",
        "(-0.034017, 1.745630, -0.544069)",
        "(-0.030124, 1.721932, -0.556034)",
        "(-0.026168, 1.696935, -0.566696)",
        "(-0.022034, 1.670927, -0.575865)",
        "(-0.015394, 1.630749, -0.587402)",
        "(-0.015394, 1.630749, -0.587402)",
        "(-0.011806, 1.603644, -0.594343)",
        "(-0.008946, 1.576648, -0.600068)",
        "(-0.005651, 1.549484, -0.604186)",
        "(-0.001240, 1.509138, -0.607568)",
        "(-0.001240, 1.509138, -0.607568)",
        "(0.000983, 1.483093, -0.607983)",
        "(0.002662, 1.458062, -0.607724)",
        "(0.004467, 1.433625, -0.605417)",
        "(0.007658, 1.397393, -0.596746)",
        "(0.007658, 1.397393, -0.596746)",
        "(0.010474, 1.373737, -0.588889)",
        "(0.014052, 1.350295, -0.578717)",
        "(0.017662, 1.326929, -0.566661)",
        "(0.022808, 1.293508, -0.545998)",
        "(0.022808, 1.293508, -0.545998)",
        "(0.026159, 1.272087, -0.531059)",
        "(0.029255, 1.251519, -0.514490)",
        "(0.032278, 1.232043, -0.496769)",
        "(0.036317, 1.204954, -0.467976)",
        "(0.036317, 1.204954, -0.467976)",
        "(0.039284, 1.187491, -0.447853)",
        "(0.037432, 1.172313, -0.426581)",
        "(0.037109, 1.157480, -0.404275)",
        "(0.040337, 1.136526, -0.369594)",
        "(0.040337, 1.136526, -0.369594)",
        "(0.042583, 1.124293, -0.346515)",
        "(0.044736, 1.113777, -0.323730)",
        "(0.046737, 1.104961, -0.300408)",
        "(0.049786, 1.095077, -0.266482)",
        "(0.049786, 1.095077, -0.266482)",
        "(0.051527, 1.091001, -0.245003)",
        "(0.053345, 1.089167, -0.222981)",
        "(0.055157, 1.088803, -0.201082)",
        "(0.057685, 1.093031, -0.170056)",
        "(0.057685, 1.093031, -0.170056)",
        "(0.059263, 1.097997, -0.149348)",
        "(0.060573, 1.105454, -0.130943)",
        "(0.061977, 1.114857, -0.114430)",
        "(0.063667, 1.131690, -0.090496)",
        "(0.063667, 1.131690, -0.090496)",
        "(0.064124, 1.144996, -0.076306)",
        "(0.064745, 1.159128, -0.063261)",
        "(0.065341, 1.174324, -0.051631)",
        "(0.065915, 1.199104, -0.038100)",
        "(0.065915, 1.199104, -0.038100)",
        "(0.066594, 1.216178, -0.030801)",
        "(0.067148, 1.234015, -0.025144)",
        "(0.067584, 1.252647, -0.020799)",
        "(0.070292, 1.281354, -0.024432)",
        "(0.070292, 1.281354, -0.024432)",
        "(0.072821, 1.300300, -0.024943)",
        "(0.073255, 1.320917, -0.025637)",
        "(0.073848, 1.351877, -0.026019)",
        "(0.073405, 1.373169, -0.027087)",
        "(0.073405, 1.373169, -0.027087)",
        "(0.073083, 1.394458, -0.028563)",
        "(0.072533, 1.415703, -0.030516)",
        "(0.071440, 1.436780, -0.032522)",
        "(0.069456, 1.467755, -0.034999)",
        "(0.069456, 1.467755, -0.034999)",
        "(0.068097, 1.487998, -0.036565)",
        "(0.066113, 1.507995, -0.038391)",
        "(0.064036, 1.527715, -0.040350)",
        "(0.061329, 1.556733, -0.043332)",
        "(0.061329, 1.556733, -0.043332)",
        "(0.059254, 1.575810, -0.045583)",
        "(0.057045, 1.595144, -0.048013)",
        "(0.054958, 1.613054, -0.050479)",
        "(0.052244, 1.639154, -0.054013)",
        "(0.052244, 1.639154, -0.054013)",
        "(0.049956, 1.656443, -0.056871)",
        "(0.047626, 1.673443, -0.060159)",
        "(0.045481, 1.690254, -0.063960)",
        "(0.041725, 1.714551, -0.070970)",
        "(0.041725, 1.714551, -0.070970)",
        "(0.038949, 1.729875, -0.076497)",
        "(0.036760, 1.744563, -0.082977)",
        "(0.035334, 1.758738, -0.090823)",
        "(0.032399, 1.778845, -0.105039)",
        "(0.032399, 1.778845, -0.105039)",
        "(0.030406, 1.791241, -0.115829)",
        "(0.028676, 1.802954, -0.127322)",
        "(0.026764, 1.813859, -0.139587)",
        "(0.023585, 1.828685, -0.159421)",
        "(0.023585, 1.828685, -0.159421)",
        "(0.021218, 1.837530, -0.173266)",
        "(0.018411, 1.845493, -0.187701)",
        "(0.015615, 1.852563, -0.202740)",
        "(0.011468, 1.861462, -0.226109)",
        "(0.011468, 1.861462, -0.226109)",
        "(0.008813, 1.866321, -0.242065)",
        "(0.005506, 1.870167, -0.258086)",
        "(0.002151, 1.873214, -0.274957)",
        "(-0.002944, 1.876320, -0.301221)",
        "(-0.002944, 1.876320, -0.301221)",
        "(-0.006075, 1.877184, -0.318825)",
        "(-0.009276, 1.876960, -0.336435)",
        "(-0.012360, 1.875764, -0.354027)",
        "(-0.017000, 1.872310, -0.380937)",
        "(-0.017000, 1.872310, -0.380937)",
        "(-0.020391, 1.868876, -0.398822)",
        "(-0.023793, 1.864527, -0.416302)",
        "(-0.026881, 1.858576, -0.433057)",
        "(-0.031111, 1.847814, -0.457796)",
        "(-0.031111, 1.847814, -0.457796)",
        "(-0.033836, 1.839486, -0.474047)",
        "(-0.036466, 1.829831, -0.490000)",
        "(-0.038306, 1.818811, -0.505494)",
        "(-0.040356, 1.799862, -0.527381)",
        "(-0.040356, 1.799862, -0.527381)",
        "(-0.041161, 1.785401, -0.540950)",
        "(-0.041255, 1.769523, -0.553822)",
        "(-0.041240, 1.752074, -0.566156)",
        "(-0.042336, 1.723794, -0.583312)",
        "(-0.042336, 1.723794, -0.583312)",
        "(-0.041943, 1.702789, -0.593510)",
        "(-0.041784, 1.680486, -0.603101)",
        "(-0.041573, 1.657415, -0.611645)",
        "(-0.039033, 1.620728, -0.621886)",
        "(-0.039033, 1.620728, -0.621886)",
        "(-0.037885, 1.595568, -0.627521)",
        "(-0.037135, 1.570100, -0.632161)",
        "(-0.035208, 1.543707, -0.635129)",
        "(-0.031780, 1.502987, -0.636598)",
        "(-0.031780, 1.502987, -0.636598)",
        "(-0.029514, 1.475564, -0.635367)",
        "(-0.026722, 1.447894, -0.631987)",
        "(-0.023171, 1.420376, -0.627011)",
        "(-0.018068, 1.380736, -0.615913)",
        "(-0.018068, 1.380736, -0.615913)",
        "(-0.013460, 1.355073, -0.605378)",
        "(-0.007588, 1.329837, -0.592348)",
        "(-0.002706, 1.306426, -0.577785)",
        "(0.004095, 1.273861, -0.554179)",
        "(0.004095, 1.273861, -0.554179)",
        "(0.009677, 1.253448, -0.536735)",
        "(0.014693, 1.234915, -0.518523)",
        "(0.019119, 1.218478, -0.499788)",
        "(0.026164, 1.197576, -0.469457)",
        "(0.026164, 1.197576, -0.469457)",
        "(0.026762, 1.187265, -0.447117)",
        "(0.028521, 1.178464, -0.423000)",
        "(0.032248, 1.171498, -0.399513)",
        "(0.038654, 1.163654, -0.361892)",
        "(0.038654, 1.163654, -0.361892)",
        "(0.041882, 1.161146, -0.336522)",
        "(0.044051, 1.161056, -0.311848)",
        "(0.046041, 1.162581, -0.287442)",
        "(0.048343, 1.167834, -0.248845)",
        "(0.048343, 1.167834, -0.248845)",
        "(0.048494, 1.173498, -0.224242)",
        "(0.048381, 1.179756, -0.201146)",
        "(0.047528, 1.187152, -0.178526)",
        "(0.044704, 1.200063, -0.147397)",
        "(0.044704, 1.200063, -0.147397)",
        "(0.041886, 1.210312, -0.128856)",
        "(0.039113, 1.220888, -0.111407)",
        "(0.036385, 1.231934, -0.096477)",
        "(0.032425, 1.250024, -0.077213)",
        "(0.032425, 1.250024, -0.077213)",
        "(0.030530, 1.263015, -0.066443)",
        "(0.029077, 1.276907, -0.057428)",
        "(0.028147, 1.291652, -0.049880)",
        "(0.026519, 1.315732, -0.040476)",
        "(0.026519, 1.315732, -0.040476)",
        "(0.025750, 1.332562, -0.035545)",
        "(0.025400, 1.349919, -0.031432)",
        "(0.025950, 1.367173, -0.027781)",
        "(0.027323, 1.393189, -0.024459)",
        "(0.027323, 1.393189, -0.024459)",
        "(0.029049, 1.410534, -0.023269)",
        "(0.031492, 1.427699, -0.022397)",
        "(0.034253, 1.444807, -0.022269)",
        "(0.038441, 1.470496, -0.023074)",
        "(0.038441, 1.470496, -0.023074)",
        "(0.041853, 1.487411, -0.023916)",
        "(0.045441, 1.504412, -0.025123)",
        "(0.048651, 1.521737, -0.026993)",
        "(0.053164, 1.547916, -0.030894)",
        "(0.053164, 1.547916, -0.030894)",
        "(0.056349, 1.564941, -0.033113)",
        "(0.059851, 1.581678, -0.035994)",
        "(0.063225, 1.598399, -0.040120)",
        "(0.067083, 1.623110, -0.048025)",
        "(0.067083, 1.623110, -0.048025)",
        "(0.069196, 1.639410, -0.054486)",
        "(0.071194, 1.655351, -0.061894)",
        "(0.073014, 1.670747, -0.070387)",
        "(0.074328, 1.692907, -0.085406)",
        "(0.074328, 1.692907, -0.085406)",
        "(0.075029, 1.706592, -0.095655)",
        "(0.074825, 1.719619, -0.106573)",
        "(0.074113, 1.731781, -0.117528)",
        "(0.072654, 1.748357, -0.135033)",
        "(0.072654, 1.748357, -0.135033)",
        "(0.071388, 1.758108, -0.147941)",
        "(0.070187, 1.767034, -0.161274)",
        "(0.068770, 1.774597, -0.175014)",
        "(0.066842, 1.783992, -0.195951)",
        "(0.066842, 1.783992, -0.195951)",
        "(0.065381, 1.788242, -0.210427)",
        "(0.063872, 1.791656, -0.225511)",
        "(0.061424, 1.794416, -0.248628)",
        "(0.060011, 1.795136, -0.264039)",
        "(0.060011, 1.795136, -0.264039)",
        "(0.058577, 1.794840, -0.280101)",
        "(0.056819, 1.793589, -0.297250)",
        "(0.054739, 1.791616, -0.314818)",
        "(0.051159, 1.786901, -0.340657)",
        "(0.051159, 1.786901, -0.340657)",
        "(0.048491, 1.782466, -0.357168)",
        "(0.046053, 1.777008, -0.373311)",
        "(0.043724, 1.770353, -0.389004)",
        "(0.039890, 1.757948, -0.411271)",
        "(0.039890, 1.757948, -0.411271)",
        "(0.037510, 1.748119, -0.425429)",
        "(0.035506, 1.736684, -0.439993)",
        "(0.034373, 1.724744, -0.452743)",
        "(0.032612, 1.704835, -0.470977)",
        "(0.032612, 1.704835, -0.470977)",
        "(0.031684, 1.690680, -0.483746)",
        "(0.030713, 1.675876, -0.496184)",
        "(0.029836, 1.660681, -0.507201)",
        "(0.028751, 1.637158, -0.522119)",
        "(0.028751, 1.637158, -0.522119)",
        "(0.028575, 1.620957, -0.530549)",
        "(0.028621, 1.604529, -0.537109)",
        "(0.028338, 1.587768, -0.542176)",
        "(0.027664, 1.561005, -0.548103)",
        "(0.027664, 1.561005, -0.548103)",
        "(0.027654, 1.541812, -0.550515)",
        "(0.028573, 1.521248, -0.551328)",
        "(0.029179, 1.499593, -0.550708)",
        "(0.028256, 1.464826, -0.547945)",
        "(0.028256, 1.464826, -0.547945)",
        "(0.026926, 1.440377, -0.544592)",
        "(0.026404, 1.414504, -0.538973)",
        "(0.025326, 1.387876, -0.531174)",
        "(0.023852, 1.347777, -0.516856)",
        "(0.023852, 1.347777, -0.516856)",
        "(0.023950, 1.320832, -0.505039)",
        "(0.024134, 1.294373, -0.491451)",
        "(0.024225, 1.269072, -0.476415)",
        "(0.025615, 1.233635, -0.450707)",
        "(0.025615, 1.233635, -0.450707)",
        "(0.027348, 1.211982, -0.431379)",
        "(0.029119, 1.192437, -0.410964)",
        "(0.031040, 1.174999, -0.389193)",
        "(0.035141, 1.153038, -0.351465)",
        "(0.035141, 1.153038, -0.351465)",
        "(0.037999, 1.140821, -0.324143)",
        "(0.039657, 1.130822, -0.298227)",
        "(0.040334, 1.122898, -0.275409)",
        "(0.040943, 1.115123, -0.242079)",
        "(0.040943, 1.115123, -0.242079)",
        "(0.041297, 1.112465, -0.218855)",
        "(0.041081, 1.112211, -0.198289)",
        "(0.040762, 1.114269, -0.180417)",
        "(0.040619, 1.121224, -0.153230)",
        "(0.040619, 1.121224, -0.153230)",
        "(0.040133, 1.128460, -0.137215)",
        "(0.039342, 1.137642, -0.123422)",
        "(0.038235, 1.148335, -0.109539)",
        "(0.036298, 1.166053, -0.092138)",
        "(0.036298, 1.166053, -0.092138)",
        "(0.035028, 1.179133, -0.083510)",
        "(0.033683, 1.192818, -0.074896)",
        "(0.032748, 1.206822, -0.067847)",
        "(0.031531, 1.229249, -0.061627)",
        "(0.031531, 1.229249, -0.061627)",
        "(0.030950, 1.244715, -0.057694)",
        "(0.030246, 1.260817, -0.054450)",
        "(0.029716, 1.277539, -0.052394)",
        "(0.029068, 1.303502, -0.049623)",
        "(0.029068, 1.303502, -0.049623)",
        "(0.028780, 1.321674, -0.048797)",
        "(0.028738, 1.340366, -0.048839)",
        "(0.028386, 1.359870, -0.049484)",
        "(0.027671, 1.389713, -0.050835)",
        "(0.027671, 1.389713, -0.050835)",
        "(0.026824, 1.410017, -0.052128)",
        "(0.025753, 1.430354, -0.053378)",
        "(0.024971, 1.450382, -0.054648)",
        "(0.023489, 1.479907, -0.056529)",
        "(0.023489, 1.479907, -0.056529)",
        "(0.022137, 1.499181, -0.057719)",
        "(0.021512, 1.518177, -0.058596)",
        "(0.021372, 1.537179, -0.059755)",
        "(0.020276, 1.566030, -0.061933)",
        "(0.020276, 1.566030, -0.061933)",
        "(0.019347, 1.585408, -0.063655)",
        "(0.018718, 1.605428, -0.065656)",
        "(0.017688, 1.624245, -0.068220)",
        "(0.014797, 1.652756, -0.073092)",
        "(0.014797, 1.652756, -0.073092)",
        "(0.013119, 1.671752, -0.077338)",
        "(0.011638, 1.690504, -0.082958)",
        "(0.010084, 1.708806, -0.089385)",
        "(0.005728, 1.734900, -0.101053)",
        "(0.005728, 1.734900, -0.101053)",
        "(0.002106, 1.751340, -0.110425)",
        "(-0.002104, 1.766960, -0.121323)",
        "(-0.006219, 1.781465, -0.133010)",
        "(-0.012366, 1.801004, -0.151732)",
        "(-0.012366, 1.801004, -0.151732)",
        "(-0.016036, 1.812271, -0.164869)",
        "(-0.019632, 1.822004, -0.178062)",
        "(-0.023312, 1.830151, -0.191458)",
        "(-0.028249, 1.840235, -0.212619)",
        "(-0.028249, 1.840235, -0.212619)",
        "(-0.030870, 1.845443, -0.227617)",
        "(-0.033046, 1.849463, -0.243381)",
        "(-0.035281, 1.851914, -0.259670)",
        "(-0.038257, 1.853262, -0.284431)",
        "(-0.038257, 1.853262, -0.284431)",
        "(-0.040021, 1.852716, -0.301612)",
        "(-0.041887, 1.850714, -0.319450)",
        "(-0.044011, 1.847118, -0.337320)",
        "(-0.046996, 1.839637, -0.365458)",
        "(-0.046996, 1.839637, -0.365458)",
        "(-0.049047, 1.832969, -0.385238)",
        "(-0.051323, 1.824592, -0.404674)",
        "(-0.053337, 1.814747, -0.423619)",
        "(-0.055925, 1.797698, -0.451343)",
        "(-0.055925, 1.797698, -0.451343)",
        "(-0.057735, 1.784611, -0.469008)",
        "(-0.060055, 1.770238, -0.486072)",
        "(-0.062540, 1.754831, -0.503164)",
        "(-0.065709, 1.729009, -0.528515)",
        "(-0.065709, 1.729009, -0.528515)",
        "(-0.067236, 1.710092, -0.544236)",
        "(-0.068053, 1.689591, -0.558923)",
        "(-0.068866, 1.667602, -0.572761)",
        "(-0.069650, 1.632725, -0.590653)",
        "(-0.069650, 1.632725, -0.590653)",
        "(-0.068861, 1.607959, -0.600100)",
        "(-0.067523, 1.582213, -0.607723)",
        "(-0.066260, 1.556113, -0.613213)",
        "(-0.063623, 1.516471, -0.616203)",
        "(-0.063623, 1.516471, -0.616203)",
        "(-0.061543, 1.490042, -0.616855)",
        "(-0.058917, 1.463638, -0.615756)",
        "(-0.055449, 1.437494, -0.613103)",
        "(-0.048921, 1.399405, -0.606891)",
        "(-0.048921, 1.399405, -0.606891)",
        "(-0.044189, 1.375057, -0.600596)",
        "(-0.039567, 1.352046, -0.592837)",
        "(-0.034205, 1.330275, -0.583760)",
        "(-0.024798, 1.299452, -0.567165)",
        "(-0.024798, 1.299452, -0.567165)",
        "(-0.018556, 1.280458, -0.554177)",
        "(-0.012484, 1.263101, -0.539584)",
        "(-0.005866, 1.247063, -0.523637)",
        "(0.004105, 1.226277, -0.496560)",
        "(0.004105, 1.226277, -0.496560)",
        "(0.009919, 1.214735, -0.477373)",
        "(0.015420, 1.205183, -0.456868)",
        "(0.020879, 1.197208, -0.435163)",
        "(0.027593, 1.188249, -0.402316)",
        "(0.027593, 1.188249, -0.402316)",
        "(0.030875, 1.184350, -0.378733)",
        "(0.033799, 1.181808, -0.353747)",
        "(0.036363, 1.179990, -0.328759)",
        "(0.038258, 1.179051, -0.290798)",
        "(0.038258, 1.179051, -0.290798)",
        "(0.038064, 1.179574, -0.264648)",
        "(0.036873, 1.181226, -0.241608)",
        "(0.035636, 1.183445, -0.218342)",
        "(0.033040, 1.188295, -0.183885)",
        "(0.033040, 1.188295, -0.183885)",
        "(0.030365, 1.193277, -0.163962)",
        "(0.027735, 1.199364, -0.145498)",
        "(0.025222, 1.206709, -0.128517)",
        "(0.021241, 1.220323, -0.105387)",
        "(0.021241, 1.220323, -0.105387)",
        "(0.019392, 1.230506, -0.091437)",
        "(0.018550, 1.241803, -0.080036)",
        "(0.018571, 1.254347, -0.069696)",
        "(0.017878, 1.275468, -0.055990)",
        "(0.017878, 1.275468, -0.055990)",
        "(0.018254, 1.290852, -0.049472)",
        "(0.019609, 1.306852, -0.043988)",
        "(0.020770, 1.323850, -0.039737)",
        "(0.021982, 1.351377, -0.036126)",
        "(0.021982, 1.351377, -0.036126)",
        "(0.023518, 1.369795, -0.034434)",
        "(0.025462, 1.388609, -0.033636)",
        "(0.026241, 1.408149, -0.033557)",
        "(0.026641, 1.437743, -0.033695)",
        "(0.026641, 1.437743, -0.033695)",
        "(0.026750, 1.457567, -0.034239)",
        "(0.026690, 1.477564, -0.035574)",
        "(0.026307, 1.497654, -0.037744)",
        "(0.025395, 1.527730, -0.041794)",
        "(0.025395, 1.527730, -0.041794)",
        "(0.024874, 1.547603, -0.044764)",
        "(0.024193, 1.567475, -0.048270)",
        "(0.023209, 1.587225, -0.052478)",
        "(0.022101, 1.606820, -0.057222)",
        "(0.021599, 1.616483, -0.059692)",
        "(0.020454, 1.635459, -0.064991)",
        "(0.019252, 1.653912, -0.070893)",
        "(0.017328, 1.672122, -0.077386)",
        "(0.013810, 1.698093, -0.087383)",
        "(0.013810, 1.698093, -0.087383)",
        "(0.011701, 1.714629, -0.094076)",
        "(0.009675, 1.730956, -0.101671)",
        "(0.006699, 1.746940, -0.109836)",
        "(0.001955, 1.769790, -0.122042)",
        "(0.001955, 1.769790, -0.122042)",
        "(-0.001344, 1.784192, -0.130403)",
        "(-0.004700, 1.797933, -0.139052)",
        "(-0.008596, 1.811042, -0.148306)",
        "(-0.015945, 1.829149, -0.163678)",
        "(-0.015945, 1.829149, -0.163678)",
        "(-0.021059, 1.840071, -0.175026)",
        "(-0.026256, 1.849993, -0.187277)",
        "(-0.031428, 1.858307, -0.200581)",
        "(-0.039292, 1.868683, -0.221878)",
        "(-0.039292, 1.868683, -0.221878)",
        "(-0.044541, 1.873612, -0.238047)",
        "(-0.049632, 1.877249, -0.255472)",
        "(-0.054297, 1.879131, -0.273707)",
        "(-0.060369, 1.878491, -0.302009)",
        "(-0.060369, 1.878491, -0.302009)",
        "(-0.064178, 1.875837, -0.321826)",
        "(-0.067682, 1.871723, -0.342505)",
        "(-0.070730, 1.865870, -0.363899)",
        "(-0.075241, 1.853704, -0.395134)",
        "(-0.075241, 1.853704, -0.395134)",
        "(-0.078039, 1.843467, -0.415607)",
        "(-0.080091, 1.831677, -0.435790)",
        "(-0.081601, 1.818168, -0.455188)",
        "(-0.083335, 1.796333, -0.482189)",
        "(-0.083335, 1.796333, -0.482189)",
        "(-0.083162, 1.780721, -0.499252)",
        "(-0.083354, 1.764560, -0.515531)",
        "(-0.083938, 1.747322, -0.529081)",
        "(-0.083925, 1.720210, -0.546392)",
        "(-0.083925, 1.720210, -0.546392)",
        "(-0.082405, 1.700123, -0.556725)",
        "(-0.081025, 1.680589, -0.565037)",
        "(-0.078998, 1.660092, -0.572064)",
        "(-0.073759, 1.626840, -0.580883)",
        "(-0.073759, 1.626840, -0.580883)",
        "(-0.070267, 1.603911, -0.585195)",
        "(-0.065856, 1.580242, -0.587977)",
        "(-0.061162, 1.555986, -0.589613)",
        "(-0.055080, 1.520135, -0.590573)",
        "(-0.055080, 1.520135, -0.590573)",
        "(-0.050321, 1.496297, -0.589780)",
        "(-0.045861, 1.472701, -0.587994)",
        "(-0.041349, 1.449653, -0.585029)",
        "(-0.036086, 1.427094, -0.580813)",
        "(-0.033255, 1.415938, -0.578170)",
        "(-0.027854, 1.394166, -0.571200)",
        "(-0.023311, 1.373612, -0.563004)",
        "(-0.019203, 1.354533, -0.554356)",
        "(-0.012174, 1.326308, -0.538904)",
        "(-0.012174, 1.326308, -0.538904)",
        "(-0.007074, 1.308080, -0.526797)",
        "(-0.002010, 1.290780, -0.513482)",
        "(0.003385, 1.273568, -0.498515)",
        "(0.011140, 1.248206, -0.473977)",
        "(0.011140, 1.248206, -0.473977)",
        "(0.015971, 1.232152, -0.456759)",
        "(0.020641, 1.216682, -0.436971)",
        "(0.025665, 1.201022, -0.413996)",
        "(0.032132, 1.179021, -0.378828)",
        "(0.032132, 1.179021, -0.378828)",
        "(0.034933, 1.166527, -0.354975)",
        "(0.036843, 1.155525, -0.329604)",
        "(0.037881, 1.145812, -0.304056)",
        "(0.038152, 1.134833, -0.267066)",
        "(0.038152, 1.134833, -0.267066)",
        "(0.037563, 1.130081, -0.242864)",
        "(0.036777, 1.128092, -0.220238)",
        "(0.035721, 1.128313, -0.197881)",
        "(0.034009, 1.132298, -0.166059)",
        "(0.034009, 1.132298, -0.166059)",
        "(0.032463, 1.137617, -0.146670)",
        "(0.030723, 1.145323, -0.128456)",
        "(0.029500, 1.153930, -0.111644)",
        "(0.028771, 1.169909, -0.092090)",
        "(0.028771, 1.169909, -0.092090)",
        "(0.028712, 1.182269, -0.080829)",
        "(0.028733, 1.196240, -0.070774)",
        "(0.029153, 1.211861, -0.062619)",
        "(0.030063, 1.237908, -0.052881)",
        "(0.030063, 1.237908, -0.052881)",
        "(0.030325, 1.257095, -0.048131)",
        "(0.030632, 1.277164, -0.044467)",
        "(0.031393, 1.298060, -0.041855)",
        "(0.032434, 1.330186, -0.039626)",
        "(0.032434, 1.330186, -0.039626)",
        "(0.032908, 1.352006, -0.039320)",
        "(0.034069, 1.373517, -0.039629)",
        "(0.035189, 1.394924, -0.040268)",
        "(0.035402, 1.426666, -0.041662)",
        "(0.035402, 1.426666, -0.041662)",
        "(0.034825, 1.447463, -0.042802)",
        "(0.034703, 1.467484, -0.043474)",
        "(0.035040, 1.487070, -0.044289)",
        "(0.035231, 1.516046, -0.046522)",
        "(0.035231, 1.516046, -0.046522)",
        "(0.035420, 1.535271, -0.048677)",
        "(0.036095, 1.554417, -0.051051)",
        "(0.037433, 1.573532, -0.053514)",
        "(0.037367, 1.603002, -0.058145)",
        "(0.037367, 1.603002, -0.058145)",
        "(0.037526, 1.622632, -0.061475)",
        "(0.038114, 1.642158, -0.065551)",
        "(0.038994, 1.661731, -0.070530)",
        "(0.038932, 1.681259, -0.076560)",
        "(0.038445, 1.691029, -0.079999)",
        "(0.037043, 1.710491, -0.087526)",
        "(0.035891, 1.728221, -0.095038)",
        "(0.034924, 1.745615, -0.103339)",
        "(0.033456, 1.770669, -0.117796)",
        "(0.033456, 1.770669, -0.117796)",
        "(0.031802, 1.786565, -0.128898)",
        "(0.030350, 1.801345, -0.140743)",
        "(0.028277, 1.815150, -0.153609)",
        "(0.023676, 1.833549, -0.174711)",
        "(0.023676, 1.833549, -0.174711)",
        "(0.019377, 1.844066, -0.189526)",
        "(0.014294, 1.853356, -0.205407)",
        "(0.008485, 1.861451, -0.222332)",
        "(-0.001263, 1.871005, -0.249160)",
        "(-0.001263, 1.871005, -0.249160)",
        "(-0.008144, 1.875703, -0.267726)",
        "(-0.015041, 1.879011, -0.286712)",
        "(-0.021681, 1.880981, -0.306016)",
        "(-0.031037, 1.881307, -0.335347)",
        "(-0.031037, 1.881307, -0.335347)",
        "(-0.036628, 1.879761, -0.354567)",
        "(-0.041943, 1.876897, -0.373496)",
        "(-0.046488, 1.872692, -0.391981)",
        "(-0.052954, 1.864183, -0.418856)",
        "(-0.052954, 1.864183, -0.418856)",
        "(-0.056848, 1.857258, -0.436266)",
        "(-0.060179, 1.849067, -0.453230)",
        "(-0.062772, 1.839289, -0.468806)",
        "(-0.065066, 1.822055, -0.490261)",
        "(-0.065066, 1.822055, -0.490261)",
        "(-0.065876, 1.808705, -0.503589)",
        "(-0.066021, 1.793720, -0.516626)",
        "(-0.065491, 1.777140, -0.529067)",
        "(-0.063247, 1.750091, -0.547338)",
        "(-0.063247, 1.750091, -0.547338)",
        "(-0.060852, 1.730231, -0.559253)",
        "(-0.057811, 1.708964, -0.570714)",
        "(-0.054735, 1.686375, -0.580440)",
        "(-0.049791, 1.650236, -0.591961)",
        "(-0.049791, 1.650236, -0.591961)",
        "(-0.047156, 1.625121, -0.598630)",
        "(-0.044681, 1.599012, -0.604094)",
        "(-0.042966, 1.572374, -0.607792)",
        "(-0.040488, 1.532318, -0.610726)",
        "(-0.040488, 1.532318, -0.610726)",
        "(-0.038101, 1.505058, -0.610414)",
        "(-0.035607, 1.477685, -0.608322)",
        "(-0.031669, 1.437007, -0.601345)",
        "(-0.028502, 1.409698, -0.594350)",
        "(-0.028502, 1.409698, -0.594350)",
        "(-0.025124, 1.382837, -0.585629)",
        "(-0.021674, 1.356356, -0.575582)",
        "(-0.017909, 1.330534, -0.562978)",
        "(-0.010563, 1.292692, -0.540767)",
        "(-0.010563, 1.292692, -0.540767)",
        "(-0.004809, 1.268432, -0.523931)",
        "(0.000791, 1.245544, -0.505023)",
        "(0.005746, 1.224178, -0.485839)",
        "(0.013145, 1.194735, -0.457098)",
        "(0.013145, 1.194735, -0.457098)",
        "(0.018445, 1.176453, -0.436143)",
        "(0.023280, 1.160057, -0.413895)",
        "(0.027776, 1.145841, -0.391382)",
        "(0.032024, 1.134212, -0.367910)",
        "(0.034155, 1.129079, -0.355665)",
        "(0.038018, 1.120904, -0.331229)",
        "(0.040995, 1.115678, -0.307574)",
        "(0.043620, 1.112875, -0.283255)",
        "(0.046329, 1.112479, -0.245589)",
        "(0.046329, 1.112479, -0.245589)",
        "(0.047306, 1.114425, -0.221602)",
        "(0.047384, 1.118062, -0.198620)",
        "(0.046533, 1.123199, -0.175703)",
        "(0.043590, 1.133510, -0.143846)",
        "(0.043590, 1.133510, -0.143846)",
        "(0.040896, 1.142070, -0.124755)",
        "(0.038472, 1.150607, -0.107130)",
        "(0.035886, 1.160198, -0.091269)",
        "(0.032076, 1.176792, -0.071029)",
        "(0.032076, 1.176792, -0.071029)",
        "(0.030431, 1.188407, -0.058099)",
        "(0.029595, 1.200808, -0.047408)",
        "(0.029270, 1.214639, -0.039086)",
        "(0.029907, 1.236515, -0.028073)",
        "(0.029907, 1.236515, -0.028073)",
        "(0.030694, 1.251961, -0.022572)",
        "(0.031648, 1.268303, -0.018307)",
        "(0.032610, 1.285239, -0.014927)",
        "(0.034321, 1.311248, -0.011391)",
        "(0.034321, 1.311248, -0.011391)",
        "(0.036064, 1.328185, -0.009475)",
        "(0.038599, 1.344711, -0.008178)",
        "(0.040245, 1.361661, -0.008039)",
        "(0.042796, 1.386733, -0.008550)",
        "(0.042796, 1.386733, -0.008550)",
        "(0.044523, 1.403329, -0.009179)",
        "(0.045606, 1.420182, -0.010060)",
        "(0.045812, 1.437188, -0.010897)",
        "(0.045206, 1.462678, -0.012055)",
        "(0.045206, 1.462678, -0.012055)",
        "(0.044716, 1.479597, -0.012925)",
        "(0.044219, 1.496401, -0.013796)",
        "(0.043529, 1.513161, -0.015027)",
        "(0.043086, 1.538131, -0.017380)",
        "(0.043086, 1.538131, -0.017380)",
        "(0.043528, 1.554787, -0.019139)",
        "(0.043669, 1.571644, -0.021046)",
        "(0.043652, 1.588749, -0.022989)",
        "(0.044238, 1.614650, -0.025421)",
        "(0.044238, 1.614650, -0.025421)",
        "(0.044836, 1.632277, -0.027439)",
        "(0.044603, 1.650288, -0.029865)",
        "(0.044364, 1.668371, -0.032648)",
        "(0.043640, 1.695643, -0.038792)",
        "(0.043640, 1.695643, -0.038792)",
        "(0.043178, 1.713836, -0.044164)",
        "(0.042784, 1.731796, -0.050776)",
        "(0.042235, 1.749236, -0.058167)",
        "(0.041062, 1.774288, -0.071061)",
        "(0.041062, 1.774288, -0.071061)",
        "(0.039231, 1.790211, -0.081199)",
        "(0.036967, 1.805150, -0.092167)",
        "(0.034864, 1.818981, -0.103789)",
        "(0.031410, 1.837877, -0.123639)",
        "(0.031410, 1.837877, -0.123639)",
        "(0.028332, 1.849035, -0.139364)",
        "(0.025672, 1.858938, -0.155908)",
        "(0.024024, 1.866946, -0.174221)",
        "(0.021604, 1.876938, -0.206021)",
        "(0.021604, 1.876938, -0.206021)",
        "(0.019454, 1.882019, -0.229356)",
        "(0.017546, 1.885323, -0.253050)",
        "(0.015500, 1.886029, -0.276555)",
        "(0.010952, 1.884353, -0.311831)",
        "(0.010952, 1.884353, -0.311831)",
        "(0.007008, 1.881598, -0.335797)",
        "(0.001935, 1.877563, -0.359755)",
        "(-0.004059, 1.871903, -0.382982)",
        "(-0.014045, 1.861486, -0.416562)",
        "(-0.014045, 1.861486, -0.416562)",
        "(-0.020881, 1.853452, -0.438220)",
        "(-0.028216, 1.844474, -0.459391)",
        "(-0.035823, 1.834749, -0.480032)",
        "(-0.047019, 1.818251, -0.508520)",
        "(-0.047019, 1.818251, -0.508520)",
        "(-0.053883, 1.805829, -0.525354)",
        "(-0.060430, 1.792362, -0.540935)",
        "(-0.067057, 1.777897, -0.555416)",
        "(-0.076626, 1.753789, -0.574961)",
        "(-0.076626, 1.753789, -0.574961)",
        "(-0.080894, 1.736803, -0.586407)",
        "(-0.085447, 1.719074, -0.597356)",
        "(-0.089792, 1.700500, -0.607867)",
        "(-0.093449, 1.669997, -0.622289)",
        "(-0.093449, 1.669997, -0.622289)",
        "(-0.094928, 1.648597, -0.630262)",
        "(-0.095725, 1.626426, -0.637093)",
        "(-0.096236, 1.604108, -0.642332)",
        "(-0.096152, 1.569577, -0.648354)",
        "(-0.096152, 1.569577, -0.648354)",
        "(-0.096065, 1.546235, -0.650447)",
        "(-0.094403, 1.521946, -0.650496)",
        "(-0.090829, 1.484013, -0.647288)",
        "(-0.087752, 1.458070, -0.643357)",
        "(-0.087752, 1.458070, -0.643357)",
        "(-0.083100, 1.431224, -0.637747)",
        "(-0.077974, 1.403994, -0.630183)",
        "(-0.072750, 1.376973, -0.620961)",
        "(-0.063710, 1.337243, -0.604307)",
        "(-0.063710, 1.337243, -0.604307)",
        "(-0.056631, 1.311855, -0.589990)",
        "(-0.050458, 1.288797, -0.573018)",
        "(-0.045957, 1.269156, -0.554486)",
        "(-0.039161, 1.243078, -0.525095)",
        "(-0.039161, 1.243078, -0.525095)",
        "(-0.034758, 1.227455, -0.504061)",
        "(-0.030807, 1.213272, -0.482792)",
        "(-0.026604, 1.200522, -0.461918)",
        "(-0.017922, 1.181901, -0.429341)",
        "(-0.017922, 1.181901, -0.429341)",
        "(-0.011407, 1.170942, -0.406633)",
        "(-0.004278, 1.161461, -0.383266)",
        "(0.002878, 1.154145, -0.359862)",
        "(0.014120, 1.146150, -0.323811)",
        "(0.014120, 1.146150, -0.323811)",
        "(0.020678, 1.144366, -0.299493)",
        "(0.026395, 1.145436, -0.275026)",
        "(0.032008, 1.148598, -0.250207)",
        "(0.039238, 1.157797, -0.213895)",
        "(0.039238, 1.157797, -0.213895)",
        "(0.042795, 1.166672, -0.191482)",
        "(0.045338, 1.177441, -0.170570)",
        "(0.046985, 1.189415, -0.151781)",
        "(0.048302, 1.208900, -0.127289)",
        "(0.048302, 1.208900, -0.127289)",
        "(0.049049, 1.221991, -0.111187)",
        "(0.049423, 1.235446, -0.097019)",
        "(0.049484, 1.249604, -0.085595)",
        "(0.050057, 1.271089, -0.071095)",
        "(0.050057, 1.271089, -0.071095)",
        "(0.050808, 1.286064, -0.063624)",
        "(0.051812, 1.301505, -0.056907)",
        "(0.053079, 1.317489, -0.051365)",
        "(0.055508, 1.342583, -0.045362)",
        "(0.055508, 1.342583, -0.045362)",
        "(0.057620, 1.359823, -0.042519)",
        "(0.059889, 1.377378, -0.040404)",
        "(0.061673, 1.395559, -0.039236)",
        "(0.064352, 1.423162, -0.038159)",
        "(0.064352, 1.423162, -0.038159)",
        "(0.066022, 1.441831, -0.037805)",
        "(0.067072, 1.460695, -0.037481)",
        "(0.067885, 1.479537, -0.037346)",
        "(0.069150, 1.507514, -0.037394)",
        "(0.069150, 1.507514, -0.037394)",
        "(0.069113, 1.526319, -0.037692)",
        "(0.068524, 1.545176, -0.038294)",
        "(0.068079, 1.563745, -0.039065)",
        "(0.068185, 1.591125, -0.040879)",
        "(0.068185, 1.591125, -0.040879)",
        "(0.067640, 1.609072, -0.042753)",
        "(0.066412, 1.626703, -0.045035)",
        "(0.065231, 1.643659, -0.047245)",
        "(0.063320, 1.669065, -0.051029)",
        "(0.063320, 1.669065, -0.051029)",
        "(0.061770, 1.684926, -0.054221)",
        "(0.059092, 1.700455, -0.058540)",
        "(0.056763, 1.715766, -0.063954)",
        "(0.052955, 1.738752, -0.074363)",
        "(0.052955, 1.738752, -0.074363)",
        "(0.050112, 1.753632, -0.083235)",
        "(0.046766, 1.768120, -0.093362)",
        "(0.041970, 1.788679, -0.110784)",
        "(0.038594, 1.801673, -0.124026)",
        "(0.038594, 1.801673, -0.124026)",
        "(0.034461, 1.813768, -0.138867)",
        "(0.030397, 1.825053, -0.154457)",
        "(0.026557, 1.835301, -0.170658)",
        "(0.020123, 1.848757, -0.196821)",
        "(0.020123, 1.848757, -0.196821)",
        "(0.014894, 1.856244, -0.215408)",
        "(0.009344, 1.862447, -0.234670)",
        "(0.003543, 1.867358, -0.254579)",
        "(-0.005262, 1.871774, -0.285761)",
        "(-0.005262, 1.871774, -0.285761)",
        "(-0.010709, 1.872005, -0.306875)",
        "(-0.014971, 1.869915, -0.327964)",
        "(-0.018087, 1.865714, -0.349137)",
        "(-0.021854, 1.856807, -0.381469)",
        "(-0.021854, 1.856807, -0.381469)",
        "(-0.023774, 1.848871, -0.403026)",
        "(-0.025059, 1.839495, -0.424491)",
        "(-0.026420, 1.828821, -0.445589)",
        "(-0.028782, 1.810861, -0.476047)",
        "(-0.028782, 1.810861, -0.476047)",
        "(-0.029625, 1.797440, -0.495542)",
        "(-0.029985, 1.782899, -0.513795)",
        "(-0.031215, 1.767453, -0.530791)",
        "(-0.034069, 1.743041, -0.553880)",
        "(-0.034069, 1.743041, -0.553880)",
        "(-0.034759, 1.725122, -0.567106)",
        "(-0.035179, 1.706393, -0.578975)",
        "(-0.035887, 1.686925, -0.589894)",
        "(-0.036677, 1.656183, -0.604465)",
        "(-0.036677, 1.656183, -0.604465)",
        "(-0.037004, 1.634758, -0.612997)",
        "(-0.036779, 1.612950, -0.620543)",
        "(-0.036631, 1.590444, -0.627130)",
        "(-0.037711, 1.556396, -0.636079)",
        "(-0.037711, 1.556396, -0.636079)",
        "(-0.037296, 1.532646, -0.640382)",
        "(-0.038001, 1.509323, -0.643663)",
        "(-0.038697, 1.485727, -0.645992)",
        "(-0.039732, 1.450387, -0.646693)",
        "(-0.039732, 1.450387, -0.646693)",
        "(-0.039692, 1.427046, -0.645620)",
        "(-0.039574, 1.404195, -0.643190)",
        "(-0.039629, 1.382307, -0.638705)",
        "(-0.038286, 1.350606, -0.629042)",
        "(-0.038286, 1.350606, -0.629042)",
        "(-0.034560, 1.328827, -0.620558)",
        "(-0.029925, 1.307359, -0.609354)",
        "(-0.026365, 1.287384, -0.596617)",
        "(-0.019323, 1.258109, -0.576506)",
        "(-0.019323, 1.258109, -0.576506)",
        "(-0.012601, 1.238741, -0.560645)",
        "(-0.006055, 1.221123, -0.542997)",
        "(0.000295, 1.205008, -0.524999)",
        "(0.010775, 1.183658, -0.495711)",
        "(0.010775, 1.183658, -0.495711)",
        "(0.017901, 1.171508, -0.474390)",
        "(0.020363, 1.162251, -0.452180)",
        "(0.025385, 1.150207, -0.418490)",
        "(0.030798, 1.143060, -0.394501)",
        "(0.030798, 1.143060, -0.394501)",
        "(0.035388, 1.137643, -0.370401)",
        "(0.039373, 1.133577, -0.346847)",
        "(0.042781, 1.130750, -0.323602)",
        "(0.046685, 1.128083, -0.289969)",
        "(0.046685, 1.128083, -0.289969)",
        "(0.048447, 1.127735, -0.267905)",
        "(0.050779, 1.127469, -0.242705)",
        "(0.052111, 1.128233, -0.219629)",
        "(0.054275, 1.132188, -0.189821)",
        "(0.054275, 1.132188, -0.189821)",
        "(0.056070, 1.136967, -0.170382)",
        "(0.057435, 1.144629, -0.153720)",
        "(0.059362, 1.154047, -0.137269)",
        "(0.062067, 1.171494, -0.112490)",
        "(0.062067, 1.171494, -0.112490)",
        "(0.063479, 1.185545, -0.099732)",
        "(0.065719, 1.200145, -0.088884)",
        "(0.068192, 1.215952, -0.079529)",
        "(0.071714, 1.241782, -0.068286)",
        "(0.071714, 1.241782, -0.068286)",
        "(0.073932, 1.260035, -0.062617)",
        "(0.075869, 1.279028, -0.057976)",
        "(0.077482, 1.298518, -0.054333)",
        "(0.079335, 1.328299, -0.050793)",
        "(0.079335, 1.328299, -0.050793)",
        "(0.080460, 1.348176, -0.048767)",
        "(0.081268, 1.368013, -0.047140)",
        "(0.081521, 1.387813, -0.045766)",
        "(0.081928, 1.416990, -0.044089)",
        "(0.081928, 1.416990, -0.044089)",
        "(0.082302, 1.436187, -0.043196)",
        "(0.082586, 1.455211, -0.042626)",
        "(0.082817, 1.474329, -0.042044)",
        "(0.082785, 1.503729, -0.041683)",
        "(0.082785, 1.503729, -0.041683)",
        "(0.082392, 1.523930, -0.041482)",
        "(0.081102, 1.544785, -0.041230)",
        "(0.078888, 1.566151, -0.041295)",
        "(0.074247, 1.599091, -0.041705)",
        "(0.074247, 1.599091, -0.041705)",
        "(0.070652, 1.621441, -0.042437)",
        "(0.066525, 1.643985, -0.043594)",
        "(0.062311, 1.666424, -0.045305)",
        "(0.055167, 1.700189, -0.049973)",
        "(0.055167, 1.700189, -0.049973)",
        "(0.049831, 1.722571, -0.054377)",
        "(0.044345, 1.744524, -0.059686)",
        "(0.038995, 1.765785, -0.066067)",
        "(0.029434, 1.796484, -0.078620)",
        "(0.029434, 1.796484, -0.078620)",
        "(0.022092, 1.816062, -0.088872)",
        "(0.014613, 1.834327, -0.100717)",
        "(0.006926, 1.851336, -0.113878)",
        "(-0.005455, 1.874475, -0.136039)",
        "(-0.005455, 1.874475, -0.136039)",
        "(-0.013594, 1.888373, -0.151952)",
        "(-0.021308, 1.900575, -0.169001)",
        "(-0.028721, 1.911538, -0.186878)",
        "(-0.039772, 1.925240, -0.215617)",
        "(-0.039772, 1.925240, -0.215617)",
        "(-0.046578, 1.932285, -0.235736)",
        "(-0.052615, 1.937174, -0.256452)",
        "(-0.058396, 1.940328, -0.277601)",
        "(-0.066980, 1.941573, -0.310826)",
        "(-0.066980, 1.941573, -0.310826)",
        "(-0.071709, 1.940429, -0.333505)",
        "(-0.075622, 1.936952, -0.356550)",
        "(-0.079049, 1.931694, -0.379472)",
        "(-0.083277, 1.920317, -0.413340)",
        "(-0.083277, 1.920317, -0.413340)",
        "(-0.085009, 1.910491, -0.434886)",
        "(-0.086072, 1.898877, -0.455198)",
        "(-0.086463, 1.885630, -0.474287)",
        "(-0.087132, 1.862979, -0.501603)",
        "(-0.087132, 1.862979, -0.501603)",
        "(-0.087519, 1.846433, -0.518948)",
        "(-0.086707, 1.819263, -0.543064)",
        "(-0.086707, 1.819263, -0.543064)",
        "(-0.083170, 1.778498, -0.572103)",
        "(-0.083170, 1.778498, -0.572103)",
        "(-0.081552, 1.757579, -0.584753)",
        "(-0.078669, 1.735551, -0.596472)",
        "(-0.075049, 1.712806, -0.607311)",
        "(-0.071143, 1.678711, -0.621447)",
        "(-0.071143, 1.678711, -0.621447)",
        "(-0.068111, 1.656438, -0.629527)",
        "(-0.064449, 1.634376, -0.636054)",
        "(-0.061600, 1.613079, -0.641603)",
        "(-0.056745, 1.582266, -0.647188)",
        "(-0.056745, 1.582266, -0.647188)",
        "(-0.053371, 1.562153, -0.649101)",
        "(-0.050448, 1.542755, -0.649925)",
        "(-0.045336, 1.514013, -0.649194)",
        "(-0.041682, 1.494692, -0.647019)",
        "(-0.041682, 1.494692, -0.647019)",
        "(-0.038100, 1.475148, -0.643783)",
        "(-0.033478, 1.455210, -0.639472)",
        "(-0.028098, 1.434588, -0.633676)",
        "(-0.021294, 1.403755, -0.623819)",
        "(-0.021294, 1.403755, -0.623819)",
        "(-0.015941, 1.383244, -0.616870)",
        "(-0.009740, 1.362721, -0.608611)",
        "(-0.003616, 1.342823, -0.599425)",
        "(0.004651, 1.314880, -0.584360)",
        "(0.004651, 1.314880, -0.584360)",
        "(0.010288, 1.297072, -0.573596)",
        "(0.015581, 1.280256, -0.561713)",
        "(0.020447, 1.264372, -0.547939)",
        "(0.027811, 1.241304, -0.525233)",
        "(0.027811, 1.241304, -0.525233)",
        "(0.033216, 1.226306, -0.508064)",
        "(0.038476, 1.211882, -0.489365)",
        "(0.042758, 1.198656, -0.469769)",
        "(0.048194, 1.180647, -0.438650)",
        "(0.048194, 1.180647, -0.438650)",
        "(0.049200, 1.169956, -0.416217)",
        "(0.047809, 1.160331, -0.391906)",
        "(0.049600, 1.150483, -0.367533)",
        "(0.051149, 1.137486, -0.331344)",
        "(0.051149, 1.137486, -0.331344)",
        "(0.051133, 1.130253, -0.307380)",
        "(0.050691, 1.124015, -0.283925)",
        "(0.049765, 1.119324, -0.261695)",
        "(0.048440, 1.115307, -0.228853)",
        "(0.048440, 1.115307, -0.228853)",
        "(0.047356, 1.114723, -0.207123)",
        "(0.045672, 1.116307, -0.187242)",
        "(0.044417, 1.119655, -0.168970)",
        "(0.043290, 1.127239, -0.142475)",
        "(0.043290, 1.127239, -0.142475)",
        "(0.043039, 1.134414, -0.126944)",
        "(0.043781, 1.143257, -0.112608)",
        "(0.045387, 1.153864, -0.099528)",
        "(0.048196, 1.173895, -0.084125)",
        "(0.048196, 1.173895, -0.084125)",
        "(0.051046, 1.189178, -0.075638)",
        "(0.054268, 1.205827, -0.067546)",
        "(0.057278, 1.224247, -0.060475)",
        "(0.061797, 1.253773, -0.051845)",
        "(0.061797, 1.253773, -0.051845)",
        "(0.064731, 1.274328, -0.047425)",
        "(0.067262, 1.295299, -0.043936)",
        "(0.069108, 1.316444, -0.040858)",
        "(0.071104, 1.347640, -0.036734)",
        "(0.071104, 1.347640, -0.036734)",
        "(0.072119, 1.367822, -0.034419)",
        "(0.072666, 1.387690, -0.032826)",
        "(0.072916, 1.406859, -0.031423)",
        "(0.072953, 1.425694, -0.030449)",
        "(0.072934, 1.434976, -0.030202)",
        "(0.072753, 1.453117, -0.029961)",
        "(0.071997, 1.479278, -0.029511)",
        "(0.070916, 1.497001, -0.029453)",
        "(0.069704, 1.513371, -0.029594)",
        "(0.069704, 1.513371, -0.029594)",
        "(0.068614, 1.529830, -0.030090)",
        "(0.067489, 1.546642, -0.030895)",
        "(0.066253, 1.563605, -0.031920)",
        "(0.063657, 1.589314, -0.034416)",
        "(0.063657, 1.589314, -0.034416)",
        "(0.061609, 1.606546, -0.036319)",
        "(0.059351, 1.623755, -0.038255)",
        "(0.056408, 1.640994, -0.040451)",
        "(0.051228, 1.666997, -0.044984)",
        "(0.051228, 1.666997, -0.044984)",
        "(0.047860, 1.684297, -0.048954)",
        "(0.044772, 1.701446, -0.053792)",
        "(0.041315, 1.718418, -0.060010)",
        "(0.035811, 1.743133, -0.070979)",
        "(0.035811, 1.743133, -0.070979)",
        "(0.032471, 1.759038, -0.078201)",
        "(0.029656, 1.774523, -0.085291)",
        "(0.025459, 1.789843, -0.094059)",
        "(0.017736, 1.812556, -0.110472)",
        "(0.017736, 1.812556, -0.110472)",
        "(0.012633, 1.827325, -0.123151)",
        "(0.007054, 1.841261, -0.136724)",
        "(-0.000146, 1.854041, -0.151606)",
        "(-0.010298, 1.871245, -0.174877)",
        "(-0.010298, 1.871245, -0.174877)",
        "(-0.016641, 1.881346, -0.191384)",
        "(-0.022364, 1.889880, -0.208697)",
        "(-0.028551, 1.896960, -0.226695)",
        "(-0.036786, 1.905308, -0.254528)",
        "(-0.036786, 1.905308, -0.254528)",
        "(-0.042007, 1.909384, -0.273692)",
        "(-0.047000, 1.911882, -0.293048)",
        "(-0.051593, 1.912987, -0.312380)",
        "(-0.058163, 1.911798, -0.341252)",
        "(-0.058163, 1.911798, -0.341252)",
        "(-0.062264, 1.908908, -0.360173)",
        "(-0.065429, 1.904123, -0.378428)",
        "(-0.067790, 1.897765, -0.396077)",
        "(-0.069540, 1.884568, -0.421629)",
        "(-0.069540, 1.884568, -0.421629)",
        "(-0.069867, 1.873978, -0.438251)",
        "(-0.069644, 1.861609, -0.454615)",
        "(-0.068798, 1.847927, -0.470902)",
        "(-0.067284, 1.832909, -0.486869)",
        "(-0.066373, 1.824904, -0.494758)",
        "(-0.064328, 1.808431, -0.509880)",
        "(-0.061831, 1.791115, -0.523641)",
        "(-0.059096, 1.773148, -0.536760)",
        "(-0.056489, 1.754196, -0.548291)",
        "(-0.055032, 1.744635, -0.553899)",
        "(-0.052093, 1.724983, -0.563796)",
        "(-0.049413, 1.704867, -0.573107)",
        "(-0.047275, 1.684334, -0.581937)",
        "(-0.044470, 1.652930, -0.594135)",
        "(-0.044470, 1.652930, -0.594135)",
        "(-0.042610, 1.631371, -0.601133)",
        "(-0.040826, 1.609439, -0.606818)",
        "(-0.038807, 1.587206, -0.611520)",
        "(-0.035967, 1.553129, -0.616690)",
        "(-0.035967, 1.553129, -0.616690)",
        "(-0.033915, 1.530286, -0.619213)",
        "(-0.032093, 1.507504, -0.620853)",
        "(-0.031056, 1.484714, -0.621273)",
        "(-0.030005, 1.451308, -0.621521)",
        "(-0.030005, 1.451308, -0.621521)",
        "(-0.029413, 1.429308, -0.620618)",
        "(-0.029007, 1.407378, -0.618128)",
        "(-0.028951, 1.385692, -0.615034)",
        "(-0.028839, 1.353738, -0.609385)",
        "(-0.028839, 1.353738, -0.609385)",
        "(-0.027603, 1.332798, -0.603587)",
        "(-0.025639, 1.313198, -0.596423)",
        "(-0.023201, 1.295102, -0.587923)",
        "(-0.019123, 1.270249, -0.572450)",
        "(-0.019123, 1.270249, -0.572450)",
        "(-0.016302, 1.255251, -0.560496)",
        "(-0.013095, 1.240897, -0.547388)",
        "(-0.010407, 1.227256, -0.531756)",
        "(-0.006640, 1.206791, -0.505499)",
        "(-0.006640, 1.206791, -0.505499)",
        "(-0.003619, 1.193851, -0.487546)",
        "(-0.000381, 1.181153, -0.468613)",
        "(0.002856, 1.168581, -0.448672)",
        "(0.007213, 1.150009, -0.417296)",
        "(0.007213, 1.150009, -0.417296)",
        "(0.010766, 1.137579, -0.394021)",
        "(0.013646, 1.126101, -0.370020)",
        "(0.015573, 1.115783, -0.346564)",
        "(0.017539, 1.102784, -0.311885)",
        "(0.017539, 1.102784, -0.311885)",
        "(0.018890, 1.096333, -0.288544)",
        "(0.020025, 1.092351, -0.265080)",
        "(0.020985, 1.090537, -0.242000)",
        "(0.021862, 1.090910, -0.220201)",
        "(0.022226, 1.091830, -0.209858)",
        "(0.022706, 1.095433, -0.189403)",
        "(0.023055, 1.101187, -0.168370)",
        "(0.023127, 1.108970, -0.148345)",
        "(0.022308, 1.123413, -0.120354)",
        "(0.022308, 1.123413, -0.120354)",
        "(0.021623, 1.134482, -0.103313)",
        "(0.021066, 1.146404, -0.088546)",
        "(0.020785, 1.159115, -0.075292)",
        "(0.021131, 1.179769, -0.058081)",
        "(0.021131, 1.179769, -0.058081)",
        "(0.021734, 1.194700, -0.049144)",
        "(0.022988, 1.210522, -0.042047)",
        "(0.025244, 1.236366, -0.033539)",
        "(0.026855, 1.254987, -0.029222)",
        "(0.026855, 1.254987, -0.029222)",
        "(0.028304, 1.274617, -0.026189)",
        "(0.029691, 1.294863, -0.023822)",
        "(0.030617, 1.315747, -0.021930)",
        "(0.031358, 1.347720, -0.019722)",
        "(0.031358, 1.347720, -0.019722)",
        "(0.031188, 1.369313, -0.018935)",
        "(0.031272, 1.390716, -0.018440)",
        "(0.031710, 1.411902, -0.018546)",
        "(0.031845, 1.443657, -0.019539)",
        "(0.031845, 1.443657, -0.019539)",
        "(0.032025, 1.464527, -0.019988)",
        "(0.032205, 1.485273, -0.020673)",
        "(0.032285, 1.505953, -0.021709)",
        "(0.031546, 1.537046, -0.024320)",
        "(0.031546, 1.537046, -0.024320)",
        "(0.030292, 1.557727, -0.026332)",
        "(0.028589, 1.578340, -0.028102)",
        "(0.026640, 1.598742, -0.029669)",
        "(0.021907, 1.629449, -0.033330)",
        "(0.021907, 1.629449, -0.033330)",
        "(0.018692, 1.649869, -0.036816)",
        "(0.015821, 1.670223, -0.040969)",
        "(0.012671, 1.690434, -0.045764)",
        "(0.005578, 1.720323, -0.054911)",
        "(0.005578, 1.720323, -0.054911)",
        "(0.001004, 1.739563, -0.060994)",
        "(-0.003455, 1.758010, -0.067176)",
        "(-0.007484, 1.775582, -0.073856)",
        "(-0.014268, 1.800202, -0.085615)",
        "(-0.014268, 1.800202, -0.085615)",
        "(-0.018973, 1.815286, -0.094956)",
        "(-0.023354, 1.829160, -0.105246)",
        "(-0.027680, 1.841677, -0.117212)",
        "(-0.036177, 1.857819, -0.137833)",
        "(-0.036177, 1.857819, -0.137833)",
        "(-0.041586, 1.866455, -0.152960)",
        "(-0.046351, 1.873231, -0.169585)",
        "(-0.050299, 1.878761, -0.187807)",
        "(-0.055285, 1.883684, -0.214453)",
        "(-0.055285, 1.883684, -0.214453)",
        "(-0.057724, 1.885689, -0.233644)",
        "(-0.059527, 1.886632, -0.254963)",
        "(-0.061381, 1.886819, -0.277587)",
        "(-0.064483, 1.884988, -0.312601)",
        "(-0.064483, 1.884988, -0.312601)",
        "(-0.066235, 1.882211, -0.335885)",
        "(-0.068125, 1.878040, -0.359589)",
        "(-0.070462, 1.872711, -0.382612)",
        "(-0.074573, 1.862282, -0.415437)",
        "(-0.074573, 1.862282, -0.415437)",
        "(-0.077448, 1.853814, -0.436012)",
        "(-0.080027, 1.843813, -0.455510)",
        "(-0.082547, 1.832828, -0.473694)",
        "(-0.084380, 1.820982, -0.491198)",
        "(-0.085235, 1.814625, -0.499678)",
        "(-0.087015, 1.801483, -0.516262)",
        "(-0.088775, 1.787433, -0.531892)",
        "(-0.089942, 1.772617, -0.546822)",
        "(-0.089984, 1.748328, -0.567400)",
        "(-0.089984, 1.748328, -0.567400)",
        "(-0.090402, 1.731087, -0.580142)",
        "(-0.089751, 1.712772, -0.591673)",
        "(-0.088391, 1.693706, -0.602427)",
        "(-0.086123, 1.663951, -0.616825)",
        "(-0.086123, 1.663951, -0.616825)",
        "(-0.084520, 1.643784, -0.625346)",
        "(-0.082482, 1.623366, -0.633017)",
        "(-0.080370, 1.602775, -0.639454)",
        "(-0.078013, 1.572634, -0.647187)",
        "(-0.078013, 1.572634, -0.647187)",
        "(-0.075301, 1.552159, -0.651116)",
        "(-0.071756, 1.531042, -0.653067)",
        "(-0.068449, 1.510137, -0.653928)",
        "(-0.062150, 1.478699, -0.652965)",
        "(-0.062150, 1.478699, -0.652965)",
        "(-0.057249, 1.457532, -0.650963)",
        "(-0.052907, 1.436830, -0.648115)",
        "(-0.048839, 1.416892, -0.644553)",
        "(-0.042372, 1.387633, -0.636731)",
        "(-0.042372, 1.387633, -0.636731)",
        "(-0.038108, 1.368530, -0.629859)",
        "(-0.032944, 1.349990, -0.621662)",
        "(-0.026279, 1.331164, -0.612229)",
        "(-0.016765, 1.303992, -0.596560)",
        "(-0.016765, 1.303992, -0.596560)",
        "(-0.012028, 1.287423, -0.586329)",
        "(-0.006880, 1.271229, -0.575982)",
        "(-0.001211, 1.255245, -0.564142)",
        "(0.007060, 1.233318, -0.544806)",
        "(0.007060, 1.233318, -0.544806)",
        "(0.011586, 1.220123, -0.532122)",
        "(0.016210, 1.207063, -0.518346)",
        "(0.021412, 1.194320, -0.502671)",
        "(0.027993, 1.176621, -0.477837)",
        "(0.027993, 1.176621, -0.477837)",
        "(0.031252, 1.165413, -0.460896)",
        "(0.034352, 1.154224, -0.442865)",
        "(0.031365, 1.138493, -0.411306)",
        "(0.032630, 1.127388, -0.389552)",
        "(0.032630, 1.127388, -0.389552)",
        "(0.033484, 1.116869, -0.367328)",
        "(0.033890, 1.107236, -0.344959)",
        "(0.033706, 1.098748, -0.322166)",
        "(0.033254, 1.088243, -0.287270)",
        "(0.033254, 1.088243, -0.287270)",
        "(0.033226, 1.083139, -0.262556)",
        "(0.033362, 1.080137, -0.237479)",
        "(0.033684, 1.079531, -0.200840)",
        "(0.034110, 1.081738, -0.176974)",
        "(0.034110, 1.081738, -0.176974)",
        "(0.034438, 1.087209, -0.154254)",
        "(0.034975, 1.095006, -0.132614)",
        "(0.035733, 1.104431, -0.113512)",
        "(0.036669, 1.115804, -0.095538)",
        "(0.037192, 1.122324, -0.087193)",
        "(0.038108, 1.136837, -0.071997)",
        "(0.039405, 1.153028, -0.058831)",
        "(0.040777, 1.171061, -0.047415)",
        "(0.042684, 1.200999, -0.034839)",
        "(0.042684, 1.200999, -0.034839)",
        "(0.044081, 1.222133, -0.028822)",
        "(0.045311, 1.244318, -0.024445)",
        "(0.046184, 1.267346, -0.021641)",
        "(0.046912, 1.303006, -0.019744)",
        "(0.046912, 1.303006, -0.019744)",
        "(0.047244, 1.327062, -0.019463)",
        "(0.047416, 1.350992, -0.019683)",
        "(0.047020, 1.374884, -0.020804)",
        "(0.045887, 1.410377, -0.023605)",
        "(0.045887, 1.410377, -0.023605)",
        "(0.044411, 1.433894, -0.025756)",
        "(0.042574, 1.456970, -0.027387)",
        "(0.040504, 1.479498, -0.028947)",
        "(0.037523, 1.512020, -0.031254)",
        "(0.037523, 1.512020, -0.031254)",
        "(0.035108, 1.533347, -0.033530)",
        "(0.032455, 1.554473, -0.036009)",
        "(0.029675, 1.575296, -0.038599)",
        "(0.025706, 1.606113, -0.043102)",
        "(0.025706, 1.606113, -0.043102)",
        "(0.022531, 1.626584, -0.046878)",
        "(0.019138, 1.646921, -0.051142)",
        "(0.015383, 1.667210, -0.055905)",
        "(0.008935, 1.697163, -0.063447)",
        "(0.008935, 1.697163, -0.063447)",
        "(0.003314, 1.716758, -0.069415)",
        "(-0.002537, 1.735861, -0.075814)",
        "(-0.008418, 1.754328, -0.082865)",
        "(-0.017015, 1.780162, -0.095492)",
        "(-0.017015, 1.780162, -0.095492)",
        "(-0.023585, 1.796235, -0.105787)",
        "(-0.029765, 1.811257, -0.116526)",
        "(-0.035696, 1.824887, -0.127945)",
        "(-0.043829, 1.842799, -0.146861)",
        "(-0.043829, 1.842799, -0.146861)",
        "(-0.049336, 1.852933, -0.160829)",
        "(-0.054326, 1.861592, -0.175572)",
        "(-0.058747, 1.869019, -0.191291)",
        "(-0.063873, 1.877800, -0.216860)",
        "(-0.063873, 1.877800, -0.216860)",
        "(-0.066606, 1.882174, -0.235640)",
        "(-0.068959, 1.885481, -0.255957)",
        "(-0.071116, 1.887728, -0.277654)",
        "(-0.074472, 1.889169, -0.311818)",
        "(-0.074472, 1.889169, -0.311818)",
        "(-0.076830, 1.888521, -0.334983)",
        "(-0.078922, 1.886646, -0.357797)",
        "(-0.082309, 1.881576, -0.391934)",
        "(-0.084909, 1.877027, -0.414300)",
        "(-0.084909, 1.877027, -0.414300)",
        "(-0.088028, 1.871084, -0.435734)",
        "(-0.091481, 1.863994, -0.455798)",
        "(-0.094529, 1.855844, -0.474853)",
        "(-0.098615, 1.841441, -0.501333)",
        "(-0.098615, 1.841441, -0.501333)",
        "(-0.101021, 1.830343, -0.517057)",
        "(-0.103301, 1.818237, -0.532420)",
        "(-0.105420, 1.805242, -0.547744)",
        "(-0.107411, 1.783186, -0.569149)",
        "(-0.107411, 1.783186, -0.569149)",
        "(-0.108268, 1.766980, -0.581819)",
        "(-0.108174, 1.749573, -0.593856)",
        "(-0.107647, 1.731055, -0.605224)",
        "(-0.107492, 1.702430, -0.621160)",
        "(-0.107492, 1.702430, -0.621160)",
        "(-0.107212, 1.682638, -0.630935)",
        "(-0.106975, 1.661841, -0.639962)",
        "(-0.106624, 1.641484, -0.647638)",
        "(-0.106283, 1.609585, -0.657700)",
        "(-0.106283, 1.609585, -0.657700)",
        "(-0.105690, 1.587607, -0.662979)",
        "(-0.105091, 1.565341, -0.666948)",
        "(-0.105036, 1.542953, -0.669616)",
        "(-0.104623, 1.508957, -0.671158)",
        "(-0.104623, 1.508957, -0.671158)",
        "(-0.103353, 1.485520, -0.670744)",
        "(-0.101572, 1.461294, -0.669065)",
        "(-0.099326, 1.436235, -0.666094)",
        "(-0.094604, 1.397121, -0.659024)",
        "(-0.094604, 1.397121, -0.659024)",
        "(-0.092091, 1.370845, -0.652944)",
        "(-0.089306, 1.344209, -0.645369)",
        "(-0.084578, 1.316818, -0.635879)",
        "(-0.076315, 1.276274, -0.617236)",
        "(-0.076315, 1.276274, -0.617236)",
        "(-0.072414, 1.250720, -0.603397)",
        "(-0.068667, 1.225978, -0.589055)",
        "(-0.064023, 1.201665, -0.573372)",
        "(-0.056945, 1.167909, -0.546299)",
        "(-0.056945, 1.167909, -0.546299)",
        "(-0.052861, 1.147786, -0.526772)",
        "(-0.049338, 1.128997, -0.506757)",
        "(-0.045555, 1.110960, -0.485583)",
        "(-0.039242, 1.086014, -0.450970)",
        "(-0.039242, 1.086014, -0.450970)",
        "(-0.035749, 1.071611, -0.427227)",
        "(-0.032552, 1.059089, -0.402977)",
        "(-0.029504, 1.048838, -0.378445)",
        "(-0.024838, 1.036416, -0.342449)",
        "(-0.024838, 1.036416, -0.342449)",
        "(-0.021353, 1.030230, -0.318881)",
        "(-0.017263, 1.026450, -0.294714)",
        "(-0.012909, 1.024500, -0.271363)",
        "(-0.006963, 1.028353, -0.239403)",
        "(-0.006963, 1.028353, -0.239403)",
        "(-0.002068, 1.034228, -0.217987)",
        "(0.003481, 1.043740, -0.196329)",
        "(0.008619, 1.055749, -0.176140)",
        "(0.015572, 1.078327, -0.148335)",
        "(0.015572, 1.078327, -0.148335)",
        "(0.019946, 1.095599, -0.131119)",
        "(0.023418, 1.114563, -0.115957)",
        "(0.026412, 1.134839, -0.102263)",
        "(0.029883, 1.167027, -0.084073)",
        "(0.029883, 1.167027, -0.084073)",
        "(0.031408, 1.189036, -0.074032)",
        "(0.032554, 1.211431, -0.065975)",
        "(0.033179, 1.233936, -0.059341)",
        "(0.033762, 1.267177, -0.050761)",
        "(0.033762, 1.267177, -0.050761)",
        "(0.033585, 1.289023, -0.046892)",
        "(0.033235, 1.310480, -0.044097)",
        "(0.033211, 1.331551, -0.041568)",
        "(0.033682, 1.352211, -0.039562)",
        "(0.034125, 1.362355, -0.038883)",
        "(0.034992, 1.382530, -0.038199)",
        "(0.036472, 1.402358, -0.038254)",
        "(0.039814, 1.431460, -0.039315)",
        "(0.042125, 1.450781, -0.040499)",
        "(0.042125, 1.450781, -0.040499)",
        "(0.043997, 1.470363, -0.041924)",
        "(0.045606, 1.490220, -0.043183)",
        "(0.047106, 1.510237, -0.044719)",
        "(0.048740, 1.540398, -0.048487)",
        "(0.048740, 1.540398, -0.048487)",
        "(0.050003, 1.560339, -0.051240)",
        "(0.051834, 1.579860, -0.053450)",
        "(0.052958, 1.599191, -0.056269)",
        "(0.054062, 1.627859, -0.061768)",
        "(0.054062, 1.627859, -0.061768)",
        "(0.054973, 1.647225, -0.066184)",
        "(0.054878, 1.665204, -0.071109)",
        "(0.053864, 1.682811, -0.076735)",
        "(0.051535, 1.709120, -0.086232)",
        "(0.051535, 1.709120, -0.086232)",
        "(0.049814, 1.726272, -0.092837)",
        "(0.047130, 1.742965, -0.100418)",
        "(0.043406, 1.759187, -0.109043)",
        "(0.037460, 1.782348, -0.123243)",
        "(0.037460, 1.782348, -0.123243)",
        "(0.033232, 1.796837, -0.133576)",
        "(0.027678, 1.810513, -0.144868)",
        "(0.018878, 1.829591, -0.163294)",
        "(0.013153, 1.841685, -0.176225)",
        "(0.013153, 1.841685, -0.176225)",
        "(0.006943, 1.852846, -0.189516)",
        "(0.000457, 1.863140, -0.202905)",
        "(-0.006271, 1.872619, -0.216954)",
        "(-0.016630, 1.885335, -0.239303)",
        "(-0.016630, 1.885335, -0.239303)",
        "(-0.023944, 1.892675, -0.255169)",
        "(-0.031742, 1.898911, -0.271553)",
        "(-0.039284, 1.904030, -0.288243)",
        "(-0.049828, 1.909385, -0.313984)",
        "(-0.049828, 1.909385, -0.313984)",
        "(-0.056928, 1.911242, -0.331575)",
        "(-0.064075, 1.911764, -0.349512)",
        "(-0.070788, 1.910931, -0.367746)",
        "(-0.079816, 1.907024, -0.395461)",
        "(-0.079816, 1.907024, -0.395461)",
        "(-0.085549, 1.902412, -0.414055)",
        "(-0.090702, 1.896346, -0.432536)",
        "(-0.095079, 1.888764, -0.451033)",
        "(-0.100716, 1.874486, -0.478730)",
        "(-0.100716, 1.874486, -0.478730)",
        "(-0.104032, 1.863172, -0.496807)",
        "(-0.106886, 1.850066, -0.514326)",
        "(-0.110520, 1.827355, -0.540294)",
        "(-0.112670, 1.810369, -0.557528)",
        "(-0.112670, 1.810369, -0.557528)",
        "(-0.114726, 1.791344, -0.574135)",
        "(-0.116531, 1.771235, -0.590746)",
        "(-0.118809, 1.737435, -0.614426)",
        "(-0.120635, 1.712950, -0.629813)",
        "(-0.120635, 1.712950, -0.629813)",
        "(-0.121680, 1.686623, -0.644497)",
        "(-0.122610, 1.658532, -0.658541)",
        "(-0.124887, 1.629401, -0.671648)",
        "(-0.127152, 1.599119, -0.683351)",
        "(-0.128347, 1.583741, -0.688604)",
        "(-0.131213, 1.552514, -0.697574)",
        "(-0.134325, 1.521537, -0.704806)",
        "(-0.137305, 1.491331, -0.709522)",
        "(-0.141432, 1.447706, -0.713089)",
        "(-0.141432, 1.447706, -0.713089)",
        "(-0.143427, 1.419857, -0.712776)",
        "(-0.144790, 1.393281, -0.710329)",
        "(-0.144864, 1.367037, -0.706634)",
        "(-0.142541, 1.328835, -0.696869)",
        "(-0.142541, 1.328835, -0.696869)",
        "(-0.139888, 1.304090, -0.687818)",
        "(-0.135220, 1.279863, -0.677191)",
        "(-0.128625, 1.256349, -0.665086)",
        "(-0.117603, 1.224012, -0.643782)",
        "(-0.117603, 1.224012, -0.643782)",
        "(-0.110191, 1.204666, -0.629048)",
        "(-0.101370, 1.187410, -0.613046)",
        "(-0.091069, 1.171723, -0.595404)",
        "(-0.073807, 1.152267, -0.566864)",
        "(-0.073807, 1.152267, -0.566864)",
        "(-0.061460, 1.142262, -0.546661)",
        "(-0.048120, 1.135065, -0.524757)",
        "(-0.027830, 1.127660, -0.489638)",
        "(-0.014199, 1.124429, -0.464006)",
        "(-0.014199, 1.124429, -0.464006)",
        "(-0.000157, 1.122209, -0.435077)",
        "(0.011943, 1.121008, -0.406324)",
        "(0.023043, 1.120420, -0.376674)",
        "(0.032923, 1.120498, -0.345200)",
        "(0.037418, 1.120577, -0.329705)",
        "(0.045287, 1.121550, -0.299917)",
        "(0.051795, 1.123840, -0.269667)",
        "(0.057867, 1.126336, -0.238845)",
        "(0.063994, 1.133314, -0.198115)",
        "(0.063994, 1.133314, -0.198115)",
        "(0.066852, 1.139933, -0.171445)",
        "(0.069100, 1.147989, -0.147168)",
        "(0.070838, 1.157963, -0.125718)",
        "(0.072605, 1.174931, -0.094651)",
        "(0.072605, 1.174931, -0.094651)",
        "(0.073423, 1.187944, -0.077842)",
        "(0.073997, 1.202118, -0.063225)",
        "(0.074267, 1.217197, -0.049804)",
        "(0.074820, 1.241218, -0.034556)",
        "(0.074820, 1.241218, -0.034556)",
        "(0.075119, 1.257912, -0.026386)",
        "(0.075714, 1.275142, -0.020073)",
        "(0.076589, 1.292620, -0.014934)",
        "(0.078269, 1.319708, -0.009890)",
        "(0.078269, 1.319708, -0.009890)",
        "(0.079280, 1.338178, -0.007427)",
        "(0.080134, 1.357040, -0.005702)",
        "(0.080777, 1.376137, -0.004296)",
        "(0.080881, 1.405357, -0.003021)",
        "(0.080881, 1.405357, -0.003021)",
        "(0.080504, 1.425131, -0.002576)",
        "(0.080555, 1.444723, -0.003408)",
        "(0.080271, 1.473886, -0.005096)",
        "(0.079206, 1.493461, -0.005766)",
        "(0.079206, 1.493461, -0.005766)",
        "(0.077363, 1.513127, -0.006579)",
        "(0.075092, 1.532902, -0.007723)",
        "(0.072205, 1.562382, -0.009713)",
        "(0.072205, 1.562382, -0.009713)",
        "(0.070479, 1.581661, -0.011271)",
        "(0.068834, 1.600547, -0.013459)",
        "(0.067267, 1.619079, -0.016243)",
        "(0.065151, 1.637450, -0.019496)",
        "(0.062101, 1.655550, -0.023340)",
        "(0.060501, 1.664361, -0.025442)",
        "(0.057325, 1.681746, -0.030376)",
        "(0.053977, 1.698594, -0.036714)",
        "(0.051108, 1.714658, -0.043554)",
        "(0.047099, 1.736886, -0.054496)",
        "(0.047099, 1.736886, -0.054496)",
        "(0.043616, 1.750395, -0.062673)",
        "(0.040433, 1.763081, -0.071672)",
        "(0.037471, 1.775002, -0.081761)",
        "(0.032495, 1.791694, -0.098421)",
        "(0.032495, 1.791694, -0.098421)",
        "(0.029127, 1.801707, -0.110415)",
        "(0.026008, 1.810810, -0.122888)",
        "(0.023002, 1.818851, -0.136055)",
        "(0.018251, 1.829227, -0.157258)",
        "(0.018251, 1.829227, -0.157258)",
        "(0.015150, 1.835002, -0.172485)",
        "(0.012339, 1.839928, -0.188195)",
        "(0.009953, 1.843654, -0.204467)",
        "(0.006730, 1.846961, -0.229644)",
        "(0.006730, 1.846961, -0.229644)",
        "(0.005047, 1.847898, -0.246879)",
        "(0.003544, 1.847595, -0.264741)",
        "(0.001933, 1.846346, -0.282939)",
        "(-0.000348, 1.842296, -0.310196)",
        "(-0.000348, 1.842296, -0.310196)",
        "(-0.001683, 1.838248, -0.328076)",
        "(-0.002732, 1.832680, -0.345454)",
        "(-0.003599, 1.825726, -0.362479)",
        "(-0.004639, 1.812482, -0.387559)",
        "(-0.004639, 1.812482, -0.387559)",
        "(-0.005593, 1.802581, -0.402806)",
        "(-0.006131, 1.791181, -0.417716)",
        "(-0.006132, 1.778213, -0.433494)",
        "(-0.006095, 1.755876, -0.456842)",
        "(-0.006095, 1.755876, -0.456842)",
        "(-0.005959, 1.739365, -0.471272)",
        "(-0.004779, 1.721032, -0.485006)",
        "(-0.003717, 1.701712, -0.498910)",
        "(-0.002916, 1.671092, -0.518082)",
        "(-0.002916, 1.671092, -0.518082)",
        "(-0.001802, 1.649671, -0.529071)",
        "(0.000151, 1.627259, -0.538597)",
        "(0.001074, 1.604623, -0.547308)",
        "(0.001794, 1.570689, -0.557479)",
        "(0.001794, 1.570689, -0.557479)",
        "(0.003637, 1.547693, -0.561898)",
        "(0.005335, 1.524852, -0.564533)",
        "(0.007153, 1.502098, -0.565860)",
        "(0.010497, 1.468411, -0.564567)",
        "(0.010497, 1.468411, -0.564567)",
        "(0.013469, 1.446100, -0.561389)",
        "(0.016937, 1.423876, -0.556218)",
        "(0.020922, 1.401601, -0.550212)",
        "(0.025672, 1.369835, -0.539192)",
        "(0.025672, 1.369835, -0.539192)",
        "(0.029177, 1.349320, -0.529265)",
        "(0.033816, 1.328926, -0.517189)",
        "(0.040779, 1.299713, -0.496201)",
        "(0.044763, 1.281488, -0.481250)",
        "(0.044763, 1.281488, -0.481250)",
        "(0.048240, 1.264116, -0.464470)",
        "(0.052476, 1.246428, -0.445297)",
        "(0.055968, 1.229731, -0.424637)",
        "(0.060690, 1.206321, -0.392400)",
        "(0.060690, 1.206321, -0.392400)",
        "(0.062989, 1.192114, -0.370051)",
        "(0.064546, 1.179334, -0.347295)",
        "(0.065549, 1.168099, -0.324376)",
        "(0.066440, 1.153845, -0.289842)",
        "(0.066440, 1.153845, -0.289842)",
        "(0.066327, 1.146854, -0.267452)",
        "(0.065860, 1.141707, -0.245165)",
        "(0.064711, 1.136719, -0.210819)",
        "(0.063899, 1.135157, -0.189734)",
        "(0.063899, 1.135157, -0.189734)",
        "(0.063126, 1.135255, -0.169999)",
        "(0.062407, 1.137381, -0.150840)",
        "(0.061747, 1.141326, -0.133603)",
        "(0.061433, 1.149832, -0.109511)",
        "(0.061433, 1.149832, -0.109511)",
        "(0.061567, 1.157823, -0.095695)",
        "(0.062092, 1.167576, -0.084425)",
        "(0.062839, 1.178976, -0.074095)",
        "(0.064527, 1.199852, -0.061063)",
        "(0.064527, 1.199852, -0.061063)",
        "(0.065740, 1.215199, -0.053942)",
        "(0.067029, 1.231620, -0.047574)",
        "(0.068377, 1.248738, -0.041820)",
        "(0.069698, 1.275333, -0.034041)",
        "(0.069698, 1.275333, -0.034041)",
        "(0.069910, 1.293743, -0.029505)",
        "(0.070114, 1.312308, -0.025329)",
        "(0.070223, 1.330935, -0.021726)",
        "(0.070266, 1.358947, -0.017232)",
        "(0.070266, 1.358947, -0.017232)",
        "(0.069747, 1.377923, -0.014941)",
        "(0.070853, 1.396426, -0.018138)",
        "(0.071087, 1.415318, -0.019616)",
        "(0.069977, 1.443550, -0.018065)",
        "(0.069977, 1.443550, -0.018065)",
        "(0.068219, 1.462878, -0.017501)",
        "(0.066872, 1.482434, -0.019013)",
        "(0.065350, 1.502122, -0.019867)",
        "(0.061375, 1.532519, -0.019864)",
        "(0.061375, 1.532519, -0.019864)",
        "(0.057964, 1.551570, -0.019484)",
        "(0.054479, 1.570603, -0.019585)",
        "(0.049455, 1.599541, -0.020806)",
        "(0.045357, 1.618962, -0.022712)",
        "(0.045357, 1.618962, -0.022712)",
        "(0.041012, 1.637996, -0.025347)",
        "(0.036601, 1.656350, -0.027959)",
        "(0.032398, 1.673907, -0.030543)",
        "(0.028243, 1.690673, -0.033568)",
        "(0.025847, 1.698777, -0.035594)",
        "(0.021232, 1.714520, -0.040446)",
        "(0.017131, 1.729689, -0.046376)",
        "(0.013837, 1.744102, -0.053074)",
        "(0.010400, 1.757756, -0.060035)",
        "(0.008385, 1.764230, -0.063747)",
        "(0.004501, 1.776534, -0.071266)"
    ],
    "leftHandPositions": [
        "(-0.189329, 0.788977, 0.140418)",
        "(-0.189094, 0.789082, 0.140376)",
        "(-0.188571, 0.789398, 0.140249)",
        "(-0.188571, 0.789398, 0.140249)",
        "(-0.188227, 0.789626, 0.140062)",
        "(-0.187517, 0.790030, 0.139820)",
        "(-0.186620, 0.790608, 0.139623)",
        "(-0.184952, 0.791698, 0.139492)",
        "(-0.184952, 0.791698, 0.139492)",
        "(-0.183566, 0.792764, 0.139333)",
        "(-0.181907, 0.794089, 0.139094)",
        "(-0.179764, 0.795827, 0.138838)",
        "(-0.175537, 0.799304, 0.138224)",
        "(-0.175537, 0.799304, 0.138224)",
        "(-0.172104, 0.802252, 0.137488)",
        "(-0.167867, 0.806385, 0.136414)",
        "(-0.162693, 0.811704, 0.134873)",
        "(-0.152946, 0.821967, 0.132003)",
        "(-0.152946, 0.821967, 0.132003)",
        "(-0.145289, 0.830120, 0.129908)",
        "(-0.137140, 0.838838, 0.128094)",
        "(-0.128717, 0.847961, 0.126370)",
        "(-0.116143, 0.862752, 0.123241)",
        "(-0.116143, 0.862752, 0.123241)",
        "(-0.108122, 0.873140, 0.120589)",
        "(-0.100867, 0.883249, 0.117526)",
        "(-0.094342, 0.892780, 0.114343)",
        "(-0.085628, 0.907419, 0.110004)",
        "(-0.085628, 0.907419, 0.110004)",
        "(-0.080531, 0.916783, 0.107265)",
        "(-0.075898, 0.925399, 0.104360)",
        "(-0.071429, 0.933347, 0.100740)",
        "(-0.064332, 0.945868, 0.094983)",
        "(-0.064332, 0.945868, 0.094983)",
        "(-0.059584, 0.954820, 0.091481)",
        "(-0.055050, 0.963595, 0.088028)",
        "(-0.050690, 0.972845, 0.085067)",
        "(-0.044690, 0.988400, 0.081781)",
        "(-0.044690, 0.988400, 0.081781)",
        "(-0.041175, 0.999337, 0.079584)",
        "(-0.038099, 1.009938, 0.076929)",
        "(-0.035175, 1.020599, 0.074265)",
        "(-0.032518, 1.032164, 0.071677)",
        "(-0.030190, 1.045192, 0.069303)",
        "(-0.029247, 1.052125, 0.068214)",
        "(-0.027500, 1.065789, 0.065982)",
        "(-0.026218, 1.079538, 0.063757)",
        "(-0.025508, 1.102317, 0.060639)",
        "(-0.025508, 1.102317, 0.060639)",
        "(-0.025837, 1.119193, 0.059308)",
        "(-0.026469, 1.135810, 0.058270)",
        "(-0.027866, 1.152643, 0.056913)",
        "(-0.030958, 1.178568, 0.055390)",
        "(-0.030958, 1.178568, 0.055390)",
        "(-0.033180, 1.195539, 0.055220)",
        "(-0.035519, 1.211304, 0.055173)",
        "(-0.038170, 1.226521, 0.055119)",
        "(-0.043164, 1.249167, 0.055418)",
        "(-0.043164, 1.249167, 0.055418)",
        "(-0.046587, 1.263161, 0.055746)",
        "(-0.049667, 1.275700, 0.055968)",
        "(-0.052560, 1.287328, 0.056265)",
        "(-0.057540, 1.304311, 0.057349)",
        "(-0.057540, 1.304311, 0.057349)",
        "(-0.060641, 1.314740, 0.058058)",
        "(-0.063101, 1.324319, 0.058673)",
        "(-0.065378, 1.333871, 0.059830)",
        "(-0.067712, 1.347278, 0.062373)",
        "(-0.067712, 1.347278, 0.062373)",
        "(-0.068133, 1.355334, 0.064005)",
        "(-0.067866, 1.362797, 0.065578)",
        "(-0.066949, 1.369521, 0.067096)",
        "(-0.063996, 1.377978, 0.069098)",
        "(-0.063996, 1.377978, 0.069098)",
        "(-0.061591, 1.383368, 0.070355)",
        "(-0.060384, 1.389264, 0.071723)",
        "(-0.059464, 1.395843, 0.072762)",
        "(-0.057426, 1.407505, 0.073460)",
        "(-0.057426, 1.407505, 0.073460)",
        "(-0.055817, 1.416290, 0.073702)",
        "(-0.055120, 1.426368, 0.073919)",
        "(-0.054403, 1.436864, 0.073906)",
        "(-0.052984, 1.453390, 0.073132)",
        "(-0.052984, 1.453390, 0.073132)",
        "(-0.052349, 1.465235, 0.072589)",
        "(-0.052188, 1.477711, 0.072169)",
        "(-0.052013, 1.490397, 0.071692)",
        "(-0.050956, 1.509513, 0.070780)",
        "(-0.050956, 1.509513, 0.070780)",
        "(-0.050426, 1.522567, 0.070345)",
        "(-0.050418, 1.535649, 0.070065)",
        "(-0.050187, 1.548393, 0.069672)",
        "(-0.050618, 1.567432, 0.069628)",
        "(-0.050618, 1.567432, 0.069628)",
        "(-0.051019, 1.579835, 0.069927)",
        "(-0.051595, 1.591932, 0.070734)",
        "(-0.051988, 1.603693, 0.072083)",
        "(-0.052277, 1.621005, 0.074849)",
        "(-0.052277, 1.621005, 0.074849)",
        "(-0.052632, 1.632698, 0.077580)",
        "(-0.053734, 1.644437, 0.081120)",
        "(-0.054588, 1.655903, 0.085176)",
        "(-0.055050, 1.672407, 0.091635)",
        "(-0.055050, 1.672407, 0.091635)",
        "(-0.055689, 1.683224, 0.096149)",
        "(-0.057161, 1.694036, 0.101231)",
        "(-0.058184, 1.704593, 0.106636)",
        "(-0.058396, 1.720011, 0.114997)",
        "(-0.058396, 1.720011, 0.114997)",
        "(-0.058513, 1.730227, 0.121208)",
        "(-0.058719, 1.740278, 0.127644)",
        "(-0.058532, 1.750012, 0.134410)",
        "(-0.058146, 1.763684, 0.144916)",
        "(-0.058146, 1.763684, 0.144916)",
        "(-0.058484, 1.772487, 0.152491)",
        "(-0.058752, 1.781099, 0.160913)",
        "(-0.058986, 1.789193, 0.170210)",
        "(-0.059670, 1.800189, 0.185113)",
        "(-0.059670, 1.800189, 0.185113)",
        "(-0.060436, 1.806546, 0.195514)",
        "(-0.061173, 1.812161, 0.206352)",
        "(-0.061940, 1.816848, 0.217725)",
        "(-0.063304, 1.821862, 0.235607)",
        "(-0.063304, 1.821862, 0.235607)",
        "(-0.064493, 1.823940, 0.248056)",
        "(-0.065759, 1.825101, 0.261067)",
        "(-0.066608, 1.825458, 0.274775)",
        "(-0.067967, 1.824215, 0.295893)",
        "(-0.067967, 1.824215, 0.295893)",
        "(-0.068646, 1.822251, 0.310473)",
        "(-0.068867, 1.819417, 0.325241)",
        "(-0.068847, 1.815873, 0.340181)",
        "(-0.068939, 1.809094, 0.362767)",
        "(-0.068939, 1.809094, 0.362767)",
        "(-0.068958, 1.803699, 0.377886)",
        "(-0.069252, 1.797428, 0.392649)",
        "(-0.069661, 1.790609, 0.407590)",
        "(-0.070445, 1.778678, 0.428961)",
        "(-0.070445, 1.778678, 0.428961)",
        "(-0.071499, 1.769761, 0.442383)",
        "(-0.072694, 1.759853, 0.455405)",
        "(-0.073363, 1.749696, 0.467593)",
        "(-0.074869, 1.732335, 0.484145)",
        "(-0.074869, 1.732335, 0.484145)",
        "(-0.075843, 1.719321, 0.493827)",
        "(-0.076380, 1.705268, 0.502490)",
        "(-0.076651, 1.690295, 0.510140)",
        "(-0.077055, 1.666220, 0.519326)",
        "(-0.077055, 1.666220, 0.519326)",
        "(-0.076654, 1.649238, 0.523804)",
        "(-0.076022, 1.631507, 0.527375)",
        "(-0.076274, 1.613419, 0.529622)",
        "(-0.076120, 1.585870, 0.530939)",
        "(-0.076120, 1.585870, 0.530939)",
        "(-0.075606, 1.566421, 0.530108)",
        "(-0.076058, 1.546767, 0.528544)",
        "(-0.076625, 1.526877, 0.526499)",
        "(-0.076161, 1.495721, 0.522108)",
        "(-0.076161, 1.495721, 0.522108)",
        "(-0.075669, 1.474708, 0.518382)",
        "(-0.075399, 1.454070, 0.513693)",
        "(-0.074648, 1.433480, 0.507925)",
        "(-0.073687, 1.403342, 0.496698)",
        "(-0.073687, 1.403342, 0.496698)",
        "(-0.072897, 1.383731, 0.487422)",
        "(-0.072077, 1.364648, 0.476517)",
        "(-0.070860, 1.346295, 0.464467)",
        "(-0.068837, 1.320179, 0.444376)",
        "(-0.068837, 1.320179, 0.444376)",
        "(-0.066837, 1.303822, 0.429454)",
        "(-0.064530, 1.288465, 0.413073)",
        "(-0.062275, 1.274580, 0.395241)",
        "(-0.059199, 1.256842, 0.367413)",
        "(-0.059199, 1.256842, 0.367413)",
        "(-0.057696, 1.246982, 0.348595)",
        "(-0.056421, 1.239180, 0.329571)",
        "(-0.054710, 1.232676, 0.309355)",
        "(-0.052316, 1.224799, 0.278034)",
        "(-0.052316, 1.224799, 0.278034)",
        "(-0.050928, 1.221003, 0.257495)",
        "(-0.049428, 1.218092, 0.236987)",
        "(-0.048298, 1.216283, 0.216751)",
        "(-0.046401, 1.215743, 0.188792)",
        "(-0.046401, 1.215743, 0.188792)",
        "(-0.045713, 1.217601, 0.171000)",
        "(-0.045506, 1.220919, 0.152983)",
        "(-0.045517, 1.225339, 0.135911)",
        "(-0.046508, 1.237096, 0.113963)",
        "(-0.046508, 1.237096, 0.113963)",
        "(-0.047723, 1.246980, 0.099708)",
        "(-0.049108, 1.257838, 0.085939)",
        "(-0.050635, 1.270575, 0.074426)",
        "(-0.053113, 1.292620, 0.060077)",
        "(-0.053113, 1.292620, 0.060077)",
        "(-0.054646, 1.307869, 0.051455)",
        "(-0.056149, 1.323893, 0.044434)",
        "(-0.057427, 1.340577, 0.039100)",
        "(-0.058792, 1.365811, 0.032751)",
        "(-0.058792, 1.365811, 0.032751)",
        "(-0.060230, 1.382762, 0.029265)",
        "(-0.061537, 1.399836, 0.026503)",
        "(-0.062128, 1.416856, 0.024239)",
        "(-0.063410, 1.441873, 0.021643)",
        "(-0.063410, 1.441873, 0.021643)",
        "(-0.064021, 1.458215, 0.020313)",
        "(-0.063590, 1.474266, 0.019058)",
        "(-0.062183, 1.489911, 0.018111)",
        "(-0.061627, 1.504690, 0.017557)",
        "(-0.061408, 1.511797, 0.017439)",
        "(-0.060560, 1.525737, 0.017297)",
        "(-0.058793, 1.539090, 0.017514)",
        "(-0.056260, 1.552216, 0.018297)",
        "(-0.055143, 1.569808, 0.020805)",
        "(-0.055143, 1.569808, 0.020805)",
        "(-0.053315, 1.580920, 0.022379)",
        "(-0.051240, 1.591921, 0.024498)",
        "(-0.049064, 1.602917, 0.027037)",
        "(-0.049208, 1.617023, 0.032608)",
        "(-0.049208, 1.617023, 0.032608)",
        "(-0.048103, 1.627200, 0.036498)",
        "(-0.046285, 1.638620, 0.040647)",
        "(-0.044315, 1.650688, 0.045081)",
        "(-0.041712, 1.668512, 0.052477)",
        "(-0.041712, 1.668512, 0.052477)",
        "(-0.040197, 1.680268, 0.058279)",
        "(-0.038672, 1.691510, 0.064785)",
        "(-0.037435, 1.702074, 0.071654)",
        "(-0.036420, 1.716995, 0.082834)",
        "(-0.036420, 1.716995, 0.082834)",
        "(-0.035485, 1.726447, 0.091196)",
        "(-0.034817, 1.735787, 0.100172)",
        "(-0.034482, 1.744557, 0.109971)",
        "(-0.034687, 1.756104, 0.124698)",
        "(-0.034687, 1.756104, 0.124698)",
        "(-0.035499, 1.763096, 0.135193)",
        "(-0.036532, 1.769499, 0.146364)",
        "(-0.037521, 1.774760, 0.158003)",
        "(-0.039449, 1.780952, 0.176448)",
        "(-0.039449, 1.780952, 0.176448)",
        "(-0.040462, 1.784021, 0.189480)",
        "(-0.041403, 1.786253, 0.203166)",
        "(-0.042268, 1.787341, 0.217309)",
        "(-0.043096, 1.787722, 0.238943)",
        "(-0.043096, 1.787722, 0.238943)",
        "(-0.043268, 1.786992, 0.253522)",
        "(-0.043193, 1.785170, 0.267686)",
        "(-0.043047, 1.782438, 0.281742)",
        "(-0.042771, 1.777019, 0.303351)",
        "(-0.042771, 1.777019, 0.303351)",
        "(-0.042480, 1.772389, 0.317935)",
        "(-0.042347, 1.766589, 0.332513)",
        "(-0.042155, 1.759997, 0.347137)",
        "(-0.041977, 1.748411, 0.368873)",
        "(-0.041977, 1.748411, 0.368873)",
        "(-0.041636, 1.739498, 0.382805)",
        "(-0.040983, 1.729173, 0.396024)",
        "(-0.040161, 1.717841, 0.408384)",
        "(-0.038555, 1.698456, 0.424224)",
        "(-0.038555, 1.698456, 0.424224)",
        "(-0.036746, 1.684100, 0.432899)",
        "(-0.034842, 1.668376, 0.440070)",
        "(-0.033001, 1.651541, 0.446141)",
        "(-0.029160, 1.624253, 0.452832)",
        "(-0.029160, 1.624253, 0.452832)",
        "(-0.026049, 1.604516, 0.455619)",
        "(-0.022845, 1.584255, 0.458064)",
        "(-0.019944, 1.563266, 0.459462)",
        "(-0.016320, 1.530903, 0.460267)",
        "(-0.016320, 1.530903, 0.460267)",
        "(-0.014122, 1.508840, 0.459970)",
        "(-0.012532, 1.486550, 0.458867)",
        "(-0.011553, 1.464193, 0.456786)",
        "(-0.010101, 1.430795, 0.451773)",
        "(-0.010101, 1.430795, 0.451773)",
        "(-0.010109, 1.408804, 0.447150)",
        "(-0.010450, 1.387216, 0.441742)",
        "(-0.011356, 1.356156, 0.431937)",
        "(-0.013004, 1.336498, 0.424398)",
        "(-0.013004, 1.336498, 0.424398)",
        "(-0.014476, 1.317966, 0.415721)",
        "(-0.015732, 1.300266, 0.406037)",
        "(-0.017412, 1.283844, 0.395360)",
        "(-0.020593, 1.262348, 0.379017)",
        "(-0.020593, 1.262348, 0.379017)",
        "(-0.022311, 1.249637, 0.367218)",
        "(-0.023630, 1.238053, 0.354042)",
        "(-0.024650, 1.227909, 0.340152)",
        "(-0.025999, 1.215360, 0.318168)",
        "(-0.025999, 1.215360, 0.318168)",
        "(-0.026716, 1.207951, 0.301949)",
        "(-0.027171, 1.201259, 0.285909)",
        "(-0.028342, 1.196092, 0.270957)",
        "(-0.030050, 1.190440, 0.246685)",
        "(-0.030050, 1.190440, 0.246685)",
        "(-0.030342, 1.186914, 0.228832)",
        "(-0.030580, 1.184501, 0.211249)",
        "(-0.031127, 1.183663, 0.193849)",
        "(-0.031555, 1.184253, 0.165651)",
        "(-0.031555, 1.184253, 0.165651)",
        "(-0.031887, 1.186387, 0.147023)",
        "(-0.032364, 1.190002, 0.129027)",
        "(-0.032570, 1.194401, 0.111153)",
        "(-0.033229, 1.203305, 0.086980)",
        "(-0.033229, 1.203305, 0.086980)",
        "(-0.033438, 1.210999, 0.074043)",
        "(-0.033404, 1.219850, 0.062665)",
        "(-0.033111, 1.229409, 0.052075)",
        "(-0.033272, 1.245987, 0.039085)",
        "(-0.033272, 1.245987, 0.039085)",
        "(-0.033469, 1.258424, 0.032233)",
        "(-0.033215, 1.271322, 0.026172)",
        "(-0.033272, 1.285225, 0.021636)",
        "(-0.033424, 1.307613, 0.017131)",
        "(-0.033424, 1.307613, 0.017131)",
        "(-0.033126, 1.323089, 0.014853)",
        "(-0.032992, 1.338855, 0.012754)",
        "(-0.033358, 1.354771, 0.010944)",
        "(-0.033307, 1.379078, 0.009390)",
        "(-0.033307, 1.379078, 0.009390)",
        "(-0.032450, 1.395585, 0.008615)",
        "(-0.032404, 1.411396, 0.007772)",
        "(-0.032747, 1.427494, 0.007175)",
        "(-0.032272, 1.451934, 0.006236)",
        "(-0.032272, 1.451934, 0.006236)",
        "(-0.030725, 1.468398, 0.005469)",
        "(-0.030038, 1.485667, 0.005664)",
        "(-0.030191, 1.502698, 0.006246)",
        "(-0.028962, 1.527756, 0.006287)",
        "(-0.028962, 1.527756, 0.006287)",
        "(-0.027976, 1.544180, 0.006746)",
        "(-0.026682, 1.560183, 0.007604)",
        "(-0.026825, 1.575670, 0.008708)",
        "(-0.026327, 1.598099, 0.009586)",
        "(-0.026327, 1.598099, 0.009586)",
        "(-0.025968, 1.612552, 0.010626)",
        "(-0.025398, 1.626708, 0.012523)",
        "(-0.024746, 1.640354, 0.014775)",
        "(-0.022554, 1.660099, 0.018203)",
        "(-0.022554, 1.660099, 0.018203)",
        "(-0.020505, 1.672895, 0.020662)",
        "(-0.018265, 1.685477, 0.023804)",
        "(-0.016003, 1.697926, 0.027882)",
        "(-0.011963, 1.716025, 0.034719)",
        "(-0.011963, 1.716025, 0.034719)",
        "(-0.009072, 1.727744, 0.040017)",
        "(-0.006433, 1.739266, 0.046376)",
        "(-0.004302, 1.750314, 0.053754)",
        "(-0.000695, 1.765246, 0.065039)",
        "(-0.000695, 1.765246, 0.065039)",
        "(0.000958, 1.774668, 0.073599)",
        "(0.002397, 1.783608, 0.083194)",
        "(0.003422, 1.791941, 0.093904)",
        "(0.004460, 1.803231, 0.111959)",
        "(0.004460, 1.803231, 0.111959)",
        "(0.004883, 1.809854, 0.124790)",
        "(0.005317, 1.815258, 0.138010)",
        "(0.005733, 1.819707, 0.151859)",
        "(0.007080, 1.825196, 0.173917)",
        "(0.007080, 1.825196, 0.173917)",
        "(0.008102, 1.827796, 0.189067)",
        "(0.009326, 1.829401, 0.204461)",
        "(0.010351, 1.830225, 0.220359)",
        "(0.011405, 1.830052, 0.245079)",
        "(0.011405, 1.830052, 0.245079)",
        "(0.012516, 1.828833, 0.261431)",
        "(0.013525, 1.826509, 0.277652)",
        "(0.014044, 1.823264, 0.294160)",
        "(0.014636, 1.816380, 0.319012)",
        "(0.014636, 1.816380, 0.319012)",
        "(0.014948, 1.810352, 0.335448)",
        "(0.014499, 1.803198, 0.351742)",
        "(0.014107, 1.795056, 0.367988)",
        "(0.013652, 1.785899, 0.383901)",
        "(0.013218, 1.780777, 0.391449)",
        "(0.012492, 1.769967, 0.406143)",
        "(0.011452, 1.758220, 0.420216)",
        "(0.010036, 1.745468, 0.433724)",
        "(0.008160, 1.724357, 0.452624)",
        "(0.008160, 1.724357, 0.452624)",
        "(0.007680, 1.708817, 0.463924)",
        "(0.007311, 1.692221, 0.474173)",
        "(0.006822, 1.674767, 0.483316)",
        "(0.007008, 1.646888, 0.494847)",
        "(0.007008, 1.646888, 0.494847)",
        "(0.006535, 1.627452, 0.500792)",
        "(0.005828, 1.607658, 0.505494)",
        "(0.005193, 1.587784, 0.508783)",
        "(0.004719, 1.557645, 0.512058)",
        "(0.004719, 1.557645, 0.512058)",
        "(0.004013, 1.537372, 0.513364)",
        "(0.003583, 1.516968, 0.514249)",
        "(0.003674, 1.486057, 0.515042)",
        "(0.003554, 1.465369, 0.515477)",
        "(0.003554, 1.465369, 0.515477)",
        "(0.003267, 1.444509, 0.515881)",
        "(0.002613, 1.423620, 0.515710)",
        "(0.001546, 1.402871, 0.514939)",
        "(-0.000206, 1.372323, 0.512531)",
        "(-0.000206, 1.372323, 0.512531)",
        "(-0.001689, 1.352526, 0.509385)",
        "(-0.003417, 1.333144, 0.504677)",
        "(-0.005045, 1.314715, 0.498793)",
        "(-0.008454, 1.288911, 0.486501)",
        "(-0.008454, 1.288911, 0.486501)",
        "(-0.010912, 1.272767, 0.475875)",
        "(-0.013062, 1.257172, 0.463828)",
        "(-0.014935, 1.241735, 0.450435)",
        "(-0.017135, 1.219245, 0.428197)",
        "(-0.017135, 1.219245, 0.428197)",
        "(-0.018005, 1.204705, 0.412245)",
        "(-0.018709, 1.191042, 0.394644)",
        "(-0.019189, 1.178142, 0.376250)",
        "(-0.020810, 1.161081, 0.349935)",
        "(-0.020810, 1.161081, 0.349935)",
        "(-0.022249, 1.152036, 0.330934)",
        "(-0.023007, 1.143692, 0.310712)",
        "(-0.024662, 1.138284, 0.291459)",
        "(-0.027730, 1.134684, 0.263305)",
        "(-0.027730, 1.134684, 0.263305)",
        "(-0.029360, 1.133987, 0.243199)",
        "(-0.030907, 1.135185, 0.224558)",
        "(-0.032044, 1.138255, 0.207393)",
        "(-0.033200, 1.146412, 0.180914)",
        "(-0.033200, 1.146412, 0.180914)",
        "(-0.033620, 1.153873, 0.163868)",
        "(-0.034105, 1.163114, 0.147614)",
        "(-0.034833, 1.173216, 0.130866)",
        "(-0.036080, 1.190621, 0.108287)",
        "(-0.036080, 1.190621, 0.108287)",
        "(-0.036898, 1.203711, 0.095689)",
        "(-0.037500, 1.217416, 0.083800)",
        "(-0.038089, 1.231534, 0.072644)",
        "(-0.038882, 1.247005, 0.063767)",
        "(-0.039415, 1.255087, 0.059970)",
        "(-0.040369, 1.271315, 0.052637)",
        "(-0.040981, 1.287829, 0.046139)",
        "(-0.041542, 1.304733, 0.040712)",
        "(-0.042353, 1.330864, 0.034440)",
        "(-0.042353, 1.330864, 0.034440)",
        "(-0.042658, 1.348870, 0.031083)",
        "(-0.042266, 1.367001, 0.027914)",
        "(-0.041105, 1.385158, 0.024948)",
        "(-0.041101, 1.413136, 0.022076)",
        "(-0.041101, 1.413136, 0.022076)",
        "(-0.040859, 1.431369, 0.020197)",
        "(-0.039775, 1.449409, 0.018360)",
        "(-0.037750, 1.467502, 0.016816)",
        "(-0.037052, 1.494682, 0.016677)",
        "(-0.037052, 1.494682, 0.016677)",
        "(-0.035574, 1.512818, 0.016287)",
        "(-0.033685, 1.531170, 0.016449)",
        "(-0.032217, 1.549844, 0.017403)",
        "(-0.030718, 1.576931, 0.018519)",
        "(-0.030718, 1.576931, 0.018519)",
        "(-0.029540, 1.594683, 0.019102)",
        "(-0.027933, 1.612974, 0.020712)",
        "(-0.026860, 1.631496, 0.023216)",
        "(-0.026654, 1.657832, 0.027305)",
        "(-0.026654, 1.657832, 0.027305)",
        "(-0.026032, 1.674675, 0.030062)",
        "(-0.024914, 1.691511, 0.033789)",
        "(-0.023775, 1.708220, 0.038758)",
        "(-0.023218, 1.731431, 0.047221)",
        "(-0.023218, 1.731431, 0.047221)",
        "(-0.022953, 1.745882, 0.052981)",
        "(-0.023451, 1.760064, 0.059879)",
        "(-0.023787, 1.773963, 0.067869)",
        "(-0.026286, 1.793255, 0.082095)",
        "(-0.026286, 1.793255, 0.082095)",
        "(-0.028198, 1.805343, 0.092211)",
        "(-0.030344, 1.816757, 0.102748)",
        "(-0.032799, 1.827223, 0.113903)",
        "(-0.037662, 1.840635, 0.131591)",
        "(-0.037662, 1.840635, 0.131591)",
        "(-0.040970, 1.848652, 0.144012)",
        "(-0.044262, 1.855742, 0.157148)",
        "(-0.047570, 1.861659, 0.171062)",
        "(-0.052157, 1.867921, 0.193437)",
        "(-0.052157, 1.867921, 0.193437)",
        "(-0.054907, 1.870723, 0.209144)",
        "(-0.057006, 1.872084, 0.225621)",
        "(-0.058414, 1.871778, 0.242923)",
        "(-0.059381, 1.868617, 0.270696)",
        "(-0.059381, 1.868617, 0.270696)",
        "(-0.059360, 1.864725, 0.290087)",
        "(-0.058441, 1.858676, 0.309594)",
        "(-0.057039, 1.851072, 0.328914)",
        "(-0.054513, 1.836959, 0.358380)",
        "(-0.054513, 1.836959, 0.358380)",
        "(-0.052869, 1.826133, 0.377895)",
        "(-0.051531, 1.813733, 0.396986)",
        "(-0.050484, 1.800222, 0.415418)",
        "(-0.048997, 1.777887, 0.441474)",
        "(-0.048997, 1.777887, 0.441474)",
        "(-0.048350, 1.761566, 0.457721)",
        "(-0.047639, 1.744248, 0.472696)",
        "(-0.046610, 1.725426, 0.486417)",
        "(-0.044695, 1.696990, 0.502942)",
        "(-0.044695, 1.696990, 0.502942)",
        "(-0.043932, 1.676998, 0.512503)",
        "(-0.042886, 1.656680, 0.521309)",
        "(-0.041217, 1.636048, 0.528756)",
        "(-0.039037, 1.604301, 0.536093)",
        "(-0.039037, 1.604301, 0.536093)",
        "(-0.037713, 1.583086, 0.538814)",
        "(-0.035747, 1.561811, 0.540034)",
        "(-0.033334, 1.540630, 0.539851)",
        "(-0.029965, 1.509306, 0.536613)",
        "(-0.029965, 1.509306, 0.536613)",
        "(-0.027530, 1.488949, 0.532998)",
        "(-0.024832, 1.469110, 0.529069)",
        "(-0.022781, 1.449876, 0.524504)",
        "(-0.019532, 1.422263, 0.516012)",
        "(-0.019532, 1.422263, 0.516012)",
        "(-0.017178, 1.404505, 0.509308)",
        "(-0.015449, 1.387438, 0.501996)",
        "(-0.013748, 1.371128, 0.493678)",
        "(-0.010999, 1.347631, 0.479728)",
        "(-0.010999, 1.347631, 0.479728)",
        "(-0.009829, 1.332857, 0.469446)",
        "(-0.008665, 1.318665, 0.458373)",
        "(-0.007060, 1.305087, 0.446590)",
        "(-0.005249, 1.285756, 0.426938)",
        "(-0.005249, 1.285756, 0.426938)",
        "(-0.004854, 1.273742, 0.413103)",
        "(-0.004833, 1.262702, 0.398159)",
        "(-0.004731, 1.252487, 0.381119)",
        "(-0.004209, 1.238500, 0.351800)",
        "(-0.004209, 1.238500, 0.351800)",
        "(-0.004184, 1.230253, 0.332475)",
        "(-0.004524, 1.223238, 0.313151)",
        "(-0.004229, 1.216960, 0.292332)",
        "(-0.003694, 1.210050, 0.259848)",
        "(-0.003694, 1.210050, 0.259848)",
        "(-0.003695, 1.207546, 0.237857)",
        "(-0.003461, 1.206339, 0.215034)",
        "(-0.003584, 1.206734, 0.192404)",
        "(-0.004642, 1.210938, 0.160735)",
        "(-0.004642, 1.210938, 0.160735)",
        "(-0.005311, 1.215689, 0.140236)",
        "(-0.006672, 1.222112, 0.120414)",
        "(-0.008250, 1.230239, 0.102584)",
        "(-0.010388, 1.245584, 0.080595)",
        "(-0.010388, 1.245584, 0.080595)",
        "(-0.011930, 1.257126, 0.067780)",
        "(-0.013110, 1.269421, 0.056694)",
        "(-0.014471, 1.283030, 0.047906)",
        "(-0.016300, 1.304801, 0.037252)",
        "(-0.016300, 1.304801, 0.037252)",
        "(-0.017694, 1.320219, 0.031937)",
        "(-0.018946, 1.336448, 0.028353)",
        "(-0.019516, 1.352969, 0.025775)",
        "(-0.021042, 1.377897, 0.022622)",
        "(-0.021042, 1.377897, 0.022622)",
        "(-0.022149, 1.394644, 0.020892)",
        "(-0.022776, 1.411562, 0.019398)",
        "(-0.022595, 1.428360, 0.017913)",
        "(-0.023099, 1.453280, 0.016498)",
        "(-0.023099, 1.453280, 0.016498)",
        "(-0.023482, 1.469725, 0.015932)",
        "(-0.023666, 1.486410, 0.015673)",
        "(-0.023090, 1.503309, 0.015800)",
        "(-0.022771, 1.528977, 0.017054)",
        "(-0.022771, 1.528977, 0.017054)",
        "(-0.022610, 1.546190, 0.018071)",
        "(-0.022156, 1.563596, 0.019034)",
        "(-0.021378, 1.581383, 0.020453)",
        "(-0.022183, 1.607947, 0.023698)",
        "(-0.022183, 1.607947, 0.023698)",
        "(-0.023080, 1.625439, 0.026283)",
        "(-0.023530, 1.642680, 0.028749)",
        "(-0.023519, 1.659834, 0.031442)",
        "(-0.025099, 1.685355, 0.037683)",
        "(-0.025099, 1.685355, 0.037683)",
        "(-0.025550, 1.701833, 0.042152)",
        "(-0.025295, 1.718073, 0.047058)",
        "(-0.024761, 1.734315, 0.053285)",
        "(-0.025926, 1.758049, 0.064973)",
        "(-0.025926, 1.758049, 0.064973)",
        "(-0.026566, 1.773166, 0.073295)",
        "(-0.027207, 1.787948, 0.082272)",
        "(-0.028051, 1.802350, 0.092386)",
        "(-0.031351, 1.822123, 0.109728)",
        "(-0.031351, 1.822123, 0.109728)",
        "(-0.033331, 1.834495, 0.121581)",
        "(-0.035621, 1.846212, 0.134535)",
        "(-0.038368, 1.857082, 0.148891)",
        "(-0.043098, 1.871875, 0.171886)",
        "(-0.043098, 1.871875, 0.171886)",
        "(-0.046398, 1.880499, 0.187927)",
        "(-0.049651, 1.887890, 0.204422)",
        "(-0.052927, 1.894161, 0.221152)",
        "(-0.057938, 1.901256, 0.247197)",
        "(-0.057938, 1.901256, 0.247197)",
        "(-0.061035, 1.904532, 0.264937)",
        "(-0.063774, 1.906400, 0.282826)",
        "(-0.066468, 1.906721, 0.301000)",
        "(-0.070395, 1.904078, 0.328721)",
        "(-0.070395, 1.904078, 0.328721)",
        "(-0.072353, 1.900181, 0.347129)",
        "(-0.073692, 1.894456, 0.365330)",
        "(-0.074617, 1.886832, 0.382985)",
        "(-0.074585, 1.871603, 0.407625)",
        "(-0.074585, 1.871603, 0.407625)",
        "(-0.073730, 1.859082, 0.422958)",
        "(-0.071958, 1.844709, 0.437021)",
        "(-0.069172, 1.828569, 0.449646)",
        "(-0.064297, 1.801437, 0.467144)",
        "(-0.064297, 1.801437, 0.467144)",
        "(-0.060722, 1.781838, 0.478062)",
        "(-0.056733, 1.761379, 0.488085)",
        "(-0.053620, 1.739867, 0.497181)",
        "(-0.050203, 1.706652, 0.509698)",
        "(-0.050203, 1.706652, 0.509698)",
        "(-0.047512, 1.684457, 0.516725)",
        "(-0.046688, 1.662129, 0.521356)",
        "(-0.045928, 1.640092, 0.524869)",
        "(-0.042802, 1.607899, 0.529125)",
        "(-0.042802, 1.607899, 0.529125)",
        "(-0.041329, 1.586684, 0.530993)",
        "(-0.039111, 1.565865, 0.531718)",
        "(-0.036394, 1.545573, 0.531636)",
        "(-0.032460, 1.515779, 0.529775)",
        "(-0.032460, 1.515779, 0.529775)",
        "(-0.028952, 1.496426, 0.527519)",
        "(-0.025243, 1.477492, 0.524164)",
        "(-0.021546, 1.458565, 0.519750)",
        "(-0.015074, 1.430825, 0.510927)",
        "(-0.015074, 1.430825, 0.510927)",
        "(-0.010176, 1.412828, 0.504332)",
        "(-0.005890, 1.395109, 0.496904)",
        "(-0.002437, 1.377967, 0.489102)",
        "(0.001879, 1.353024, 0.477097)",
        "(0.001879, 1.353024, 0.477097)",
        "(0.004084, 1.336754, 0.468298)",
        "(0.006038, 1.320859, 0.458357)",
        "(0.007791, 1.305212, 0.447622)",
        "(0.008647, 1.281838, 0.429849)",
        "(0.008647, 1.281838, 0.429849)",
        "(0.009560, 1.266353, 0.417069)",
        "(0.010299, 1.251007, 0.403004)",
        "(0.010125, 1.236046, 0.388120)",
        "(0.008707, 1.215459, 0.366278)",
        "(0.008707, 1.215459, 0.366278)",
        "(0.007342, 1.203222, 0.351020)",
        "(0.005828, 1.192956, 0.334087)",
        "(0.004833, 1.184561, 0.316578)",
        "(0.002865, 1.176222, 0.290734)",
        "(0.002865, 1.176222, 0.290734)",
        "(0.001990, 1.173744, 0.272997)",
        "(0.001461, 1.173719, 0.254764)",
        "(0.001021, 1.178609, 0.228167)",
        "(0.001217, 1.184017, 0.210541)",
        "(0.001217, 1.184017, 0.210541)",
        "(0.001971, 1.191312, 0.192478)",
        "(0.002610, 1.200325, 0.175131)",
        "(0.003010, 1.211083, 0.159252)",
        "(0.004283, 1.229251, 0.137609)",
        "(0.004283, 1.229251, 0.137609)",
        "(0.005396, 1.242875, 0.124932)",
        "(0.006594, 1.257362, 0.113293)",
        "(0.007974, 1.272518, 0.102875)",
        "(0.009712, 1.296855, 0.090319)",
        "(0.009712, 1.296855, 0.090319)",
        "(0.010792, 1.313701, 0.083452)",
        "(0.011205, 1.331172, 0.077565)",
        "(0.011125, 1.348920, 0.072448)",
        "(0.010388, 1.375749, 0.065865)",
        "(0.010388, 1.375749, 0.065865)",
        "(0.010212, 1.393565, 0.061904)",
        "(0.009457, 1.411421, 0.058446)",
        "(0.008612, 1.429063, 0.055105)",
        "(0.008114, 1.455267, 0.051053)",
        "(0.008114, 1.455267, 0.051053)",
        "(0.008580, 1.472435, 0.048456)",
        "(0.007913, 1.488551, 0.046457)",
        "(0.007409, 1.504459, 0.044466)",
        "(0.007325, 1.528428, 0.041563)",
        "(0.007325, 1.528428, 0.041563)",
        "(0.006568, 1.544437, 0.040077)",
        "(0.005148, 1.560298, 0.038747)",
        "(0.004201, 1.576072, 0.037146)",
        "(0.003124, 1.600172, 0.035907)",
        "(0.003124, 1.600172, 0.035907)",
        "(0.001953, 1.616305, 0.035925)",
        "(0.000676, 1.632523, 0.036192)",
        "(-0.000977, 1.648916, 0.036906)",
        "(-0.003229, 1.673791, 0.038898)",
        "(-0.003229, 1.673791, 0.038898)",
        "(-0.005316, 1.689880, 0.040750)",
        "(-0.007383, 1.705423, 0.042345)",
        "(-0.009308, 1.720677, 0.043911)",
        "(-0.011311, 1.743378, 0.047417)",
        "(-0.011311, 1.743378, 0.047417)",
        "(-0.013577, 1.757745, 0.050863)",
        "(-0.015806, 1.771780, 0.054784)",
        "(-0.017844, 1.785640, 0.059225)",
        "(-0.020830, 1.806073, 0.067665)",
        "(-0.020830, 1.806073, 0.067665)",
        "(-0.023954, 1.818831, 0.074363)",
        "(-0.026993, 1.831180, 0.081116)",
        "(-0.030346, 1.843209, 0.088489)",
        "(-0.035645, 1.860637, 0.101161)",
        "(-0.035645, 1.860637, 0.101161)",
        "(-0.040157, 1.871306, 0.110812)",
        "(-0.044584, 1.881483, 0.121059)",
        "(-0.049098, 1.891153, 0.132256)",
        "(-0.056744, 1.903903, 0.151414)",
        "(-0.056744, 1.903903, 0.151414)",
        "(-0.062577, 1.910973, 0.165578)",
        "(-0.067719, 1.917237, 0.180300)",
        "(-0.072446, 1.922423, 0.195518)",
        "(-0.078629, 1.927841, 0.219557)",
        "(-0.078629, 1.927841, 0.219557)",
        "(-0.082102, 1.929912, 0.236442)",
        "(-0.084678, 1.930993, 0.253868)",
        "(-0.086807, 1.930740, 0.271965)",
        "(-0.088985, 1.927704, 0.300119)",
        "(-0.088985, 1.927704, 0.300119)",
        "(-0.090017, 1.923679, 0.319225)",
        "(-0.090412, 1.918188, 0.338460)",
        "(-0.090148, 1.911199, 0.357718)",
        "(-0.088298, 1.897703, 0.385625)",
        "(-0.088298, 1.897703, 0.385625)",
        "(-0.086499, 1.886603, 0.403141)",
        "(-0.084097, 1.873674, 0.419435)",
        "(-0.080846, 1.859198, 0.434829)",
        "(-0.075448, 1.834830, 0.457030)",
        "(-0.075448, 1.834830, 0.457030)",
        "(-0.072633, 1.817060, 0.471636)",
        "(-0.069243, 1.798162, 0.485520)",
        "(-0.065083, 1.778054, 0.497918)",
        "(-0.058806, 1.745953, 0.513060)",
        "(-0.058806, 1.745953, 0.513060)",
        "(-0.054140, 1.723819, 0.521413)",
        "(-0.048834, 1.701293, 0.528606)",
        "(-0.043945, 1.678463, 0.534499)",
        "(-0.035947, 1.644074, 0.540909)",
        "(-0.035947, 1.644074, 0.540909)",
        "(-0.030062, 1.621155, 0.543455)",
        "(-0.024354, 1.598441, 0.544757)",
        "(-0.019106, 1.575835, 0.544581)",
        "(-0.012082, 1.542608, 0.542726)",
        "(-0.012082, 1.542608, 0.542726)",
        "(-0.007512, 1.520873, 0.540976)",
        "(-0.003233, 1.499241, 0.538815)",
        "(0.000686, 1.477743, 0.536105)",
        "(0.006805, 1.446117, 0.532326)",
        "(0.006805, 1.446117, 0.532326)",
        "(0.010436, 1.425365, 0.529944)",
        "(0.013379, 1.404926, 0.527105)",
        "(0.015614, 1.384997, 0.523170)",
        "(0.017642, 1.356276, 0.514527)",
        "(0.017642, 1.356276, 0.514527)",
        "(0.018350, 1.338030, 0.507633)",
        "(0.019241, 1.320239, 0.499680)",
        "(0.019864, 1.303060, 0.489660)",
        "(0.020984, 1.277913, 0.472906)",
        "(0.020984, 1.277913, 0.472906)",
        "(0.020534, 1.261909, 0.461728)",
        "(0.019607, 1.246518, 0.449918)",
        "(0.019214, 1.231403, 0.436576)",
        "(0.017981, 1.210193, 0.415835)",
        "(0.017981, 1.210193, 0.415835)",
        "(0.016568, 1.197147, 0.401943)",
        "(0.015884, 1.184715, 0.386071)",
        "(0.015450, 1.173166, 0.368682)",
        "(0.015080, 1.158169, 0.340989)",
        "(0.015080, 1.158169, 0.340989)",
        "(0.014285, 1.150112, 0.321476)",
        "(0.013166, 1.143974, 0.300811)",
        "(0.012408, 1.139612, 0.279347)",
        "(0.010754, 1.136852, 0.246045)",
        "(0.010754, 1.136852, 0.246045)",
        "(0.009481, 1.137186, 0.223335)",
        "(0.007961, 1.139593, 0.200863)",
        "(0.006358, 1.144115, 0.178876)",
        "(0.003465, 1.154720, 0.147203)",
        "(0.003465, 1.154720, 0.147203)",
        "(0.001226, 1.164168, 0.127442)",
        "(-0.001163, 1.175122, 0.109083)",
        "(-0.003583, 1.187635, 0.092160)",
        "(-0.006903, 1.208237, 0.070409)",
        "(-0.006903, 1.208237, 0.070409)",
        "(-0.008622, 1.223578, 0.059842)",
        "(-0.009538, 1.239643, 0.051339)",
        "(-0.010030, 1.256582, 0.044602)",
        "(-0.010900, 1.283270, 0.037271)",
        "(-0.010900, 1.283270, 0.037271)",
        "(-0.011182, 1.301896, 0.034339)",
        "(-0.010735, 1.321133, 0.032492)",
        "(-0.010071, 1.340653, 0.031427)",
        "(-0.009356, 1.370085, 0.030717)",
        "(-0.009356, 1.370085, 0.030717)",
        "(-0.008386, 1.389922, 0.030876)",
        "(-0.006727, 1.409730, 0.031204)",
        "(-0.005524, 1.429350, 0.031736)",
        "(-0.005113, 1.458162, 0.032749)",
        "(-0.005113, 1.458162, 0.032749)",
        "(-0.004917, 1.477215, 0.033282)",
        "(-0.004854, 1.496362, 0.034320)",
        "(-0.005084, 1.515421, 0.035942)",
        "(-0.006330, 1.543528, 0.038613)",
        "(-0.006330, 1.543528, 0.038613)",
        "(-0.006790, 1.562162, 0.040090)",
        "(-0.006816, 1.581002, 0.041577)",
        "(-0.006828, 1.599964, 0.043535)",
        "(-0.007644, 1.628123, 0.047583)",
        "(-0.007644, 1.628123, 0.047583)",
        "(-0.007544, 1.646274, 0.050491)",
        "(-0.007067, 1.664155, 0.053570)",
        "(-0.006926, 1.681705, 0.057107)",
        "(-0.008424, 1.706386, 0.063838)",
        "(-0.008424, 1.706386, 0.063838)",
        "(-0.008673, 1.721996, 0.068818)",
        "(-0.008699, 1.737035, 0.074055)",
        "(-0.009265, 1.751271, 0.079445)",
        "(-0.010897, 1.770998, 0.088670)",
        "(-0.010897, 1.770998, 0.088670)",
        "(-0.011970, 1.783665, 0.095964)",
        "(-0.013166, 1.796083, 0.104113)",
        "(-0.014234, 1.808270, 0.112650)",
        "(-0.015737, 1.825481, 0.126345)",
        "(-0.015737, 1.825481, 0.126345)",
        "(-0.016461, 1.836339, 0.136063)",
        "(-0.017512, 1.846672, 0.146224)",
        "(-0.018781, 1.856283, 0.156846)",
        "(-0.022016, 1.868473, 0.173455)",
        "(-0.022016, 1.868473, 0.173455)",
        "(-0.024001, 1.875390, 0.184945)",
        "(-0.025463, 1.881511, 0.197423)",
        "(-0.027172, 1.886407, 0.211023)",
        "(-0.029632, 1.891018, 0.233268)",
        "(-0.029632, 1.891018, 0.233268)",
        "(-0.030799, 1.892733, 0.249358)",
        "(-0.031354, 1.893408, 0.266627)",
        "(-0.032061, 1.893023, 0.284511)",
        "(-0.032022, 1.890977, 0.311749)",
        "(-0.032022, 1.890977, 0.311749)",
        "(-0.031659, 1.889038, 0.330091)",
        "(-0.031916, 1.886350, 0.348561)",
        "(-0.033230, 1.883133, 0.367652)",
        "(-0.038677, 1.875284, 0.395631)",
        "(-0.038677, 1.875284, 0.395631)",
        "(-0.042102, 1.867932, 0.413386)",
        "(-0.044590, 1.858967, 0.430432)",
        "(-0.046537, 1.848188, 0.446291)",
        "(-0.047895, 1.829037, 0.468683)",
        "(-0.047895, 1.829037, 0.468683)",
        "(-0.048339, 1.814286, 0.482608)",
        "(-0.048639, 1.797770, 0.495059)",
        "(-0.048330, 1.778915, 0.505902)",
        "(-0.045523, 1.749948, 0.519142)",
        "(-0.045523, 1.749948, 0.519142)",
        "(-0.043933, 1.729338, 0.527193)",
        "(-0.042713, 1.707535, 0.533474)",
        "(-0.041566, 1.684799, 0.537469)",
        "(-0.038215, 1.649382, 0.540965)",
        "(-0.038215, 1.649382, 0.540965)",
        "(-0.035289, 1.624722, 0.542143)",
        "(-0.032379, 1.599671, 0.542725)",
        "(-0.028058, 1.574454, 0.542800)",
        "(-0.023518, 1.536583, 0.540210)",
        "(-0.023518, 1.536583, 0.540210)",
        "(-0.020246, 1.512017, 0.537021)",
        "(-0.016875, 1.488079, 0.532357)",
        "(-0.014892, 1.464574, 0.525867)",
        "(-0.011593, 1.430725, 0.514861)",
        "(-0.011593, 1.430725, 0.514861)",
        "(-0.009101, 1.408960, 0.506508)",
        "(-0.007207, 1.387957, 0.496933)",
        "(-0.005140, 1.368064, 0.486336)",
        "(-0.001754, 1.339899, 0.467706)",
        "(-0.001754, 1.339899, 0.467706)",
        "(0.000414, 1.322723, 0.454078)",
        "(0.002881, 1.307033, 0.440077)",
        "(0.005058, 1.292678, 0.424817)",
        "(0.009905, 1.273505, 0.398993)",
        "(0.009905, 1.273505, 0.398993)",
        "(0.013994, 1.262321, 0.380480)",
        "(0.017626, 1.252641, 0.361658)",
        "(0.021051, 1.244576, 0.342393)",
        "(0.025705, 1.235300, 0.312829)",
        "(0.025705, 1.235300, 0.312829)",
        "(0.028053, 1.230840, 0.292990)",
        "(0.029994, 1.227615, 0.273368)",
        "(0.031517, 1.225276, 0.253875)",
        "(0.032063, 1.223769, 0.225547)",
        "(0.032063, 1.223769, 0.225547)",
        "(0.032349, 1.223663, 0.207262)",
        "(0.031818, 1.225007, 0.189539)",
        "(0.030611, 1.227531, 0.172021)",
        "(0.028918, 1.233216, 0.148664)",
        "(0.028918, 1.233216, 0.148664)",
        "(0.027418, 1.238643, 0.134922)",
        "(0.025298, 1.245275, 0.121138)",
        "(0.023677, 1.252637, 0.108014)",
        "(0.020825, 1.266844, 0.091926)",
        "(0.020825, 1.266844, 0.091926)",
        "(0.019427, 1.277265, 0.081754)",
        "(0.018051, 1.288268, 0.071840)",
        "(0.016769, 1.300314, 0.063507)",
        "(0.015036, 1.319661, 0.053147)",
        "(0.015036, 1.319661, 0.053147)",
        "(0.014407, 1.332933, 0.047373)",
        "(0.014039, 1.346627, 0.042480)",
        "(0.014181, 1.360325, 0.037842)",
        "(0.014578, 1.381182, 0.031676)",
        "(0.014578, 1.381182, 0.031676)",
        "(0.015290, 1.395229, 0.027753)",
        "(0.016606, 1.409336, 0.024046)",
        "(0.017923, 1.423684, 0.020814)",
        "(0.020398, 1.445654, 0.016366)",
        "(0.020398, 1.445654, 0.016366)",
        "(0.022651, 1.461116, 0.014040)",
        "(0.025050, 1.477265, 0.011969)",
        "(0.027470, 1.493734, 0.009862)",
        "(0.030981, 1.519700, 0.007329)",
        "(0.030981, 1.519700, 0.007329)",
        "(0.033686, 1.537921, 0.006223)",
        "(0.035559, 1.556332, 0.005770)",
        "(0.036766, 1.574658, 0.005907)",
        "(0.040275, 1.602379, 0.007154)",
        "(0.040275, 1.602379, 0.007154)",
        "(0.042057, 1.621050, 0.009743)",
        "(0.043146, 1.639768, 0.014057)",
        "(0.043693, 1.658604, 0.020469)",
        "(0.043884, 1.686220, 0.033326)",
        "(0.043884, 1.686220, 0.033326)",
        "(0.043380, 1.703525, 0.042755)",
        "(0.042187, 1.719966, 0.053779)",
        "(0.040733, 1.735643, 0.066628)",
        "(0.038690, 1.756886, 0.088247)",
        "(0.038690, 1.756886, 0.088247)",
        "(0.036790, 1.769412, 0.104066)",
        "(0.034021, 1.780789, 0.121084)",
        "(0.031233, 1.790913, 0.138397)",
        "(0.026223, 1.803200, 0.165316)",
        "(0.026223, 1.803200, 0.165316)",
        "(0.022384, 1.810029, 0.184229)",
        "(0.019023, 1.815793, 0.203533)",
        "(0.015878, 1.820140, 0.222957)",
        "(0.010732, 1.823967, 0.252863)",
        "(0.010732, 1.823967, 0.252863)",
        "(0.007132, 1.824977, 0.273716)",
        "(0.004294, 1.824596, 0.294313)",
        "(0.001939, 1.822657, 0.314086)",
        "(-0.001176, 1.816879, 0.343387)",
        "(-0.001176, 1.816879, 0.343387)",
        "(-0.003040, 1.811315, 0.362706)",
        "(-0.004117, 1.804049, 0.381341)",
        "(-0.005292, 1.795227, 0.399453)",
        "(-0.006153, 1.778859, 0.425445)",
        "(-0.006153, 1.778859, 0.425445)",
        "(-0.006755, 1.765961, 0.442143)",
        "(-0.007113, 1.751487, 0.458405)",
        "(-0.007212, 1.736108, 0.474616)",
        "(-0.006886, 1.711200, 0.497244)",
        "(-0.006886, 1.711200, 0.497244)",
        "(-0.006323, 1.693402, 0.510483)",
        "(-0.006084, 1.674890, 0.522401)",
        "(-0.006056, 1.655914, 0.533312)",
        "(-0.007113, 1.625832, 0.545552)",
        "(-0.007113, 1.625832, 0.545552)",
        "(-0.006758, 1.604562, 0.549408)",
        "(-0.005076, 1.582318, 0.551205)",
        "(-0.003349, 1.558784, 0.552312)",
        "(-0.002566, 1.522964, 0.553944)",
        "(-0.002566, 1.522964, 0.553944)",
        "(-0.002137, 1.498535, 0.553803)",
        "(-0.001438, 1.474024, 0.552298)",
        "(-0.000414, 1.449361, 0.549387)",
        "(0.001438, 1.412884, 0.542316)",
        "(0.001438, 1.412884, 0.542316)",
        "(0.002782, 1.389071, 0.535507)",
        "(0.004545, 1.365711, 0.526628)",
        "(0.007806, 1.342860, 0.515927)",
        "(0.011874, 1.310892, 0.496723)",
        "(0.011874, 1.310892, 0.496723)",
        "(0.014824, 1.291311, 0.481861)",
        "(0.018045, 1.273628, 0.465795)",
        "(0.020512, 1.258058, 0.448490)",
        "(0.023748, 1.239250, 0.420396)",
        "(0.023748, 1.239250, 0.420396)",
        "(0.026048, 1.228889, 0.401268)",
        "(0.028047, 1.220635, 0.380927)",
        "(0.030331, 1.211283, 0.349277)",
        "(0.031657, 1.207292, 0.328225)",
        "(0.031657, 1.207292, 0.328225)",
        "(0.032480, 1.204484, 0.305768)",
        "(0.033050, 1.202978, 0.281970)",
        "(0.033332, 1.203237, 0.258898)",
        "(0.032246, 1.206726, 0.227252)",
        "(0.032246, 1.206726, 0.227252)",
        "(0.031750, 1.210443, 0.206889)",
        "(0.031279, 1.215516, 0.188193)",
        "(0.030452, 1.222616, 0.171816)",
        "(0.029584, 1.235806, 0.147629)",
        "(0.029584, 1.235806, 0.147629)",
        "(0.028666, 1.246110, 0.132247)",
        "(0.028156, 1.258085, 0.119937)",
        "(0.027634, 1.271908, 0.109955)",
        "(0.026904, 1.294294, 0.094426)",
        "(0.026904, 1.294294, 0.094426)",
        "(0.026125, 1.310858, 0.085147)",
        "(0.025315, 1.328578, 0.077324)",
        "(0.025164, 1.346894, 0.070748)",
        "(0.024501, 1.375761, 0.063131)",
        "(0.024501, 1.375761, 0.063131)",
        "(0.024340, 1.395194, 0.058658)",
        "(0.024340, 1.414773, 0.054369)",
        "(0.023865, 1.434347, 0.049878)",
        "(0.021961, 1.463690, 0.043540)",
        "(0.021961, 1.463690, 0.043540)",
        "(0.021259, 1.483054, 0.039705)",
        "(0.020406, 1.502294, 0.036328)",
        "(0.019263, 1.521282, 0.033625)",
        "(0.018898, 1.549548, 0.030145)",
        "(0.018898, 1.549548, 0.030145)",
        "(0.019296, 1.568565, 0.028633)",
        "(0.018124, 1.587207, 0.028392)",
        "(0.017472, 1.605277, 0.028466)",
        "(0.017551, 1.632012, 0.028367)",
        "(0.017551, 1.632012, 0.028367)",
        "(0.016191, 1.649896, 0.029411)",
        "(0.013161, 1.667558, 0.032235)",
        "(0.011154, 1.685051, 0.034562)",
        "(0.008679, 1.710975, 0.038804)",
        "(0.008679, 1.710975, 0.038804)",
        "(0.005688, 1.727974, 0.043059)",
        "(0.002912, 1.743345, 0.047340)",
        "(0.001593, 1.758159, 0.051148)",
        "(0.000524, 1.780121, 0.058169)",
        "(0.000524, 1.780121, 0.058169)",
        "(-0.001332, 1.793879, 0.064085)",
        "(-0.002844, 1.806689, 0.069795)",
        "(-0.004433, 1.818639, 0.076221)",
        "(-0.007597, 1.835506, 0.089332)",
        "(-0.007597, 1.835506, 0.089332)",
        "(-0.010499, 1.845999, 0.100518)",
        "(-0.013409, 1.855530, 0.113558)",
        "(-0.016462, 1.864077, 0.127857)",
        "(-0.022051, 1.874184, 0.151472)",
        "(-0.022051, 1.874184, 0.151472)",
        "(-0.025725, 1.879157, 0.168325)",
        "(-0.028957, 1.882747, 0.185911)",
        "(-0.032165, 1.885082, 0.204255)",
        "(-0.035971, 1.886474, 0.232855)",
        "(-0.035971, 1.886474, 0.232855)",
        "(-0.038134, 1.885788, 0.252508)",
        "(-0.040341, 1.883558, 0.272598)",
        "(-0.042072, 1.880285, 0.292969)",
        "(-0.043890, 1.872949, 0.323401)",
        "(-0.043890, 1.872949, 0.323401)",
        "(-0.044840, 1.866293, 0.343144)",
        "(-0.045400, 1.858422, 0.362474)",
        "(-0.046105, 1.849250, 0.381464)",
        "(-0.046604, 1.832828, 0.408598)",
        "(-0.046604, 1.832828, 0.408598)",
        "(-0.046686, 1.820369, 0.426228)",
        "(-0.047713, 1.806529, 0.443679)",
        "(-0.048544, 1.791547, 0.460760)",
        "(-0.049188, 1.766784, 0.484864)",
        "(-0.049188, 1.766784, 0.484864)",
        "(-0.050000, 1.748894, 0.500821)",
        "(-0.051075, 1.730039, 0.516615)",
        "(-0.052728, 1.709915, 0.531349)",
        "(-0.055909, 1.678053, 0.551494)",
        "(-0.055909, 1.678053, 0.551494)",
        "(-0.058050, 1.655941, 0.562828)",
        "(-0.059676, 1.633268, 0.572207)",
        "(-0.060559, 1.609991, 0.579107)",
        "(-0.060689, 1.573819, 0.585968)",
        "(-0.060689, 1.573819, 0.585968)",
        "(-0.059893, 1.549097, 0.588469)",
        "(-0.057720, 1.524271, 0.588988)",
        "(-0.054609, 1.499267, 0.587558)",
        "(-0.050208, 1.461951, 0.580645)",
        "(-0.050208, 1.461951, 0.580645)",
        "(-0.045726, 1.437674, 0.573372)",
        "(-0.040751, 1.413815, 0.563204)",
        "(-0.035486, 1.390243, 0.550030)",
        "(-0.028167, 1.356145, 0.525205)",
        "(-0.028167, 1.356145, 0.525205)",
        "(-0.024577, 1.334395, 0.505856)",
        "(-0.022271, 1.313861, 0.484196)",
        "(-0.020038, 1.294202, 0.460673)",
        "(-0.019432, 1.266849, 0.423954)",
        "(-0.019432, 1.266849, 0.423954)",
        "(-0.019092, 1.250091, 0.398623)",
        "(-0.017396, 1.234696, 0.372094)",
        "(-0.015834, 1.221014, 0.344847)",
        "(-0.012557, 1.204659, 0.305724)",
        "(-0.012557, 1.204659, 0.305724)",
        "(-0.009324, 1.197109, 0.280631)",
        "(-0.005162, 1.192108, 0.255868)",
        "(0.000150, 1.190201, 0.232714)",
        "(0.009634, 1.192967, 0.200575)",
        "(0.009634, 1.192967, 0.200575)",
        "(0.017038, 1.198075, 0.179771)",
        "(0.024363, 1.205664, 0.160221)",
        "(0.031368, 1.216780, 0.142891)",
        "(0.040306, 1.236406, 0.116761)",
        "(0.040306, 1.236406, 0.116761)",
        "(0.045334, 1.250510, 0.100219)",
        "(0.049465, 1.265518, 0.085965)",
        "(0.052570, 1.280482, 0.072453)",
        "(0.055187, 1.302348, 0.054378)",
        "(0.055187, 1.302348, 0.054378)",
        "(0.056209, 1.316631, 0.044932)",
        "(0.056663, 1.330485, 0.037183)",
        "(0.056952, 1.343796, 0.030774)",
        "(0.057293, 1.363142, 0.022720)",
        "(0.057293, 1.363142, 0.022720)",
        "(0.057013, 1.375802, 0.018470)",
        "(0.056527, 1.388358, 0.014588)",
        "(0.056296, 1.400315, 0.010523)",
        "(0.056019, 1.418306, 0.005972)",
        "(0.056019, 1.418306, 0.005972)",
        "(0.055846, 1.430364, 0.003811)",
        "(0.055810, 1.442486, 0.002162)",
        "(0.055997, 1.455047, 0.000992)",
        "(0.055743, 1.476630, 0.003452)",
        "(0.055743, 1.476630, 0.003452)",
        "(0.055613, 1.491388, 0.004384)",
        "(0.055350, 1.506389, 0.004441)",
        "(0.055137, 1.521746, 0.004106)",
        "(0.053979, 1.545510, 0.004808)",
        "(0.053979, 1.545510, 0.004808)",
        "(0.053270, 1.561750, 0.006177)",
        "(0.052855, 1.578454, 0.008168)",
        "(0.052609, 1.595199, 0.009633)",
        "(0.052417, 1.620286, 0.012226)",
        "(0.052417, 1.620286, 0.012226)",
        "(0.052120, 1.637257, 0.014966)",
        "(0.052016, 1.654232, 0.017768)",
        "(0.050810, 1.670651, 0.020095)",
        "(0.047609, 1.695564, 0.023884)",
        "(0.047609, 1.695564, 0.023884)",
        "(0.045431, 1.712309, 0.027091)",
        "(0.042332, 1.728758, 0.030698)",
        "(0.038794, 1.745054, 0.034575)",
        "(0.032567, 1.769472, 0.040817)",
        "(0.032567, 1.769472, 0.040817)",
        "(0.028291, 1.785429, 0.045455)",
        "(0.023040, 1.800230, 0.050557)",
        "(0.017962, 1.814535, 0.056628)",
        "(0.011608, 1.835865, 0.068774)",
        "(0.011608, 1.835865, 0.068774)",
        "(0.007656, 1.849061, 0.079522)",
        "(0.002851, 1.860946, 0.091626)",
        "(-0.001372, 1.872024, 0.106096)",
        "(-0.007333, 1.887152, 0.130095)",
        "(-0.007333, 1.887152, 0.130095)",
        "(-0.010936, 1.895319, 0.147365)",
        "(-0.015383, 1.901665, 0.165864)",
        "(-0.019213, 1.906737, 0.185105)",
        "(-0.024323, 1.911768, 0.215342)",
        "(-0.024323, 1.911768, 0.215342)",
        "(-0.027315, 1.913067, 0.237107)",
        "(-0.031039, 1.912939, 0.259590)",
        "(-0.034238, 1.911108, 0.282233)",
        "(-0.039407, 1.905481, 0.316873)",
        "(-0.039407, 1.905481, 0.316873)",
        "(-0.042718, 1.900104, 0.339841)",
        "(-0.045685, 1.893010, 0.362471)",
        "(-0.048822, 1.884722, 0.384642)",
        "(-0.052747, 1.869519, 0.416718)",
        "(-0.052747, 1.869519, 0.416718)",
        "(-0.055383, 1.857470, 0.437078)",
        "(-0.057485, 1.844034, 0.456341)",
        "(-0.058723, 1.829085, 0.474401)",
        "(-0.059085, 1.803789, 0.498965)",
        "(-0.059085, 1.803789, 0.498965)",
        "(-0.058566, 1.785080, 0.513760)",
        "(-0.058313, 1.765112, 0.527565)",
        "(-0.057237, 1.743892, 0.540355)",
        "(-0.054279, 1.709697, 0.557127)",
        "(-0.054279, 1.709697, 0.557127)",
        "(-0.052064, 1.685819, 0.566553)",
        "(-0.048799, 1.661277, 0.574756)",
        "(-0.045463, 1.636041, 0.581877)",
        "(-0.040560, 1.597260, 0.589990)",
        "(-0.040560, 1.597260, 0.589990)",
        "(-0.036504, 1.571335, 0.593145)",
        "(-0.033336, 1.545506, 0.594326)",
        "(-0.029848, 1.519852, 0.594149)",
        "(-0.023842, 1.481820, 0.590733)",
        "(-0.023842, 1.481820, 0.590733)",
        "(-0.020523, 1.456594, 0.586342)",
        "(-0.016746, 1.431885, 0.581286)",
        "(-0.012429, 1.407603, 0.574891)",
        "(-0.006795, 1.371942, 0.561272)",
        "(-0.006795, 1.371942, 0.561272)",
        "(-0.002557, 1.348710, 0.551637)",
        "(0.001267, 1.326000, 0.541503)",
        "(0.004004, 1.304255, 0.530640)",
        "(0.006837, 1.273898, 0.513346)",
        "(0.006837, 1.273898, 0.513346)",
        "(0.008551, 1.255166, 0.500275)",
        "(0.010240, 1.237706, 0.485227)",
        "(0.012389, 1.221497, 0.468455)",
        "(0.015134, 1.200427, 0.440973)",
        "(0.015134, 1.200427, 0.440973)",
        "(0.019471, 1.188668, 0.419884)",
        "(0.023505, 1.179268, 0.397024)",
        "(0.025710, 1.172099, 0.373147)",
        "(0.029209, 1.165682, 0.337428)",
        "(0.029209, 1.165682, 0.337428)",
        "(0.032011, 1.163249, 0.311261)",
        "(0.034065, 1.162307, 0.286647)",
        "(0.037032, 1.164402, 0.250781)",
        "(0.039618, 1.167888, 0.224681)",
        "(0.039618, 1.167888, 0.224681)",
        "(0.040882, 1.173961, 0.200309)",
        "(0.041363, 1.182203, 0.177687)",
        "(0.041687, 1.191572, 0.154174)",
        "(0.041415, 1.206992, 0.121888)",
        "(0.041415, 1.206992, 0.121888)",
        "(0.040850, 1.218893, 0.104603)",
        "(0.040569, 1.230952, 0.088419)",
        "(0.040398, 1.243480, 0.074711)",
        "(0.040355, 1.264448, 0.060107)",
        "(0.040355, 1.264448, 0.060107)",
        "(0.040478, 1.278827, 0.051285)",
        "(0.040576, 1.293521, 0.042829)",
        "(0.040427, 1.308618, 0.035114)",
        "(0.040342, 1.331771, 0.025993)",
        "(0.040342, 1.331771, 0.025993)",
        "(0.040452, 1.347500, 0.021268)",
        "(0.040876, 1.363132, 0.017245)",
        "(0.041410, 1.378687, 0.013796)",
        "(0.042406, 1.401710, 0.009517)",
        "(0.042406, 1.401710, 0.009517)",
        "(0.043328, 1.416963, 0.007486)",
        "(0.044249, 1.432307, 0.005724)",
        "(0.045060, 1.447776, 0.004272)",
        "(0.045102, 1.471674, 0.003417)",
        "(0.045102, 1.471674, 0.003417)",
        "(0.044747, 1.488351, 0.003759)",
        "(0.045039, 1.505428, 0.004192)",
        "(0.045210, 1.522694, 0.004810)",
        "(0.044118, 1.548820, 0.006280)",
        "(0.044118, 1.548820, 0.006280)",
        "(0.043272, 1.566479, 0.007473)",
        "(0.042611, 1.584460, 0.008849)",
        "(0.042280, 1.602790, 0.010270)",
        "(0.040336, 1.630267, 0.012873)",
        "(0.040336, 1.630267, 0.012873)",
        "(0.038969, 1.648399, 0.014630)",
        "(0.037793, 1.666770, 0.016639)",
        "(0.037090, 1.685208, 0.018972)",
        "(0.035572, 1.711219, 0.023066)",
        "(0.035572, 1.711219, 0.023066)",
        "(0.034099, 1.727894, 0.025951)",
        "(0.032744, 1.744656, 0.029124)",
        "(0.031254, 1.761475, 0.033067)",
        "(0.026579, 1.785539, 0.039587)",
        "(0.026579, 1.785539, 0.039587)",
        "(0.023641, 1.801005, 0.044294)",
        "(0.020514, 1.816261, 0.050042)",
        "(0.017375, 1.830860, 0.056863)",
        "(0.012262, 1.850297, 0.068958)",
        "(0.012262, 1.850297, 0.068958)",
        "(0.008895, 1.862079, 0.078918)",
        "(0.005457, 1.872863, 0.090455)",
        "(0.002496, 1.882101, 0.103123)",
        "(-0.002565, 1.892830, 0.124675)",
        "(-0.002565, 1.892830, 0.124675)",
        "(-0.005727, 1.897692, 0.140889)",
        "(-0.008351, 1.901114, 0.158402)",
        "(-0.010745, 1.902868, 0.177006)",
        "(-0.013113, 1.902351, 0.205958)",
        "(-0.013113, 1.902351, 0.205958)",
        "(-0.013739, 1.900212, 0.225922)",
        "(-0.013735, 1.896523, 0.246312)",
        "(-0.012748, 1.888880, 0.276705)",
        "(-0.011643, 1.882252, 0.296879)",
        "(-0.011643, 1.882252, 0.296879)",
        "(-0.010284, 1.874282, 0.316988)",
        "(-0.008591, 1.865520, 0.337102)",
        "(-0.006701, 1.855756, 0.356550)",
        "(-0.004259, 1.838878, 0.384201)",
        "(-0.004259, 1.838878, 0.384201)",
        "(-0.003076, 1.826167, 0.401761)",
        "(-0.001424, 1.812456, 0.418394)",
        "(0.000480, 1.797539, 0.433668)",
        "(0.002519, 1.773110, 0.454453)",
        "(0.002519, 1.773110, 0.454453)",
        "(0.004137, 1.755840, 0.467352)",
        "(0.006537, 1.737642, 0.479638)",
        "(0.009165, 1.718518, 0.490786)",
        "(0.013622, 1.688546, 0.504378)",
        "(0.013622, 1.688546, 0.504378)",
        "(0.016428, 1.668062, 0.511982)",
        "(0.018860, 1.647482, 0.519231)",
        "(0.021031, 1.626766, 0.525989)",
        "(0.022894, 1.595693, 0.534659)",
        "(0.022894, 1.595693, 0.534659)",
        "(0.024180, 1.575146, 0.539584)",
        "(0.025248, 1.554388, 0.543845)",
        "(0.026099, 1.533629, 0.547609)",
        "(0.027291, 1.502542, 0.552150)",
        "(0.027291, 1.502542, 0.552150)",
        "(0.028084, 1.482021, 0.553947)",
        "(0.028856, 1.461765, 0.555175)",
        "(0.029152, 1.441807, 0.555789)",
        "(0.029363, 1.411961, 0.554753)",
        "(0.029363, 1.411961, 0.554753)",
        "(0.029129, 1.392319, 0.553304)",
        "(0.028841, 1.372823, 0.551125)",
        "(0.028102, 1.353711, 0.547437)",
        "(0.026633, 1.325864, 0.539025)",
        "(0.026633, 1.325864, 0.539025)",
        "(0.026086, 1.307870, 0.531742)",
        "(0.025392, 1.290599, 0.522297)",
        "(0.025190, 1.274132, 0.511246)",
        "(0.025553, 1.251595, 0.491948)",
        "(0.025553, 1.251595, 0.491948)",
        "(0.024979, 1.238100, 0.478240)",
        "(0.024791, 1.225577, 0.463540)",
        "(0.025532, 1.213785, 0.447348)",
        "(0.027803, 1.198132, 0.419654)",
        "(0.027803, 1.198132, 0.419654)",
        "(0.033382, 1.188030, 0.400180)",
        "(0.037743, 1.179409, 0.379782)",
        "(0.040557, 1.172313, 0.358204)",
        "(0.044520, 1.163973, 0.325496)",
        "(0.044520, 1.163973, 0.325496)",
        "(0.046745, 1.160140, 0.303606)",
        "(0.048710, 1.157607, 0.281125)",
        "(0.050345, 1.156312, 0.258367)",
        "(0.052253, 1.156197, 0.225415)",
        "(0.052253, 1.156197, 0.225415)",
        "(0.053106, 1.157590, 0.205640)",
        "(0.053859, 1.160010, 0.186930)",
        "(0.054117, 1.163586, 0.169043)",
        "(0.053979, 1.171632, 0.146063)",
        "(0.053979, 1.171632, 0.146063)",
        "(0.053608, 1.178626, 0.132107)",
        "(0.052870, 1.187278, 0.119493)",
        "(0.051752, 1.203513, 0.104510)",
        "(0.050810, 1.215494, 0.094989)",
        "(0.050810, 1.215494, 0.094989)",
        "(0.049484, 1.228312, 0.085294)",
        "(0.047598, 1.242014, 0.076720)",
        "(0.045748, 1.256597, 0.069905)",
        "(0.042696, 1.279104, 0.061300)",
        "(0.042696, 1.279104, 0.061300)",
        "(0.040265, 1.294004, 0.055660)",
        "(0.037572, 1.308873, 0.050539)",
        "(0.035047, 1.323668, 0.046188)",
        "(0.031651, 1.345943, 0.041375)",
        "(0.031651, 1.345943, 0.041375)",
        "(0.029723, 1.360923, 0.039319)",
        "(0.027892, 1.376200, 0.038041)",
        "(0.026240, 1.391714, 0.037055)",
        "(0.024141, 1.415684, 0.035591)",
        "(0.024141, 1.415684, 0.035591)",
        "(0.022684, 1.432191, 0.034738)",
        "(0.021152, 1.449035, 0.034253)",
        "(0.019461, 1.465967, 0.033873)",
        "(0.017044, 1.492333, 0.033266)",
        "(0.017044, 1.492333, 0.033266)",
        "(0.015427, 1.510807, 0.033146)",
        "(0.013286, 1.529527, 0.032922)",
        "(0.010724, 1.548634, 0.032660)",
        "(0.005987, 1.578332, 0.032692)",
        "(0.005987, 1.578332, 0.032692)",
        "(0.003120, 1.599182, 0.032725)",
        "(-0.000356, 1.620215, 0.032605)",
        "(-0.004420, 1.640715, 0.031993)",
        "(-0.009708, 1.670878, 0.030534)",
        "(-0.009708, 1.670878, 0.030534)",
        "(-0.012610, 1.690727, 0.030135)",
        "(-0.016192, 1.709455, 0.030121)",
        "(-0.019187, 1.727043, 0.029555)",
        "(-0.022748, 1.752246, 0.028849)",
        "(-0.022748, 1.752246, 0.028849)",
        "(-0.024906, 1.768759, 0.029421)",
        "(-0.028133, 1.784395, 0.031260)",
        "(-0.030534, 1.799534, 0.033229)",
        "(-0.034416, 1.821787, 0.036724)",
        "(-0.034416, 1.821787, 0.036724)",
        "(-0.037374, 1.835304, 0.039625)",
        "(-0.040934, 1.848050, 0.043406)",
        "(-0.044062, 1.860631, 0.047779)",
        "(-0.049306, 1.879190, 0.056511)",
        "(-0.049306, 1.879190, 0.056511)",
        "(-0.053306, 1.890673, 0.063648)",
        "(-0.057432, 1.901255, 0.071868)",
        "(-0.061367, 1.911330, 0.081242)",
        "(-0.067404, 1.924819, 0.097994)",
        "(-0.067404, 1.924819, 0.097994)",
        "(-0.071978, 1.932178, 0.111143)",
        "(-0.076254, 1.938283, 0.125645)",
        "(-0.080152, 1.943253, 0.141470)",
        "(-0.084798, 1.948421, 0.167553)",
        "(-0.084798, 1.948421, 0.167553)",
        "(-0.087483, 1.949819, 0.186074)",
        "(-0.089195, 1.949754, 0.205367)",
        "(-0.090414, 1.948568, 0.225251)",
        "(-0.090245, 1.944437, 0.256173)",
        "(-0.090245, 1.944437, 0.256173)",
        "(-0.088670, 1.939903, 0.276700)",
        "(-0.086731, 1.933687, 0.297225)",
        "(-0.084253, 1.925890, 0.317494)",
        "(-0.080128, 1.912274, 0.348147)",
        "(-0.080128, 1.912274, 0.348147)",
        "(-0.077699, 1.901581, 0.368982)",
        "(-0.075719, 1.889494, 0.389270)",
        "(-0.073857, 1.876235, 0.408774)",
        "(-0.070589, 1.854427, 0.436197)",
        "(-0.070589, 1.854427, 0.436197)",
        "(-0.068711, 1.838382, 0.453245)",
        "(-0.067151, 1.821080, 0.469103)",
        "(-0.065210, 1.802317, 0.483784)",
        "(-0.063020, 1.771629, 0.504771)",
        "(-0.063020, 1.771629, 0.504771)",
        "(-0.061114, 1.749830, 0.518150)",
        "(-0.058140, 1.726556, 0.530699)",
        "(-0.055462, 1.701800, 0.542420)",
        "(-0.050320, 1.663132, 0.558683)",
        "(-0.050320, 1.663132, 0.558683)",
        "(-0.047456, 1.636389, 0.567846)",
        "(-0.045307, 1.609174, 0.576191)",
        "(-0.043339, 1.581688, 0.584045)",
        "(-0.041519, 1.540326, 0.593322)",
        "(-0.041519, 1.540326, 0.593322)",
        "(-0.039595, 1.513024, 0.597754)",
        "(-0.038226, 1.486068, 0.600652)",
        "(-0.036889, 1.459579, 0.601425)",
        "(-0.034687, 1.420857, 0.599693)",
        "(-0.034687, 1.420857, 0.599693)",
        "(-0.033569, 1.395729, 0.596116)",
        "(-0.032318, 1.371210, 0.590278)",
        "(-0.030138, 1.347340, 0.583114)",
        "(-0.024968, 1.312636, 0.568141)",
        "(-0.024968, 1.312636, 0.568141)",
        "(-0.022845, 1.290972, 0.556167)",
        "(-0.020671, 1.270592, 0.543436)",
        "(-0.018716, 1.251739, 0.529735)",
        "(-0.016438, 1.226534, 0.506730)",
        "(-0.016438, 1.226534, 0.506730)",
        "(-0.013910, 1.211003, 0.490364)",
        "(-0.010685, 1.196670, 0.472248)",
        "(-0.003776, 1.183037, 0.452822)",
        "(0.001333, 1.165808, 0.423048)",
        "(0.001333, 1.165808, 0.423048)",
        "(0.004045, 1.155966, 0.401945)",
        "(0.006922, 1.147586, 0.379201)",
        "(0.010030, 1.140700, 0.354764)",
        "(0.014860, 1.133636, 0.314867)",
        "(0.014860, 1.133636, 0.314867)",
        "(0.018137, 1.130623, 0.287047)",
        "(0.020696, 1.129335, 0.259639)",
        "(0.022912, 1.129230, 0.232961)",
        "(0.026276, 1.131680, 0.193603)",
        "(0.026276, 1.131680, 0.193603)",
        "(0.028162, 1.134903, 0.167890)",
        "(0.029552, 1.140064, 0.144679)",
        "(0.030953, 1.146986, 0.123962)",
        "(0.032707, 1.160045, 0.094701)",
        "(0.032707, 1.160045, 0.094701)",
        "(0.033977, 1.170624, 0.077767)",
        "(0.035390, 1.182975, 0.063335)",
        "(0.036860, 1.196599, 0.050011)",
        "(0.039666, 1.219541, 0.033778)",
        "(0.039666, 1.219541, 0.033778)",
        "(0.041897, 1.236806, 0.025737)",
        "(0.044077, 1.255427, 0.019111)",
        "(0.045368, 1.275410, 0.014007)",
        "(0.046567, 1.308841, 0.015091)",
        "(0.046567, 1.308841, 0.015091)",
        "(0.048553, 1.330175, 0.014851)",
        "(0.047302, 1.351777, 0.014045)",
        "(0.045196, 1.383839, 0.013427)",
        "(0.043515, 1.405240, 0.014084)",
        "(0.043515, 1.405240, 0.014084)",
        "(0.042320, 1.426526, 0.015334)",
        "(0.041123, 1.447891, 0.017467)",
        "(0.039444, 1.469325, 0.020906)",
        "(0.037281, 1.501556, 0.026595)",
        "(0.037281, 1.501556, 0.026595)",
        "(0.035683, 1.522881, 0.030413)",
        "(0.033615, 1.543590, 0.034100)",
        "(0.031725, 1.564093, 0.038056)",
        "(0.029244, 1.595145, 0.044477)",
        "(0.029244, 1.595145, 0.044477)",
        "(0.026898, 1.615270, 0.048810)",
        "(0.023705, 1.634519, 0.052873)",
        "(0.020874, 1.653012, 0.056604)",
        "(0.017733, 1.679680, 0.062923)",
        "(0.017733, 1.679680, 0.062923)",
        "(0.015680, 1.696464, 0.067769)",
        "(0.013065, 1.711877, 0.072512)",
        "(0.010626, 1.726359, 0.077362)",
        "(0.007027, 1.747110, 0.085980)",
        "(0.007027, 1.747110, 0.085980)",
        "(0.004751, 1.760243, 0.092568)",
        "(0.001939, 1.772137, 0.099814)",
        "(-0.000659, 1.783456, 0.107896)",
        "(-0.004230, 1.799979, 0.122142)",
        "(-0.004230, 1.799979, 0.122142)",
        "(-0.006552, 1.810319, 0.132883)",
        "(-0.009463, 1.819822, 0.144514)",
        "(-0.012181, 1.829047, 0.156805)",
        "(-0.016252, 1.842237, 0.176752)",
        "(-0.016252, 1.842237, 0.176752)",
        "(-0.019100, 1.850303, 0.190647)",
        "(-0.022339, 1.857553, 0.205170)",
        "(-0.025119, 1.864325, 0.219983)",
        "(-0.028939, 1.872885, 0.242838)",
        "(-0.028939, 1.872885, 0.242838)",
        "(-0.031428, 1.877191, 0.258395)",
        "(-0.033626, 1.880669, 0.274006)",
        "(-0.035652, 1.883104, 0.290354)",
        "(-0.039414, 1.885073, 0.315586)",
        "(-0.039414, 1.885073, 0.315586)",
        "(-0.041633, 1.884774, 0.332416)",
        "(-0.043664, 1.883330, 0.349309)",
        "(-0.045284, 1.880953, 0.366156)",
        "(-0.047861, 1.875229, 0.391376)",
        "(-0.047861, 1.875229, 0.391376)",
        "(-0.049506, 1.870192, 0.408048)",
        "(-0.050805, 1.864431, 0.424589)",
        "(-0.052294, 1.857324, 0.440883)",
        "(-0.055037, 1.844980, 0.464696)",
        "(-0.055037, 1.844980, 0.464696)",
        "(-0.056603, 1.835481, 0.479943)",
        "(-0.057386, 1.825022, 0.494584)",
        "(-0.058083, 1.813400, 0.508740)",
        "(-0.058487, 1.793767, 0.528187)",
        "(-0.058487, 1.793767, 0.528187)",
        "(-0.058553, 1.778817, 0.539878)",
        "(-0.058405, 1.762467, 0.550819)",
        "(-0.057191, 1.744443, 0.560816)",
        "(-0.056306, 1.714842, 0.574395)",
        "(-0.056306, 1.714842, 0.574395)",
        "(-0.056873, 1.693580, 0.582868)",
        "(-0.057022, 1.671566, 0.590563)",
        "(-0.057205, 1.648996, 0.596286)",
        "(-0.056499, 1.614295, 0.603611)",
        "(-0.056499, 1.614295, 0.603611)",
        "(-0.055101, 1.590468, 0.607381)",
        "(-0.053281, 1.566318, 0.609811)",
        "(-0.050942, 1.542047, 0.610899)",
        "(-0.046548, 1.504968, 0.609399)",
        "(-0.046548, 1.504968, 0.609399)",
        "(-0.043796, 1.480135, 0.607052)",
        "(-0.040192, 1.455330, 0.603338)",
        "(-0.036088, 1.430640, 0.598246)",
        "(-0.030700, 1.395085, 0.587101)",
        "(-0.030700, 1.395085, 0.587101)",
        "(-0.026429, 1.372587, 0.578054)",
        "(-0.022111, 1.350914, 0.567132)",
        "(-0.017969, 1.330333, 0.554764)",
        "(-0.013022, 1.301616, 0.534513)",
        "(-0.013022, 1.301616, 0.534513)",
        "(-0.010193, 1.283931, 0.519994)",
        "(-0.007237, 1.267593, 0.504365)",
        "(-0.004265, 1.252658, 0.486926)",
        "(0.001998, 1.233496, 0.459342)",
        "(0.001998, 1.233496, 0.459342)",
        "(0.004976, 1.223081, 0.439512)",
        "(0.007845, 1.214923, 0.418299)",
        "(0.011240, 1.208328, 0.395128)",
        "(0.015924, 1.201591, 0.359566)",
        "(0.015924, 1.201591, 0.359566)",
        "(0.018410, 1.199343, 0.335805)",
        "(0.021363, 1.197804, 0.311329)",
        "(0.024117, 1.197423, 0.287750)",
        "(0.026332, 1.200036, 0.255351)",
        "(0.026332, 1.200036, 0.255351)",
        "(0.027753, 1.202653, 0.233867)",
        "(0.028997, 1.205377, 0.212787)",
        "(0.029131, 1.209571, 0.193411)",
        "(0.028412, 1.217614, 0.167118)",
        "(0.028412, 1.217614, 0.167118)",
        "(0.026600, 1.224678, 0.152035)",
        "(0.024284, 1.233318, 0.139588)",
        "(0.021969, 1.242906, 0.128250)",
        "(0.018261, 1.257862, 0.110472)",
        "(0.018261, 1.257862, 0.110472)",
        "(0.015706, 1.268932, 0.099661)",
        "(0.013446, 1.281180, 0.090230)",
        "(0.011379, 1.294051, 0.080531)",
        "(0.008578, 1.314129, 0.067078)",
        "(0.008578, 1.314129, 0.067078)",
        "(0.008070, 1.328940, 0.060824)",
        "(0.008680, 1.344585, 0.055664)",
        "(0.009429, 1.360437, 0.050830)",
        "(0.010929, 1.385211, 0.045421)",
        "(0.010929, 1.385211, 0.045421)",
        "(0.012803, 1.402538, 0.043221)",
        "(0.015282, 1.420022, 0.041570)",
        "(0.017030, 1.437417, 0.040392)",
        "(0.019676, 1.464145, 0.040606)",
        "(0.019676, 1.464145, 0.040606)",
        "(0.022040, 1.482575, 0.042052)",
        "(0.024961, 1.500831, 0.043772)",
        "(0.027557, 1.518733, 0.045756)",
        "(0.032281, 1.545925, 0.050142)",
        "(0.032281, 1.545925, 0.050142)",
        "(0.035697, 1.564206, 0.054161)",
        "(0.038492, 1.582185, 0.058635)",
        "(0.041819, 1.599836, 0.063839)",
        "(0.046241, 1.625790, 0.074064)",
        "(0.046241, 1.625790, 0.074064)",
        "(0.048737, 1.642830, 0.082476)",
        "(0.050109, 1.659103, 0.091685)",
        "(0.050865, 1.674599, 0.101440)",
        "(0.051135, 1.697058, 0.117899)",
        "(0.051135, 1.697058, 0.117899)",
        "(0.050283, 1.711090, 0.129916)",
        "(0.048602, 1.723930, 0.141952)",
        "(0.046874, 1.735978, 0.154458)",
        "(0.043423, 1.752546, 0.174310)",
        "(0.043423, 1.752546, 0.174310)",
        "(0.040312, 1.762272, 0.187692)",
        "(0.037467, 1.770719, 0.200723)",
        "(0.034244, 1.778269, 0.214177)",
        "(0.029514, 1.787612, 0.234831)",
        "(0.029514, 1.787612, 0.234831)",
        "(0.027218, 1.792035, 0.249066)",
        "(0.024418, 1.795425, 0.263571)",
        "(0.020766, 1.797999, 0.285959)",
        "(0.018238, 1.798388, 0.301755)",
        "(0.018238, 1.798388, 0.301755)",
        "(0.015393, 1.797423, 0.318329)",
        "(0.013050, 1.794999, 0.335400)",
        "(0.010570, 1.791379, 0.352927)",
        "(0.007060, 1.783583, 0.379618)",
        "(0.007060, 1.783583, 0.379618)",
        "(0.005173, 1.776890, 0.397303)",
        "(0.003513, 1.769089, 0.414655)",
        "(0.001867, 1.760236, 0.432054)",
        "(-0.000610, 1.744814, 0.456406)",
        "(-0.000610, 1.744814, 0.456406)",
        "(-0.002623, 1.733389, 0.471596)",
        "(-0.005203, 1.721293, 0.486764)",
        "(-0.008378, 1.708287, 0.501724)",
        "(-0.013304, 1.687002, 0.523072)",
        "(-0.013304, 1.687002, 0.523072)",
        "(-0.016919, 1.672217, 0.537258)",
        "(-0.020953, 1.656663, 0.550890)",
        "(-0.024387, 1.640137, 0.562821)",
        "(-0.028120, 1.614193, 0.577906)",
        "(-0.028120, 1.614193, 0.577906)",
        "(-0.030427, 1.596483, 0.586966)",
        "(-0.032615, 1.578340, 0.594426)",
        "(-0.034875, 1.559651, 0.600046)",
        "(-0.038056, 1.530926, 0.606026)",
        "(-0.038056, 1.530926, 0.606026)",
        "(-0.039919, 1.511085, 0.608383)",
        "(-0.041415, 1.490369, 0.608470)",
        "(-0.042205, 1.469079, 0.607248)",
        "(-0.043968, 1.436289, 0.602603)",
        "(-0.043968, 1.436289, 0.602603)",
        "(-0.045043, 1.413803, 0.596631)",
        "(-0.045317, 1.390849, 0.588686)",
        "(-0.045484, 1.367711, 0.579094)",
        "(-0.044239, 1.332586, 0.562443)",
        "(-0.044239, 1.332586, 0.562443)",
        "(-0.041764, 1.309090, 0.549478)",
        "(-0.039676, 1.286165, 0.535157)",
        "(-0.036772, 1.264161, 0.518930)",
        "(-0.031307, 1.233134, 0.492425)",
        "(-0.031307, 1.233134, 0.492425)",
        "(-0.027632, 1.214082, 0.472525)",
        "(-0.023153, 1.196064, 0.451577)",
        "(-0.018046, 1.179159, 0.430055)",
        "(-0.010204, 1.156819, 0.394057)",
        "(-0.010204, 1.156819, 0.394057)",
        "(-0.004678, 1.144157, 0.366896)",
        "(0.000196, 1.133611, 0.339637)",
        "(0.003417, 1.126295, 0.314099)",
        "(0.007828, 1.120099, 0.275444)",
        "(0.007828, 1.120099, 0.275444)",
        "(0.010678, 1.118332, 0.249055)",
        "(0.012523, 1.119595, 0.224863)",
        "(0.013836, 1.123636, 0.201915)",
        "(0.015819, 1.131915, 0.168445)",
        "(0.015819, 1.131915, 0.168445)",
        "(0.016975, 1.139641, 0.150230)",
        "(0.018125, 1.149529, 0.134967)",
        "(0.019225, 1.160079, 0.119853)",
        "(0.020431, 1.178225, 0.102058)",
        "(0.020431, 1.178225, 0.102058)",
        "(0.021128, 1.192088, 0.093167)",
        "(0.021353, 1.206524, 0.084418)",
        "(0.021362, 1.221428, 0.076968)",
        "(0.021229, 1.245153, 0.069429)",
        "(0.021229, 1.245153, 0.069429)",
        "(0.020926, 1.261293, 0.065333)",
        "(0.019902, 1.277947, 0.061793)",
        "(0.019050, 1.294630, 0.058703)",
        "(0.017735, 1.320270, 0.055315)",
        "(0.017735, 1.320270, 0.055315)",
        "(0.016793, 1.337726, 0.053880)",
        "(0.016089, 1.355319, 0.052749)",
        "(0.015202, 1.373399, 0.051762)",
        "(0.013969, 1.400607, 0.050227)",
        "(0.013969, 1.400607, 0.050227)",
        "(0.013253, 1.418796, 0.049415)",
        "(0.012304, 1.437136, 0.049024)",
        "(0.011654, 1.455470, 0.048983)",
        "(0.010480, 1.482842, 0.048849)",
        "(0.010480, 1.482842, 0.048849)",
        "(0.009372, 1.501325, 0.048945)",
        "(0.008228, 1.520173, 0.049565)",
        "(0.007789, 1.539513, 0.050876)",
        "(0.007683, 1.569414, 0.053796)",
        "(0.007683, 1.569414, 0.053796)",
        "(0.007142, 1.589547, 0.056083)",
        "(0.006170, 1.609573, 0.058462)",
        "(0.004821, 1.629552, 0.061235)",
        "(0.002530, 1.659567, 0.066892)",
        "(0.002530, 1.659567, 0.066892)",
        "(-0.000170, 1.679136, 0.072410)",
        "(-0.003383, 1.697948, 0.078977)",
        "(-0.006618, 1.716138, 0.086325)",
        "(-0.011212, 1.742166, 0.099486)",
        "(-0.011212, 1.742166, 0.099486)",
        "(-0.015154, 1.758077, 0.109549)",
        "(-0.018396, 1.772804, 0.119792)",
        "(-0.021398, 1.786549, 0.130441)",
        "(-0.026863, 1.805097, 0.147762)",
        "(-0.026863, 1.805097, 0.147762)",
        "(-0.030757, 1.815791, 0.159864)",
        "(-0.034435, 1.824854, 0.172211)",
        "(-0.038006, 1.832553, 0.185245)",
        "(-0.042458, 1.842410, 0.206364)",
        "(-0.042458, 1.842410, 0.206364)",
        "(-0.045136, 1.847297, 0.221683)",
        "(-0.047271, 1.850844, 0.237660)",
        "(-0.049284, 1.853005, 0.254686)",
        "(-0.052644, 1.853600, 0.281856)",
        "(-0.052644, 1.853600, 0.281856)",
        "(-0.054522, 1.852264, 0.299286)",
        "(-0.056326, 1.849470, 0.317299)",
        "(-0.058189, 1.845227, 0.336230)",
        "(-0.061281, 1.836041, 0.365570)",
        "(-0.061281, 1.836041, 0.365570)",
        "(-0.063335, 1.828039, 0.385309)",
        "(-0.065169, 1.818580, 0.406009)",
        "(-0.066902, 1.807752, 0.426873)",
        "(-0.069900, 1.788216, 0.456363)",
        "(-0.069900, 1.788216, 0.456363)",
        "(-0.071922, 1.773145, 0.474690)",
        "(-0.072967, 1.756858, 0.492119)",
        "(-0.074028, 1.739775, 0.508713)",
        "(-0.075868, 1.712080, 0.531929)",
        "(-0.075868, 1.712080, 0.531929)",
        "(-0.077169, 1.692385, 0.545880)",
        "(-0.077878, 1.671576, 0.558098)",
        "(-0.078212, 1.649789, 0.569042)",
        "(-0.078832, 1.615853, 0.583612)",
        "(-0.078832, 1.615853, 0.583612)",
        "(-0.078938, 1.592299, 0.591254)",
        "(-0.078693, 1.567797, 0.596591)",
        "(-0.078928, 1.542634, 0.600278)",
        "(-0.078629, 1.503814, 0.602889)",
        "(-0.078629, 1.503814, 0.602889)",
        "(-0.077704, 1.477011, 0.602825)",
        "(-0.076192, 1.449410, 0.601014)",
        "(-0.074007, 1.421630, 0.598227)",
        "(-0.069690, 1.380403, 0.591145)",
        "(-0.069690, 1.380403, 0.591145)",
        "(-0.066849, 1.353726, 0.584048)",
        "(-0.063933, 1.328360, 0.574927)",
        "(-0.060900, 1.304538, 0.564312)",
        "(-0.056167, 1.272014, 0.545622)",
        "(-0.056167, 1.272014, 0.545622)",
        "(-0.052432, 1.252475, 0.531315)",
        "(-0.047898, 1.235241, 0.515021)",
        "(-0.043055, 1.219917, 0.497184)",
        "(-0.035194, 1.200902, 0.469161)",
        "(-0.035194, 1.200902, 0.469161)",
        "(-0.029975, 1.190925, 0.449557)",
        "(-0.024548, 1.183668, 0.428400)",
        "(-0.019212, 1.178445, 0.406798)",
        "(-0.012341, 1.174936, 0.373753)",
        "(-0.012341, 1.174936, 0.373753)",
        "(-0.008132, 1.174685, 0.350904)",
        "(-0.004356, 1.175985, 0.328540)",
        "(-0.001219, 1.178458, 0.306544)",
        "(0.002447, 1.183899, 0.271841)",
        "(0.002447, 1.183899, 0.271841)",
        "(0.004396, 1.188201, 0.248829)",
        "(0.005585, 1.193615, 0.228295)",
        "(0.005983, 1.200120, 0.209118)",
        "(0.006207, 1.210206, 0.180228)",
        "(0.006207, 1.210206, 0.180228)",
        "(0.005932, 1.217563, 0.162939)",
        "(0.005199, 1.226413, 0.148089)",
        "(0.004606, 1.235632, 0.133628)",
        "(0.003588, 1.249954, 0.112961)",
        "(0.003588, 1.249954, 0.112961)",
        "(0.002994, 1.260968, 0.101527)",
        "(0.002673, 1.272666, 0.091681)",
        "(0.003134, 1.284811, 0.083869)",
        "(0.004936, 1.304924, 0.076448)",
        "(0.004936, 1.304924, 0.076448)",
        "(0.006829, 1.319361, 0.073245)",
        "(0.008827, 1.334366, 0.070189)",
        "(0.010408, 1.350134, 0.066993)",
        "(0.011709, 1.375258, 0.063008)",
        "(0.011709, 1.375258, 0.063008)",
        "(0.011923, 1.392656, 0.060816)",
        "(0.011672, 1.410285, 0.058368)",
        "(0.010943, 1.427989, 0.055595)",
        "(0.009222, 1.454713, 0.051880)",
        "(0.009222, 1.454713, 0.051880)",
        "(0.007862, 1.472559, 0.049917)",
        "(0.006581, 1.490294, 0.048433)",
        "(0.005396, 1.508054, 0.047452)",
        "(0.004196, 1.534975, 0.047463)",
        "(0.004196, 1.534975, 0.047463)",
        "(0.002979, 1.553173, 0.048574)",
        "(0.002085, 1.571411, 0.049967)",
        "(0.001302, 1.589617, 0.051621)",
        "(0.000178, 1.607961, 0.053789)",
        "(-0.000684, 1.617128, 0.055190)",
        "(-0.002560, 1.635430, 0.058892)",
        "(-0.003830, 1.653744, 0.063426)",
        "(-0.004821, 1.672012, 0.068644)",
        "(-0.008345, 1.699258, 0.079029)",
        "(-0.008345, 1.699258, 0.079029)",
        "(-0.011162, 1.717051, 0.087142)",
        "(-0.013619, 1.733883, 0.095117)",
        "(-0.015805, 1.750506, 0.103251)",
        "(-0.020066, 1.774723, 0.116611)",
        "(-0.020066, 1.774723, 0.116611)",
        "(-0.022207, 1.790154, 0.125897)",
        "(-0.024457, 1.804558, 0.135327)",
        "(-0.027856, 1.817942, 0.145510)",
        "(-0.034561, 1.835956, 0.162443)",
        "(-0.034561, 1.835956, 0.162443)",
        "(-0.039144, 1.846040, 0.174212)",
        "(-0.043857, 1.854548, 0.186265)",
        "(-0.048866, 1.861520, 0.199170)",
        "(-0.056170, 1.869032, 0.220272)",
        "(-0.056170, 1.869032, 0.220272)",
        "(-0.060409, 1.872083, 0.235486)",
        "(-0.064016, 1.873376, 0.251302)",
        "(-0.066742, 1.873348, 0.268107)",
        "(-0.069811, 1.871365, 0.295008)",
        "(-0.069811, 1.871365, 0.295008)",
        "(-0.071165, 1.868179, 0.314266)",
        "(-0.072289, 1.863811, 0.334073)",
        "(-0.073088, 1.858009, 0.354808)",
        "(-0.075003, 1.847371, 0.386909)",
        "(-0.075003, 1.847371, 0.386909)",
        "(-0.076742, 1.838394, 0.408711)",
        "(-0.078445, 1.828300, 0.430441)",
        "(-0.079966, 1.817003, 0.451923)",
        "(-0.081982, 1.798245, 0.483345)",
        "(-0.081982, 1.798245, 0.483345)",
        "(-0.083245, 1.784477, 0.502948)",
        "(-0.083408, 1.769832, 0.520848)",
        "(-0.082896, 1.754429, 0.536643)",
        "(-0.082126, 1.729648, 0.556047)",
        "(-0.082126, 1.729648, 0.556047)",
        "(-0.080687, 1.711963, 0.565702)",
        "(-0.078534, 1.693194, 0.572873)",
        "(-0.076638, 1.673668, 0.579257)",
        "(-0.072448, 1.642408, 0.586747)",
        "(-0.072448, 1.642408, 0.586747)",
        "(-0.069225, 1.620106, 0.590510)",
        "(-0.066521, 1.596901, 0.593507)",
        "(-0.063351, 1.572849, 0.595841)",
        "(-0.056907, 1.535519, 0.597479)",
        "(-0.056907, 1.535519, 0.597479)",
        "(-0.053227, 1.510061, 0.596805)",
        "(-0.049377, 1.484608, 0.594907)",
        "(-0.044492, 1.458963, 0.591292)",
        "(-0.040014, 1.433509, 0.586481)",
        "(-0.038030, 1.420927, 0.583607)",
        "(-0.033846, 1.396189, 0.576928)",
        "(-0.029163, 1.372172, 0.569022)",
        "(-0.024667, 1.348974, 0.559491)",
        "(-0.018315, 1.315881, 0.542474)",
        "(-0.018315, 1.315881, 0.542474)",
        "(-0.013986, 1.295497, 0.529304)",
        "(-0.010246, 1.276765, 0.514771)",
        "(-0.007225, 1.260028, 0.498400)",
        "(-0.001641, 1.237205, 0.471808)",
        "(-0.001641, 1.237205, 0.471808)",
        "(0.001710, 1.223382, 0.452911)",
        "(0.004949, 1.211037, 0.432584)",
        "(0.009379, 1.199731, 0.410890)",
        "(0.015313, 1.185136, 0.376851)",
        "(0.015313, 1.185136, 0.376851)",
        "(0.017322, 1.177841, 0.354292)",
        "(0.018892, 1.172080, 0.331535)",
        "(0.019999, 1.167650, 0.307802)",
        "(0.020043, 1.163609, 0.272019)",
        "(0.020043, 1.163609, 0.272019)",
        "(0.019208, 1.163506, 0.249570)",
        "(0.018146, 1.164739, 0.226699)",
        "(0.016736, 1.166986, 0.203152)",
        "(0.015003, 1.172425, 0.171494)",
        "(0.015003, 1.172425, 0.171494)",
        "(0.013972, 1.177705, 0.152371)",
        "(0.013188, 1.183939, 0.133517)",
        "(0.012364, 1.191170, 0.116171)",
        "(0.011667, 1.206427, 0.096228)",
        "(0.011667, 1.206427, 0.096228)",
        "(0.011518, 1.218138, 0.084149)",
        "(0.011365, 1.230903, 0.072751)",
        "(0.010980, 1.245872, 0.063711)",
        "(0.010995, 1.270275, 0.053055)",
        "(0.010995, 1.270275, 0.053055)",
        "(0.011142, 1.287506, 0.047318)",
        "(0.011395, 1.305879, 0.042816)",
        "(0.011744, 1.323904, 0.040012)",
        "(0.012653, 1.352181, 0.037200)",
        "(0.012653, 1.352181, 0.037200)",
        "(0.013479, 1.371606, 0.035872)",
        "(0.013867, 1.391200, 0.034807)",
        "(0.013776, 1.410939, 0.034243)",
        "(0.014245, 1.440761, 0.034681)",
        "(0.014245, 1.440761, 0.034681)",
        "(0.015013, 1.460341, 0.035289)",
        "(0.015081, 1.479691, 0.036191)",
        "(0.015010, 1.498818, 0.037207)",
        "(0.014966, 1.527914, 0.039370)",
        "(0.014966, 1.527914, 0.039370)",
        "(0.015185, 1.547719, 0.041352)",
        "(0.015058, 1.567771, 0.043933)",
        "(0.014948, 1.587839, 0.046590)",
        "(0.013764, 1.618256, 0.051064)",
        "(0.013764, 1.618256, 0.051064)",
        "(0.012531, 1.639281, 0.055074)",
        "(0.010646, 1.660361, 0.060077)",
        "(0.007821, 1.680601, 0.065706)",
        "(0.005196, 1.700095, 0.071566)",
        "(0.003870, 1.709795, 0.074776)",
        "(0.001309, 1.728810, 0.082112)",
        "(-0.000675, 1.747030, 0.090023)",
        "(-0.002798, 1.763868, 0.098308)",
        "(-0.005498, 1.787557, 0.112218)",
        "(-0.005498, 1.787557, 0.112218)",
        "(-0.007355, 1.802821, 0.123236)",
        "(-0.009245, 1.817180, 0.135310)",
        "(-0.012036, 1.829949, 0.147929)",
        "(-0.016167, 1.846954, 0.167893)",
        "(-0.016167, 1.846954, 0.167893)",
        "(-0.019270, 1.857025, 0.182660)",
        "(-0.023239, 1.865732, 0.198842)",
        "(-0.027591, 1.872571, 0.216158)",
        "(-0.034003, 1.880874, 0.244172)",
        "(-0.034003, 1.880874, 0.244172)",
        "(-0.038466, 1.884899, 0.264149)",
        "(-0.042687, 1.887370, 0.284732)",
        "(-0.046478, 1.888338, 0.305760)",
        "(-0.051896, 1.887143, 0.337947)",
        "(-0.051896, 1.887143, 0.337947)",
        "(-0.054882, 1.884635, 0.359354)",
        "(-0.057414, 1.880383, 0.379716)",
        "(-0.059525, 1.874603, 0.399216)",
        "(-0.061650, 1.863951, 0.427682)",
        "(-0.061650, 1.863951, 0.427682)",
        "(-0.062905, 1.855447, 0.446111)",
        "(-0.064104, 1.845429, 0.463481)",
        "(-0.064798, 1.834005, 0.479654)",
        "(-0.065817, 1.815211, 0.502973)",
        "(-0.065817, 1.815211, 0.502973)",
        "(-0.066505, 1.801049, 0.517410)",
        "(-0.067344, 1.785335, 0.530621)",
        "(-0.067822, 1.768369, 0.543002)",
        "(-0.067606, 1.740667, 0.560582)",
        "(-0.067606, 1.740667, 0.560582)",
        "(-0.066674, 1.720899, 0.571116)",
        "(-0.065558, 1.700129, 0.579981)",
        "(-0.064779, 1.678786, 0.587681)",
        "(-0.063529, 1.645797, 0.597874)",
        "(-0.063529, 1.645797, 0.597874)",
        "(-0.064070, 1.623164, 0.603286)",
        "(-0.066304, 1.599994, 0.607357)",
        "(-0.068239, 1.576330, 0.611104)",
        "(-0.069446, 1.539800, 0.615503)",
        "(-0.069446, 1.539800, 0.615503)",
        "(-0.070105, 1.514669, 0.616392)",
        "(-0.069963, 1.489211, 0.615837)",
        "(-0.068737, 1.451205, 0.612691)",
        "(-0.068368, 1.426329, 0.608295)",
        "(-0.068368, 1.426329, 0.608295)",
        "(-0.067094, 1.401930, 0.601926)",
        "(-0.064723, 1.377677, 0.593559)",
        "(-0.061756, 1.353656, 0.582706)",
        "(-0.056651, 1.318877, 0.564284)",
        "(-0.056651, 1.318877, 0.564284)",
        "(-0.051907, 1.296616, 0.550658)",
        "(-0.046832, 1.275276, 0.535453)",
        "(-0.041375, 1.255277, 0.519448)",
        "(-0.033159, 1.228439, 0.495791)",
        "(-0.033159, 1.228439, 0.495791)",
        "(-0.027668, 1.213384, 0.479593)",
        "(-0.021602, 1.200488, 0.461835)",
        "(-0.015078, 1.189909, 0.442431)",
        "(-0.009233, 1.182351, 0.422535)",
        "(-0.006515, 1.179198, 0.412631)",
        "(-0.001342, 1.174508, 0.392337)",
        "(0.003864, 1.171062, 0.371144)",
        "(0.008891, 1.168727, 0.349428)",
        "(0.014853, 1.166940, 0.316566)",
        "(0.014853, 1.166940, 0.316566)",
        "(0.018030, 1.166606, 0.294314)",
        "(0.020240, 1.167128, 0.272237)",
        "(0.021336, 1.168710, 0.250830)",
        "(0.021921, 1.172780, 0.219306)",
        "(0.021921, 1.172780, 0.219306)",
        "(0.021420, 1.176551, 0.199302)",
        "(0.019992, 1.182204, 0.181463)",
        "(0.018728, 1.188706, 0.164329)",
        "(0.016753, 1.200262, 0.139883)",
        "(0.016753, 1.200262, 0.139883)",
        "(0.015541, 1.209527, 0.126540)",
        "(0.015251, 1.219790, 0.115364)",
        "(0.015814, 1.230603, 0.104636)",
        "(0.016984, 1.248204, 0.089648)",
        "(0.016984, 1.248204, 0.089648)",
        "(0.017922, 1.261271, 0.081599)",
        "(0.019181, 1.275112, 0.074893)",
        "(0.020677, 1.289544, 0.069381)",
        "(0.022533, 1.312043, 0.063244)",
        "(0.022533, 1.312043, 0.063244)",
        "(0.023897, 1.327526, 0.060278)",
        "(0.025197, 1.343261, 0.058054)",
        "(0.026299, 1.359114, 0.056306)",
        "(0.027265, 1.383090, 0.054261)",
        "(0.027265, 1.383090, 0.054261)",
        "(0.027746, 1.399329, 0.053583)",
        "(0.028105, 1.415739, 0.053145)",
        "(0.028378, 1.432206, 0.052832)",
        "(0.028191, 1.457300, 0.052022)",
        "(0.028191, 1.457300, 0.052022)",
        "(0.027643, 1.474000, 0.051757)",
        "(0.027422, 1.490872, 0.051854)",
        "(0.028049, 1.507884, 0.052185)",
        "(0.029354, 1.533864, 0.053114)",
        "(0.029354, 1.533864, 0.053114)",
        "(0.030673, 1.551584, 0.053732)",
        "(0.032136, 1.569894, 0.054576)",
        "(0.033405, 1.588683, 0.055814)",
        "(0.033485, 1.617426, 0.057615)",
        "(0.033485, 1.617426, 0.057615)",
        "(0.033214, 1.636430, 0.058664)",
        "(0.032629, 1.655294, 0.060312)",
        "(0.032114, 1.673894, 0.062577)",
        "(0.031197, 1.700610, 0.067328)",
        "(0.031197, 1.700610, 0.067328)",
        "(0.030717, 1.717789, 0.071426)",
        "(0.029984, 1.734698, 0.077086)",
        "(0.029201, 1.751313, 0.084271)",
        "(0.026875, 1.774895, 0.097401)",
        "(0.026875, 1.774895, 0.097401)",
        "(0.024893, 1.789722, 0.107967)",
        "(0.022808, 1.803898, 0.119598)",
        "(0.021120, 1.817166, 0.132000)",
        "(0.017687, 1.834426, 0.152313)",
        "(0.017687, 1.834426, 0.152313)",
        "(0.015055, 1.844707, 0.167561)",
        "(0.012312, 1.853840, 0.184000)",
        "(0.009495, 1.861268, 0.200786)",
        "(0.004331, 1.869120, 0.225260)",
        "(0.004331, 1.869120, 0.225260)",
        "(0.001354, 1.872724, 0.240823)",
        "(-0.001250, 1.875022, 0.256306)",
        "(-0.003047, 1.875774, 0.272451)",
        "(-0.004862, 1.874867, 0.298971)",
        "(-0.004862, 1.874867, 0.298971)",
        "(-0.005492, 1.873374, 0.318264)",
        "(-0.006220, 1.870979, 0.338555)",
        "(-0.007290, 1.867598, 0.360094)",
        "(-0.009879, 1.861135, 0.394695)",
        "(-0.009879, 1.861135, 0.394695)",
        "(-0.012702, 1.855760, 0.418053)",
        "(-0.016338, 1.848939, 0.440784)",
        "(-0.019908, 1.840870, 0.462809)",
        "(-0.025562, 1.827091, 0.495039)",
        "(-0.025562, 1.827091, 0.495039)",
        "(-0.030761, 1.816109, 0.514652)",
        "(-0.035370, 1.803440, 0.532769)",
        "(-0.038479, 1.789180, 0.549540)",
        "(-0.043113, 1.764285, 0.571811)",
        "(-0.043113, 1.764285, 0.571811)",
        "(-0.045499, 1.745601, 0.585522)",
        "(-0.046459, 1.725350, 0.598283)",
        "(-0.048113, 1.702952, 0.609999)",
        "(-0.050611, 1.669547, 0.624590)",
        "(-0.050611, 1.669547, 0.624590)",
        "(-0.051394, 1.645851, 0.632888)",
        "(-0.051733, 1.621266, 0.639828)",
        "(-0.052943, 1.596062, 0.645023)",
        "(-0.054064, 1.557149, 0.651165)",
        "(-0.054064, 1.557149, 0.651165)",
        "(-0.054660, 1.530509, 0.653716)",
        "(-0.056171, 1.503714, 0.654625)",
        "(-0.056023, 1.462865, 0.653263)",
        "(-0.055082, 1.435398, 0.649608)",
        "(-0.055082, 1.435398, 0.649608)",
        "(-0.055234, 1.408321, 0.643728)",
        "(-0.053804, 1.380942, 0.636573)",
        "(-0.050801, 1.353394, 0.627264)",
        "(-0.047032, 1.314219, 0.607542)",
        "(-0.047032, 1.314219, 0.607542)",
        "(-0.045399, 1.290716, 0.591872)",
        "(-0.042350, 1.268610, 0.574414)",
        "(-0.039182, 1.248490, 0.554279)",
        "(-0.036088, 1.222339, 0.522276)",
        "(-0.036088, 1.222339, 0.522276)",
        "(-0.034579, 1.207408, 0.501393)",
        "(-0.030705, 1.193141, 0.481487)",
        "(-0.026925, 1.180451, 0.461484)",
        "(-0.021098, 1.165061, 0.428680)",
        "(-0.021098, 1.165061, 0.428680)",
        "(-0.015457, 1.157471, 0.403824)",
        "(-0.008280, 1.151423, 0.378035)",
        "(-0.001615, 1.148143, 0.351952)",
        "(0.007900, 1.146656, 0.312502)",
        "(0.007900, 1.146656, 0.312502)",
        "(0.014002, 1.148253, 0.287067)",
        "(0.019712, 1.151734, 0.262384)",
        "(0.025073, 1.157173, 0.238609)",
        "(0.032030, 1.169124, 0.204813)",
        "(0.032030, 1.169124, 0.204813)",
        "(0.035484, 1.179421, 0.183217)",
        "(0.037701, 1.191113, 0.162008)",
        "(0.039300, 1.203296, 0.143141)",
        "(0.040425, 1.222983, 0.120276)",
        "(0.040425, 1.222983, 0.120276)",
        "(0.040534, 1.236256, 0.105584)",
        "(0.040658, 1.249125, 0.091745)",
        "(0.040377, 1.262471, 0.079825)",
        "(0.040619, 1.282139, 0.064239)",
        "(0.040619, 1.282139, 0.064239)",
        "(0.041686, 1.295376, 0.056147)",
        "(0.043604, 1.309120, 0.049834)",
        "(0.045985, 1.323310, 0.044928)",
        "(0.048902, 1.345527, 0.038732)",
        "(0.048902, 1.345527, 0.038732)",
        "(0.050382, 1.361006, 0.035538)",
        "(0.051583, 1.376792, 0.032948)",
        "(0.052642, 1.392536, 0.030611)",
        "(0.054194, 1.416748, 0.028008)",
        "(0.054194, 1.416748, 0.028008)",
        "(0.055439, 1.433474, 0.026868)",
        "(0.056940, 1.450511, 0.025654)",
        "(0.058218, 1.468032, 0.024848)",
        "(0.059505, 1.495412, 0.024621)",
        "(0.059505, 1.495412, 0.024621)",
        "(0.059302, 1.514319, 0.024816)",
        "(0.058445, 1.533140, 0.024841)",
        "(0.057375, 1.551971, 0.024751)",
        "(0.055424, 1.580245, 0.026285)",
        "(0.055424, 1.580245, 0.026285)",
        "(0.054391, 1.598812, 0.028496)",
        "(0.053166, 1.616986, 0.031871)",
        "(0.051727, 1.634632, 0.036370)",
        "(0.049988, 1.660280, 0.043469)",
        "(0.049988, 1.660280, 0.043469)",
        "(0.048483, 1.676795, 0.048608)",
        "(0.046631, 1.692716, 0.054963)",
        "(0.045184, 1.708365, 0.063582)",
        "(0.044204, 1.731294, 0.080259)",
        "(0.044204, 1.731294, 0.080259)",
        "(0.042925, 1.745683, 0.093168)",
        "(0.040580, 1.759310, 0.106806)",
        "(0.036224, 1.778626, 0.129911)",
        "(0.033150, 1.790708, 0.146456)",
        "(0.033150, 1.790708, 0.146456)",
        "(0.029694, 1.801684, 0.163544)",
        "(0.025794, 1.811999, 0.181287)",
        "(0.021037, 1.821752, 0.200085)",
        "(0.012937, 1.834731, 0.229794)",
        "(0.012937, 1.834731, 0.229794)",
        "(0.006400, 1.841843, 0.250128)",
        "(-0.000798, 1.847670, 0.271127)",
        "(-0.007987, 1.851667, 0.292475)",
        "(-0.018131, 1.853873, 0.323221)",
        "(-0.018131, 1.853873, 0.323221)",
        "(-0.024198, 1.852756, 0.342876)",
        "(-0.028973, 1.849869, 0.362273)",
        "(-0.032260, 1.845085, 0.381526)",
        "(-0.036421, 1.834820, 0.410798)",
        "(-0.036421, 1.834820, 0.410798)",
        "(-0.038244, 1.826220, 0.430786)",
        "(-0.039669, 1.816241, 0.450710)",
        "(-0.040709, 1.804620, 0.469925)",
        "(-0.043128, 1.784931, 0.497794)",
        "(-0.043128, 1.784931, 0.497794)",
        "(-0.044752, 1.770319, 0.515491)",
        "(-0.045730, 1.754494, 0.531797)",
        "(-0.046311, 1.737416, 0.545945)",
        "(-0.046525, 1.710453, 0.564091)",
        "(-0.046525, 1.710453, 0.564091)",
        "(-0.046781, 1.691861, 0.574904)",
        "(-0.047878, 1.672550, 0.584763)",
        "(-0.048450, 1.652317, 0.593884)",
        "(-0.048123, 1.620283, 0.606469)",
        "(-0.048123, 1.620283, 0.606469)",
        "(-0.048133, 1.597819, 0.613960)",
        "(-0.047965, 1.574715, 0.620935)",
        "(-0.048175, 1.551211, 0.626525)",
        "(-0.048732, 1.515067, 0.631779)",
        "(-0.048732, 1.515067, 0.631779)",
        "(-0.048863, 1.490330, 0.633428)",
        "(-0.049276, 1.465291, 0.633992)",
        "(-0.050355, 1.440217, 0.634267)",
        "(-0.051960, 1.402593, 0.632822)",
        "(-0.051960, 1.402593, 0.632822)",
        "(-0.052788, 1.378161, 0.630181)",
        "(-0.053187, 1.354621, 0.625783)",
        "(-0.053173, 1.332633, 0.619894)",
        "(-0.052520, 1.301675, 0.609781)",
        "(-0.052520, 1.301675, 0.609781)",
        "(-0.051314, 1.282040, 0.601193)",
        "(-0.049544, 1.263491, 0.590899)",
        "(-0.046710, 1.245495, 0.580176)",
        "(-0.041366, 1.219992, 0.562083)",
        "(-0.041366, 1.219992, 0.562083)",
        "(-0.037380, 1.204405, 0.547728)",
        "(-0.032571, 1.190025, 0.531931)",
        "(-0.027265, 1.177213, 0.514993)",
        "(-0.019751, 1.161147, 0.487752)",
        "(-0.019751, 1.161147, 0.487752)",
        "(-0.014101, 1.152222, 0.467469)",
        "(-0.004566, 1.144182, 0.445969)",
        "(0.006670, 1.135541, 0.412582)",
        "(0.011989, 1.131421, 0.389506)",
        "(0.011989, 1.131421, 0.389506)",
        "(0.017018, 1.127935, 0.365829)",
        "(0.021086, 1.125651, 0.341190)",
        "(0.024472, 1.124129, 0.315789)",
        "(0.029187, 1.122365, 0.277926)",
        "(0.029187, 1.122365, 0.277926)",
        "(0.031539, 1.122017, 0.253189)",
        "(0.032875, 1.122898, 0.230327)",
        "(0.034252, 1.124810, 0.209598)",
        "(0.036518, 1.129354, 0.178872)",
        "(0.036518, 1.129354, 0.178872)",
        "(0.038223, 1.134402, 0.160068)",
        "(0.039601, 1.142528, 0.143606)",
        "(0.040782, 1.153609, 0.127806)",
        "(0.042567, 1.173584, 0.105031)",
        "(0.042567, 1.173584, 0.105031)",
        "(0.043746, 1.188604, 0.091694)",
        "(0.045228, 1.204487, 0.080742)",
        "(0.047151, 1.221056, 0.071896)",
        "(0.050059, 1.246940, 0.060226)",
        "(0.050059, 1.246940, 0.060226)",
        "(0.051738, 1.264834, 0.054068)",
        "(0.053264, 1.283319, 0.049751)",
        "(0.054419, 1.302145, 0.046743)",
        "(0.055364, 1.331093, 0.043542)",
        "(0.055364, 1.331093, 0.043542)",
        "(0.055371, 1.350638, 0.041783)",
        "(0.055346, 1.370122, 0.040286)",
        "(0.055162, 1.389599, 0.039529)",
        "(0.055629, 1.418751, 0.038633)",
        "(0.055629, 1.418751, 0.038633)",
        "(0.055766, 1.438392, 0.037961)",
        "(0.056083, 1.457839, 0.036871)",
        "(0.056388, 1.477120, 0.035875)",
        "(0.056480, 1.506667, 0.034469)",
        "(0.056480, 1.506667, 0.034469)",
        "(0.056774, 1.525322, 0.032848)",
        "(0.057132, 1.544274, 0.031128)",
        "(0.057031, 1.563600, 0.029766)",
        "(0.056227, 1.593257, 0.029035)",
        "(0.056227, 1.593257, 0.029035)",
        "(0.054900, 1.613500, 0.029115)",
        "(0.052824, 1.633982, 0.029059)",
        "(0.049869, 1.654500, 0.029361)",
        "(0.044105, 1.685441, 0.032446)",
        "(0.044105, 1.685441, 0.032446)",
        "(0.039749, 1.706248, 0.036788)",
        "(0.035223, 1.726587, 0.042287)",
        "(0.030169, 1.746062, 0.048046)",
        "(0.021633, 1.773741, 0.059530)",
        "(0.021633, 1.773741, 0.059530)",
        "(0.015802, 1.791607, 0.069718)",
        "(0.009849, 1.808676, 0.082645)",
        "(0.003539, 1.824756, 0.097337)",
        "(-0.005481, 1.846740, 0.121959)",
        "(-0.005481, 1.846740, 0.121959)",
        "(-0.011139, 1.860151, 0.139918)",
        "(-0.016448, 1.872146, 0.159561)",
        "(-0.021915, 1.882843, 0.180083)",
        "(-0.029813, 1.896478, 0.212160)",
        "(-0.029813, 1.896478, 0.212160)",
        "(-0.035334, 1.904015, 0.234114)",
        "(-0.041442, 1.909486, 0.256563)",
        "(-0.048423, 1.912961, 0.279213)",
        "(-0.058202, 1.914871, 0.313053)",
        "(-0.058202, 1.914871, 0.313053)",
        "(-0.064101, 1.914016, 0.335446)",
        "(-0.069580, 1.910810, 0.357719)",
        "(-0.075303, 1.905749, 0.380096)",
        "(-0.082261, 1.894749, 0.413170)",
        "(-0.082261, 1.894749, 0.413170)",
        "(-0.085759, 1.885269, 0.434533)",
        "(-0.088608, 1.874028, 0.455086)",
        "(-0.090891, 1.861110, 0.474223)",
        "(-0.093411, 1.838868, 0.500882)",
        "(-0.093411, 1.838868, 0.500882)",
        "(-0.094684, 1.822328, 0.517509)",
        "(-0.095854, 1.795110, 0.540365)",
        "(-0.095854, 1.795110, 0.540365)",
        "(-0.095686, 1.754427, 0.567251)",
        "(-0.095686, 1.754427, 0.567251)",
        "(-0.095113, 1.732853, 0.579702)",
        "(-0.094310, 1.710471, 0.590815)",
        "(-0.093005, 1.687562, 0.600255)",
        "(-0.090460, 1.652847, 0.612438)",
        "(-0.090460, 1.652847, 0.612438)",
        "(-0.089251, 1.629751, 0.619454)",
        "(-0.087870, 1.606905, 0.625304)",
        "(-0.086088, 1.584250, 0.629589)",
        "(-0.083273, 1.550626, 0.633438)",
        "(-0.083273, 1.550626, 0.633438)",
        "(-0.080956, 1.528414, 0.634770)",
        "(-0.077995, 1.506277, 0.635289)",
        "(-0.074526, 1.473440, 0.633921)",
        "(-0.072304, 1.451789, 0.631562)",
        "(-0.072304, 1.451789, 0.631562)",
        "(-0.068221, 1.430181, 0.628342)",
        "(-0.064373, 1.408825, 0.623837)",
        "(-0.061555, 1.387896, 0.618108)",
        "(-0.056988, 1.357065, 0.608048)",
        "(-0.056988, 1.357065, 0.608048)",
        "(-0.053165, 1.336982, 0.599716)",
        "(-0.049181, 1.317587, 0.590139)",
        "(-0.045832, 1.298934, 0.580376)",
        "(-0.041922, 1.272874, 0.565152)",
        "(-0.041922, 1.272874, 0.565152)",
        "(-0.039303, 1.256383, 0.554313)",
        "(-0.035869, 1.240491, 0.542070)",
        "(-0.032118, 1.225555, 0.528368)",
        "(-0.026120, 1.204741, 0.506191)",
        "(-0.026120, 1.204741, 0.506191)",
        "(-0.020892, 1.191855, 0.490066)",
        "(-0.013754, 1.179943, 0.472705)",
        "(-0.008553, 1.169614, 0.453880)",
        "(-0.000438, 1.155915, 0.422691)",
        "(-0.000438, 1.155915, 0.422691)",
        "(0.004027, 1.148292, 0.400937)",
        "(0.007014, 1.142133, 0.379039)",
        "(0.010666, 1.135865, 0.355835)",
        "(0.015203, 1.127738, 0.318863)",
        "(0.015203, 1.127738, 0.318863)",
        "(0.016357, 1.124265, 0.294640)",
        "(0.017616, 1.121462, 0.270927)",
        "(0.018560, 1.119324, 0.246373)",
        "(0.018641, 1.118694, 0.211950)",
        "(0.018641, 1.118694, 0.211950)",
        "(0.018343, 1.120182, 0.191773)",
        "(0.018336, 1.122779, 0.172063)",
        "(0.018606, 1.126588, 0.153307)",
        "(0.019137, 1.135731, 0.129716)",
        "(0.019137, 1.135731, 0.129716)",
        "(0.020323, 1.143332, 0.115712)",
        "(0.022276, 1.152259, 0.103491)",
        "(0.024856, 1.163284, 0.093647)",
        "(0.029889, 1.181544, 0.080541)",
        "(0.029889, 1.181544, 0.080541)",
        "(0.033832, 1.195276, 0.072967)",
        "(0.037868, 1.210359, 0.066463)",
        "(0.041740, 1.226927, 0.061076)",
        "(0.047015, 1.253648, 0.053999)",
        "(0.047015, 1.253648, 0.053999)",
        "(0.049555, 1.272698, 0.049964)",
        "(0.051424, 1.292381, 0.046593)",
        "(0.052308, 1.312616, 0.044004)",
        "(0.052890, 1.342775, 0.040496)",
        "(0.052890, 1.342775, 0.040496)",
        "(0.052671, 1.362737, 0.038502)",
        "(0.052126, 1.382589, 0.037454)",
        "(0.051362, 1.402417, 0.037612)",
        "(0.051210, 1.421939, 0.037938)",
        "(0.051215, 1.431617, 0.038259)",
        "(0.051397, 1.450785, 0.039186)",
        "(0.051688, 1.478999, 0.041119)",
        "(0.051921, 1.497891, 0.042726)",
        "(0.052227, 1.516801, 0.044069)",
        "(0.052227, 1.516801, 0.044069)",
        "(0.052091, 1.535817, 0.045171)",
        "(0.051427, 1.554835, 0.046307)",
        "(0.050494, 1.573994, 0.047605)",
        "(0.048071, 1.602875, 0.050322)",
        "(0.048071, 1.602875, 0.050322)",
        "(0.045086, 1.621980, 0.052618)",
        "(0.041887, 1.640647, 0.054821)",
        "(0.038714, 1.658852, 0.057092)",
        "(0.034125, 1.685453, 0.061977)",
        "(0.034125, 1.685453, 0.061977)",
        "(0.030044, 1.702385, 0.066961)",
        "(0.026382, 1.718655, 0.072468)",
        "(0.022823, 1.734027, 0.078676)",
        "(0.017073, 1.755980, 0.089302)",
        "(0.017073, 1.755980, 0.089302)",
        "(0.012903, 1.769545, 0.096940)",
        "(0.009345, 1.782403, 0.105229)",
        "(0.005733, 1.795014, 0.114946)",
        "(0.000364, 1.813555, 0.131806)",
        "(0.000364, 1.813555, 0.131806)",
        "(-0.003946, 1.825248, 0.145040)",
        "(-0.008321, 1.836431, 0.159584)",
        "(-0.012618, 1.847074, 0.175323)",
        "(-0.019542, 1.861692, 0.200597)",
        "(-0.019542, 1.861692, 0.200597)",
        "(-0.024597, 1.870304, 0.218904)",
        "(-0.029702, 1.878064, 0.238170)",
        "(-0.034694, 1.884887, 0.258624)",
        "(-0.042648, 1.892986, 0.290188)",
        "(-0.042648, 1.892986, 0.290188)",
        "(-0.048696, 1.896595, 0.311495)",
        "(-0.054751, 1.898683, 0.333139)",
        "(-0.060782, 1.899538, 0.355047)",
        "(-0.070324, 1.897380, 0.387411)",
        "(-0.070324, 1.897380, 0.387411)",
        "(-0.076609, 1.893298, 0.408134)",
        "(-0.081779, 1.887321, 0.428251)",
        "(-0.086234, 1.879701, 0.447840)",
        "(-0.092139, 1.864232, 0.475954)",
        "(-0.092139, 1.864232, 0.475954)",
        "(-0.094763, 1.851632, 0.493869)",
        "(-0.095886, 1.837057, 0.511050)",
        "(-0.096566, 1.821147, 0.527876)",
        "(-0.096721, 1.803725, 0.543863)",
        "(-0.096542, 1.794459, 0.551415)",
        "(-0.095984, 1.775554, 0.566054)",
        "(-0.095296, 1.755769, 0.580122)",
        "(-0.094758, 1.735585, 0.593263)",
        "(-0.094270, 1.715014, 0.604871)",
        "(-0.094142, 1.704674, 0.610153)",
        "(-0.093694, 1.683993, 0.620036)",
        "(-0.093307, 1.663571, 0.629098)",
        "(-0.093166, 1.643476, 0.637022)",
        "(-0.093391, 1.613716, 0.646343)",
        "(-0.093391, 1.613716, 0.646343)",
        "(-0.093144, 1.594343, 0.651483)",
        "(-0.092003, 1.575128, 0.655134)",
        "(-0.090437, 1.556948, 0.657918)",
        "(-0.087654, 1.529666, 0.660839)",
        "(-0.087654, 1.529666, 0.660839)",
        "(-0.086164, 1.511553, 0.661634)",
        "(-0.085052, 1.493306, 0.661697)",
        "(-0.083288, 1.474714, 0.661321)",
        "(-0.080310, 1.446946, 0.659559)",
        "(-0.080310, 1.446946, 0.659559)",
        "(-0.079450, 1.428284, 0.656939)",
        "(-0.079203, 1.409128, 0.653524)",
        "(-0.080065, 1.389717, 0.649422)",
        "(-0.082659, 1.360256, 0.641773)",
        "(-0.082659, 1.360256, 0.641773)",
        "(-0.082642, 1.340032, 0.636115)",
        "(-0.081342, 1.320342, 0.628753)",
        "(-0.080028, 1.301659, 0.619618)",
        "(-0.076642, 1.275373, 0.603666)",
        "(-0.076642, 1.275373, 0.603666)",
        "(-0.073259, 1.259043, 0.590875)",
        "(-0.069723, 1.244123, 0.575965)",
        "(-0.065700, 1.230084, 0.559586)",
        "(-0.057577, 1.209541, 0.532104)",
        "(-0.057577, 1.209541, 0.532104)",
        "(-0.049401, 1.196138, 0.511759)",
        "(-0.043946, 1.183668, 0.490724)",
        "(-0.037966, 1.171656, 0.468210)",
        "(-0.029130, 1.154599, 0.432173)",
        "(-0.029130, 1.154599, 0.432173)",
        "(-0.024170, 1.144215, 0.408063)",
        "(-0.019927, 1.134747, 0.384290)",
        "(-0.015936, 1.126745, 0.359590)",
        "(-0.009516, 1.117175, 0.320881)",
        "(-0.009516, 1.117175, 0.320881)",
        "(-0.006468, 1.112852, 0.296806)",
        "(-0.004395, 1.110347, 0.274602)",
        "(-0.002046, 1.109133, 0.251875)",
        "(-0.000128, 1.109770, 0.229961)",
        "(0.000546, 1.110788, 0.219819)",
        "(0.001724, 1.114371, 0.201396)",
        "(0.003308, 1.119173, 0.183306)",
        "(0.004539, 1.125686, 0.165363)",
        "(0.005242, 1.139211, 0.143455)",
        "(0.005242, 1.139211, 0.143455)",
        "(0.005789, 1.149499, 0.130549)",
        "(0.006576, 1.160465, 0.118062)",
        "(0.007417, 1.172428, 0.107763)",
        "(0.009127, 1.191932, 0.095969)",
        "(0.009127, 1.191932, 0.095969)",
        "(0.010237, 1.205768, 0.088960)",
        "(0.011587, 1.220395, 0.083251)",
        "(0.013544, 1.244520, 0.078054)",
        "(0.014917, 1.261527, 0.075975)",
        "(0.014917, 1.261527, 0.075975)",
        "(0.015945, 1.279288, 0.074848)",
        "(0.016816, 1.297505, 0.074344)",
        "(0.017697, 1.316065, 0.074362)",
        "(0.018688, 1.344631, 0.074886)",
        "(0.018688, 1.344631, 0.074886)",
        "(0.019558, 1.363827, 0.075007)",
        "(0.020279, 1.383316, 0.075530)",
        "(0.020475, 1.403293, 0.076440)",
        "(0.020725, 1.433807, 0.077376)",
        "(0.020725, 1.433807, 0.077376)",
        "(0.020963, 1.454720, 0.077565)",
        "(0.020659, 1.476263, 0.077737)",
        "(0.019818, 1.498142, 0.077681)",
        "(0.017035, 1.531732, 0.076950)",
        "(0.017035, 1.531732, 0.076950)",
        "(0.014911, 1.554421, 0.076507)",
        "(0.011456, 1.577306, 0.076838)",
        "(0.007885, 1.599896, 0.077764)",
        "(0.002546, 1.633259, 0.079998)",
        "(0.002546, 1.633259, 0.079998)",
        "(-0.000625, 1.655219, 0.082654)",
        "(-0.004777, 1.676366, 0.086068)",
        "(-0.009707, 1.696294, 0.090232)",
        "(-0.015582, 1.724695, 0.097066)",
        "(-0.015582, 1.724695, 0.097066)",
        "(-0.019135, 1.742660, 0.102704)",
        "(-0.023236, 1.759436, 0.109362)",
        "(-0.028143, 1.774615, 0.117204)",
        "(-0.033974, 1.795502, 0.129214)",
        "(-0.033974, 1.795502, 0.129214)",
        "(-0.037541, 1.808260, 0.138408)",
        "(-0.041592, 1.819657, 0.149427)",
        "(-0.045331, 1.829962, 0.162290)",
        "(-0.050796, 1.843937, 0.185025)",
        "(-0.050796, 1.843937, 0.185025)",
        "(-0.054170, 1.852058, 0.202803)",
        "(-0.057769, 1.858615, 0.222557)",
        "(-0.061167, 1.863806, 0.243428)",
        "(-0.065077, 1.869255, 0.276293)",
        "(-0.065077, 1.869255, 0.276293)",
        "(-0.067589, 1.871358, 0.298895)",
        "(-0.070541, 1.871799, 0.322175)",
        "(-0.073416, 1.871027, 0.345708)",
        "(-0.078260, 1.867463, 0.381588)",
        "(-0.078260, 1.867463, 0.381588)",
        "(-0.082073, 1.863458, 0.405253)",
        "(-0.086044, 1.857687, 0.427766)",
        "(-0.089986, 1.850891, 0.449929)",
        "(-0.097708, 1.838549, 0.483537)",
        "(-0.097708, 1.838549, 0.483537)",
        "(-0.104865, 1.828344, 0.504751)",
        "(-0.110684, 1.816777, 0.524774)",
        "(-0.114860, 1.804536, 0.544267)",
        "(-0.118886, 1.791125, 0.562475)",
        "(-0.120618, 1.784036, 0.570874)",
        "(-0.123288, 1.769522, 0.586847)",
        "(-0.124954, 1.754288, 0.601300)",
        "(-0.127228, 1.738254, 0.614360)",
        "(-0.129714, 1.713187, 0.631254)",
        "(-0.129714, 1.713187, 0.631254)",
        "(-0.130074, 1.695777, 0.640678)",
        "(-0.130331, 1.677843, 0.649096)",
        "(-0.129121, 1.659648, 0.656741)",
        "(-0.124579, 1.632316, 0.666396)",
        "(-0.124579, 1.632316, 0.666396)",
        "(-0.122284, 1.614269, 0.671372)",
        "(-0.119800, 1.596690, 0.675241)",
        "(-0.116630, 1.579711, 0.678048)",
        "(-0.112084, 1.555385, 0.680301)",
        "(-0.112084, 1.555385, 0.680301)",
        "(-0.109090, 1.539639, 0.680756)",
        "(-0.105315, 1.524071, 0.680056)",
        "(-0.100797, 1.508234, 0.678380)",
        "(-0.093987, 1.483469, 0.674276)",
        "(-0.093987, 1.483469, 0.674276)",
        "(-0.088696, 1.465957, 0.670855)",
        "(-0.082720, 1.447474, 0.666242)",
        "(-0.076438, 1.428400, 0.660807)",
        "(-0.067694, 1.398932, 0.651106)",
        "(-0.067694, 1.398932, 0.651106)",
        "(-0.062005, 1.379235, 0.644167)",
        "(-0.056534, 1.359648, 0.636073)",
        "(-0.052333, 1.340744, 0.627026)",
        "(-0.044870, 1.313136, 0.612501)",
        "(-0.044870, 1.313136, 0.612501)",
        "(-0.038897, 1.295224, 0.601400)",
        "(-0.033097, 1.278331, 0.589217)",
        "(-0.028878, 1.262832, 0.576922)",
        "(-0.022736, 1.241768, 0.558840)",
        "(-0.022736, 1.241768, 0.558840)",
        "(-0.018008, 1.229190, 0.545508)",
        "(-0.013346, 1.217914, 0.530775)",
        "(-0.009293, 1.207747, 0.515669)",
        "(-0.004495, 1.193707, 0.493154)",
        "(-0.004495, 1.193707, 0.493154)",
        "(-0.001993, 1.185171, 0.477046)",
        "(0.000360, 1.177308, 0.459607)",
        "(0.003506, 1.165658, 0.432423)",
        "(0.008106, 1.157606, 0.414402)",
        "(0.008106, 1.157606, 0.414402)",
        "(0.011138, 1.150466, 0.395210)",
        "(0.012839, 1.144146, 0.375019)",
        "(0.014604, 1.138641, 0.354208)",
        "(0.016488, 1.132559, 0.322784)",
        "(0.016488, 1.132559, 0.322784)",
        "(0.017810, 1.129968, 0.301588)",
        "(0.019689, 1.128390, 0.279033)",
        "(0.022442, 1.128548, 0.244251)",
        "(0.023728, 1.130713, 0.222698)",
        "(0.023728, 1.130713, 0.222698)",
        "(0.024975, 1.134755, 0.201516)",
        "(0.026433, 1.139906, 0.180347)",
        "(0.027320, 1.147036, 0.161097)",
        "(0.028005, 1.156443, 0.143814)",
        "(0.028351, 1.161918, 0.135495)",
        "(0.028810, 1.173950, 0.119534)",
        "(0.029126, 1.187757, 0.105863)",
        "(0.029208, 1.203405, 0.094541)",
        "(0.029045, 1.229190, 0.080147)",
        "(0.029045, 1.229190, 0.080147)",
        "(0.028776, 1.247457, 0.072347)",
        "(0.027973, 1.267506, 0.065982)",
        "(0.026893, 1.286759, 0.060941)",
        "(0.024315, 1.317215, 0.054851)",
        "(0.024315, 1.317215, 0.054851)",
        "(0.022368, 1.338253, 0.051917)",
        "(0.020314, 1.359851, 0.050094)",
        "(0.018572, 1.381756, 0.049311)",
        "(0.016977, 1.415457, 0.049863)",
        "(0.016977, 1.415457, 0.049863)",
        "(0.016034, 1.438411, 0.050954)",
        "(0.015562, 1.461411, 0.051977)",
        "(0.015231, 1.484516, 0.052964)",
        "(0.014116, 1.518872, 0.054772)",
        "(0.014116, 1.518872, 0.054772)",
        "(0.013152, 1.541553, 0.055955)",
        "(0.011660, 1.564011, 0.057237)",
        "(0.008827, 1.585811, 0.059190)",
        "(0.004459, 1.617124, 0.062622)",
        "(0.004459, 1.617124, 0.062622)",
        "(0.001721, 1.637173, 0.065711)",
        "(-0.001508, 1.656526, 0.069763)",
        "(-0.005433, 1.674847, 0.074529)",
        "(-0.011007, 1.700331, 0.081960)",
        "(-0.011007, 1.700331, 0.081960)",
        "(-0.013982, 1.716644, 0.087789)",
        "(-0.017202, 1.732425, 0.095192)",
        "(-0.020841, 1.747497, 0.104263)",
        "(-0.025094, 1.769757, 0.120008)",
        "(-0.025094, 1.769757, 0.120008)",
        "(-0.027498, 1.784626, 0.132394)",
        "(-0.030765, 1.799134, 0.146798)",
        "(-0.034959, 1.812845, 0.162390)",
        "(-0.042507, 1.831303, 0.186650)",
        "(-0.042507, 1.831303, 0.186650)",
        "(-0.047999, 1.842399, 0.203572)",
        "(-0.053678, 1.852523, 0.221288)",
        "(-0.060093, 1.861331, 0.239758)",
        "(-0.070562, 1.871451, 0.267594)",
        "(-0.070562, 1.871451, 0.267594)",
        "(-0.077279, 1.876322, 0.286412)",
        "(-0.083787, 1.879730, 0.305882)",
        "(-0.089936, 1.881517, 0.325868)",
        "(-0.097764, 1.880905, 0.356153)",
        "(-0.097764, 1.880905, 0.356153)",
        "(-0.102347, 1.878522, 0.376722)",
        "(-0.106278, 1.874564, 0.397847)",
        "(-0.111134, 1.865679, 0.429815)",
        "(-0.113604, 1.857676, 0.451007)",
        "(-0.113604, 1.857676, 0.451007)",
        "(-0.115529, 1.847940, 0.472022)",
        "(-0.116848, 1.836865, 0.492723)",
        "(-0.117475, 1.824226, 0.513154)",
        "(-0.117715, 1.802659, 0.542720)",
        "(-0.117715, 1.802659, 0.542720)",
        "(-0.118989, 1.786800, 0.561850)",
        "(-0.120792, 1.769898, 0.580303)",
        "(-0.122413, 1.752062, 0.597389)",
        "(-0.124939, 1.724248, 0.619938)",
        "(-0.124939, 1.724248, 0.619938)",
        "(-0.126680, 1.705163, 0.632908)",
        "(-0.127834, 1.685744, 0.644341)",
        "(-0.129137, 1.666003, 0.654299)",
        "(-0.129527, 1.635765, 0.667224)",
        "(-0.129527, 1.635765, 0.667224)",
        "(-0.128862, 1.615072, 0.674369)",
        "(-0.128626, 1.593921, 0.680363)",
        "(-0.128054, 1.572424, 0.685671)",
        "(-0.126787, 1.539877, 0.692534)",
        "(-0.126787, 1.539877, 0.692534)",
        "(-0.126324, 1.517887, 0.696000)",
        "(-0.125759, 1.495700, 0.698484)",
        "(-0.124512, 1.473541, 0.700054)",
        "(-0.122736, 1.440629, 0.700069)",
        "(-0.122736, 1.440629, 0.700069)",
        "(-0.121881, 1.418729, 0.698681)",
        "(-0.119912, 1.396613, 0.696449)",
        "(-0.116972, 1.374635, 0.692766)",
        "(-0.112884, 1.341637, 0.683554)",
        "(-0.112884, 1.341637, 0.683554)",
        "(-0.109076, 1.319159, 0.675681)",
        "(-0.104102, 1.296242, 0.666649)",
        "(-0.098921, 1.273106, 0.656181)",
        "(-0.091986, 1.239010, 0.638085)",
        "(-0.091986, 1.239010, 0.638085)",
        "(-0.087067, 1.216377, 0.624655)",
        "(-0.082594, 1.194549, 0.609889)",
        "(-0.079032, 1.173990, 0.594032)",
        "(-0.074182, 1.145473, 0.568592)",
        "(-0.074182, 1.145473, 0.568592)",
        "(-0.071223, 1.128207, 0.549265)",
        "(-0.066494, 1.111672, 0.528880)",
        "(-0.061890, 1.096372, 0.507504)",
        "(-0.056803, 1.076165, 0.471734)",
        "(-0.056803, 1.076165, 0.471734)",
        "(-0.053735, 1.064837, 0.445498)",
        "(-0.050913, 1.054865, 0.418796)",
        "(-0.048670, 1.046883, 0.392247)",
        "(-0.045346, 1.036791, 0.352654)",
        "(-0.045346, 1.036791, 0.352654)",
        "(-0.042553, 1.031628, 0.325059)",
        "(-0.039362, 1.028126, 0.296829)",
        "(-0.035963, 1.026594, 0.269861)",
        "(-0.030004, 1.027936, 0.231682)",
        "(-0.030004, 1.027936, 0.231682)",
        "(-0.025747, 1.031703, 0.207586)",
        "(-0.021231, 1.038403, 0.185809)",
        "(-0.016610, 1.047244, 0.165625)",
        "(-0.009674, 1.066278, 0.138711)",
        "(-0.009674, 1.066278, 0.138711)",
        "(-0.005548, 1.081830, 0.123703)",
        "(-0.001918, 1.099633, 0.111064)",
        "(0.001288, 1.119017, 0.099492)",
        "(0.004709, 1.150513, 0.084845)",
        "(0.004709, 1.150513, 0.084845)",
        "(0.006279, 1.172599, 0.077804)",
        "(0.007621, 1.195166, 0.073014)",
        "(0.008779, 1.218187, 0.069815)",
        "(0.009633, 1.252879, 0.066687)",
        "(0.009633, 1.252879, 0.066687)",
        "(0.009571, 1.275899, 0.065619)",
        "(0.009569, 1.298825, 0.065588)",
        "(0.009860, 1.321850, 0.066498)",
        "(0.010470, 1.344943, 0.068220)",
        "(0.010963, 1.356395, 0.069382)",
        "(0.012007, 1.379049, 0.072327)",
        "(0.013540, 1.401481, 0.075551)",
        "(0.016418, 1.434886, 0.081042)",
        "(0.018521, 1.456948, 0.084563)",
        "(0.018521, 1.456948, 0.084563)",
        "(0.019787, 1.478830, 0.088142)",
        "(0.020873, 1.500531, 0.091249)",
        "(0.021825, 1.522244, 0.094304)",
        "(0.023240, 1.554551, 0.098920)",
        "(0.023240, 1.554551, 0.098920)",
        "(0.022700, 1.575551, 0.103086)",
        "(0.022683, 1.595799, 0.106628)",
        "(0.023326, 1.615591, 0.110265)",
        "(0.024193, 1.644978, 0.116746)",
        "(0.024193, 1.644978, 0.116746)",
        "(0.023370, 1.663870, 0.122035)",
        "(0.022519, 1.681862, 0.127298)",
        "(0.021254, 1.699635, 0.133457)",
        "(0.019241, 1.725516, 0.143938)",
        "(0.019241, 1.725516, 0.143938)",
        "(0.017135, 1.742091, 0.151984)",
        "(0.014221, 1.758217, 0.161552)",
        "(0.010911, 1.773865, 0.172348)",
        "(0.005321, 1.796028, 0.190177)",
        "(0.005321, 1.796028, 0.190177)",
        "(0.000993, 1.809865, 0.202602)",
        "(-0.003855, 1.822655, 0.215214)",
        "(-0.011187, 1.839689, 0.235436)",
        "(-0.015839, 1.850009, 0.249608)",
        "(-0.015839, 1.850009, 0.249608)",
        "(-0.021198, 1.859191, 0.264489)",
        "(-0.027213, 1.867409, 0.279838)",
        "(-0.033391, 1.874612, 0.295872)",
        "(-0.042927, 1.883456, 0.321756)",
        "(-0.042927, 1.883456, 0.321756)",
        "(-0.049572, 1.887797, 0.339865)",
        "(-0.056157, 1.890689, 0.358456)",
        "(-0.062666, 1.892207, 0.377584)",
        "(-0.072064, 1.891879, 0.407046)",
        "(-0.072064, 1.891879, 0.407046)",
        "(-0.078410, 1.889791, 0.426868)",
        "(-0.084960, 1.886199, 0.446749)",
        "(-0.091208, 1.881373, 0.466907)",
        "(-0.100903, 1.871562, 0.496990)",
        "(-0.100903, 1.871562, 0.496990)",
        "(-0.107337, 1.863227, 0.516561)",
        "(-0.113391, 1.853438, 0.536008)",
        "(-0.119284, 1.842350, 0.555062)",
        "(-0.127720, 1.823333, 0.582997)",
        "(-0.127720, 1.823333, 0.582997)",
        "(-0.132621, 1.809174, 0.600544)",
        "(-0.137091, 1.793973, 0.617319)",
        "(-0.144410, 1.768618, 0.641100)",
        "(-0.148390, 1.751313, 0.654566)",
        "(-0.148390, 1.751313, 0.654566)",
        "(-0.151432, 1.732839, 0.667326)",
        "(-0.154532, 1.713677, 0.679730)",
        "(-0.157801, 1.683196, 0.696859)",
        "(-0.159248, 1.662273, 0.706617)",
        "(-0.159248, 1.662273, 0.706617)",
        "(-0.160903, 1.641045, 0.715173)",
        "(-0.161792, 1.619570, 0.722907)",
        "(-0.161534, 1.597911, 0.729568)",
        "(-0.161873, 1.576306, 0.735051)",
        "(-0.162412, 1.565623, 0.737535)",
        "(-0.163409, 1.544199, 0.742069)",
        "(-0.162741, 1.522576, 0.745680)",
        "(-0.161611, 1.501445, 0.747335)",
        "(-0.159033, 1.470247, 0.745475)",
        "(-0.159033, 1.470247, 0.745475)",
        "(-0.154655, 1.449225, 0.741783)",
        "(-0.150115, 1.428249, 0.736125)",
        "(-0.146603, 1.407461, 0.728710)",
        "(-0.137813, 1.375512, 0.714737)",
        "(-0.137813, 1.375512, 0.714737)",
        "(-0.130520, 1.353899, 0.703141)",
        "(-0.124157, 1.332776, 0.689567)",
        "(-0.116936, 1.311838, 0.674739)",
        "(-0.103510, 1.281039, 0.650233)",
        "(-0.103510, 1.281039, 0.650233)",
        "(-0.095415, 1.261824, 0.632495)",
        "(-0.086190, 1.243792, 0.613570)",
        "(-0.076275, 1.227006, 0.593417)",
        "(-0.061987, 1.205224, 0.560692)",
        "(-0.061987, 1.205224, 0.560692)",
        "(-0.051781, 1.192666, 0.537771)",
        "(-0.040797, 1.182112, 0.512602)",
        "(-0.021489, 1.168726, 0.472255)",
        "(-0.012073, 1.162246, 0.445129)",
        "(-0.012073, 1.162246, 0.445129)",
        "(-0.003764, 1.156954, 0.417954)",
        "(0.003427, 1.152916, 0.390024)",
        "(0.010002, 1.149778, 0.361734)",
        "(0.015746, 1.147235, 0.333981)",
        "(0.018342, 1.146250, 0.320257)",
        "(0.023511, 1.144418, 0.292680)",
        "(0.027904, 1.143469, 0.266235)",
        "(0.031182, 1.144303, 0.242465)",
        "(0.035637, 1.148539, 0.208083)",
        "(0.035637, 1.148539, 0.208083)",
        "(0.038309, 1.153281, 0.186259)",
        "(0.040252, 1.160804, 0.167542)",
        "(0.041724, 1.170492, 0.149403)",
        "(0.043766, 1.188667, 0.125198)",
        "(0.043766, 1.188667, 0.125198)",
        "(0.044887, 1.203323, 0.112497)",
        "(0.045820, 1.218781, 0.100365)",
        "(0.046759, 1.235267, 0.089707)",
        "(0.047532, 1.262017, 0.076636)",
        "(0.047532, 1.262017, 0.076636)",
        "(0.047582, 1.280442, 0.068788)",
        "(0.047310, 1.299606, 0.062086)",
        "(0.046999, 1.318975, 0.055946)",
        "(0.046215, 1.348775, 0.048325)",
        "(0.046215, 1.348775, 0.048325)",
        "(0.045608, 1.368734, 0.044039)",
        "(0.044781, 1.388580, 0.040411)",
        "(0.043856, 1.408023, 0.036866)",
        "(0.043571, 1.435828, 0.031207)",
        "(0.043571, 1.435828, 0.031207)",
        "(0.043559, 1.454185, 0.028199)",
        "(0.043280, 1.472909, 0.027198)",
        "(0.042194, 1.501534, 0.027532)",
        "(0.040771, 1.520244, 0.027499)",
        "(0.040771, 1.520244, 0.027499)",
        "(0.038711, 1.538672, 0.027248)",
        "(0.037070, 1.557042, 0.026776)",
        "(0.034840, 1.585213, 0.027211)",
        "(0.034840, 1.585213, 0.027211)",
        "(0.033355, 1.603864, 0.028656)",
        "(0.031241, 1.622352, 0.031406)",
        "(0.029025, 1.640478, 0.035012)",
        "(0.026972, 1.658220, 0.039130)",
        "(0.024506, 1.675402, 0.044401)",
        "(0.023419, 1.683737, 0.047284)",
        "(0.021329, 1.700164, 0.053808)",
        "(0.018922, 1.716130, 0.062488)",
        "(0.016819, 1.731436, 0.071811)",
        "(0.011976, 1.752434, 0.086689)",
        "(0.011976, 1.752434, 0.086689)",
        "(0.008898, 1.765336, 0.097179)",
        "(0.006224, 1.777503, 0.108445)",
        "(0.003024, 1.788552, 0.121048)",
        "(-0.001892, 1.803662, 0.142097)",
        "(-0.001892, 1.803662, 0.142097)",
        "(-0.004725, 1.812855, 0.156662)",
        "(-0.007583, 1.820807, 0.172115)",
        "(-0.010713, 1.827843, 0.188505)",
        "(-0.015154, 1.836414, 0.214616)",
        "(-0.015154, 1.836414, 0.214616)",
        "(-0.017688, 1.840729, 0.232706)",
        "(-0.020192, 1.843879, 0.251310)",
        "(-0.022891, 1.845693, 0.270248)",
        "(-0.026047, 1.846281, 0.298732)",
        "(-0.026047, 1.846281, 0.298732)",
        "(-0.028104, 1.845316, 0.317522)",
        "(-0.030674, 1.842796, 0.336469)",
        "(-0.033255, 1.839401, 0.354940)",
        "(-0.036818, 1.832000, 0.381486)",
        "(-0.036818, 1.832000, 0.381486)",
        "(-0.038503, 1.825716, 0.398407)",
        "(-0.039365, 1.818163, 0.414647)",
        "(-0.041092, 1.809622, 0.430920)",
        "(-0.043336, 1.794652, 0.454578)",
        "(-0.043336, 1.794652, 0.454578)",
        "(-0.043907, 1.783112, 0.469678)",
        "(-0.044159, 1.770081, 0.484005)",
        "(-0.044300, 1.755900, 0.497602)",
        "(-0.043569, 1.731406, 0.516449)",
        "(-0.043569, 1.731406, 0.516449)",
        "(-0.042916, 1.713396, 0.528593)",
        "(-0.041577, 1.693729, 0.539887)",
        "(-0.040523, 1.673204, 0.549697)",
        "(-0.039655, 1.641357, 0.563440)",
        "(-0.039655, 1.641357, 0.563440)",
        "(-0.038243, 1.619353, 0.571395)",
        "(-0.037554, 1.597011, 0.577792)",
        "(-0.037231, 1.574515, 0.583229)",
        "(-0.036279, 1.540457, 0.589620)",
        "(-0.036279, 1.540457, 0.589620)",
        "(-0.035762, 1.517863, 0.592377)",
        "(-0.035013, 1.495480, 0.593831)",
        "(-0.033352, 1.473455, 0.594095)",
        "(-0.032294, 1.441614, 0.592185)",
        "(-0.032294, 1.441614, 0.592185)",
        "(-0.030528, 1.420675, 0.589470)",
        "(-0.028223, 1.400179, 0.585574)",
        "(-0.026761, 1.380490, 0.580248)",
        "(-0.023123, 1.351172, 0.569507)",
        "(-0.023123, 1.351172, 0.569507)",
        "(-0.019422, 1.331794, 0.560231)",
        "(-0.015922, 1.313278, 0.549438)",
        "(-0.010760, 1.287515, 0.531239)",
        "(-0.006528, 1.271087, 0.517191)",
        "(-0.006528, 1.271087, 0.517191)",
        "(-0.001735, 1.255693, 0.500836)",
        "(0.002754, 1.241339, 0.483569)",
        "(0.007381, 1.227795, 0.465605)",
        "(0.016732, 1.208275, 0.436635)",
        "(0.016732, 1.208275, 0.436635)",
        "(0.020998, 1.197058, 0.416340)",
        "(0.025065, 1.186805, 0.395102)",
        "(0.029044, 1.177358, 0.372484)",
        "(0.033188, 1.165986, 0.338402)",
        "(0.033188, 1.165986, 0.338402)",
        "(0.035522, 1.159577, 0.315513)",
        "(0.037749, 1.153800, 0.291409)",
        "(0.039169, 1.148255, 0.256459)",
        "(0.040146, 1.145661, 0.234262)",
        "(0.040146, 1.145661, 0.234262)",
        "(0.040790, 1.143878, 0.212379)",
        "(0.040669, 1.143489, 0.191653)",
        "(0.040859, 1.144273, 0.173203)",
        "(0.041552, 1.148461, 0.148363)",
        "(0.041552, 1.148461, 0.148363)",
        "(0.042231, 1.154086, 0.133667)",
        "(0.043251, 1.163021, 0.120316)",
        "(0.044292, 1.174112, 0.107514)",
        "(0.046208, 1.195422, 0.090802)",
        "(0.046208, 1.195422, 0.090802)",
        "(0.047660, 1.211238, 0.081372)",
        "(0.048959, 1.228297, 0.072732)",
        "(0.049955, 1.246628, 0.064936)",
        "(0.050753, 1.275858, 0.054906)",
        "(0.050753, 1.275858, 0.054906)",
        "(0.050988, 1.295379, 0.048584)",
        "(0.051017, 1.314908, 0.042896)",
        "(0.050978, 1.334421, 0.037900)",
        "(0.050507, 1.363823, 0.030872)",
        "(0.050507, 1.363823, 0.030872)",
        "(0.049854, 1.382386, 0.027081)",
        "(0.048693, 1.402193, 0.030017)",
        "(0.049960, 1.419878, 0.029938)",
        "(0.049459, 1.446494, 0.027963)",
        "(0.049459, 1.446494, 0.027963)",
        "(0.048525, 1.464493, 0.026488)",
        "(0.047294, 1.483523, 0.026795)",
        "(0.046400, 1.502091, 0.026711)",
        "(0.044221, 1.530566, 0.027671)",
        "(0.044221, 1.530566, 0.027671)",
        "(0.041587, 1.549450, 0.028556)",
        "(0.038844, 1.568091, 0.029528)",
        "(0.034187, 1.595749, 0.032678)",
        "(0.030874, 1.613957, 0.036023)",
        "(0.030874, 1.613957, 0.036023)",
        "(0.027317, 1.631679, 0.040312)",
        "(0.023779, 1.648824, 0.044777)",
        "(0.020228, 1.665384, 0.049904)",
        "(0.016779, 1.681426, 0.055799)",
        "(0.015242, 1.689207, 0.059037)",
        "(0.012229, 1.704225, 0.066348)",
        "(0.008932, 1.718629, 0.074848)",
        "(0.006205, 1.732492, 0.083851)",
        "(0.003541, 1.745738, 0.093386)",
        "(0.001978, 1.752103, 0.098588)",
        "(-0.001463, 1.764380, 0.109824)"
    ],
    "rightHandRotations": [
        "(66.599460, 100.644800, 305.844100)",
        "(66.859120, 100.288800, 305.638000)",
        "(66.965880, 100.329500, 305.933300)",
        "(66.965880, 100.329500, 305.933300)",
        "(66.832200, 100.609200, 306.411100)",
        "(66.707780, 100.862700, 306.743500)",
        "(66.684750, 100.980100, 306.846400)",
        "(66.497190, 101.040400, 306.944200)",
        "(66.497190, 101.040400, 306.944200)",
        "(66.107670, 101.162700, 307.005600)",
        "(65.609440, 101.161400, 306.931500)",
        "(65.256050, 101.060300, 306.799900)",
        "(64.345980, 100.366000, 306.689700)",
        "(64.345980, 100.366000, 306.689700)",
        "(63.483990, 99.634140, 306.488800)",
        "(62.498580, 98.812890, 306.159800)",
        "(61.241200, 97.649210, 305.474700)",
        "(59.283380, 95.458790, 304.028800)",
        "(59.283380, 95.458790, 304.028800)",
        "(57.619790, 94.024430, 302.818600)",
        "(55.834620, 92.640980, 301.504300)",
        "(54.206310, 91.238110, 300.033000)",
        "(51.199480, 89.877460, 298.347800)",
        "(51.199480, 89.877460, 298.347800)",
        "(48.523240, 89.313870, 297.979000)",
        "(46.433820, 88.799240, 297.642300)",
        "(44.699960, 88.041410, 296.929700)",
        "(42.303260, 87.278310, 296.166100)",
        "(42.303260, 87.278310, 296.166100)",
        "(41.184300, 87.123500, 296.275700)",
        "(40.441110, 86.560970, 295.750700)",
        "(39.506080, 85.585070, 294.587400)",
        "(37.709750, 84.414830, 293.738300)",
        "(37.709750, 84.414830, 293.738300)",
        "(36.341090, 84.522220, 294.035900)",
        "(34.949050, 84.635730, 294.082700)",
        "(33.631890, 84.574940, 293.553900)",
        "(31.712970, 84.311650, 292.654100)",
        "(31.712970, 84.311650, 292.654100)",
        "(29.983870, 84.219160, 292.561700)",
        "(28.403620, 84.018580, 292.529200)",
        "(27.233330, 83.647740, 292.233100)",
        "(25.855040, 83.430780, 291.997600)",
        "(24.062380, 83.403790, 291.839900)",
        "(23.051480, 83.547410, 291.812700)",
        "(21.087500, 84.081890, 291.649500)",
        "(18.907640, 84.472840, 291.837800)",
        "(14.587270, 86.054880, 294.606600)",
        "(14.587270, 86.054880, 294.606600)",
        "(10.871010, 87.406790, 295.750700)",
        "(7.402180, 89.031670, 296.821400)",
        "(4.284439, 89.822950, 297.631500)",
        "(358.197000, 91.383850, 300.231700)",
        "(358.197000, 91.383850, 300.231700)",
        "(353.865900, 92.805470, 302.847400)",
        "(350.294900, 93.448170, 304.020300)",
        "(346.967300, 94.038250, 306.357300)",
        "(341.904700, 94.879160, 308.788300)",
        "(341.904700, 94.879160, 308.788300)",
        "(338.679400, 95.400810, 309.526100)",
        "(335.860700, 95.359070, 310.503600)",
        "(333.611900, 95.480670, 311.859300)",
        "(329.783900, 96.536970, 312.573500)",
        "(329.783900, 96.536970, 312.573500)",
        "(326.909900, 96.983390, 313.683700)",
        "(324.151900, 97.089620, 314.874700)",
        "(321.832400, 97.525610, 315.684400)",
        "(318.979900, 98.734520, 315.439000)",
        "(318.979900, 98.734520, 315.439000)",
        "(317.367100, 99.035600, 315.302100)",
        "(315.422500, 99.349130, 315.669300)",
        "(314.107800, 99.112690, 316.246600)",
        "(313.291700, 98.498090, 317.393400)",
        "(313.291700, 98.498090, 317.393400)",
        "(312.203200, 98.444270, 317.731800)",
        "(310.963300, 98.566280, 317.800500)",
        "(310.155500, 98.085570, 318.779100)",
        "(309.320700, 98.063300, 318.930500)",
        "(309.320700, 98.063300, 318.930500)",
        "(308.292800, 98.416670, 318.697200)",
        "(307.198500, 98.510940, 319.075900)",
        "(306.359200, 98.531080, 319.381600)",
        "(305.221900, 98.606120, 319.502300)",
        "(305.221900, 98.606120, 319.502300)",
        "(304.198200, 98.709340, 319.396700)",
        "(303.219200, 98.877020, 319.502600)",
        "(302.360100, 99.047570, 319.927900)",
        "(300.963200, 99.640320, 319.742800)",
        "(300.963200, 99.640320, 319.742800)",
        "(299.834700, 100.145700, 319.475700)",
        "(298.832200, 100.713400, 319.659500)",
        "(298.126400, 101.126000, 319.916700)",
        "(296.716100, 102.328200, 319.039900)",
        "(296.716100, 102.328200, 319.039900)",
        "(295.487300, 103.186100, 318.273200)",
        "(294.346700, 103.533700, 318.530400)",
        "(293.759900, 103.513000, 319.297500)",
        "(293.017600, 103.620100, 319.753800)",
        "(293.017600, 103.620100, 319.753800)",
        "(291.711300, 104.010800, 319.576000)",
        "(290.613800, 104.166900, 320.107300)",
        "(289.841900, 104.162600, 320.893200)",
        "(289.124100, 104.360200, 321.297200)",
        "(289.124100, 104.360200, 321.297200)",
        "(288.220700, 104.963200, 320.841100)",
        "(287.356200, 105.006100, 321.440200)",
        "(286.623700, 104.856000, 322.871100)",
        "(286.081600, 105.423800, 323.121700)",
        "(286.081600, 105.423800, 323.121700)",
        "(285.590900, 106.398200, 322.406700)",
        "(285.000200, 106.800500, 322.772600)",
        "(284.315300, 107.048200, 323.960500)",
        "(283.752900, 108.741900, 323.437800)",
        "(283.752900, 108.741900, 323.437800)",
        "(283.237500, 110.062500, 322.417600)",
        "(283.042300, 111.597000, 321.667000)",
        "(282.760000, 113.937000, 320.436500)",
        "(282.353600, 117.646000, 318.060200)",
        "(282.353600, 117.646000, 318.060200)",
        "(282.092000, 120.506400, 315.857800)",
        "(281.769300, 123.291200, 313.858900)",
        "(281.702000, 126.732400, 311.269700)",
        "(282.160000, 131.192900, 307.904400)",
        "(282.160000, 131.192900, 307.904400)",
        "(282.575600, 133.865000, 306.025500)",
        "(282.662100, 137.050800, 303.529100)",
        "(282.650500, 140.255700, 301.254800)",
        "(283.365000, 144.457600, 298.573800)",
        "(283.365000, 144.457600, 298.573800)",
        "(284.097500, 146.619400, 297.409600)",
        "(284.706500, 148.865900, 295.887600)",
        "(285.114000, 151.362600, 294.218200)",
        "(285.943800, 154.109400, 293.333500)",
        "(285.943800, 154.109400, 293.333500)",
        "(286.507500, 155.043600, 293.298000)",
        "(286.767800, 156.450100, 292.650100)",
        "(287.012100, 157.524400, 292.766400)",
        "(287.904700, 158.533900, 293.224100)",
        "(287.904700, 158.533900, 293.224100)",
        "(288.336800, 159.910700, 292.450500)",
        "(288.438500, 160.834200, 292.308300)",
        "(288.584200, 161.369900, 292.710400)",
        "(289.088200, 161.721800, 292.961700)",
        "(289.088200, 161.721800, 292.961700)",
        "(289.509300, 162.082000, 293.340700)",
        "(289.842100, 161.714800, 294.432700)",
        "(290.285800, 161.071500, 295.458400)",
        "(291.214400, 160.056000, 297.433600)",
        "(291.214400, 160.056000, 297.433600)",
        "(292.218300, 158.750100, 299.072600)",
        "(293.021100, 157.585500, 300.426400)",
        "(294.067200, 156.736700, 301.671600)",
        "(295.563300, 154.627300, 304.109200)",
        "(295.563300, 154.627300, 304.109200)",
        "(296.365500, 152.842000, 305.956300)",
        "(297.111000, 151.661800, 307.226700)",
        "(298.175500, 150.074100, 308.767500)",
        "(299.964900, 148.388200, 310.331700)",
        "(299.964900, 148.388200, 310.331700)",
        "(301.322600, 147.863700, 310.307900)",
        "(302.830300, 146.888900, 310.941800)",
        "(304.355800, 146.077800, 311.604600)",
        "(306.189800, 145.190500, 311.540300)",
        "(306.189800, 145.190500, 311.540300)",
        "(307.415700, 144.483600, 311.857800)",
        "(309.058900, 143.845500, 311.933300)",
        "(310.500400, 142.768100, 311.869400)",
        "(311.958100, 141.043200, 312.682400)",
        "(311.958100, 141.043200, 312.682400)",
        "(313.264100, 140.385200, 311.987500)",
        "(314.810400, 139.253800, 311.579500)",
        "(315.307000, 136.414900, 313.169800)",
        "(316.532200, 134.880900, 312.740900)",
        "(316.532200, 134.880900, 312.740900)",
        "(317.675000, 133.665900, 311.994000)",
        "(318.037700, 132.050900, 312.631600)",
        "(318.383900, 131.346100, 311.854100)",
        "(319.025400, 128.293900, 311.760600)",
        "(319.025400, 128.293900, 311.760600)",
        "(318.914500, 125.690700, 313.233100)",
        "(319.375100, 124.231600, 312.697500)",
        "(319.977900, 122.950500, 311.408900)",
        "(320.098400, 119.973700, 311.755000)",
        "(320.098400, 119.973700, 311.755000)",
        "(320.382500, 118.858300, 310.810800)",
        "(320.545500, 117.189600, 310.173100)",
        "(319.803300, 115.658900, 310.441200)",
        "(319.059200, 114.947500, 308.469000)",
        "(319.059200, 114.947500, 308.469000)",
        "(318.565500, 114.366200, 307.094100)",
        "(317.394100, 113.339000, 307.115600)",
        "(315.791800, 113.103900, 306.330400)",
        "(313.942500, 113.402800, 304.059100)",
        "(313.942500, 113.402800, 304.059100)",
        "(312.445000, 113.413600, 303.518200)",
        "(310.751200, 113.916900, 302.503200)",
        "(309.213100, 114.746300, 301.014900)",
        "(307.356300, 116.036600, 299.386100)",
        "(307.356300, 116.036600, 299.386100)",
        "(306.102400, 117.083700, 298.032500)",
        "(304.771800, 117.985300, 296.965700)",
        "(303.008200, 119.221600, 295.563100)",
        "(301.148000, 120.405600, 294.299300)",
        "(301.148000, 120.405600, 294.299300)",
        "(300.273100, 120.308100, 294.371900)",
        "(298.496200, 121.718800, 292.614900)",
        "(296.902100, 123.363200, 290.896100)",
        "(295.987200, 123.465700, 291.029800)",
        "(295.936700, 122.608800, 291.959500)",
        "(295.241500, 122.527000, 291.782300)",
        "(293.802400, 123.936700, 290.136000)",
        "(292.601400, 124.037900, 290.511800)",
        "(292.268600, 123.694400, 290.775000)",
        "(292.268600, 123.694400, 290.775000)",
        "(291.468900, 124.921800, 289.426500)",
        "(290.606700, 125.724200, 289.106000)",
        "(290.221400, 125.368000, 289.771900)",
        "(289.735500, 125.623700, 289.791900)",
        "(289.735500, 125.623700, 289.791900)",
        "(289.385400, 126.417200, 288.995700)",
        "(289.053000, 126.733100, 288.945000)",
        "(288.911200, 126.130300, 290.168200)",
        "(289.064200, 126.778500, 289.934200)",
        "(289.064200, 126.778500, 289.934200)",
        "(288.964100, 127.579000, 289.422600)",
        "(288.570700, 127.897100, 289.966800)",
        "(288.539800, 128.086300, 290.332600)",
        "(288.324600, 129.311400, 289.770000)",
        "(288.324600, 129.311400, 289.770000)",
        "(287.914500, 131.109500, 288.644000)",
        "(287.601300, 132.470200, 288.302600)",
        "(287.707200, 133.524300, 288.083300)",
        "(287.954700, 135.619400, 286.963300)",
        "(287.954700, 135.619400, 286.963300)",
        "(287.701000, 137.837200, 285.674900)",
        "(287.346000, 140.269500, 284.153100)",
        "(287.212600, 141.800100, 283.517900)",
        "(287.071100, 144.377500, 282.448500)",
        "(287.071100, 144.377500, 282.448500)",
        "(286.871900, 146.853300, 280.982700)",
        "(286.709000, 148.895800, 280.108600)",
        "(286.944400, 150.254600, 279.728800)",
        "(287.222000, 152.382400, 279.099900)",
        "(287.222000, 152.382400, 279.099900)",
        "(287.278000, 154.385300, 278.443000)",
        "(287.484200, 155.019500, 279.013700)",
        "(288.019200, 155.195400, 279.942500)",
        "(288.518100, 156.063000, 280.672900)",
        "(288.518100, 156.063000, 280.672900)",
        "(288.722700, 156.744000, 281.416700)",
        "(289.092500, 156.741000, 282.554900)",
        "(289.577500, 156.421500, 284.095400)",
        "(290.073900, 156.418900, 285.883000)",
        "(290.073900, 156.418900, 285.883000)",
        "(290.372000, 156.183300, 287.191600)",
        "(290.948400, 155.915200, 288.186400)",
        "(291.543300, 155.341900, 289.829200)",
        "(292.306800, 155.154600, 291.136200)",
        "(292.306800, 155.154600, 291.136200)",
        "(292.877600, 155.206900, 291.705400)",
        "(293.733900, 154.606100, 292.903900)",
        "(294.438400, 153.581600, 294.466300)",
        "(295.688100, 152.289600, 296.536400)",
        "(295.688100, 152.289600, 296.536400)",
        "(296.711100, 152.000400, 297.114800)",
        "(297.681400, 151.284900, 298.035500)",
        "(298.856800, 150.408100, 299.424200)",
        "(301.031700, 149.329200, 300.629000)",
        "(301.031700, 149.329200, 300.629000)",
        "(302.349400, 149.000200, 301.071100)",
        "(303.558200, 148.504900, 301.687300)",
        "(304.592800, 147.610000, 302.685000)",
        "(306.696300, 146.408700, 303.567400)",
        "(306.696300, 146.408700, 303.567400)",
        "(307.730700, 145.343200, 304.537600)",
        "(308.743900, 144.336000, 305.411700)",
        "(310.755700, 143.095100, 306.054000)",
        "(311.842200, 142.304700, 306.562400)",
        "(311.842200, 142.304700, 306.562400)",
        "(312.918800, 141.011000, 307.395000)",
        "(313.821000, 140.076600, 307.973100)",
        "(314.677900, 139.288800, 307.935600)",
        "(315.442100, 137.517400, 308.834900)",
        "(315.442100, 137.517400, 308.834900)",
        "(315.794500, 136.359800, 309.161000)",
        "(316.079700, 135.800800, 308.780500)",
        "(316.550800, 134.062200, 309.567400)",
        "(317.049600, 132.241900, 309.684700)",
        "(317.049600, 132.241900, 309.684700)",
        "(317.226200, 130.607000, 310.205500)",
        "(317.732700, 129.318800, 310.518400)",
        "(318.533700, 128.629000, 309.949200)",
        "(319.238900, 126.803500, 309.484100)",
        "(319.238900, 126.803500, 309.484100)",
        "(319.499100, 125.264000, 309.718400)",
        "(320.054900, 123.775500, 309.438000)",
        "(320.244600, 122.067600, 309.621500)",
        "(320.773300, 120.274100, 308.645600)",
        "(320.773300, 120.274100, 308.645600)",
        "(320.514200, 118.786300, 308.500500)",
        "(320.325100, 117.595400, 307.929300)",
        "(320.027800, 116.307400, 307.195700)",
        "(319.025300, 114.625600, 306.942300)",
        "(319.025300, 114.625600, 306.942300)",
        "(318.903400, 114.114500, 305.706500)",
        "(318.296300, 113.333900, 305.172200)",
        "(317.505200, 113.017700, 304.206400)",
        "(316.303300, 112.482800, 302.926400)",
        "(316.303300, 112.482800, 302.926400)",
        "(315.462600, 112.466900, 302.144700)",
        "(314.913400, 112.947400, 300.593400)",
        "(313.763400, 113.366000, 299.398000)",
        "(311.947800, 113.790200, 298.030100)",
        "(311.947800, 113.790200, 298.030100)",
        "(311.320300, 113.991000, 297.232500)",
        "(309.519400, 114.839700, 295.829800)",
        "(308.193900, 115.450600, 294.754200)",
        "(306.890300, 116.594000, 293.187500)",
        "(306.890300, 116.594000, 293.187500)",
        "(305.330700, 117.673400, 291.928300)",
        "(303.346900, 119.274700, 289.900300)",
        "(301.785400, 120.099300, 288.945200)",
        "(300.464800, 121.063000, 287.988400)",
        "(300.464800, 121.063000, 287.988400)",
        "(298.408200, 123.345200, 285.245600)",
        "(296.696200, 124.084400, 284.781100)",
        "(296.292900, 124.063800, 285.035600)",
        "(294.635600, 125.676100, 283.067500)",
        "(294.635600, 125.676100, 283.067500)",
        "(292.951300, 126.795400, 282.267500)",
        "(292.008300, 127.521200, 281.873700)",
        "(291.852000, 127.375400, 282.402800)",
        "(290.527800, 129.943900, 279.556300)",
        "(290.527800, 129.943900, 279.556300)",
        "(289.484200, 130.521100, 279.426500)",
        "(288.857500, 130.305000, 280.324500)",
        "(288.954500, 129.533200, 281.405700)",
        "(287.643900, 132.025600, 279.158900)",
        "(287.643900, 132.025600, 279.158900)",
        "(286.896800, 133.021700, 278.759200)",
        "(286.606100, 133.143700, 279.139000)",
        "(286.800000, 131.816400, 281.037500)",
        "(285.928500, 134.228400, 279.273600)",
        "(285.928500, 134.228400, 279.273600)",
        "(285.397600, 135.391700, 278.933800)",
        "(285.161600, 135.941500, 279.080500)",
        "(285.288700, 135.801700, 279.902600)",
        "(284.997800, 137.678300, 279.437300)",
        "(284.997800, 137.678300, 279.437300)",
        "(284.994800, 139.108300, 279.053100)",
        "(285.265400, 140.098600, 278.772600)",
        "(285.565400, 140.201200, 279.784000)",
        "(285.557400, 143.010500, 278.515700)",
        "(285.557400, 143.010500, 278.515700)",
        "(285.557100, 144.118500, 278.613500)",
        "(285.774600, 145.004500, 279.084500)",
        "(286.040600, 146.132600, 279.167200)",
        "(286.381000, 148.077100, 279.274200)",
        "(286.381000, 148.077100, 279.274200)",
        "(286.526000, 149.581300, 279.178400)",
        "(286.915600, 150.595300, 279.700300)",
        "(287.339800, 152.052300, 279.533000)",
        "(287.821700, 154.541400, 279.174700)",
        "(287.821700, 154.541400, 279.174700)",
        "(288.179900, 155.802400, 279.228700)",
        "(288.672800, 157.122900, 279.323800)",
        "(289.246600, 158.090300, 279.543300)",
        "(289.638800, 160.454500, 279.127100)",
        "(289.638800, 160.454500, 279.127100)",
        "(290.154800, 162.176700, 278.480400)",
        "(290.622200, 163.344300, 278.371300)",
        "(290.609700, 164.510400, 278.519200)",
        "(290.475600, 165.363400, 279.132300)",
        "(290.632700, 165.521000, 279.457900)",
        "(291.189600, 165.887600, 280.090100)",
        "(291.494600, 166.046400, 280.959500)",
        "(291.850600, 166.441400, 281.730700)",
        "(292.867700, 166.095600, 283.249500)",
        "(292.867700, 166.095600, 283.249500)",
        "(293.257100, 166.216800, 284.199900)",
        "(293.758500, 165.687800, 285.563700)",
        "(294.499700, 164.820400, 287.138100)",
        "(295.527600, 164.204200, 288.899400)",
        "(295.527600, 164.204200, 288.899400)",
        "(295.891200, 163.555100, 290.557000)",
        "(296.906400, 162.256300, 292.710800)",
        "(298.338200, 161.122000, 294.206900)",
        "(299.968700, 159.690600, 296.367400)",
        "(299.968700, 159.690600, 296.367400)",
        "(301.281700, 158.481100, 298.106800)",
        "(303.032500, 157.860200, 298.934800)",
        "(305.350600, 156.808100, 300.605900)",
        "(307.102700, 156.030600, 301.737100)",
        "(307.102700, 156.030600, 301.737100)",
        "(308.740200, 155.717800, 302.233500)",
        "(310.207000, 155.158700, 302.939600)",
        "(311.523300, 154.164600, 304.319400)",
        "(313.345600, 153.708800, 304.784000)",
        "(313.345600, 153.708800, 304.784000)",
        "(314.872700, 152.743800, 305.835600)",
        "(316.200700, 152.314000, 306.139600)",
        "(317.275200, 152.556300, 305.555200)",
        "(319.042700, 151.975400, 305.389500)",
        "(319.042700, 151.975400, 305.389500)",
        "(319.818800, 150.838600, 306.020400)",
        "(320.476100, 150.031100, 306.013100)",
        "(321.301600, 149.762800, 305.536300)",
        "(322.622400, 148.099000, 305.600300)",
        "(322.622400, 148.099000, 305.600300)",
        "(323.462400, 146.956800, 305.728600)",
        "(324.299200, 146.077500, 305.482100)",
        "(325.192600, 144.437600, 305.680000)",
        "(326.342900, 141.489200, 306.401900)",
        "(326.342900, 141.489200, 306.401900)",
        "(327.120100, 139.668700, 306.608500)",
        "(328.103200, 138.035900, 306.558100)",
        "(329.280100, 136.478400, 306.327100)",
        "(329.254800, 133.522000, 306.582600)",
        "(329.254800, 133.522000, 306.582600)",
        "(329.815700, 132.400500, 305.674400)",
        "(330.043500, 130.849300, 304.951200)",
        "(329.259900, 128.753300, 305.112400)",
        "(328.692600, 127.277600, 303.325700)",
        "(328.692600, 127.277600, 303.325700)",
        "(327.894400, 125.485800, 302.560000)",
        "(325.781600, 123.199200, 302.824000)",
        "(324.695000, 122.916400, 301.257800)",
        "(323.825600, 122.459700, 298.759100)",
        "(323.825600, 122.459700, 298.759100)",
        "(321.980000, 121.075600, 298.614500)",
        "(320.360200, 121.038800, 296.769000)",
        "(319.083400, 120.600500, 295.383400)",
        "(317.055600, 119.559900, 295.338300)",
        "(316.258600, 119.572400, 295.031900)",
        "(315.427600, 120.545700, 292.283800)",
        "(313.955200, 120.894900, 290.545600)",
        "(311.843000, 121.084700, 290.004800)",
        "(310.425900, 122.236900, 287.512600)",
        "(310.425900, 122.236900, 287.512600)",
        "(309.230600, 122.284700, 286.629000)",
        "(307.640300, 123.368300, 284.943000)",
        "(306.247500, 124.168800, 283.567400)",
        "(304.757400, 124.678800, 282.862700)",
        "(304.757400, 124.678800, 282.862700)",
        "(303.586600, 125.308200, 281.813300)",
        "(301.736200, 127.194100, 279.658100)",
        "(300.136100, 128.245900, 278.258900)",
        "(298.533100, 129.275700, 277.368200)",
        "(298.533100, 129.275700, 277.368200)",
        "(297.957600, 129.389300, 277.146200)",
        "(296.813200, 131.433800, 275.080900)",
        "(295.554100, 131.934900, 275.101000)",
        "(294.831700, 131.069800, 276.602400)",
        "(294.831700, 131.069800, 276.602400)",
        "(293.628900, 132.144900, 275.461700)",
        "(292.210600, 134.234200, 273.907700)",
        "(291.315500, 134.843700, 273.739600)",
        "(291.032200, 134.483700, 275.117800)",
        "(291.032200, 134.483700, 275.117800)",
        "(290.424000, 136.617000, 272.857500)",
        "(289.224400, 138.883800, 271.283200)",
        "(288.023000, 140.176500, 271.095100)",
        "(287.376900, 142.032800, 270.319100)",
        "(287.376900, 142.032800, 270.319100)",
        "(286.768800, 144.658300, 268.182300)",
        "(286.356000, 147.127500, 266.280500)",
        "(285.778500, 149.407900, 265.057200)",
        "(285.182100, 152.560800, 263.304900)",
        "(285.182100, 152.560800, 263.304900)",
        "(284.909400, 155.312500, 261.194300)",
        "(284.758700, 158.923500, 258.519800)",
        "(284.736500, 162.460500, 255.822000)",
        "(284.615900, 165.994700, 253.786800)",
        "(284.615900, 165.994700, 253.786800)",
        "(284.679000, 167.875400, 252.799300)",
        "(284.629800, 171.746800, 250.066700)",
        "(284.631900, 174.933900, 248.349700)",
        "(284.784900, 177.986700, 247.243000)",
        "(284.784900, 177.986700, 247.243000)",
        "(284.764100, 180.377900, 246.204300)",
        "(284.884900, 182.320300, 245.713700)",
        "(285.170100, 183.420000, 245.999200)",
        "(285.778300, 183.959300, 247.460700)",
        "(285.778300, 183.959300, 247.460700)",
        "(286.186800, 183.655500, 249.062200)",
        "(286.452000, 183.721700, 250.548300)",
        "(286.640800, 183.228100, 252.830000)",
        "(287.179300, 181.162700, 257.109900)",
        "(287.179300, 181.162700, 257.109900)",
        "(287.403400, 180.338200, 259.456200)",
        "(287.747000, 179.251900, 262.158900)",
        "(288.303100, 177.519500, 265.310600)",
        "(289.059500, 175.682500, 269.186700)",
        "(289.059500, 175.682500, 269.186700)",
        "(289.446200, 174.115500, 272.096200)",
        "(290.083400, 172.526100, 274.986000)",
        "(291.194700, 171.869100, 276.722100)",
        "(292.953600, 170.612900, 279.422200)",
        "(292.953600, 170.612900, 279.422200)",
        "(293.969100, 169.540000, 281.632200)",
        "(295.282500, 168.878700, 282.993400)",
        "(296.323700, 167.781100, 285.022000)",
        "(298.447600, 165.933500, 287.890700)",
        "(298.447600, 165.933500, 287.890700)",
        "(299.906300, 164.667600, 289.783500)",
        "(301.058400, 163.338000, 291.859500)",
        "(302.092800, 162.243600, 293.593400)",
        "(304.686200, 160.846700, 295.416700)",
        "(304.686200, 160.846700, 295.416700)",
        "(306.346200, 160.778800, 295.623200)",
        "(307.701400, 160.007800, 296.551700)",
        "(309.174000, 158.627700, 298.217400)",
        "(310.934100, 157.367100, 299.536800)",
        "(310.934100, 157.367100, 299.536800)",
        "(312.006800, 156.508000, 300.295700)",
        "(313.425200, 155.594000, 300.977100)",
        "(314.545900, 154.962300, 301.279400)",
        "(315.633700, 153.835100, 301.858000)",
        "(315.633700, 153.835100, 301.858000)",
        "(316.561100, 152.870900, 302.179100)",
        "(317.409800, 151.815300, 302.263300)",
        "(317.896100, 150.795100, 302.627700)",
        "(318.946200, 149.137100, 302.708600)",
        "(318.946200, 149.137100, 302.708600)",
        "(319.628500, 147.835000, 302.956500)",
        "(319.689700, 145.922200, 303.510000)",
        "(320.133100, 144.129800, 303.817500)",
        "(320.945300, 140.396200, 304.822600)",
        "(320.945300, 140.396200, 304.822600)",
        "(321.331900, 137.955700, 305.519300)",
        "(322.107800, 136.416900, 305.104400)",
        "(322.845900, 134.632100, 304.671400)",
        "(323.363000, 130.943700, 305.002100)",
        "(323.363000, 130.943700, 305.002100)",
        "(323.766200, 128.777800, 305.138400)",
        "(324.463700, 127.238300, 304.136300)",
        "(324.073800, 124.386200, 304.598800)",
        "(323.733000, 122.041500, 303.650200)",
        "(323.733000, 122.041500, 303.650200)",
        "(323.858900, 121.044900, 302.479800)",
        "(323.248200, 119.763200, 301.987900)",
        "(322.449600, 119.001400, 301.095700)",
        "(321.563700, 118.405600, 299.126200)",
        "(321.563700, 118.405600, 299.126200)",
        "(320.447300, 117.718600, 298.598700)",
        "(318.923200, 117.177800, 297.646700)",
        "(317.177400, 116.902200, 296.983200)",
        "(315.528300, 117.175000, 295.496400)",
        "(315.528300, 117.175000, 295.496400)",
        "(314.385900, 117.152500, 294.740500)",
        "(312.419300, 117.913400, 293.491300)",
        "(310.889800, 118.704700, 292.182300)",
        "(309.306100, 120.076800, 290.465500)",
        "(309.306100, 120.076800, 290.465500)",
        "(307.954900, 121.045800, 288.823400)",
        "(306.130600, 122.115000, 287.569100)",
        "(304.487500, 122.679900, 287.065300)",
        "(303.249500, 123.872300, 285.498200)",
        "(303.249500, 123.872300, 285.498200)",
        "(301.885400, 125.526900, 283.521400)",
        "(300.334700, 126.402200, 282.721900)",
        "(299.028600, 126.685200, 282.675100)",
        "(297.808900, 127.006700, 282.458700)",
        "(297.808900, 127.006700, 282.458700)",
        "(296.423100, 128.956300, 280.518000)",
        "(295.331100, 129.807200, 279.866200)",
        "(294.788800, 130.104800, 279.831300)",
        "(293.424700, 131.507800, 278.694900)",
        "(293.424700, 131.507800, 278.694900)",
        "(292.250800, 133.209500, 277.175700)",
        "(291.338300, 133.687000, 277.359200)",
        "(291.039900, 133.129700, 278.502900)",
        "(290.767600, 134.453000, 277.225800)",
        "(290.767600, 134.453000, 277.225800)",
        "(289.851900, 137.238900, 274.771400)",
        "(288.750200, 137.954100, 275.253200)",
        "(288.469900, 137.776300, 276.302000)",
        "(287.828700, 139.222700, 275.810200)",
        "(287.828700, 139.222700, 275.810200)",
        "(286.894800, 142.925400, 272.883100)",
        "(285.929400, 145.464100, 271.877600)",
        "(285.746000, 147.285300, 270.981200)",
        "(285.913200, 149.282700, 270.214700)",
        "(285.913200, 149.282700, 270.214700)",
        "(285.412000, 152.604000, 268.494500)",
        "(284.930300, 156.936500, 265.717200)",
        "(285.115700, 159.217700, 264.693200)",
        "(285.874200, 162.519900, 262.951200)",
        "(285.874200, 162.519900, 262.951200)",
        "(285.855200, 166.322200, 260.481100)",
        "(285.808400, 169.985100, 258.631900)",
        "(286.005300, 172.533600, 257.596900)",
        "(286.776500, 175.731700, 256.411600)",
        "(286.776500, 175.731700, 256.411600)",
        "(287.097500, 178.141200, 255.445400)",
        "(287.369200, 179.954200, 255.319800)",
        "(288.014900, 180.988100, 255.643500)",
        "(289.313000, 181.963400, 256.265600)",
        "(289.313000, 181.963400, 256.265600)",
        "(289.988500, 182.574600, 256.915200)",
        "(290.696900, 183.193800, 257.648500)",
        "(291.828300, 183.372800, 258.282200)",
        "(292.968000, 182.990000, 260.231600)",
        "(292.968000, 182.990000, 260.231600)",
        "(293.034900, 182.702200, 262.025300)",
        "(293.309500, 182.467000, 263.450100)",
        "(294.175800, 181.587200, 264.902800)",
        "(295.315100, 179.016900, 268.974500)",
        "(295.315100, 179.016900, 268.974500)",
        "(295.849400, 178.799100, 270.015900)",
        "(296.694100, 178.218600, 271.115400)",
        "(297.976100, 176.530500, 273.457600)",
        "(300.298400, 174.690900, 275.597400)",
        "(300.298400, 174.690900, 275.597400)",
        "(301.015600, 173.040400, 278.209000)",
        "(302.421500, 171.872500, 279.736600)",
        "(304.298000, 171.267900, 280.003200)",
        "(306.014900, 169.579200, 282.558000)",
        "(306.014900, 169.579200, 282.558000)",
        "(307.587600, 168.409700, 283.805100)",
        "(308.974700, 167.346300, 284.994400)",
        "(309.962300, 165.966400, 287.132700)",
        "(312.265900, 164.290700, 289.071900)",
        "(312.265900, 164.290700, 289.071900)",
        "(313.822600, 163.397100, 290.017400)",
        "(315.336100, 162.215400, 291.456100)",
        "(317.085400, 161.000800, 292.385700)",
        "(319.057800, 159.554200, 293.229000)",
        "(319.057800, 159.554200, 293.229000)",
        "(320.005400, 158.174500, 294.344500)",
        "(321.127000, 156.975200, 294.970900)",
        "(322.256300, 156.070100, 295.205400)",
        "(323.191300, 154.090000, 296.328800)",
        "(323.191300, 154.090000, 296.328800)",
        "(324.007400, 152.479300, 297.009200)",
        "(324.690700, 151.063900, 297.945500)",
        "(325.594600, 149.605300, 298.517600)",
        "(326.976800, 147.580800, 298.723400)",
        "(326.976800, 147.580800, 298.723400)",
        "(327.622700, 145.687300, 299.782200)",
        "(328.417400, 143.998100, 300.403600)",
        "(329.317800, 142.369400, 300.576300)",
        "(330.357200, 139.983200, 300.924000)",
        "(330.357200, 139.983200, 300.924000)",
        "(330.804800, 137.970000, 301.486900)",
        "(331.127000, 136.308400, 301.289900)",
        "(331.352500, 134.674000, 301.050700)",
        "(331.693100, 132.246900, 300.505500)",
        "(331.693100, 132.246900, 300.505500)",
        "(331.300100, 130.309500, 300.448100)",
        "(330.656900, 128.642200, 300.185100)",
        "(329.423100, 126.174600, 299.719200)",
        "(328.521600, 124.861000, 299.409800)",
        "(328.521600, 124.861000, 299.409800)",
        "(328.161700, 124.043300, 297.982400)",
        "(326.927900, 122.831200, 297.209000)",
        "(324.914800, 121.619800, 297.337400)",
        "(323.825100, 121.745000, 294.727500)",
        "(323.825100, 121.745000, 294.727500)",
        "(322.769300, 121.094400, 293.937200)",
        "(320.977000, 120.778100, 293.304300)",
        "(319.284900, 120.802700, 292.247900)",
        "(317.234400, 121.121000, 290.693700)",
        "(317.234400, 121.121000, 290.693700)",
        "(316.102500, 121.643900, 289.441700)",
        "(314.493500, 122.532700, 287.777200)",
        "(312.739800, 123.444600, 286.583300)",
        "(310.887500, 124.536000, 284.748300)",
        "(310.887500, 124.536000, 284.748300)",
        "(309.631200, 125.344500, 283.640600)",
        "(308.107800, 126.739400, 281.960800)",
        "(306.893200, 127.723100, 280.744700)",
        "(305.215400, 128.684000, 279.622900)",
        "(305.215400, 128.684000, 279.622900)",
        "(303.775400, 129.548200, 278.678700)",
        "(302.317500, 130.662000, 277.569000)",
        "(301.219300, 131.341500, 276.878100)",
        "(300.063100, 131.820100, 276.362300)",
        "(300.063100, 131.820100, 276.362300)",
        "(298.978200, 132.786700, 275.419900)",
        "(297.649800, 134.081800, 274.348900)",
        "(296.816000, 134.814700, 273.829700)",
        "(296.189300, 134.464100, 274.275100)",
        "(296.189300, 134.464100, 274.275100)",
        "(295.069600, 135.962300, 272.618900)",
        "(293.790400, 137.272700, 271.693900)",
        "(292.775700, 137.306200, 272.033000)",
        "(291.998800, 137.150800, 272.599500)",
        "(291.998800, 137.150800, 272.599500)",
        "(291.159000, 139.911300, 269.649800)",
        "(290.265900, 141.833700, 268.149500)",
        "(289.590900, 143.067900, 267.347000)",
        "(289.349900, 143.902200, 266.798500)",
        "(289.349900, 143.902200, 266.798500)",
        "(288.995000, 146.234900, 264.554000)",
        "(288.322900, 148.014300, 263.114300)",
        "(287.568800, 149.737300, 262.272200)",
        "(286.938000, 150.486300, 262.401400)",
        "(286.938000, 150.486300, 262.401400)",
        "(286.410000, 152.735500, 260.544400)",
        "(285.967600, 156.524400, 257.003800)",
        "(285.427500, 159.735100, 254.720100)",
        "(285.152600, 162.983400, 252.563600)",
        "(285.152600, 162.983400, 252.563600)",
        "(285.186000, 165.668400, 250.289300)",
        "(285.379900, 169.337100, 246.831800)",
        "(285.132800, 173.838000, 243.391800)",
        "(284.753700, 181.412300, 237.885800)",
        "(284.753700, 181.412300, 237.885800)",
        "(284.738400, 185.794600, 234.767400)",
        "(284.846100, 189.136900, 232.673400)",
        "(285.247000, 191.665600, 231.455500)",
        "(286.047900, 194.336700, 230.591200)",
        "(286.047900, 194.336700, 230.591200)",
        "(286.633100, 196.552300, 229.792800)",
        "(287.172500, 197.669100, 230.198400)",
        "(287.900400, 198.487000, 230.799500)",
        "(288.522900, 199.220200, 232.672100)",
        "(288.522900, 199.220200, 232.672100)",
        "(288.722900, 200.641100, 233.899800)",
        "(288.967700, 202.089400, 234.983600)",
        "(289.679100, 201.802600, 236.953200)",
        "(291.468500, 198.407000, 241.565100)",
        "(291.468500, 198.407000, 241.565100)",
        "(291.997700, 197.909400, 243.758400)",
        "(292.480000, 197.116500, 246.252300)",
        "(292.977800, 195.556800, 248.684100)",
        "(293.485400, 193.138100, 252.681900)",
        "(293.485400, 193.138100, 252.681900)",
        "(293.548400, 191.337300, 255.892700)",
        "(293.865400, 189.484400, 258.980700)",
        "(294.491900, 187.314900, 261.742600)",
        "(295.464100, 183.087700, 266.876200)",
        "(295.464100, 183.087700, 266.876200)",
        "(296.110900, 180.479800, 270.272400)",
        "(296.649800, 178.297500, 273.089900)",
        "(297.234900, 176.017100, 275.791400)",
        "(299.371600, 171.868600, 280.155600)",
        "(299.371600, 171.868600, 280.155600)",
        "(301.027900, 170.355500, 281.772900)",
        "(302.350300, 168.805500, 283.142900)",
        "(303.527300, 166.954000, 285.076200)",
        "(305.442300, 164.575400, 287.784700)",
        "(305.442300, 164.575400, 287.784700)",
        "(306.527000, 163.362400, 289.131800)",
        "(307.630800, 161.760400, 290.845800)",
        "(308.901700, 159.826700, 292.677300)",
        "(310.007900, 157.927500, 295.289600)",
        "(310.007900, 157.927500, 295.289600)",
        "(311.291200, 156.656100, 296.487700)",
        "(312.684100, 155.219500, 297.872100)",
        "(313.576800, 154.394400, 298.868200)",
        "(315.616300, 153.438600, 299.149400)",
        "(315.616300, 153.438600, 299.149400)",
        "(316.523500, 152.340500, 300.064300)",
        "(317.504300, 151.407500, 300.601600)",
        "(318.541200, 149.705000, 301.804700)",
        "(319.745100, 147.171800, 303.516400)",
        "(319.745100, 147.171800, 303.516400)",
        "(320.575800, 145.898400, 304.075600)",
        "(321.732400, 144.473600, 304.730900)",
        "(322.793300, 142.757300, 305.437200)",
        "(324.198700, 140.976200, 305.507200)",
        "(324.198700, 140.976200, 305.507200)",
        "(324.945200, 139.562600, 305.732100)",
        "(325.642200, 137.940400, 305.898300)",
        "(326.030800, 136.313200, 306.214200)",
        "(326.943500, 133.646700, 306.834100)",
        "(326.943500, 133.646700, 306.834100)",
        "(327.531900, 132.015600, 306.875100)",
        "(327.983000, 130.403300, 307.058300)",
        "(328.552200, 129.131500, 306.638800)",
        "(329.526100, 126.531800, 306.344100)",
        "(329.526100, 126.531800, 306.344100)",
        "(329.539200, 124.659600, 306.469300)",
        "(329.973500, 123.570000, 305.697200)",
        "(330.305100, 122.571800, 304.597000)",
        "(329.479800, 120.347900, 303.848800)",
        "(329.479800, 120.347900, 303.848800)",
        "(328.642200, 118.644000, 303.455600)",
        "(327.010200, 116.924100, 303.460400)",
        "(326.238300, 116.331700, 302.156800)",
        "(324.812300, 115.206900, 300.727100)",
        "(324.812300, 115.206900, 300.727100)",
        "(323.484600, 114.885200, 299.707800)",
        "(322.342000, 114.719400, 298.513000)",
        "(320.797600, 114.679600, 297.449300)",
        "(318.279400, 115.142200, 295.854400)",
        "(318.279400, 115.142200, 295.854400)",
        "(316.879900, 115.946900, 294.200700)",
        "(315.178100, 117.242500, 292.364500)",
        "(313.194900, 118.536800, 290.917100)",
        "(310.886500, 120.384700, 288.786100)",
        "(310.886500, 120.384700, 288.786100)",
        "(309.684900, 121.581800, 287.375200)",
        "(308.107800, 123.180300, 285.286100)",
        "(306.083700, 124.542200, 284.284300)",
        "(304.218800, 126.483100, 282.416100)",
        "(304.218800, 126.483100, 282.416100)",
        "(303.086200, 127.415900, 281.477600)",
        "(301.347800, 128.976300, 279.973400)",
        "(299.707500, 130.427900, 279.058700)",
        "(298.412100, 131.822400, 277.789600)",
        "(298.412100, 131.822400, 277.789600)",
        "(297.580600, 132.859200, 276.879200)",
        "(296.600200, 134.524000, 275.465800)",
        "(295.539100, 135.479300, 274.926000)",
        "(294.588800, 136.706400, 274.353900)",
        "(294.588800, 136.706400, 274.353900)",
        "(293.852500, 138.254400, 273.110500)",
        "(292.897500, 139.998800, 271.944200)",
        "(291.990400, 141.298300, 271.224700)",
        "(291.473300, 141.396400, 272.177700)",
        "(291.473300, 141.396400, 272.177700)",
        "(290.611700, 143.458500, 270.527900)",
        "(289.487300, 145.751400, 269.277900)",
        "(288.881900, 147.297000, 268.457100)",
        "(288.235000, 148.484400, 268.626600)",
        "(288.235000, 148.484400, 268.626600)",
        "(287.540300, 150.144500, 267.828800)",
        "(286.781300, 152.883100, 266.318600)",
        "(286.260800, 154.713500, 265.556900)",
        "(285.588000, 157.554400, 264.439100)",
        "(285.588000, 157.554400, 264.439100)",
        "(285.416000, 160.615000, 262.555000)",
        "(285.244700, 162.808900, 261.527300)",
        "(285.215400, 164.181800, 261.266100)",
        "(285.204700, 166.133100, 260.877700)",
        "(285.204700, 166.133100, 260.877700)",
        "(284.937100, 168.786500, 259.601900)",
        "(284.682200, 171.214500, 258.870600)",
        "(284.904100, 172.047000, 259.348400)",
        "(285.143200, 174.377200, 259.317500)",
        "(285.143200, 174.377200, 259.317500)",
        "(285.412400, 176.390100, 258.727000)",
        "(285.813400, 176.923500, 259.553800)",
        "(286.425800, 177.285600, 260.799700)",
        "(287.099500, 179.089700, 261.307800)",
        "(287.099500, 179.089700, 261.307800)",
        "(287.979400, 178.945700, 262.626900)",
        "(289.008500, 178.267100, 264.799500)",
        "(289.508400, 179.170300, 265.162000)",
        "(290.970200, 181.075900, 264.752000)",
        "(290.970200, 181.075900, 264.752000)",
        "(292.159700, 181.954900, 264.719800)",
        "(293.184400, 182.415500, 265.134100)",
        "(293.993300, 182.604600, 265.898500)",
        "(295.634000, 181.229400, 268.670000)",
        "(295.634000, 181.229400, 268.670000)",
        "(296.934200, 180.536400, 270.024500)",
        "(297.827600, 179.946700, 271.442300)",
        "(298.189800, 178.553600, 273.903700)",
        "(299.384000, 176.879500, 276.194300)",
        "(299.384000, 176.879500, 276.194300)",
        "(299.999400, 176.487800, 277.150700)",
        "(300.368600, 175.295700, 278.936100)",
        "(301.189600, 174.168700, 280.203100)",
        "(302.078300, 172.736400, 281.908600)",
        "(302.078300, 172.736400, 281.908600)",
        "(302.095300, 171.194600, 283.939200)",
        "(302.647700, 169.634300, 285.616500)",
        "(303.680200, 168.755700, 286.246200)",
        "(305.010400, 166.542900, 288.521400)",
        "(305.010400, 166.542900, 288.521400)",
        "(305.582200, 165.691600, 289.399400)",
        "(306.530300, 164.771400, 289.906600)",
        "(307.768900, 163.084000, 291.255700)",
        "(308.943600, 161.208700, 292.423600)",
        "(308.943600, 161.208700, 292.423600)",
        "(309.214700, 159.715200, 293.906400)",
        "(310.090200, 158.124700, 294.940000)",
        "(311.225400, 156.384200, 296.030700)",
        "(312.634900, 154.968500, 296.538500)",
        "(312.634900, 154.968500, 296.538500)",
        "(313.628400, 153.517300, 297.260700)",
        "(314.320100, 151.458800, 298.517000)",
        "(315.162200, 150.513000, 298.723100)",
        "(316.794100, 148.867500, 298.641800)",
        "(316.794100, 148.867500, 298.641800)",
        "(317.435000, 146.687500, 299.800800)",
        "(318.059900, 145.214600, 300.165600)",
        "(319.026300, 144.317400, 299.555000)",
        "(319.825000, 141.976200, 299.692700)",
        "(319.825000, 141.976200, 299.692700)",
        "(319.900300, 140.203900, 300.040200)",
        "(319.972400, 138.594100, 300.111400)",
        "(320.090800, 137.221600, 300.020000)",
        "(320.878700, 135.352100, 299.216600)",
        "(320.878700, 135.352100, 299.216600)",
        "(321.394100, 134.255900, 298.506100)",
        "(321.457600, 133.761900, 297.419700)",
        "(321.824800, 132.696300, 296.852400)",
        "(320.992000, 130.490000, 296.839300)",
        "(320.992000, 130.490000, 296.839300)",
        "(320.335600, 129.436400, 296.207200)",
        "(319.484200, 128.722500, 295.722900)",
        "(318.983000, 128.603400, 294.558200)",
        "(317.441800, 128.700500, 293.085300)",
        "(317.441800, 128.700500, 293.085300)",
        "(316.827300, 128.954200, 291.738000)",
        "(315.712000, 129.223200, 290.792800)",
        "(314.346400, 130.082900, 289.371200)",
        "(312.708600, 131.287900, 287.305000)",
        "(312.708600, 131.287900, 287.305000)",
        "(311.618300, 132.362100, 285.978900)",
        "(310.548000, 133.506000, 284.194100)",
        "(309.281200, 134.943500, 282.480200)",
        "(308.020200, 136.668700, 280.078000)",
        "(308.020200, 136.668700, 280.078000)",
        "(307.079200, 138.092200, 278.509000)",
        "(306.149400, 139.254000, 277.175700)",
        "(305.441300, 140.510600, 275.441800)",
        "(303.984300, 142.667100, 272.975400)",
        "(303.984300, 142.667100, 272.975400)",
        "(303.212200, 143.636800, 271.889300)",
        "(302.386100, 144.726400, 270.623900)",
        "(301.714200, 146.384300, 268.239100)",
        "(300.363400, 148.505800, 265.962900)",
        "(300.363400, 148.505800, 265.962900)",
        "(299.847600, 148.768100, 265.560000)",
        "(299.060400, 150.366400, 263.603400)",
        "(298.063400, 151.746500, 262.142900)",
        "(296.390300, 153.209500, 260.796400)",
        "(296.390300, 153.209500, 260.796400)",
        "(295.160700, 154.858500, 259.276100)",
        "(293.927800, 156.516600, 257.964200)",
        "(292.876200, 159.410700, 255.644800)",
        "(292.071500, 162.641900, 253.098500)",
        "(292.071500, 162.641900, 253.098500)",
        "(291.310300, 166.179600, 250.365200)",
        "(290.525900, 170.241400, 247.325600)",
        "(290.212600, 173.225200, 245.246500)",
        "(290.298400, 175.184100, 244.476600)",
        "(290.298400, 175.184100, 244.476600)",
        "(290.099700, 179.595200, 241.297100)",
        "(289.948100, 183.812100, 238.720000)",
        "(290.207900, 185.680100, 237.892800)",
        "(290.906700, 188.263600, 237.448500)",
        "(290.906700, 188.263600, 237.448500)",
        "(291.487700, 191.479400, 235.806300)",
        "(291.772100, 193.663200, 235.300200)",
        "(292.206400, 194.700700, 235.885500)",
        "(293.175600, 195.455200, 237.418300)",
        "(293.175600, 195.455200, 237.418300)",
        "(293.474500, 196.772200, 238.196300)",
        "(294.085100, 196.562300, 239.800700)",
        "(294.938900, 195.969600, 241.709500)",
        "(295.341600, 196.808000, 243.774100)",
        "(295.341600, 196.808000, 243.774100)",
        "(295.662900, 196.916900, 245.496300)",
        "(296.720700, 196.159200, 247.425300)",
        "(297.290600, 195.210400, 249.793600)",
        "(297.720200, 195.456500, 252.316100)",
        "(297.720200, 195.456500, 252.316100)",
        "(298.330300, 194.376500, 254.615200)",
        "(298.862800, 193.266900, 257.103300)",
        "(299.246700, 192.714600, 259.191800)",
        "(300.256900, 190.852000, 262.824400)",
        "(300.256900, 190.852000, 262.824400)",
        "(300.765700, 189.904800, 265.081200)",
        "(301.071000, 189.226800, 267.148100)",
        "(301.835100, 187.671900, 269.938400)",
        "(304.050000, 185.740500, 272.952100)",
        "(304.050000, 185.740500, 272.952100)",
        "(304.462900, 185.102900, 274.877300)",
        "(305.165100, 183.412400, 277.499100)",
        "(306.350800, 182.028600, 279.690200)",
        "(307.422600, 180.214500, 283.378100)",
        "(307.422600, 180.214500, 283.378100)",
        "(308.553600, 177.520500, 287.064800)",
        "(310.242300, 176.298800, 288.454900)",
        "(311.490900, 175.603900, 289.785400)",
        "(313.755000, 173.740100, 292.227800)",
        "(313.755000, 173.740100, 292.227800)",
        "(314.977900, 173.049600, 293.315700)",
        "(316.671500, 172.421500, 293.916600)",
        "(318.316500, 170.976000, 295.270100)",
        "(319.819500, 168.810200, 297.265300)",
        "(319.819500, 168.810200, 297.265300)",
        "(320.950500, 167.190300, 298.490200)",
        "(322.265400, 165.806200, 299.197500)",
        "(323.259200, 164.477100, 299.261700)",
        "(323.916200, 161.363800, 300.203100)",
        "(323.916200, 161.363800, 300.203100)",
        "(324.433600, 159.597600, 300.186900)",
        "(325.203200, 158.717200, 299.270500)",
        "(326.193000, 156.017900, 298.564400)",
        "(326.380700, 153.412200, 298.380900)",
        "(326.380700, 153.412200, 298.380900)",
        "(325.483300, 150.823300, 298.772400)",
        "(324.883300, 148.687300, 298.370500)",
        "(325.188800, 146.986500, 297.210800)",
        "(324.243900, 143.986200, 295.872600)",
        "(324.243900, 143.986200, 295.872600)",
        "(322.545400, 142.093400, 295.280700)",
        "(321.200000, 140.829900, 294.101400)",
        "(320.685800, 140.132400, 291.858000)",
        "(318.456000, 138.818900, 290.166200)",
        "(318.456000, 138.818900, 290.166200)",
        "(317.402700, 138.646800, 288.175400)",
        "(316.136200, 138.185300, 286.870700)",
        "(314.518100, 137.659700, 285.802700)",
        "(312.822000, 138.007200, 283.452800)",
        "(312.822000, 138.007200, 283.452800)",
        "(311.827100, 138.245600, 281.827900)",
        "(309.979000, 138.796900, 280.415100)",
        "(308.335200, 139.807500, 278.579100)",
        "(306.470800, 141.451000, 275.933500)",
        "(306.470800, 141.451000, 275.933500)",
        "(305.291900, 142.787500, 274.138700)",
        "(304.356400, 144.248900, 271.907700)",
        "(303.321000, 145.512100, 270.183400)",
        "(301.816600, 147.038600, 268.170900)",
        "(301.816600, 147.038600, 268.170900)",
        "(300.775600, 148.023700, 266.954500)",
        "(300.025300, 149.373200, 265.167600)",
        "(299.294700, 150.158900, 263.994600)",
        "(298.438200, 151.035200, 262.737500)",
        "(298.438200, 151.035200, 262.737500)",
        "(297.710100, 151.827400, 261.846200)",
        "(296.929100, 152.762700, 260.879000)",
        "(296.293600, 153.282200, 260.367200)",
        "(295.271600, 153.469400, 260.370300)",
        "(295.271600, 153.469400, 260.370300)",
        "(294.119300, 155.733300, 258.258100)",
        "(293.384500, 157.251800, 256.862500)",
        "(292.861600, 157.553800, 256.718600)",
        "(291.698800, 159.267400, 255.643400)",
        "(291.698800, 159.267400, 255.643400)",
        "(290.900100, 161.902100, 253.455400)",
        "(290.094000, 162.670800, 253.532200)",
        "(289.747300, 161.866900, 255.213700)",
        "(289.586800, 165.892900, 251.565600)",
        "(289.586800, 165.892900, 251.565600)",
        "(289.188600, 167.585500, 250.389200)",
        "(288.332500, 169.644900, 249.572400)",
        "(287.758500, 169.893400, 250.406800)",
        "(287.209200, 174.340000, 247.316700)",
        "(287.209200, 174.340000, 247.316700)",
        "(287.127400, 177.171900, 245.333800)",
        "(287.487700, 180.104100, 243.420800)",
        "(288.090600, 181.414800, 243.011400)",
        "(288.327900, 184.962300, 241.512000)",
        "(288.327900, 184.962300, 241.512000)",
        "(288.562300, 188.889800, 238.985700)",
        "(288.953700, 191.483300, 237.798400)",
        "(289.431000, 193.115100, 237.614900)",
        "(289.937300, 196.350800, 237.097900)",
        "(289.937300, 196.350800, 237.097900)",
        "(290.558500, 197.396800, 237.573200)",
        "(291.119000, 198.009600, 238.540000)",
        "(291.685300, 198.764500, 239.774000)",
        "(292.606200, 198.508700, 242.565500)",
        "(292.606200, 198.508700, 242.565500)",
        "(293.189900, 197.932500, 244.882400)",
        "(293.655600, 197.601200, 247.040400)",
        "(294.161700, 197.044600, 249.509800)",
        "(294.972600, 195.810200, 253.148600)",
        "(294.972600, 195.810200, 253.148600)",
        "(295.516600, 194.945100, 255.740300)",
        "(296.166700, 193.313300, 258.767000)",
        "(296.380600, 192.171500, 261.669300)",
        "(297.198100, 190.531100, 265.776000)",
        "(297.198100, 190.531100, 265.776000)",
        "(298.468900, 188.312000, 269.063800)",
        "(299.794600, 186.789600, 271.939700)",
        "(300.862200, 185.964500, 273.782000)",
        "(301.728100, 184.062700, 277.413800)",
        "(301.728100, 184.062700, 277.413800)",
        "(302.841400, 182.588200, 279.791500)",
        "(303.713300, 181.392400, 281.736600)",
        "(304.165100, 180.044500, 283.780000)",
        "(306.623900, 179.246200, 284.569800)",
        "(306.623900, 179.246200, 284.569800)",
        "(308.003200, 178.752700, 285.125100)",
        "(309.185500, 177.889800, 286.057200)",
        "(310.714700, 176.392100, 287.449900)",
        "(313.168500, 175.046100, 288.499700)",
        "(313.168500, 175.046100, 288.499700)",
        "(314.305900, 173.742300, 289.424800)",
        "(315.223000, 172.260300, 290.347800)",
        "(316.275200, 170.630800, 291.411300)",
        "(317.318100, 169.434800, 291.768200)",
        "(317.318100, 169.434800, 291.768200)",
        "(317.833600, 169.286400, 291.576900)",
        "(319.302600, 168.271100, 291.421900)",
        "(320.516800, 167.597600, 291.227600)",
        "(320.946000, 166.473900, 291.217000)",
        "(320.946000, 166.473900, 291.217000)",
        "(321.392500, 164.415600, 291.866600)",
        "(321.496400, 161.578400, 293.207200)",
        "(321.599700, 159.085400, 294.466200)",
        "(323.546200, 157.042700, 293.711400)",
        "(323.546200, 157.042700, 293.711400)",
        "(324.218800, 154.264500, 294.487500)",
        "(324.440600, 151.606300, 295.016400)",
        "(324.729100, 149.093900, 295.425300)",
        "(325.995100, 146.571000, 294.314300)",
        "(325.995100, 146.571000, 294.314300)",
        "(326.257600, 144.281900, 294.047800)",
        "(325.442500, 141.736000, 294.379200)",
        "(324.541400, 140.231500, 293.919900)",
        "(323.619900, 138.261200, 292.392100)",
        "(323.619900, 138.261200, 292.392100)",
        "(322.531600, 136.756300, 292.167200)",
        "(321.716600, 136.134400, 290.729500)",
        "(320.531400, 135.282900, 289.954100)",
        "(318.531800, 134.573900, 288.781100)",
        "(318.531800, 134.573900, 288.781100)",
        "(317.528100, 134.296900, 287.577400)",
        "(315.906300, 134.190400, 286.867700)",
        "(315.016700, 135.004500, 285.180400)",
        "(313.947200, 136.029400, 282.638900)",
        "(313.947200, 136.029400, 282.638900)",
        "(312.643400, 136.453600, 281.581500)",
        "(311.470900, 137.210000, 280.115200)",
        "(309.976100, 137.693600, 279.288600)",
        "(308.377300, 138.859500, 277.137600)",
        "(308.377300, 138.859500, 277.137600)",
        "(307.116100, 140.155500, 275.550300)",
        "(306.191400, 141.331200, 274.047000)",
        "(305.099300, 142.518200, 272.745100)",
        "(304.198000, 144.524500, 270.370400)",
        "(304.198000, 144.524500, 270.370400)",
        "(303.314600, 145.637400, 269.082200)",
        "(301.567000, 146.592700, 267.986100)",
        "(299.767400, 148.242700, 266.135400)",
        "(297.744700, 150.779100, 263.491000)",
        "(297.744700, 150.779100, 263.491000)",
        "(297.270600, 152.399200, 261.594500)",
        "(296.548600, 154.684900, 259.090600)",
        "(295.761900, 156.596600, 257.165100)",
        "(294.162000, 158.851000, 255.361300)",
        "(294.162000, 158.851000, 255.361300)",
        "(293.175100, 161.020500, 253.350100)",
        "(292.573300, 163.684300, 250.684100)",
        "(292.248000, 165.463900, 248.843300)",
        "(291.620600, 167.751000, 247.109000)",
        "(291.620600, 167.751000, 247.109000)",
        "(290.995100, 170.782100, 244.268800)",
        "(290.655000, 173.377500, 241.977900)",
        "(290.504700, 175.013400, 240.951200)",
        "(289.966200, 178.521300, 238.047300)",
        "(289.966200, 178.521300, 238.047300)",
        "(289.919300, 181.387000, 235.530400)",
        "(289.740200, 182.879100, 234.607400)",
        "(289.521500, 184.032900, 234.269100)",
        "(289.816700, 189.248200, 229.063300)",
        "(289.816700, 189.248200, 229.063300)",
        "(290.039500, 190.867600, 227.934500)",
        "(290.159500, 192.061500, 227.717000)",
        "(290.284200, 194.910800, 225.738500)",
        "(290.689200, 199.452600, 222.776100)",
        "(290.689200, 199.452600, 222.776100)",
        "(290.462600, 200.738000, 223.093000)",
        "(290.096600, 200.193300, 225.458700)",
        "(290.108900, 201.948700, 224.704100)",
        "(290.001300, 204.566200, 224.651100)",
        "(290.001300, 204.566200, 224.651100)",
        "(290.270400, 203.665200, 226.974900)",
        "(290.659000, 203.307900, 228.864900)",
        "(290.840500, 204.429100, 229.471000)",
        "(291.765200, 203.766000, 232.646600)",
        "(291.765200, 203.766000, 232.646600)",
        "(292.107200, 203.023900, 235.059400)",
        "(292.340200, 203.509400, 236.617400)",
        "(292.859800, 203.013300, 239.167000)",
        "(293.803800, 200.289500, 244.305400)",
        "(293.803800, 200.289500, 244.305400)",
        "(294.012300, 200.383100, 246.508100)",
        "(294.526500, 198.821800, 249.791800)",
        "(295.631300, 195.946400, 253.819500)",
        "(296.523400, 194.121900, 257.731800)",
        "(296.523400, 194.121900, 257.731800)",
        "(296.360900, 193.176300, 260.554600)",
        "(297.002300, 190.157400, 264.758700)",
        "(298.147400, 187.910600, 267.625800)",
        "(299.277800, 185.514700, 271.385700)",
        "(299.277800, 185.514700, 271.385700)",
        "(300.609300, 182.698100, 274.867300)",
        "(302.251800, 181.211700, 276.747000)",
        "(303.493900, 180.444200, 278.161400)",
        "(304.797700, 177.285000, 282.283400)",
        "(304.797700, 177.285000, 282.283400)",
        "(306.233600, 175.402900, 284.390800)",
        "(307.471200, 174.399400, 285.601700)",
        "(308.674400, 172.855300, 287.708700)",
        "(311.612800, 170.834200, 289.434900)",
        "(311.612800, 170.834200, 289.434900)",
        "(312.808800, 169.574200, 290.875300)",
        "(313.936400, 167.917400, 292.647200)",
        "(315.280300, 166.064100, 294.243300)",
        "(316.952800, 164.200800, 295.924300)",
        "(316.952800, 164.200800, 295.924300)",
        "(318.349200, 163.035700, 296.791300)",
        "(319.955200, 161.607400, 297.451400)",
        "(321.158800, 160.027000, 298.819000)",
        "(323.073700, 158.790100, 299.104300)",
        "(323.073700, 158.790100, 299.104300)",
        "(324.294600, 157.473400, 299.903400)",
        "(325.476100, 155.965900, 300.632200)",
        "(326.588000, 154.453000, 301.164700)",
        "(327.464800, 152.188700, 301.870500)",
        "(327.464800, 152.188700, 301.870500)",
        "(328.070000, 150.550100, 302.013900)",
        "(328.025100, 148.573100, 302.585400)",
        "(328.683800, 146.793300, 302.480100)",
        "(329.544800, 144.088900, 302.012000)",
        "(329.544800, 144.088900, 302.012000)",
        "(329.233100, 141.390000, 302.757700)",
        "(328.964400, 139.665400, 302.274400)",
        "(328.986300, 137.387300, 301.152800)",
        "(328.990700, 135.633800, 300.526500)",
        "(328.990700, 135.633800, 300.526500)",
        "(328.696100, 133.411800, 300.429200)",
        "(327.240200, 131.375800, 300.617500)",
        "(326.946200, 129.959000, 299.747600)",
        "(325.784600, 126.559100, 299.912300)",
        "(325.784600, 126.559100, 299.912300)",
        "(324.116000, 124.651600, 300.325600)",
        "(323.593300, 123.965000, 298.982400)",
        "(322.864200, 122.571300, 298.639100)",
        "(321.629300, 120.827900, 298.373700)",
        "(321.629300, 120.827900, 298.373700)",
        "(320.031300, 120.248900, 297.660900)",
        "(318.519800, 119.206700, 297.652200)",
        "(317.340200, 118.644000, 297.734500)",
        "(316.131400, 118.582000, 296.425200)",
        "(316.131400, 118.582000, 296.425200)",
        "(314.327000, 119.474200, 294.997300)",
        "(312.945800, 119.711300, 294.230200)",
        "(311.969000, 119.604900, 294.066300)",
        "(310.080900, 120.285100, 292.599500)",
        "(310.080900, 120.285100, 292.599500)",
        "(308.230000, 121.189600, 291.507300)",
        "(307.099700, 120.847500, 291.640500)",
        "(306.236200, 120.908900, 291.514600)",
        "(303.671800, 121.694800, 290.187300)",
        "(303.671800, 121.694800, 290.187300)",
        "(302.431400, 122.642600, 289.177400)",
        "(301.549600, 122.618900, 289.353100)",
        "(300.447200, 122.699200, 289.420600)",
        "(298.031200, 123.221700, 288.954200)",
        "(298.031200, 123.221700, 288.954200)",
        "(296.745300, 123.266500, 289.108500)",
        "(296.062100, 123.273500, 289.251800)",
        "(295.187200, 123.571600, 289.143200)",
        "(293.300000, 125.425400, 287.290300)",
        "(293.300000, 125.425400, 287.290300)",
        "(292.144300, 125.639100, 287.573200)",
        "(291.643100, 125.871700, 287.819400)",
        "(291.216200, 126.752200, 286.903600)",
        "(289.823500, 129.147700, 284.689400)",
        "(289.823500, 129.147700, 284.689400)",
        "(288.979700, 130.137500, 284.134100)",
        "(288.336900, 131.162400, 283.775200)",
        "(287.921100, 133.070100, 282.230000)",
        "(287.254100, 136.033400, 279.659500)",
        "(287.254100, 136.033400, 279.659500)",
        "(287.241600, 137.743500, 278.440600)",
        "(287.437300, 139.727400, 277.257600)",
        "(287.399400, 142.100300, 275.337200)",
        "(287.742600, 145.816000, 272.170100)",
        "(287.742600, 145.816000, 272.170100)",
        "(288.402400, 148.280200, 270.009900)",
        "(288.626100, 151.421200, 267.678400)",
        "(288.332400, 155.788500, 264.791300)",
        "(288.352500, 161.602500, 260.671300)",
        "(288.352500, 161.602500, 260.671300)",
        "(288.615100, 164.601200, 258.919800)",
        "(289.024100, 166.967400, 257.867900)",
        "(289.602000, 169.866100, 256.000200)",
        "(290.142200, 172.979200, 255.055900)",
        "(290.142200, 172.979200, 255.055900)",
        "(290.542600, 174.682800, 255.042000)",
        "(291.138200, 175.912300, 255.334200)",
        "(292.047900, 177.006300, 256.749900)",
        "(293.040000, 176.788100, 258.263900)",
        "(293.040000, 176.788100, 258.263900)",
        "(294.129500, 177.086100, 259.333600)",
        "(295.154200, 176.998600, 260.872500)",
        "(296.054300, 176.440400, 262.905800)",
        "(297.533800, 175.788200, 265.485700)",
[truncated: 265,414 more chars]
