# Supplementary material for: Playing the mirror game in virtual reality with an autonomous character
Source: Sci Rep. 2022 Dec 9;12:21329. doi: 10.1038/s41598-022-25197-z (PMC9734752; doi:10.1038/s41598-022-25197-z)
Supplement: Supplementary file 2 — Supplementary Information 1. [file 41598_2022_25197_MOESM2_ESM.zip › Data/Couple23/condition1_trial1_player2.json]

{
    "isFemale": false,
    "eyesLevel": 1.6687366962432862,
    "timestamps": [
        0.0,
        0.019989013671875,
        0.0399932861328125,
        0.05999755859375,
        0.0800018310546875,
        0.0999908447265625,
        0.1199951171875,
        0.1399993896484375,
        0.1599884033203125,
        0.17999267578125,
        0.1999969482421875,
        0.220001220703125,
        0.239990234375,
        0.2599945068359375,
        0.279998779296875,
        0.29998779296875,
        0.3199920654296875,
        0.339996337890625,
        0.3600006103515625,
        0.3799896240234375,
        0.399993896484375,
        0.4199981689453125,
        0.44000244140625,
        0.459991455078125,
        0.4799957275390625,
        0.5,
        0.519989013671875,
        0.5399932861328125,
        0.55999755859375,
        0.5800018310546875,
        0.5999908447265625,
        0.6199951171875,
        0.6399993896484375,
        0.6599884033203125,
        0.67999267578125,
        0.6999969482421875,
        0.720001220703125,
        0.739990234375,
        0.7599945068359375,
        0.779998779296875,
        0.79998779296875,
        0.8199920654296875,
        0.839996337890625,
        0.8600006103515625,
        0.8799896240234375,
        0.899993896484375,
        0.9199981689453125,
        0.94000244140625,
        0.959991455078125,
        0.9799957275390625,
        1.0,
        1.019989013671875,
        1.0399932861328126,
        1.05999755859375,
        1.0800018310546876,
        1.0999908447265626,
        1.1199951171875,
        1.1399993896484376,
        1.1599884033203126,
        1.17999267578125,
        1.1999969482421876,
        1.220001220703125,
        1.239990234375,
        1.2599945068359376,
        1.279998779296875,
        1.29998779296875,
        1.3199920654296876,
        1.339996337890625,
        1.3600006103515626,
        1.3799896240234376,
        1.399993896484375,
        1.4199981689453126,
        1.44000244140625,
        1.459991455078125,
        1.4799957275390626,
        1.5,
        1.519989013671875,
        1.5399932861328126,
        1.55999755859375,
        1.5800018310546876,
        1.5999908447265626,
        1.6199951171875,
        1.6399993896484376,
        1.6599884033203126,
        1.67999267578125,
        1.6999969482421876,
        1.720001220703125,
        1.739990234375,
        1.7599945068359376,
        1.779998779296875,
        1.79998779296875,
        1.8199920654296876,
        1.839996337890625,
        1.8600006103515626,
        1.8799896240234376,
        1.899993896484375,
        1.9199981689453126,
        1.94000244140625,
        1.959991455078125,
        1.9799957275390626,
        2.0,
        2.019989013671875,
        2.0399932861328127,
        2.05999755859375,
        2.0800018310546877,
        2.0999908447265627,
        2.1199951171875,
        2.1399993896484377,
        2.1599884033203127,
        2.17999267578125,
        2.1999969482421877,
        2.220001220703125,
        2.239990234375,
        2.2599945068359377,
        2.279998779296875,
        2.29998779296875,
        2.3199920654296877,
        2.339996337890625,
        2.3600006103515627,
        2.3799896240234377,
        2.399993896484375,
        2.4199981689453127,
        2.44000244140625,
        2.459991455078125,
        2.4799957275390627,
        2.5,
        2.519989013671875,
        2.5399932861328127,
        2.55999755859375,
        2.5800018310546877,
        2.5999908447265627,
        2.6199951171875,
        2.6399993896484377,
        2.6599884033203127,
        2.67999267578125,
        2.6999969482421877,
        2.720001220703125,
        2.739990234375,
        2.7599945068359377,
        2.779998779296875,
        2.79998779296875,
        2.8199920654296877,
        2.839996337890625,
        2.8600006103515627,
        2.8799896240234377,
        2.899993896484375,
        2.9199981689453127,
        2.94000244140625,
        2.959991455078125,
        2.9799957275390627,
        3.0,
        3.019989013671875,
        3.0399932861328127,
        3.05999755859375,
        3.0800018310546877,
        3.0999908447265627,
        3.1199951171875,
        3.1399993896484377,
        3.1599884033203127,
        3.17999267578125,
        3.1999969482421877,
        3.220001220703125,
        3.239990234375,
        3.2599945068359377,
        3.279998779296875,
        3.29998779296875,
        3.3199920654296877,
        3.339996337890625,
        3.3600006103515627,
        3.3799896240234377,
        3.399993896484375,
        3.4199981689453127,
        3.44000244140625,
        3.459991455078125,
        3.4799957275390627,
        3.5,
        3.519989013671875,
        3.5399932861328127,
        3.55999755859375,
        3.5800018310546877,
        3.5999908447265627,
        3.6199951171875,
        3.6399993896484377,
        3.6599884033203127,
        3.67999267578125,
        3.6999969482421877,
        3.720001220703125,
        3.739990234375,
        3.7599945068359377,
        3.779998779296875,
        3.79998779296875,
        3.8199920654296877,
        3.839996337890625,
        3.8600006103515627,
        3.8799896240234377,
        3.899993896484375,
        3.9199981689453127,
        3.94000244140625,
        3.959991455078125,
        3.9799957275390627,
        4.0,
        4.019989013671875,
        4.0399932861328129,
        4.05999755859375,
        4.0800018310546879,
        4.0999908447265629,
        4.1199951171875,
        4.1399993896484379,
        4.1599884033203129,
        4.17999267578125,
        4.1999969482421879,
        4.220001220703125,
        4.239990234375,
        4.2599945068359379,
        4.279998779296875,
        4.29998779296875,
        4.3199920654296879,
        4.339996337890625,
        4.3600006103515629,
        4.3799896240234379,
        4.399993896484375,
        4.4199981689453129,
        4.44000244140625,
        4.459991455078125,
        4.4799957275390629,
        4.5,
        4.519989013671875,
        4.5399932861328129,
        4.55999755859375,
        4.5800018310546879,
        4.5999908447265629,
        4.6199951171875,
        4.6399993896484379,
        4.6599884033203129,
        4.67999267578125,
        4.6999969482421879,
        4.720001220703125,
        4.739990234375,
        4.7599945068359379,
        4.779998779296875,
        4.79998779296875,
        4.8199920654296879,
        4.839996337890625,
        4.8600006103515629,
        4.8799896240234379,
        4.899993896484375,
        4.9199981689453129,
        4.94000244140625,
        4.959991455078125,
        4.9799957275390629,
        5.0,
        5.019989013671875,
        5.0399932861328129,
        5.05999755859375,
        5.0800018310546879,
        5.0999908447265629,
        5.1199951171875,
        5.1399993896484379,
        5.1599884033203129,
        5.17999267578125,
        5.1999969482421879,
        5.220001220703125,
        5.239990234375,
        5.2599945068359379,
        5.279998779296875,
        5.29998779296875,
        5.3199920654296879,
        5.339996337890625,
        5.3600006103515629,
        5.3799896240234379,
        5.399993896484375,
        5.4199981689453129,
        5.44000244140625,
        5.459991455078125,
        5.4799957275390629,
        5.5,
        5.519989013671875,
        5.5399932861328129,
        5.55999755859375,
        5.5800018310546879,
        5.5999908447265629,
        5.6199951171875,
        5.6399993896484379,
        5.6599884033203129,
        5.67999267578125,
        5.6999969482421879,
        5.720001220703125,
        5.739990234375,
        5.7599945068359379,
        5.779998779296875,
        5.79998779296875,
        5.8199920654296879,
        5.839996337890625,
        5.8600006103515629,
        5.8799896240234379,
        5.899993896484375,
        5.9199981689453129,
        5.94000244140625,
        5.959991455078125,
        5.9799957275390629,
        6.0,
        6.019989013671875,
        6.0399932861328129,
        6.05999755859375,
        6.0800018310546879,
        6.0999908447265629,
        6.1199951171875,
        6.1399993896484379,
        6.1599884033203129,
        6.17999267578125,
        6.1999969482421879,
        6.220001220703125,
        6.239990234375,
        6.2599945068359379,
        6.279998779296875,
        6.29998779296875,
        6.3199920654296879,
        6.339996337890625,
        6.3600006103515629,
        6.3799896240234379,
        6.399993896484375,
        6.4199981689453129,
        6.44000244140625,
        6.459991455078125,
        6.4799957275390629,
        6.5,
        6.519989013671875,
        6.5399932861328129,
        6.55999755859375,
        6.5800018310546879,
        6.5999908447265629,
        6.6199951171875,
        6.6399993896484379,
        6.6599884033203129,
        6.67999267578125,
        6.6999969482421879,
        6.720001220703125,
        6.739990234375,
        6.7599945068359379,
        6.779998779296875,
        6.79998779296875,
        6.8199920654296879,
        6.839996337890625,
        6.8600006103515629,
        6.8799896240234379,
        6.899993896484375,
        6.9199981689453129,
        6.94000244140625,
        6.959991455078125,
        6.9799957275390629,
        7.0,
        7.019989013671875,
        7.0399932861328129,
        7.05999755859375,
        7.0800018310546879,
        7.0999908447265629,
        7.1199951171875,
        7.1399993896484379,
        7.1599884033203129,
        7.17999267578125,
        7.1999969482421879,
        7.220001220703125,
        7.239990234375,
        7.2599945068359379,
        7.279998779296875,
        7.29998779296875,
        7.3199920654296879,
        7.339996337890625,
        7.3600006103515629,
        7.3799896240234379,
        7.399993896484375,
        7.4199981689453129,
        7.44000244140625,
        7.459991455078125,
        7.4799957275390629,
        7.5,
        7.519989013671875,
        7.5399932861328129,
        7.55999755859375,
        7.5800018310546879,
        7.5999908447265629,
        7.6199951171875,
        7.6399993896484379,
        7.6599884033203129,
        7.67999267578125,
        7.6999969482421879,
        7.720001220703125,
        7.739990234375,
        7.7599945068359379,
        7.779998779296875,
        7.79998779296875,
        7.8199920654296879,
        7.839996337890625,
        7.8600006103515629,
        7.8799896240234379,
        7.899993896484375,
        7.9199981689453129,
        7.94000244140625,
        7.959991455078125,
        7.9799957275390629,
        8.0,
        8.019989013671875,
        8.039993286132813,
        8.05999755859375,
        8.080001831054688,
        8.099990844726563,
        8.1199951171875,
        8.139999389648438,
        8.159988403320313,
        8.17999267578125,
        8.199996948242188,
        8.220001220703125,
        8.239990234375,
        8.259994506835938,
        8.279998779296875,
        8.29998779296875,
        8.319992065429688,
        8.339996337890625,
        8.360000610351563,
        8.379989624023438,
        8.399993896484375,
        8.419998168945313,
        8.44000244140625,
        8.459991455078125,
        8.479995727539063,
        8.5,
        8.519989013671875,
        8.539993286132813,
        8.55999755859375,
        8.580001831054688,
        8.599990844726563,
        8.6199951171875,
        8.639999389648438,
        8.659988403320313,
        8.67999267578125,
        8.699996948242188,
        8.720001220703125,
        8.739990234375,
        8.759994506835938,
        8.779998779296875,
        8.79998779296875,
        8.819992065429688,
        8.839996337890625,
        8.860000610351563,
        8.879989624023438,
        8.899993896484375,
        8.919998168945313,
        8.94000244140625,
        8.959991455078125,
        8.979995727539063,
        9.0,
        9.019989013671875,
        9.039993286132813,
        9.05999755859375,
        9.080001831054688,
        9.099990844726563,
        9.1199951171875,
        9.139999389648438,
        9.159988403320313,
        9.17999267578125,
        9.199996948242188,
        9.220001220703125,
        9.239990234375,
        9.259994506835938,
        9.279998779296875,
        9.29998779296875,
        9.319992065429688,
        9.339996337890625,
        9.360000610351563,
        9.379989624023438,
        9.399993896484375,
        9.419998168945313,
        9.44000244140625,
        9.459991455078125,
        9.479995727539063,
        9.5,
        9.519989013671875,
        9.539993286132813,
        9.55999755859375,
        9.580001831054688,
        9.599990844726563,
        9.6199951171875,
        9.639999389648438,
        9.659988403320313,
        9.67999267578125,
        9.699996948242188,
        9.720001220703125,
        9.739990234375,
        9.759994506835938,
        9.779998779296875,
        9.79998779296875,
        9.819992065429688,
        9.839996337890625,
        9.860000610351563,
        9.879989624023438,
        9.899993896484375,
        9.919998168945313,
        9.94000244140625,
        9.959991455078125,
        9.979995727539063,
        10.0,
        10.019989013671875,
        10.039993286132813,
        10.05999755859375,
        10.080001831054688,
        10.099990844726563,
        10.1199951171875,
        10.139999389648438,
        10.159988403320313,
        10.17999267578125,
        10.199996948242188,
        10.220001220703125,
        10.239990234375,
        10.259994506835938,
        10.279998779296875,
        10.29998779296875,
        10.319992065429688,
        10.339996337890625,
        10.360000610351563,
        10.379989624023438,
        10.399993896484375,
        10.419998168945313,
        10.44000244140625,
        10.459991455078125,
        10.479995727539063,
        10.5,
        10.519989013671875,
        10.539993286132813,
        10.55999755859375,
        10.580001831054688,
        10.599990844726563,
        10.6199951171875,
        10.639999389648438,
        10.659988403320313,
        10.67999267578125,
        10.699996948242188,
        10.720001220703125,
        10.739990234375,
        10.759994506835938,
        10.779998779296875,
        10.79998779296875,
        10.819992065429688,
        10.839996337890625,
        10.860000610351563,
        10.879989624023438,
        10.899993896484375,
        10.919998168945313,
        10.94000244140625,
        10.959991455078125,
        10.979995727539063,
        11.0,
        11.019989013671875,
        11.039993286132813,
        11.05999755859375,
        11.080001831054688,
        11.099990844726563,
        11.1199951171875,
        11.139999389648438,
        11.159988403320313,
        11.17999267578125,
        11.199996948242188,
        11.220001220703125,
        11.239990234375,
        11.259994506835938,
        11.279998779296875,
        11.29998779296875,
        11.319992065429688,
        11.339996337890625,
        11.360000610351563,
        11.379989624023438,
        11.399993896484375,
        11.419998168945313,
        11.44000244140625,
        11.459991455078125,
        11.479995727539063,
        11.5,
        11.519989013671875,
        11.539993286132813,
        11.55999755859375,
        11.580001831054688,
        11.599990844726563,
        11.6199951171875,
        11.639999389648438,
        11.659988403320313,
        11.67999267578125,
        11.699996948242188,
        11.720001220703125,
        11.739990234375,
        11.759994506835938,
        11.779998779296875,
        11.79998779296875,
        11.819992065429688,
        11.839996337890625,
        11.860000610351563,
        11.879989624023438,
        11.899993896484375,
        11.919998168945313,
        11.94000244140625,
        11.959991455078125,
        11.979995727539063,
        12.0,
        12.019989013671875,
        12.039993286132813,
        12.05999755859375,
        12.080001831054688,
        12.099990844726563,
        12.1199951171875,
        12.139999389648438,
        12.159988403320313,
        12.17999267578125,
        12.199996948242188,
        12.220001220703125,
        12.239990234375,
        12.259994506835938,
        12.279998779296875,
        12.29998779296875,
        12.319992065429688,
        12.339996337890625,
        12.360000610351563,
        12.379989624023438,
        12.399993896484375,
        12.419998168945313,
        12.44000244140625,
        12.459991455078125,
        12.479995727539063,
        12.5,
        12.519989013671875,
        12.539993286132813,
        12.55999755859375,
        12.580001831054688,
        12.599990844726563,
        12.6199951171875,
        12.639999389648438,
        12.659988403320313,
        12.67999267578125,
        12.699996948242188,
        12.720001220703125,
        12.739990234375,
        12.759994506835938,
        12.779998779296875,
        12.79998779296875,
        12.819992065429688,
        12.839996337890625,
        12.860000610351563,
        12.879989624023438,
        12.899993896484375,
        12.919998168945313,
        12.94000244140625,
        12.959991455078125,
        12.979995727539063,
        13.0,
        13.019989013671875,
        13.039993286132813,
        13.05999755859375,
        13.080001831054688,
        13.099990844726563,
        13.1199951171875,
        13.139999389648438,
        13.159988403320313,
        13.17999267578125,
        13.199996948242188,
        13.220001220703125,
        13.239990234375,
        13.259994506835938,
        13.279998779296875,
        13.29998779296875,
        13.319992065429688,
        13.339996337890625,
        13.360000610351563,
        13.379989624023438,
        13.399993896484375,
        13.419998168945313,
        13.44000244140625,
        13.459991455078125,
        13.479995727539063,
        13.5,
        13.519989013671875,
        13.539993286132813,
        13.55999755859375,
        13.580001831054688,
        13.599990844726563,
        13.6199951171875,
        13.639999389648438,
        13.659988403320313,
        13.67999267578125,
        13.699996948242188,
        13.720001220703125,
        13.739990234375,
        13.759994506835938,
        13.779998779296875,
        13.79998779296875,
        13.819992065429688,
        13.839996337890625,
        13.860000610351563,
        13.879989624023438,
        13.899993896484375,
        13.919998168945313,
        13.94000244140625,
        13.959991455078125,
        13.979995727539063,
        14.0,
        14.019989013671875,
        14.039993286132813,
        14.05999755859375,
        14.080001831054688,
        14.099990844726563,
        14.1199951171875,
        14.139999389648438,
        14.159988403320313,
        14.17999267578125,
        14.199996948242188,
        14.220001220703125,
        14.239990234375,
        14.259994506835938,
        14.279998779296875,
        14.29998779296875,
        14.319992065429688,
        14.339996337890625,
        14.360000610351563,
        14.379989624023438,
        14.399993896484375,
        14.419998168945313,
        14.44000244140625,
        14.459991455078125,
        14.479995727539063,
        14.5,
        14.519989013671875,
        14.539993286132813,
        14.55999755859375,
        14.580001831054688,
        14.599990844726563,
        14.6199951171875,
        14.639999389648438,
        14.659988403320313,
        14.67999267578125,
        14.699996948242188,
        14.720001220703125,
        14.739990234375,
        14.759994506835938,
        14.779998779296875,
        14.79998779296875,
        14.819992065429688,
        14.839996337890625,
        14.860000610351563,
        14.879989624023438,
        14.899993896484375,
        14.919998168945313,
        14.94000244140625,
        14.959991455078125,
        14.979995727539063,
        15.0,
        15.019989013671875,
        15.039993286132813,
        15.05999755859375,
        15.080001831054688,
        15.099990844726563,
        15.1199951171875,
        15.139999389648438,
        15.159988403320313,
        15.17999267578125,
        15.199996948242188,
        15.220001220703125,
        15.239990234375,
        15.259994506835938,
        15.279998779296875,
        15.29998779296875,
        15.319992065429688,
        15.339996337890625,
        15.360000610351563,
        15.379989624023438,
        15.399993896484375,
        15.419998168945313,
        15.44000244140625,
        15.459991455078125,
        15.479995727539063,
        15.5,
        15.519989013671875,
        15.539993286132813,
        15.55999755859375,
        15.580001831054688,
        15.599990844726563,
        15.6199951171875,
        15.639999389648438,
        15.659988403320313,
        15.67999267578125,
        15.699996948242188,
        15.720001220703125,
        15.739990234375,
        15.759994506835938,
        15.779998779296875,
        15.79998779296875,
        15.819992065429688,
        15.839996337890625,
        15.860000610351563,
        15.879989624023438,
        15.899993896484375,
        15.919998168945313,
        15.94000244140625,
        15.959991455078125,
        15.979995727539063,
        16.0,
        16.019989013671876,
        16.039993286132814,
        16.05999755859375,
        16.080001831054689,
        16.099990844726564,
        16.1199951171875,
        16.139999389648439,
        16.159988403320314,
        16.17999267578125,
        16.199996948242189,
        16.220001220703126,
        16.239990234375,
        16.259994506835939,
        16.279998779296876,
        16.29998779296875,
        16.319992065429689,
        16.339996337890626,
        16.360000610351564,
        16.379989624023439,
        16.399993896484376,
        16.419998168945314,
        16.44000244140625,
        16.459991455078126,
        16.479995727539064,
        16.5,
        16.519989013671876,
        16.539993286132814,
        16.55999755859375,
        16.580001831054689,
        16.599990844726564,
        16.6199951171875,
        16.639999389648439,
        16.659988403320314,
        16.67999267578125,
        16.699996948242189,
        16.720001220703126,
        16.739990234375,
        16.759994506835939,
        16.779998779296876,
        16.79998779296875,
        16.819992065429689,
        16.839996337890626,
        16.860000610351564,
        16.879989624023439,
        16.899993896484376,
        16.919998168945314,
        16.94000244140625,
        16.959991455078126,
        16.979995727539064,
        17.0,
        17.019989013671876,
        17.039993286132814,
        17.05999755859375,
        17.080001831054689,
        17.099990844726564,
        17.1199951171875,
        17.139999389648439,
        17.159988403320314,
        17.17999267578125,
        17.199996948242189,
        17.220001220703126,
        17.239990234375,
        17.259994506835939,
        17.279998779296876,
        17.29998779296875,
        17.319992065429689,
        17.339996337890626,
        17.360000610351564,
        17.379989624023439,
        17.399993896484376,
        17.419998168945314,
        17.44000244140625,
        17.459991455078126,
        17.479995727539064,
        17.5,
        17.519989013671876,
        17.539993286132814,
        17.55999755859375,
        17.580001831054689,
        17.599990844726564,
        17.6199951171875,
        17.639999389648439,
        17.659988403320314,
        17.67999267578125,
        17.699996948242189,
        17.720001220703126,
        17.739990234375,
        17.759994506835939,
        17.779998779296876,
        17.79998779296875,
        17.819992065429689,
        17.839996337890626,
        17.860000610351564,
        17.879989624023439,
        17.899993896484376,
        17.919998168945314,
        17.94000244140625,
        17.959991455078126,
        17.979995727539064,
        18.0,
        18.019989013671876,
        18.039993286132814,
        18.05999755859375,
        18.080001831054689,
        18.099990844726564,
        18.1199951171875,
        18.139999389648439,
        18.159988403320314,
        18.17999267578125,
        18.199996948242189,
        18.220001220703126,
        18.239990234375,
        18.259994506835939,
        18.279998779296876,
        18.29998779296875,
        18.319992065429689,
        18.339996337890626,
        18.360000610351564,
        18.379989624023439,
        18.399993896484376,
        18.419998168945314,
        18.44000244140625,
        18.459991455078126,
        18.479995727539064,
        18.5,
        18.519989013671876,
        18.539993286132814,
        18.55999755859375,
        18.580001831054689,
        18.599990844726564,
        18.6199951171875,
        18.639999389648439,
        18.659988403320314,
        18.67999267578125,
        18.699996948242189,
        18.720001220703126,
        18.739990234375,
        18.759994506835939,
        18.779998779296876,
        18.79998779296875,
        18.819992065429689,
        18.839996337890626,
        18.860000610351564,
        18.879989624023439,
        18.899993896484376,
        18.919998168945314,
        18.939987182617189,
        18.959991455078126,
        18.979995727539064,
        19.0,
        19.019989013671876,
        19.039993286132814,
        19.05999755859375,
        19.080001831054689,
        19.099990844726564,
        19.1199951171875,
        19.139999389648439,
        19.159988403320314,
        19.17999267578125,
        19.199996948242189,
        19.220001220703126,
        19.239990234375,
        19.259994506835939,
        19.279998779296876,
        19.29998779296875,
        19.319992065429689,
        19.339996337890626,
        19.360000610351564,
        19.379989624023439,
        19.399993896484376,
        19.419998168945314,
        19.439987182617189,
        19.459991455078126,
        19.479995727539064,
        19.5,
        19.519989013671876,
        19.539993286132814,
        19.55999755859375,
        19.580001831054689,
        19.599990844726564,
        19.6199951171875,
        19.639999389648439,
        19.659988403320314,
        19.67999267578125,
        19.699996948242189,
        19.720001220703126,
        19.739990234375,
        19.759994506835939,
        19.779998779296876,
        19.79998779296875,
        19.819992065429689,
        19.839996337890626,
        19.860000610351564,
        19.879989624023439,
        19.899993896484376,
        19.919998168945314,
        19.939987182617189,
        19.959991455078126,
        19.979995727539064,
        20.0,
        20.019989013671876,
        20.039993286132814,
        20.05999755859375,
        20.080001831054689,
        20.099990844726564,
        20.1199951171875,
        20.139999389648439,
        20.159988403320314,
        20.17999267578125,
        20.199996948242189,
        20.220001220703126,
        20.239990234375,
        20.259994506835939,
        20.279998779296876,
        20.29998779296875,
        20.319992065429689,
        20.339996337890626,
        20.360000610351564,
        20.379989624023439,
        20.399993896484376,
        20.419998168945314,
        20.439987182617189,
        20.459991455078126,
        20.479995727539064,
        20.5,
        20.519989013671876,
        20.539993286132814,
        20.55999755859375,
        20.580001831054689,
        20.599990844726564,
        20.6199951171875,
        20.639999389648439,
        20.659988403320314,
        20.67999267578125,
        20.699996948242189,
        20.720001220703126,
        20.739990234375,
        20.759994506835939,
        20.779998779296876,
        20.79998779296875,
        20.819992065429689,
        20.839996337890626,
        20.860000610351564,
        20.879989624023439,
        20.899993896484376,
        20.919998168945314,
        20.939987182617189,
        20.959991455078126,
        20.979995727539064,
        21.0,
        21.019989013671876,
        21.039993286132814,
        21.05999755859375,
        21.080001831054689,
        21.099990844726564,
        21.1199951171875,
        21.139999389648439,
        21.159988403320314,
        21.17999267578125,
        21.199996948242189,
        21.220001220703126,
        21.239990234375,
        21.259994506835939,
        21.279998779296876,
        21.29998779296875,
        21.319992065429689,
        21.339996337890626,
        21.360000610351564,
        21.379989624023439,
        21.399993896484376,
        21.419998168945314,
        21.439987182617189,
        21.459991455078126,
        21.479995727539064,
        21.5,
        21.519989013671876,
        21.539993286132814,
        21.55999755859375,
        21.580001831054689,
        21.599990844726564,
        21.6199951171875,
        21.639999389648439,
        21.659988403320314,
        21.67999267578125,
        21.699996948242189,
        21.720001220703126,
        21.739990234375,
        21.759994506835939,
        21.779998779296876,
        21.79998779296875,
        21.819992065429689,
        21.839996337890626,
        21.860000610351564,
        21.879989624023439,
        21.899993896484376,
        21.919998168945314,
        21.939987182617189,
        21.959991455078126,
        21.979995727539064,
        22.0,
        22.019989013671876,
        22.039993286132814,
        22.05999755859375,
        22.080001831054689,
        22.099990844726564,
        22.1199951171875,
        22.139999389648439,
        22.159988403320314,
        22.17999267578125,
        22.199996948242189,
        22.220001220703126,
        22.239990234375,
        22.259994506835939,
        22.279998779296876,
        22.29998779296875,
        22.319992065429689,
        22.339996337890626,
        22.360000610351564,
        22.379989624023439,
        22.399993896484376,
        22.419998168945314,
        22.439987182617189,
        22.459991455078126,
        22.479995727539064,
        22.5,
        22.519989013671876,
        22.539993286132814,
        22.55999755859375,
        22.580001831054689,
        22.599990844726564,
        22.6199951171875,
        22.639999389648439,
        22.659988403320314,
        22.67999267578125,
        22.699996948242189,
        22.720001220703126,
        22.739990234375,
        22.759994506835939,
        22.779998779296876,
        22.79998779296875,
        22.819992065429689,
        22.839996337890626,
        22.860000610351564,
        22.879989624023439,
        22.899993896484376,
        22.919998168945314,
        22.939987182617189,
        22.959991455078126,
        22.979995727539064,
        23.0,
        23.019989013671876,
        23.039993286132814,
        23.05999755859375,
        23.080001831054689,
        23.099990844726564,
        23.1199951171875,
        23.139999389648439,
        23.159988403320314,
        23.17999267578125,
        23.199996948242189,
        23.220001220703126,
        23.239990234375,
        23.259994506835939,
        23.279998779296876,
        23.29998779296875,
        23.319992065429689,
        23.339996337890626,
        23.360000610351564,
        23.379989624023439,
        23.399993896484376,
        23.419998168945314,
        23.439987182617189,
        23.459991455078126,
        23.479995727539064,
        23.5,
        23.519989013671876,
        23.539993286132814,
        23.55999755859375,
        23.580001831054689,
        23.599990844726564,
        23.6199951171875,
        23.639999389648439,
        23.659988403320314,
        23.67999267578125,
        23.699996948242189,
        23.720001220703126,
        23.739990234375,
        23.759994506835939,
        23.779998779296876,
        23.79998779296875,
        23.819992065429689,
        23.839996337890626,
        23.860000610351564,
        23.879989624023439,
        23.899993896484376,
        23.919998168945314,
        23.939987182617189,
        23.959991455078126,
        23.979995727539064,
        24.0,
        24.019989013671876,
        24.039993286132814,
        24.05999755859375,
        24.080001831054689,
        24.099990844726564,
        24.1199951171875,
        24.139999389648439,
        24.159988403320314,
        24.17999267578125,
        24.199996948242189,
        24.220001220703126,
        24.239990234375,
        24.259994506835939,
        24.279998779296876,
        24.29998779296875,
        24.319992065429689,
        24.339996337890626,
        24.360000610351564,
        24.379989624023439,
        24.399993896484376,
        24.419998168945314,
        24.439987182617189,
        24.459991455078126,
        24.479995727539064,
        24.5,
        24.519989013671876,
        24.539993286132814,
        24.55999755859375,
        24.580001831054689,
        24.599990844726564,
        24.6199951171875,
        24.639999389648439,
        24.659988403320314,
        24.67999267578125,
        24.699996948242189,
        24.720001220703126,
        24.739990234375,
        24.759994506835939,
        24.779998779296876,
        24.79998779296875,
        24.819992065429689,
        24.839996337890626,
        24.860000610351564,
        24.879989624023439,
        24.899993896484376,
        24.919998168945314,
        24.939987182617189,
        24.959991455078126,
        24.979995727539064,
        25.0,
        25.019989013671876,
        25.039993286132814,
        25.05999755859375,
        25.080001831054689,
        25.099990844726564,
        25.1199951171875,
        25.139999389648439,
        25.159988403320314,
        25.17999267578125,
        25.199996948242189,
        25.220001220703126,
        25.239990234375,
        25.259994506835939,
        25.279998779296876,
        25.29998779296875,
        25.319992065429689,
        25.339996337890626,
        25.360000610351564,
        25.379989624023439,
        25.399993896484376,
        25.419998168945314,
        25.439987182617189,
        25.459991455078126,
        25.479995727539064,
        25.5,
        25.519989013671876,
        25.539993286132814,
        25.55999755859375,
        25.580001831054689,
        25.599990844726564,
        25.6199951171875,
        25.639999389648439,
        25.659988403320314,
        25.67999267578125,
        25.699996948242189,
        25.720001220703126,
        25.739990234375,
        25.759994506835939,
        25.779998779296876,
        25.79998779296875,
        25.819992065429689,
        25.839996337890626,
        25.860000610351564,
        25.879989624023439,
        25.899993896484376,
        25.919998168945314,
        25.939987182617189,
        25.959991455078126,
        25.979995727539064,
        26.0,
        26.019989013671876,
        26.039993286132814,
        26.05999755859375,
        26.080001831054689,
        26.099990844726564,
        26.1199951171875,
        26.139999389648439,
        26.159988403320314,
        26.17999267578125,
        26.199996948242189,
        26.220001220703126,
        26.239990234375,
        26.259994506835939,
        26.279998779296876,
        26.29998779296875,
        26.319992065429689,
        26.339996337890626,
        26.360000610351564,
        26.379989624023439,
        26.399993896484376,
        26.419998168945314,
        26.439987182617189,
        26.459991455078126,
        26.479995727539064,
        26.5,
        26.519989013671876,
        26.539993286132814,
        26.55999755859375,
        26.580001831054689,
        26.599990844726564,
        26.6199951171875,
        26.639999389648439,
        26.659988403320314,
        26.67999267578125,
        26.699996948242189,
        26.720001220703126,
        26.739990234375,
        26.759994506835939,
        26.779998779296876,
        26.79998779296875,
        26.819992065429689,
        26.839996337890626,
        26.860000610351564,
        26.879989624023439,
        26.899993896484376,
        26.919998168945314,
        26.939987182617189,
        26.959991455078126,
        26.979995727539064,
        27.0,
        27.019989013671876,
        27.039993286132814,
        27.05999755859375,
        27.080001831054689,
        27.099990844726564,
        27.1199951171875,
        27.139999389648439,
        27.159988403320314,
        27.17999267578125,
        27.199996948242189,
        27.220001220703126,
        27.239990234375,
        27.259994506835939,
        27.279998779296876,
        27.29998779296875,
        27.319992065429689,
        27.339996337890626,
        27.360000610351564,
        27.379989624023439,
        27.399993896484376,
        27.419998168945314,
        27.439987182617189,
        27.459991455078126,
        27.479995727539064,
        27.5,
        27.519989013671876,
        27.539993286132814,
        27.55999755859375,
        27.580001831054689,
        27.599990844726564,
        27.6199951171875,
        27.639999389648439,
        27.659988403320314,
        27.67999267578125,
        27.699996948242189,
        27.720001220703126,
        27.739990234375,
        27.759994506835939,
        27.779998779296876,
        27.79998779296875,
        27.819992065429689,
        27.839996337890626,
        27.860000610351564,
        27.879989624023439,
        27.899993896484376,
        27.919998168945314,
        27.939987182617189,
        27.959991455078126,
        27.979995727539064,
        28.0,
        28.019989013671876,
        28.039993286132814,
        28.05999755859375,
        28.080001831054689,
        28.099990844726564,
        28.1199951171875,
        28.139999389648439,
        28.159988403320314,
        28.17999267578125,
        28.199996948242189,
        28.220001220703126,
        28.239990234375,
        28.259994506835939,
        28.279998779296876,
        28.29998779296875,
        28.319992065429689,
        28.339996337890626,
        28.360000610351564,
        28.379989624023439,
        28.399993896484376,
        28.419998168945314,
        28.439987182617189,
        28.459991455078126,
        28.479995727539064,
        28.5,
        28.519989013671876,
        28.539993286132814,
        28.55999755859375,
        28.580001831054689,
        28.599990844726564,
        28.6199951171875,
        28.639999389648439,
        28.659988403320314,
        28.67999267578125,
        28.699996948242189,
        28.720001220703126,
        28.739990234375,
        28.759994506835939,
        28.779998779296876,
        28.79998779296875,
        28.819992065429689,
        28.839996337890626,
        28.860000610351564,
        28.879989624023439,
        28.899993896484376,
        28.919998168945314,
        28.939987182617189,
        28.959991455078126,
        28.979995727539064,
        29.0,
        29.019989013671876,
        29.039993286132814,
        29.05999755859375,
        29.080001831054689,
        29.099990844726564,
        29.1199951171875,
        29.139999389648439,
        29.159988403320314,
        29.17999267578125,
        29.199996948242189,
        29.220001220703126,
        29.239990234375,
        29.259994506835939,
        29.279998779296876,
        29.29998779296875,
        29.319992065429689,
        29.339996337890626,
        29.360000610351564,
        29.379989624023439,
        29.399993896484376,
        29.419998168945314,
        29.439987182617189,
        29.459991455078126,
        29.479995727539064,
        29.5,
        29.519989013671876,
        29.539993286132814,
        29.55999755859375,
        29.580001831054689,
        29.599990844726564,
        29.6199951171875,
        29.639999389648439,
        29.659988403320314,
        29.67999267578125,
        29.699996948242189,
        29.720001220703126,
        29.739990234375,
        29.759994506835939,
        29.779998779296876,
        29.79998779296875,
        29.819992065429689,
        29.839996337890626,
        29.860000610351564,
        29.879989624023439,
        29.899993896484376,
        29.919998168945314,
        29.939987182617189,
        29.959991455078126,
        29.979995727539064,
        30.0,
        30.019989013671876,
        30.039993286132814,
        30.05999755859375,
        30.080001831054689,
        30.099990844726564,
        30.1199951171875,
        30.139999389648439,
        30.159988403320314,
        30.17999267578125,
        30.199996948242189,
        30.220001220703126,
        30.239990234375,
        30.259994506835939,
        30.279998779296876,
        30.29998779296875,
        30.319992065429689,
        30.339996337890626,
        30.360000610351564,
        30.379989624023439,
        30.399993896484376,
        30.419998168945314,
        30.439987182617189,
        30.459991455078126,
        30.479995727539064,
        30.5,
        30.519989013671876,
        30.539993286132814,
        30.55999755859375,
        30.580001831054689,
        30.599990844726564,
        30.6199951171875,
        30.639999389648439,
        30.659988403320314,
        30.67999267578125,
        30.699996948242189,
        30.720001220703126,
        30.739990234375,
        30.759994506835939,
        30.779998779296876,
        30.79998779296875,
        30.819992065429689,
        30.839996337890626,
        30.860000610351564,
        30.879989624023439,
        30.899993896484376,
        30.919998168945314,
        30.939987182617189,
        30.959991455078126,
        30.979995727539064,
        31.0,
        31.019989013671876,
        31.039993286132814,
        31.05999755859375,
        31.080001831054689,
        31.099990844726564,
        31.1199951171875,
        31.139999389648439,
        31.159988403320314,
        31.17999267578125,
        31.199996948242189,
        31.220001220703126,
        31.239990234375,
        31.259994506835939,
        31.279998779296876,
        31.29998779296875,
        31.319992065429689,
        31.339996337890626,
        31.360000610351564,
        31.379989624023439,
        31.399993896484376,
        31.419998168945314,
        31.439987182617189,
        31.459991455078126,
        31.479995727539064,
        31.5,
        31.519989013671876,
        31.539993286132814,
        31.55999755859375,
        31.580001831054689,
        31.599990844726564,
        31.6199951171875,
        31.639999389648439,
        31.659988403320314,
        31.67999267578125,
        31.699996948242189,
        31.720001220703126,
        31.739990234375,
        31.759994506835939,
        31.779998779296876,
        31.79998779296875,
        31.819992065429689,
        31.839996337890626,
        31.860000610351564,
        31.879989624023439,
        31.899993896484376,
        31.919998168945314,
        31.939987182617189,
        31.959991455078126,
        31.979995727539064,
        32.0,
        32.019989013671878,
        32.03999328613281,
        32.05999755859375,
        32.08000183105469,
        32.09999084472656,
        32.1199951171875,
        32.13999938964844,
        32.15998840332031,
        32.17999267578125,
        32.19999694824219,
        32.220001220703128,
        32.239990234375,
        32.25999450683594,
        32.279998779296878,
        32.29998779296875,
        32.31999206542969,
        32.339996337890628,
        32.36000061035156,
        32.37998962402344,
        32.399993896484378,
        32.41999816894531,
        32.43998718261719,
        32.459991455078128,
        32.47999572753906,
        32.5,
        32.519989013671878,
        32.53999328613281,
        32.55999755859375,
        32.58000183105469,
        32.59999084472656,
        32.6199951171875,
        32.63999938964844,
        32.65998840332031,
        32.67999267578125,
        32.69999694824219,
        32.720001220703128,
        32.739990234375,
        32.75999450683594,
        32.779998779296878,
        32.79998779296875,
        32.81999206542969,
        32.839996337890628,
        32.86000061035156,
        32.87998962402344,
        32.899993896484378,
        32.91999816894531,
        32.93998718261719,
        32.959991455078128,
        32.97999572753906,
        33.0,
        33.019989013671878,
        33.03999328613281,
        33.05999755859375,
        33.08000183105469,
        33.09999084472656,
        33.1199951171875,
        33.13999938964844,
        33.15998840332031,
        33.17999267578125,
        33.19999694824219,
        33.220001220703128,
        33.239990234375,
        33.25999450683594,
        33.279998779296878,
        33.29998779296875,
        33.31999206542969,
        33.339996337890628,
        33.36000061035156,
        33.37998962402344,
        33.399993896484378,
        33.41999816894531,
        33.43998718261719,
        33.459991455078128,
        33.47999572753906,
        33.5,
        33.519989013671878,
        33.53999328613281,
        33.55999755859375,
        33.58000183105469,
        33.59999084472656,
        33.6199951171875,
        33.63999938964844,
        33.65998840332031,
        33.67999267578125,
        33.69999694824219,
        33.720001220703128,
        33.739990234375,
        33.75999450683594,
        33.779998779296878,
        33.79998779296875,
        33.81999206542969,
        33.839996337890628,
        33.86000061035156,
        33.87998962402344,
        33.899993896484378,
        33.91999816894531,
        33.93998718261719,
        33.959991455078128,
        33.97999572753906,
        34.0,
        34.019989013671878,
        34.03999328613281,
        34.05999755859375,
        34.08000183105469,
        34.09999084472656,
        34.1199951171875,
        34.13999938964844,
        34.15998840332031,
        34.17999267578125,
        34.19999694824219,
        34.220001220703128,
        34.239990234375,
        34.25999450683594,
        34.279998779296878,
        34.29998779296875,
        34.31999206542969,
        34.339996337890628,
        34.36000061035156,
        34.37998962402344,
        34.399993896484378,
        34.41999816894531,
        34.43998718261719,
        34.459991455078128,
        34.47999572753906,
        34.5,
        34.519989013671878,
        34.53999328613281,
        34.55999755859375,
        34.58000183105469,
        34.59999084472656,
        34.6199951171875,
        34.63999938964844,
        34.65998840332031,
        34.67999267578125,
        34.69999694824219,
        34.720001220703128,
        34.739990234375,
        34.75999450683594,
        34.779998779296878,
        34.79998779296875,
        34.81999206542969,
        34.839996337890628,
        34.86000061035156,
        34.87998962402344,
        34.899993896484378,
        34.91999816894531,
        34.93998718261719,
        34.959991455078128,
        34.97999572753906,
        35.0,
        35.019989013671878,
        35.03999328613281,
        35.05999755859375,
        35.08000183105469,
        35.09999084472656,
        35.1199951171875,
        35.13999938964844,
        35.15998840332031,
        35.17999267578125,
        35.19999694824219,
        35.220001220703128,
        35.239990234375,
        35.25999450683594,
        35.279998779296878,
        35.29998779296875,
        35.31999206542969,
        35.339996337890628,
        35.36000061035156,
        35.37998962402344,
        35.399993896484378,
        35.41999816894531,
        35.43998718261719,
        35.459991455078128,
        35.47999572753906,
        35.5,
        35.519989013671878,
        35.53999328613281,
        35.55999755859375,
        35.58000183105469,
        35.59999084472656,
        35.6199951171875,
        35.63999938964844,
        35.65998840332031,
        35.67999267578125,
        35.69999694824219,
        35.720001220703128,
        35.739990234375,
        35.75999450683594,
        35.779998779296878,
        35.79998779296875,
        35.81999206542969,
        35.839996337890628,
        35.86000061035156,
        35.87998962402344,
        35.899993896484378,
        35.91999816894531,
        35.93998718261719,
        35.959991455078128,
        35.97999572753906,
        36.0,
        36.019989013671878,
        36.03999328613281,
        36.05999755859375,
        36.08000183105469,
        36.09999084472656,
        36.1199951171875,
        36.13999938964844,
        36.15998840332031,
        36.17999267578125,
        36.19999694824219,
        36.220001220703128,
        36.239990234375,
        36.25999450683594,
        36.279998779296878,
        36.29998779296875,
        36.31999206542969,
        36.339996337890628,
        36.36000061035156,
        36.37998962402344,
        36.399993896484378,
        36.41999816894531,
        36.43998718261719,
        36.459991455078128,
        36.47999572753906,
        36.5,
        36.519989013671878,
        36.53999328613281,
        36.55999755859375,
        36.58000183105469,
        36.59999084472656,
        36.6199951171875,
        36.63999938964844,
        36.65998840332031,
        36.67999267578125,
        36.69999694824219,
        36.720001220703128,
        36.739990234375,
        36.75999450683594,
        36.779998779296878,
        36.79998779296875,
        36.81999206542969,
        36.839996337890628,
        36.86000061035156,
        36.87998962402344,
        36.899993896484378,
        36.91999816894531,
        36.93998718261719,
        36.959991455078128,
        36.97999572753906,
        37.0,
        37.019989013671878,
        37.03999328613281,
        37.05999755859375,
        37.08000183105469,
        37.09999084472656,
        37.1199951171875,
        37.13999938964844,
        37.15998840332031,
        37.17999267578125,
        37.19999694824219,
        37.220001220703128,
        37.239990234375,
        37.25999450683594,
        37.279998779296878,
        37.29998779296875,
        37.31999206542969,
        37.339996337890628,
        37.36000061035156,
        37.37998962402344,
        37.399993896484378,
        37.41999816894531,
        37.43998718261719,
        37.459991455078128,
        37.47999572753906,
        37.5,
        37.519989013671878,
        37.53999328613281,
        37.55999755859375,
        37.58000183105469,
        37.59999084472656,
        37.6199951171875,
        37.63999938964844,
        37.65998840332031,
        37.67999267578125,
        37.69999694824219,
        37.720001220703128,
        37.739990234375,
        37.75999450683594,
        37.779998779296878,
        37.79998779296875,
        37.81999206542969,
        37.839996337890628,
        37.86000061035156,
        37.87998962402344,
        37.899993896484378,
        37.91999816894531,
        37.93998718261719,
        37.959991455078128,
        37.97999572753906,
        38.0,
        38.019989013671878,
        38.03999328613281,
        38.05999755859375,
        38.08000183105469,
        38.09999084472656,
        38.1199951171875,
        38.13999938964844,
        38.15998840332031,
        38.17999267578125,
        38.19999694824219,
        38.220001220703128,
        38.239990234375,
        38.25999450683594,
        38.279998779296878,
        38.29998779296875,
        38.31999206542969,
        38.339996337890628,
        38.36000061035156,
        38.37998962402344,
        38.399993896484378,
        38.41999816894531,
        38.43998718261719,
        38.459991455078128,
        38.47999572753906,
        38.5,
        38.519989013671878,
        38.53999328613281,
        38.55999755859375,
        38.58000183105469,
        38.59999084472656,
        38.6199951171875,
        38.63999938964844,
        38.65998840332031,
        38.67999267578125,
        38.69999694824219,
        38.720001220703128,
        38.739990234375,
        38.75999450683594,
        38.779998779296878,
        38.79998779296875,
        38.81999206542969,
        38.839996337890628,
        38.86000061035156,
        38.87998962402344,
        38.899993896484378,
        38.91999816894531,
        38.93998718261719,
        38.959991455078128,
        38.97999572753906,
        39.0,
        39.019989013671878,
        39.03999328613281,
        39.05999755859375,
        39.08000183105469,
        39.09999084472656,
        39.1199951171875,
        39.13999938964844,
        39.15998840332031,
        39.17999267578125,
        39.19999694824219,
        39.220001220703128,
        39.239990234375,
        39.25999450683594,
        39.279998779296878,
        39.29998779296875,
        39.31999206542969,
        39.339996337890628,
        39.36000061035156,
        39.37998962402344,
        39.399993896484378,
        39.41999816894531,
        39.43998718261719,
        39.459991455078128,
        39.47999572753906,
        39.5,
        39.519989013671878,
        39.53999328613281,
        39.55999755859375,
        39.58000183105469,
        39.59999084472656,
        39.6199951171875,
        39.63999938964844,
        39.65998840332031,
        39.67999267578125,
        39.69999694824219,
        39.720001220703128,
        39.739990234375,
        39.75999450683594,
        39.779998779296878,
        39.79998779296875,
        39.81999206542969,
        39.839996337890628,
        39.86000061035156,
        39.87998962402344,
        39.899993896484378,
        39.91999816894531,
        39.93998718261719,
        39.959991455078128,
        39.97999572753906,
        40.0,
        40.019989013671878,
        40.03999328613281,
        40.05999755859375,
        40.08000183105469,
        40.09999084472656,
        40.1199951171875,
        40.13999938964844,
        40.15998840332031,
        40.17999267578125,
        40.19999694824219,
        40.220001220703128,
        40.239990234375,
        40.25999450683594,
        40.279998779296878,
        40.29998779296875,
        40.31999206542969,
        40.339996337890628,
        40.36000061035156,
        40.37998962402344,
        40.399993896484378,
        40.41999816894531,
        40.43998718261719,
        40.459991455078128,
        40.47999572753906,
        40.5,
        40.519989013671878,
        40.53999328613281,
        40.55999755859375,
        40.58000183105469,
        40.59999084472656,
        40.6199951171875,
        40.63999938964844,
        40.65998840332031,
        40.67999267578125,
        40.69999694824219,
        40.720001220703128,
        40.739990234375,
        40.75999450683594,
        40.779998779296878,
        40.79998779296875,
        40.81999206542969,
        40.839996337890628,
        40.86000061035156,
        40.87998962402344,
        40.899993896484378,
        40.91999816894531,
        40.93998718261719,
        40.959991455078128,
        40.97999572753906,
        41.0,
        41.019989013671878,
        41.03999328613281,
        41.05999755859375,
        41.08000183105469,
        41.09999084472656,
        41.1199951171875,
        41.13999938964844,
        41.15998840332031,
        41.17999267578125,
        41.19999694824219,
        41.220001220703128,
        41.239990234375,
        41.25999450683594,
        41.279998779296878,
        41.29998779296875,
        41.31999206542969,
        41.339996337890628,
        41.36000061035156,
        41.37998962402344,
        41.399993896484378,
        41.41999816894531,
        41.43998718261719,
        41.459991455078128,
        41.47999572753906,
        41.5,
        41.519989013671878,
        41.53999328613281,
        41.55999755859375,
        41.58000183105469,
        41.59999084472656,
        41.6199951171875,
        41.63999938964844,
        41.65998840332031,
        41.67999267578125,
        41.69999694824219,
        41.720001220703128,
        41.739990234375,
        41.75999450683594,
        41.779998779296878,
        41.79998779296875,
        41.81999206542969,
        41.839996337890628,
        41.86000061035156,
        41.87998962402344,
        41.899993896484378,
        41.91999816894531,
        41.93998718261719,
        41.959991455078128,
        41.97999572753906,
        42.0,
        42.019989013671878,
        42.03999328613281,
        42.05999755859375,
        42.08000183105469,
        42.09999084472656,
        42.1199951171875,
        42.13999938964844,
        42.15998840332031,
        42.17999267578125,
        42.19999694824219,
        42.220001220703128,
        42.239990234375,
        42.25999450683594,
        42.279998779296878,
        42.29998779296875,
        42.31999206542969,
        42.339996337890628,
        42.36000061035156,
        42.37998962402344,
        42.399993896484378,
        42.41999816894531,
        42.43998718261719,
        42.459991455078128,
        42.47999572753906,
        42.5,
        42.519989013671878,
        42.540008544921878,
        42.55999755859375,
        42.579986572265628,
        42.600006103515628,
        42.6199951171875,
        42.639984130859378,
        42.660003662109378,
        42.67999267578125,
        42.699981689453128,
        42.720001220703128,
        42.739990234375,
        42.759979248046878,
        42.779998779296878,
        42.79998779296875,
        42.82000732421875,
        42.839996337890628,
        42.8599853515625,
        42.8800048828125,
        42.899993896484378,
        42.91998291015625,
        42.94000244140625,
        42.959991455078128,
        42.97998046875,
        43.0,
        43.019989013671878,
        43.040008544921878,
        43.05999755859375,
        43.079986572265628,
        43.100006103515628,
        43.1199951171875,
        43.139984130859378,
        43.160003662109378,
        43.17999267578125,
        43.199981689453128,
        43.220001220703128,
        43.239990234375,
        43.259979248046878,
        43.279998779296878,
        43.29998779296875,
        43.32000732421875,
        43.339996337890628,
        43.3599853515625,
        43.3800048828125,
        43.399993896484378,
        43.41998291015625,
        43.44000244140625,
        43.459991455078128,
        43.47998046875,
        43.5,
        43.519989013671878,
        43.540008544921878,
        43.55999755859375,
        43.579986572265628,
        43.600006103515628,
        43.6199951171875,
        43.639984130859378,
        43.660003662109378,
        43.67999267578125,
        43.699981689453128,
        43.720001220703128,
        43.739990234375,
        43.759979248046878,
        43.779998779296878,
        43.79998779296875,
        43.82000732421875,
        43.839996337890628,
        43.8599853515625,
        43.8800048828125,
        43.899993896484378,
        43.91998291015625,
        43.94000244140625,
        43.959991455078128,
        43.97998046875,
        44.0,
        44.019989013671878,
        44.040008544921878,
        44.05999755859375,
        44.079986572265628,
        44.100006103515628,
        44.1199951171875,
        44.139984130859378,
        44.160003662109378,
        44.17999267578125,
        44.199981689453128,
        44.220001220703128,
        44.239990234375,
        44.259979248046878,
        44.279998779296878,
        44.29998779296875,
        44.32000732421875,
        44.339996337890628,
        44.3599853515625,
        44.3800048828125,
        44.399993896484378,
        44.41998291015625,
        44.44000244140625,
        44.459991455078128,
        44.47998046875,
        44.5,
        44.519989013671878,
        44.540008544921878,
        44.55999755859375,
        44.579986572265628,
        44.600006103515628,
        44.6199951171875,
        44.639984130859378,
        44.660003662109378,
        44.67999267578125,
        44.699981689453128,
        44.720001220703128,
        44.739990234375,
        44.759979248046878,
        44.779998779296878,
        44.79998779296875,
        44.82000732421875,
        44.839996337890628,
        44.8599853515625,
        44.8800048828125,
        44.899993896484378,
        44.91998291015625,
        44.94000244140625,
        44.959991455078128,
        44.97998046875,
        45.0,
        45.019989013671878,
        45.040008544921878,
        45.05999755859375,
        45.079986572265628,
        45.100006103515628,
        45.1199951171875,
        45.139984130859378,
        45.160003662109378,
        45.17999267578125,
        45.199981689453128,
        45.220001220703128,
        45.239990234375,
        45.259979248046878,
        45.279998779296878,
        45.29998779296875,
        45.32000732421875,
        45.339996337890628,
        45.3599853515625,
        45.3800048828125,
        45.399993896484378,
        45.41998291015625,
        45.44000244140625,
        45.459991455078128,
        45.47998046875,
        45.5,
        45.519989013671878,
        45.540008544921878,
        45.55999755859375,
        45.579986572265628,
        45.600006103515628,
        45.6199951171875,
        45.639984130859378,
        45.660003662109378,
        45.67999267578125,
        45.699981689453128,
        45.720001220703128,
        45.739990234375,
        45.759979248046878,
        45.779998779296878,
        45.79998779296875,
        45.82000732421875,
        45.839996337890628,
        45.8599853515625,
        45.8800048828125,
        45.899993896484378,
        45.91998291015625,
        45.94000244140625,
        45.959991455078128,
        45.97998046875,
        46.0,
        46.019989013671878,
        46.040008544921878,
        46.05999755859375,
        46.079986572265628,
        46.100006103515628,
        46.1199951171875,
        46.139984130859378,
        46.160003662109378,
        46.17999267578125,
        46.199981689453128,
        46.220001220703128,
        46.239990234375,
        46.259979248046878,
        46.279998779296878,
        46.29998779296875,
        46.32000732421875,
        46.339996337890628,
        46.3599853515625,
        46.3800048828125,
        46.399993896484378,
        46.41998291015625,
        46.44000244140625,
        46.459991455078128,
        46.47998046875,
        46.5,
        46.519989013671878,
        46.540008544921878,
        46.55999755859375,
        46.579986572265628,
        46.600006103515628,
        46.6199951171875,
        46.639984130859378,
        46.660003662109378,
        46.67999267578125,
        46.699981689453128,
        46.720001220703128,
        46.739990234375,
        46.759979248046878,
        46.779998779296878,
        46.79998779296875,
        46.82000732421875,
        46.839996337890628,
        46.8599853515625,
        46.8800048828125,
        46.899993896484378,
        46.91998291015625,
        46.94000244140625,
        46.959991455078128,
        46.97998046875,
        47.0,
        47.019989013671878,
        47.040008544921878,
        47.05999755859375,
        47.079986572265628,
        47.100006103515628,
        47.1199951171875,
        47.139984130859378,
        47.160003662109378,
        47.17999267578125,
        47.199981689453128,
        47.220001220703128,
        47.239990234375,
        47.259979248046878,
        47.279998779296878,
        47.29998779296875,
        47.32000732421875,
        47.339996337890628,
        47.3599853515625,
        47.3800048828125,
        47.399993896484378,
        47.41998291015625,
        47.44000244140625,
        47.459991455078128,
        47.47998046875,
        47.5,
        47.519989013671878,
        47.540008544921878,
        47.55999755859375,
        47.579986572265628,
        47.600006103515628,
        47.6199951171875,
        47.639984130859378,
        47.660003662109378,
        47.67999267578125,
        47.699981689453128,
        47.720001220703128,
        47.739990234375,
        47.759979248046878,
        47.779998779296878,
        47.79998779296875,
        47.82000732421875,
        47.839996337890628,
        47.8599853515625,
        47.8800048828125,
        47.899993896484378,
        47.91998291015625,
        47.94000244140625,
        47.959991455078128,
        47.97998046875,
        48.0,
        48.019989013671878,
        48.040008544921878,
        48.05999755859375,
        48.079986572265628,
        48.100006103515628,
        48.1199951171875,
        48.139984130859378,
        48.160003662109378,
        48.17999267578125,
        48.199981689453128,
        48.220001220703128,
        48.239990234375,
        48.259979248046878,
        48.279998779296878,
        48.29998779296875,
        48.32000732421875,
        48.339996337890628,
        48.3599853515625,
        48.3800048828125,
        48.399993896484378,
        48.41998291015625,
        48.44000244140625,
        48.459991455078128,
        48.47998046875,
        48.5,
        48.519989013671878,
        48.540008544921878,
        48.55999755859375,
        48.579986572265628,
        48.600006103515628,
        48.6199951171875,
        48.639984130859378,
        48.660003662109378,
        48.67999267578125,
        48.699981689453128,
        48.720001220703128,
        48.739990234375,
        48.759979248046878,
        48.779998779296878,
        48.79998779296875,
        48.82000732421875,
        48.839996337890628,
        48.8599853515625,
        48.8800048828125,
        48.899993896484378,
        48.91998291015625,
        48.94000244140625,
        48.959991455078128,
        48.97998046875,
        49.0,
        49.019989013671878,
        49.040008544921878,
        49.05999755859375,
        49.079986572265628,
        49.100006103515628,
        49.1199951171875,
        49.139984130859378,
        49.160003662109378,
        49.17999267578125,
        49.199981689453128,
        49.220001220703128,
        49.239990234375,
        49.259979248046878,
        49.279998779296878,
        49.29998779296875,
        49.32000732421875,
        49.339996337890628,
        49.3599853515625,
        49.3800048828125,
        49.399993896484378,
        49.41998291015625,
        49.44000244140625,
        49.459991455078128,
        49.47998046875,
        49.5,
        49.519989013671878,
        49.540008544921878,
        49.55999755859375,
        49.579986572265628,
        49.600006103515628,
        49.6199951171875,
        49.639984130859378,
        49.660003662109378,
        49.67999267578125,
        49.699981689453128,
        49.720001220703128,
        49.739990234375,
        49.759979248046878,
        49.779998779296878,
        49.79998779296875,
        49.82000732421875,
        49.839996337890628,
        49.8599853515625,
        49.8800048828125,
        49.899993896484378,
        49.91998291015625,
        49.94000244140625,
        49.959991455078128,
        49.97998046875,
        50.0,
        50.019989013671878,
        50.040008544921878,
        50.05999755859375,
        50.079986572265628,
        50.100006103515628,
        50.1199951171875,
        50.139984130859378,
        50.160003662109378,
        50.17999267578125,
        50.199981689453128,
        50.220001220703128,
        50.239990234375,
        50.259979248046878,
        50.279998779296878,
        50.29998779296875,
        50.32000732421875,
        50.339996337890628,
        50.3599853515625,
        50.3800048828125,
        50.399993896484378,
        50.41998291015625,
        50.44000244140625,
        50.459991455078128,
        50.47998046875,
        50.5,
        50.519989013671878,
        50.540008544921878,
        50.55999755859375,
        50.579986572265628,
        50.600006103515628,
        50.6199951171875,
        50.639984130859378,
        50.660003662109378,
        50.67999267578125,
        50.699981689453128,
        50.720001220703128,
        50.739990234375,
        50.759979248046878,
        50.779998779296878,
        50.79998779296875,
        50.82000732421875,
        50.839996337890628,
        50.8599853515625,
        50.8800048828125,
        50.899993896484378,
        50.91998291015625,
        50.94000244140625,
        50.959991455078128,
        50.97998046875,
        51.0,
        51.019989013671878,
        51.040008544921878,
        51.05999755859375,
        51.079986572265628,
        51.100006103515628,
        51.1199951171875,
        51.139984130859378,
        51.160003662109378,
        51.17999267578125,
        51.199981689453128,
        51.220001220703128,
        51.239990234375,
        51.259979248046878,
        51.279998779296878,
        51.29998779296875,
        51.32000732421875,
        51.339996337890628,
        51.3599853515625,
        51.3800048828125,
        51.399993896484378,
        51.41998291015625,
        51.44000244140625,
        51.459991455078128,
        51.47998046875,
        51.5,
        51.519989013671878,
        51.540008544921878,
        51.55999755859375,
        51.579986572265628,
        51.600006103515628,
        51.6199951171875,
        51.639984130859378,
        51.660003662109378,
        51.67999267578125,
        51.699981689453128,
        51.720001220703128,
        51.739990234375,
        51.759979248046878,
        51.779998779296878,
        51.79998779296875,
        51.82000732421875,
        51.839996337890628,
        51.8599853515625,
        51.8800048828125,
        51.899993896484378,
        51.91998291015625,
        51.94000244140625,
        51.959991455078128,
        51.97998046875,
        52.0,
        52.019989013671878,
        52.040008544921878,
        52.05999755859375,
        52.079986572265628,
        52.100006103515628,
        52.1199951171875,
        52.139984130859378,
        52.160003662109378,
        52.17999267578125,
        52.199981689453128,
        52.220001220703128,
        52.239990234375,
        52.259979248046878,
        52.279998779296878,
        52.29998779296875,
        52.32000732421875,
        52.339996337890628,
        52.3599853515625,
        52.3800048828125,
        52.399993896484378,
        52.41998291015625,
        52.44000244140625,
        52.459991455078128,
        52.47998046875,
        52.5,
        52.519989013671878,
        52.540008544921878,
        52.55999755859375,
        52.579986572265628,
        52.600006103515628,
        52.6199951171875,
        52.639984130859378,
        52.660003662109378,
        52.67999267578125,
        52.699981689453128,
        52.720001220703128,
        52.739990234375,
        52.759979248046878,
        52.779998779296878,
        52.79998779296875,
        52.82000732421875,
        52.839996337890628,
        52.8599853515625,
        52.8800048828125,
        52.899993896484378,
        52.91998291015625,
        52.94000244140625,
        52.959991455078128,
        52.97998046875,
        53.0,
        53.019989013671878,
        53.040008544921878,
        53.05999755859375,
        53.079986572265628,
        53.100006103515628,
        53.1199951171875,
        53.139984130859378,
        53.160003662109378,
        53.17999267578125,
        53.199981689453128,
        53.220001220703128,
        53.239990234375,
        53.259979248046878,
        53.279998779296878,
        53.29998779296875,
        53.32000732421875,
        53.339996337890628,
        53.3599853515625,
        53.3800048828125,
        53.399993896484378,
        53.41998291015625,
        53.44000244140625,
        53.459991455078128,
        53.47998046875,
        53.5,
        53.519989013671878,
        53.540008544921878,
        53.55999755859375,
        53.579986572265628,
        53.600006103515628,
        53.6199951171875,
        53.639984130859378,
        53.660003662109378,
        53.67999267578125,
        53.699981689453128,
        53.720001220703128,
        53.739990234375,
        53.759979248046878,
        53.779998779296878,
        53.79998779296875,
        53.82000732421875,
        53.839996337890628,
        53.8599853515625,
        53.8800048828125,
        53.899993896484378,
        53.91998291015625,
        53.94000244140625,
        53.959991455078128,
        53.97998046875,
        54.0,
        54.019989013671878,
        54.040008544921878,
        54.05999755859375,
        54.079986572265628,
        54.100006103515628,
        54.1199951171875,
        54.139984130859378,
        54.160003662109378,
        54.17999267578125,
        54.199981689453128,
        54.220001220703128,
        54.239990234375,
        54.259979248046878,
        54.279998779296878,
        54.29998779296875,
        54.32000732421875,
        54.339996337890628,
        54.3599853515625,
        54.3800048828125,
        54.399993896484378,
        54.41998291015625,
        54.44000244140625,
        54.459991455078128,
        54.47998046875,
        54.5,
        54.519989013671878,
        54.540008544921878,
        54.55999755859375,
        54.579986572265628,
        54.600006103515628,
        54.6199951171875,
        54.639984130859378,
        54.660003662109378,
        54.67999267578125,
        54.699981689453128,
        54.720001220703128,
        54.739990234375,
        54.759979248046878,
        54.779998779296878,
        54.79998779296875,
        54.82000732421875,
        54.839996337890628,
        54.8599853515625,
        54.8800048828125,
        54.899993896484378,
        54.91998291015625,
        54.94000244140625,
        54.959991455078128,
        54.97998046875,
        55.0,
        55.019989013671878,
        55.040008544921878,
        55.05999755859375,
        55.079986572265628,
        55.100006103515628,
        55.1199951171875,
        55.139984130859378,
        55.160003662109378,
        55.17999267578125,
        55.199981689453128,
        55.220001220703128,
        55.239990234375,
        55.259979248046878,
        55.279998779296878,
        55.29998779296875,
        55.32000732421875,
        55.339996337890628,
        55.3599853515625,
        55.3800048828125,
        55.399993896484378,
        55.41998291015625,
        55.44000244140625,
        55.459991455078128,
        55.47998046875,
        55.5,
        55.519989013671878,
        55.540008544921878,
        55.55999755859375,
        55.579986572265628,
        55.600006103515628,
        55.6199951171875,
        55.639984130859378,
        55.660003662109378,
        55.67999267578125,
        55.699981689453128,
        55.720001220703128,
        55.739990234375,
        55.759979248046878,
        55.779998779296878,
        55.79998779296875,
        55.82000732421875,
        55.839996337890628,
        55.8599853515625,
        55.8800048828125,
        55.899993896484378,
        55.91998291015625,
        55.94000244140625,
        55.959991455078128,
        55.97998046875,
        56.0,
        56.019989013671878,
        56.040008544921878,
        56.05999755859375,
        56.079986572265628,
        56.100006103515628,
        56.1199951171875,
        56.139984130859378,
        56.160003662109378,
        56.17999267578125,
        56.199981689453128,
        56.220001220703128,
        56.239990234375,
        56.259979248046878,
        56.279998779296878,
        56.29998779296875,
        56.32000732421875,
        56.339996337890628,
        56.3599853515625,
        56.3800048828125,
        56.399993896484378,
        56.41998291015625,
        56.44000244140625,
        56.459991455078128,
        56.47998046875,
        56.5,
        56.519989013671878,
        56.540008544921878,
        56.55999755859375,
        56.579986572265628,
        56.600006103515628,
        56.6199951171875,
        56.639984130859378,
        56.660003662109378,
        56.67999267578125,
        56.699981689453128,
        56.720001220703128,
        56.739990234375,
        56.759979248046878,
        56.779998779296878,
        56.79998779296875,
        56.82000732421875,
        56.839996337890628,
        56.8599853515625,
        56.8800048828125,
        56.899993896484378,
        56.91998291015625,
        56.94000244140625,
        56.959991455078128,
        56.97998046875,
        57.0,
        57.019989013671878,
        57.040008544921878,
        57.05999755859375,
        57.079986572265628,
        57.100006103515628,
        57.1199951171875,
        57.139984130859378,
        57.160003662109378,
        57.17999267578125,
        57.199981689453128,
        57.220001220703128,
        57.239990234375,
        57.259979248046878,
        57.279998779296878,
        57.29998779296875,
        57.32000732421875,
        57.339996337890628,
        57.3599853515625,
        57.3800048828125,
        57.399993896484378,
        57.41998291015625,
        57.44000244140625,
        57.459991455078128,
        57.47998046875,
        57.5,
        57.519989013671878,
        57.540008544921878,
        57.55999755859375,
        57.579986572265628,
        57.600006103515628,
        57.6199951171875,
        57.639984130859378,
        57.660003662109378,
        57.67999267578125,
        57.699981689453128,
        57.720001220703128,
        57.739990234375,
        57.759979248046878,
        57.779998779296878,
        57.79998779296875,
        57.82000732421875,
        57.839996337890628,
        57.8599853515625,
        57.8800048828125,
        57.899993896484378,
        57.91998291015625,
        57.94000244140625,
        57.959991455078128,
        57.97998046875,
        58.0,
        58.019989013671878,
        58.040008544921878,
        58.05999755859375,
        58.079986572265628,
        58.100006103515628,
        58.1199951171875,
        58.139984130859378,
        58.160003662109378,
        58.17999267578125,
        58.199981689453128,
        58.220001220703128,
        58.239990234375,
        58.259979248046878,
        58.279998779296878,
        58.29998779296875,
        58.32000732421875,
        58.339996337890628,
        58.3599853515625,
        58.3800048828125,
        58.399993896484378,
        58.41998291015625,
        58.44000244140625,
        58.459991455078128,
        58.47998046875,
        58.5,
        58.519989013671878,
        58.540008544921878,
        58.55999755859375,
        58.579986572265628,
        58.600006103515628,
        58.6199951171875,
        58.639984130859378,
        58.660003662109378,
        58.67999267578125,
        58.699981689453128,
        58.720001220703128,
        58.739990234375,
        58.759979248046878,
        58.779998779296878,
        58.79998779296875,
        58.82000732421875,
        58.839996337890628,
        58.8599853515625,
        58.8800048828125,
        58.899993896484378,
        58.91998291015625,
        58.94000244140625,
        58.959991455078128,
        58.97998046875,
        59.0,
        59.019989013671878,
        59.040008544921878,
        59.05999755859375,
        59.079986572265628,
        59.100006103515628,
        59.1199951171875,
        59.139984130859378,
        59.160003662109378,
        59.17999267578125,
        59.199981689453128,
        59.220001220703128,
        59.239990234375,
        59.259979248046878,
        59.279998779296878,
        59.29998779296875,
        59.32000732421875,
        59.339996337890628,
        59.3599853515625,
        59.3800048828125,
        59.399993896484378,
        59.41998291015625,
        59.44000244140625,
        59.459991455078128,
        59.47998046875,
        59.5,
        59.519989013671878,
        59.540008544921878,
        59.55999755859375,
        59.579986572265628,
        59.600006103515628,
        59.6199951171875,
        59.639984130859378,
        59.660003662109378,
        59.67999267578125,
        59.699981689453128,
        59.720001220703128,
        59.739990234375,
        59.759979248046878,
        59.779998779296878,
        59.79998779296875,
        59.82000732421875,
        59.839996337890628,
        59.8599853515625,
        59.8800048828125,
        59.899993896484378,
        59.91998291015625,
        59.94000244140625,
        59.959991455078128,
        59.97998046875
    ],
    "rightHandPositions": [
        "(0.294467, 1.135773, 0.105734)",
        "(0.294524, 1.135722, 0.105782)",
        "(0.294570, 1.135693, 0.105811)",
        "(0.294597, 1.135662, 0.105821)",
        "(0.294635, 1.135635, 0.105840)",
        "(0.294707, 1.135627, 0.105877)",
        "(0.294739, 1.135558, 0.105908)",
        "(0.294724, 1.135434, 0.105951)",
        "(0.294703, 1.135346, 0.105987)",
        "(0.294683, 1.135283, 0.106046)",
        "(0.294678, 1.135264, 0.106108)",
        "(0.294789, 1.135406, 0.106122)",
        "(0.294792, 1.135568, 0.106261)",
        "(0.294763, 1.135593, 0.106300)",
        "(0.294674, 1.135650, 0.106413)",
        "(0.294402, 1.135704, 0.106866)",
        "(0.293925, 1.135422, 0.106935)",
        "(0.293413, 1.135498, 0.106840)",
        "(0.293020, 1.135680, 0.106950)",
        "(0.292098, 1.136124, 0.107179)",
        "(0.291115, 1.136315, 0.107104)",
        "(0.290080, 1.136332, 0.106763)",
        "(0.289039, 1.136524, 0.106154)",
        "(0.288532, 1.136994, 0.105994)",
        "(0.287406, 1.137939, 0.105768)",
        "(0.285741, 1.138719, 0.106025)",
        "(0.283770, 1.139113, 0.106469)",
        "(0.281944, 1.139429, 0.106648)",
        "(0.281226, 1.139697, 0.106770)",
        "(0.279768, 1.140021, 0.106931)",
        "(0.278263, 1.139950, 0.107216)",
        "(0.276687, 1.139809, 0.107585)",
        "(0.275207, 1.139911, 0.107925)",
        "(0.274522, 1.140133, 0.108035)",
        "(0.273115, 1.140815, 0.108202)",
        "(0.271149, 1.141753, 0.108444)",
        "(0.268572, 1.143050, 0.108658)",
        "(0.265758, 1.145029, 0.108731)",
        "(0.264319, 1.146288, 0.108782)",
        "(0.261310, 1.149081, 0.108591)",
        "(0.257843, 1.151721, 0.108198)",
        "(0.253585, 1.154454, 0.108110)",
        "(0.248788, 1.157267, 0.108356)",
        "(0.246263, 1.158561, 0.108358)",
        "(0.240689, 1.161427, 0.108241)",
        "(0.234473, 1.164689, 0.108558)",
        "(0.227887, 1.168653, 0.108368)",
        "(0.221172, 1.173945, 0.108626)",
        "(0.217714, 1.176890, 0.108825)",
        "(0.210464, 1.183136, 0.108901)",
        "(0.202863, 1.189942, 0.108829)",
        "(0.195397, 1.197465, 0.108845)",
        "(0.188061, 1.205193, 0.108757)",
        "(0.184257, 1.209096, 0.108733)",
        "(0.176711, 1.217660, 0.108981)",
        "(0.169160, 1.226494, 0.109529)",
        "(0.161887, 1.235470, 0.109883)",
        "(0.154539, 1.245029, 0.110675)",
        "(0.150816, 1.249830, 0.111065)",
        "(0.143886, 1.259658, 0.111841)",
        "(0.137045, 1.269344, 0.112563)",
        "(0.130786, 1.279138, 0.113001)",
        "(0.125273, 1.289266, 0.113152)",
        "(0.122411, 1.294063, 0.113229)",
        "(0.116790, 1.303229, 0.113123)",
        "(0.112124, 1.313024, 0.113042)",
        "(0.107301, 1.322555, 0.112882)",
        "(0.102038, 1.331539, 0.112968)",
        "(0.099501, 1.336112, 0.113089)",
        "(0.095165, 1.345830, 0.113312)",
        "(0.091179, 1.355404, 0.113318)",
        "(0.087104, 1.364405, 0.113219)",
        "(0.082755, 1.373043, 0.113145)",
        "(0.080780, 1.377287, 0.113073)",
        "(0.077489, 1.386318, 0.112845)",
        "(0.074145, 1.395436, 0.112578)",
        "(0.070658, 1.403952, 0.112266)",
        "(0.066533, 1.411992, 0.112255)",
        "(0.064469, 1.415955, 0.112291)",
        "(0.060617, 1.423809, 0.112635)",
        "(0.057019, 1.432020, 0.113258)",
        "(0.053255, 1.439432, 0.113830)",
        "(0.048881, 1.445896, 0.114499)",
        "(0.046739, 1.449090, 0.114826)",
        "(0.043466, 1.455426, 0.115175)",
        "(0.040913, 1.461792, 0.115490)",
        "(0.038377, 1.467710, 0.115701)",
        "(0.036049, 1.473356, 0.115685)",
        "(0.034837, 1.476089, 0.115687)",
        "(0.032226, 1.481395, 0.115786)",
        "(0.030806, 1.487391, 0.115643)",
        "(0.030276, 1.493675, 0.115087)",
        "(0.029476, 1.499545, 0.114167)",
        "(0.029090, 1.502273, 0.113623)",
        "(0.027900, 1.507328, 0.112725)",
        "(0.027106, 1.512685, 0.112078)",
        "(0.027065, 1.518416, 0.111513)",
        "(0.026401, 1.523659, 0.111033)",
        "(0.025898, 1.526175, 0.110599)",
        "(0.024973, 1.531247, 0.109262)",
        "(0.023922, 1.536706, 0.108309)",
        "(0.023246, 1.542607, 0.107521)",
        "(0.022794, 1.548545, 0.106913)",
        "(0.022556, 1.551488, 0.106789)",
        "(0.022000, 1.557579, 0.106865)",
        "(0.021673, 1.563515, 0.106910)",
        "(0.021642, 1.569738, 0.107402)",
        "(0.021527, 1.576599, 0.108814)",
        "(0.021502, 1.580160, 0.109602)",
        "(0.021889, 1.587408, 0.111225)",
        "(0.022741, 1.595490, 0.113632)",
        "(0.023609, 1.603662, 0.116566)",
        "(0.024753, 1.611812, 0.120213)",
        "(0.025362, 1.616004, 0.122606)",
        "(0.026503, 1.624659, 0.127975)",
        "(0.027389, 1.632773, 0.133843)",
        "(0.028592, 1.640644, 0.140013)",
        "(0.029734, 1.648278, 0.146589)",
        "(0.030303, 1.651906, 0.149892)",
        "(0.031724, 1.659023, 0.157073)",
        "(0.033088, 1.665983, 0.164741)",
        "(0.034450, 1.672766, 0.173088)",
        "(0.035851, 1.679283, 0.181736)",
        "(0.036587, 1.682321, 0.185972)",
        "(0.038272, 1.688035, 0.194515)",
        "(0.040015, 1.693503, 0.203436)",
        "(0.041960, 1.698593, 0.212651)",
        "(0.044179, 1.703200, 0.221858)",
        "(0.045241, 1.705178, 0.226339)",
        "(0.047219, 1.708579, 0.235403)",
        "(0.049367, 1.711335, 0.244278)",
        "(0.051352, 1.713447, 0.253259)",
        "(0.053017, 1.714727, 0.262312)",
        "(0.053808, 1.715003, 0.266676)",
        "(0.055074, 1.715204, 0.275522)",
        "(0.056389, 1.714860, 0.284263)",
        "(0.057313, 1.713691, 0.293016)",
        "(0.057957, 1.711560, 0.301209)",
        "(0.058304, 1.710043, 0.305082)",
        "(0.059000, 1.706847, 0.312893)",
        "(0.059312, 1.702726, 0.320584)",
        "(0.059231, 1.696993, 0.327652)",
        "(0.058874, 1.690182, 0.334565)",
        "(0.058329, 1.686288, 0.337862)",
        "(0.056988, 1.677469, 0.344068)",
        "(0.055875, 1.667278, 0.349854)",
        "(0.053208, 1.655736, 0.355452)",
        "(0.049679, 1.643076, 0.360744)",
        "(0.048116, 1.636258, 0.363003)",
        "(0.044433, 1.622453, 0.367187)",
        "(0.040580, 1.608483, 0.370814)",
        "(0.037236, 1.594222, 0.373717)",
        "(0.033568, 1.579719, 0.375769)",
        "(0.031648, 1.572450, 0.376606)",
        "(0.028461, 1.557681, 0.377537)",
        "(0.025785, 1.543136, 0.377820)",
        "(0.022874, 1.528547, 0.377194)",
        "(0.020337, 1.514051, 0.376155)",
        "(0.019202, 1.506941, 0.375424)",
        "(0.016600, 1.492443, 0.373510)",
        "(0.014376, 1.478203, 0.370600)",
        "(0.012367, 1.464143, 0.366704)",
        "(0.010221, 1.450361, 0.362352)",
        "(0.009307, 1.443792, 0.360273)",
        "(0.007634, 1.430999, 0.355740)",
        "(0.006316, 1.418304, 0.349674)",
        "(0.004768, 1.405788, 0.342796)",
        "(0.003500, 1.393563, 0.335597)",
        "(0.003008, 1.387594, 0.331783)",
        "(0.001732, 1.375760, 0.323959)",
        "(0.000673, 1.364617, 0.315916)",
        "(-0.000038, 1.353853, 0.307770)",
        "(-0.000862, 1.343385, 0.299136)",
        "(-0.001312, 1.338430, 0.294570)",
        "(-0.001907, 1.329097, 0.285164)",
        "(-0.002287, 1.320723, 0.276014)",
        "(-0.002893, 1.312744, 0.266788)",
        "(-0.003301, 1.305241, 0.256797)",
        "(-0.003401, 1.301763, 0.251729)",
        "(-0.003721, 1.295525, 0.242102)",
        "(-0.004087, 1.289671, 0.232502)",
        "(-0.004349, 1.284495, 0.222167)",
        "(-0.004579, 1.280382, 0.211470)",
        "(-0.004742, 1.278685, 0.206031)",
        "(-0.004874, 1.276560, 0.194653)",
        "(-0.005074, 1.276181, 0.183209)",
        "(-0.005399, 1.277112, 0.171881)",
        "(-0.005443, 1.279423, 0.160243)",
        "(-0.005402, 1.281143, 0.154537)",
        "(-0.005524, 1.285825, 0.143939)",
        "(-0.005702, 1.291508, 0.133768)",
        "(-0.005832, 1.298339, 0.124304)",
        "(-0.005875, 1.306300, 0.115813)",
        "(-0.005803, 1.310604, 0.111748)",
        "(-0.005544, 1.319666, 0.104202)",
        "(-0.005124, 1.329563, 0.097672)",
        "(-0.004830, 1.339597, 0.092004)",
        "(-0.004776, 1.349905, 0.087768)",
        "(-0.004788, 1.355105, 0.085979)",
        "(-0.004752, 1.365521, 0.082346)",
        "(-0.004581, 1.376357, 0.079183)",
        "(-0.004375, 1.387517, 0.076651)",
        "(-0.004333, 1.398924, 0.075051)",
        "(-0.004246, 1.404950, 0.074696)",
        "(-0.003906, 1.416985, 0.073875)",
        "(-0.003253, 1.429324, 0.073218)",
        "(-0.002534, 1.442103, 0.073467)",
        "(-0.002271, 1.448358, 0.073536)",
        "(-0.001626, 1.460771, 0.073349)",
        "(-0.000725, 1.473576, 0.073633)",
        "(0.000407, 1.486598, 0.074362)",
        "(0.001954, 1.499918, 0.075404)",
        "(0.003634, 1.513234, 0.076671)",
        "(0.004694, 1.519956, 0.077475)",
        "(0.006571, 1.533123, 0.079284)",
        "(0.008502, 1.546246, 0.081799)",
        "(0.010623, 1.559018, 0.084414)",
        "(0.012848, 1.571201, 0.086798)",
        "(0.013869, 1.577144, 0.088173)",
        "(0.016198, 1.589181, 0.091332)",
        "(0.018359, 1.600784, 0.095151)",
        "(0.020449, 1.611828, 0.099110)",
        "(0.022369, 1.622219, 0.103284)",
        "(0.023378, 1.627194, 0.105377)",
        "(0.025393, 1.636745, 0.109830)",
        "(0.027153, 1.645721, 0.115129)",
        "(0.028859, 1.654341, 0.121166)",
        "(0.030644, 1.662461, 0.127806)",
        "(0.031617, 1.666404, 0.131300)",
        "(0.033430, 1.673677, 0.138549)",
        "(0.034886, 1.679924, 0.146090)",
        "(0.036168, 1.685470, 0.153859)",
        "(0.037573, 1.690510, 0.162266)",
        "(0.038274, 1.692923, 0.166654)",
        "(0.039652, 1.697354, 0.175891)",
        "(0.040781, 1.700998, 0.185478)",
        "(0.041749, 1.703870, 0.195042)",
        "(0.042596, 1.706192, 0.204983)",
        "(0.043051, 1.707299, 0.210157)",
        "(0.044140, 1.709232, 0.220962)",
        "(0.045226, 1.710783, 0.231814)",
        "(0.046151, 1.711632, 0.242413)",
        "(0.047348, 1.712267, 0.253056)",
        "(0.048121, 1.712528, 0.258428)",
        "(0.049268, 1.712592, 0.269159)",
        "(0.050356, 1.711959, 0.279548)",
        "(0.051733, 1.711134, 0.289625)",
        "(0.053013, 1.709922, 0.299422)",
        "(0.053705, 1.709187, 0.304305)",
        "(0.055221, 1.707232, 0.313931)",
        "(0.056187, 1.704452, 0.323153)",
        "(0.056971, 1.701093, 0.332138)",
        "(0.057934, 1.697441, 0.341163)",
        "(0.058392, 1.695339, 0.345550)",
        "(0.058890, 1.690584, 0.354129)",
        "(0.058956, 1.684868, 0.362634)",
        "(0.058830, 1.678559, 0.370711)",
        "(0.058410, 1.671504, 0.378169)",
        "(0.058135, 1.667599, 0.381652)",
        "(0.057701, 1.659723, 0.388499)",
        "(0.056920, 1.651150, 0.394756)",
        "(0.055977, 1.641870, 0.400473)",
        "(0.055030, 1.632139, 0.405749)",
        "(0.054364, 1.627034, 0.408235)",
        "(0.052926, 1.616476, 0.413054)",
        "(0.051685, 1.605402, 0.417223)",
        "(0.050150, 1.594052, 0.420851)",
        "(0.048392, 1.582302, 0.423934)",
        "(0.047651, 1.576296, 0.425123)",
        "(0.046088, 1.564100, 0.426978)",
        "(0.043785, 1.551176, 0.427972)",
        "(0.041440, 1.537448, 0.427716)",
        "(0.039709, 1.523696, 0.426702)",
        "(0.038636, 1.516570, 0.425776)",
        "(0.036110, 1.501629, 0.422989)",
        "(0.033825, 1.485948, 0.418485)",
        "(0.031938, 1.469880, 0.411870)",
        "(0.029363, 1.453049, 0.404118)",
        "(0.027991, 1.444290, 0.399599)",
        "(0.025290, 1.426222, 0.389491)",
        "(0.021887, 1.407992, 0.378400)",
        "(0.018122, 1.389943, 0.365828)",
        "(0.015115, 1.373063, 0.351567)",
        "(0.013752, 1.365309, 0.344158)",
        "(0.010236, 1.350043, 0.329347)",
        "(0.007055, 1.335942, 0.313725)",
        "(0.004266, 1.323839, 0.298875)",
        "(0.001446, 1.313942, 0.284455)",
        "(0.000160, 1.310413, 0.277102)",
        "(-0.001990, 1.304327, 0.262832)",
        "(-0.003545, 1.300261, 0.251005)",
        "(-0.004955, 1.296993, 0.240365)",
        "(-0.006440, 1.294080, 0.229798)",
        "(-0.006908, 1.293408, 0.224984)",
        "(-0.007792, 1.292990, 0.216948)",
        "(-0.008634, 1.293524, 0.209514)",
        "(-0.008566, 1.295367, 0.202173)",
        "(-0.008585, 1.298005, 0.195241)",
        "(-0.008628, 1.299325, 0.191654)",
        "(-0.009029, 1.302053, 0.184704)",
        "(-0.009913, 1.304949, 0.178620)",
        "(-0.009773, 1.308641, 0.172585)",
        "(-0.009588, 1.313078, 0.166772)",
        "(-0.009638, 1.314752, 0.163283)",
        "(-0.009412, 1.318123, 0.156338)",
        "(-0.009188, 1.321947, 0.149115)",
        "(-0.008122, 1.327024, 0.142428)",
        "(-0.007670, 1.331882, 0.135594)",
        "(-0.007542, 1.334269, 0.131849)",
        "(-0.007188, 1.339451, 0.124501)",
        "(-0.006610, 1.345802, 0.117898)",
        "(-0.006252, 1.352255, 0.111249)",
        "(-0.005927, 1.359102, 0.104246)",
        "(-0.005645, 1.362834, 0.100945)",
        "(-0.005328, 1.371000, 0.095319)",
        "(-0.004919, 1.379504, 0.090014)",
        "(-0.004894, 1.388083, 0.085308)",
        "(-0.005080, 1.397391, 0.081498)",
        "(-0.005097, 1.402274, 0.079741)",
        "(-0.004832, 1.412464, 0.076205)",
        "(-0.004938, 1.423239, 0.073602)",
        "(-0.004808, 1.434378, 0.071926)",
        "(-0.004381, 1.445826, 0.071115)",
        "(-0.004302, 1.451606, 0.071127)",
        "(-0.004222, 1.462525, 0.070618)",
        "(-0.003342, 1.473951, 0.070652)",
        "(-0.002894, 1.485706, 0.071781)",
        "(-0.002101, 1.496823, 0.072622)",
        "(-0.001892, 1.502841, 0.073212)",
        "(-0.001011, 1.514875, 0.074900)",
        "(0.000836, 1.527026, 0.077163)",
        "(0.002360, 1.539312, 0.080084)",
        "(0.003699, 1.551600, 0.083859)",
        "(0.004453, 1.557649, 0.085878)",
        "(0.005921, 1.569216, 0.089591)",
        "(0.007837, 1.580511, 0.093369)",
        "(0.010048, 1.591769, 0.097697)",
        "(0.012071, 1.602262, 0.101916)",
        "(0.013079, 1.607469, 0.104171)",
        "(0.015339, 1.618205, 0.109329)",
        "(0.017553, 1.628229, 0.114035)",
        "(0.020073, 1.638099, 0.118660)",
        "(0.022532, 1.647839, 0.123951)",
        "(0.023753, 1.652602, 0.126983)",
        "(0.026303, 1.661828, 0.132906)",
        "(0.028252, 1.669931, 0.138275)",
        "(0.030706, 1.677932, 0.143818)",
        "(0.033220, 1.685355, 0.149525)",
        "(0.034093, 1.688440, 0.152114)",
        "(0.035899, 1.694234, 0.157263)",
        "(0.038014, 1.699342, 0.162487)",
        "(0.039807, 1.703826, 0.167457)",
        "(0.041241, 1.707966, 0.172503)",
        "(0.041987, 1.709917, 0.175171)",
        "(0.043787, 1.713913, 0.181899)",
        "(0.044989, 1.717219, 0.189044)",
        "(0.045735, 1.719658, 0.196163)",
        "(0.046419, 1.721295, 0.203745)",
        "(0.047055, 1.722047, 0.207879)",
        "(0.048416, 1.723601, 0.216719)",
        "(0.049524, 1.724375, 0.225672)",
        "(0.050457, 1.724304, 0.234676)",
        "(0.051128, 1.723425, 0.244250)",
        "(0.051476, 1.722742, 0.249323)",
        "(0.052195, 1.720729, 0.259834)",
        "(0.052360, 1.717489, 0.270306)",
        "(0.052429, 1.713416, 0.280689)",
        "(0.052544, 1.708436, 0.290813)",
        "(0.052441, 1.705582, 0.295867)",
        "(0.051837, 1.699083, 0.305670)",
        "(0.050903, 1.691343, 0.314845)",
        "(0.050251, 1.683295, 0.323804)",
        "(0.049742, 1.678907, 0.327893)",
        "(0.048570, 1.669736, 0.335766)",
        "(0.047306, 1.659810, 0.342895)",
        "(0.045398, 1.649201, 0.349456)",
        "(0.043471, 1.637918, 0.354966)",
        "(0.042146, 1.626752, 0.360098)",
        "(0.041351, 1.621312, 0.362442)",
        "(0.039134, 1.609982, 0.366661)",
        "(0.037149, 1.598547, 0.369982)",
        "(0.035416, 1.587408, 0.372280)",
        "(0.033170, 1.576065, 0.373724)",
        "(0.032199, 1.570404, 0.374067)",
        "(0.030784, 1.559361, 0.374762)",
        "(0.029047, 1.548260, 0.375204)",
        "(0.026927, 1.536733, 0.374758)",
        "(0.025329, 1.525196, 0.373610)",
        "(0.024527, 1.519497, 0.372926)",
        "(0.022480, 1.507755, 0.371480)",
        "(0.020369, 1.495656, 0.369585)",
        "(0.018712, 1.483611, 0.367214)",
        "(0.016730, 1.471307, 0.364003)",
        "(0.015710, 1.465201, 0.362080)",
        "(0.014063, 1.453178, 0.357976)",
        "(0.012692, 1.441577, 0.353930)",
        "(0.010807, 1.429468, 0.349346)",
        "(0.009166, 1.417145, 0.343845)",
        "(0.008536, 1.411045, 0.340806)",
        "(0.007275, 1.399040, 0.334632)",
        "(0.006176, 1.387338, 0.327743)",
        "(0.005274, 1.375868, 0.320317)",
        "(0.003962, 1.364649, 0.312842)",
        "(0.003318, 1.359211, 0.308863)",
        "(0.002375, 1.348791, 0.300743)",
        "(0.001720, 1.339492, 0.293017)",
        "(0.000530, 1.330098, 0.284726)",
        "(-0.000585, 1.320993, 0.275562)",
        "(-0.000967, 1.316776, 0.271015)",
        "(-0.001555, 1.308988, 0.262330)",
        "(-0.002219, 1.301639, 0.253511)",
        "(-0.002715, 1.294708, 0.244276)",
        "(-0.002866, 1.288732, 0.235095)",
        "(-0.002858, 1.286214, 0.230849)",
        "(-0.002907, 1.281504, 0.222666)",
        "(-0.003058, 1.276803, 0.214287)",
        "(-0.002996, 1.272819, 0.205521)",
        "(-0.002871, 1.269667, 0.196823)",
        "(-0.002725, 1.268574, 0.192634)",
        "(-0.002583, 1.266793, 0.184783)",
        "(-0.002507, 1.265635, 0.176992)",
        "(-0.002509, 1.265179, 0.169000)",
        "(-0.002441, 1.265476, 0.161017)",
        "(-0.002400, 1.266007, 0.157214)",
        "(-0.002305, 1.267650, 0.149970)",
        "(-0.002410, 1.269556, 0.142768)",
        "(-0.002665, 1.272023, 0.135750)",
        "(-0.002760, 1.275244, 0.128905)",
        "(-0.002842, 1.277121, 0.125611)",
        "(-0.003147, 1.281243, 0.119470)",
        "(-0.003419, 1.286249, 0.113794)",
        "(-0.003714, 1.291799, 0.108351)",
        "(-0.003825, 1.294995, 0.105814)",
        "(-0.004122, 1.301503, 0.101086)",
        "(-0.004561, 1.308615, 0.097039)",
        "(-0.005254, 1.316701, 0.094360)",
        "(-0.005979, 1.325456, 0.092296)",
        "(-0.006720, 1.334625, 0.090074)",
        "(-0.007162, 1.339313, 0.089007)",
        "(-0.007776, 1.349272, 0.087154)",
        "(-0.008376, 1.359813, 0.085466)",
        "(-0.008795, 1.371008, 0.084102)",
        "(-0.009092, 1.382622, 0.083149)",
        "(-0.009155, 1.388644, 0.082795)",
        "(-0.009049, 1.400748, 0.081615)",
        "(-0.008828, 1.412610, 0.079366)",
        "(-0.008384, 1.425325, 0.077759)",
        "(-0.008006, 1.438349, 0.076791)",
        "(-0.007859, 1.444805, 0.076365)",
        "(-0.007228, 1.457972, 0.075616)",
        "(-0.006283, 1.471195, 0.074673)",
        "(-0.005299, 1.484313, 0.074037)",
        "(-0.004200, 1.497512, 0.074067)",
        "(-0.003678, 1.503854, 0.074005)",
        "(-0.002590, 1.516565, 0.073854)",
        "(-0.001145, 1.529698, 0.074528)",
        "(0.000240, 1.542490, 0.075519)",
        "(0.001762, 1.554865, 0.076605)",
        "(0.002520, 1.560891, 0.077407)",
        "(0.004079, 1.572837, 0.079468)",
        "(0.005491, 1.584248, 0.082078)",
        "(0.007262, 1.595672, 0.085766)",
        "(0.009157, 1.606540, 0.089965)",
        "(0.009863, 1.611484, 0.092018)",
        "(0.011475, 1.621100, 0.096309)",
        "(0.013114, 1.630228, 0.101242)",
        "(0.014807, 1.639091, 0.106739)",
        "(0.016407, 1.647482, 0.112708)",
        "(0.017273, 1.651582, 0.115821)",
        "(0.019167, 1.659675, 0.122386)",
        "(0.021067, 1.667533, 0.129115)",
        "(0.022639, 1.674819, 0.135930)",
        "(0.024649, 1.682048, 0.143288)",
        "(0.025618, 1.685528, 0.147100)",
        "(0.027388, 1.692248, 0.154799)",
        "(0.029408, 1.698629, 0.162933)",
        "(0.031544, 1.704650, 0.171504)",
        "(0.033401, 1.709856, 0.180023)",
        "(0.034297, 1.712152, 0.184298)",
        "(0.036060, 1.716486, 0.193043)",
        "(0.037969, 1.720510, 0.202037)",
        "(0.040016, 1.724083, 0.211337)",
        "(0.041797, 1.726967, 0.220730)",
        "(0.042634, 1.728060, 0.225462)",
        "(0.044350, 1.729709, 0.234802)",
        "(0.045533, 1.730515, 0.243760)",
        "(0.046080, 1.730137, 0.252537)",
        "(0.047099, 1.729313, 0.261717)",
        "(0.047711, 1.728537, 0.266184)",
        "(0.048258, 1.726058, 0.274763)",
        "(0.048328, 1.722344, 0.282948)",
        "(0.048187, 1.717453, 0.290878)",
        "(0.047570, 1.711349, 0.298223)",
        "(0.047142, 1.707844, 0.301619)",
        "(0.046287, 1.700777, 0.308361)",
        "(0.045199, 1.693251, 0.314687)",
        "(0.043668, 1.684695, 0.320468)",
        "(0.042319, 1.675495, 0.325424)",
        "(0.041433, 1.670635, 0.327639)",
        "(0.039048, 1.660302, 0.331941)",
        "(0.036852, 1.649469, 0.336141)",
        "(0.034917, 1.638293, 0.340397)",
        "(0.032621, 1.626662, 0.344296)",
        "(0.031424, 1.620595, 0.346167)",
        "(0.029460, 1.607869, 0.349593)",
        "(0.027371, 1.594285, 0.352928)",
        "(0.024570, 1.579402, 0.355775)",
        "(0.022142, 1.563623, 0.357858)",
        "(0.021174, 1.555585, 0.358642)",
        "(0.019009, 1.539019, 0.360184)",
        "(0.016833, 1.521960, 0.361577)",
        "(0.014937, 1.504431, 0.362079)",
        "(0.013166, 1.486717, 0.360894)",
        "(0.012102, 1.477730, 0.359819)",
        "(0.010198, 1.459912, 0.357289)",
        "(0.009003, 1.442669, 0.354488)",
        "(0.007353, 1.425335, 0.349862)",
        "(0.005056, 1.407874, 0.343497)",
        "(0.004040, 1.399492, 0.339970)",
        "(0.002406, 1.383695, 0.332305)",
        "(0.000425, 1.368631, 0.323850)",
        "(-0.001061, 1.354962, 0.313838)",
        "(-0.002305, 1.342969, 0.302195)",
        "(-0.002975, 1.337569, 0.296301)",
        "(-0.004198, 1.327690, 0.284435)",
        "(-0.005198, 1.319120, 0.272334)",
        "(-0.006277, 1.311603, 0.259683)",
        "(-0.007282, 1.305402, 0.246875)",
        "(-0.007615, 1.303019, 0.240539)",
        "(-0.008395, 1.298783, 0.228194)",
        "(-0.009200, 1.295455, 0.216033)",
        "(-0.009687, 1.293361, 0.204306)",
        "(-0.009838, 1.292640, 0.192790)",
        "(-0.009837, 1.292747, 0.187137)",
        "(-0.009753, 1.293795, 0.176691)",
        "(-0.009864, 1.295338, 0.166970)",
        "(-0.009853, 1.297500, 0.157741)",
        "(-0.009677, 1.300610, 0.149070)",
        "(-0.009477, 1.302594, 0.144894)",
        "(-0.009074, 1.307160, 0.136960)",
        "(-0.008657, 1.312658, 0.129883)",
        "(-0.008229, 1.318874, 0.123782)",
        "(-0.007442, 1.326018, 0.117723)",
        "(-0.007073, 1.329782, 0.114457)",
        "(-0.006381, 1.337806, 0.108378)",
        "(-0.005608, 1.346753, 0.103211)",
        "(-0.005022, 1.356065, 0.098598)",
        "(-0.004492, 1.365742, 0.094957)",
        "(-0.004157, 1.370930, 0.093538)",
        "(-0.003672, 1.380809, 0.089899)",
        "(-0.003498, 1.390849, 0.086530)",
        "(-0.003039, 1.401771, 0.084072)",
        "(-0.002720, 1.412903, 0.081912)",
        "(-0.002503, 1.418557, 0.080925)",
        "(-0.001814, 1.430336, 0.079361)",
        "(-0.000967, 1.442300, 0.077921)",
        "(-0.000133, 1.453967, 0.076426)",
        "(0.001107, 1.465930, 0.075344)",
        "(0.001703, 1.471705, 0.074703)",
        "(0.002828, 1.483099, 0.073629)",
        "(0.004011, 1.494587, 0.073175)",
        "(0.005159, 1.505706, 0.072998)",
        "(0.006603, 1.516592, 0.073012)",
        "(0.007302, 1.522056, 0.073333)",
        "(0.008565, 1.532480, 0.073998)",
        "(0.009549, 1.542205, 0.074503)",
        "(0.010604, 1.552027, 0.075649)",
        "(0.011931, 1.561853, 0.077218)",
        "(0.012504, 1.566459, 0.077782)",
        "(0.013692, 1.575375, 0.078822)",
        "(0.014948, 1.584347, 0.080202)",
        "(0.016251, 1.593464, 0.082199)",
        "(0.017599, 1.602818, 0.084928)",
        "(0.018068, 1.607240, 0.086350)",
        "(0.018985, 1.615756, 0.089232)",
        "(0.020123, 1.624046, 0.092589)",
        "(0.021337, 1.632307, 0.096623)",
        "(0.022360, 1.640495, 0.101293)",
        "(0.022853, 1.644478, 0.103895)",
        "(0.024022, 1.652269, 0.109416)",
        "(0.025164, 1.659514, 0.115440)",
        "(0.026483, 1.666451, 0.121876)",
        "(0.027852, 1.673219, 0.128798)",
        "(0.028490, 1.676440, 0.132186)",
        "(0.029622, 1.682451, 0.139182)",
        "(0.031119, 1.688102, 0.146955)",
        "(0.032499, 1.693520, 0.155474)",
        "(0.033758, 1.698501, 0.164428)",
        "(0.034107, 1.700577, 0.168911)",
        "(0.034528, 1.704148, 0.177901)",
        "(0.035237, 1.707350, 0.187043)",
        "(0.035885, 1.710091, 0.196312)",
        "(0.036455, 1.712570, 0.206096)",
        "(0.036683, 1.713527, 0.211108)",
        "(0.037102, 1.715045, 0.221048)",
        "(0.038083, 1.716301, 0.231060)",
        "(0.038814, 1.717033, 0.241064)",
        "(0.039783, 1.717285, 0.250893)",
        "(0.040228, 1.717115, 0.255740)",
        "(0.041132, 1.716361, 0.265502)",
        "(0.042112, 1.715139, 0.275462)",
        "(0.042885, 1.713336, 0.285634)",
        "(0.043628, 1.710670, 0.295870)",
        "(0.043743, 1.708837, 0.300916)",
        "(0.043732, 1.704678, 0.310791)",
        "(0.043997, 1.700028, 0.320585)",
        "(0.044405, 1.695039, 0.330510)",
        "(0.044057, 1.688905, 0.340186)",
        "(0.043881, 1.685489, 0.344745)",
        "(0.043839, 1.678396, 0.353838)",
        "(0.043485, 1.670531, 0.362581)",
        "(0.042801, 1.661991, 0.371119)",
        "(0.042397, 1.653204, 0.379435)",
        "(0.042070, 1.648584, 0.383288)",
        "(0.040906, 1.638652, 0.390311)",
        "(0.039823, 1.628093, 0.396601)",
        "(0.038964, 1.617647, 0.402459)",
        "(0.037520, 1.606801, 0.407750)",
        "(0.036732, 1.601170, 0.410195)",
        "(0.035663, 1.589930, 0.414332)",
        "(0.034731, 1.578689, 0.417460)",
        "(0.032869, 1.566958, 0.420135)",
        "(0.031416, 1.555198, 0.422295)",
        "(0.030823, 1.549382, 0.423101)",
        "(0.029265, 1.537356, 0.424420)",
        "(0.027330, 1.524734, 0.424970)",
        "(0.025765, 1.512023, 0.424603)",
        "(0.023730, 1.498973, 0.423770)",
        "(0.022762, 1.492520, 0.423090)",
        "(0.021123, 1.479741, 0.421092)",
        "(0.019363, 1.466842, 0.417805)",
        "(0.017335, 1.453877, 0.413939)",
        "(0.015587, 1.441194, 0.409465)",
        "(0.014795, 1.434976, 0.406985)",
        "(0.012801, 1.422603, 0.401462)",
        "(0.010554, 1.410412, 0.394799)",
        "(0.008768, 1.398804, 0.387311)",
        "(0.006666, 1.387699, 0.378947)",
        "(0.005412, 1.382280, 0.374315)",
        "(0.003217, 1.372241, 0.364717)",
        "(0.001326, 1.363277, 0.354909)",
        "(-0.001031, 1.354694, 0.344339)",
        "(-0.003176, 1.347013, 0.333231)",
        "(-0.004159, 1.343479, 0.327538)",
        "(-0.005837, 1.337179, 0.315592)",
        "(-0.007756, 1.331118, 0.303940)",
        "(-0.009742, 1.325309, 0.292293)",
        "(-0.011567, 1.319831, 0.279992)",
        "(-0.012348, 1.317469, 0.273892)",
        "(-0.014174, 1.313135, 0.262199)",
        "(-0.015888, 1.309301, 0.250223)",
        "(-0.017228, 1.306124, 0.237842)",
        "(-0.018520, 1.303243, 0.226142)",
        "(-0.019128, 1.301847, 0.220476)",
        "(-0.020234, 1.299123, 0.209060)",
        "(-0.020664, 1.297383, 0.197913)",
        "(-0.020924, 1.296006, 0.186530)",
        "(-0.021077, 1.295121, 0.174862)",
        "(-0.021110, 1.295047, 0.169238)",
        "(-0.020921, 1.296140, 0.158620)",
        "(-0.020732, 1.298104, 0.147509)",
        "(-0.020380, 1.301519, 0.136443)",
        "(-0.019904, 1.306615, 0.126507)",
        "(-0.019664, 1.309574, 0.121623)",
        "(-0.019368, 1.316180, 0.112558)",
        "(-0.019254, 1.324664, 0.105506)",
        "(-0.019218, 1.333664, 0.098781)",
        "(-0.019082, 1.343366, 0.092283)",
        "(-0.019094, 1.348403, 0.089990)",
        "(-0.019103, 1.360268, 0.085725)",
        "(-0.019182, 1.372615, 0.081906)",
        "(-0.019118, 1.385924, 0.079380)",
        "(-0.019301, 1.399795, 0.077869)",
        "(-0.019456, 1.406947, 0.077499)",
        "(-0.019516, 1.421860, 0.077485)",
        "(-0.019377, 1.436917, 0.077667)",
        "(-0.018756, 1.452379, 0.078072)",
        "(-0.017971, 1.467682, 0.078457)",
        "(-0.017509, 1.475321, 0.078792)",
        "(-0.016467, 1.490403, 0.079421)",
        "(-0.015383, 1.504959, 0.080039)",
        "(-0.014104, 1.519516, 0.081157)",
        "(-0.012623, 1.533617, 0.082109)",
        "(-0.011792, 1.540426, 0.082641)",
        "(-0.009873, 1.554322, 0.084270)",
        "(-0.007993, 1.567327, 0.085736)",
        "(-0.006328, 1.579499, 0.087335)",
        "(-0.004399, 1.591161, 0.089131)",
        "(-0.003416, 1.596714, 0.089854)",
        "(-0.001257, 1.607373, 0.091612)",
        "(0.000830, 1.617646, 0.093873)",
        "(0.002428, 1.627080, 0.096395)",
        "(0.003770, 1.635682, 0.099094)",
        "(0.004511, 1.639746, 0.100415)",
        "(0.006146, 1.647706, 0.103631)",
        "(0.007977, 1.655866, 0.107664)",
        "(0.009726, 1.663405, 0.111881)",
        "(0.011710, 1.670436, 0.116188)",
        "(0.012656, 1.673808, 0.118469)",
        "(0.014459, 1.680370, 0.123384)",
        "(0.016227, 1.686474, 0.128871)",
        "(0.017804, 1.692291, 0.135183)",
        "(0.019246, 1.697950, 0.142385)",
        "(0.019948, 1.700547, 0.146194)",
        "(0.021767, 1.705717, 0.153907)",
        "(0.023594, 1.710644, 0.162082)",
        "(0.025070, 1.714924, 0.170301)",
        "(0.026663, 1.719013, 0.179146)",
        "(0.027590, 1.721000, 0.183890)",
        "(0.029161, 1.724612, 0.193550)",
        "(0.030385, 1.727589, 0.203205)",
        "(0.031560, 1.730239, 0.213174)",
        "(0.033203, 1.732682, 0.223296)",
        "(0.033928, 1.733573, 0.228257)",
        "(0.035493, 1.735017, 0.238058)",
        "(0.037221, 1.736064, 0.247838)",
        "(0.038923, 1.736632, 0.257588)",
        "(0.040148, 1.736220, 0.266677)",
        "(0.040671, 1.735742, 0.271051)",
        "(0.042208, 1.734830, 0.279659)",
        "(0.043684, 1.733514, 0.287780)",
        "(0.044904, 1.731694, 0.295622)",
        "(0.046314, 1.729541, 0.303880)",
        "(0.047034, 1.728272, 0.308061)",
        "(0.047793, 1.724584, 0.316167)",
        "(0.048084, 1.720008, 0.324060)",
        "(0.048498, 1.714772, 0.331768)",
        "(0.048571, 1.708782, 0.339589)",
        "(0.048594, 1.705523, 0.343660)",
        "(0.048452, 1.698583, 0.352033)",
        "(0.047527, 1.690261, 0.360410)",
        "(0.046491, 1.680583, 0.368633)",
        "(0.045738, 1.669849, 0.376466)",
        "(0.045228, 1.664099, 0.380260)",
        "(0.044101, 1.651987, 0.387680)",
        "(0.042869, 1.638524, 0.394891)",
        "(0.041612, 1.624086, 0.401927)",
        "(0.040142, 1.608711, 0.408439)",
        "(0.039408, 1.600641, 0.411483)",
        "(0.038193, 1.584003, 0.417373)",
        "(0.036858, 1.566163, 0.422541)",
        "(0.035122, 1.547812, 0.427386)",
        "(0.034112, 1.529382, 0.431818)",
        "(0.033582, 1.520203, 0.433944)",
        "(0.031967, 1.501281, 0.437156)",
        "(0.030967, 1.482866, 0.438610)",
        "(0.030562, 1.465428, 0.439104)",
        "(0.029993, 1.448420, 0.438564)",
        "(0.029584, 1.439885, 0.437901)",
        "(0.028959, 1.423137, 0.435515)",
        "(0.028114, 1.406814, 0.431541)",
        "(0.026911, 1.391229, 0.426627)",
        "(0.026170, 1.377093, 0.420899)",
        "(0.025806, 1.370484, 0.417732)",
        "(0.024542, 1.357204, 0.410472)",
        "(0.023056, 1.344506, 0.401567)",
        "(0.021712, 1.332827, 0.391198)",
        "(0.020092, 1.322375, 0.379878)",
        "(0.019120, 1.317334, 0.374171)",
        "(0.017145, 1.308533, 0.361682)",
        "(0.015332, 1.300640, 0.348514)",
        "(0.013349, 1.293774, 0.334702)",
        "(0.011333, 1.287935, 0.320281)",
        "(0.010398, 1.285476, 0.312910)",
        "(0.008520, 1.281120, 0.298492)",
        "(0.006912, 1.278337, 0.284236)",
        "(0.005511, 1.276680, 0.269326)",
        "(0.004151, 1.276280, 0.254191)",
        "(0.003522, 1.276630, 0.246620)",
        "(0.002316, 1.278201, 0.231623)",
        "(0.001265, 1.281042, 0.216902)",
        "(0.000422, 1.285454, 0.203137)",
        "(-0.000296, 1.291009, 0.189983)",
        "(-0.000564, 1.294153, 0.183701)",
        "(-0.001048, 1.300955, 0.172394)",
        "(-0.001369, 1.308814, 0.162442)",
        "(-0.001862, 1.317070, 0.153574)",
        "(-0.002352, 1.325549, 0.145817)",
        "(-0.002505, 1.330039, 0.142428)",
        "(-0.002924, 1.338649, 0.135657)",
        "(-0.003309, 1.347477, 0.129751)",
        "(-0.003891, 1.356612, 0.125297)",
        "(-0.004297, 1.366010, 0.121098)",
        "(-0.004467, 1.370782, 0.119087)",
        "(-0.004802, 1.380473, 0.115393)",
        "(-0.004740, 1.390466, 0.111903)",
        "(-0.004535, 1.400704, 0.108993)",
        "(-0.004420, 1.411598, 0.107216)",
        "(-0.004542, 1.416866, 0.106393)",
        "(-0.004920, 1.427184, 0.104847)",
        "(-0.004945, 1.437932, 0.103311)",
        "(-0.004627, 1.448801, 0.101465)",
        "(-0.004037, 1.460110, 0.099880)",
        "(-0.003670, 1.465852, 0.099067)",
        "(-0.003000, 1.477147, 0.097402)",
        "(-0.002305, 1.488537, 0.096126)",
        "(-0.001211, 1.500306, 0.095334)",
        "(-0.000343, 1.512065, 0.094521)",
        "(0.000016, 1.517843, 0.094090)",
        "(0.000903, 1.529525, 0.093556)",
        "(0.002105, 1.541653, 0.093856)",
        "(0.003319, 1.554192, 0.095040)",
        "(0.004413, 1.566264, 0.095827)",
        "(0.004995, 1.572170, 0.096225)",
        "(0.006495, 1.584255, 0.097661)",
        "(0.008577, 1.595971, 0.098887)",
        "(0.010629, 1.607529, 0.100379)",
        "(0.013126, 1.619215, 0.102254)",
        "(0.014150, 1.624640, 0.103314)",
        "(0.016132, 1.635488, 0.105737)",
        "(0.018304, 1.646192, 0.108513)",
        "(0.020266, 1.656149, 0.111405)",
        "(0.022256, 1.666000, 0.114766)",
        "(0.023124, 1.670755, 0.116644)",
        "(0.024686, 1.679760, 0.120316)",
        "(0.026711, 1.688610, 0.124379)",
        "(0.028769, 1.697609, 0.129098)",
        "(0.030861, 1.706155, 0.134087)",
        "(0.031913, 1.710089, 0.136404)",
        "(0.034018, 1.717650, 0.141323)",
        "(0.036326, 1.725339, 0.146677)",
        "(0.038306, 1.732185, 0.152041)",
        "(0.040146, 1.738312, 0.157394)",
        "(0.041232, 1.741196, 0.160170)",
        "(0.043678, 1.746730, 0.165884)",
        "(0.045523, 1.751554, 0.171896)",
        "(0.047378, 1.755994, 0.178628)",
        "(0.049011, 1.759659, 0.186087)",
        "(0.049693, 1.761118, 0.189860)",
        "(0.050261, 1.763140, 0.197864)",
        "(0.050572, 1.764735, 0.206576)",
        "(0.050989, 1.765976, 0.215859)",
        "(0.050981, 1.766448, 0.225069)",
        "(0.050942, 1.766388, 0.229645)",
        "(0.051152, 1.766284, 0.238689)",
        "(0.051414, 1.765938, 0.247665)",
        "(0.051472, 1.764827, 0.256302)",
        "(0.051188, 1.762813, 0.264413)",
        "(0.051080, 1.761636, 0.268275)",
        "(0.050779, 1.759426, 0.275999)",
        "(0.050523, 1.757077, 0.283653)",
        "(0.049716, 1.754150, 0.291151)",
        "(0.049025, 1.750793, 0.298448)",
        "(0.048618, 1.748854, 0.302011)",
        "(0.047812, 1.744771, 0.309178)",
        "(0.046829, 1.740291, 0.316261)",
        "(0.045939, 1.735403, 0.323108)",
        "(0.044830, 1.729980, 0.329997)",
        "(0.044017, 1.726987, 0.333503)",
        "(0.042607, 1.720451, 0.340421)",
        "(0.041633, 1.713665, 0.347511)",
        "(0.040586, 1.706356, 0.354972)",
        "(0.039241, 1.697949, 0.362324)",
        "(0.038629, 1.693468, 0.365944)",
        "(0.037198, 1.683724, 0.373161)",
        "(0.034976, 1.672756, 0.380257)",
        "(0.032828, 1.660860, 0.386991)",
        "(0.030968, 1.648458, 0.393377)",
        "(0.029675, 1.641739, 0.396399)",
        "(0.026911, 1.627594, 0.402067)",
        "(0.024450, 1.612916, 0.407358)",
        "(0.022109, 1.598159, 0.412181)",
        "(0.019665, 1.582730, 0.415984)",
        "(0.018591, 1.574991, 0.417633)",
        "(0.016916, 1.559484, 0.420164)",
        "(0.014862, 1.543588, 0.421827)",
        "(0.012517, 1.526578, 0.422218)",
        "(0.010355, 1.509301, 0.420971)",
        "(0.009144, 1.500693, 0.420017)",
        "(0.006798, 1.483572, 0.417155)",
        "(0.004979, 1.466646, 0.413463)",
        "(0.002990, 1.449717, 0.408280)",
        "(-0.000110, 1.431989, 0.400361)",
        "(-0.001345, 1.423557, 0.395579)",
        "(-0.003491, 1.407470, 0.385409)",
        "(-0.006073, 1.391877, 0.374697)",
        "(-0.008577, 1.377288, 0.362839)",
        "(-0.010524, 1.363729, 0.349694)",
        "(-0.011625, 1.357331, 0.342763)",
        "(-0.014327, 1.344627, 0.328408)",
        "(-0.016679, 1.333716, 0.313246)",
        "(-0.018479, 1.325316, 0.298175)",
        "(-0.020730, 1.317434, 0.282904)",
        "(-0.021708, 1.314274, 0.274945)",
        "(-0.022981, 1.309897, 0.258852)",
        "(-0.024238, 1.307087, 0.243255)",
        "(-0.025598, 1.305831, 0.228048)",
        "(-0.026650, 1.306373, 0.213565)",
        "(-0.027081, 1.307339, 0.206628)",
        "(-0.027929, 1.310258, 0.193344)",
        "(-0.028467, 1.314756, 0.180891)",
        "(-0.028733, 1.320583, 0.169223)",
        "(-0.028852, 1.328262, 0.159110)",
        "(-0.028876, 1.332647, 0.154616)",
        "(-0.028986, 1.341734, 0.146009)",
        "(-0.029127, 1.351398, 0.138114)",
        "(-0.029205, 1.361876, 0.131230)",
        "(-0.029178, 1.372771, 0.125041)",
        "(-0.029070, 1.378466, 0.122437)",
        "(-0.028900, 1.390283, 0.117887)",
        "(-0.028540, 1.402206, 0.113731)",
        "(-0.027894, 1.414151, 0.110077)",
        "(-0.027299, 1.425984, 0.106709)",
        "(-0.026935, 1.431896, 0.105134)",
        "(-0.026021, 1.443783, 0.102446)",
        "(-0.025005, 1.455476, 0.100094)",
        "(-0.024055, 1.466780, 0.097982)",
        "(-0.022927, 1.478295, 0.096546)",
        "(-0.022367, 1.483877, 0.095848)",
        "(-0.021049, 1.495051, 0.094308)",
        "(-0.019479, 1.506153, 0.092775)",
        "(-0.018111, 1.516821, 0.091469)",
        "(-0.016597, 1.527230, 0.090098)",
        "(-0.015830, 1.532373, 0.089406)",
        "(-0.014304, 1.542797, 0.088335)",
        "(-0.012735, 1.553255, 0.087607)",
        "(-0.010895, 1.563697, 0.087111)",
        "(-0.009117, 1.573871, 0.086604)",
        "(-0.008215, 1.578887, 0.086413)",
        "(-0.006395, 1.588760, 0.085950)",
        "(-0.004670, 1.598471, 0.085788)",
        "(-0.002800, 1.608163, 0.085931)",
        "(-0.001234, 1.617333, 0.085817)",
        "(-0.000454, 1.621765, 0.085741)",
        "(0.001569, 1.630836, 0.085629)",
        "(0.004217, 1.640211, 0.085569)",
        "(0.006977, 1.649549, 0.085735)",
        "(0.009827, 1.658968, 0.086433)",
        "(0.011281, 1.663672, 0.086973)",
        "(0.014007, 1.672604, 0.088110)",
        "(0.017072, 1.681290, 0.089839)",
        "(0.020341, 1.690028, 0.092945)",
        "(0.023421, 1.698107, 0.096651)",
        "(0.024736, 1.701735, 0.098560)",
        "(0.027489, 1.708580, 0.102904)",
        "(0.030360, 1.715329, 0.108178)",
        "(0.033039, 1.721778, 0.114235)",
        "(0.035495, 1.727937, 0.121104)",
        "(0.036539, 1.730797, 0.125042)",
        "(0.038881, 1.736405, 0.133539)",
        "(0.041100, 1.741256, 0.142905)",
        "(0.042745, 1.744945, 0.152912)",
        "(0.043945, 1.747697, 0.163772)",
        "(0.044510, 1.748795, 0.169534)",
        "(0.045682, 1.750608, 0.181737)",
        "(0.046487, 1.751363, 0.194671)",
        "(0.046933, 1.751179, 0.208306)",
        "(0.047480, 1.750159, 0.222588)",
        "(0.047646, 1.749104, 0.229919)",
        "(0.047802, 1.746020, 0.244746)",
        "(0.047565, 1.741334, 0.259916)",
        "(0.046725, 1.735127, 0.275124)",
        "(0.045179, 1.726859, 0.290002)",
        "(0.044457, 1.722171, 0.297242)",
        "(0.043441, 1.712723, 0.311525)",
        "(0.041946, 1.702398, 0.325217)",
        "(0.040081, 1.690308, 0.337601)",
        "(0.038286, 1.676997, 0.348533)",
        "(0.037119, 1.670070, 0.353468)",
        "(0.034403, 1.655520, 0.362485)",
        "(0.032084, 1.640301, 0.370093)",
        "(0.030242, 1.625567, 0.376798)",
        "(0.027660, 1.610375, 0.382292)",
        "(0.026410, 1.602653, 0.384507)",
        "(0.024278, 1.587130, 0.388114)",
        "(0.022093, 1.571420, 0.390635)",
        "(0.019948, 1.555340, 0.392010)",
        "(0.017508, 1.538905, 0.391820)",
        "(0.015906, 1.530523, 0.391261)",
        "(0.013100, 1.514043, 0.389686)",
        "(0.011474, 1.498191, 0.387120)",
        "(0.009279, 1.482172, 0.383315)",
        "(0.006274, 1.465468, 0.377785)",
        "(0.005102, 1.457272, 0.374658)",
        "(0.003283, 1.440983, 0.367043)",
        "(0.001599, 1.425174, 0.358056)",
        "(-0.000380, 1.409203, 0.348314)",
        "(-0.002192, 1.393193, 0.336986)",
        "(-0.003219, 1.385155, 0.330856)",
        "(-0.005324, 1.369886, 0.318461)",
        "(-0.007145, 1.355454, 0.305706)",
        "(-0.008654, 1.342374, 0.292738)",
        "(-0.010110, 1.330403, 0.278976)",
        "(-0.010687, 1.324876, 0.271640)",
        "(-0.011509, 1.314754, 0.256944)",
        "(-0.012266, 1.306325, 0.242682)",
        "(-0.013126, 1.299722, 0.228768)",
        "(-0.013977, 1.294188, 0.214938)",
        "(-0.014255, 1.292176, 0.208153)",
        "(-0.014626, 1.289121, 0.194900)",
        "(-0.015017, 1.287817, 0.182238)",
        "(-0.015482, 1.288272, 0.170251)",
        "(-0.015682, 1.290670, 0.158702)",
        "(-0.015744, 1.292226, 0.153191)",
        "(-0.015765, 1.296580, 0.142880)",
        "(-0.015888, 1.302260, 0.133728)",
        "(-0.016109, 1.309173, 0.125876)",
        "(-0.016357, 1.317097, 0.118817)",
        "(-0.016375, 1.321729, 0.115746)",
        "(-0.016203, 1.331909, 0.110124)",
        "(-0.015990, 1.342431, 0.104765)",
        "(-0.015716, 1.353163, 0.100016)",
        "(-0.015430, 1.364663, 0.096633)",
        "(-0.015320, 1.370504, 0.095121)",
        "(-0.015221, 1.382419, 0.092721)",
        "(-0.015104, 1.394696, 0.090986)",
        "(-0.015024, 1.406621, 0.089231)",
        "(-0.015071, 1.418605, 0.088103)",
        "(-0.015127, 1.424666, 0.087723)",
        "(-0.015019, 1.436569, 0.086554)",
        "(-0.014734, 1.448520, 0.085363)",
        "(-0.014289, 1.460899, 0.084860)",
        "(-0.013813, 1.473148, 0.084318)",
        "(-0.013538, 1.479154, 0.083976)",
        "(-0.012973, 1.491307, 0.083766)",
        "(-0.012136, 1.503297, 0.083586)",
        "(-0.011364, 1.515170, 0.083743)",
        "(-0.010217, 1.527306, 0.084386)",
        "(-0.009668, 1.533207, 0.084789)",
        "(-0.008431, 1.544725, 0.085580)",
        "(-0.007069, 1.555866, 0.086823)",
        "(-0.005695, 1.566613, 0.088177)",
        "(-0.004632, 1.576630, 0.089160)",
        "(-0.004251, 1.581097, 0.089719)",
        "(-0.003110, 1.591738, 0.091924)",
        "(-0.001864, 1.602407, 0.094309)",
        "(-0.000681, 1.612750, 0.096845)",
        "(0.000968, 1.622995, 0.099662)",
        "(0.001885, 1.627966, 0.101105)",
        "(0.004003, 1.638018, 0.104473)",
        "(0.005925, 1.647945, 0.108453)",
        "(0.007983, 1.657596, 0.112932)",
        "(0.010144, 1.666920, 0.117806)",
        "(0.011252, 1.671471, 0.120568)",
        "(0.013554, 1.680411, 0.126689)",
        "(0.015707, 1.689003, 0.133649)",
        "(0.017897, 1.697070, 0.141496)",
        "(0.020289, 1.704566, 0.149872)",
        "(0.021471, 1.708097, 0.154386)",
        "(0.023644, 1.714629, 0.163701)",
        "(0.025523, 1.720223, 0.173388)",
        "(0.027256, 1.724827, 0.183125)",
        "(0.029150, 1.729273, 0.192495)",
        "(0.030370, 1.731440, 0.196921)",
        "(0.032021, 1.734882, 0.204471)",
        "(0.033549, 1.737844, 0.210269)",
        "(0.036005, 1.741495, 0.214727)",
        "(0.038369, 1.745005, 0.217479)",
        "(0.039129, 1.746433, 0.218253)",
        "(0.040967, 1.749388, 0.219726)",
        "(0.043592, 1.752552, 0.221585)",
        "(0.045619, 1.755030, 0.223753)",
        "(0.046723, 1.756400, 0.226377)",
        "(0.047495, 1.756879, 0.228180)",
        "(0.049400, 1.757905, 0.233182)",
        "(0.050778, 1.758421, 0.240691)",
        "(0.051450, 1.757465, 0.250414)",
        "(0.051570, 1.754311, 0.262222)",
        "(0.051518, 1.752201, 0.268554)",
        "(0.050541, 1.745490, 0.282719)",
        "(0.049134, 1.736925, 0.297271)",
        "(0.047247, 1.725633, 0.312105)",
        "(0.044478, 1.711567, 0.326404)",
        "(0.042773, 1.703323, 0.332985)",
        "(0.039336, 1.685564, 0.345415)",
        "(0.036480, 1.666496, 0.357352)",
        "(0.032786, 1.646119, 0.368054)",
        "(0.028443, 1.624299, 0.376376)",
        "(0.026978, 1.613351, 0.379510)",
        "(0.024474, 1.591447, 0.384859)",
        "(0.022108, 1.569679, 0.389443)",
        "(0.018738, 1.547505, 0.393751)",
        "(0.014780, 1.524734, 0.396173)",
        "(0.013281, 1.513173, 0.396549)",
        "(0.011358, 1.490780, 0.396149)",
        "(0.008439, 1.468364, 0.394553)",
        "(0.005860, 1.445641, 0.391613)",
        "(0.004403, 1.423766, 0.387344)",
        "(0.003417, 1.412964, 0.385036)",
        "(0.000740, 1.391200, 0.378504)",
        "(-0.000906, 1.370841, 0.369671)",
        "(-0.001800, 1.352374, 0.360471)",
        "(-0.003074, 1.335032, 0.350354)",
        "(-0.003948, 1.326673, 0.344747)",
        "(-0.005133, 1.311323, 0.332975)",
        "(-0.005746, 1.297682, 0.321077)",
        "(-0.006788, 1.284583, 0.308041)",
        "(-0.007849, 1.272512, 0.293922)",
        "(-0.007990, 1.267018, 0.286585)",
        "(-0.008831, 1.256999, 0.272550)",
        "(-0.008927, 1.248009, 0.258077)",
        "(-0.008799, 1.241100, 0.243492)",
        "(-0.008566, 1.235890, 0.228854)",
        "(-0.008594, 1.233840, 0.221548)",
        "(-0.008460, 1.230803, 0.207226)",
        "(-0.008352, 1.229244, 0.193057)",
        "(-0.008444, 1.229477, 0.179383)",
        "(-0.008526, 1.231640, 0.165841)",
        "(-0.008559, 1.233267, 0.159211)",
        "(-0.008646, 1.238608, 0.146847)",
        "(-0.009006, 1.245431, 0.135099)",
        "(-0.009546, 1.252911, 0.123649)",
        "(-0.009973, 1.261711, 0.112987)",
        "(-0.010183, 1.266475, 0.107888)",
        "(-0.010682, 1.276603, 0.098381)",
        "(-0.011113, 1.287902, 0.090295)",
        "(-0.011539, 1.299793, 0.083037)",
        "(-0.011966, 1.311691, 0.076009)",
        "(-0.012236, 1.317796, 0.072846)",
        "(-0.012771, 1.330445, 0.067458)",
        "(-0.012949, 1.343382, 0.062889)",
        "(-0.013396, 1.356501, 0.059681)",
        "(-0.013848, 1.369847, 0.057294)",
        "(-0.014145, 1.376217, 0.055893)",
        "(-0.014610, 1.389008, 0.053528)",
        "(-0.014860, 1.402212, 0.052227)",
        "(-0.014993, 1.414956, 0.051171)",
        "(-0.015107, 1.427462, 0.050816)",
        "(-0.015027, 1.433561, 0.050684)",
        "(-0.014771, 1.445636, 0.050232)",
        "(-0.014513, 1.457548, 0.050601)",
        "(-0.014175, 1.469538, 0.051805)",
        "(-0.013791, 1.480968, 0.053088)",
        "(-0.013539, 1.486735, 0.053854)",
        "(-0.013222, 1.498095, 0.055385)",
        "(-0.012911, 1.509074, 0.056822)",
        "(-0.012202, 1.520401, 0.059179)",
        "(-0.010932, 1.532268, 0.062321)",
        "(-0.010394, 1.537865, 0.063609)",
        "(-0.009093, 1.548557, 0.065947)",
        "(-0.007565, 1.559252, 0.068557)",
        "(-0.006058, 1.569173, 0.070938)",
        "(-0.004452, 1.578822, 0.073642)",
        "(-0.003496, 1.583935, 0.075476)",
        "(-0.001892, 1.593937, 0.079224)",
        "(-0.000221, 1.603735, 0.083122)",
        "(0.001204, 1.613316, 0.087306)",
        "(0.002778, 1.622659, 0.091463)",
        "(0.003708, 1.627333, 0.093594)",
        "(0.005487, 1.636747, 0.098230)",
        "(0.007695, 1.646232, 0.102843)",
        "(0.010048, 1.655339, 0.107186)",
        "(0.013105, 1.664626, 0.111931)",
        "(0.014626, 1.669236, 0.114420)",
        "(0.017317, 1.677852, 0.119244)",
        "(0.019765, 1.685809, 0.124128)",
        "(0.021916, 1.693375, 0.129436)",
        "(0.023957, 1.700492, 0.135267)",
        "(0.024998, 1.703864, 0.138190)",
        "(0.027112, 1.710438, 0.144335)",
        "(0.029350, 1.716762, 0.150774)",
        "(0.031293, 1.722158, 0.157174)",
        "(0.033260, 1.727304, 0.163935)",
        "(0.034189, 1.729685, 0.167424)",
        "(0.035876, 1.733944, 0.174530)",
        "(0.037502, 1.737772, 0.181743)",
        "(0.039062, 1.741362, 0.189375)",
        "(0.041425, 1.744969, 0.197539)",
        "(0.042348, 1.746282, 0.201685)",
        "(0.043828, 1.748211, 0.209963)",
        "(0.045149, 1.749393, 0.218968)",
        "(0.046995, 1.750506, 0.229285)",
        "(0.048477, 1.750985, 0.240580)",
        "(0.049132, 1.750994, 0.246515)",
        "(0.050339, 1.750213, 0.259172)",
        "(0.051178, 1.748055, 0.272432)",
        "(0.051570, 1.744124, 0.285837)",
        "(0.051660, 1.739078, 0.299092)",
        "(0.051684, 1.736151, 0.305667)",
        "(0.051949, 1.729356, 0.318790)",
        "(0.051755, 1.720870, 0.331695)",
        "(0.050680, 1.710767, 0.344330)",
        "(0.049673, 1.699384, 0.356436)",
        "(0.049204, 1.693270, 0.362311)",
        "(0.047739, 1.680050, 0.373519)",
        "(0.045696, 1.665231, 0.383879)",
        "(0.043544, 1.649162, 0.393322)",
        "(0.041212, 1.632758, 0.402047)",
        "(0.039900, 1.624320, 0.406140)",
        "(0.037719, 1.607319, 0.413334)",
        "(0.035701, 1.590145, 0.419470)",
        "(0.033020, 1.572352, 0.423996)",
        "(0.030500, 1.554300, 0.426768)",
        "(0.029375, 1.545372, 0.427818)",
        "(0.026666, 1.527502, 0.429113)",
        "(0.023552, 1.509504, 0.429577)",
        "(0.021304, 1.492295, 0.428888)",
        "(0.018594, 1.475423, 0.426467)",
        "(0.017004, 1.466992, 0.424711)",
        "(0.014136, 1.450438, 0.420321)",
        "(0.012024, 1.434787, 0.414971)",
        "(0.009464, 1.419758, 0.408819)",
        "(0.006276, 1.404854, 0.401392)",
        "(0.004931, 1.397875, 0.396966)",
        "(0.002463, 1.384444, 0.387445)",
        "(-0.000275, 1.371740, 0.376695)",
        "(-0.003330, 1.359511, 0.364439)",
        "(-0.005625, 1.349026, 0.351165)",
        "(-0.006867, 1.344136, 0.344445)",
        "(-0.009745, 1.334727, 0.329887)",
        "(-0.012480, 1.325874, 0.314196)",
        "(-0.014899, 1.318370, 0.298425)",
        "(-0.017161, 1.312223, 0.282177)",
        "(-0.018164, 1.309449, 0.274028)",
        "(-0.019895, 1.304839, 0.257829)",
        "(-0.021550, 1.301453, 0.242341)",
        "(-0.023009, 1.299025, 0.227127)",
        "(-0.024059, 1.297738, 0.211968)",
        "(-0.024516, 1.297558, 0.204699)",
        "(-0.025470, 1.297980, 0.190960)",
        "(-0.026242, 1.299228, 0.177866)",
        "(-0.026847, 1.301316, 0.165680)",
        "(-0.027317, 1.304274, 0.154251)",
        "(-0.027484, 1.306004, 0.148719)",
        "(-0.027624, 1.309986, 0.138417)",
        "(-0.027671, 1.314600, 0.129745)",
        "(-0.027748, 1.319093, 0.121927)",
        "(-0.027944, 1.323172, 0.114281)",
        "(-0.028079, 1.325269, 0.110676)",
        "(-0.028333, 1.329967, 0.104465)",
        "(-0.028647, 1.335160, 0.099372)",
        "(-0.028909, 1.340947, 0.095156)",
        "(-0.029289, 1.346871, 0.091264)",
        "(-0.029463, 1.349998, 0.089453)",
        "(-0.029700, 1.356891, 0.086368)",
        "(-0.029895, 1.364523, 0.083771)",
        "(-0.030264, 1.372523, 0.081506)",
        "(-0.030606, 1.381033, 0.079629)",
        "(-0.030805, 1.385433, 0.078697)",
        "(-0.031252, 1.394639, 0.076933)",
        "(-0.031405, 1.404818, 0.075595)",
        "(-0.031169, 1.415381, 0.074322)",
        "(-0.030961, 1.426007, 0.073265)",
        "(-0.030885, 1.431400, 0.072913)",
        "(-0.030899, 1.442011, 0.072284)",
        "(-0.031084, 1.452582, 0.071959)",
        "(-0.031015, 1.463724, 0.072143)",
        "(-0.031191, 1.474347, 0.072130)",
        "(-0.031229, 1.479670, 0.072083)",
        "(-0.031239, 1.490372, 0.072107)",
        "(-0.031016, 1.501330, 0.072602)",
        "(-0.030204, 1.512454, 0.072376)",
        "(-0.029254, 1.523372, 0.071864)",
        "(-0.028632, 1.528991, 0.071759)",
        "(-0.027610, 1.540050, 0.071308)",
        "(-0.027089, 1.550564, 0.070205)",
        "(-0.026014, 1.561478, 0.069208)",
        "(-0.025038, 1.572475, 0.068258)",
        "(-0.024427, 1.577987, 0.067675)",
        "(-0.022866, 1.589365, 0.066806)",
        "(-0.021394, 1.600884, 0.066547)",
        "(-0.019828, 1.612728, 0.067596)",
        "(-0.017978, 1.624551, 0.069366)",
        "(-0.017098, 1.630153, 0.070200)",
        "(-0.014956, 1.641273, 0.072164)",
        "(-0.012858, 1.651875, 0.074670)",
        "(-0.010513, 1.662494, 0.078523)",
        "(-0.008024, 1.673342, 0.083735)",
        "(-0.006884, 1.678622, 0.086753)",
        "(-0.004426, 1.688827, 0.093323)",
        "(-0.001931, 1.698485, 0.100366)",
        "(0.000339, 1.707043, 0.107727)",
        "(0.003152, 1.715379, 0.115824)",
        "(0.004587, 1.719507, 0.120107)",
        "(0.007207, 1.727189, 0.129274)",
        "(0.009719, 1.734070, 0.138907)",
        "(0.012443, 1.740441, 0.148681)",
        "(0.015023, 1.746088, 0.158035)",
        "(0.015932, 1.748330, 0.162284)",
        "(0.017711, 1.752347, 0.170583)",
        "(0.020087, 1.756159, 0.178332)",
        "(0.022250, 1.759284, 0.185859)",
        "(0.023905, 1.761752, 0.193516)",
        "(0.024655, 1.762694, 0.197325)",
        "(0.026306, 1.764551, 0.205298)",
        "(0.028074, 1.766524, 0.213461)",
        "(0.029201, 1.767785, 0.221564)",
        "(0.029685, 1.768055, 0.229166)",
        "(0.029966, 1.768086, 0.233034)",
        "(0.030767, 1.768168, 0.240898)",
        "(0.031521, 1.767983, 0.249049)",
        "(0.032965, 1.767528, 0.257963)",
        "(0.034782, 1.766509, 0.267565)",
        "(0.035626, 1.765691, 0.272624)",
        "(0.036911, 1.762761, 0.283581)",
        "(0.037889, 1.758128, 0.295494)",
        "(0.038929, 1.751776, 0.308545)",
        "(0.039034, 1.743838, 0.322399)",
        "(0.038791, 1.739163, 0.329416)",
        "(0.037773, 1.728096, 0.343573)",
        "(0.036858, 1.715649, 0.357376)",
        "(0.035230, 1.701145, 0.370342)",
        "(0.034239, 1.685482, 0.381984)",
        "(0.033488, 1.677246, 0.387143)",
        "(0.030932, 1.659631, 0.396506)",
        "(0.028894, 1.641398, 0.404319)",
        "(0.027086, 1.623227, 0.410864)",
        "(0.024864, 1.604959, 0.415963)",
        "(0.023812, 1.595879, 0.417974)",
        "(0.021952, 1.577817, 0.420609)",
        "(0.019375, 1.559726, 0.422033)",
        "(0.016308, 1.542057, 0.422196)",
        "(0.014102, 1.525392, 0.420904)",
        "(0.013166, 1.517445, 0.419674)",
        "(0.010443, 1.502059, 0.415850)",
        "(0.007827, 1.486992, 0.411568)",
        "(0.005466, 1.472614, 0.406436)",
        "(0.002665, 1.458741, 0.400863)",
        "(0.001363, 1.452128, 0.397629)",
        "(-0.001002, 1.439315, 0.390615)",
        "(-0.003717, 1.427156, 0.382715)",
        "(-0.006671, 1.415582, 0.374298)",
        "(-0.009166, 1.404796, 0.365195)",
        "(-0.010274, 1.399622, 0.360444)",
        "(-0.012825, 1.389598, 0.350963)",
        "(-0.015565, 1.379950, 0.341187)",
        "(-0.017613, 1.371049, 0.330872)",
        "(-0.019771, 1.362922, 0.320138)",
        "(-0.020861, 1.359124, 0.314806)",
        "(-0.022720, 1.352199, 0.304168)",
        "(-0.023889, 1.345979, 0.293646)",
        "(-0.025007, 1.340554, 0.283154)",
        "(-0.026212, 1.335673, 0.272619)",
        "(-0.026728, 1.333473, 0.267386)",
        "(-0.027423, 1.329577, 0.257022)",
        "(-0.027958, 1.326310, 0.246578)",
        "(-0.028329, 1.323795, 0.236249)",
        "(-0.028596, 1.321917, 0.225866)",
        "(-0.028624, 1.321219, 0.220755)",
        "(-0.028551, 1.320344, 0.210859)",
        "(-0.028486, 1.319632, 0.201005)",
        "(-0.028224, 1.319316, 0.190960)",
        "(-0.027935, 1.319266, 0.180898)",
        "(-0.027755, 1.319383, 0.175941)",
        "(-0.027343, 1.319960, 0.166214)",
        "(-0.026943, 1.320898, 0.156762)",
        "(-0.026241, 1.322162, 0.147770)",
        "(-0.025497, 1.323701, 0.138953)",
        "(-0.025083, 1.324497, 0.134485)",
        "(-0.024214, 1.325977, 0.125440)",
        "(-0.023377, 1.327493, 0.116964)",
        "(-0.022609, 1.329097, 0.109282)",
        "(-0.021953, 1.330440, 0.101675)",
        "(-0.021656, 1.331019, 0.097897)",
        "(-0.020940, 1.332428, 0.090905)",
        "(-0.020243, 1.333744, 0.084310)",
        "(-0.019634, 1.335036, 0.078300)",
        "(-0.018947, 1.336483, 0.073000)",
        "(-0.018696, 1.337059, 0.070440)",
        "(-0.018253, 1.338267, 0.065582)",
        "(-0.017760, 1.340106, 0.061349)",
        "(-0.017496, 1.342524, 0.057499)",
        "(-0.017655, 1.345979, 0.054364)",
        "(-0.017815, 1.348107, 0.053131)",
        "(-0.018228, 1.353540, 0.051292)",
        "(-0.018512, 1.360492, 0.049775)",
        "(-0.018838, 1.368624, 0.048751)",
        "(-0.019322, 1.377316, 0.048310)",
        "(-0.019709, 1.381957, 0.048341)",
        "(-0.020778, 1.391649, 0.048263)",
        "(-0.021633, 1.401913, 0.048186)",
        "(-0.022176, 1.414372, 0.048631)",
        "(-0.022548, 1.427411, 0.049139)",
        "(-0.022711, 1.434103, 0.049438)",
        "(-0.022676, 1.447917, 0.050133)",
        "(-0.022213, 1.462319, 0.050991)",
        "(-0.021437, 1.476952, 0.052013)",
        "(-0.020591, 1.491668, 0.053469)",
        "(-0.020130, 1.499006, 0.054177)",
        "(-0.019557, 1.513233, 0.055364)",
        "(-0.018863, 1.527569, 0.056873)",
        "(-0.017883, 1.541867, 0.058568)",
        "(-0.016600, 1.556416, 0.060769)",
        "(-0.015633, 1.563986, 0.062167)",
        "(-0.013989, 1.578795, 0.065039)",
        "(-0.012473, 1.592694, 0.067601)",
        "(-0.010660, 1.606204, 0.070486)",
        "(-0.008289, 1.619534, 0.073500)",
        "(-0.007246, 1.625864, 0.075026)",
        "(-0.005654, 1.637708, 0.078205)",
        "(-0.004100, 1.648784, 0.081346)",
        "(-0.002474, 1.659539, 0.084709)",
        "(-0.000726, 1.669576, 0.087470)",
        "(0.000340, 1.674244, 0.088338)",
        "(0.002715, 1.683394, 0.089420)",
        "(0.005333, 1.692605, 0.090260)",
        "(0.008139, 1.701393, 0.090874)",
        "(0.010716, 1.709872, 0.091707)",
        "(0.012152, 1.714169, 0.092309)",
        "(0.014824, 1.722377, 0.093680)",
        "(0.016732, 1.729441, 0.094614)",
        "(0.018696, 1.735409, 0.095494)",
        "(0.020657, 1.741001, 0.096375)",
        "(0.021165, 1.743473, 0.096675)",
        "(0.022010, 1.747717, 0.097165)",
        "(0.023946, 1.752156, 0.098469)",
        "(0.026674, 1.756205, 0.100175)",
        "(0.027715, 1.759133, 0.102697)",
        "(0.028053, 1.760278, 0.104572)",
        "(0.029069, 1.762463, 0.109896)",
        "(0.029763, 1.764192, 0.117512)",
        "(0.029178, 1.764723, 0.126642)",
        "(0.027997, 1.764328, 0.137307)",
        "(0.027534, 1.764045, 0.143179)",
        "(0.026638, 1.763124, 0.156315)",
        "(0.025394, 1.761406, 0.170670)",
        "(0.024203, 1.758588, 0.186303)",
        "(0.023095, 1.754952, 0.202711)",
        "(0.022463, 1.752769, 0.211019)",
        "(0.021375, 1.747226, 0.227690)",
        "(0.020631, 1.740643, 0.244327)",
        "(0.019479, 1.733094, 0.260841)",
        "(0.018405, 1.724535, 0.277220)",
        "(0.018092, 1.719956, 0.285383)",
        "(0.017750, 1.710288, 0.301589)",
        "(0.017507, 1.699963, 0.317274)",
        "(0.017202, 1.688436, 0.332228)",
        "(0.016975, 1.676259, 0.346292)",
        "(0.016600, 1.669559, 0.352689)",
        "(0.015956, 1.655689, 0.364695)",
        "(0.016000, 1.641844, 0.375619)",
        "(0.015419, 1.627577, 0.385838)",
        "(0.014829, 1.612506, 0.394478)",
        "(0.014713, 1.604823, 0.398179)",
        "(0.014412, 1.589146, 0.404439)",
        "(0.013695, 1.572774, 0.409776)",
        "(0.013331, 1.556036, 0.413978)",
        "(0.013253, 1.539447, 0.417329)",
        "(0.012563, 1.530651, 0.418385)",
        "(0.010916, 1.512652, 0.419237)",
        "(0.009803, 1.494719, 0.418445)",
        "(0.008914, 1.477000, 0.416993)",
        "(0.007475, 1.458881, 0.414334)",
        "(0.006854, 1.449898, 0.412410)",
        "(0.005763, 1.432268, 0.407564)",
        "(0.004046, 1.414614, 0.401736)",
        "(0.002385, 1.397218, 0.395166)",
        "(0.001084, 1.380177, 0.387709)",
        "(0.000321, 1.371984, 0.383331)",
        "(-0.001547, 1.355739, 0.374344)",
        "(-0.003155, 1.340152, 0.364634)",
        "(-0.004229, 1.325806, 0.354848)",
        "(-0.005658, 1.312187, 0.344022)",
        "(-0.006361, 1.305781, 0.338091)",
        "(-0.007625, 1.293703, 0.326068)",
        "(-0.008630, 1.283047, 0.314032)",
        "(-0.009690, 1.274083, 0.302574)",
        "(-0.010447, 1.266685, 0.291433)",
        "(-0.010703, 1.263468, 0.285892)",
        "(-0.011503, 1.257626, 0.274790)",
        "(-0.012432, 1.252803, 0.263549)",
        "(-0.013142, 1.249029, 0.252410)",
        "(-0.013786, 1.246902, 0.241660)",
        "(-0.014191, 1.246176, 0.236347)",
        "(-0.014904, 1.245277, 0.225791)",
        "(-0.015491, 1.245721, 0.215519)",
        "(-0.016057, 1.247499, 0.205541)",
        "(-0.016608, 1.250000, 0.195368)",
        "(-0.016872, 1.251512, 0.190294)",
        "(-0.017257, 1.255316, 0.180554)",
        "(-0.017581, 1.259940, 0.171171)",
        "(-0.017835, 1.265093, 0.161945)",
        "(-0.018031, 1.270799, 0.153286)",
        "(-0.018152, 1.273802, 0.149093)",
        "(-0.018218, 1.280235, 0.140883)",
        "(-0.018271, 1.286974, 0.133115)",
        "(-0.018369, 1.293819, 0.125722)",
        "(-0.018466, 1.300814, 0.118533)",
        "(-0.018447, 1.304534, 0.115201)",
        "(-0.018438, 1.312300, 0.109046)",
        "(-0.018702, 1.320258, 0.103580)",
        "(-0.018987, 1.328377, 0.098720)",
        "(-0.019410, 1.336643, 0.094306)",
        "(-0.019695, 1.340737, 0.092205)",
        "(-0.020166, 1.349291, 0.088605)",
        "(-0.020584, 1.358547, 0.085995)",
        "(-0.021128, 1.367722, 0.083695)",
        "(-0.021766, 1.376757, 0.081281)",
        "(-0.022140, 1.381193, 0.080000)",
        "(-0.022907, 1.390282, 0.077651)",
        "(-0.023537, 1.400258, 0.075842)",
        "(-0.024196, 1.411039, 0.074908)",
        "(-0.024657, 1.422483, 0.074606)",
        "(-0.024852, 1.428236, 0.074370)",
        "(-0.024869, 1.439897, 0.073706)",
        "(-0.024684, 1.451958, 0.073390)",
        "(-0.024294, 1.464492, 0.073998)",
        "(-0.023995, 1.477700, 0.075587)",
        "(-0.023876, 1.484285, 0.076423)",
        "(-0.023675, 1.497113, 0.077782)",
        "(-0.023018, 1.510250, 0.079478)",
        "(-0.021972, 1.524304, 0.082254)",
        "(-0.020937, 1.538082, 0.085173)",
        "(-0.020335, 1.545019, 0.086753)",
        "(-0.018815, 1.559239, 0.090540)",
        "(-0.016740, 1.573584, 0.094671)",
        "(-0.014354, 1.587561, 0.098928)",
        "(-0.011897, 1.601436, 0.103579)",
        "(-0.010737, 1.608233, 0.105933)",
        "(-0.008647, 1.621499, 0.111021)",
        "(-0.006220, 1.634785, 0.116842)",
        "(-0.004125, 1.647297, 0.122883)",
        "(-0.002289, 1.658920, 0.129004)",
        "(-0.001395, 1.664540, 0.132233)",
        "(0.000924, 1.675495, 0.138626)",
        "(0.003784, 1.686054, 0.145236)",
        "(0.006428, 1.696028, 0.152285)",
        "(0.009745, 1.705945, 0.159931)",
        "(0.011419, 1.710656, 0.163894)",
        "(0.014047, 1.719215, 0.172217)",
        "(0.016292, 1.726651, 0.181036)",
        "(0.018889, 1.733440, 0.190421)",
        "(0.021939, 1.739677, 0.200307)",
        "(0.023362, 1.742386, 0.205488)",
        "(0.026261, 1.747306, 0.216234)",
        "(0.029086, 1.751157, 0.227828)",
        "(0.031642, 1.754153, 0.239967)",
        "(0.033940, 1.756022, 0.252637)",
        "(0.035021, 1.756554, 0.259082)",
        "(0.036991, 1.756617, 0.272338)",
        "(0.038689, 1.755906, 0.285768)",
        "(0.040353, 1.754178, 0.299302)",
        "(0.042121, 1.751335, 0.312796)",
        "(0.042840, 1.749377, 0.319541)",
        "(0.043885, 1.744759, 0.333023)",
        "(0.044715, 1.738765, 0.346306)",
        "(0.045272, 1.731632, 0.359334)",
        "(0.045735, 1.723373, 0.371840)",
        "(0.045935, 1.719006, 0.377948)",
        "(0.045626, 1.709180, 0.389527)",
        "(0.044677, 1.698427, 0.400317)",
        "(0.043966, 1.687040, 0.409689)",
        "(0.042567, 1.673975, 0.416769)",
        "(0.041333, 1.667076, 0.419756)",
        "(0.038992, 1.653152, 0.424730)",
        "(0.037562, 1.640371, 0.429268)",
        "(0.035816, 1.627993, 0.433989)",
        "(0.033752, 1.615346, 0.438438)",
        "(0.032893, 1.609083, 0.440244)",
        "(0.030995, 1.596694, 0.443272)",
        "(0.028365, 1.583919, 0.445581)",
        "(0.025860, 1.571217, 0.447334)",
        "(0.023961, 1.559131, 0.448572)",
        "(0.023197, 1.553353, 0.449009)",
        "(0.021129, 1.541602, 0.449626)",
        "(0.018839, 1.529369, 0.449375)",
        "(0.016814, 1.517232, 0.448579)",
        "(0.014674, 1.505257, 0.447365)",
        "(0.013651, 1.499151, 0.446493)",
        "(0.011855, 1.486891, 0.444081)",
        "(0.010009, 1.474602, 0.441287)",
        "(0.007931, 1.462122, 0.438156)",
        "(0.006082, 1.449433, 0.434485)",
        "(0.005225, 1.443041, 0.432394)",
        "(0.003535, 1.430192, 0.427682)",
        "(0.001662, 1.417323, 0.422423)",
        "(-0.000150, 1.404551, 0.416531)",
        "(-0.001624, 1.392090, 0.409737)",
        "(-0.002433, 1.385864, 0.406137)",
        "(-0.004225, 1.373470, 0.398610)",
        "(-0.005891, 1.361384, 0.390560)",
        "(-0.007530, 1.349465, 0.381678)",
        "(-0.009435, 1.337584, 0.372232)",
        "(-0.010285, 1.331941, 0.367445)",
        "(-0.011637, 1.321551, 0.357856)",
        "(-0.013483, 1.311334, 0.347618)",
        "(-0.015788, 1.301277, 0.336793)",
        "(-0.017739, 1.292581, 0.325822)",
        "(-0.018668, 1.288643, 0.320360)",
        "(-0.020751, 1.281523, 0.308977)",
        "(-0.022873, 1.275447, 0.297040)",
        "(-0.024764, 1.270779, 0.284844)",
        "(-0.026370, 1.267183, 0.272584)",
        "(-0.027229, 1.265778, 0.266357)",
        "(-0.028780, 1.263776, 0.253924)",
        "(-0.030136, 1.262571, 0.241479)",
        "(-0.031481, 1.262100, 0.229266)",
        "(-0.032731, 1.262884, 0.217739)",
        "(-0.033292, 1.263704, 0.212157)",
        "(-0.034392, 1.266536, 0.201218)",
        "(-0.035277, 1.270766, 0.190441)",
        "(-0.035926, 1.275802, 0.179848)",
        "(-0.036578, 1.281716, 0.169554)",
        "(-0.036922, 1.285066, 0.164566)",
        "(-0.037427, 1.292356, 0.154747)",
        "(-0.037668, 1.300856, 0.145642)",
        "(-0.037745, 1.310420, 0.137236)",
        "(-0.037546, 1.320653, 0.129144)",
        "(-0.037366, 1.325944, 0.125220)",
        "(-0.036933, 1.336917, 0.117657)",
        "(-0.036384, 1.348374, 0.110820)",
        "(-0.035751, 1.360203, 0.104879)",
        "(-0.035097, 1.372317, 0.099771)",
        "(-0.034757, 1.378283, 0.097264)",
        "(-0.033971, 1.390071, 0.092352)",
        "(-0.032953, 1.401974, 0.087768)",
        "(-0.031855, 1.413901, 0.083689)",
        "(-0.030887, 1.425664, 0.079982)",
        "(-0.030474, 1.431429, 0.078144)",
        "(-0.029599, 1.442872, 0.074764)",
        "(-0.028633, 1.454753, 0.072309)",
        "(-0.027386, 1.466716, 0.070146)",
        "(-0.026249, 1.478407, 0.068109)",
        "(-0.025557, 1.484473, 0.067417)",
        "(-0.024163, 1.496517, 0.066480)",
        "(-0.022899, 1.507924, 0.065251)",
        "(-0.021601, 1.519602, 0.064587)",
        "(-0.020195, 1.531493, 0.064351)",
        "(-0.019506, 1.537332, 0.064269)",
        "(-0.017953, 1.549375, 0.064768)",
        "(-0.016256, 1.561568, 0.065742)",
        "(-0.014581, 1.573445, 0.067024)",
        "(-0.012532, 1.585546, 0.069143)",
        "(-0.011381, 1.591709, 0.070552)",
        "(-0.009114, 1.603683, 0.073830)",
        "(-0.006844, 1.614937, 0.077522)",
        "(-0.004385, 1.626100, 0.082392)",
        "(-0.001819, 1.637256, 0.088551)",
        "(-0.000623, 1.642633, 0.091966)",
        "(0.001389, 1.652732, 0.099613)",
        "(0.003411, 1.662608, 0.108621)",
        "(0.005587, 1.672242, 0.119067)",
        "(0.007952, 1.681432, 0.130333)",
        "(0.009067, 1.685778, 0.136226)",
        "(0.011387, 1.693538, 0.148701)",
        "(0.013763, 1.700505, 0.161913)",
        "(0.016219, 1.706848, 0.176122)",
        "(0.018594, 1.712034, 0.191055)",
        "(0.019715, 1.714219, 0.198669)",
        "(0.021906, 1.717629, 0.214426)",
        "(0.024031, 1.720133, 0.230736)",
        "(0.025998, 1.721287, 0.247512)",
        "(0.027838, 1.721107, 0.264358)",
        "(0.028566, 1.720418, 0.272738)",
        "(0.029577, 1.717483, 0.289044)",
        "(0.030274, 1.712794, 0.304739)",
        "(0.031381, 1.707511, 0.320206)",
        "(0.032546, 1.701138, 0.335264)",
        "(0.033013, 1.697356, 0.342452)",
        "(0.033878, 1.688378, 0.355861)",
        "(0.034269, 1.677587, 0.367900)",
        "(0.033657, 1.665400, 0.379049)",
        "(0.032603, 1.651444, 0.388999)",
        "(0.032211, 1.643995, 0.393392)",
        "(0.031100, 1.628946, 0.401620)",
        "(0.029081, 1.613092, 0.408955)",
        "(0.027346, 1.596883, 0.415197)",
        "(0.025893, 1.580693, 0.420363)",
        "(0.024958, 1.572599, 0.422710)",
        "(0.023153, 1.556242, 0.426558)",
        "(0.022038, 1.540020, 0.429009)",
        "(0.020361, 1.523544, 0.430633)",
        "(0.018565, 1.506884, 0.431395)",
        "(0.017914, 1.498716, 0.431507)",
        "(0.016542, 1.482738, 0.430868)",
        "(0.014563, 1.466794, 0.429045)",
        "(0.012912, 1.451133, 0.425909)",
        "(0.011638, 1.435745, 0.421104)",
        "(0.010727, 1.428182, 0.418138)",
        "(0.008501, 1.412900, 0.411785)",
        "(0.006733, 1.398297, 0.404958)",
        "(0.005187, 1.384340, 0.397446)",
        "(0.003523, 1.370916, 0.389621)",
        "(0.002633, 1.364276, 0.385510)",
        "(0.000882, 1.351372, 0.376667)",
        "(-0.000703, 1.339153, 0.367244)",
        "(-0.002257, 1.327845, 0.357587)",
        "(-0.003534, 1.317787, 0.347305)",
        "(-0.004122, 1.313097, 0.341897)",
        "(-0.005295, 1.304694, 0.330734)",
        "(-0.006498, 1.297190, 0.319250)",
        "(-0.007481, 1.290090, 0.307263)",
        "(-0.008524, 1.283470, 0.294896)",
        "(-0.009082, 1.280439, 0.288644)",
        "(-0.010085, 1.274678, 0.276101)",
        "(-0.010815, 1.269452, 0.263483)",
        "(-0.011725, 1.263991, 0.249338)",
        "(-0.012523, 1.258955, 0.234789)",
        "(-0.012795, 1.256773, 0.227661)",
        "(-0.013201, 1.252973, 0.213642)",
        "(-0.013329, 1.249838, 0.199032)",
        "(-0.013089, 1.247607, 0.184208)",
        "(-0.012795, 1.245817, 0.169600)",
        "(-0.012638, 1.245055, 0.162461)",
        "(-0.012207, 1.244249, 0.149014)",
        "(-0.011755, 1.244513, 0.136866)",
        "(-0.011448, 1.245512, 0.125493)",
        "(-0.011056, 1.247369, 0.114486)",
        "(-0.010861, 1.248954, 0.109353)",
        "(-0.010602, 1.252711, 0.099592)",
        "(-0.010506, 1.257692, 0.090625)",
        "(-0.010425, 1.263879, 0.082750)",
        "(-0.010555, 1.271333, 0.075977)",
        "(-0.010770, 1.275277, 0.072818)",
        "(-0.011520, 1.284060, 0.067264)",
        "(-0.012392, 1.294038, 0.062804)",
        "(-0.013366, 1.304640, 0.058988)",
        "(-0.014260, 1.316278, 0.056041)",
        "(-0.014762, 1.322445, 0.054859)",
        "(-0.015782, 1.335903, 0.053461)",
        "(-0.016920, 1.349833, 0.052741)",
        "(-0.018108, 1.364580, 0.053026)",
        "(-0.018972, 1.379463, 0.053611)",
        "(-0.019336, 1.386830, 0.053907)",
        "(-0.019748, 1.401923, 0.054927)",
        "(-0.019901, 1.416988, 0.056196)",
        "(-0.020088, 1.431670, 0.057707)",
        "(-0.019994, 1.446458, 0.059701)",
        "(-0.019874, 1.453719, 0.060735)",
        "(-0.019289, 1.467969, 0.062723)",
        "(-0.018767, 1.482065, 0.064917)",
        "(-0.018172, 1.495937, 0.067216)",
        "(-0.017605, 1.509365, 0.069342)",
        "(-0.017219, 1.516097, 0.070440)",
        "(-0.016061, 1.529907, 0.072683)",
        "(-0.014604, 1.543739, 0.075150)",
        "(-0.012829, 1.557837, 0.077821)",
        "(-0.011119, 1.571875, 0.080394)",
        "(-0.010301, 1.578737, 0.081565)",
        "(-0.008358, 1.592844, 0.084430)",
        "(-0.006104, 1.607067, 0.088137)",
        "(-0.004007, 1.620967, 0.092218)",
        "(-0.001510, 1.634894, 0.097032)",
        "(-0.000003, 1.641881, 0.099689)",
        "(0.003132, 1.655610, 0.105659)",
        "(0.005874, 1.668298, 0.112167)",
        "(0.008720, 1.680490, 0.119567)",
        "(0.011794, 1.692053, 0.127528)",
        "(0.013356, 1.697572, 0.131882)",
        "(0.016119, 1.707836, 0.141050)",
        "(0.018782, 1.717034, 0.151020)",
        "(0.021511, 1.725368, 0.161970)",
        "(0.024033, 1.732610, 0.173852)",
        "(0.025184, 1.735817, 0.180065)",
        "(0.027254, 1.741124, 0.193251)",
        "(0.029149, 1.745216, 0.207651)",
        "(0.031176, 1.748205, 0.223037)",
        "(0.032588, 1.749645, 0.238969)",
        "(0.033089, 1.749719, 0.247096)",
        "(0.034059, 1.748997, 0.263393)",
        "(0.034959, 1.747117, 0.279916)",
        "(0.036143, 1.743777, 0.296510)",
        "(0.037254, 1.739310, 0.312824)",
        "(0.037729, 1.736591, 0.320848)",
        "(0.038625, 1.729958, 0.336326)",
        "(0.039565, 1.722046, 0.351185)",
        "(0.040188, 1.712888, 0.365393)",
        "(0.040742, 1.702963, 0.379109)",
        "(0.040983, 1.697657, 0.385705)",
        "(0.041346, 1.686252, 0.398030)",
        "(0.041661, 1.674336, 0.409319)",
        "(0.041971, 1.661948, 0.419396)",
        "(0.042041, 1.649142, 0.428436)",
        "(0.042050, 1.642531, 0.432271)",
        "(0.041890, 1.628873, 0.439298)",
        "(0.041906, 1.614953, 0.445104)",
        "(0.041332, 1.600793, 0.450141)",
        "(0.040085, 1.586030, 0.454395)",
        "(0.039565, 1.578643, 0.456258)",
        "(0.038552, 1.563855, 0.459203)",
        "(0.037118, 1.548969, 0.461478)",
        "(0.035622, 1.534214, 0.462828)",
        "(0.034349, 1.519581, 0.463500)",
        "(0.033648, 1.512349, 0.463647)",
        "(0.031837, 1.497454, 0.463401)",
        "(0.030119, 1.482650, 0.462243)",
        "(0.028809, 1.468092, 0.460316)",
        "(0.026892, 1.453369, 0.457745)",
        "(0.025592, 1.445717, 0.456119)",
        "(0.023506, 1.430710, 0.452366)",
        "(0.021876, 1.415992, 0.447598)",
        "(0.019880, 1.401172, 0.441786)",
        "(0.018140, 1.386733, 0.435050)",
        "(0.017370, 1.379550, 0.431357)",
        "(0.015331, 1.364840, 0.423180)",
        "(0.013063, 1.350170, 0.414145)",
        "(0.011024, 1.335792, 0.404690)",
        "(0.009250, 1.321890, 0.394522)",
        "(0.008325, 1.315017, 0.389138)",
        "(0.006470, 1.301417, 0.378067)",
        "(0.005060, 1.288929, 0.366402)",
        "(0.003334, 1.276789, 0.354226)",
        "(0.001492, 1.265376, 0.341470)",
        "(0.000862, 1.260284, 0.334807)",
        "(-0.000081, 1.251239, 0.321216)",
        "(-0.001105, 1.243764, 0.306930)",
        "(-0.002289, 1.236839, 0.292286)",
        "(-0.003238, 1.231069, 0.277837)",
        "(-0.003699, 1.228618, 0.270733)",
        "(-0.004745, 1.224159, 0.256691)",
        "(-0.005759, 1.220460, 0.242667)",
        "(-0.006764, 1.217706, 0.229000)",
        "(-0.007709, 1.216255, 0.215968)",
        "(-0.008213, 1.215909, 0.209693)",
        "(-0.009138, 1.216475, 0.197896)",
        "(-0.009979, 1.218422, 0.186760)",
        "(-0.010787, 1.221224, 0.175430)",
        "(-0.011682, 1.225333, 0.164524)",
        "(-0.012131, 1.227964, 0.159388)",
        "(-0.013118, 1.233951, 0.149679)",
        "(-0.014324, 1.241864, 0.141177)",
        "(-0.015413, 1.251384, 0.133354)",
        "(-0.016459, 1.262140, 0.126128)",
        "(-0.017068, 1.268004, 0.122859)",
        "(-0.018279, 1.280518, 0.117003)",
        "(-0.019678, 1.294278, 0.112361)",
        "(-0.020978, 1.309000, 0.108495)",
        "(-0.022336, 1.324356, 0.105342)",
        "(-0.023012, 1.332185, 0.104025)",
        "(-0.024537, 1.348009, 0.101729)",
        "(-0.025910, 1.364212, 0.100183)",
        "(-0.026857, 1.380478, 0.099135)",
        "(-0.027572, 1.396509, 0.098266)",
        "(-0.027760, 1.404540, 0.098004)",
        "(-0.027797, 1.420898, 0.098184)",
        "(-0.027559, 1.437023, 0.099172)",
        "(-0.027523, 1.452369, 0.100455)",
        "(-0.027326, 1.466782, 0.101618)",
        "(-0.027325, 1.473459, 0.101923)",
        "(-0.026914, 1.487471, 0.103195)",
        "(-0.026001, 1.502453, 0.105364)",
        "(-0.025096, 1.517022, 0.107194)",
        "(-0.024391, 1.524413, 0.108107)",
        "(-0.022653, 1.539750, 0.109992)",
        "(-0.020797, 1.555075, 0.111705)",
        "(-0.018054, 1.571300, 0.114108)",
        "(-0.014957, 1.588311, 0.117093)",
        "(-0.011804, 1.605066, 0.120293)",
        "(-0.009970, 1.613309, 0.121879)",
        "(-0.006206, 1.629348, 0.124788)",
        "(-0.002479, 1.645060, 0.127636)",
        "(0.001445, 1.660462, 0.130514)",
        "(0.005718, 1.675363, 0.133362)",
        "(0.007961, 1.682646, 0.134808)",
        "(0.012776, 1.696769, 0.138048)",
        "(0.017866, 1.709707, 0.141883)",
        "(0.022674, 1.721236, 0.146424)",
        "(0.027082, 1.731393, 0.151933)",
        "(0.029162, 1.736053, 0.155130)",
        "(0.033188, 1.744480, 0.162827)",
        "(0.036060, 1.751233, 0.171826)",
        "(0.037956, 1.756162, 0.182048)",
        "(0.039582, 1.760125, 0.193269)",
        "(0.040251, 1.761704, 0.199158)",
        "(0.041165, 1.763849, 0.211529)",
        "(0.041651, 1.764814, 0.224614)",
        "(0.042335, 1.765001, 0.238195)",
        "(0.042802, 1.764006, 0.251958)",
        "(0.042692, 1.762886, 0.258901)",
        "(0.042473, 1.760064, 0.272728)",
        "(0.042646, 1.756250, 0.286404)",
        "(0.042598, 1.751316, 0.299234)",
        "(0.042326, 1.745200, 0.311304)",
        "(0.042211, 1.741808, 0.316970)",
        "(0.041656, 1.734589, 0.328139)",
        "(0.040138, 1.725957, 0.338803)",
        "(0.038490, 1.716548, 0.349207)",
        "(0.037441, 1.707105, 0.359207)",
        "(0.036885, 1.702227, 0.364087)",
        "(0.035203, 1.691465, 0.373626)",
        "(0.033854, 1.679697, 0.382448)",
        "(0.032409, 1.667148, 0.390569)",
        "(0.030948, 1.653686, 0.397905)",
        "(0.030299, 1.646525, 0.401240)",
        "(0.028906, 1.631724, 0.407397)",
        "(0.026726, 1.615924, 0.412619)",
        "(0.024386, 1.599636, 0.417359)",
        "(0.022625, 1.583280, 0.421361)",
        "(0.021677, 1.574885, 0.423144)",
        "(0.019916, 1.557833, 0.426392)",
        "(0.018874, 1.540736, 0.428862)",
        "(0.017728, 1.523221, 0.430741)",
        "(0.016435, 1.505008, 0.431900)",
        "(0.016075, 1.495776, 0.431998)",
        "(0.015718, 1.477476, 0.431770)",
        "(0.014875, 1.458920, 0.430579)",
        "(0.013620, 1.439899, 0.428604)",
        "(0.013190, 1.430434, 0.427250)",
        "(0.012483, 1.411860, 0.423504)",
        "(0.011418, 1.393598, 0.418605)",
        "(0.009859, 1.375162, 0.412281)",
        "(0.008543, 1.357666, 0.404277)",
        "(0.006791, 1.341127, 0.395287)",
        "(0.005937, 1.333258, 0.390727)",
        "(0.004557, 1.319331, 0.380743)",
        "(0.003105, 1.307018, 0.369915)",
        "(0.001144, 1.296004, 0.357806)",
        "(-0.000584, 1.287027, 0.344649)",
        "(-0.001397, 1.283363, 0.337928)",
        "(-0.003240, 1.276851, 0.324418)",
        "(-0.005592, 1.271588, 0.309636)",
        "(-0.007781, 1.268013, 0.294138)",
        "(-0.009860, 1.266281, 0.278678)",
        "(-0.010831, 1.265891, 0.270940)",
        "(-0.012398, 1.266678, 0.255316)",
        "(-0.013750, 1.268585, 0.239762)",
        "(-0.014980, 1.271431, 0.225083)",
        "(-0.015964, 1.275195, 0.211363)",
        "(-0.016332, 1.277383, 0.204750)",
        "(-0.017043, 1.282145, 0.192210)",
        "(-0.017732, 1.287681, 0.180790)",
        "(-0.018482, 1.293553, 0.170573)",
        "(-0.019181, 1.299817, 0.161516)",
        "(-0.019542, 1.303047, 0.157319)",
        "(-0.020329, 1.309722, 0.149876)",
        "(-0.021126, 1.316960, 0.143760)",
        "(-0.021949, 1.324530, 0.138651)",
        "(-0.022951, 1.332108, 0.134232)",
        "(-0.023449, 1.335861, 0.132109)",
        "(-0.024412, 1.343609, 0.128402)",
        "(-0.025294, 1.352089, 0.125683)",
        "(-0.026040, 1.360634, 0.123003)",
        "(-0.026723, 1.369435, 0.120638)",
        "(-0.027094, 1.373912, 0.119546)",
        "(-0.027973, 1.383117, 0.117332)",
        "(-0.028450, 1.393467, 0.115532)",
        "(-0.028830, 1.404376, 0.114357)",
        "(-0.029103, 1.415796, 0.113517)",
        "(-0.029198, 1.421531, 0.112966)",
        "(-0.029167, 1.433148, 0.111826)",
        "(-0.028773, 1.445283, 0.111096)",
        "(-0.028283, 1.457623, 0.110793)",
        "(-0.027834, 1.469790, 0.110258)",
        "(-0.027633, 1.475906, 0.110064)",
        "(-0.027109, 1.488300, 0.109802)",
        "(-0.026802, 1.500788, 0.110128)",
        "(-0.026109, 1.513811, 0.110612)",
        "(-0.025265, 1.526704, 0.110642)",
        "(-0.024718, 1.533334, 0.110702)",
        "(-0.022618, 1.547506, 0.110995)",
        "(-0.020451, 1.561592, 0.111275)",
        "(-0.017915, 1.575582, 0.111787)",
        "(-0.015689, 1.589330, 0.112779)",
        "(-0.014836, 1.596002, 0.113571)",
        "(-0.013352, 1.609103, 0.115419)",
        "(-0.011743, 1.621633, 0.117382)",
        "(-0.010408, 1.633934, 0.119911)",
        "(-0.009729, 1.640037, 0.121362)",
        "(-0.008260, 1.652084, 0.124119)",
        "(-0.006441, 1.663890, 0.126967)",
        "(-0.003831, 1.675853, 0.129788)",
        "(-0.001257, 1.687164, 0.132728)",
        "(0.001455, 1.698114, 0.136297)",
        "(0.002812, 1.703406, 0.138267)",
        "(0.005634, 1.713518, 0.142819)",
        "(0.008564, 1.722883, 0.148505)",
        "(0.011781, 1.731360, 0.154955)",
        "(0.014493, 1.738517, 0.162188)",
        "(0.015717, 1.741650, 0.166027)",
        "(0.018128, 1.747138, 0.174616)",
        "(0.020226, 1.751605, 0.184629)",
        "(0.022153, 1.755332, 0.195526)",
        "(0.023736, 1.757969, 0.206994)",
        "(0.024362, 1.758780, 0.212953)",
        "(0.025453, 1.759838, 0.225063)",
        "(0.026260, 1.759727, 0.237771)",
        "(0.027079, 1.758959, 0.251062)",
        "(0.027517, 1.757094, 0.264614)",
        "(0.027786, 1.755619, 0.271348)",
        "(0.028255, 1.752072, 0.285012)",
        "(0.028676, 1.747774, 0.298919)",
        "(0.029034, 1.742232, 0.312296)",
        "(0.028877, 1.735301, 0.324776)",
        "(0.028646, 1.731511, 0.330660)",
        "(0.028141, 1.723621, 0.341963)",
        "(0.027488, 1.714570, 0.352435)",
        "(0.026767, 1.704851, 0.362136)",
        "(0.025353, 1.694485, 0.371408)",
        "(0.024701, 1.689125, 0.375898)",
        "(0.023603, 1.677831, 0.384309)",
        "(0.022180, 1.665712, 0.392355)",
        "(0.020492, 1.652878, 0.400114)",
        "(0.018894, 1.639752, 0.407512)",
        "(0.018090, 1.633146, 0.411132)",
        "(0.016760, 1.620023, 0.418304)",
        "(0.015811, 1.607003, 0.425184)",
        "(0.014821, 1.593715, 0.431362)",
        "(0.014037, 1.580218, 0.436625)",
        "(0.013716, 1.573395, 0.439011)",
        "(0.013216, 1.559305, 0.442988)",
        "(0.012269, 1.544560, 0.446463)",
        "(0.010988, 1.529465, 0.449319)",
        "(0.010273, 1.514718, 0.451781)",
        "(0.010138, 1.507474, 0.452777)",
        "(0.009190, 1.492802, 0.454022)",
        "(0.007734, 1.477928, 0.453758)",
        "(0.006613, 1.463283, 0.451884)",
        "(0.005276, 1.449002, 0.449341)",
        "(0.004428, 1.441955, 0.447802)",
        "(0.002909, 1.428034, 0.444211)",
        "(0.001860, 1.414781, 0.439757)",
        "(0.000597, 1.401804, 0.434521)",
        "(-0.001023, 1.388563, 0.428598)",
        "(-0.001649, 1.382077, 0.425363)",
        "(-0.002573, 1.369569, 0.418472)",
        "(-0.003813, 1.357336, 0.411092)",
        "(-0.005050, 1.345509, 0.403418)",
        "(-0.005966, 1.334176, 0.395273)",
        "(-0.006454, 1.328614, 0.390845)",
        "(-0.008007, 1.317608, 0.381520)",
        "(-0.009619, 1.306992, 0.372007)",
        "(-0.010851, 1.297086, 0.362235)",
        "(-0.011395, 1.292397, 0.357241)",
        "(-0.012975, 1.283146, 0.346909)",
        "(-0.014766, 1.274474, 0.335746)",
        "(-0.015862, 1.267785, 0.324235)",
        "(-0.017022, 1.263163, 0.312723)",
        "(-0.018451, 1.259634, 0.300540)",
        "(-0.019115, 1.258441, 0.294252)",
        "(-0.020628, 1.256526, 0.281674)",
        "(-0.022383, 1.255942, 0.268841)",
        "(-0.024075, 1.256518, 0.256279)",
        "(-0.025684, 1.258127, 0.244016)",
        "(-0.026453, 1.259282, 0.237976)",
        "(-0.027902, 1.261830, 0.225921)",
        "(-0.029026, 1.265261, 0.214205)",
        "(-0.030120, 1.268895, 0.202980)",
        "(-0.030985, 1.272799, 0.191940)",
        "(-0.031324, 1.274877, 0.186499)",
        "(-0.031878, 1.279369, 0.175913)",
        "(-0.032433, 1.283892, 0.165608)",
        "(-0.032651, 1.288868, 0.155507)",
        "(-0.032813, 1.294095, 0.145476)",
        "(-0.032783, 1.296871, 0.140571)",
        "(-0.032773, 1.302787, 0.131115)",
        "(-0.033030, 1.309236, 0.122303)",
        "(-0.033464, 1.316245, 0.113716)",
        "(-0.033667, 1.324486, 0.105750)",
        "(-0.033659, 1.329358, 0.102368)",
        "(-0.033648, 1.339512, 0.096239)",
        "(-0.034052, 1.349972, 0.091309)",
        "(-0.034305, 1.361738, 0.086720)",
        "(-0.034490, 1.374024, 0.083055)",
        "(-0.034741, 1.380109, 0.081670)",
        "(-0.035396, 1.392613, 0.079898)",
        "(-0.036319, 1.405084, 0.079364)",
        "(-0.037328, 1.417542, 0.079650)",
        "(-0.037866, 1.430601, 0.080714)",
        "(-0.038084, 1.436964, 0.081212)",
        "(-0.038378, 1.449719, 0.082697)",
        "(-0.038499, 1.463067, 0.084783)",
        "(-0.038704, 1.475901, 0.086573)",
        "(-0.038732, 1.488844, 0.088702)",
        "(-0.038664, 1.495578, 0.090054)",
        "(-0.038514, 1.508876, 0.092985)",
        "(-0.038317, 1.522140, 0.096464)",
        "(-0.038260, 1.535404, 0.099966)",
        "(-0.038321, 1.548424, 0.103340)",
        "(-0.038226, 1.555083, 0.105167)",
        "(-0.037527, 1.568871, 0.109037)",
        "(-0.036361, 1.582703, 0.112921)",
        "(-0.035580, 1.589474, 0.114799)",
        "(-0.033132, 1.609810, 0.120405)",
        "(-0.032260, 1.616357, 0.122225)",
        "(-0.030409, 1.629088, 0.125792)",
        "(-0.028256, 1.641796, 0.129389)",
        "(-0.026346, 1.653709, 0.132461)",
        "(-0.024082, 1.664905, 0.135147)",
        "(-0.022827, 1.670424, 0.136445)",
        "(-0.020106, 1.681227, 0.138923)",
        "(-0.016797, 1.692184, 0.141760)",
        "(-0.013664, 1.702339, 0.144402)",
        "(-0.010367, 1.711738, 0.146949)",
        "(-0.008757, 1.716299, 0.148347)",
        "(-0.005864, 1.724694, 0.151308)",
        "(-0.002868, 1.732197, 0.154427)",
        "(0.000531, 1.739111, 0.158598)",
        "(0.004094, 1.745542, 0.163608)",
        "(0.005609, 1.748266, 0.166463)",
        "(0.008328, 1.752794, 0.173405)",
        "(0.010643, 1.756200, 0.182563)",
        "(0.012449, 1.758421, 0.193284)",
        "(0.013720, 1.759660, 0.206139)",
        "(0.014078, 1.759783, 0.213381)",
        "(0.014454, 1.759136, 0.228243)",
        "(0.014333, 1.756416, 0.243715)",
        "(0.014197, 1.752358, 0.259255)",
        "(0.014068, 1.746846, 0.275075)",
        "(0.013922, 1.743412, 0.283006)",
        "(0.013218, 1.735668, 0.298601)",
        "(0.012140, 1.725934, 0.313779)",
        "(0.011565, 1.715184, 0.328367)",
        "(0.010576, 1.703212, 0.342243)",
        "(0.009760, 1.696779, 0.349091)",
        "(0.008307, 1.683043, 0.362276)",
        "(0.006741, 1.668330, 0.374865)",
        "(0.004795, 1.652616, 0.386725)",
        "(0.003171, 1.636232, 0.397901)",
        "(0.002707, 1.627932, 0.403365)",
        "(0.001750, 1.611233, 0.414080)",
        "(0.000589, 1.593715, 0.424361)",
        "(0.000534, 1.576453, 0.434345)",
        "(0.001080, 1.559448, 0.444014)",
        "(0.001243, 1.550612, 0.448403)",
        "(0.001202, 1.532294, 0.456377)",
        "(0.001728, 1.514216, 0.463094)",
        "(0.002401, 1.496521, 0.468344)",
        "(0.003045, 1.478625, 0.472619)",
        "(0.003445, 1.469634, 0.474207)",
        "(0.004068, 1.451947, 0.476670)",
        "(0.004643, 1.434823, 0.477980)",
        "(0.005417, 1.418067, 0.477879)",
        "(0.006053, 1.401748, 0.476720)",
        "(0.006131, 1.393594, 0.475928)",
        "(0.006275, 1.377622, 0.473302)",
        "(0.006482, 1.361751, 0.469344)",
        "(0.006125, 1.346128, 0.464386)",
        "(0.005598, 1.331319, 0.458754)",
        "(0.005180, 1.324239, 0.455623)",
        "(0.004528, 1.310713, 0.448431)",
        "(0.003460, 1.297529, 0.439776)",
        "(0.001964, 1.284875, 0.429874)",
        "(0.000691, 1.273051, 0.419109)",
        "(0.000084, 1.267336, 0.413255)",
        "(-0.001492, 1.256091, 0.401121)",
        "(-0.003361, 1.245482, 0.388255)",
        "(-0.004869, 1.235778, 0.374941)",
        "(-0.006469, 1.226984, 0.360867)",
        "(-0.007446, 1.222942, 0.353405)",
        "(-0.009246, 1.215439, 0.338386)",
        "(-0.010809, 1.209214, 0.323009)",
        "(-0.012189, 1.203842, 0.307401)",
        "(-0.013466, 1.199492, 0.291401)",
        "(-0.014148, 1.197730, 0.283185)",
        "(-0.015506, 1.194499, 0.266193)",
        "(-0.016655, 1.192048, 0.248501)",
        "(-0.017380, 1.190746, 0.230813)",
        "(-0.017902, 1.190528, 0.214131)",
        "(-0.018152, 1.190763, 0.206148)",
        "(-0.018574, 1.192107, 0.190161)",
        "(-0.019115, 1.193925, 0.173947)",
        "(-0.019878, 1.196730, 0.158784)",
        "(-0.020494, 1.201020, 0.144257)",
        "(-0.020756, 1.203678, 0.137292)",
        "(-0.021335, 1.210156, 0.124602)",
        "(-0.021864, 1.217833, 0.113733)",
        "(-0.022630, 1.226077, 0.104232)",
        "(-0.023418, 1.235433, 0.096097)",
        "(-0.023697, 1.240480, 0.092272)",
        "(-0.024176, 1.250996, 0.085110)",
        "(-0.024872, 1.262400, 0.079573)",
        "(-0.025577, 1.274070, 0.075022)",
        "(-0.026555, 1.286409, 0.071737)",
        "(-0.027101, 1.292847, 0.070646)",
        "(-0.028433, 1.306185, 0.069032)",
        "(-0.029764, 1.320056, 0.067822)",
        "(-0.030705, 1.334863, 0.067091)",
        "(-0.031507, 1.350254, 0.067023)",
        "(-0.031949, 1.357889, 0.066917)",
        "(-0.032523, 1.373421, 0.066712)",
        "(-0.032816, 1.389346, 0.067038)",
        "(-0.032754, 1.405881, 0.067900)",
        "(-0.032507, 1.422709, 0.069056)",
        "(-0.032234, 1.431305, 0.069819)",
        "(-0.031690, 1.448130, 0.071378)",
        "(-0.031252, 1.464354, 0.073071)",
        "(-0.030668, 1.480628, 0.075489)",
        "(-0.029470, 1.497276, 0.078443)",
        "(-0.028706, 1.505455, 0.079948)",
        "(-0.027135, 1.521903, 0.083217)",
        "(-0.025594, 1.538132, 0.086732)",
        "(-0.024177, 1.553992, 0.090621)",
        "(-0.022336, 1.569813, 0.094492)",
        "(-0.021266, 1.577904, 0.096446)",
        "(-0.019105, 1.593798, 0.100426)",
        "(-0.016313, 1.609485, 0.104204)",
        "(-0.013442, 1.624793, 0.107789)",
        "(-0.010764, 1.639232, 0.110811)",
        "(-0.009343, 1.646095, 0.112098)",
        "(-0.006483, 1.659387, 0.114990)",
        "(-0.003474, 1.671991, 0.117944)",
        "(-0.000804, 1.683303, 0.121568)",
        "(0.001921, 1.693423, 0.126562)",
        "(0.003274, 1.698096, 0.129504)",
        "(0.004819, 1.705869, 0.136744)",
        "(0.005905, 1.712471, 0.146213)",
        "(0.006949, 1.718386, 0.157710)",
        "(0.007660, 1.723263, 0.170975)",
        "(0.007927, 1.725232, 0.178033)",
        "(0.008842, 1.728290, 0.192834)",
        "(0.010408, 1.730753, 0.208263)",
        "(0.011744, 1.732311, 0.224417)",
        "(0.013023, 1.732662, 0.241391)",
        "(0.013759, 1.732364, 0.250089)",
        "(0.015496, 1.731212, 0.267390)",
        "(0.017083, 1.728470, 0.284929)",
        "(0.018006, 1.724299, 0.302643)",
        "(0.018855, 1.719004, 0.320412)",
        "(0.019446, 1.715785, 0.329169)",
        "(0.020589, 1.708560, 0.346358)",
        "(0.021320, 1.699671, 0.362995)",
        "(0.022124, 1.689493, 0.379077)",
        "(0.023001, 1.678455, 0.394555)",
        "(0.022902, 1.672083, 0.401874)",
        "(0.022418, 1.658002, 0.415946)",
        "(0.022770, 1.643035, 0.428734)",
        "(0.022815, 1.627200, 0.439988)",
        "(0.021612, 1.609436, 0.449612)",
        "(0.020903, 1.600135, 0.453840)",
        "(0.020566, 1.582705, 0.461802)",
        "(0.020598, 1.565954, 0.469167)",
        "(0.020373, 1.548653, 0.475506)",
        "(0.020428, 1.531674, 0.480330)",
        "(0.020184, 1.523368, 0.482362)",
        "(0.019019, 1.506315, 0.486005)",
        "(0.018018, 1.489586, 0.487810)",
        "(0.017960, 1.474223, 0.488515)",
        "(0.017159, 1.458824, 0.488465)",
        "(0.016628, 1.451037, 0.488077)",
        "(0.015563, 1.435609, 0.486005)",
        "(0.014847, 1.420899, 0.482917)",
        "(0.013414, 1.406207, 0.479055)",
        "(0.011431, 1.391411, 0.474144)",
        "(0.010553, 1.384297, 0.471103)",
        "(0.008921, 1.370751, 0.463963)",
        "(0.007202, 1.357708, 0.455557)",
        "(0.005035, 1.344717, 0.445444)",
        "(0.002705, 1.331622, 0.434042)",
        "(0.001557, 1.325310, 0.427942)",
        "(-0.000796, 1.313288, 0.415485)",
        "(-0.003251, 1.301624, 0.402013)",
        "(-0.005760, 1.289966, 0.387426)",
        "(-0.008177, 1.278247, 0.372322)",
        "(-0.009167, 1.272760, 0.364550)",
        "(-0.011091, 1.262173, 0.349014)",
        "(-0.012797, 1.252291, 0.333241)",
        "(-0.014242, 1.242919, 0.316864)",
        "(-0.015105, 1.235146, 0.300605)",
        "(-0.015520, 1.231824, 0.292733)",
        "(-0.016506, 1.225546, 0.276831)",
        "(-0.017292, 1.220241, 0.260769)",
        "(-0.017795, 1.216353, 0.245395)",
        "(-0.018109, 1.213948, 0.230480)",
        "(-0.018213, 1.213216, 0.222994)",
        "(-0.018341, 1.212326, 0.207852)",
        "(-0.018306, 1.213017, 0.192950)",
        "(-0.018106, 1.215182, 0.178760)",
        "(-0.017506, 1.218630, 0.165043)",
        "(-0.017213, 1.220659, 0.158275)",
        "(-0.016531, 1.225473, 0.145215)",
        "(-0.015676, 1.231395, 0.133348)",
        "(-0.014660, 1.237959, 0.122044)",
        "(-0.013860, 1.245229, 0.111856)",
        "(-0.013559, 1.249352, 0.107494)",
        "(-0.013035, 1.258085, 0.099436)",
        "(-0.012557, 1.267345, 0.092151)",
        "(-0.012052, 1.277299, 0.085949)",
        "(-0.011438, 1.288079, 0.080907)",
        "(-0.011232, 1.293401, 0.078451)",
        "(-0.010723, 1.304183, 0.073844)",
        "(-0.010258, 1.315391, 0.070246)",
        "(-0.010151, 1.326765, 0.067813)",
        "(-0.010233, 1.338570, 0.066499)",
        "(-0.010305, 1.344467, 0.066058)",
        "(-0.010354, 1.355921, 0.064906)",
        "(-0.010419, 1.367182, 0.064123)",
        "(-0.010303, 1.378799, 0.064123)",
        "(-0.010494, 1.390033, 0.064313)",
        "(-0.010585, 1.395549, 0.064342)",
        "(-0.010357, 1.406671, 0.064559)",
        "(-0.010110, 1.417441, 0.064665)",
        "(-0.009994, 1.428148, 0.065008)",
        "(-0.009744, 1.438910, 0.065392)",
        "(-0.009637, 1.444294, 0.065544)",
        "(-0.009254, 1.455150, 0.065995)",
        "(-0.008949, 1.466403, 0.067128)",
        "(-0.008612, 1.477689, 0.068362)",
        "(-0.007936, 1.489216, 0.069535)",
        "(-0.007312, 1.495110, 0.069980)",
        "(-0.006132, 1.506600, 0.070962)",
        "(-0.004528, 1.518544, 0.072635)",
        "(-0.003211, 1.530255, 0.074659)",
        "(-0.002048, 1.541638, 0.076674)",
        "(-0.001392, 1.547289, 0.077722)",
        "(0.000111, 1.558651, 0.080117)",
        "(0.001562, 1.569742, 0.082647)",
        "(0.002724, 1.580021, 0.084637)",
        "(0.003492, 1.590031, 0.086581)",
        "(0.003939, 1.594952, 0.087505)",
        "(0.005172, 1.605014, 0.089573)",
        "(0.006167, 1.614872, 0.091565)",
        "(0.006961, 1.624508, 0.093677)",
        "(0.008023, 1.634002, 0.096132)",
        "(0.008611, 1.638926, 0.097699)",
        "(0.009472, 1.648674, 0.101404)",
        "(0.010457, 1.658248, 0.105857)",
        "(0.011349, 1.667640, 0.110937)",
        "(0.012484, 1.677252, 0.117071)",
        "(0.013318, 1.682260, 0.120672)",
        "(0.014897, 1.692472, 0.128634)",
        "(0.016593, 1.702496, 0.137670)",
        "(0.018739, 1.712153, 0.147041)",
        "(0.021639, 1.722256, 0.157005)",
        "(0.023167, 1.727317, 0.162292)",
        "(0.026453, 1.737073, 0.173317)",
        "(0.030388, 1.746290, 0.185112)",
        "(0.034539, 1.754669, 0.197567)",
        "(0.038776, 1.762286, 0.210742)",
        "(0.041006, 1.765727, 0.217815)",
        "(0.045468, 1.771878, 0.232516)",
        "(0.049927, 1.776318, 0.248353)",
        "(0.054100, 1.779339, 0.265060)",
        "(0.057813, 1.780724, 0.282527)",
        "(0.059516, 1.780595, 0.291538)",
        "(0.062747, 1.779245, 0.309784)",
        "(0.065594, 1.776174, 0.328246)",
        "(0.068112, 1.771366, 0.346863)",
        "(0.070153, 1.764641, 0.365387)",
        "(0.070935, 1.760454, 0.374505)",
        "(0.072688, 1.751120, 0.392260)",
        "(0.074109, 1.740179, 0.409640)",
        "(0.075557, 1.727878, 0.426548)",
        "(0.076892, 1.714630, 0.442922)",
        "(0.077761, 1.707647, 0.450822)",
        "(0.080007, 1.693100, 0.465947)",
        "(0.082488, 1.677736, 0.479490)",
        "(0.083475, 1.661359, 0.492005)",
        "(0.083609, 1.643811, 0.503674)",
        "(0.083897, 1.634819, 0.509011)",
        "(0.084705, 1.617269, 0.519258)",
        "(0.084446, 1.599602, 0.528268)",
        "(0.084117, 1.581939, 0.535416)",
        "(0.083959, 1.564531, 0.540377)",
        "(0.083609, 1.555921, 0.542148)",
        "(0.082081, 1.538284, 0.545059)",
        "(0.080461, 1.520639, 0.546794)",
        "(0.078707, 1.503395, 0.547586)",
        "(0.076712, 1.486365, 0.547443)",
        "(0.075647, 1.477961, 0.546710)",
        "(0.072944, 1.461236, 0.544362)",
        "(0.070277, 1.445120, 0.540985)",
        "(0.068293, 1.429948, 0.536733)",
        "(0.065801, 1.415025, 0.531215)",
        "(0.064062, 1.407374, 0.527950)",
        "(0.061011, 1.392740, 0.521270)",
        "(0.058979, 1.379348, 0.514612)",
        "(0.056203, 1.365903, 0.507202)",
        "(0.052820, 1.352065, 0.498582)",
        "(0.051344, 1.345496, 0.493750)",
        "(0.048352, 1.332895, 0.483476)",
        "(0.044640, 1.320357, 0.472627)",
        "(0.041303, 1.308671, 0.461510)",
        "(0.038252, 1.297976, 0.450093)",
        "(0.036662, 1.293006, 0.444099)",
        "(0.033432, 1.283847, 0.431573)",
        "(0.030282, 1.275718, 0.418308)",
        "(0.027060, 1.268348, 0.404627)",
        "(0.023949, 1.261611, 0.390449)",
        "(0.022436, 1.258587, 0.383180)",
        "(0.019618, 1.253101, 0.368382)",
        "(0.016779, 1.248053, 0.353222)",
        "(0.014046, 1.243745, 0.337967)",
        "(0.011657, 1.240192, 0.322473)",
        "(0.010507, 1.238667, 0.314583)",
        "(0.008398, 1.236202, 0.299289)",
        "(0.006431, 1.234430, 0.284012)",
        "(0.004536, 1.232906, 0.268097)",
        "(0.002862, 1.232131, 0.252027)",
        "(0.002218, 1.232180, 0.243942)",
        "(0.001028, 1.232894, 0.227762)",
        "(0.000002, 1.234565, 0.212368)",
        "(-0.000978, 1.236976, 0.197760)",
        "(-0.001841, 1.240034, 0.183085)",
        "(-0.002246, 1.241753, 0.175668)",
        "(-0.002731, 1.245836, 0.161142)",
        "(-0.003012, 1.250870, 0.147042)",
        "(-0.003089, 1.256793, 0.133649)",
        "(-0.003234, 1.263364, 0.121867)",
        "(-0.003394, 1.267287, 0.116241)",
        "(-0.003716, 1.275501, 0.105845)",
        "(-0.004036, 1.284434, 0.097032)",
        "(-0.004556, 1.294048, 0.089601)",
        "(-0.005400, 1.303661, 0.082757)",
        "(-0.005848, 1.308728, 0.079943)",
        "(-0.006823, 1.319469, 0.075410)",
        "(-0.007977, 1.330485, 0.071738)",
        "(-0.009166, 1.341969, 0.069021)",
        "(-0.010423, 1.353762, 0.067237)",
        "(-0.010978, 1.360048, 0.066979)",
        "(-0.011959, 1.373122, 0.067042)",
        "(-0.012756, 1.386132, 0.067355)",
        "(-0.013508, 1.399349, 0.068539)",
        "(-0.013863, 1.406236, 0.069626)",
        "(-0.014587, 1.419776, 0.071578)",
        "(-0.015481, 1.432898, 0.073762)",
        "(-0.015953, 1.446637, 0.076685)",
        "(-0.016570, 1.460130, 0.079360)",
        "(-0.017041, 1.473859, 0.082575)",
        "(-0.017304, 1.480760, 0.084369)",
        "(-0.018053, 1.494527, 0.088381)",
        "(-0.017845, 1.509401, 0.093724)",
        "(-0.017127, 1.524892, 0.100189)",
        "(-0.016864, 1.539318, 0.106378)",
        "(-0.016685, 1.546316, 0.109436)",
        "(-0.015943, 1.560367, 0.115731)",
        "(-0.014747, 1.574501, 0.122325)",
        "(-0.013559, 1.588404, 0.129461)",
        "(-0.012025, 1.601763, 0.136793)",
        "(-0.011180, 1.608204, 0.140572)",
        "(-0.009196, 1.620789, 0.148507)",
        "(-0.006918, 1.632985, 0.157137)",
        "(-0.004651, 1.644455, 0.166304)",
        "(-0.002477, 1.654854, 0.175880)",
        "(-0.001401, 1.659628, 0.180755)",
        "(0.000798, 1.668674, 0.190770)",
        "(0.003019, 1.677186, 0.201225)",
        "(0.005304, 1.685052, 0.212300)",
        "(0.007676, 1.692102, 0.223686)",
        "(0.008753, 1.695325, 0.229541)",
        "(0.010864, 1.701162, 0.241636)",
        "(0.013367, 1.706360, 0.254134)",
        "(0.015675, 1.710854, 0.267170)",
        "(0.018107, 1.714779, 0.280467)",
        "(0.019202, 1.716315, 0.287020)",
        "(0.021526, 1.718702, 0.299943)",
        "(0.023990, 1.720258, 0.312693)",
        "(0.026234, 1.720903, 0.325459)",
        "(0.028729, 1.720895, 0.338176)",
        "(0.030096, 1.720621, 0.344542)",
        "(0.032673, 1.719587, 0.357433)",
        "(0.034989, 1.717503, 0.370373)",
        "(0.037459, 1.714412, 0.383396)",
        "(0.039738, 1.710257, 0.396250)",
        "(0.040656, 1.707730, 0.402544)",
        "(0.042498, 1.702178, 0.415141)",
        "(0.044487, 1.695845, 0.427584)",
        "(0.046139, 1.688498, 0.439905)",
        "(0.047556, 1.680175, 0.451749)",
        "(0.048336, 1.675642, 0.457382)",
        "(0.049908, 1.666173, 0.468243)",
        "(0.050840, 1.655780, 0.478811)",
        "(0.051599, 1.644469, 0.488853)",
        "(0.052254, 1.638739, 0.493525)",
        "(0.053608, 1.627561, 0.502718)",
        "(0.054745, 1.615902, 0.511151)",
        "(0.055806, 1.603659, 0.518815)",
        "(0.056830, 1.591161, 0.525712)",
        "(0.057353, 1.584829, 0.528860)",
        "(0.058247, 1.571949, 0.534739)",
        "(0.059149, 1.558721, 0.539876)",
        "(0.059924, 1.545379, 0.544385)",
        "(0.060554, 1.531917, 0.548218)",
        "(0.061075, 1.518295, 0.551336)",
        "(0.061406, 1.511556, 0.552573)",
        "(0.061672, 1.497774, 0.554681)",
        "(0.061415, 1.483331, 0.555846)",
        "(0.060982, 1.468610, 0.556157)",
        "(0.060391, 1.454317, 0.555920)",
        "(0.060021, 1.447114, 0.555447)",
        "(0.059313, 1.432668, 0.553508)",
        "(0.058283, 1.418033, 0.550491)",
        "(0.056959, 1.403708, 0.546798)",
        "(0.055539, 1.389411, 0.542420)",
        "(0.054810, 1.382270, 0.539789)",
        "(0.053131, 1.368228, 0.533926)",
        "(0.051151, 1.354634, 0.527382)",
        "(0.049250, 1.341359, 0.520029)",
        "(0.047214, 1.328496, 0.512079)",
        "(0.046149, 1.322288, 0.507836)",
        "(0.043831, 1.310362, 0.498725)",
        "(0.041534, 1.298959, 0.488844)",
        "(0.039222, 1.288006, 0.478101)",
        "(0.036635, 1.277697, 0.466668)",
        "(0.035209, 1.272766, 0.460779)",
        "(0.032406, 1.263477, 0.448627)",
        "(0.029646, 1.255226, 0.436192)",
        "(0.026780, 1.247933, 0.423402)",
        "(0.023920, 1.241277, 0.409957)",
        "(0.022459, 1.238238, 0.402986)",
        "(0.019737, 1.233008, 0.388811)",
        "(0.017090, 1.228349, 0.374145)",
        "(0.014276, 1.223933, 0.359302)",
        "(0.011693, 1.220279, 0.344641)",
        "(0.010473, 1.218745, 0.337335)",
        "(0.008205, 1.216149, 0.322694)",
        "(0.005931, 1.214070, 0.308301)",
        "(0.003900, 1.212602, 0.294056)",
        "(0.002112, 1.211520, 0.279597)",
        "(0.001295, 1.211177, 0.272285)",
        "(-0.000170, 1.210998, 0.257849)",
        "(-0.001273, 1.211558, 0.243324)",
        "(-0.002041, 1.212656, 0.228601)",
        "(-0.002351, 1.213418, 0.221286)",
        "(-0.002938, 1.215352, 0.206963)",
        "(-0.003271, 1.218147, 0.192886)",
        "(-0.003479, 1.221526, 0.179108)",
        "(-0.003490, 1.225741, 0.165777)",
        "(-0.003430, 1.230654, 0.152923)",
        "(-0.003346, 1.233533, 0.146839)",
        "(-0.003327, 1.239731, 0.135376)",
        "(-0.003326, 1.246493, 0.124670)",
        "(-0.003182, 1.253968, 0.114590)",
        "(-0.003149, 1.262402, 0.105882)",
        "(-0.003192, 1.266994, 0.102060)",
        "(-0.003399, 1.276212, 0.094855)",
        "(-0.003839, 1.286079, 0.088857)",
        "(-0.004350, 1.296685, 0.083914)",
        "(-0.004867, 1.307705, 0.079900)",
        "(-0.005233, 1.313363, 0.078216)",
        "(-0.006112, 1.324830, 0.075170)",
        "(-0.006788, 1.336947, 0.072931)",
        "(-0.007380, 1.349666, 0.071483)",
        "(-0.007889, 1.362423, 0.070099)",
        "(-0.008163, 1.369012, 0.069868)",
        "(-0.008811, 1.382460, 0.070221)",
        "(-0.009439, 1.395937, 0.070886)",
        "(-0.009734, 1.409720, 0.071604)",
        "(-0.009423, 1.423886, 0.072181)",
        "(-0.009227, 1.430866, 0.072269)",
        "(-0.008734, 1.445256, 0.072738)",
        "(-0.007677, 1.460310, 0.073692)",
        "(-0.006378, 1.475180, 0.074633)",
        "(-0.004845, 1.490099, 0.075835)",
        "(-0.003809, 1.497809, 0.076628)",
        "(-0.001478, 1.513264, 0.078079)",
        "(0.001309, 1.528705, 0.079529)",
        "(0.004422, 1.544417, 0.081386)",
        "(0.007657, 1.559840, 0.083247)",
        "(0.009404, 1.567517, 0.084327)",
        "(0.012972, 1.582829, 0.086883)",
        "(0.016636, 1.597991, 0.090041)",
        "(0.020081, 1.612427, 0.093706)",
        "(0.023456, 1.626351, 0.098168)",
        "(0.025147, 1.633177, 0.100775)",
        "(0.028387, 1.646349, 0.106243)",
        "(0.031444, 1.658695, 0.111896)",
        "(0.034500, 1.670464, 0.117893)",
        "(0.037125, 1.681503, 0.124228)",
        "(0.038185, 1.686670, 0.127592)",
        "(0.040330, 1.696714, 0.134942)",
        "(0.042232, 1.706159, 0.143152)",
        "(0.043618, 1.714903, 0.151902)",
        "(0.045174, 1.723099, 0.161467)",
        "(0.046078, 1.726955, 0.166531)",
        "(0.047876, 1.734246, 0.177047)",
        "(0.049885, 1.741031, 0.188391)",
        "(0.051944, 1.747046, 0.200460)",
        "(0.054401, 1.752338, 0.213165)",
        "(0.055665, 1.754631, 0.219757)",
        "(0.057870, 1.758256, 0.233267)",
        "(0.059636, 1.760744, 0.247246)",
        "(0.061411, 1.762393, 0.262015)",
        "(0.063471, 1.763303, 0.277311)",
        "(0.064354, 1.763224, 0.285178)",
        "(0.066051, 1.762174, 0.301026)",
        "(0.067700, 1.759935, 0.317059)",
        "(0.068970, 1.756467, 0.333363)",
        "(0.070400, 1.751841, 0.349729)",
        "(0.071107, 1.748971, 0.357837)",
        "(0.072472, 1.742632, 0.373905)",
        "(0.073472, 1.735016, 0.389721)",
        "(0.074442, 1.726230, 0.405104)",
        "(0.074785, 1.721187, 0.412328)",
        "(0.075055, 1.710750, 0.426249)",
        "(0.075037, 1.699187, 0.439141)",
        "(0.075607, 1.687397, 0.451283)",
        "(0.076191, 1.675262, 0.462732)",
        "(0.076463, 1.662314, 0.473387)",
        "(0.076602, 1.655572, 0.478113)",
        "(0.076787, 1.642044, 0.486892)",
        "(0.076838, 1.628125, 0.494708)",
        "(0.076992, 1.613930, 0.501824)",
        "(0.077015, 1.599417, 0.508266)",
        "(0.076796, 1.591916, 0.510964)",
        "(0.075856, 1.576382, 0.515671)",
        "(0.075127, 1.560699, 0.519203)",
        "(0.074289, 1.545137, 0.521625)",
        "(0.072685, 1.528917, 0.522944)",
        "(0.071906, 1.520743, 0.522973)",
        "(0.070434, 1.504762, 0.522399)",
        "(0.068299, 1.488690, 0.520929)",
        "(0.065964, 1.472557, 0.518366)",
        "(0.063789, 1.456738, 0.514558)",
        "(0.062554, 1.449004, 0.512234)",
        "(0.059555, 1.433373, 0.507080)",
        "(0.056721, 1.418023, 0.501092)",
        "(0.054098, 1.403087, 0.494249)",
        "(0.051250, 1.388534, 0.486691)",
        "(0.049765, 1.381204, 0.482522)",
        "(0.046955, 1.366740, 0.473646)",
        "(0.044392, 1.352654, 0.464239)",
        "(0.041589, 1.338675, 0.454641)",
        "(0.038889, 1.324992, 0.444692)",
        "(0.037666, 1.318387, 0.439475)",
        "(0.035205, 1.305691, 0.428614)",
        "(0.032593, 1.293527, 0.417172)",
        "(0.030171, 1.282212, 0.405261)",
        "(0.027876, 1.271932, 0.392997)",
        "(0.026661, 1.267239, 0.386637)",
        "(0.024154, 1.258645, 0.373638)",
        "(0.021925, 1.251362, 0.360364)",
        "(0.019912, 1.244844, 0.346912)",
        "(0.017929, 1.239138, 0.333337)",
        "(0.016968, 1.236599, 0.326434)",
        "(0.015172, 1.231954, 0.312464)",
        "(0.013397, 1.228035, 0.298531)",
        "(0.011803, 1.224975, 0.284545)",
        "(0.010583, 1.222726, 0.270331)",
        "(0.010064, 1.221960, 0.263256)",
        "(0.008984, 1.220951, 0.249344)",
        "(0.008005, 1.220563, 0.235671)",
        "(0.007273, 1.220895, 0.222119)",
        "(0.006676, 1.222414, 0.209175)",
        "(0.006419, 1.223469, 0.202731)",
        "(0.006054, 1.225800, 0.189412)",
        "(0.006009, 1.229008, 0.176084)",
        "(0.005957, 1.233518, 0.163652)",
        "(0.005986, 1.238810, 0.151756)",
        "(0.006050, 1.241687, 0.145994)",
        "(0.006168, 1.247686, 0.134898)",
        "(0.006150, 1.254221, 0.124353)",
        "(0.006155, 1.261660, 0.114695)",
        "(0.006138, 1.265775, 0.110375)",
        "(0.005969, 1.274135, 0.101887)",
        "(0.005796, 1.283469, 0.094472)",
        "(0.005570, 1.293570, 0.088138)",
        "(0.005161, 1.304131, 0.082820)",
        "(0.004675, 1.315278, 0.078637)",
        "(0.004252, 1.321017, 0.076850)",
        "(0.003204, 1.332827, 0.074113)",
        "(0.001899, 1.345531, 0.072851)",
        "(0.000243, 1.358159, 0.072122)",
        "(-0.001363, 1.370999, 0.071698)",
        "(-0.002008, 1.377731, 0.071711)",
        "(-0.003398, 1.391161, 0.071748)",
        "(-0.004464, 1.405059, 0.071817)",
        "(-0.005389, 1.419492, 0.072271)",
        "(-0.005878, 1.434745, 0.073211)",
        "(-0.006088, 1.442482, 0.073654)",
        "(-0.006311, 1.458064, 0.074593)",
        "(-0.005815, 1.474303, 0.076068)",
        "(-0.005106, 1.490622, 0.077431)",
        "(-0.004339, 1.506720, 0.078762)",
        "(-0.003753, 1.515004, 0.079772)",
        "(-0.002578, 1.531699, 0.082284)",
        "(-0.001216, 1.548109, 0.085267)",
        "(0.000470, 1.564160, 0.088846)",
        "(0.001994, 1.579782, 0.092971)",
        "(0.002651, 1.587273, 0.095100)",
        "(0.003730, 1.601897, 0.099467)",
        "(0.004825, 1.616587, 0.104578)",
        "(0.006438, 1.632553, 0.111197)",
        "(0.008848, 1.648696, 0.118190)",
        "(0.010600, 1.656532, 0.121409)",
        "(0.014461, 1.671306, 0.127419)",
        "(0.018835, 1.685588, 0.133282)",
        "(0.023651, 1.699258, 0.139567)",
        "(0.028916, 1.712315, 0.146776)",
        "(0.031555, 1.718382, 0.150692)",
        "(0.036047, 1.729279, 0.159172)",
        "(0.040073, 1.738722, 0.168869)",
        "(0.043330, 1.746898, 0.180014)",
        "(0.045865, 1.753640, 0.192522)",
        "(0.047041, 1.756318, 0.199119)",
        "(0.049532, 1.760797, 0.212604)",
        "(0.051770, 1.763496, 0.225985)",
        "(0.053542, 1.764432, 0.238347)",
        "(0.055685, 1.764929, 0.249999)",
        "(0.056883, 1.765043, 0.255533)",
        "(0.058667, 1.764626, 0.266494)",
        "(0.059868, 1.763150, 0.276973)",
        "(0.060814, 1.760728, 0.286863)",
        "(0.061280, 1.757635, 0.296517)",
        "(0.061336, 1.755879, 0.301342)",
        "(0.061328, 1.752115, 0.311154)",
        "(0.061226, 1.747983, 0.321075)",
        "(0.060839, 1.743136, 0.330873)",
        "(0.059880, 1.737321, 0.340267)",
        "(0.059128, 1.733941, 0.344743)",
        "(0.057339, 1.726616, 0.353405)",
        "(0.055714, 1.718773, 0.361588)",
        "(0.054475, 1.710629, 0.369187)",
        "(0.052520, 1.701603, 0.376197)",
        "(0.051293, 1.696601, 0.379533)",
        "(0.049066, 1.686373, 0.386383)",
        "(0.047249, 1.676001, 0.393443)",
        "(0.045376, 1.664878, 0.400442)",
        "(0.043710, 1.652880, 0.407114)",
        "(0.042864, 1.646583, 0.410218)",
        "(0.040587, 1.633103, 0.416186)",
        "(0.038416, 1.618819, 0.421740)",
        "(0.036793, 1.604518, 0.426846)",
        "(0.035030, 1.589927, 0.431413)",
        "(0.034320, 1.582572, 0.433276)",
        "(0.032994, 1.567830, 0.436082)",
        "(0.031269, 1.552715, 0.437829)",
        "(0.030170, 1.537771, 0.438555)",
        "(0.029227, 1.522871, 0.438501)",
        "(0.028401, 1.515141, 0.438194)",
        "(0.026985, 1.499781, 0.437462)",
        "(0.026700, 1.485677, 0.436301)",
        "(0.025605, 1.471386, 0.433651)",
        "(0.023807, 1.456532, 0.429205)",
        "(0.023194, 1.449578, 0.426570)",
        "(0.022513, 1.436689, 0.421333)",
        "(0.021433, 1.423973, 0.415838)",
        "(0.020023, 1.410880, 0.409539)",
        "(0.018887, 1.398024, 0.402466)",
        "(0.018221, 1.391731, 0.398821)",
        "(0.016804, 1.379159, 0.391210)",
        "(0.015805, 1.367201, 0.383125)",
        "(0.014743, 1.355464, 0.374755)",
        "(0.013330, 1.343933, 0.366500)",
        "(0.012602, 1.338289, 0.362225)",
        "(0.011371, 1.327505, 0.353426)",
        "(0.010213, 1.317513, 0.344555)",
        "(0.009001, 1.308273, 0.335380)",
        "(0.008088, 1.300244, 0.326040)",
        "(0.007783, 1.296701, 0.321372)",
        "(0.007030, 1.290005, 0.311968)",
        "(0.006331, 1.284016, 0.302629)",
        "(0.006099, 1.279595, 0.294024)",
        "(0.005911, 1.275977, 0.285213)",
        "(0.005764, 1.274264, 0.280449)",
        "(0.005487, 1.271009, 0.270829)",
        "(0.005374, 1.268431, 0.261269)",
        "(0.005117, 1.266306, 0.251531)",
        "(0.004753, 1.264438, 0.241702)",
        "(0.004619, 1.263767, 0.236767)",
        "(0.004368, 1.262875, 0.226731)",
        "(0.004215, 1.262893, 0.216377)",
        "(0.004070, 1.263541, 0.205766)",
        "(0.004022, 1.264651, 0.194666)",
        "(0.003989, 1.265366, 0.189293)",
        "(0.004028, 1.267689, 0.177746)",
        "(0.004062, 1.270935, 0.166465)",
        "(0.004284, 1.274865, 0.155131)",
        "(0.004566, 1.279369, 0.143952)",
        "(0.004742, 1.281935, 0.138636)",
        "(0.005120, 1.287417, 0.128342)",
        "(0.005572, 1.293742, 0.118920)",
        "(0.005996, 1.301054, 0.110502)",
        "(0.006347, 1.308863, 0.102732)",
        "(0.006458, 1.312971, 0.099191)",
        "(0.006535, 1.321847, 0.093012)",
        "(0.006451, 1.331532, 0.088049)",
        "(0.006295, 1.341769, 0.083969)",
        "(0.005852, 1.352035, 0.080460)",
        "(0.005537, 1.357323, 0.079113)",
        "(0.004801, 1.368653, 0.077412)",
        "(0.004065, 1.380700, 0.076780)",
        "(0.003420, 1.393246, 0.076834)",
        "(0.003085, 1.399680, 0.077096)",
        "(0.002585, 1.412770, 0.077831)",
        "(0.002367, 1.426259, 0.078924)",
        "(0.002167, 1.440180, 0.080597)",
        "(0.002299, 1.454535, 0.082634)",
        "(0.002728, 1.468914, 0.084873)",
        "(0.003121, 1.476314, 0.086093)",
        "(0.003693, 1.490873, 0.088344)",
        "(0.004278, 1.505637, 0.091030)",
        "(0.005550, 1.521238, 0.094419)",
        "(0.006602, 1.536614, 0.097654)",
        "(0.007198, 1.544285, 0.099145)",
        "(0.008567, 1.559621, 0.102151)",
        "(0.010474, 1.575378, 0.105781)",
        "(0.012801, 1.591222, 0.109571)",
        "(0.015471, 1.606955, 0.113237)",
        "(0.016948, 1.614753, 0.115049)",
        "(0.020425, 1.630520, 0.119051)",
        "(0.024546, 1.646474, 0.123587)",
        "(0.028451, 1.661685, 0.128327)",
        "(0.032350, 1.676435, 0.133566)",
        "(0.034468, 1.683819, 0.136593)",
        "(0.039180, 1.698620, 0.143142)",
        "(0.043899, 1.712235, 0.149453)",
        "(0.048592, 1.724603, 0.155364)",
        "(0.053110, 1.735935, 0.161219)",
        "(0.055349, 1.741266, 0.164319)",
        "(0.059701, 1.751304, 0.171206)",
        "(0.063963, 1.760247, 0.178771)",
        "(0.068024, 1.768231, 0.187263)",
        "(0.072242, 1.775346, 0.196767)",
        "(0.074295, 1.778392, 0.202014)",
        "(0.078223, 1.783631, 0.213456)",
        "(0.081723, 1.787478, 0.226189)",
        "(0.084290, 1.789447, 0.239929)",
        "(0.086019, 1.789857, 0.254731)",
        "(0.086603, 1.789446, 0.262521)",
        "(0.087637, 1.787695, 0.278150)",
        "(0.088202, 1.784661, 0.293911)",
        "(0.088093, 1.780438, 0.309561)",
        "(0.087699, 1.775058, 0.325051)",
        "(0.087553, 1.771942, 0.332757)",
        "(0.087044, 1.765030, 0.348130)",
        "(0.086127, 1.756939, 0.363112)",
        "(0.085184, 1.748099, 0.377673)",
        "(0.084420, 1.738597, 0.391438)",
        "(0.084103, 1.733530, 0.398100)",
        "(0.083643, 1.722944, 0.411020)",
        "(0.083096, 1.711531, 0.423445)",
        "(0.082827, 1.699529, 0.435417)",
        "(0.082751, 1.686684, 0.446783)",
        "(0.082645, 1.679981, 0.452156)",
        "(0.082548, 1.666407, 0.462470)",
        "(0.082323, 1.652230, 0.471754)",
        "(0.081878, 1.637036, 0.480004)",
        "(0.081332, 1.621339, 0.487969)",
        "(0.081035, 1.613335, 0.491820)",
        "(0.080524, 1.596825, 0.498851)",
        "(0.080206, 1.579921, 0.504949)",
        "(0.079812, 1.562976, 0.510401)",
        "(0.079187, 1.545851, 0.515269)",
        "(0.078997, 1.537319, 0.517371)",
        "(0.078893, 1.520696, 0.521197)",
        "(0.079144, 1.504647, 0.524376)",
        "(0.079127, 1.488286, 0.526779)",
        "(0.079118, 1.480061, 0.527760)",
        "(0.078998, 1.463664, 0.529022)",
        "(0.078397, 1.447080, 0.529526)",
        "(0.077771, 1.430272, 0.529019)",
        "(0.077042, 1.413506, 0.527493)",
        "(0.075967, 1.397087, 0.525070)",
        "(0.075431, 1.388960, 0.523528)",
        "(0.074420, 1.373032, 0.519822)",
        "(0.073389, 1.357553, 0.515224)",
        "(0.072044, 1.342450, 0.509885)",
        "(0.070404, 1.327085, 0.503701)",
        "(0.069542, 1.319510, 0.500152)",
        "(0.067721, 1.304873, 0.492548)",
        "(0.065558, 1.290712, 0.484368)",
        "(0.063370, 1.277466, 0.475629)",
        "(0.061109, 1.265262, 0.465947)",
        "(0.059806, 1.259475, 0.460757)",
        "(0.057055, 1.248296, 0.449831)",
        "(0.054291, 1.237871, 0.437949)",
        "(0.051450, 1.228748, 0.425402)",
        "(0.048323, 1.220613, 0.412272)",
        "(0.046689, 1.216788, 0.405283)",
        "(0.043512, 1.209641, 0.390716)",
        "(0.040367, 1.203446, 0.375992)",
        "(0.037235, 1.198320, 0.361494)",
        "(0.034338, 1.193958, 0.346599)",
        "(0.032966, 1.192133, 0.339036)",
        "(0.030251, 1.188874, 0.323758)",
        "(0.027575, 1.186185, 0.308348)",
        "(0.025126, 1.184032, 0.292816)",
        "(0.023983, 1.183260, 0.285192)",
        "(0.021914, 1.182393, 0.270300)",
        "(0.020274, 1.182384, 0.255746)",
        "(0.018836, 1.182641, 0.241311)",
        "(0.017399, 1.183188, 0.226951)",
        "(0.016183, 1.184108, 0.212838)",
        "(0.015692, 1.184704, 0.205872)",
        "(0.014698, 1.186101, 0.192091)",
        "(0.013693, 1.188074, 0.178921)",
        "(0.012755, 1.190811, 0.166465)",
        "(0.011676, 1.193978, 0.154825)",
        "(0.011074, 1.195698, 0.149404)",
        "(0.009983, 1.199690, 0.139111)",
        "(0.008890, 1.204548, 0.129878)",
        "(0.007535, 1.210144, 0.121704)",
        "(0.006096, 1.216930, 0.114627)",
        "(0.005315, 1.220856, 0.111570)",
        "(0.003662, 1.229781, 0.106187)",
        "(0.001782, 1.240126, 0.101909)",
        "(-0.000267, 1.251628, 0.098891)",
        "(-0.002263, 1.264233, 0.096831)",
        "(-0.003268, 1.270875, 0.096132)",
        "(-0.005239, 1.284584, 0.094961)",
        "(-0.007015, 1.299208, 0.094337)",
        "(-0.009000, 1.314729, 0.094619)",
        "(-0.011062, 1.331056, 0.095674)",
        "(-0.012132, 1.339259, 0.096323)",
        "(-0.014094, 1.355824, 0.097650)",
        "(-0.015593, 1.373449, 0.099514)",
        "(-0.016503, 1.391631, 0.101578)",
        "(-0.017023, 1.409842, 0.103614)",
        "(-0.017096, 1.419037, 0.104616)",
        "(-0.016868, 1.437867, 0.106973)",
        "(-0.016442, 1.456918, 0.109654)",
        "(-0.015820, 1.475907, 0.112444)",
        "(-0.015444, 1.485446, 0.114008)",
        "(-0.014244, 1.504980, 0.117431)",
        "(-0.012424, 1.524938, 0.120899)",
        "(-0.010190, 1.545364, 0.124561)",
        "(-0.007277, 1.566198, 0.128377)",
        "(-0.005501, 1.576713, 0.130263)",
        "(-0.001423, 1.597891, 0.134095)",
        "(0.002911, 1.619088, 0.138208)",
        "(0.007364, 1.639653, 0.142070)",
        "(0.011964, 1.659345, 0.145601)",
        "(0.016540, 1.678143, 0.148825)",
        "(0.018982, 1.686960, 0.150117)",
        "(0.024553, 1.703880, 0.152358)",
        "(0.030509, 1.719566, 0.154743)",
        "(0.036886, 1.734010, 0.157424)",
        "(0.043431, 1.746818, 0.160783)",
        "(0.046662, 1.752454, 0.162895)",
        "(0.052952, 1.762412, 0.168180)",
        "(0.058335, 1.770409, 0.175258)",
        "(0.062443, 1.776671, 0.184333)",
        "(0.065704, 1.781504, 0.195654)",
        "(0.066843, 1.783141, 0.202191)",
        "(0.068556, 1.785512, 0.216320)",
        "(0.069968, 1.786884, 0.231855)",
        "(0.071017, 1.786937, 0.248313)",
        "(0.071879, 1.785389, 0.265271)",
        "(0.072268, 1.783922, 0.273840)",
        "(0.072818, 1.780053, 0.290977)",
        "(0.073185, 1.774588, 0.307856)",
        "(0.073236, 1.767556, 0.324505)",
        "(0.073035, 1.759286, 0.340506)",
        "(0.072821, 1.754529, 0.348165)",
        "(0.072185, 1.743983, 0.362905)",
        "(0.071271, 1.732245, 0.376743)",
        "(0.069910, 1.719390, 0.389952)",
        "(0.068836, 1.705762, 0.402355)",
        "(0.068380, 1.698659, 0.408194)",
        "(0.067085, 1.683910, 0.419422)",
        "(0.065594, 1.668225, 0.429523)",
        "(0.064519, 1.652355, 0.438592)",
        "(0.063136, 1.636247, 0.446890)",
        "(0.062446, 1.628034, 0.450707)",
        "(0.061432, 1.611522, 0.457501)",
        "(0.060717, 1.594854, 0.462806)",
        "(0.059936, 1.578048, 0.467354)",
        "(0.059596, 1.561020, 0.470847)",
        "(0.059587, 1.552351, 0.471900)",
        "(0.058833, 1.534541, 0.473296)",
        "(0.057041, 1.515804, 0.473620)",
        "(0.055415, 1.497281, 0.472732)",
        "(0.054288, 1.479582, 0.470594)",
        "(0.053589, 1.470564, 0.469125)",
        "(0.051928, 1.452186, 0.465313)",
        "(0.050048, 1.433788, 0.460591)",
        "(0.048190, 1.415870, 0.455267)",
        "(0.046485, 1.398438, 0.449440)",
        "(0.045756, 1.389793, 0.446200)",
        "(0.044551, 1.372815, 0.439066)",
        "(0.043215, 1.356138, 0.431390)",
        "(0.041889, 1.340015, 0.423313)",
        "(0.040704, 1.323892, 0.414515)",
        "(0.040324, 1.316013, 0.409492)",
        "(0.039201, 1.300558, 0.399267)",
        "(0.037748, 1.285523, 0.388681)",
        "(0.036667, 1.271531, 0.377775)",
        "(0.035673, 1.258442, 0.365952)",
        "(0.034959, 1.252051, 0.359635)",
        "(0.033528, 1.239856, 0.346479)",
        "(0.032465, 1.228600, 0.332443)",
        "(0.031677, 1.218539, 0.317961)",
        "(0.030963, 1.209557, 0.303201)",
        "(0.030575, 1.205367, 0.295603)",
        "(0.029833, 1.197413, 0.280007)",
        "(0.029309, 1.190588, 0.264484)",
        "(0.028821, 1.184752, 0.249121)",
        "(0.028579, 1.179745, 0.233608)",
        "(0.028560, 1.177622, 0.225720)",
        "(0.028675, 1.173785, 0.209838)",
        "(0.029077, 1.170693, 0.193803)",
        "(0.029645, 1.168800, 0.178191)",
        "(0.030252, 1.167780, 0.163122)",
        "(0.030614, 1.167579, 0.155716)",
        "(0.031370, 1.167995, 0.141315)",
        "(0.032156, 1.170186, 0.127981)",
        "(0.032863, 1.173311, 0.115748)",
        "(0.033613, 1.177447, 0.104970)",
        "(0.033935, 1.179746, 0.100155)",
        "(0.034090, 1.185107, 0.092407)",
        "(0.033651, 1.191231, 0.086510)",
        "(0.032665, 1.198435, 0.082657)",
        "(0.030874, 1.206394, 0.080598)",
        "(0.029619, 1.210787, 0.080290)",
        "(0.026581, 1.220504, 0.080619)",
        "(0.023195, 1.231624, 0.081845)",
        "(0.019592, 1.243983, 0.083567)",
        "(0.015927, 1.257737, 0.085726)",
        "(0.014078, 1.265174, 0.087007)",
        "(0.010444, 1.280706, 0.089593)",
        "(0.006977, 1.297541, 0.092219)",
        "(0.003961, 1.315781, 0.094990)",
        "(0.001202, 1.334834, 0.097829)",
        "(-0.000066, 1.344580, 0.099149)",
        "(-0.002369, 1.364407, 0.101833)",
        "(-0.004046, 1.384556, 0.104247)",
        "(-0.004885, 1.404997, 0.106457)",
        "(-0.005115, 1.425587, 0.108630)",
        "(-0.005235, 1.435600, 0.109636)",
        "(-0.005286, 1.455344, 0.111792)",
        "(-0.004789, 1.475691, 0.114591)",
        "(-0.004178, 1.495867, 0.117553)",
        "(-0.003222, 1.515793, 0.120705)",
        "(-0.002438, 1.526002, 0.122440)",
        "(-0.000689, 1.546486, 0.125980)",
        "(0.001301, 1.566640, 0.129891)",
        "(0.003917, 1.586694, 0.134505)",
        "(0.006651, 1.606331, 0.139699)",
        "(0.007970, 1.615880, 0.142540)",
        "(0.010774, 1.634644, 0.148691)",
        "(0.013861, 1.653064, 0.155908)",
        "(0.017234, 1.670520, 0.163615)",
        "(0.018938, 1.678526, 0.167596)",
        "(0.022469, 1.693866, 0.175741)",
        "(0.026525, 1.708285, 0.184307)",
        "(0.031241, 1.721662, 0.193621)",
        "(0.036477, 1.733659, 0.203756)",
        "(0.039114, 1.738845, 0.209084)",
        "(0.043487, 1.747509, 0.220101)",
        "(0.047176, 1.754095, 0.232085)"
    ],
    "leftHandPositions": [
        "(0.266010, 1.146674, -0.021893)",
        "(0.266015, 1.146501, -0.021937)",
        "(0.266023, 1.146342, -0.022020)",
        "(0.266059, 1.146289, -0.022096)",
        "(0.266164, 1.146268, -0.022203)",
        "(0.266300, 1.146254, -0.022243)",
        "(0.266450, 1.146167, -0.022324)",
        "(0.266496, 1.146102, -0.022465)",
        "(0.266471, 1.146097, -0.022663)",
        "(0.266253, 1.146124, -0.023211)",
        "(0.265888, 1.146065, -0.023831)",
        "(0.265527, 1.145986, -0.024421)",
        "(0.265277, 1.146172, -0.024938)",
        "(0.265192, 1.146465, -0.025217)",
        "(0.264934, 1.147346, -0.025905)",
        "(0.264382, 1.148488, -0.026974)",
        "(0.263622, 1.149322, -0.027968)",
        "(0.262432, 1.150112, -0.028966)",
        "(0.261736, 1.150651, -0.029612)",
        "(0.260196, 1.151961, -0.031196)",
        "(0.258688, 1.153504, -0.032966)",
        "(0.257525, 1.154870, -0.034284)",
        "(0.256587, 1.156089, -0.035139)",
        "(0.256146, 1.156799, -0.035478)",
        "(0.255228, 1.158507, -0.036362)",
        "(0.254341, 1.160418, -0.037398)",
        "(0.253411, 1.161938, -0.038230)",
        "(0.252611, 1.163259, -0.038878)",
        "(0.252266, 1.163913, -0.039174)",
        "(0.251668, 1.165141, -0.039806)",
        "(0.251128, 1.166087, -0.040380)",
        "(0.250426, 1.166481, -0.040752)",
        "(0.249615, 1.167130, -0.040892)",
        "(0.249240, 1.167641, -0.040855)",
        "(0.248500, 1.169285, -0.040888)",
        "(0.247500, 1.171258, -0.040886)",
        "(0.245625, 1.173576, -0.040597)",
        "(0.243225, 1.176418, -0.040422)",
        "(0.241842, 1.177899, -0.040490)",
        "(0.238394, 1.180995, -0.040649)",
        "(0.234711, 1.184370, -0.040456)",
        "(0.230866, 1.187734, -0.039770)",
        "(0.226458, 1.190983, -0.039156)",
        "(0.223973, 1.192613, -0.038910)",
        "(0.218570, 1.196554, -0.038708)",
        "(0.213201, 1.200657, -0.038397)",
        "(0.207874, 1.205814, -0.037556)",
        "(0.202632, 1.212163, -0.037079)",
        "(0.199782, 1.215537, -0.036996)",
        "(0.193584, 1.221919, -0.036537)",
        "(0.187419, 1.228718, -0.035440)",
        "(0.181542, 1.236377, -0.034463)",
        "(0.175340, 1.244425, -0.033545)",
        "(0.172236, 1.248578, -0.033135)",
        "(0.165827, 1.257144, -0.032630)",
        "(0.159316, 1.265769, -0.032030)",
        "(0.153176, 1.274559, -0.031107)",
        "(0.147295, 1.283591, -0.030437)",
        "(0.144188, 1.288176, -0.030315)",
        "(0.137884, 1.297651, -0.030378)",
        "(0.132104, 1.307212, -0.030663)",
        "(0.126408, 1.316761, -0.030999)",
        "(0.120728, 1.326262, -0.031384)",
        "(0.118064, 1.331053, -0.031569)",
        "(0.113262, 1.340799, -0.032141)",
        "(0.108420, 1.350258, -0.032915)",
        "(0.103567, 1.359461, -0.033775)",
        "(0.099199, 1.369165, -0.034986)",
        "(0.097124, 1.374047, -0.035624)",
        "(0.093257, 1.383405, -0.036923)",
        "(0.089358, 1.392241, -0.038073)",
        "(0.085134, 1.400355, -0.039382)",
        "(0.080886, 1.408051, -0.040750)",
        "(0.079024, 1.411868, -0.041452)",
        "(0.075554, 1.419487, -0.042869)",
        "(0.072021, 1.426498, -0.044185)",
        "(0.068650, 1.433302, -0.045506)",
        "(0.065570, 1.440373, -0.047078)",
        "(0.063995, 1.443896, -0.047813)",
        "(0.061082, 1.450650, -0.049074)",
        "(0.058235, 1.457121, -0.050459)",
        "(0.055270, 1.463322, -0.051858)",
        "(0.051990, 1.468721, -0.053067)",
        "(0.050232, 1.471280, -0.053675)",
        "(0.046923, 1.476173, -0.054988)",
        "(0.043758, 1.480495, -0.056460)",
        "(0.041027, 1.484710, -0.057797)",
        "(0.038999, 1.489100, -0.059065)",
        "(0.037930, 1.491114, -0.059712)",
        "(0.035438, 1.494982, -0.061065)",
        "(0.033669, 1.499771, -0.062492)",
        "(0.032861, 1.505439, -0.064192)",
        "(0.031829, 1.510983, -0.065784)",
        "(0.031333, 1.513739, -0.066497)",
        "(0.029951, 1.519083, -0.067701)",
        "(0.028665, 1.524245, -0.069053)",
        "(0.027665, 1.529606, -0.070674)",
        "(0.026903, 1.534837, -0.071872)",
        "(0.026627, 1.537388, -0.072298)",
        "(0.025988, 1.542620, -0.072859)",
        "(0.025077, 1.547904, -0.073577)",
        "(0.024029, 1.553320, -0.074564)",
        "(0.023099, 1.558708, -0.075646)",
        "(0.022736, 1.561411, -0.076155)",
        "(0.022171, 1.566707, -0.077024)",
        "(0.021737, 1.572019, -0.078135)",
        "(0.021336, 1.577606, -0.079667)",
        "(0.021041, 1.583257, -0.081514)",
        "(0.020974, 1.586248, -0.082700)",
        "(0.020961, 1.592627, -0.085422)",
        "(0.021001, 1.599045, -0.088556)",
        "(0.020923, 1.605533, -0.092077)",
        "(0.021443, 1.612466, -0.096380)",
        "(0.021811, 1.615849, -0.098731)",
        "(0.022878, 1.622625, -0.103526)",
        "(0.023772, 1.629228, -0.108121)",
        "(0.024644, 1.635519, -0.112965)",
        "(0.025616, 1.641855, -0.118471)",
        "(0.026139, 1.645021, -0.121405)",
        "(0.027220, 1.651125, -0.127463)",
        "(0.028649, 1.657006, -0.133512)",
        "(0.030558, 1.662832, -0.139727)",
        "(0.032493, 1.668250, -0.145918)",
        "(0.033333, 1.670814, -0.149000)",
        "(0.035174, 1.675775, -0.155255)",
        "(0.037153, 1.680503, -0.161975)",
        "(0.038819, 1.684690, -0.168726)",
        "(0.040347, 1.688380, -0.175547)",
        "(0.040942, 1.689965, -0.178980)",
        "(0.042437, 1.692959, -0.186169)",
        "(0.044062, 1.695689, -0.193818)",
        "(0.045356, 1.697679, -0.201325)",
        "(0.046671, 1.698991, -0.208648)",
        "(0.047152, 1.699407, -0.212196)",
        "(0.047776, 1.699661, -0.218978)",
        "(0.048345, 1.699326, -0.225676)",
        "(0.048779, 1.698528, -0.232644)",
        "(0.049140, 1.696953, -0.239036)",
        "(0.049334, 1.695871, -0.242146)",
        "(0.049435, 1.693244, -0.248405)",
        "(0.049073, 1.689512, -0.254391)",
        "(0.048758, 1.684734, -0.259742)",
        "(0.048307, 1.679294, -0.265245)",
        "(0.047827, 1.676125, -0.267890)",
        "(0.046695, 1.668775, -0.272690)",
        "(0.045613, 1.660763, -0.277465)",
        "(0.043880, 1.652083, -0.281925)",
        "(0.042091, 1.642241, -0.285509)",
        "(0.041295, 1.637132, -0.287158)",
        "(0.039320, 1.626957, -0.290104)",
        "(0.036867, 1.615821, -0.292104)",
        "(0.034685, 1.604207, -0.293807)",
        "(0.032180, 1.592376, -0.295015)",
        "(0.030844, 1.586187, -0.295214)",
        "(0.028185, 1.573440, -0.295057)",
        "(0.025837, 1.560571, -0.294308)",
        "(0.023164, 1.547356, -0.292970)",
        "(0.021009, 1.534372, -0.291271)",
        "(0.020017, 1.527788, -0.290377)",
        "(0.017932, 1.514622, -0.288559)",
        "(0.016191, 1.501658, -0.286617)",
        "(0.014258, 1.488376, -0.284005)",
        "(0.012533, 1.475227, -0.280693)",
        "(0.011512, 1.468711, -0.278671)",
        "(0.008907, 1.455327, -0.273720)",
        "(0.006932, 1.441940, -0.268000)",
        "(0.005626, 1.429320, -0.262393)",
        "(0.004336, 1.416936, -0.256278)",
        "(0.003668, 1.410755, -0.253066)",
        "(0.002532, 1.398793, -0.246758)",
        "(0.001682, 1.387554, -0.240424)",
        "(0.001093, 1.376293, -0.233681)",
        "(0.000915, 1.365690, -0.227191)",
        "(0.000781, 1.360700, -0.224071)",
        "(0.000683, 1.350954, -0.217486)",
        "(0.001050, 1.341756, -0.210617)",
        "(0.001182, 1.333436, -0.203929)",
        "(0.001231, 1.325750, -0.196969)",
        "(0.001237, 1.321982, -0.193283)",
        "(0.001818, 1.315021, -0.185563)",
        "(0.002467, 1.309259, -0.178532)",
        "(0.002513, 1.303905, -0.170840)",
        "(0.002957, 1.298950, -0.162153)",
        "(0.003276, 1.296991, -0.157842)",
        "(0.003955, 1.293992, -0.149440)",
        "(0.004595, 1.292303, -0.140493)",
        "(0.005207, 1.291509, -0.131138)",
        "(0.005840, 1.292123, -0.122018)",
        "(0.006156, 1.292950, -0.117555)",
        "(0.006838, 1.295759, -0.108834)",
        "(0.007301, 1.299991, -0.100706)",
        "(0.007690, 1.305298, -0.092984)",
        "(0.008015, 1.311499, -0.085624)",
        "(0.008221, 1.315058, -0.082190)",
        "(0.008553, 1.322970, -0.075611)",
        "(0.008885, 1.331591, -0.069371)",
        "(0.009242, 1.341120, -0.064141)",
        "(0.009368, 1.350847, -0.059272)",
        "(0.009433, 1.355898, -0.057018)",
        "(0.009557, 1.366121, -0.052870)",
        "(0.009211, 1.376286, -0.049171)",
        "(0.008715, 1.386669, -0.046123)",
        "(0.008184, 1.397608, -0.044149)",
        "(0.007897, 1.403193, -0.043380)",
        "(0.007474, 1.414531, -0.041668)",
        "(0.007245, 1.426441, -0.040186)",
        "(0.007282, 1.438908, -0.039228)",
        "(0.007369, 1.445369, -0.038958)",
        "(0.007538, 1.458421, -0.038472)",
        "(0.007834, 1.471638, -0.038424)",
        "(0.008325, 1.484964, -0.038776)",
        "(0.008892, 1.498318, -0.039454)",
        "(0.009702, 1.511753, -0.040886)",
        "(0.010201, 1.518528, -0.042020)",
        "(0.011121, 1.532006, -0.044716)",
        "(0.012232, 1.545105, -0.047459)",
        "(0.013708, 1.558118, -0.050544)",
        "(0.015325, 1.570722, -0.053645)",
        "(0.016088, 1.576664, -0.055082)",
        "(0.017783, 1.588464, -0.058192)",
        "(0.019728, 1.600069, -0.061886)",
        "(0.021587, 1.611186, -0.065645)",
        "(0.023613, 1.621732, -0.069381)",
        "(0.024800, 1.626940, -0.071344)",
        "(0.027294, 1.636916, -0.075316)",
        "(0.029636, 1.646002, -0.079247)",
        "(0.032116, 1.654713, -0.083932)",
        "(0.034495, 1.663151, -0.089382)",
        "(0.035705, 1.667062, -0.092353)",
        "(0.037868, 1.674289, -0.098211)",
        "(0.039887, 1.680430, -0.103673)",
        "(0.041756, 1.686160, -0.109586)",
        "(0.043586, 1.691499, -0.116124)",
        "(0.044287, 1.693923, -0.119506)",
        "(0.045416, 1.698316, -0.126501)",
        "(0.046438, 1.701834, -0.133766)",
        "(0.047477, 1.705039, -0.140867)",
        "(0.048617, 1.707833, -0.148154)",
        "(0.049195, 1.709115, -0.151900)",
        "(0.050077, 1.711166, -0.159335)",
        "(0.050415, 1.712419, -0.166292)",
        "(0.050799, 1.713327, -0.173262)",
        "(0.051412, 1.714159, -0.180426)",
        "(0.051645, 1.714388, -0.183995)",
        "(0.051894, 1.714556, -0.190975)",
        "(0.051879, 1.714254, -0.198003)",
        "(0.051834, 1.713793, -0.205212)",
        "(0.051465, 1.712915, -0.212620)",
        "(0.051257, 1.712328, -0.216270)",
        "(0.050670, 1.710348, -0.223270)",
        "(0.049829, 1.707945, -0.229861)",
        "(0.048942, 1.704919, -0.236054)",
        "(0.047994, 1.701646, -0.242109)",
        "(0.047362, 1.699678, -0.244970)",
        "(0.046086, 1.695481, -0.250431)",
        "(0.044715, 1.690703, -0.255652)",
        "(0.043311, 1.685443, -0.260686)",
        "(0.041876, 1.679713, -0.265529)",
        "(0.041175, 1.676693, -0.267991)",
        "(0.039998, 1.670280, -0.272816)",
        "(0.038781, 1.663418, -0.277737)",
        "(0.036758, 1.655943, -0.282430)",
        "(0.034495, 1.647461, -0.286081)",
        "(0.033655, 1.643088, -0.287788)",
        "(0.032266, 1.634359, -0.291457)",
        "(0.030463, 1.625320, -0.294959)",
        "(0.028608, 1.615708, -0.297855)",
        "(0.027214, 1.605598, -0.300274)",
        "(0.026579, 1.600311, -0.301301)",
        "(0.025411, 1.589421, -0.303056)",
        "(0.023509, 1.577958, -0.304357)",
        "(0.021659, 1.565473, -0.304836)",
        "(0.020549, 1.552443, -0.304814)",
        "(0.019960, 1.545805, -0.304625)",
        "(0.018236, 1.532033, -0.303614)",
        "(0.016751, 1.517420, -0.301153)",
        "(0.016007, 1.502199, -0.297618)",
        "(0.015555, 1.486506, -0.293218)",
        "(0.015153, 1.478359, -0.290564)",
        "(0.013838, 1.461426, -0.283784)",
        "(0.012857, 1.443544, -0.274813)",
        "(0.012230, 1.426157, -0.265632)",
        "(0.010484, 1.409137, -0.256715)",
        "(0.009711, 1.400755, -0.251778)",
        "(0.008948, 1.384987, -0.241196)",
        "(0.008044, 1.370351, -0.230003)",
        "(0.006740, 1.356799, -0.218842)",
        "(0.005823, 1.344876, -0.207992)",
        "(0.005347, 1.339835, -0.202399)",
        "(0.004668, 1.330393, -0.190800)",
        "(0.004604, 1.322733, -0.179957)",
        "(0.004799, 1.316980, -0.170375)",
        "(0.004943, 1.312474, -0.161228)",
        "(0.005163, 1.310924, -0.156851)",
        "(0.005751, 1.308766, -0.148525)",
        "(0.006125, 1.307927, -0.141437)",
        "(0.006400, 1.308080, -0.135521)",
        "(0.006498, 1.308821, -0.129365)",
        "(0.006595, 1.309704, -0.126250)",
        "(0.007031, 1.312345, -0.120007)",
        "(0.007488, 1.315820, -0.113743)",
        "(0.007685, 1.319891, -0.108031)",
        "(0.007774, 1.324518, -0.102868)",
        "(0.007691, 1.327054, -0.100566)",
        "(0.007464, 1.332338, -0.096223)",
        "(0.007028, 1.338082, -0.092169)",
        "(0.006531, 1.344095, -0.088389)",
        "(0.006017, 1.350507, -0.085081)",
        "(0.005721, 1.353801, -0.083487)",
        "(0.005054, 1.360169, -0.080002)",
        "(0.004638, 1.366562, -0.076426)",
        "(0.004373, 1.373178, -0.073060)",
        "(0.004092, 1.379715, -0.069792)",
        "(0.003972, 1.383092, -0.068439)",
        "(0.003751, 1.389954, -0.066044)",
        "(0.003635, 1.396933, -0.063578)",
        "(0.003660, 1.404065, -0.061016)",
        "(0.003739, 1.411392, -0.058758)",
        "(0.003796, 1.415344, -0.057862)",
        "(0.003792, 1.423357, -0.055972)",
        "(0.004062, 1.431739, -0.054258)",
        "(0.004944, 1.440768, -0.053323)",
        "(0.005820, 1.449813, -0.052783)",
        "(0.006043, 1.454349, -0.052710)",
        "(0.006188, 1.463578, -0.052715)",
        "(0.006306, 1.473344, -0.053463)",
        "(0.006397, 1.483342, -0.054514)",
        "(0.006293, 1.493494, -0.055638)",
        "(0.006252, 1.498798, -0.056486)",
        "(0.006165, 1.510093, -0.059194)",
        "(0.006533, 1.521714, -0.062224)",
        "(0.007139, 1.533512, -0.065482)",
        "(0.008003, 1.545380, -0.068863)",
        "(0.008647, 1.551203, -0.070407)",
        "(0.010110, 1.562758, -0.073502)",
        "(0.011690, 1.574132, -0.076708)",
        "(0.013255, 1.584983, -0.079843)",
        "(0.014810, 1.595571, -0.083003)",
        "(0.015556, 1.600823, -0.084618)",
        "(0.017251, 1.611175, -0.088403)",
        "(0.019195, 1.621630, -0.092799)",
        "(0.020765, 1.631250, -0.096879)",
        "(0.022467, 1.640441, -0.101121)",
        "(0.023414, 1.644938, -0.103430)",
        "(0.025152, 1.653674, -0.108063)",
        "(0.026656, 1.661483, -0.112155)",
        "(0.028776, 1.668774, -0.116211)",
        "(0.031148, 1.675996, -0.120555)",
        "(0.032247, 1.679360, -0.122516)",
        "(0.034271, 1.685633, -0.126117)",
        "(0.036606, 1.691398, -0.129769)",
        "(0.038444, 1.696146, -0.132748)",
        "(0.039790, 1.699969, -0.135239)",
        "(0.040565, 1.701909, -0.136794)",
        "(0.042515, 1.706138, -0.140802)",
        "(0.044290, 1.709877, -0.144921)",
        "(0.045700, 1.712941, -0.148873)",
        "(0.046800, 1.714963, -0.152544)",
        "(0.047424, 1.715765, -0.154665)",
        "(0.048779, 1.717145, -0.159648)",
        "(0.049440, 1.717793, -0.165299)",
        "(0.049668, 1.717746, -0.171433)",
        "(0.049691, 1.716899, -0.178336)",
        "(0.049567, 1.716135, -0.181933)",
        "(0.048790, 1.714017, -0.189159)",
        "(0.047954, 1.711276, -0.196431)",
        "(0.046942, 1.707504, -0.203391)",
        "(0.045476, 1.702580, -0.209839)",
        "(0.044778, 1.699865, -0.213134)",
        "(0.043366, 1.694029, -0.219797)",
        "(0.041261, 1.687275, -0.226141)",
        "(0.038995, 1.679602, -0.231926)",
        "(0.037992, 1.675582, -0.234887)",
        "(0.036009, 1.667652, -0.241063)",
        "(0.033756, 1.659214, -0.247185)",
        "(0.031163, 1.649965, -0.253052)",
        "(0.028854, 1.640368, -0.258628)",
        "(0.026446, 1.630335, -0.263918)",
        "(0.025097, 1.625057, -0.266490)",
        "(0.022595, 1.614472, -0.271484)",
        "(0.020223, 1.603340, -0.275750)",
        "(0.018076, 1.591896, -0.278913)",
        "(0.015476, 1.580173, -0.281750)",
        "(0.014171, 1.574213, -0.282927)",
        "(0.012115, 1.562315, -0.284961)",
        "(0.010493, 1.550765, -0.286569)",
        "(0.008921, 1.539343, -0.287839)",
        "(0.007334, 1.527790, -0.288720)",
        "(0.006688, 1.522008, -0.288936)",
        "(0.005442, 1.510647, -0.289264)",
        "(0.004498, 1.499427, -0.289190)",
        "(0.004045, 1.488246, -0.288175)",
        "(0.003411, 1.476872, -0.286033)",
        "(0.003125, 1.471142, -0.284749)",
        "(0.002783, 1.459743, -0.282052)",
        "(0.002640, 1.448316, -0.278911)",
        "(0.002542, 1.436795, -0.275464)",
        "(0.002374, 1.424903, -0.271309)",
        "(0.002347, 1.418805, -0.268905)",
        "(0.002720, 1.406471, -0.263802)",
        "(0.003380, 1.394270, -0.258894)",
        "(0.003561, 1.381791, -0.253547)",
        "(0.003654, 1.369274, -0.247785)",
        "(0.003768, 1.363152, -0.244744)",
        "(0.003932, 1.351247, -0.238496)",
        "(0.004217, 1.339905, -0.232054)",
        "(0.004491, 1.329235, -0.225023)",
        "(0.004384, 1.318971, -0.217129)",
        "(0.004432, 1.314143, -0.213143)",
        "(0.004797, 1.305357, -0.205679)",
        "(0.005036, 1.297604, -0.198298)",
        "(0.005471, 1.290791, -0.190606)",
        "(0.005956, 1.284903, -0.183378)",
        "(0.006299, 1.282547, -0.179941)",
        "(0.006880, 1.277871, -0.173036)",
        "(0.007520, 1.273925, -0.165934)",
        "(0.008169, 1.270734, -0.158793)",
        "(0.008877, 1.268271, -0.151755)",
        "(0.009203, 1.267287, -0.148222)",
        "(0.009942, 1.265738, -0.141215)",
        "(0.010522, 1.264752, -0.134247)",
        "(0.011138, 1.264471, -0.127369)",
        "(0.011591, 1.264800, -0.120508)",
        "(0.011739, 1.265172, -0.116977)",
        "(0.012011, 1.266287, -0.109911)",
        "(0.012316, 1.268018, -0.102922)",
        "(0.012399, 1.270470, -0.095896)",
        "(0.012545, 1.273387, -0.088590)",
        "(0.012558, 1.275254, -0.085166)",
        "(0.012521, 1.279319, -0.078700)",
        "(0.012109, 1.284126, -0.072780)",
        "(0.011638, 1.289556, -0.067342)",
        "(0.011281, 1.292795, -0.065066)",
        "(0.010710, 1.299299, -0.060376)",
        "(0.009990, 1.306682, -0.056353)",
        "(0.008985, 1.314661, -0.053208)",
        "(0.007995, 1.323115, -0.050579)",
        "(0.006915, 1.332093, -0.048041)",
        "(0.006353, 1.336670, -0.046788)",
        "(0.005145, 1.346280, -0.044942)",
        "(0.003917, 1.356253, -0.043476)",
        "(0.002708, 1.366379, -0.042002)",
        "(0.001696, 1.376941, -0.041038)",
        "(0.001258, 1.382310, -0.040674)",
        "(0.000243, 1.392924, -0.039512)",
        "(-0.000794, 1.403935, -0.038442)",
        "(-0.001573, 1.415282, -0.037623)",
        "(-0.002046, 1.427142, -0.037026)",
        "(-0.002300, 1.433334, -0.036924)",
        "(-0.002680, 1.446062, -0.037057)",
        "(-0.002864, 1.459294, -0.037560)",
        "(-0.002777, 1.472649, -0.037873)",
        "(-0.002290, 1.486065, -0.038178)",
        "(-0.001931, 1.492879, -0.038386)",
        "(-0.001258, 1.506387, -0.038750)",
        "(-0.000316, 1.519660, -0.039016)",
        "(0.000808, 1.533036, -0.039778)",
        "(0.002327, 1.546268, -0.040786)",
        "(0.003239, 1.552694, -0.041354)",
        "(0.004991, 1.565455, -0.042757)",
        "(0.006648, 1.577584, -0.044132)",
        "(0.008533, 1.589126, -0.045483)",
        "(0.010609, 1.600520, -0.047609)",
        "(0.011597, 1.606078, -0.048973)",
        "(0.013384, 1.616840, -0.051878)",
        "(0.014875, 1.626935, -0.055255)",
        "(0.016237, 1.636681, -0.059110)",
        "(0.017860, 1.645834, -0.063469)",
        "(0.018591, 1.650095, -0.065674)",
        "(0.020081, 1.658449, -0.070329)",
        "(0.021358, 1.666388, -0.074994)",
        "(0.022739, 1.673816, -0.079780)",
        "(0.024801, 1.681189, -0.085385)",
        "(0.025780, 1.684766, -0.088266)",
        "(0.027137, 1.691249, -0.093624)",
        "(0.028380, 1.697265, -0.099214)",
        "(0.030037, 1.702915, -0.105315)",
        "(0.031408, 1.708040, -0.111775)",
        "(0.032015, 1.710572, -0.115424)",
        "(0.032936, 1.714779, -0.122535)",
        "(0.033357, 1.718212, -0.129683)",
        "(0.034124, 1.721065, -0.137084)",
        "(0.035010, 1.723996, -0.145133)",
        "(0.035253, 1.725210, -0.149352)",
        "(0.035466, 1.726999, -0.157764)",
        "(0.035652, 1.727980, -0.165844)",
        "(0.035652, 1.728144, -0.173002)",
        "(0.036244, 1.727892, -0.180468)",
        "(0.036799, 1.727711, -0.184557)",
        "(0.037866, 1.726974, -0.193038)",
        "(0.038553, 1.725430, -0.201866)",
        "(0.038901, 1.722601, -0.210570)",
        "(0.038547, 1.718598, -0.219114)",
        "(0.038051, 1.715977, -0.223346)",
        "(0.037013, 1.710323, -0.231589)",
        "(0.035685, 1.703381, -0.239469)",
        "(0.034177, 1.695347, -0.246931)",
        "(0.032608, 1.686322, -0.254045)",
        "(0.031908, 1.681520, -0.257448)",
        "(0.030411, 1.671503, -0.263984)",
        "(0.028645, 1.660655, -0.270024)",
        "(0.027329, 1.648978, -0.275452)",
        "(0.025984, 1.636882, -0.280694)",
        "(0.024992, 1.630506, -0.283161)",
        "(0.023277, 1.617118, -0.287697)",
        "(0.022548, 1.603301, -0.291794)",
        "(0.021559, 1.589059, -0.295499)",
        "(0.019589, 1.573726, -0.298398)",
        "(0.018869, 1.565785, -0.299538)",
        "(0.018132, 1.550041, -0.301734)",
        "(0.017103, 1.533910, -0.303534)",
        "(0.015956, 1.517040, -0.304204)",
        "(0.015245, 1.500018, -0.303883)",
        "(0.014970, 1.491478, -0.303429)",
        "(0.014388, 1.474116, -0.301704)",
        "(0.013305, 1.456354, -0.299502)",
        "(0.012417, 1.438918, -0.296441)",
        "(0.011240, 1.421464, -0.292350)",
        "(0.010458, 1.412784, -0.290010)",
        "(0.009032, 1.395923, -0.284546)",
        "(0.008130, 1.380033, -0.278005)",
        "(0.007130, 1.364928, -0.270309)",
        "(0.006309, 1.350901, -0.261572)",
        "(0.005918, 1.344348, -0.256944)",
        "(0.004897, 1.331743, -0.247204)",
        "(0.003995, 1.320216, -0.236877)",
        "(0.003651, 1.310317, -0.226245)",
        "(0.003500, 1.301903, -0.215123)",
        "(0.003296, 1.298288, -0.209541)",
        "(0.002917, 1.292028, -0.198484)",
        "(0.002887, 1.287416, -0.187392)",
        "(0.002877, 1.283925, -0.176185)",
        "(0.002905, 1.281863, -0.164911)",
        "(0.002930, 1.281393, -0.159392)",
        "(0.003269, 1.281528, -0.148622)",
        "(0.003641, 1.282866, -0.138310)",
        "(0.003848, 1.285433, -0.128786)",
        "(0.004093, 1.289264, -0.119470)",
        "(0.004224, 1.291501, -0.114822)",
        "(0.004563, 1.296828, -0.106196)",
        "(0.005015, 1.302842, -0.098254)",
        "(0.005391, 1.309360, -0.090812)",
        "(0.005669, 1.316210, -0.083569)",
        "(0.005755, 1.319773, -0.080060)",
        "(0.005921, 1.327204, -0.073529)",
        "(0.006157, 1.335238, -0.067885)",
        "(0.006170, 1.343851, -0.063220)",
        "(0.006067, 1.352830, -0.059317)",
        "(0.005945, 1.357482, -0.057732)",
        "(0.005716, 1.366840, -0.054388)",
        "(0.005589, 1.376532, -0.051398)",
        "(0.005533, 1.386655, -0.048903)",
        "(0.005477, 1.397201, -0.046894)",
        "(0.005453, 1.402685, -0.046054)",
        "(0.005514, 1.413875, -0.044602)",
        "(0.005856, 1.425476, -0.043529)",
        "(0.006227, 1.437351, -0.042717)",
        "(0.006591, 1.449314, -0.042248)",
        "(0.006829, 1.455284, -0.042012)",
        "(0.007363, 1.467072, -0.041213)",
        "(0.008194, 1.478737, -0.040559)",
        "(0.009168, 1.490654, -0.040850)",
        "(0.009942, 1.502266, -0.041511)",
        "(0.010381, 1.507927, -0.041852)",
        "(0.011733, 1.519195, -0.042477)",
        "(0.013088, 1.529974, -0.042730)",
        "(0.014294, 1.540282, -0.043099)",
        "(0.015523, 1.550353, -0.044287)",
        "(0.016136, 1.555312, -0.044869)",
        "(0.017186, 1.564937, -0.046292)",
        "(0.018196, 1.574272, -0.047900)",
        "(0.019448, 1.583399, -0.049797)",
        "(0.020435, 1.592418, -0.051973)",
        "(0.020908, 1.596848, -0.053050)",
        "(0.021965, 1.605593, -0.055281)",
        "(0.023449, 1.614292, -0.057927)",
        "(0.024969, 1.622889, -0.060850)",
        "(0.026442, 1.631214, -0.064169)",
        "(0.027167, 1.635258, -0.065999)",
        "(0.028698, 1.643134, -0.069868)",
        "(0.030438, 1.650707, -0.074246)",
        "(0.032076, 1.658003, -0.078979)",
        "(0.033558, 1.664482, -0.083986)",
        "(0.034072, 1.667388, -0.086416)",
        "(0.035016, 1.672796, -0.091208)",
        "(0.036271, 1.677890, -0.096700)",
        "(0.037614, 1.682516, -0.102663)",
        "(0.038638, 1.686445, -0.108580)",
        "(0.039059, 1.688186, -0.111546)",
        "(0.039706, 1.691300, -0.117334)",
        "(0.039949, 1.693341, -0.122759)",
        "(0.040166, 1.694875, -0.128387)",
        "(0.040211, 1.696057, -0.134141)",
        "(0.040152, 1.696469, -0.136944)",
        "(0.040075, 1.697027, -0.142793)",
        "(0.040115, 1.697384, -0.149207)",
        "(0.039741, 1.697133, -0.155661)",
        "(0.039239, 1.696426, -0.161963)",
        "(0.039052, 1.695745, -0.164994)",
        "(0.038677, 1.694242, -0.171050)",
        "(0.038252, 1.692404, -0.177438)",
        "(0.037555, 1.690036, -0.183904)",
        "(0.036291, 1.686561, -0.189901)",
        "(0.035692, 1.684536, -0.192842)",
        "(0.034495, 1.680608, -0.199086)",
        "(0.032924, 1.675980, -0.205239)",
        "(0.031385, 1.670853, -0.211203)",
        "(0.030150, 1.665505, -0.217046)",
        "(0.029462, 1.662571, -0.219710)",
        "(0.027916, 1.656165, -0.224671)",
        "(0.026173, 1.649266, -0.229443)",
        "(0.024299, 1.642003, -0.234000)",
        "(0.022352, 1.634221, -0.238250)",
        "(0.021374, 1.630219, -0.240354)",
        "(0.019494, 1.622005, -0.244453)",
        "(0.017645, 1.613174, -0.248209)",
        "(0.015651, 1.603886, -0.251704)",
        "(0.013492, 1.594064, -0.254859)",
        "(0.012483, 1.588881, -0.256172)",
        "(0.010445, 1.578426, -0.258652)",
        "(0.008761, 1.567811, -0.261063)",
        "(0.006931, 1.556957, -0.263523)",
        "(0.005237, 1.545643, -0.265513)",
        "(0.004447, 1.539818, -0.266309)",
        "(0.003000, 1.528119, -0.267620)",
        "(0.001630, 1.516164, -0.268423)",
        "(0.000885, 1.504203, -0.269020)",
        "(0.000037, 1.492057, -0.269359)",
        "(-0.000479, 1.485946, -0.269194)",
        "(-0.001490, 1.473693, -0.268626)",
        "(-0.002071, 1.461663, -0.268177)",
        "(-0.002426, 1.449813, -0.267471)",
        "(-0.003114, 1.437752, -0.265782)",
        "(-0.003308, 1.431829, -0.264599)",
        "(-0.003130, 1.420496, -0.262036)",
        "(-0.003191, 1.409300, -0.258969)",
        "(-0.003468, 1.398131, -0.255339)",
        "(-0.003607, 1.387554, -0.251225)",
        "(-0.003668, 1.382533, -0.248899)",
        "(-0.003449, 1.373052, -0.243797)",
        "(-0.003415, 1.364193, -0.238042)",
        "(-0.003640, 1.355652, -0.231172)",
        "(-0.003579, 1.347684, -0.223765)",
        "(-0.003454, 1.344016, -0.220165)",
        "(-0.003037, 1.337756, -0.212946)",
        "(-0.002572, 1.332101, -0.205476)",
        "(-0.002323, 1.326750, -0.197414)",
        "(-0.002022, 1.321924, -0.188958)",
        "(-0.001666, 1.319827, -0.184692)",
        "(-0.001272, 1.315822, -0.176185)",
        "(-0.000931, 1.312210, -0.167316)",
        "(-0.000462, 1.309059, -0.158276)",
        "(0.000160, 1.306424, -0.149295)",
        "(0.000421, 1.305433, -0.145020)",
        "(0.000961, 1.303671, -0.136285)",
        "(0.001676, 1.302161, -0.127059)",
        "(0.002326, 1.301320, -0.118174)",
        "(0.002786, 1.300936, -0.109300)",
        "(0.002913, 1.300888, -0.104751)",
        "(0.003208, 1.301490, -0.095737)",
        "(0.003271, 1.303612, -0.087212)",
        "(0.003213, 1.306819, -0.079587)",
        "(0.003189, 1.311348, -0.072701)",
        "(0.003143, 1.314148, -0.069522)",
        "(0.002913, 1.320152, -0.063344)",
        "(0.002570, 1.327391, -0.058093)",
        "(0.002001, 1.335406, -0.053419)",
        "(0.001147, 1.344085, -0.049204)",
        "(0.000617, 1.348801, -0.047455)",
        "(-0.000356, 1.358775, -0.044489)",
        "(-0.001257, 1.369551, -0.042231)",
        "(-0.002127, 1.381236, -0.040759)",
        "(-0.003322, 1.393103, -0.039512)",
        "(-0.003887, 1.399260, -0.039015)",
        "(-0.004609, 1.412219, -0.038733)",
        "(-0.005260, 1.425490, -0.038887)",
        "(-0.005758, 1.438889, -0.038904)",
        "(-0.006005, 1.452439, -0.038866)",
        "(-0.006072, 1.459234, -0.038868)",
        "(-0.005840, 1.472939, -0.038934)",
        "(-0.005273, 1.487028, -0.039720)",
        "(-0.004824, 1.500764, -0.040506)",
        "(-0.004407, 1.513894, -0.040762)",
        "(-0.004113, 1.520368, -0.040865)",
        "(-0.003181, 1.533221, -0.041241)",
        "(-0.002218, 1.545857, -0.041850)",
        "(-0.001280, 1.557941, -0.042571)",
        "(-0.000179, 1.569482, -0.043485)",
        "(0.000471, 1.575244, -0.044033)",
        "(0.001786, 1.586389, -0.045511)",
        "(0.002770, 1.596911, -0.047041)",
        "(0.003825, 1.607045, -0.048845)",
        "(0.004851, 1.616871, -0.050695)",
        "(0.005455, 1.621608, -0.051471)",
        "(0.006971, 1.630730, -0.052948)",
        "(0.009115, 1.639883, -0.055051)",
        "(0.011378, 1.648931, -0.057763)",
        "(0.013616, 1.657366, -0.060863)",
        "(0.014775, 1.661177, -0.062249)",
        "(0.017006, 1.668433, -0.064977)",
        "(0.019171, 1.675263, -0.068177)",
        "(0.021400, 1.681484, -0.072015)",
        "(0.023401, 1.687151, -0.076439)",
        "(0.024246, 1.689860, -0.079029)",
        "(0.025862, 1.695016, -0.084823)",
        "(0.027087, 1.699347, -0.091211)",
        "(0.028226, 1.702997, -0.097334)",
        "(0.029289, 1.706245, -0.103666)",
        "(0.029836, 1.707727, -0.107044)",
        "(0.030680, 1.710367, -0.114073)",
        "(0.031273, 1.712438, -0.121160)",
        "(0.031475, 1.714043, -0.128187)",
        "(0.031769, 1.715316, -0.135311)",
        "(0.031863, 1.715884, -0.138933)",
        "(0.032126, 1.716878, -0.146417)",
        "(0.032400, 1.717566, -0.154138)",
        "(0.032685, 1.717907, -0.161856)",
        "(0.032693, 1.717889, -0.169419)",
        "(0.032467, 1.717645, -0.173091)",
        "(0.032297, 1.716684, -0.180432)",
        "(0.032121, 1.715355, -0.187979)",
        "(0.031512, 1.713200, -0.195083)",
        "(0.031292, 1.710359, -0.201970)",
        "(0.031325, 1.708862, -0.205491)",
        "(0.031207, 1.705277, -0.212358)",
        "(0.030556, 1.700811, -0.218912)",
        "(0.030004, 1.695494, -0.225265)",
        "(0.029410, 1.689685, -0.231910)",
        "(0.028972, 1.686383, -0.235309)",
        "(0.028010, 1.679318, -0.242062)",
        "(0.027132, 1.671404, -0.248788)",
        "(0.026162, 1.662762, -0.255615)",
        "(0.025379, 1.653082, -0.262586)",
        "(0.024927, 1.647808, -0.265956)",
        "(0.023988, 1.636497, -0.272395)",
        "(0.023242, 1.624307, -0.278954)",
        "(0.022771, 1.611087, -0.285796)",
        "(0.022021, 1.596801, -0.292331)",
        "(0.021576, 1.589367, -0.295522)",
        "(0.020762, 1.574071, -0.301978)",
        "(0.020278, 1.557713, -0.308236)",
        "(0.019375, 1.540849, -0.313580)",
        "(0.018342, 1.523547, -0.318027)",
        "(0.018226, 1.515006, -0.320090)",
        "(0.018286, 1.498004, -0.323549)",
        "(0.018455, 1.480854, -0.325998)",
        "(0.019058, 1.463964, -0.327847)",
        "(0.019083, 1.446908, -0.328815)",
        "(0.018818, 1.438321, -0.328516)",
        "(0.018565, 1.421489, -0.327307)",
        "(0.019186, 1.406126, -0.325873)",
        "(0.019573, 1.391412, -0.324201)",
        "(0.020053, 1.377421, -0.321253)",
        "(0.020565, 1.370922, -0.319316)",
        "(0.021081, 1.358362, -0.315138)",
        "(0.021291, 1.346225, -0.309801)",
        "(0.021674, 1.334910, -0.303308)",
        "(0.021976, 1.324536, -0.295539)",
        "(0.022031, 1.319673, -0.291306)",
        "(0.021987, 1.310680, -0.281974)",
        "(0.022008, 1.302732, -0.271734)",
        "(0.022082, 1.295749, -0.261133)",
        "(0.019481, 1.289073, -0.249981)",
        "(0.019084, 1.286582, -0.244318)",
        "(0.018417, 1.282462, -0.232843)",
        "(0.017820, 1.279992, -0.221214)",
        "(0.017086, 1.279358, -0.210240)",
        "(0.016363, 1.280134, -0.199450)",
        "(0.015881, 1.280859, -0.194008)",
        "(0.014617, 1.283075, -0.183224)",
        "(0.013363, 1.286473, -0.172550)",
        "(0.012236, 1.291070, -0.162207)",
        "(0.011229, 1.296676, -0.152337)",
        "(0.010753, 1.299866, -0.147635)",
        "(0.010031, 1.306714, -0.138645)",
        "(0.009386, 1.314009, -0.130210)",
        "(0.008819, 1.321965, -0.122557)",
        "(0.008212, 1.330196, -0.115671)",
        "(0.008020, 1.334403, -0.112473)",
        "(0.007514, 1.343191, -0.106678)",
        "(0.007049, 1.352336, -0.101416)",
        "(0.006598, 1.361690, -0.096713)",
        "(0.006325, 1.371452, -0.092855)",
        "(0.006099, 1.376423, -0.091226)",
        "(0.005499, 1.386139, -0.087880)",
        "(0.004972, 1.395777, -0.084508)",
        "(0.004606, 1.405493, -0.081678)",
        "(0.004365, 1.415372, -0.079102)",
        "(0.004355, 1.420402, -0.077640)",
        "(0.004289, 1.430695, -0.074818)",
        "(0.004260, 1.441092, -0.072205)",
        "(0.004303, 1.451473, -0.069671)",
        "(0.004393, 1.462055, -0.067512)",
        "(0.004422, 1.467428, -0.066625)",
        "(0.004418, 1.477964, -0.064626)",
        "(0.004701, 1.488514, -0.062421)",
        "(0.005030, 1.499075, -0.060264)",
        "(0.005422, 1.509629, -0.058179)",
        "(0.005563, 1.514948, -0.057191)",
        "(0.005936, 1.525743, -0.055613)",
        "(0.006321, 1.536578, -0.054326)",
        "(0.006953, 1.547496, -0.053054)",
        "(0.007688, 1.558465, -0.051822)",
        "(0.008294, 1.564018, -0.051250)",
        "(0.009517, 1.575000, -0.050381)",
        "(0.010581, 1.585850, -0.050047)",
        "(0.011663, 1.596524, -0.050078)",
        "(0.013117, 1.607149, -0.050572)",
        "(0.013789, 1.612516, -0.051135)",
        "(0.014879, 1.623125, -0.052603)",
        "(0.016000, 1.633428, -0.054582)",
        "(0.017294, 1.643574, -0.056728)",
        "(0.018793, 1.653593, -0.059293)",
        "(0.019394, 1.658446, -0.060495)",
        "(0.020806, 1.667654, -0.062692)",
        "(0.022741, 1.676702, -0.065225)",
        "(0.024715, 1.685466, -0.068457)",
        "(0.026751, 1.694106, -0.072578)",
        "(0.027731, 1.698460, -0.074913)",
        "(0.029435, 1.706697, -0.080064)",
        "(0.031425, 1.714157, -0.085095)",
        "(0.033388, 1.721205, -0.090160)",
        "(0.035150, 1.727802, -0.095228)",
        "(0.036097, 1.730807, -0.097699)",
        "(0.038080, 1.736335, -0.102915)",
        "(0.040017, 1.741434, -0.108556)",
        "(0.041793, 1.745815, -0.114475)",
        "(0.044171, 1.749943, -0.120698)",
        "(0.045320, 1.751889, -0.123926)",
        "(0.047180, 1.755061, -0.130423)",
        "(0.048808, 1.757432, -0.137062)",
        "(0.049875, 1.759149, -0.144031)",
        "(0.050702, 1.760511, -0.151102)",
        "(0.050980, 1.760947, -0.154812)",
        "(0.051290, 1.761556, -0.162485)",
        "(0.051334, 1.761518, -0.170049)",
        "(0.051180, 1.761124, -0.177619)",
        "(0.051157, 1.760620, -0.185307)",
        "(0.051363, 1.760278, -0.189164)",
        "(0.051179, 1.759101, -0.196881)",
        "(0.050630, 1.757177, -0.204173)",
        "(0.050208, 1.754706, -0.210927)",
        "(0.049690, 1.751876, -0.217078)",
        "(0.049447, 1.750064, -0.220084)",
        "(0.049142, 1.746532, -0.225536)",
        "(0.048347, 1.742322, -0.231011)",
        "(0.046982, 1.737315, -0.236590)",
        "(0.045584, 1.731528, -0.242306)",
        "(0.044898, 1.728554, -0.245293)",
        "(0.043290, 1.722243, -0.251592)",
        "(0.041835, 1.715286, -0.258139)",
        "(0.040182, 1.707376, -0.264721)",
        "(0.038217, 1.698707, -0.271107)",
        "(0.037329, 1.694152, -0.274285)",
        "(0.035565, 1.684302, -0.280754)",
        "(0.033414, 1.673626, -0.286955)",
        "(0.030995, 1.662027, -0.292977)",
        "(0.028942, 1.649796, -0.299033)",
        "(0.027950, 1.643434, -0.302043)",
        "(0.025549, 1.630211, -0.307739)",
        "(0.023164, 1.616161, -0.312761)",
        "(0.020938, 1.601612, -0.317295)",
        "(0.018345, 1.586204, -0.320954)",
        "(0.017083, 1.578333, -0.322410)",
        "(0.015160, 1.562185, -0.324633)",
        "(0.013115, 1.545725, -0.326543)",
        "(0.010637, 1.528732, -0.328002)",
        "(0.008564, 1.511395, -0.328518)",
        "(0.007998, 1.502911, -0.328428)",
        "(0.006949, 1.485867, -0.327070)",
        "(0.004914, 1.467799, -0.324123)",
        "(0.003342, 1.449832, -0.320390)",
        "(0.001934, 1.432313, -0.315454)",
        "(0.001136, 1.423674, -0.312263)",
        "(-0.000264, 1.406705, -0.305270)",
        "(-0.001194, 1.390596, -0.297669)",
        "(-0.002702, 1.375009, -0.288916)",
        "(-0.004091, 1.359926, -0.278293)",
        "(-0.004526, 1.352734, -0.272583)",
        "(-0.005466, 1.339100, -0.261108)",
        "(-0.006842, 1.326272, -0.248381)",
        "(-0.007838, 1.315099, -0.234543)",
        "(-0.008216, 1.305598, -0.220696)",
        "(-0.008456, 1.301585, -0.213670)",
        "(-0.011372, 1.293782, -0.199745)",
        "(-0.012283, 1.288353, -0.185947)",
        "(-0.012804, 1.285256, -0.172584)",
        "(-0.013540, 1.283971, -0.159655)",
        "(-0.014059, 1.284039, -0.153322)",
        "(-0.015159, 1.285168, -0.140737)",
        "(-0.016097, 1.288564, -0.129109)",
        "(-0.017044, 1.293672, -0.118438)",
        "(-0.017708, 1.300397, -0.108568)",
        "(-0.017992, 1.304464, -0.104044)",
        "(-0.018708, 1.313604, -0.095689)",
        "(-0.019311, 1.323952, -0.088352)",
        "(-0.019987, 1.335247, -0.081805)",
        "(-0.020560, 1.347409, -0.075993)",
        "(-0.020834, 1.353628, -0.073249)",
        "(-0.021192, 1.366531, -0.068219)",
        "(-0.021385, 1.379839, -0.063934)",
        "(-0.021409, 1.393444, -0.060556)",
        "(-0.021356, 1.406905, -0.057363)",
        "(-0.021467, 1.413533, -0.055834)",
        "(-0.021419, 1.426773, -0.053353)",
        "(-0.021349, 1.439785, -0.051316)",
        "(-0.021098, 1.452529, -0.049431)",
        "(-0.020800, 1.465449, -0.048457)",
        "(-0.020553, 1.471911, -0.048295)",
        "(-0.019965, 1.484367, -0.047754)",
        "(-0.019362, 1.496438, -0.047052)",
        "(-0.018398, 1.508258, -0.046486)",
        "(-0.017269, 1.519620, -0.045567)",
        "(-0.016600, 1.525190, -0.045014)",
        "(-0.015361, 1.536310, -0.044218)",
        "(-0.013679, 1.547503, -0.043887)",
        "(-0.012243, 1.558203, -0.043677)",
        "(-0.010840, 1.568707, -0.043725)",
        "(-0.010209, 1.573859, -0.043842)",
        "(-0.008996, 1.583673, -0.043941)",
        "(-0.007456, 1.593270, -0.044149)",
        "(-0.006052, 1.602445, -0.044606)",
        "(-0.004829, 1.611326, -0.044967)",
        "(-0.004138, 1.615664, -0.045231)",
        "(-0.002627, 1.624232, -0.045781)",
        "(-0.001050, 1.632367, -0.046106)",
        "(0.000624, 1.640334, -0.046597)",
        "(0.002608, 1.648485, -0.047614)",
        "(0.003695, 1.652647, -0.048372)",
        "(0.005924, 1.660791, -0.049879)",
        "(0.008664, 1.668607, -0.051586)",
        "(0.012032, 1.675792, -0.053110)",
        "(0.015399, 1.682323, -0.054585)",
        "(0.017047, 1.685381, -0.055358)",
        "(0.020624, 1.690915, -0.057311)",
        "(0.023559, 1.695700, -0.060041)",
        "(0.025950, 1.700124, -0.063502)",
        "(0.028213, 1.704539, -0.067986)",
        "(0.029192, 1.706915, -0.070872)",
        "(0.031114, 1.711603, -0.077419)",
        "(0.033069, 1.715963, -0.084864)",
        "(0.034982, 1.719942, -0.093014)",
        "(0.036620, 1.723333, -0.101844)",
        "(0.037367, 1.724816, -0.106517)",
        "(0.038740, 1.727347, -0.116219)",
        "(0.040045, 1.728966, -0.126708)",
        "(0.041072, 1.729964, -0.137615)",
        "(0.041679, 1.729648, -0.149017)",
        "(0.041932, 1.729040, -0.154899)",
        "(0.042474, 1.727237, -0.167065)",
        "(0.042345, 1.723943, -0.179656)",
        "(0.041445, 1.718505, -0.192013)",
        "(0.040628, 1.711796, -0.204130)",
        "(0.040160, 1.708125, -0.210204)",
        "(0.038671, 1.699741, -0.222259)",
        "(0.036688, 1.689741, -0.233968)",
        "(0.034555, 1.678001, -0.244840)",
        "(0.032233, 1.664888, -0.254835)",
        "(0.031016, 1.658204, -0.259916)",
        "(0.028578, 1.644155, -0.269997)",
        "(0.026284, 1.629009, -0.279367)",
        "(0.024145, 1.613565, -0.287951)",
        "(0.021826, 1.597969, -0.295712)",
        "(0.020612, 1.589886, -0.299200)",
        "(0.018685, 1.573347, -0.305234)",
        "(0.017247, 1.556638, -0.310094)",
        "(0.015263, 1.539873, -0.314020)",
        "(0.013085, 1.522866, -0.316506)",
        "(0.012340, 1.514399, -0.317043)",
        "(0.011005, 1.497514, -0.317666)",
        "(0.009529, 1.480741, -0.317310)",
        "(0.008288, 1.464271, -0.316571)",
        "(0.006635, 1.447634, -0.314120)",
        "(0.005899, 1.439289, -0.312661)",
        "(0.004772, 1.422947, -0.308442)",
        "(0.003432, 1.406778, -0.303333)",
        "(0.001883, 1.390942, -0.296717)",
        "(0.001041, 1.375826, -0.289402)",
        "(0.000605, 1.368358, -0.285237)",
        "(-0.000600, 1.353454, -0.276200)",
        "(-0.001850, 1.339390, -0.266253)",
        "(-0.003149, 1.325963, -0.255626)",
        "(-0.003828, 1.313477, -0.243722)",
        "(-0.004091, 1.307524, -0.237633)",
        "(-0.004472, 1.296442, -0.225118)",
        "(-0.004894, 1.286560, -0.212115)",
        "(-0.005832, 1.277752, -0.198818)",
        "(-0.006015, 1.270179, -0.185334)",
        "(-0.006053, 1.267397, -0.178790)",
        "(-0.006003, 1.262832, -0.166016)",
        "(-0.005937, 1.260295, -0.153313)",
        "(-0.006071, 1.259657, -0.140497)",
        "(-0.006129, 1.261568, -0.128195)",
        "(-0.005979, 1.263077, -0.122338)",
        "(-0.005688, 1.267583, -0.111179)",
        "(-0.005566, 1.273458, -0.100607)",
        "(-0.005426, 1.281033, -0.091056)",
        "(-0.005305, 1.289907, -0.082610)",
        "(-0.005375, 1.294706, -0.078838)",
        "(-0.005494, 1.304837, -0.071689)",
        "(-0.005607, 1.315662, -0.065157)",
        "(-0.005693, 1.327368, -0.059530)",
        "(-0.005815, 1.339920, -0.055045)",
        "(-0.006003, 1.346251, -0.053057)",
        "(-0.006446, 1.359231, -0.049632)",
        "(-0.006828, 1.372750, -0.047140)",
        "(-0.007253, 1.386582, -0.045345)",
        "(-0.007497, 1.400272, -0.043518)",
        "(-0.007664, 1.407136, -0.042692)",
        "(-0.008002, 1.420819, -0.041123)",
        "(-0.008348, 1.434357, -0.039590)",
        "(-0.008538, 1.448136, -0.038588)",
        "(-0.008708, 1.461921, -0.037985)",
        "(-0.008612, 1.468847, -0.037837)",
        "(-0.008143, 1.482821, -0.038247)",
        "(-0.007845, 1.496896, -0.039672)",
        "(-0.007656, 1.510469, -0.041400)",
        "(-0.007317, 1.523331, -0.043193)",
        "(-0.007077, 1.529523, -0.044143)",
        "(-0.006523, 1.541489, -0.045926)",
        "(-0.006217, 1.552676, -0.047777)",
        "(-0.005951, 1.563434, -0.049803)",
        "(-0.005491, 1.573682, -0.051611)",
        "(-0.004997, 1.578701, -0.052618)",
        "(-0.004163, 1.589030, -0.055159)",
        "(-0.003939, 1.598328, -0.057639)",
        "(-0.003526, 1.607409, -0.060533)",
        "(-0.002312, 1.616792, -0.064151)",
        "(-0.001817, 1.621447, -0.066119)",
        "(-0.000802, 1.630429, -0.070065)",
        "(0.000584, 1.639212, -0.074318)",
        "(0.002207, 1.647613, -0.078808)",
        "(0.004101, 1.655411, -0.083412)",
        "(0.005034, 1.659162, -0.085828)",
        "(0.007125, 1.666556, -0.091122)",
        "(0.009339, 1.673642, -0.097366)",
        "(0.011174, 1.680241, -0.104374)",
        "(0.013061, 1.686390, -0.111952)",
        "(0.013919, 1.689129, -0.116044)",
        "(0.015569, 1.694153, -0.124260)",
        "(0.017097, 1.698540, -0.132561)",
        "(0.018636, 1.702598, -0.140986)",
        "(0.019734, 1.706043, -0.149021)",
        "(0.020134, 1.707366, -0.152798)",
        "(0.020798, 1.710214, -0.160628)",
        "(0.020634, 1.712821, -0.168003)",
        "(0.020887, 1.715181, -0.174466)",
        "(0.021625, 1.717799, -0.179864)",
        "(0.022022, 1.719082, -0.181949)",
        "(0.023426, 1.721829, -0.185352)",
        "(0.025703, 1.724777, -0.188441)",
        "(0.027686, 1.727291, -0.191051)",
        "(0.029279, 1.728790, -0.192975)",
        "(0.030306, 1.729272, -0.194268)",
        "(0.032403, 1.729824, -0.197949)",
        "(0.034151, 1.728966, -0.203239)",
        "(0.034501, 1.726125, -0.209840)",
        "(0.033780, 1.720989, -0.218037)",
        "(0.033446, 1.717921, -0.222340)",
        "(0.032490, 1.710073, -0.231982)",
        "(0.031804, 1.701586, -0.242704)",
        "(0.030724, 1.690979, -0.254371)",
        "(0.028986, 1.678080, -0.265256)",
        "(0.027799, 1.670887, -0.270065)",
        "(0.025462, 1.655909, -0.279556)",
        "(0.023291, 1.639341, -0.288636)",
        "(0.020570, 1.621761, -0.297259)",
        "(0.017689, 1.603597, -0.305210)",
        "(0.016477, 1.594160, -0.308758)",
        "(0.014237, 1.574696, -0.315366)",
        "(0.011997, 1.554313, -0.321019)",
        "(0.009320, 1.533374, -0.325638)",
        "(0.006617, 1.511805, -0.328626)",
        "(0.005450, 1.500980, -0.329808)",
        "(0.003059, 1.479110, -0.331216)",
        "(0.000944, 1.457624, -0.331438)",
        "(-0.000842, 1.436425, -0.330325)",
        "(-0.001863, 1.415720, -0.328218)",
        "(-0.002264, 1.405541, -0.326743)",
        "(-0.003495, 1.385862, -0.322605)",
        "(-0.004350, 1.367896, -0.317653)",
        "(-0.004757, 1.351448, -0.312156)",
        "(-0.004786, 1.336149, -0.305711)",
        "(-0.004958, 1.328756, -0.302080)",
        "(-0.005247, 1.314639, -0.293972)",
        "(-0.005169, 1.302105, -0.285413)",
        "(-0.004943, 1.290810, -0.276619)",
        "(-0.004681, 1.280093, -0.267205)",
        "(-0.004729, 1.274748, -0.262053)",
        "(-0.004831, 1.264476, -0.251035)",
        "(-0.004432, 1.255559, -0.239608)",
        "(-0.003565, 1.248376, -0.228386)",
        "(-0.002666, 1.242694, -0.217650)",
        "(-0.002406, 1.239921, -0.212201)",
        "(-0.001904, 1.235101, -0.200584)",
        "(-0.005289, 1.230790, -0.189225)",
        "(-0.006621, 1.229263, -0.178731)",
        "(-0.006903, 1.229825, -0.169108)",
        "(-0.007195, 1.230394, -0.164342)",
        "(-0.007927, 1.232755, -0.155063)",
        "(-0.008806, 1.236951, -0.146387)",
        "(-0.009468, 1.242376, -0.137979)",
        "(-0.010218, 1.248945, -0.129793)",
        "(-0.010635, 1.252789, -0.125999)",
        "(-0.011552, 1.261226, -0.118994)",
        "(-0.012534, 1.270172, -0.112201)",
        "(-0.013214, 1.280431, -0.105994)",
        "(-0.013846, 1.291788, -0.100610)",
        "(-0.014229, 1.297454, -0.097927)",
        "(-0.015185, 1.309007, -0.092810)",
        "(-0.015904, 1.321135, -0.088193)",
        "(-0.016765, 1.333516, -0.084149)",
        "(-0.017582, 1.346484, -0.080992)",
        "(-0.018042, 1.353115, -0.079718)",
        "(-0.019137, 1.366225, -0.077106)",
        "(-0.019843, 1.379465, -0.074741)",
        "(-0.020279, 1.393250, -0.072820)",
        "(-0.020413, 1.407108, -0.070972)",
        "(-0.020414, 1.414101, -0.070172)",
        "(-0.020371, 1.428139, -0.068734)",
        "(-0.020177, 1.442067, -0.067407)",
        "(-0.019771, 1.455993, -0.066333)",
        "(-0.019077, 1.469926, -0.065742)",
        "(-0.018696, 1.476724, -0.065433)",
        "(-0.018010, 1.489781, -0.064700)",
        "(-0.017013, 1.502302, -0.064073)",
        "(-0.015980, 1.514296, -0.063658)",
        "(-0.014913, 1.525458, -0.063515)",
        "(-0.014478, 1.530958, -0.063673)",
        "(-0.013729, 1.541615, -0.064784)",
        "(-0.013156, 1.551796, -0.066212)",
        "(-0.012327, 1.561050, -0.066873)",
        "(-0.011051, 1.570177, -0.067395)",
        "(-0.010396, 1.574751, -0.067832)",
        "(-0.008765, 1.583586, -0.069073)",
        "(-0.007354, 1.592322, -0.070925)",
        "(-0.005826, 1.601207, -0.073611)",
        "(-0.004401, 1.609758, -0.076473)",
        "(-0.003754, 1.613721, -0.077764)",
        "(-0.002644, 1.621307, -0.080215)",
        "(-0.001309, 1.628590, -0.082875)",
        "(-0.000030, 1.635833, -0.085570)",
        "(0.001953, 1.643405, -0.088839)",
        "(0.003105, 1.647297, -0.090686)",
        "(0.005107, 1.654935, -0.094484)",
        "(0.006605, 1.661673, -0.097868)",
        "(0.008631, 1.668052, -0.101195)",
        "(0.010543, 1.674353, -0.104840)",
        "(0.011312, 1.677339, -0.106726)",
        "(0.013072, 1.683219, -0.110789)",
        "(0.014935, 1.688939, -0.115483)",
        "(0.016486, 1.694405, -0.120653)",
        "(0.018007, 1.699364, -0.125750)",
        "(0.018831, 1.701805, -0.128349)",
        "(0.020799, 1.706604, -0.133655)",
        "(0.022468, 1.711009, -0.139041)",
        "(0.023750, 1.714783, -0.144502)",
        "(0.025381, 1.718065, -0.150076)",
        "(0.026221, 1.719596, -0.152988)",
        "(0.028048, 1.722824, -0.159054)",
        "(0.030426, 1.725944, -0.166041)",
        "(0.032388, 1.728372, -0.173715)",
        "(0.033550, 1.729358, -0.181872)",
        "(0.034050, 1.729543, -0.186034)",
        "(0.034979, 1.729171, -0.194858)",
        "(0.035615, 1.728071, -0.204221)",
        "(0.035811, 1.725746, -0.214093)",
        "(0.035839, 1.722385, -0.224414)",
        "(0.035714, 1.720380, -0.229784)",
        "(0.035231, 1.715425, -0.241102)",
        "(0.034610, 1.709003, -0.253056)",
        "(0.033807, 1.701352, -0.265231)",
        "(0.032554, 1.692265, -0.277271)",
        "(0.031941, 1.687068, -0.283139)",
        "(0.031011, 1.675770, -0.294303)",
        "(0.030069, 1.663178, -0.304544)",
        "(0.028325, 1.649386, -0.314392)",
        "(0.026844, 1.634751, -0.323161)",
        "(0.026219, 1.627215, -0.327248)",
        "(0.024895, 1.611815, -0.335039)",
        "(0.023516, 1.596086, -0.342573)",
        "(0.022087, 1.579816, -0.349366)",
        "(0.020661, 1.563139, -0.354837)",
        "(0.019830, 1.554722, -0.357271)",
        "(0.017875, 1.537654, -0.361242)",
        "(0.015833, 1.520476, -0.364360)",
        "(0.014416, 1.503607, -0.366737)",
        "(0.012653, 1.486844, -0.368015)",
        "(0.011603, 1.478479, -0.368096)",
        "(0.010125, 1.462233, -0.367305)",
        "(0.009162, 1.446702, -0.365513)",
        "(0.007846, 1.431343, -0.362641)",
        "(0.006144, 1.416169, -0.358221)",
        "(0.005279, 1.408860, -0.355357)",
        "(0.004109, 1.394875, -0.349181)",
        "(0.003352, 1.381820, -0.342027)",
        "(0.001860, 1.368767, -0.333028)",
        "(0.000612, 1.356715, -0.322053)",
        "(0.000113, 1.350907, -0.316422)",
        "(-0.000829, 1.339708, -0.303888)",
        "(-0.002056, 1.328847, -0.289306)",
        "(-0.003044, 1.318841, -0.274257)",
        "(-0.003429, 1.310738, -0.259745)",
        "(-0.003695, 1.306979, -0.252445)",
        "(-0.004012, 1.300389, -0.237039)",
        "(-0.004392, 1.295016, -0.221147)",
        "(-0.004593, 1.291061, -0.206818)",
        "(-0.008393, 1.286652, -0.193224)",
        "(-0.009864, 1.284915, -0.186393)",
        "(-0.010588, 1.283012, -0.172728)",
        "(-0.011021, 1.282564, -0.159551)",
        "(-0.011426, 1.283043, -0.146531)",
        "(-0.011860, 1.284769, -0.134256)",
        "(-0.012068, 1.286052, -0.128465)",
        "(-0.012323, 1.289367, -0.117457)",
        "(-0.012534, 1.293432, -0.107234)",
        "(-0.012771, 1.298129, -0.097842)",
        "(-0.013218, 1.303203, -0.088963)",
        "(-0.013439, 1.305870, -0.084774)",
        "(-0.014062, 1.311754, -0.077395)",
        "(-0.014869, 1.318232, -0.071241)",
        "(-0.015807, 1.324985, -0.065772)",
        "(-0.016995, 1.331867, -0.060809)",
        "(-0.017536, 1.335459, -0.058665)",
        "(-0.018685, 1.342802, -0.054774)",
        "(-0.020083, 1.350663, -0.051605)",
        "(-0.021517, 1.358972, -0.049002)",
        "(-0.022751, 1.367531, -0.046534)",
        "(-0.023366, 1.371943, -0.045289)",
        "(-0.024657, 1.381190, -0.042798)",
        "(-0.025728, 1.391146, -0.040604)",
        "(-0.026467, 1.401986, -0.038917)",
        "(-0.027088, 1.413171, -0.037528)",
        "(-0.027355, 1.418948, -0.037055)",
        "(-0.028100, 1.430887, -0.036626)",
        "(-0.028790, 1.443053, -0.036345)",
        "(-0.028855, 1.455716, -0.036330)",
        "(-0.028879, 1.468515, -0.036225)",
        "(-0.029038, 1.474846, -0.036069)",
        "(-0.029078, 1.487727, -0.036040)",
        "(-0.028746, 1.500989, -0.036902)",
        "(-0.028457, 1.513950, -0.037596)",
        "(-0.027983, 1.526639, -0.038238)",
        "(-0.027432, 1.533083, -0.038824)",
        "(-0.026457, 1.545731, -0.040051)",
        "(-0.025709, 1.557827, -0.041277)",
        "(-0.024624, 1.569713, -0.043264)",
        "(-0.023413, 1.581027, -0.046084)",
        "(-0.022986, 1.586321, -0.047276)",
        "(-0.021976, 1.596106, -0.049531)",
        "(-0.020755, 1.605590, -0.051815)",
        "(-0.019550, 1.614316, -0.053868)",
        "(-0.018265, 1.622724, -0.056339)",
        "(-0.017612, 1.626990, -0.057860)",
        "(-0.016414, 1.635681, -0.061524)",
        "(-0.015212, 1.644514, -0.066123)",
        "(-0.013853, 1.653493, -0.071645)",
        "(-0.011978, 1.662715, -0.077904)",
        "(-0.011032, 1.667347, -0.081281)",
        "(-0.008977, 1.676312, -0.088188)",
        "(-0.006429, 1.685206, -0.095642)",
        "(-0.003608, 1.693975, -0.103656)",
        "(-0.000820, 1.702220, -0.111970)",
        "(0.000534, 1.706145, -0.116205)",
        "(0.002773, 1.713478, -0.124849)",
        "(0.005374, 1.720196, -0.133562)",
        "(0.008116, 1.726324, -0.142806)",
        "(0.010216, 1.731635, -0.152305)",
        "(0.010953, 1.733918, -0.156886)",
        "(0.012524, 1.737853, -0.165534)",
        "(0.014254, 1.741471, -0.173572)",
        "(0.016562, 1.744484, -0.180925)",
        "(0.018683, 1.747073, -0.187975)",
        "(0.019568, 1.748222, -0.191429)",
        "(0.021280, 1.749852, -0.198295)",
        "(0.022548, 1.750598, -0.204984)",
        "(0.023236, 1.750311, -0.211486)",
        "(0.023239, 1.749378, -0.217288)",
        "(0.023419, 1.748767, -0.220051)",
        "(0.024148, 1.747817, -0.225771)",
        "(0.025209, 1.746733, -0.231380)",
        "(0.026511, 1.744994, -0.236898)",
        "(0.027765, 1.742610, -0.242953)",
        "(0.028395, 1.741166, -0.246323)",
        "(0.029096, 1.737200, -0.253653)",
        "(0.029275, 1.731540, -0.261711)",
        "(0.028783, 1.723940, -0.270763)",
        "(0.027411, 1.714899, -0.280232)",
        "(0.026435, 1.709911, -0.284836)",
        "(0.024640, 1.698953, -0.294033)",
        "(0.023821, 1.687558, -0.304149)",
        "(0.022761, 1.675183, -0.314585)",
        "(0.021758, 1.661644, -0.324403)",
        "(0.021212, 1.654515, -0.329046)",
        "(0.019846, 1.639319, -0.337854)",
        "(0.018142, 1.622953, -0.345988)",
        "(0.016128, 1.605260, -0.353529)",
        "(0.013275, 1.587137, -0.360357)",
        "(0.011860, 1.577984, -0.363302)",
        "(0.009748, 1.559622, -0.368380)",
        "(0.007800, 1.541042, -0.372757)",
        "(0.004622, 1.522141, -0.376428)",
        "(0.002818, 1.504173, -0.379278)",
        "(0.002353, 1.495532, -0.380586)",
        "(0.001521, 1.479274, -0.382164)",
        "(0.000366, 1.463228, -0.382660)",
        "(-0.000078, 1.448140, -0.381528)",
        "(-0.000356, 1.433779, -0.379146)",
        "(-0.000573, 1.426923, -0.377525)",
        "(-0.000961, 1.413651, -0.373769)",
        "(-0.001615, 1.401043, -0.368926)",
        "(-0.001853, 1.389036, -0.363645)",
        "(-0.002436, 1.377712, -0.357886)",
        "(-0.002737, 1.372380, -0.354736)",
        "(-0.003329, 1.362223, -0.347455)",
        "(-0.003967, 1.352565, -0.339149)",
        "(-0.004312, 1.343378, -0.330064)",
        "(-0.004709, 1.334734, -0.320118)",
        "(-0.004906, 1.330509, -0.315071)",
        "(-0.005257, 1.322806, -0.304623)",
        "(-0.005342, 1.315326, -0.294253)",
        "(-0.005461, 1.308613, -0.283833)",
        "(-0.005958, 1.302758, -0.273487)",
        "(-0.006156, 1.300171, -0.268234)",
        "(-0.006597, 1.295764, -0.257771)",
        "(-0.006877, 1.292593, -0.247864)",
        "(-0.007205, 1.290344, -0.237903)",
        "(-0.007784, 1.289074, -0.227695)",
        "(-0.008095, 1.288785, -0.222643)",
        "(-0.008533, 1.289112, -0.212332)",
        "(-0.009002, 1.290025, -0.201945)",
        "(-0.013431, 1.290380, -0.191992)",
        "(-0.015280, 1.291806, -0.181441)",
        "(-0.015505, 1.293136, -0.175927)",
        "(-0.015672, 1.296284, -0.165041)",
        "(-0.015557, 1.300207, -0.154259)",
        "(-0.015360, 1.303996, -0.143165)",
        "(-0.014852, 1.307611, -0.131832)",
        "(-0.014647, 1.309369, -0.126322)",
        "(-0.014230, 1.312921, -0.115773)",
        "(-0.013661, 1.316550, -0.105890)",
        "(-0.013146, 1.319857, -0.096724)",
        "(-0.013052, 1.322933, -0.088079)",
        "(-0.012996, 1.324462, -0.084042)",
        "(-0.012837, 1.327337, -0.076145)",
        "(-0.012659, 1.329843, -0.068652)",
        "(-0.012346, 1.332178, -0.061715)",
        "(-0.012022, 1.334588, -0.055557)",
        "(-0.011948, 1.335789, -0.052787)",
        "(-0.011841, 1.337930, -0.047427)",
        "(-0.011880, 1.340026, -0.042609)",
        "(-0.012173, 1.342515, -0.038772)",
        "(-0.012612, 1.345636, -0.035276)",
        "(-0.012897, 1.347313, -0.033609)",
        "(-0.013574, 1.351397, -0.031094)",
        "(-0.014217, 1.356500, -0.029181)",
        "(-0.014928, 1.362427, -0.027563)",
        "(-0.015557, 1.369563, -0.026614)",
        "(-0.016015, 1.373390, -0.026268)",
        "(-0.017190, 1.381638, -0.025686)",
        "(-0.018509, 1.391103, -0.025803)",
        "(-0.019800, 1.402364, -0.026882)",
        "(-0.020578, 1.414550, -0.027743)",
        "(-0.020807, 1.421178, -0.028183)",
        "(-0.021206, 1.435083, -0.029283)",
        "(-0.021715, 1.449262, -0.030369)",
        "(-0.021916, 1.463790, -0.031395)",
        "(-0.021748, 1.479091, -0.033012)",
        "(-0.021726, 1.486815, -0.033949)",
        "(-0.022030, 1.501957, -0.035740)",
        "(-0.022260, 1.516996, -0.037382)",
        "(-0.021596, 1.532288, -0.039015)",
        "(-0.020358, 1.547745, -0.040857)",
        "(-0.019757, 1.555340, -0.041884)",
        "(-0.018749, 1.570152, -0.044132)",
        "(-0.017666, 1.584640, -0.046752)",
        "(-0.016287, 1.598919, -0.050145)",
        "(-0.014437, 1.612650, -0.053842)",
        "(-0.013777, 1.619127, -0.055583)",
        "(-0.012851, 1.631033, -0.058755)",
        "(-0.011878, 1.641621, -0.061659)",
        "(-0.010859, 1.651661, -0.064518)",
        "(-0.009812, 1.661769, -0.067665)",
        "(-0.009557, 1.666601, -0.069132)",
        "(-0.008738, 1.675553, -0.071624)",
        "(-0.007468, 1.684636, -0.074041)",
        "(-0.006052, 1.693202, -0.075769)",
        "(-0.003836, 1.701244, -0.077324)",
        "(-0.002541, 1.705366, -0.078215)",
        "(-0.000488, 1.713093, -0.079871)",
        "(0.001612, 1.720080, -0.081324)",
        "(0.003720, 1.726558, -0.082845)",
        "(0.005649, 1.732477, -0.084218)",
        "(0.006483, 1.735227, -0.084842)",
        "(0.007663, 1.740030, -0.085821)",
        "(0.009281, 1.743961, -0.086477)",
        "(0.012099, 1.747940, -0.087674)",
        "(0.014471, 1.751431, -0.089549)",
        "(0.015644, 1.752702, -0.090760)",
        "(0.018099, 1.754568, -0.094059)",
        "(0.019438, 1.755181, -0.098457)",
        "(0.019779, 1.754293, -0.103570)",
        "(0.019479, 1.752830, -0.110417)",
        "(0.019264, 1.752045, -0.114543)",
        "(0.018557, 1.749999, -0.124378)",
        "(0.017329, 1.747190, -0.135426)",
        "(0.016256, 1.743426, -0.147656)",
        "(0.015381, 1.738894, -0.160515)",
        "(0.014842, 1.736233, -0.167044)",
        "(0.013515, 1.729805, -0.180347)",
        "(0.012215, 1.722226, -0.194363)",
        "(0.010074, 1.713602, -0.209221)",
        "(0.007935, 1.703878, -0.224000)",
        "(0.007128, 1.698663, -0.231370)",
        "(0.005659, 1.687406, -0.246359)",
        "(0.004066, 1.675063, -0.261434)",
        "(0.002451, 1.661481, -0.276412)",
        "(0.001051, 1.647017, -0.290724)",
        "(0.000455, 1.639463, -0.297516)",
        "(-0.001013, 1.623700, -0.310541)",
        "(-0.001983, 1.606915, -0.322918)",
        "(-0.002856, 1.589589, -0.334772)",
        "(-0.003354, 1.572334, -0.345210)",
        "(-0.003477, 1.563713, -0.349889)",
        "(-0.003604, 1.546088, -0.357921)",
        "(-0.003214, 1.527828, -0.364642)",
        "(-0.003211, 1.509292, -0.370384)",
        "(-0.002719, 1.490973, -0.375224)",
        "(-0.002442, 1.481833, -0.377094)",
        "(-0.002032, 1.463520, -0.379572)",
        "(-0.001935, 1.445217, -0.380140)",
        "(-0.001642, 1.427513, -0.378959)",
        "(-0.000683, 1.410505, -0.376997)",
        "(-0.000212, 1.402013, -0.375600)",
        "(0.000349, 1.385018, -0.371841)",
        "(0.000886, 1.368497, -0.366997)",
        "(0.001391, 1.352810, -0.361548)",
        "(0.001673, 1.337367, -0.355148)",
        "(0.001857, 1.330072, -0.351403)",
        "(0.002454, 1.315787, -0.343880)",
        "(0.002908, 1.302263, -0.335361)",
        "(0.003398, 1.289581, -0.325587)",
        "(0.004177, 1.278352, -0.315610)",
        "(0.004486, 1.273143, -0.310528)",
        "(0.004876, 1.263257, -0.299664)",
        "(0.005215, 1.254817, -0.287815)",
        "(0.005533, 1.247811, -0.275934)",
        "(0.005789, 1.241575, -0.264435)",
        "(0.005755, 1.238793, -0.258638)",
        "(0.005857, 1.234126, -0.246706)",
        "(0.006060, 1.230973, -0.234875)",
        "(0.006234, 1.228684, -0.223326)",
        "(0.006111, 1.227873, -0.211814)",
        "(0.005989, 1.228040, -0.206066)",
        "(0.005735, 1.228983, -0.194636)",
        "(0.000661, 1.229737, -0.183721)",
        "(-0.002526, 1.231952, -0.172680)",
        "(-0.003186, 1.236024, -0.162050)",
        "(-0.003493, 1.238531, -0.156999)",
        "(-0.004130, 1.244447, -0.147153)",
        "(-0.004731, 1.250683, -0.137177)",
        "(-0.005170, 1.257264, -0.127193)",
        "(-0.005638, 1.264395, -0.117753)",
        "(-0.005846, 1.268152, -0.113228)",
        "(-0.006301, 1.275896, -0.104586)",
        "(-0.006888, 1.283854, -0.096356)",
        "(-0.007503, 1.292062, -0.088720)",
        "(-0.008194, 1.300501, -0.081675)",
        "(-0.008583, 1.304774, -0.078380)",
        "(-0.009248, 1.313463, -0.072211)",
        "(-0.010071, 1.322195, -0.066633)",
        "(-0.010956, 1.330916, -0.061620)",
        "(-0.011885, 1.339820, -0.057276)",
        "(-0.012348, 1.344301, -0.055218)",
        "(-0.013561, 1.353171, -0.051358)",
        "(-0.014673, 1.362254, -0.047918)",
        "(-0.015916, 1.371320, -0.044901)",
        "(-0.017278, 1.380677, -0.042148)",
        "(-0.017980, 1.385453, -0.040863)",
        "(-0.019221, 1.395337, -0.038651)",
        "(-0.020298, 1.405279, -0.036543)",
        "(-0.021263, 1.415341, -0.034830)",
        "(-0.022444, 1.425737, -0.033903)",
        "(-0.023048, 1.430965, -0.033648)",
        "(-0.024124, 1.441447, -0.033497)",
        "(-0.025336, 1.451945, -0.033979)",
        "(-0.026344, 1.462650, -0.034760)",
        "(-0.027839, 1.473411, -0.035825)",
        "(-0.028436, 1.478925, -0.036421)",
        "(-0.029482, 1.490270, -0.038025)",
        "(-0.030609, 1.501934, -0.039950)",
        "(-0.031531, 1.514140, -0.042504)",
        "(-0.032152, 1.527100, -0.045766)",
        "(-0.032429, 1.533627, -0.047462)",
        "(-0.032185, 1.546751, -0.050991)",
        "(-0.031284, 1.560196, -0.055027)",
        "(-0.030650, 1.573601, -0.059652)",
        "(-0.029998, 1.586450, -0.064630)",
        "(-0.029494, 1.592762, -0.067125)",
        "(-0.028305, 1.605091, -0.072165)",
        "(-0.027227, 1.616862, -0.077420)",
        "(-0.025918, 1.628360, -0.083228)",
        "(-0.024573, 1.639412, -0.089044)",
        "(-0.023865, 1.644580, -0.091869)",
        "(-0.021973, 1.654643, -0.097470)",
        "(-0.019888, 1.664245, -0.103378)",
        "(-0.018173, 1.673305, -0.109276)",
        "(-0.015697, 1.681922, -0.115647)",
        "(-0.014371, 1.686226, -0.119112)",
        "(-0.012051, 1.694431, -0.126445)",
        "(-0.009563, 1.701978, -0.133970)",
        "(-0.006493, 1.709413, -0.142154)",
        "(-0.003423, 1.716558, -0.151023)",
        "(-0.001870, 1.719835, -0.155666)",
        "(0.001442, 1.725702, -0.165349)",
        "(0.004373, 1.730300, -0.175688)",
        "(0.006722, 1.733256, -0.186192)",
        "(0.009182, 1.735395, -0.196953)",
        "(0.010432, 1.736249, -0.202472)",
        "(0.012823, 1.737026, -0.213898)",
        "(0.014480, 1.736651, -0.225530)",
        "(0.015850, 1.734893, -0.237393)",
        "(0.017413, 1.731954, -0.249557)",
        "(0.018077, 1.730196, -0.255681)",
        "(0.019005, 1.725765, -0.267920)",
        "(0.019839, 1.720376, -0.280143)",
        "(0.020638, 1.713745, -0.292392)",
        "(0.021004, 1.705937, -0.304207)",
        "(0.021317, 1.701996, -0.309929)",
        "(0.022632, 1.693872, -0.320886)",
        "(0.024887, 1.685557, -0.330955)",
        "(0.026161, 1.676628, -0.339913)",
        "(0.026825, 1.666672, -0.348177)",
        "(0.027226, 1.661473, -0.352294)",
        "(0.027931, 1.650558, -0.360470)",
        "(0.027458, 1.638908, -0.368273)",
        "(0.026269, 1.626724, -0.375611)",
        "(0.025374, 1.614567, -0.383038)",
        "(0.025046, 1.608588, -0.386815)",
        "(0.024842, 1.596992, -0.393953)",
        "(0.024732, 1.585628, -0.400430)",
        "(0.024291, 1.574177, -0.406355)",
        "(0.024026, 1.562777, -0.411443)",
        "(0.023847, 1.557000, -0.413708)",
        "(0.023342, 1.545454, -0.417703)",
        "(0.022794, 1.534529, -0.420742)",
        "(0.022699, 1.524362, -0.422827)",
        "(0.023049, 1.514536, -0.424219)",
        "(0.023239, 1.509606, -0.424782)",
        "(0.023413, 1.499580, -0.425301)",
        "(0.023538, 1.489321, -0.424911)",
        "(0.023950, 1.479162, -0.424019)",
        "(0.024212, 1.468850, -0.422860)",
        "(0.024257, 1.463484, -0.422046)",
        "(0.024299, 1.452311, -0.419680)",
        "(0.024012, 1.440674, -0.416671)",
        "(0.023458, 1.428758, -0.413077)",
        "(0.022808, 1.416413, -0.408751)",
        "(0.022533, 1.410232, -0.406416)",
        "(0.022040, 1.397718, -0.401116)",
        "(0.021340, 1.385149, -0.395121)",
        "(0.020738, 1.372609, -0.388403)",
        "(0.019836, 1.360278, -0.380788)",
        "(0.019291, 1.354240, -0.376623)",
        "(0.018142, 1.342393, -0.367607)",
        "(0.016813, 1.331141, -0.358068)",
        "(0.015123, 1.320302, -0.347053)",
        "(0.013575, 1.310787, -0.335728)",
        "(0.012921, 1.306458, -0.330057)",
        "(0.011556, 1.298533, -0.318422)",
        "(0.009743, 1.291137, -0.305885)",
        "(0.007664, 1.284494, -0.292152)",
        "(0.005491, 1.278580, -0.278013)",
        "(0.004478, 1.276089, -0.270992)",
        "(0.002515, 1.271887, -0.257118)",
        "(0.000388, 1.268865, -0.243239)",
        "(-0.001407, 1.267394, -0.229372)",
        "(-0.003635, 1.267552, -0.215855)",
        "(-0.004655, 1.268152, -0.209181)",
        "(-0.006449, 1.270712, -0.195929)",
        "(-0.013141, 1.273043, -0.183406)",
        "(-0.014911, 1.277969, -0.170750)",
        "(-0.016453, 1.284070, -0.158581)",
        "(-0.017236, 1.287585, -0.152578)",
        "(-0.018800, 1.294827, -0.140496)",
        "(-0.020244, 1.302953, -0.128932)",
        "(-0.021156, 1.312227, -0.118183)",
        "(-0.021881, 1.321968, -0.107972)",
        "(-0.022260, 1.326960, -0.103062)",
        "(-0.023095, 1.337242, -0.093645)",
        "(-0.023931, 1.347794, -0.084914)",
        "(-0.024371, 1.358894, -0.077256)",
        "(-0.025042, 1.370003, -0.070361)",
        "(-0.025424, 1.375596, -0.067234)",
        "(-0.026237, 1.386885, -0.061806)",
        "(-0.026921, 1.397878, -0.056968)",
        "(-0.027629, 1.408494, -0.052532)",
        "(-0.028172, 1.418884, -0.048307)",
        "(-0.028381, 1.424128, -0.046305)",
        "(-0.028857, 1.434553, -0.042793)",
        "(-0.029388, 1.444694, -0.039463)",
        "(-0.029430, 1.455196, -0.036770)",
        "(-0.029406, 1.465962, -0.034371)",
        "(-0.029326, 1.471395, -0.033242)",
        "(-0.028946, 1.482520, -0.031658)",
        "(-0.028741, 1.494034, -0.030767)",
        "(-0.029122, 1.505255, -0.030098)",
        "(-0.029621, 1.516675, -0.030085)",
        "(-0.029853, 1.522454, -0.030253)",
        "(-0.030331, 1.533742, -0.030710)",
        "(-0.030608, 1.545067, -0.031432)",
        "(-0.030344, 1.556888, -0.032831)",
        "(-0.029600, 1.568784, -0.034920)",
        "(-0.029167, 1.574755, -0.036159)",
        "(-0.028297, 1.586818, -0.039043)",
        "(-0.026862, 1.598692, -0.042623)",
        "(-0.025275, 1.610090, -0.046765)",
        "(-0.023616, 1.620994, -0.051261)",
        "(-0.022593, 1.626426, -0.053819)",
        "(-0.020195, 1.637121, -0.059814)",
        "(-0.017783, 1.647543, -0.066763)",
        "(-0.015006, 1.657633, -0.074927)",
        "(-0.012128, 1.667395, -0.083884)",
        "(-0.010728, 1.671947, -0.088409)",
        "(-0.007553, 1.680297, -0.097840)",
        "(-0.003954, 1.688084, -0.107988)",
        "(-0.000704, 1.694984, -0.118788)",
        "(0.002647, 1.700861, -0.130300)",
        "(0.004322, 1.703479, -0.136317)",
        "(0.007428, 1.707870, -0.149058)",
        "(0.010052, 1.710966, -0.162534)",
        "(0.012083, 1.712564, -0.176611)",
        "(0.013839, 1.712796, -0.190690)",
        "(0.014611, 1.712492, -0.197724)",
        "(0.015609, 1.710646, -0.212071)",
        "(0.016303, 1.707170, -0.226442)",
        "(0.017064, 1.702428, -0.240678)",
        "(0.017792, 1.696079, -0.254144)",
        "(0.018010, 1.692262, -0.260474)",
        "(0.017886, 1.682811, -0.272441)",
        "(0.016743, 1.671013, -0.283785)",
        "(0.014722, 1.657713, -0.294861)",
        "(0.012989, 1.643235, -0.305513)",
        "(0.012273, 1.635683, -0.310529)",
        "(0.010381, 1.619833, -0.320236)",
        "(0.008260, 1.603201, -0.329461)",
        "(0.006768, 1.586093, -0.338491)",
        "(0.005014, 1.568435, -0.347107)",
        "(0.004059, 1.559456, -0.351139)",
        "(0.002415, 1.540982, -0.358319)",
        "(0.001247, 1.522677, -0.364873)",
        "(0.000296, 1.504069, -0.370227)",
        "(-0.000411, 1.485241, -0.374402)",
        "(-0.000770, 1.475934, -0.376072)",
        "(-0.001260, 1.457606, -0.378210)",
        "(-0.001263, 1.440101, -0.379195)",
        "(-0.001485, 1.422810, -0.379065)",
        "(-0.001407, 1.405670, -0.377511)",
        "(-0.001320, 1.397343, -0.376284)",
        "(-0.001329, 1.381113, -0.373248)",
        "(-0.001159, 1.365599, -0.369439)",
        "(-0.001056, 1.350608, -0.364842)",
        "(-0.000814, 1.336110, -0.359540)",
        "(-0.000762, 1.329143, -0.356485)",
        "(-0.000561, 1.315777, -0.349949)",
        "(-0.000195, 1.303415, -0.343128)",
        "(-0.000020, 1.291525, -0.335742)",
        "(0.000317, 1.280735, -0.327448)",
        "(0.000597, 1.275788, -0.323019)",
        "(0.000974, 1.266655, -0.313448)",
        "(0.001517, 1.258651, -0.302963)",
        "(0.001887, 1.251110, -0.291910)",
        "(0.002076, 1.244284, -0.279524)",
        "(0.002128, 1.241126, -0.272952)",
        "(0.002304, 1.235282, -0.259992)",
        "(0.002568, 1.229824, -0.246776)",
        "(0.002436, 1.224699, -0.232612)",
        "(0.002284, 1.220666, -0.218238)",
        "(0.002332, 1.219248, -0.211288)",
        "(0.002644, 1.216947, -0.197334)",
        "(0.001057, 1.215499, -0.183077)",
        "(-0.003794, 1.213912, -0.168762)",
        "(-0.003427, 1.215247, -0.154125)",
        "(-0.003317, 1.216185, -0.146926)",
        "(-0.003110, 1.218823, -0.132532)",
        "(-0.002615, 1.222579, -0.118563)",
        "(-0.002100, 1.227412, -0.105927)",
        "(-0.001853, 1.233125, -0.094540)",
        "(-0.001730, 1.236276, -0.089249)",
        "(-0.001377, 1.243132, -0.079136)",
        "(-0.001164, 1.251144, -0.070267)",
        "(-0.000997, 1.259930, -0.062310)",
        "(-0.001064, 1.269009, -0.055056)",
        "(-0.001290, 1.273430, -0.051539)",
        "(-0.002088, 1.282352, -0.044966)",
        "(-0.002965, 1.291997, -0.039577)",
        "(-0.004163, 1.302392, -0.035136)",
        "(-0.004941, 1.313089, -0.031085)",
        "(-0.005497, 1.318620, -0.029488)",
        "(-0.006872, 1.330002, -0.026888)",
        "(-0.008292, 1.341876, -0.025214)",
        "(-0.009790, 1.354076, -0.024264)",
        "(-0.010802, 1.366716, -0.023888)",
        "(-0.011429, 1.372951, -0.023771)",
        "(-0.012841, 1.385530, -0.023624)",
        "(-0.013999, 1.398546, -0.023929)",
        "(-0.015314, 1.411655, -0.024921)",
        "(-0.016508, 1.424901, -0.026743)",
        "(-0.017137, 1.431566, -0.027777)",
        "(-0.018304, 1.444871, -0.030261)",
        "(-0.019533, 1.458106, -0.033020)",
        "(-0.020401, 1.471668, -0.036376)",
        "(-0.021175, 1.485511, -0.040242)",
        "(-0.021553, 1.492297, -0.042157)",
        "(-0.022314, 1.505922, -0.045896)",
        "(-0.022983, 1.519843, -0.049836)",
        "(-0.023201, 1.534079, -0.053996)",
        "(-0.022936, 1.548518, -0.058267)",
        "(-0.022747, 1.555822, -0.060424)",
        "(-0.022250, 1.570206, -0.064541)",
        "(-0.020783, 1.584399, -0.068527)",
        "(-0.018894, 1.598517, -0.072644)",
        "(-0.017368, 1.612170, -0.076936)",
        "(-0.016411, 1.618917, -0.079292)",
        "(-0.014211, 1.632330, -0.084670)",
        "(-0.012100, 1.645268, -0.090596)",
        "(-0.009927, 1.657494, -0.096946)",
        "(-0.007640, 1.669035, -0.103654)",
        "(-0.006525, 1.674436, -0.107148)",
        "(-0.004457, 1.684589, -0.114404)",
        "(-0.002494, 1.693985, -0.122153)",
        "(0.000087, 1.702856, -0.130400)",
        "(0.003083, 1.711235, -0.139607)",
        "(0.004623, 1.715244, -0.144431)",
        "(0.007921, 1.722262, -0.154381)",
        "(0.010699, 1.727824, -0.164385)",
        "(0.013197, 1.732103, -0.174564)",
        "(0.015467, 1.734986, -0.185478)",
        "(0.016205, 1.735830, -0.191236)",
        "(0.017174, 1.736518, -0.202944)",
        "(0.017768, 1.736085, -0.215120)",
        "(0.018506, 1.734245, -0.228052)",
        "(0.018989, 1.730980, -0.241169)",
        "(0.019069, 1.728845, -0.247690)",
        "(0.018953, 1.723295, -0.260833)",
        "(0.018664, 1.715502, -0.274339)",
        "(0.018056, 1.706850, -0.286735)",
        "(0.016742, 1.696741, -0.298981)",
        "(0.016060, 1.691153, -0.305003)",
        "(0.014945, 1.678734, -0.316970)",
        "(0.013879, 1.665531, -0.329613)",
        "(0.011875, 1.651176, -0.342907)",
        "(0.009783, 1.635670, -0.355038)",
        "(0.009131, 1.627546, -0.360567)",
        "(0.007542, 1.611160, -0.371391)",
        "(0.005481, 1.593894, -0.381189)",
        "(0.003875, 1.576145, -0.389334)",
        "(0.002115, 1.558519, -0.396483)",
        "(0.001316, 1.549719, -0.399778)",
        "(0.000475, 1.532330, -0.405355)",
        "(0.000415, 1.515527, -0.410354)",
        "(0.000712, 1.499559, -0.414581)",
        "(0.000904, 1.483706, -0.417788)",
        "(0.000992, 1.475786, -0.418956)",
        "(0.001340, 1.460217, -0.420442)",
        "(0.001565, 1.444805, -0.421053)",
        "(0.002032, 1.429793, -0.420657)",
        "(0.002362, 1.414958, -0.419434)",
        "(0.002412, 1.407619, -0.418422)",
        "(0.002549, 1.392992, -0.416131)",
        "(0.003061, 1.378818, -0.413222)",
        "(0.003460, 1.364813, -0.409975)",
        "(0.004041, 1.351262, -0.406251)",
        "(0.004362, 1.344528, -0.404179)",
        "(0.005000, 1.331174, -0.399142)",
        "(0.005105, 1.317792, -0.392659)",
        "(0.005061, 1.304665, -0.385461)",
        "(0.005294, 1.292068, -0.377698)",
        "(0.005326, 1.285936, -0.373375)",
        "(0.005263, 1.274100, -0.363985)",
        "(0.005191, 1.263034, -0.354177)",
        "(0.005156, 1.252789, -0.343813)",
        "(0.005077, 1.243259, -0.332427)",
        "(0.004905, 1.238708, -0.326426)",
        "(0.004404, 1.230021, -0.314259)",
        "(0.003863, 1.222768, -0.301199)",
        "(0.003468, 1.216532, -0.287337)",
        "(0.002851, 1.211219, -0.273288)",
        "(0.002246, 1.208888, -0.266410)",
        "(0.001303, 1.204857, -0.252869)",
        "(0.000295, 1.202019, -0.239191)",
        "(-0.000593, 1.200121, -0.226041)",
        "(-0.001521, 1.199421, -0.213652)",
        "(-0.001971, 1.199593, -0.207701)",
        "(-0.002880, 1.200879, -0.196296)",
        "(-0.003948, 1.203223, -0.185581)",
        "(-0.005939, 1.206353, -0.174664)",
        "(-0.010796, 1.210151, -0.164445)",
        "(-0.011329, 1.212951, -0.159241)",
        "(-0.012346, 1.219028, -0.149077)",
        "(-0.013302, 1.226739, -0.139362)",
        "(-0.013982, 1.236219, -0.129901)",
        "(-0.014532, 1.247071, -0.120785)",
        "(-0.014780, 1.252861, -0.116243)",
        "(-0.015287, 1.264957, -0.107259)",
        "(-0.015715, 1.277907, -0.099108)",
        "(-0.016406, 1.291379, -0.091831)",
        "(-0.017304, 1.305048, -0.085131)",
        "(-0.017927, 1.311915, -0.082093)",
        "(-0.019610, 1.325746, -0.076350)",
        "(-0.021231, 1.340003, -0.071313)",
        "(-0.023061, 1.354657, -0.067195)",
        "(-0.024629, 1.369496, -0.063595)",
        "(-0.025352, 1.376866, -0.061911)",
        "(-0.026273, 1.391779, -0.058844)",
        "(-0.027101, 1.406555, -0.056623)",
        "(-0.027916, 1.421082, -0.054877)",
        "(-0.028647, 1.435760, -0.053962)",
        "(-0.029084, 1.443137, -0.053963)",
        "(-0.030048, 1.457939, -0.054452)",
        "(-0.030970, 1.472650, -0.055136)",
        "(-0.031712, 1.487556, -0.056059)",
        "(-0.031994, 1.495052, -0.056706)",
        "(-0.032309, 1.509955, -0.058178)",
        "(-0.032645, 1.525154, -0.060236)",
        "(-0.032756, 1.540747, -0.062964)",
        "(-0.032115, 1.556635, -0.066228)",
        "(-0.031130, 1.572829, -0.069889)",
        "(-0.030379, 1.581171, -0.071945)",
        "(-0.028622, 1.597730, -0.076174)",
        "(-0.026396, 1.613958, -0.080123)",
        "(-0.024137, 1.630073, -0.083960)",
        "(-0.021180, 1.645871, -0.087658)",
        "(-0.019476, 1.653648, -0.089547)",
        "(-0.015403, 1.668828, -0.093772)",
        "(-0.011204, 1.683346, -0.098248)",
        "(-0.006257, 1.696708, -0.102580)",
        "(-0.000074, 1.709168, -0.107755)",
        "(0.002731, 1.715001, -0.110471)",
        "(0.007709, 1.725008, -0.115927)",
        "(0.012291, 1.733372, -0.122187)",
        "(0.015949, 1.739977, -0.129939)",
        "(0.018688, 1.744990, -0.138513)",
        "(0.019717, 1.746993, -0.143035)",
        "(0.021226, 1.749960, -0.152980)",
        "(0.022448, 1.751762, -0.164106)",
        "(0.023192, 1.752086, -0.175854)",
        "(0.023840, 1.751676, -0.187817)",
        "(0.024039, 1.750983, -0.194146)",
        "(0.024539, 1.749477, -0.206879)",
        "(0.024789, 1.746325, -0.220247)",
        "(0.024426, 1.741767, -0.233338)",
        "(0.023422, 1.735631, -0.246085)",
        "(0.022728, 1.731959, -0.252407)",
        "(0.021233, 1.724057, -0.265000)",
        "(0.019545, 1.714822, -0.277627)",
        "(0.017701, 1.704806, -0.289891)",
        "(0.016225, 1.694216, -0.301821)",
        "(0.015406, 1.688770, -0.307768)",
        "(0.013567, 1.677128, -0.319125)",
        "(0.012094, 1.664502, -0.329527)",
        "(0.011059, 1.651303, -0.339329)",
        "(0.010277, 1.637093, -0.347981)",
        "(0.010127, 1.629709, -0.351947)",
        "(0.009411, 1.614326, -0.359427)",
        "(0.008148, 1.597973, -0.365795)",
        "(0.007183, 1.581474, -0.371845)",
        "(0.006194, 1.564587, -0.377872)",
        "(0.005556, 1.556124, -0.380747)",
        "(0.004726, 1.539249, -0.385727)",
        "(0.004493, 1.522539, -0.390089)",
        "(0.003739, 1.505287, -0.393832)",
        "(0.002879, 1.487780, -0.396382)",
        "(0.002655, 1.479136, -0.397323)",
        "(0.002511, 1.462099, -0.398727)",
        "(0.002519, 1.445285, -0.398917)",
        "(0.002641, 1.428594, -0.398394)",
        "(0.002732, 1.420354, -0.397820)",
        "(0.002420, 1.403831, -0.395678)",
        "(0.001660, 1.387594, -0.391597)",
        "(0.001101, 1.372130, -0.386545)",
        "(0.000227, 1.357683, -0.378704)",
        "(-0.000942, 1.343374, -0.369740)",
        "(-0.001609, 1.336446, -0.364717)",
        "(-0.002769, 1.323197, -0.353237)",
        "(-0.003300, 1.311302, -0.340349)",
        "(-0.003670, 1.300361, -0.327024)",
        "(-0.004651, 1.289799, -0.312993)",
        "(-0.005167, 1.284675, -0.305596)",
        "(-0.005711, 1.275176, -0.290458)",
        "(-0.006215, 1.267295, -0.274870)",
        "(-0.007504, 1.260054, -0.259157)",
        "(-0.008405, 1.254176, -0.243272)",
        "(-0.008823, 1.251618, -0.235344)",
        "(-0.009647, 1.247911, -0.219675)",
        "(-0.009962, 1.246043, -0.204938)",
        "(-0.010538, 1.245361, -0.190893)",
        "(-0.010828, 1.246017, -0.177461)",
        "(-0.011808, 1.246593, -0.171186)",
        "(-0.015544, 1.247745, -0.159735)",
        "(-0.016152, 1.250791, -0.148758)",
        "(-0.017034, 1.254679, -0.138369)",
        "(-0.017801, 1.259501, -0.129090)",
        "(-0.018137, 1.262228, -0.124900)",
        "(-0.018906, 1.268458, -0.117473)",
        "(-0.019650, 1.275617, -0.111022)",
        "(-0.020604, 1.283340, -0.105354)",
        "(-0.021533, 1.291688, -0.100512)",
        "(-0.022039, 1.296114, -0.098307)",
        "(-0.023104, 1.304933, -0.093906)",
        "(-0.024335, 1.314312, -0.090081)",
        "(-0.025848, 1.324013, -0.086851)",
        "(-0.027499, 1.334134, -0.083896)",
        "(-0.028181, 1.339432, -0.082461)",
        "(-0.029497, 1.350598, -0.080061)",
        "(-0.030722, 1.362641, -0.077985)",
        "(-0.031642, 1.375172, -0.075763)",
        "(-0.032460, 1.388287, -0.073598)",
        "(-0.032698, 1.395074, -0.072665)",
        "(-0.033022, 1.409020, -0.071094)",
        "(-0.032956, 1.423343, -0.069933)",
        "(-0.033065, 1.437658, -0.068932)",
        "(-0.033277, 1.451698, -0.067799)",
        "(-0.033276, 1.458705, -0.067293)",
        "(-0.033173, 1.472836, -0.066778)",
        "(-0.033055, 1.487176, -0.066992)",
        "(-0.032880, 1.501668, -0.067396)",
        "(-0.032200, 1.515496, -0.067880)",
        "(-0.031748, 1.522502, -0.068093)",
        "(-0.030596, 1.536615, -0.068514)",
        "(-0.029063, 1.550939, -0.069274)",
        "(-0.027324, 1.564892, -0.070434)",
        "(-0.025637, 1.578426, -0.071688)",
        "(-0.024848, 1.584939, -0.072407)",
        "(-0.023515, 1.597857, -0.074150)",
        "(-0.022414, 1.610372, -0.076468)",
        "(-0.021483, 1.622383, -0.078757)",
        "(-0.021044, 1.628175, -0.079897)",
        "(-0.020302, 1.639380, -0.082272)",
        "(-0.019308, 1.650376, -0.085082)",
        "(-0.018129, 1.661335, -0.088490)",
        "(-0.016858, 1.672192, -0.092296)",
        "(-0.015493, 1.682737, -0.096524)",
        "(-0.014525, 1.687919, -0.098691)",
        "(-0.011992, 1.697890, -0.103447)",
        "(-0.009023, 1.707333, -0.108984)",
        "(-0.005812, 1.716005, -0.114873)",
        "(-0.002493, 1.723790, -0.120961)",
        "(-0.000995, 1.727346, -0.124066)",
        "(0.002083, 1.733456, -0.130804)",
        "(0.005034, 1.738086, -0.138587)",
        "(0.007710, 1.741550, -0.147254)",
        "(0.009395, 1.744174, -0.157013)",
        "(0.009866, 1.745013, -0.162188)",
        "(0.011057, 1.745992, -0.172588)",
        "(0.012284, 1.745984, -0.183727)",
        "(0.013602, 1.745300, -0.195546)",
        "(0.014930, 1.744004, -0.207929)",
        "(0.015479, 1.742978, -0.214362)",
        "(0.016005, 1.740180, -0.227327)",
        "(0.015966, 1.736056, -0.240294)",
        "(0.015612, 1.730861, -0.253186)",
        "(0.014991, 1.724330, -0.265676)",
        "(0.014349, 1.720499, -0.271741)",
        "(0.012678, 1.712045, -0.283521)",
        "(0.011292, 1.702081, -0.294575)",
        "(0.010406, 1.691580, -0.305319)",
        "(0.009187, 1.680679, -0.315906)",
        "(0.008556, 1.674983, -0.321043)",
        "(0.007812, 1.663581, -0.330946)",
        "(0.007191, 1.652006, -0.340226)",
        "(0.006589, 1.639911, -0.348886)",
        "(0.006168, 1.627485, -0.357267)",
        "(0.005843, 1.621118, -0.361323)",
        "(0.005100, 1.608303, -0.369163)",
        "(0.004563, 1.595336, -0.376653)",
        "(0.004854, 1.582269, -0.383508)",
        "(0.005183, 1.568892, -0.389784)",
        "(0.005018, 1.562092, -0.392738)",
        "(0.004614, 1.548086, -0.397981)",
        "(0.004714, 1.533782, -0.401877)",
        "(0.005099, 1.519676, -0.404991)",
        "(0.005072, 1.505541, -0.407414)",
        "(0.005044, 1.498512, -0.408267)",
        "(0.004923, 1.484445, -0.409583)",
        "(0.004782, 1.470289, -0.410127)",
        "(0.004504, 1.456193, -0.409983)",
        "(0.004347, 1.442690, -0.409557)",
        "(0.004234, 1.436160, -0.409075)",
        "(0.004129, 1.423383, -0.407565)",
        "(0.003951, 1.410630, -0.405122)",
        "(0.003477, 1.397781, -0.401729)",
        "(0.003141, 1.385153, -0.397535)",
        "(0.003047, 1.378855, -0.395143)",
        "(0.003001, 1.366307, -0.389599)",
        "(0.002938, 1.353834, -0.383742)",
        "(0.002631, 1.341679, -0.377243)",
        "(0.002670, 1.330134, -0.369872)",
        "(0.002735, 1.324522, -0.365921)",
        "(0.002556, 1.313238, -0.357563)",
        "(0.002321, 1.302243, -0.348253)",
        "(0.002090, 1.291491, -0.337821)",
        "(0.001912, 1.286227, -0.332283)",
        "(0.001663, 1.276493, -0.320632)",
        "(0.000804, 1.267981, -0.307713)",
        "(0.000025, 1.261184, -0.293399)",
        "(-0.000272, 1.256287, -0.278580)",
        "(-0.001111, 1.252340, -0.263365)",
        "(-0.001712, 1.250747, -0.255704)",
        "(-0.002704, 1.247948, -0.240587)",
        "(-0.003849, 1.246001, -0.225416)",
        "(-0.005013, 1.245061, -0.209994)",
        "(-0.006095, 1.245351, -0.194693)",
        "(-0.006479, 1.245960, -0.187167)",
        "(-0.007292, 1.248028, -0.172408)",
        "(-0.013626, 1.249992, -0.158736)",
        "(-0.014347, 1.254105, -0.144374)",
        "(-0.015041, 1.258619, -0.130063)",
        "(-0.015298, 1.261030, -0.122955)",
        "(-0.015791, 1.266101, -0.109076)",
        "(-0.016316, 1.271682, -0.096149)",
        "(-0.016945, 1.277747, -0.084431)",
        "(-0.017656, 1.284004, -0.072999)",
        "(-0.018044, 1.287113, -0.067408)",
        "(-0.018815, 1.293514, -0.056585)",
        "(-0.019864, 1.300170, -0.045961)",
        "(-0.020912, 1.307364, -0.036262)",
        "(-0.022234, 1.315331, -0.027682)",
        "(-0.022951, 1.319612, -0.023715)",
        "(-0.024590, 1.329179, -0.017047)",
        "(-0.026298, 1.339835, -0.011235)",
        "(-0.028017, 1.351498, -0.006703)",
        "(-0.029907, 1.363981, -0.003405)",
        "(-0.030893, 1.370602, -0.002256)",
        "(-0.032785, 1.383772, 0.000184)",
        "(-0.034544, 1.398091, 0.001017)",
        "(-0.036221, 1.412613, 0.001369)",
        "(-0.037536, 1.427036, 0.001705)",
        "(-0.038050, 1.434438, 0.001569)",
        "(-0.038922, 1.449194, 0.000710)",
        "(-0.039943, 1.463319, -0.000803)",
        "(-0.041071, 1.477374, -0.002914)",
        "(-0.042190, 1.491208, -0.006004)",
        "(-0.042719, 1.498078, -0.007941)",
        "(-0.043603, 1.511858, -0.012253)",
        "(-0.044531, 1.525350, -0.017054)",
        "(-0.045103, 1.538342, -0.021657)",
        "(-0.045631, 1.550823, -0.026559)",
        "(-0.046105, 1.556909, -0.028985)",
        "(-0.046767, 1.569082, -0.034037)",
        "(-0.046626, 1.581611, -0.039748)",
        "(-0.046400, 1.588035, -0.042830)",
        "(-0.045448, 1.606974, -0.051784)",
        "(-0.044864, 1.613235, -0.054700)",
        "(-0.043664, 1.625432, -0.060058)",
        "(-0.042416, 1.636806, -0.065024)",
        "(-0.040562, 1.648136, -0.069785)",
        "(-0.037933, 1.659445, -0.074347)",
        "(-0.036653, 1.664934, -0.076414)",
        "(-0.033980, 1.675339, -0.080177)",
        "(-0.031250, 1.685167, -0.083992)",
        "(-0.028576, 1.694164, -0.087575)",
        "(-0.025100, 1.702923, -0.091387)",
        "(-0.023238, 1.707271, -0.093421)",
        "(-0.020369, 1.715076, -0.097380)",
        "(-0.017701, 1.721909, -0.101082)",
        "(-0.014129, 1.727888, -0.105545)",
        "(-0.010427, 1.733144, -0.110758)",
        "(-0.008814, 1.735357, -0.113558)",
        "(-0.006120, 1.738626, -0.119775)",
        "(-0.004259, 1.740392, -0.127066)",
        "(-0.002531, 1.741234, -0.135684)",
        "(-0.001126, 1.741172, -0.146474)",
        "(-0.000645, 1.740783, -0.152784)",
        "(-0.000034, 1.739378, -0.165914)",
        "(-0.000176, 1.736309, -0.179553)",
        "(-0.000279, 1.732120, -0.193078)",
        "(-0.000021, 1.726427, -0.206754)",
        "(-0.000105, 1.722821, -0.213625)",
        "(-0.000636, 1.715034, -0.227159)",
        "(-0.001345, 1.705698, -0.240366)",
        "(-0.002070, 1.695220, -0.253598)",
        "(-0.003310, 1.683039, -0.266463)",
        "(-0.004286, 1.676417, -0.272766)",
        "(-0.006638, 1.662265, -0.285074)",
        "(-0.008167, 1.647604, -0.297441)",
        "(-0.009037, 1.632540, -0.309735)",
        "(-0.010480, 1.616839, -0.321057)",
        "(-0.011297, 1.608776, -0.326214)",
        "(-0.012285, 1.592744, -0.336310)",
        "(-0.012750, 1.576574, -0.346043)",
        "(-0.013213, 1.559603, -0.355015)",
        "(-0.013592, 1.542450, -0.363098)",
        "(-0.013317, 1.534139, -0.366882)",
        "(-0.012192, 1.517639, -0.373997)",
        "(-0.011181, 1.500937, -0.380285)",
        "(-0.010078, 1.484150, -0.385489)",
        "(-0.008701, 1.467498, -0.389779)",
        "(-0.007876, 1.459309, -0.391716)",
        "(-0.006494, 1.442787, -0.395242)",
        "(-0.005177, 1.426288, -0.397696)",
        "(-0.003576, 1.410128, -0.398930)",
        "(-0.002257, 1.394424, -0.399332)",
        "(-0.001705, 1.386558, -0.399172)",
        "(-0.000705, 1.370572, -0.397556)",
        "(0.000368, 1.356254, -0.395300)",
        "(0.001269, 1.342232, -0.392002)",
        "(0.001758, 1.328188, -0.387655)",
        "(0.001910, 1.321238, -0.385024)",
        "(0.002263, 1.307759, -0.379069)",
        "(0.002433, 1.294863, -0.371757)",
        "(0.002526, 1.282318, -0.363281)",
        "(0.002116, 1.269534, -0.353262)",
        "(0.001872, 1.263474, -0.347584)",
        "(0.001373, 1.251725, -0.335813)",
        "(0.000699, 1.240309, -0.323084)",
        "(-0.000114, 1.228885, -0.309794)",
        "(-0.000682, 1.217894, -0.296031)",
        "(-0.000840, 1.212791, -0.288839)",
        "(-0.001390, 1.203012, -0.274396)",
        "(-0.002062, 1.194239, -0.259626)",
        "(-0.002404, 1.186664, -0.244463)",
        "(-0.002796, 1.180278, -0.228735)",
        "(-0.003006, 1.177703, -0.220828)",
        "(-0.003282, 1.173618, -0.204991)",
        "(-0.003361, 1.171373, -0.189250)",
        "(-0.003004, 1.170875, -0.173756)",
        "(-0.003442, 1.171572, -0.158518)",
        "(-0.005704, 1.171995, -0.151282)",
        "(-0.007454, 1.174567, -0.136791)",
        "(-0.006998, 1.178668, -0.122847)",
        "(-0.006779, 1.183889, -0.109837)",
        "(-0.006362, 1.189803, -0.097307)",
        "(-0.006260, 1.192885, -0.091060)",
        "(-0.006140, 1.200058, -0.078516)",
        "(-0.006025, 1.208128, -0.066758)",
        "(-0.006242, 1.216724, -0.056271)",
        "(-0.006697, 1.225585, -0.047030)",
        "(-0.007191, 1.230045, -0.042882)",
        "(-0.008353, 1.239362, -0.035189)",
        "(-0.009835, 1.250163, -0.029347)",
        "(-0.011663, 1.262043, -0.024370)",
        "(-0.013851, 1.274575, -0.019827)",
        "(-0.015034, 1.281163, -0.017828)",
        "(-0.017668, 1.295269, -0.014446)",
        "(-0.020142, 1.310416, -0.011618)",
        "(-0.022694, 1.326362, -0.009685)",
        "(-0.025250, 1.342860, -0.008645)",
        "(-0.026598, 1.351348, -0.008353)",
        "(-0.028988, 1.369171, -0.008288)",
        "(-0.030597, 1.387478, -0.008644)",
        "(-0.032226, 1.405266, -0.008971)",
        "(-0.033682, 1.423015, -0.009227)",
        "(-0.034179, 1.432137, -0.009507)",
        "(-0.034357, 1.450700, -0.010398)",
        "(-0.034008, 1.468716, -0.011476)",
        "(-0.033732, 1.485909, -0.012508)",
        "(-0.033204, 1.502994, -0.014335)",
        "(-0.032988, 1.511422, -0.015598)",
        "(-0.032632, 1.528151, -0.018135)",
        "(-0.031353, 1.544861, -0.021379)",
        "(-0.030033, 1.561909, -0.025245)",
        "(-0.028434, 1.578498, -0.028973)",
        "(-0.027388, 1.586630, -0.030808)",
        "(-0.025175, 1.602811, -0.034490)",
        "(-0.022822, 1.618302, -0.037898)",
        "(-0.020142, 1.633029, -0.041161)",
        "(-0.017820, 1.646928, -0.044086)",
        "(-0.016673, 1.653529, -0.045477)",
        "(-0.014132, 1.666293, -0.048291)",
        "(-0.011044, 1.678168, -0.051163)",
        "(-0.007995, 1.688836, -0.053799)",
        "(-0.004335, 1.698135, -0.056737)",
        "(-0.002259, 1.702441, -0.058515)",
        "(0.001520, 1.709885, -0.062794)",
        "(0.004290, 1.715628, -0.067955)",
        "(0.007126, 1.720408, -0.074183)",
        "(0.010416, 1.724627, -0.081905)",
        "(0.011940, 1.726484, -0.086134)",
        "(0.014396, 1.729318, -0.095624)",
        "(0.016302, 1.731279, -0.106846)",
        "(0.017402, 1.732540, -0.119466)",
        "(0.018128, 1.733293, -0.133838)",
        "(0.018302, 1.733294, -0.141798)",
        "(0.018361, 1.732597, -0.158072)",
        "(0.018169, 1.729872, -0.175122)",
        "(0.018082, 1.725719, -0.191906)",
        "(0.017612, 1.720219, -0.208705)",
        "(0.017045, 1.716526, -0.216978)",
        "(0.015685, 1.707768, -0.233107)",
        "(0.014705, 1.697236, -0.248808)",
        "(0.013785, 1.684954, -0.263940)",
        "(0.012859, 1.670507, -0.278310)",
        "(0.012530, 1.662546, -0.285366)",
        "(0.011646, 1.645747, -0.298713)",
        "(0.010167, 1.627229, -0.310425)",
        "(0.009068, 1.607991, -0.321703)",
        "(0.008232, 1.588064, -0.333486)",
        "(0.007812, 1.578244, -0.339468)",
        "(0.007282, 1.558715, -0.350684)",
        "(0.007342, 1.539636, -0.360688)",
        "(0.007841, 1.520869, -0.369516)",
        "(0.008655, 1.502366, -0.377279)",
        "(0.008897, 1.493433, -0.380959)",
        "(0.009324, 1.475928, -0.387956)",
        "(0.010392, 1.459545, -0.393669)",
        "(0.012258, 1.444405, -0.398325)",
        "(0.013411, 1.429852, -0.401781)",
        "(0.013680, 1.422561, -0.402845)",
        "(0.014223, 1.408411, -0.403327)",
        "(0.015038, 1.394705, -0.402869)",
        "(0.015214, 1.381160, -0.401718)",
        "(0.015106, 1.367812, -0.399475)",
        "(0.015013, 1.361318, -0.397429)",
        "(0.015081, 1.348683, -0.392336)",
        "(0.014895, 1.336173, -0.385953)",
        "(0.014427, 1.323957, -0.378192)",
        "(0.014573, 1.312184, -0.368991)",
        "(0.014787, 1.306592, -0.363732)",
        "(0.015114, 1.295621, -0.352118)",
        "(0.015034, 1.284550, -0.339239)",
        "(0.014835, 1.273887, -0.325528)",
        "(0.014688, 1.263888, -0.311437)",
        "(0.014535, 1.259260, -0.304242)",
        "(0.014027, 1.250187, -0.289471)",
        "(0.013378, 1.241527, -0.274145)",
        "(0.012791, 1.233523, -0.258657)",
        "(0.012162, 1.226572, -0.243251)",
        "(0.011904, 1.223610, -0.235705)",
        "(0.011399, 1.218543, -0.220941)",
        "(0.010714, 1.215229, -0.206954)",
        "(0.008135, 1.212480, -0.193252)",
        "(0.002864, 1.210574, -0.179879)",
        "(0.002402, 1.210535, -0.172965)",
        "(0.001663, 1.211785, -0.159074)",
        "(0.001260, 1.214454, -0.145136)",
        "(0.001217, 1.218751, -0.131641)",
        "(0.001341, 1.224283, -0.118886)",
        "(0.001477, 1.227486, -0.112763)",
        "(0.001759, 1.234434, -0.100833)",
        "(0.001968, 1.242488, -0.089877)",
        "(0.002204, 1.250902, -0.079459)",
        "(0.002499, 1.259900, -0.069811)",
        "(0.002587, 1.264578, -0.065222)",
        "(0.002830, 1.274273, -0.056797)",
        "(0.003100, 1.284155, -0.049222)",
        "(0.003483, 1.294240, -0.042559)",
        "(0.003918, 1.304163, -0.036683)",
        "(0.004129, 1.309108, -0.034141)",
        "(0.004335, 1.318850, -0.029528)",
        "(0.004112, 1.328354, -0.025598)",
        "(0.003851, 1.337938, -0.022445)",
        "(0.003381, 1.347643, -0.020007)",
        "(0.002987, 1.352483, -0.018964)",
        "(0.002300, 1.362350, -0.017278)",
        "(0.001633, 1.372714, -0.016435)",
        "(0.001045, 1.383196, -0.016029)",
        "(0.000359, 1.393690, -0.015506)",
        "(0.000106, 1.399056, -0.015255)",
        "(-0.000337, 1.409931, -0.014974)",
        "(-0.000586, 1.420612, -0.014535)",
        "(-0.000762, 1.431263, -0.014097)",
        "(-0.000969, 1.441846, -0.013813)",
        "(-0.001172, 1.447191, -0.013700)",
        "(-0.001585, 1.458162, -0.013678)",
        "(-0.001784, 1.469718, -0.014136)",
        "(-0.002031, 1.481603, -0.014838)",
        "(-0.001934, 1.493419, -0.015858)",
        "(-0.001791, 1.499233, -0.016427)",
        "(-0.001559, 1.510615, -0.017112)",
        "(-0.000581, 1.521758, -0.017724)",
        "(0.000469, 1.532851, -0.018761)",
        "(0.001373, 1.543721, -0.020296)",
        "(0.001490, 1.548957, -0.021179)",
        "(0.001787, 1.559310, -0.023070)",
        "(0.002345, 1.569602, -0.025115)",
        "(0.002591, 1.579535, -0.027002)",
        "(0.003005, 1.589277, -0.029078)",
        "(0.003016, 1.594054, -0.030138)",
        "(0.002903, 1.603197, -0.032236)",
        "(0.003046, 1.611920, -0.034603)",
        "(0.003103, 1.620741, -0.037241)",
        "(0.003132, 1.629643, -0.040097)",
        "(0.003397, 1.634322, -0.041916)",
        "(0.003803, 1.643075, -0.045670)",
        "(0.004266, 1.651732, -0.050023)",
        "(0.005065, 1.660732, -0.055274)",
        "(0.006459, 1.669827, -0.061304)",
        "(0.007177, 1.674272, -0.064542)",
        "(0.008592, 1.682893, -0.071216)",
        "(0.009673, 1.691534, -0.078847)",
        "(0.011051, 1.700155, -0.087406)",
        "(0.013214, 1.708491, -0.096896)",
        "(0.014100, 1.712534, -0.101748)",
        "(0.015974, 1.720458, -0.111590)",
        "(0.018749, 1.728484, -0.122595)",
        "(0.022154, 1.736038, -0.134475)",
        "(0.025330, 1.742399, -0.146336)",
        "(0.026898, 1.745108, -0.152404)",
        "(0.030190, 1.750180, -0.165330)",
        "(0.033448, 1.753944, -0.179690)",
        "(0.036600, 1.756456, -0.194514)",
        "(0.039422, 1.757579, -0.209914)",
        "(0.040568, 1.757466, -0.217845)",
        "(0.042658, 1.755962, -0.233755)",
        "(0.044457, 1.752796, -0.249778)",
        "(0.046281, 1.748182, -0.265758)",
        "(0.048018, 1.741983, -0.281583)",
        "(0.048515, 1.737978, -0.289373)",
        "(0.049316, 1.728719, -0.304460)",
        "(0.050335, 1.718057, -0.319095)",
        "(0.052024, 1.706427, -0.334001)",
        "(0.054242, 1.693057, -0.348830)",
        "(0.055444, 1.685469, -0.355982)",
        "(0.056276, 1.669409, -0.370522)",
        "(0.056018, 1.651573, -0.384972)",
        "(0.056171, 1.632814, -0.398804)",
        "(0.056588, 1.613890, -0.411349)",
        "(0.056837, 1.604354, -0.417012)",
        "(0.057807, 1.585705, -0.427376)",
        "(0.059088, 1.567272, -0.436240)",
        "(0.060281, 1.548589, -0.443567)",
        "(0.060558, 1.529415, -0.449252)",
        "(0.060356, 1.519779, -0.451443)",
        "(0.060280, 1.500825, -0.455111)",
        "(0.061126, 1.482517, -0.457901)",
        "(0.062083, 1.464626, -0.460123)",
        "(0.062044, 1.446574, -0.461014)",
        "(0.061812, 1.437636, -0.460761)",
        "(0.061750, 1.420587, -0.459536)",
        "(0.061983, 1.404399, -0.457130)",
        "(0.061316, 1.388247, -0.453158)",
        "(0.059635, 1.371645, -0.447336)",
        "(0.058938, 1.363607, -0.443764)",
        "(0.057886, 1.348545, -0.436527)",
        "(0.057103, 1.334177, -0.429081)",
        "(0.056025, 1.319747, -0.420351)",
        "(0.054775, 1.305701, -0.410170)",
        "(0.054429, 1.299242, -0.405009)",
        "(0.053412, 1.286778, -0.394612)",
        "(0.051719, 1.274783, -0.382880)",
        "(0.050184, 1.264119, -0.370410)",
        "(0.048616, 1.254697, -0.357746)",
        "(0.047876, 1.250304, -0.351250)",
        "(0.046187, 1.241589, -0.337578)",
        "(0.044265, 1.233352, -0.322929)",
        "(0.042368, 1.225946, -0.308551)",
        "(0.040601, 1.219627, -0.294416)",
        "(0.039711, 1.216860, -0.287247)",
        "(0.037609, 1.211917, -0.273175)",
        "(0.035296, 1.207617, -0.259611)",
        "(0.033090, 1.204010, -0.245773)",
        "(0.030859, 1.201474, -0.231575)",
        "(0.029741, 1.200637, -0.224629)",
        "(0.020587, 1.197791, -0.211285)",
        "(0.018208, 1.197175, -0.197372)",
        "(0.016256, 1.197814, -0.183314)",
        "(0.014596, 1.199354, -0.169125)",
        "(0.013891, 1.200489, -0.162086)",
        "(0.012543, 1.203262, -0.148204)",
        "(0.011411, 1.206606, -0.134535)",
        "(0.010368, 1.210469, -0.121243)",
        "(0.009396, 1.214960, -0.108280)",
        "(0.008891, 1.217546, -0.102029)",
        "(0.007849, 1.223058, -0.089940)",
        "(0.006881, 1.229239, -0.078230)",
        "(0.006152, 1.236247, -0.067013)",
        "(0.005340, 1.243731, -0.056492)",
        "(0.004999, 1.247747, -0.051537)",
        "(0.004348, 1.256275, -0.042331)",
        "(0.003710, 1.265789, -0.034431)",
        "(0.003024, 1.275361, -0.027341)",
        "(0.001993, 1.285069, -0.021219)",
        "(0.001350, 1.290227, -0.018717)",
        "(0.000215, 1.300800, -0.013828)",
        "(-0.001140, 1.311503, -0.009457)",
        "(-0.002941, 1.322971, -0.006435)",
        "(-0.004894, 1.335443, -0.004786)",
        "(-0.005890, 1.342143, -0.004315)",
        "(-0.007731, 1.355797, -0.003682)",
        "(-0.009404, 1.370078, -0.003726)",
        "(-0.010710, 1.384991, -0.004542)",
        "(-0.011250, 1.392577, -0.005277)",
        "(-0.012638, 1.407613, -0.006593)",
        "(-0.013640, 1.422634, -0.008380)",
        "(-0.014910, 1.437294, -0.010623)",
        "(-0.016193, 1.451780, -0.013107)",
        "(-0.017349, 1.466279, -0.016035)",
        "(-0.017805, 1.473609, -0.017740)",
        "(-0.018697, 1.488164, -0.021378)",
        "(-0.019765, 1.502473, -0.025598)",
        "(-0.020730, 1.516472, -0.030303)",
        "(-0.021465, 1.530253, -0.035415)",
        "(-0.021537, 1.537126, -0.038079)",
        "(-0.021818, 1.550283, -0.043735)",
        "(-0.022226, 1.563149, -0.049627)",
        "(-0.022938, 1.575418, -0.056136)",
        "(-0.023300, 1.587552, -0.063283)",
        "(-0.023238, 1.593563, -0.067323)",
        "(-0.022926, 1.605492, -0.075613)",
        "(-0.022273, 1.617033, -0.084328)",
        "(-0.021404, 1.627871, -0.093224)",
        "(-0.020296, 1.637975, -0.102337)",
        "(-0.019613, 1.642794, -0.107050)",
        "(-0.017960, 1.652235, -0.116993)",
        "(-0.016100, 1.661136, -0.127376)",
        "(-0.014092, 1.668947, -0.137727)",
        "(-0.012321, 1.675843, -0.148311)",
        "(-0.011419, 1.679022, -0.153778)",
        "(-0.009371, 1.684785, -0.165204)",
        "(-0.006971, 1.690014, -0.177240)",
        "(-0.004947, 1.694331, -0.189661)",
        "(-0.002686, 1.697918, -0.202523)",
        "(-0.001678, 1.699398, -0.209081)",
        "(0.000295, 1.701876, -0.222197)",
        "(0.002613, 1.703296, -0.235340)",
        "(0.004838, 1.703914, -0.248520)",
        "(0.006701, 1.703315, -0.261606)",
        "(0.007648, 1.702681, -0.267990)",
        "(0.009749, 1.700933, -0.280326)",
        "(0.011718, 1.698406, -0.292379)",
        "(0.013261, 1.694558, -0.303698)",
        "(0.014439, 1.689608, -0.314702)",
        "(0.014935, 1.686888, -0.320085)",
        "(0.015784, 1.680808, -0.330789)",
        "(0.016516, 1.674043, -0.341632)",
        "(0.017004, 1.666360, -0.352342)",
        "(0.017339, 1.658069, -0.362555)",
        "(0.017503, 1.653810, -0.367519)",
        "(0.017742, 1.644951, -0.377451)",
        "(0.018074, 1.635584, -0.387018)",
        "(0.018420, 1.625787, -0.395899)",
        "(0.018509, 1.620775, -0.400141)",
        "(0.018731, 1.610584, -0.408275)",
        "(0.018959, 1.599955, -0.415449)",
        "(0.019357, 1.589173, -0.421961)",
        "(0.019558, 1.578077, -0.427910)",
        "(0.019561, 1.572373, -0.430515)",
        "(0.019687, 1.560864, -0.435254)",
        "(0.019916, 1.549257, -0.439614)",
        "(0.020158, 1.537542, -0.443493)",
        "(0.020532, 1.525741, -0.446786)",
        "(0.020730, 1.513821, -0.449497)",
        "(0.020848, 1.507785, -0.450611)",
        "(0.020999, 1.495610, -0.452438)",
        "(0.020920, 1.483319, -0.453728)",
        "(0.020966, 1.470849, -0.454344)",
        "(0.020796, 1.458198, -0.454069)",
        "(0.020444, 1.451843, -0.453684)",
        "(0.019858, 1.439276, -0.452277)",
        "(0.019866, 1.427256, -0.450349)",
        "(0.019877, 1.415321, -0.447960)",
        "(0.019527, 1.403258, -0.444305)",
        "(0.019270, 1.397127, -0.441923)",
        "(0.018475, 1.384807, -0.436720)",
        "(0.017845, 1.372885, -0.430569)",
        "(0.017276, 1.360940, -0.423854)",
        "(0.016772, 1.349363, -0.416879)",
        "(0.016458, 1.343761, -0.413117)",
        "(0.015608, 1.332596, -0.405165)",
        "(0.014740, 1.321728, -0.396874)",
        "(0.013757, 1.311165, -0.388076)",
        "(0.012494, 1.301006, -0.377937)",
        "(0.012012, 1.296450, -0.372732)",
        "(0.011102, 1.287534, -0.361729)",
        "(0.009613, 1.278609, -0.350192)",
        "(0.008227, 1.270192, -0.338173)",
        "(0.006868, 1.262431, -0.326139)",
        "(0.006347, 1.258971, -0.320143)",
        "(0.005050, 1.252302, -0.308221)",
        "(0.003366, 1.245537, -0.295591)",
        "(0.001754, 1.239193, -0.282180)",
        "(0.000479, 1.233850, -0.268709)",
        "(-0.000133, 1.231526, -0.261980)",
        "(-0.001043, 1.227357, -0.248521)",
        "(-0.002079, 1.223833, -0.234782)",
        "(-0.002909, 1.221054, -0.221028)",
        "(-0.003467, 1.219253, -0.207381)",
        "(-0.003735, 1.218537, -0.200404)",
        "(-0.006305, 1.217019, -0.186578)",
        "(-0.009052, 1.215956, -0.173051)",
        "(-0.009169, 1.216282, -0.159263)",
        "(-0.009066, 1.216784, -0.152399)",
        "(-0.008936, 1.218178, -0.139014)",
        "(-0.008681, 1.220627, -0.126210)",
        "(-0.008547, 1.223706, -0.113610)",
        "(-0.008342, 1.227718, -0.101441)",
        "(-0.008070, 1.232639, -0.089824)",
        "(-0.008006, 1.235452, -0.084258)",
        "(-0.007999, 1.241698, -0.073696)",
        "(-0.008116, 1.248836, -0.064062)",
        "(-0.008119, 1.256449, -0.054731)",
        "(-0.007944, 1.264735, -0.045963)",
        "(-0.007982, 1.269262, -0.042064)",
        "(-0.008111, 1.278743, -0.034619)",
        "(-0.008425, 1.288933, -0.028159)",
        "(-0.008695, 1.299808, -0.022479)",
        "(-0.008983, 1.311075, -0.017417)",
        "(-0.009107, 1.316737, -0.015052)",
        "(-0.009495, 1.328182, -0.010464)",
        "(-0.009865, 1.340257, -0.006616)",
        "(-0.009957, 1.353295, -0.003880)",
        "(-0.010340, 1.366313, -0.001484)",
        "(-0.010547, 1.372880, -0.000519)",
        "(-0.010847, 1.386524, 0.000694)",
        "(-0.011345, 1.400522, 0.001136)",
        "(-0.011995, 1.414409, 0.001542)",
        "(-0.012469, 1.428119, 0.002000)",
        "(-0.012602, 1.434950, 0.002216)",
        "(-0.012742, 1.448802, 0.002632)",
        "(-0.012415, 1.462664, 0.003270)",
        "(-0.011635, 1.477211, 0.003451)",
        "(-0.010496, 1.492339, 0.003118)",
        "(-0.009702, 1.499924, 0.002906)",
        "(-0.007944, 1.515060, 0.002665)",
        "(-0.005933, 1.530195, 0.002220)",
        "(-0.003777, 1.545490, 0.000961)",
        "(-0.002027, 1.560380, -0.000795)",
        "(-0.001348, 1.567634, -0.001976)",
        "(0.000040, 1.582134, -0.004951)",
        "(0.001437, 1.596585, -0.008949)",
        "(0.002668, 1.610942, -0.013979)",
        "(0.004078, 1.624933, -0.019889)",
        "(0.004789, 1.631700, -0.023051)",
        "(0.006132, 1.644819, -0.029646)",
        "(0.007522, 1.657232, -0.036839)",
        "(0.008878, 1.668795, -0.044551)",
        "(0.010299, 1.679641, -0.052363)",
        "(0.011245, 1.684831, -0.056310)",
        "(0.013103, 1.694703, -0.064232)",
        "(0.015105, 1.703610, -0.072137)",
        "(0.017450, 1.711914, -0.079911)",
        "(0.020064, 1.719930, -0.088220)",
        "(0.021273, 1.723638, -0.092420)",
        "(0.023612, 1.730209, -0.100785)",
        "(0.026107, 1.736084, -0.109637)",
        "(0.028804, 1.741391, -0.119327)",
        "(0.031239, 1.745616, -0.129569)",
        "(0.032385, 1.747281, -0.134900)",
        "(0.034314, 1.750069, -0.145769)",
        "(0.035828, 1.751974, -0.156841)",
        "(0.037116, 1.753065, -0.168260)",
        "(0.038747, 1.753499, -0.180315)",
        "(0.039504, 1.753438, -0.186560)",
        "(0.040647, 1.752546, -0.198975)",
        "(0.041589, 1.750489, -0.211334)",
        "(0.042127, 1.747304, -0.223784)",
        "(0.042425, 1.742897, -0.236292)",
        "(0.042415, 1.740276, -0.242657)",
        "(0.042159, 1.734426, -0.255461)",
        "(0.041471, 1.727409, -0.268037)",
        "(0.040510, 1.719352, -0.280498)",
        "(0.040090, 1.714957, -0.286746)",
        "(0.039358, 1.706106, -0.299124)",
        "(0.038744, 1.696441, -0.311222)",
        "(0.038082, 1.685829, -0.322874)",
        "(0.037274, 1.674006, -0.333803)",
        "(0.035998, 1.661138, -0.344087)",
        "(0.035181, 1.654316, -0.349020)",
        "(0.033866, 1.640306, -0.358320)",
        "(0.033095, 1.626110, -0.366913)",
        "(0.032331, 1.611648, -0.374564)",
        "(0.031267, 1.596528, -0.380889)",
        "(0.030832, 1.588839, -0.383638)",
        "(0.030222, 1.573488, -0.388544)",
        "(0.029572, 1.558084, -0.392704)",
        "(0.028870, 1.542399, -0.395753)",
        "(0.028295, 1.526474, -0.397911)",
        "(0.028073, 1.518443, -0.398721)",
        "(0.027402, 1.502268, -0.399941)",
        "(0.026206, 1.485950, -0.399957)",
        "(0.025055, 1.469987, -0.398970)",
        "(0.024399, 1.454433, -0.397381)",
        "(0.024029, 1.446845, -0.396347)",
        "(0.022659, 1.431645, -0.393603)",
        "(0.021336, 1.416994, -0.389613)",
        "(0.020475, 1.403118, -0.384844)",
        "(0.019924, 1.389719, -0.379516)",
        "(0.019512, 1.383074, -0.376552)",
        "(0.018266, 1.369564, -0.369592)",
        "(0.017305, 1.356269, -0.362134)",
        "(0.016807, 1.343319, -0.353918)",
        "(0.016197, 1.330447, -0.345257)",
        "(0.015726, 1.324186, -0.340629)",
        "(0.014916, 1.311886, -0.331298)",
        "(0.014195, 1.300323, -0.321597)",
        "(0.013709, 1.289650, -0.311788)",
        "(0.012968, 1.279345, -0.301770)",
        "(0.012622, 1.274464, -0.296429)",
        "(0.011951, 1.265467, -0.284853)",
        "(0.011525, 1.257328, -0.272946)",
        "(0.011391, 1.250097, -0.260876)",
        "(0.011181, 1.242965, -0.248067)",
        "(0.011133, 1.239579, -0.241097)",
        "(0.011133, 1.233190, -0.226930)",
        "(0.011021, 1.227647, -0.212538)",
        "(0.008949, 1.222465, -0.198543)",
        "(0.005276, 1.217966, -0.185274)",
        "(0.005238, 1.216457, -0.178473)",
        "(0.005204, 1.214289, -0.164475)",
        "(0.005340, 1.213095, -0.150496)",
        "(0.005683, 1.213421, -0.136953)",
        "(0.006050, 1.214757, -0.123883)",
        "(0.006253, 1.215776, -0.117444)",
        "(0.006779, 1.218481, -0.104757)",
        "(0.007256, 1.222279, -0.093150)",
        "(0.007470, 1.227133, -0.082427)",
        "(0.007640, 1.232683, -0.071801)",
        "(0.007709, 1.235762, -0.066709)",
        "(0.007827, 1.242557, -0.057204)",
        "(0.008029, 1.250247, -0.048408)",
        "(0.008116, 1.258555, -0.040471)",
        "(0.008047, 1.262943, -0.036941)",
        "(0.007800, 1.271782, -0.030102)",
        "(0.007547, 1.281351, -0.024331)",
        "(0.007169, 1.291814, -0.019724)",
        "(0.006613, 1.302804, -0.016082)",
        "(0.005773, 1.314011, -0.013350)",
        "(0.005216, 1.319805, -0.012403)",
        "(0.003781, 1.331661, -0.011038)",
        "(0.002116, 1.343933, -0.010503)",
        "(0.000427, 1.356745, -0.010461)",
        "(-0.001423, 1.370088, -0.011005)",
        "(-0.002359, 1.377026, -0.011552)",
        "(-0.004137, 1.390909, -0.012770)",
        "(-0.005401, 1.405093, -0.013953)",
        "(-0.006711, 1.419718, -0.015464)",
        "(-0.008483, 1.434639, -0.017242)",
        "(-0.009444, 1.442024, -0.018113)",
        "(-0.010626, 1.457336, -0.019888)",
        "(-0.011200, 1.473256, -0.022166)",
        "(-0.011393, 1.489510, -0.024875)",
        "(-0.011280, 1.505714, -0.027573)",
        "(-0.010964, 1.513705, -0.028827)",
        "(-0.009923, 1.529363, -0.031308)",
        "(-0.008617, 1.544532, -0.033906)",
        "(-0.007157, 1.559183, -0.036760)",
        "(-0.005442, 1.573519, -0.040079)",
        "(-0.004450, 1.580443, -0.041926)",
        "(-0.002365, 1.593963, -0.046091)",
        "(-0.000718, 1.607048, -0.051057)",
        "(0.000810, 1.618428, -0.056406)",
        "(0.002691, 1.629607, -0.062650)",
        "(0.003568, 1.635205, -0.066066)",
        "(0.004849, 1.646232, -0.073067)",
        "(0.006467, 1.656811, -0.080692)",
        "(0.008072, 1.667128, -0.089201)",
        "(0.009749, 1.676903, -0.098334)",
        "(0.010862, 1.681701, -0.103239)",
        "(0.013412, 1.690974, -0.113664)",
        "(0.016294, 1.699171, -0.124656)",
        "(0.019160, 1.706204, -0.135787)",
        "(0.022116, 1.712297, -0.147247)",
        "(0.023637, 1.715070, -0.153202)",
        "(0.026469, 1.719786, -0.165263)",
        "(0.028608, 1.723151, -0.177444)",
        "(0.030631, 1.725353, -0.189895)",
        "(0.032474, 1.727017, -0.202905)",
        "(0.032782, 1.727594, -0.209522)",
        "(0.032792, 1.727771, -0.222640)",
        "(0.032970, 1.726736, -0.235584)",
        "(0.033522, 1.725058, -0.248541)",
        "(0.034295, 1.723035, -0.261223)",
        "(0.034733, 1.721782, -0.267431)",
        "(0.035678, 1.718730, -0.279491)",
        "(0.036675, 1.714643, -0.290499)",
        "(0.037731, 1.709873, -0.300715)",
        "(0.038325, 1.704626, -0.310476)",
        "(0.038309, 1.701627, -0.314961)",
        "(0.038211, 1.695049, -0.323305)",
        "(0.037752, 1.687806, -0.330883)",
        "(0.036973, 1.679870, -0.337586)",
        "(0.036577, 1.671743, -0.343753)",
        "(0.036258, 1.667570, -0.346688)",
        "(0.035359, 1.658879, -0.352076)",
        "(0.034589, 1.649833, -0.356785)",
        "(0.033902, 1.640685, -0.361183)",
        "(0.032956, 1.631201, -0.365457)",
        "(0.032433, 1.626161, -0.367490)",
        "(0.031144, 1.615644, -0.371259)",
        "(0.029549, 1.604679, -0.374702)",
        "(0.027856, 1.593346, -0.377887)",
        "(0.026296, 1.581640, -0.380804)",
        "(0.025424, 1.575571, -0.382089)",
        "(0.023547, 1.563021, -0.384629)",
        "(0.021705, 1.550147, -0.386800)",
        "(0.020172, 1.537163, -0.388449)",
        "(0.018754, 1.524053, -0.389777)",
        "(0.018000, 1.517354, -0.390171)",
        "(0.016446, 1.503762, -0.390481)",
        "(0.014551, 1.489842, -0.390170)",
        "(0.012971, 1.476206, -0.389276)",
        "(0.011690, 1.462994, -0.387914)",
        "(0.011131, 1.456649, -0.387120)",
        "(0.010162, 1.444221, -0.385180)",
        "(0.009384, 1.432343, -0.382661)",
        "(0.008457, 1.420812, -0.379475)",
        "(0.007610, 1.409271, -0.375577)",
        "(0.007359, 1.403673, -0.373454)",
        "(0.006990, 1.392401, -0.369065)",
        "(0.006415, 1.380970, -0.364284)",
        "(0.005993, 1.369590, -0.358868)",
        "(0.005686, 1.358437, -0.352910)",
        "(0.005476, 1.352910, -0.349646)",
        "(0.005205, 1.341888, -0.342405)",
        "(0.005176, 1.331341, -0.334251)",
        "(0.004998, 1.321080, -0.325360)",
        "(0.004904, 1.311329, -0.315986)",
        "(0.004858, 1.306618, -0.311177)",
        "(0.004641, 1.297489, -0.301340)",
        "(0.004259, 1.288781, -0.291285)",
        "(0.003893, 1.280612, -0.281582)",
        "(0.003404, 1.273105, -0.272438)",
        "(0.003168, 1.269778, -0.267869)",
        "(0.002852, 1.264018, -0.258908)",
        "(0.002457, 1.259409, -0.250193)",
        "(0.002043, 1.255493, -0.241085)",
        "(0.001293, 1.252175, -0.231269)",
        "(0.000956, 1.250934, -0.226162)",
        "(-0.001680, 1.248777, -0.215599)",
        "(-0.005516, 1.247267, -0.204335)",
        "(-0.006202, 1.247790, -0.192014)",
        "(-0.006592, 1.249621, -0.179323)",
        "(-0.006673, 1.250897, -0.172725)",
        "(-0.006573, 1.253869, -0.158912)",
        "(-0.006318, 1.257403, -0.144478)",
        "(-0.005760, 1.261687, -0.129890)",
        "(-0.004896, 1.266730, -0.115720)",
        "(-0.004256, 1.269847, -0.108990)",
        "(-0.003285, 1.276228, -0.095960)",
        "(-0.002340, 1.283432, -0.083588)",
        "(-0.001281, 1.291247, -0.071964)",
        "(-0.000497, 1.299725, -0.061552)",
        "(-0.000255, 1.304253, -0.056889)",
        "(-0.000054, 1.313435, -0.048233)",
        "(-0.000161, 1.323292, -0.040603)",
        "(-0.000172, 1.333799, -0.033888)",
        "(-0.000378, 1.344936, -0.028198)",
        "(-0.000617, 1.350736, -0.025870)",
        "(-0.001055, 1.362899, -0.021901)",
        "(-0.001544, 1.375739, -0.018927)",
        "(-0.001884, 1.389202, -0.016954)",
        "(-0.002064, 1.396095, -0.016188)",
        "(-0.002279, 1.410354, -0.015301)",
        "(-0.002377, 1.425021, -0.014939)",
        "(-0.002233, 1.440271, -0.015387)",
        "(-0.001837, 1.455820, -0.016260)",
        "(-0.001177, 1.471616, -0.017900)",
        "(-0.000816, 1.479473, -0.018891)",
        "(-0.000135, 1.494926, -0.020969)",
        "(0.000623, 1.510495, -0.023438)",
        "(0.001751, 1.526410, -0.026592)",
        "(0.002944, 1.542063, -0.030081)",
        "(0.003387, 1.549761, -0.031817)",
        "(0.004241, 1.564989, -0.035322)",
        "(0.005606, 1.580350, -0.039241)",
        "(0.007179, 1.595682, -0.043902)",
        "(0.008555, 1.610737, -0.048771)",
        "(0.009380, 1.618062, -0.051144)",
        "(0.011460, 1.632671, -0.056032)",
        "(0.013873, 1.647169, -0.061239)",
        "(0.016561, 1.661379, -0.066562)",
        "(0.019394, 1.675401, -0.071995)",
        "(0.020843, 1.682268, -0.074847)",
        "(0.023962, 1.695753, -0.080994)",
        "(0.027164, 1.708783, -0.087669)",
        "(0.030196, 1.721000, -0.094570)",
        "(0.034074, 1.732532, -0.101815)",
        "(0.036041, 1.738044, -0.105594)",
        "(0.039925, 1.748767, -0.113207)",
        "(0.044608, 1.758493, -0.121125)",
        "(0.049417, 1.767015, -0.129753)",
        "(0.053297, 1.773918, -0.138644)",
        "(0.055234, 1.776820, -0.143278)",
        "(0.059230, 1.781510, -0.153550)",
        "(0.062813, 1.785136, -0.164598)",
        "(0.065707, 1.787148, -0.176144)",
        "(0.068016, 1.787825, -0.188552)",
        "(0.068844, 1.787695, -0.195141)",
        "(0.070442, 1.786976, -0.208615)",
        "(0.071718, 1.785068, -0.222433)",
        "(0.072723, 1.782017, -0.236340)",
        "(0.073551, 1.778042, -0.250119)",
        "(0.073881, 1.775758, -0.256918)",
        "(0.074182, 1.770501, -0.270254)",
        "(0.073691, 1.763971, -0.283121)",
        "(0.072278, 1.755995, -0.295444)",
        "(0.070580, 1.746888, -0.307470)",
        "(0.069750, 1.741957, -0.313478)",
        "(0.068310, 1.731636, -0.325451)",
        "(0.066996, 1.720780, -0.337120)",
        "(0.065973, 1.709506, -0.348376)",
        "(0.065217, 1.697530, -0.359431)",
        "(0.064763, 1.691255, -0.364760)",
        "(0.063446, 1.678309, -0.375011)",
        "(0.062218, 1.664822, -0.384883)",
        "(0.061476, 1.651069, -0.394416)",
        "(0.060707, 1.637032, -0.403378)",
        "(0.060373, 1.630047, -0.407597)",
        "(0.059821, 1.616052, -0.415703)",
        "(0.059293, 1.601547, -0.423246)",
        "(0.058710, 1.586668, -0.429989)",
        "(0.058232, 1.571936, -0.436155)",
        "(0.058184, 1.564623, -0.438967)",
        "(0.058405, 1.550141, -0.444210)",
        "(0.058712, 1.535666, -0.448462)",
        "(0.059010, 1.521285, -0.451508)",
        "(0.058950, 1.513987, -0.452920)",
        "(0.058683, 1.499019, -0.455369)",
        "(0.058526, 1.483779, -0.457146)",
        "(0.058117, 1.468540, -0.458283)",
        "(0.057876, 1.453505, -0.459173)",
        "(0.057995, 1.438764, -0.459583)",
        "(0.058056, 1.431370, -0.459262)",
        "(0.057963, 1.416383, -0.457771)",
        "(0.057889, 1.401387, -0.455357)",
        "(0.057561, 1.386160, -0.451490)",
        "(0.056909, 1.370703, -0.446125)",
        "(0.056494, 1.363042, -0.443199)",
        "(0.055790, 1.348085, -0.437160)",
        "(0.055193, 1.334360, -0.430874)",
        "(0.054626, 1.321023, -0.423589)",
        "(0.053565, 1.307639, -0.415402)",
        "(0.052922, 1.301048, -0.410898)",
        "(0.051705, 1.288355, -0.401129)",
        "(0.050600, 1.276255, -0.390244)",
        "(0.049433, 1.264717, -0.378517)",
        "(0.048371, 1.254138, -0.366194)",
        "(0.047836, 1.249149, -0.359718)",
        "(0.046798, 1.239194, -0.346045)",
        "(0.045324, 1.229261, -0.331400)",
        "(0.043866, 1.219977, -0.316243)",
        "(0.042271, 1.211566, -0.301296)",
        "(0.041546, 1.207713, -0.293845)",
        "(0.040135, 1.200104, -0.278452)",
        "(0.038523, 1.193269, -0.262406)",
        "(0.034675, 1.187437, -0.246798)",
        "(0.031239, 1.184708, -0.239072)",
        "(0.029912, 1.180908, -0.223449)",
        "(0.028764, 1.178358, -0.207842)",
        "(0.027713, 1.176620, -0.192569)",
        "(0.026715, 1.175739, -0.177469)",
        "(0.025846, 1.175926, -0.162484)",
        "(0.025399, 1.176359, -0.155246)",
        "(0.024428, 1.177632, -0.141219)",
        "(0.023341, 1.179126, -0.127321)",
        "(0.022377, 1.181241, -0.113688)",
        "(0.021384, 1.184520, -0.101416)",
        "(0.020814, 1.186722, -0.095923)",
        "(0.019438, 1.191559, -0.085566)",
        "(0.017819, 1.197029, -0.076062)",
        "(0.016292, 1.203564, -0.067740)",
        "(0.014736, 1.210888, -0.060425)",
        "(0.013919, 1.214875, -0.057233)",
        "(0.012085, 1.223332, -0.051792)",
        "(0.009920, 1.232440, -0.047559)",
        "(0.007590, 1.242395, -0.044468)",
        "(0.005141, 1.253306, -0.042446)",
        "(0.004017, 1.259246, -0.041633)",
        "(0.001884, 1.271986, -0.040513)",
        "(-0.000649, 1.285626, -0.040385)",
        "(-0.003268, 1.300107, -0.041007)",
        "(-0.005605, 1.315897, -0.042057)",
        "(-0.006626, 1.324344, -0.042750)",
        "(-0.008439, 1.341826, -0.044022)",
        "(-0.009906, 1.359694, -0.045139)",
        "(-0.011088, 1.377979, -0.046399)",
        "(-0.011977, 1.396739, -0.047821)",
        "(-0.012167, 1.406275, -0.048662)",
        "(-0.012304, 1.425620, -0.050652)",
        "(-0.012255, 1.445154, -0.052937)",
        "(-0.011825, 1.464643, -0.055326)",
        "(-0.011505, 1.474426, -0.056552)",
        "(-0.010967, 1.494013, -0.059018)",
        "(-0.010034, 1.513766, -0.061637)",
        "(-0.008598, 1.534024, -0.064902)",
        "(-0.007120, 1.554586, -0.068556)",
        "(-0.006309, 1.564715, -0.070288)",
        "(-0.004002, 1.585037, -0.073719)",
        "(-0.001032, 1.605609, -0.077382)",
        "(0.001800, 1.625696, -0.080892)",
        "(0.005168, 1.645529, -0.084564)",
        "(0.009059, 1.665129, -0.088336)",
        "(0.011227, 1.674638, -0.090126)",
        "(0.015806, 1.692938, -0.093543)",
        "(0.021186, 1.710081, -0.096781)",
        "(0.027130, 1.725884, -0.099748)",
        "(0.033320, 1.739931, -0.102864)",
        "(0.036435, 1.746084, -0.104568)",
        "(0.042489, 1.756964, -0.108416)",
        "(0.047688, 1.765504, -0.113445)",
        "(0.051744, 1.771987, -0.120012)",
        "(0.054713, 1.776757, -0.128328)",
        "(0.055995, 1.778528, -0.133257)",
        "(0.058183, 1.781115, -0.143910)",
        "(0.059599, 1.782239, -0.155580)",
        "(0.060448, 1.782066, -0.168092)",
        "(0.060922, 1.780653, -0.181452)",
        "(0.061018, 1.779380, -0.188463)",
        "(0.061106, 1.776137, -0.202733)",
        "(0.060677, 1.771724, -0.217413)",
        "(0.059984, 1.766236, -0.232317)",
        "(0.059317, 1.759804, -0.247174)",
        "(0.058929, 1.756112, -0.254495)",
        "(0.057913, 1.747887, -0.268877)",
        "(0.056414, 1.738193, -0.282774)",
        "(0.054490, 1.727490, -0.296166)",
        "(0.052290, 1.716185, -0.308917)",
        "(0.051118, 1.710252, -0.314993)",
        "(0.049047, 1.697583, -0.326154)",
        "(0.047163, 1.684479, -0.336861)",
        "(0.045210, 1.670836, -0.346620)",
        "(0.043433, 1.657133, -0.355885)",
        "(0.042695, 1.650392, -0.360136)",
        "(0.041445, 1.636847, -0.368162)",
        "(0.040389, 1.622722, -0.374950)",
        "(0.038752, 1.608214, -0.380600)",
        "(0.036954, 1.593837, -0.385178)",
        "(0.036463, 1.586671, -0.387025)",
        "(0.035355, 1.571668, -0.390320)",
        "(0.033377, 1.555884, -0.392683)",
        "(0.030855, 1.540035, -0.394085)",
        "(0.029410, 1.524778, -0.394551)",
        "(0.029053, 1.517246, -0.394423)",
        "(0.028025, 1.501771, -0.393494)",
        "(0.026334, 1.486034, -0.391601)",
        "(0.024966, 1.470565, -0.388743)",
        "(0.023930, 1.455331, -0.384944)",
        "(0.023415, 1.447727, -0.382745)",
        "(0.022326, 1.432565, -0.378028)",
        "(0.021549, 1.417600, -0.372187)",
        "(0.021119, 1.403245, -0.365800)",
        "(0.020648, 1.388825, -0.358512)",
        "(0.020356, 1.381634, -0.354467)",
        "(0.019896, 1.367622, -0.346067)",
        "(0.019667, 1.354007, -0.337050)",
        "(0.019482, 1.340827, -0.327304)",
        "(0.019003, 1.327577, -0.316854)",
        "(0.018736, 1.321080, -0.311376)",
        "(0.018363, 1.308465, -0.300066)",
        "(0.018182, 1.296269, -0.288026)",
        "(0.017980, 1.284196, -0.275155)",
        "(0.017856, 1.272351, -0.261546)",
        "(0.017859, 1.266532, -0.254511)",
        "(0.014876, 1.254210, -0.239764)",
        "(0.014592, 1.243105, -0.224489)",
        "(0.015000, 1.232460, -0.208300)",
        "(0.015889, 1.222637, -0.191902)",
        "(0.016648, 1.218427, -0.183609)",
        "(0.017975, 1.210338, -0.167090)",
        "(0.019291, 1.203902, -0.150581)",
        "(0.020525, 1.198689, -0.134437)",
        "(0.021808, 1.195339, -0.119017)",
        "(0.022375, 1.193900, -0.111362)",
        "(0.023382, 1.192433, -0.096524)",
        "(0.024290, 1.192679, -0.082845)",
        "(0.025208, 1.194652, -0.070380)",
        "(0.025946, 1.197582, -0.058629)",
        "(0.026192, 1.199377, -0.053188)",
        "(0.026622, 1.203697, -0.043345)",
        "(0.026737, 1.209344, -0.035477)",
        "(0.026414, 1.216139, -0.029329)",
        "(0.025441, 1.224024, -0.025188)",
        "(0.024631, 1.228321, -0.023790)",
        "(0.022770, 1.237367, -0.021637)",
        "(0.020408, 1.247425, -0.020775)",
        "(0.017577, 1.258366, -0.020964)",
        "(0.014178, 1.270015, -0.021814)",
        "(0.012345, 1.276438, -0.022650)",
        "(0.008871, 1.290308, -0.024659)",
        "(0.005532, 1.305089, -0.026657)",
        "(0.002399, 1.320850, -0.028828)",
        "(-0.000528, 1.337176, -0.031025)",
        "(-0.001947, 1.345387, -0.031858)",
        "(-0.004676, 1.362185, -0.033388)",
        "(-0.007072, 1.379828, -0.035370)",
        "(-0.009153, 1.397786, -0.037496)",
        "(-0.011507, 1.415913, -0.039586)",
        "(-0.012558, 1.425347, -0.040865)",
        "(-0.014273, 1.444731, -0.043927)",
        "(-0.015493, 1.464559, -0.047270)",
        "(-0.016168, 1.484880, -0.050658)",
        "(-0.016050, 1.505590, -0.054186)",
        "(-0.015749, 1.515692, -0.055742)",
        "(-0.014978, 1.535577, -0.058758)",
        "(-0.013687, 1.555539, -0.062184)",
        "(-0.011641, 1.575486, -0.066242)",
        "(-0.009163, 1.595071, -0.070954)",
        "(-0.007896, 1.604600, -0.073541)",
        "(-0.005631, 1.622960, -0.078795)",
        "(-0.003012, 1.640433, -0.084369)",
        "(0.000488, 1.657314, -0.090536)",
        "(0.002364, 1.665265, -0.093715)",
        "(0.005949, 1.680169, -0.099943)",
        "(0.009647, 1.693788, -0.106390)",
        "(0.013691, 1.706268, -0.113432)",
        "(0.018171, 1.717558, -0.121521)",
        "(0.020418, 1.722214, -0.125579)",
        "(0.024369, 1.730477, -0.133970)",
        "(0.027579, 1.737243, -0.142733)"
    ],
    "rightHandRotations": [
        "(9.211463, 261.092600, 269.597200)",
        "(9.200736, 261.035500, 269.591100)",
        "(9.202808, 260.976900, 269.591800)",
        "(9.217576, 260.920400, 269.579800)",
        "(9.241503, 260.865700, 269.573800)",
        "(9.239915, 260.796700, 269.539200)",
        "(9.252982, 260.744500, 269.511800)",
        "(9.274412, 260.729300, 269.527600)",
        "(9.294633, 260.716700, 269.566000)",
        "(9.296452, 260.666400, 269.664900)",
        "(9.278685, 260.612600, 269.779800)",
        "(9.068563, 260.625600, 270.220900)",
        "(8.987084, 260.617000, 270.297000)",
        "(8.971720, 260.619000, 270.267400)",
        "(8.935246, 260.604800, 270.270500)",
        "(8.793951, 260.700300, 270.485500)",
        "(8.652057, 261.222900, 271.673200)",
        "(8.333076, 261.479800, 272.671600)",
        "(8.246315, 261.524400, 272.840600)",
        "(8.142011, 261.605000, 272.895400)",
        "(8.091423, 261.642900, 273.210700)",
        "(7.670115, 262.049700, 274.789800)",
        "(6.815802, 262.677200, 277.374900)",
        "(6.222874, 262.848300, 278.463300)",
        "(5.225780, 263.116600, 280.166400)",
        "(4.956975, 263.450900, 280.965500)",
        "(4.804393, 264.070600, 281.739200)",
        "(4.606532, 264.621700, 282.675100)",
        "(4.332636, 264.729900, 282.959800)",
        "(4.106187, 264.977000, 283.671600)",
        "(4.099229, 265.234500, 284.305100)",
        "(4.095090, 265.674300, 285.032700)",
        "(3.837054, 266.112400, 285.989000)",
        "(3.619237, 266.294700, 286.502900)",
        "(3.336021, 266.395400, 287.245300)",
        "(3.254340, 266.444500, 287.660700)",
        "(3.168413, 266.614200, 288.034200)",
        "(2.968010, 266.807100, 288.363900)",
        "(2.749019, 266.874000, 288.486900)",
        "(1.868133, 267.207700, 289.505600)",
        "(0.938534, 267.509900, 291.085600)",
        "(0.109737, 267.909900, 292.415100)",
        "(358.908400, 268.594100, 294.244600)",
        "(357.985500, 269.092400, 295.866000)",
        "(355.791900, 270.218600, 299.461000)",
        "(353.724600, 271.164000, 302.752200)",
        "(350.617100, 272.070900, 307.615300)",
        "(347.300300, 272.655300, 311.317400)",
        "(345.408200, 272.965900, 313.162600)",
        "(341.637300, 273.479100, 317.077100)",
        "(338.745000, 273.677400, 320.041900)",
        "(337.075500, 273.813400, 321.240400)",
        "(335.066400, 273.531400, 322.842900)",
        "(333.882400, 273.505900, 323.923300)",
        "(331.767500, 273.746800, 325.129900)",
        "(330.210000, 273.745700, 325.864400)",
        "(328.614900, 273.457800, 326.981600)",
        "(326.438400, 273.566500, 327.896500)",
        "(325.711200, 273.683000, 328.281200)",
        "(324.545700, 273.658100, 328.893400)",
        "(323.194900, 273.699800, 329.678300)",
        "(322.200000, 273.549100, 330.732000)",
        "(320.315500, 273.335300, 331.565600)",
        "(319.504800, 273.278000, 331.970100)",
        "(318.669700, 273.054000, 333.078500)",
        "(317.262700, 272.728900, 333.778600)",
        "(315.536600, 272.568800, 334.577100)",
        "(314.492700, 272.219000, 335.615700)",
        "(314.035300, 272.207300, 336.076500)",
        "(312.924900, 272.300800, 336.441500)",
        "(311.579300, 272.285200, 336.924000)",
        "(310.035900, 271.831100, 337.907300)",
        "(309.317200, 271.936500, 338.203500)",
        "(309.299300, 271.945500, 338.356500)",
        "(308.476200, 271.884700, 338.376600)",
        "(307.190800, 271.912800, 338.768200)",
        "(305.720100, 271.536300, 339.746600)",
        "(305.273400, 271.577800, 340.144700)",
        "(305.224400, 271.719000, 340.246300)",
        "(304.854200, 271.740700, 340.660900)",
        "(303.945200, 272.148200, 340.689400)",
        "(303.109600, 272.125800, 341.153200)",
        "(303.059700, 272.274900, 341.480200)",
        "(303.286200, 272.539400, 341.406200)",
        "(303.105000, 272.563700, 341.727100)",
        "(302.252300, 272.517400, 342.224100)",
        "(301.683000, 272.376100, 342.471100)",
        "(300.795700, 271.625100, 343.696100)",
        "(300.204400, 271.234900, 344.399100)",
        "(299.685100, 270.579600, 345.617600)",
        "(298.877900, 270.081600, 346.190500)",
        "(297.487600, 269.334900, 346.898400)",
        "(296.481400, 268.661000, 347.684700)",
        "(296.154400, 268.187600, 347.943400)",
        "(295.908600, 267.242800, 348.768200)",
        "(295.266400, 267.023700, 349.159500)",
        "(294.593400, 267.309600, 348.318900)",
        "(294.234200, 267.630200, 347.853700)",
        "(294.136300, 267.579300, 347.906400)",
        "(294.168500, 267.311500, 348.111000)",
        "(294.092100, 267.437300, 347.986200)",
        "(293.814800, 267.664500, 347.578500)",
        "(293.531400, 267.534400, 347.761600)",
        "(293.355400, 267.408800, 347.924000)",
        "(293.070300, 267.595000, 347.692100)",
        "(292.938800, 266.886900, 348.548800)",
        "(292.605300, 266.199200, 349.396300)",
        "(292.334000, 266.383200, 349.397900)",
        "(292.223400, 266.609600, 349.338700)",
        "(292.088700, 266.227000, 350.001700)",
        "(291.505800, 266.439900, 349.964200)",
        "(291.114400, 266.544600, 350.207200)",
        "(290.565600, 265.939500, 351.258700)",
        "(290.250400, 265.776100, 351.751400)",
        "(289.499500, 266.915600, 351.080500)",
        "(289.308200, 268.015500, 350.465900)",
        "(288.808700, 268.746200, 350.353900)",
        "(288.350500, 269.908400, 349.847300)",
        "(288.252700, 270.078600, 349.981900)",
        "(287.721400, 270.143000, 350.826100)",
        "(287.273300, 270.730200, 351.074100)",
        "(286.914100, 272.246000, 350.448700)",
        "(286.730100, 274.175100, 349.169500)",
        "(286.656000, 274.696000, 349.071400)",
        "(286.306600, 275.466800, 349.288400)",
        "(286.002900, 276.699300, 348.963100)",
        "(285.837000, 278.264800, 348.225700)",
        "(285.533500, 279.838500, 347.362000)",
        "(285.421700, 280.262500, 347.362200)",
        "(285.270100, 281.095100, 347.595300)",
        "(285.069000, 281.651900, 347.903700)",
        "(284.831200, 282.444800, 347.993200)",
        "(284.969600, 284.401900, 346.738400)",
        "(285.091200, 284.940800, 346.476600)",
        "(285.198600, 286.055800, 346.281900)",
        "(285.260400, 287.633000, 345.458000)",
        "(285.593600, 289.440400, 344.290200)",
        "(285.991000, 291.113100, 343.266900)",
        "(286.217700, 291.627800, 342.949600)",
        "(286.568400, 293.645700, 341.230700)",
        "(287.062700, 296.134200, 339.194800)",
        "(287.887600, 297.507500, 337.919500)",
        "(288.939900, 299.273300, 335.977300)",
        "(289.311400, 300.172500, 335.186300)",
        "(290.301200, 301.585200, 333.948900)",
        "(291.648700, 302.270300, 332.370500)",
        "(292.626700, 302.977600, 331.844700)",
        "(294.521900, 303.610400, 331.380700)",
        "(295.492700, 303.793900, 330.850000)",
        "(297.329900, 303.463700, 330.694200)",
        "(298.777500, 303.956500, 330.360900)",
        "(300.241800, 304.497000, 329.540000)",
        "(301.425900, 304.512800, 329.636700)",
        "(302.116400, 304.618500, 329.585200)",
        "(303.687200, 304.540800, 329.366300)",
        "(305.068200, 304.925300, 328.526400)",
        "(306.448500, 304.785300, 328.429300)",
        "(307.581600, 304.829700, 328.173200)",
        "(308.142800, 305.057900, 327.619100)",
        "(309.616200, 305.051600, 327.138100)",
        "(310.963800, 304.998700, 326.599800)",
        "(312.186500, 304.668500, 326.240000)",
        "(313.283700, 304.308500, 326.249300)",
        "(313.856700, 304.296900, 326.007600)",
        "(315.128700, 304.495700, 325.189100)",
        "(316.305600, 303.933200, 324.809600)",
        "(317.250600, 303.115000, 325.060600)",
        "(318.332500, 302.498900, 324.938800)",
        "(318.853700, 302.167700, 324.793400)",
        "(319.779300, 301.359600, 324.942900)",
        "(320.710300, 300.618900, 324.987300)",
        "(321.819300, 300.137500, 324.492500)",
        "(322.699600, 299.506900, 324.429800)",
        "(323.225300, 299.085000, 324.505800)",
        "(324.050000, 298.193700, 324.550100)",
        "(324.557300, 297.584900, 324.333500)",
        "(325.411700, 296.998800, 323.972400)",
        "(326.158700, 296.125200, 323.966000)",
        "(326.489300, 295.551300, 324.015100)",
        "(326.910800, 295.019500, 323.839600)",
        "(327.679300, 294.435100, 323.420800)",
        "(328.220900, 293.607600, 323.404600)",
        "(328.708300, 292.669000, 323.358800)",
        "(328.910700, 292.282600, 323.350700)",
        "(329.267200, 291.341200, 323.154400)",
        "(329.138300, 290.376900, 323.186400)",
        "(329.023500, 289.437900, 323.096900)",
        "(328.874500, 288.276100, 323.147900)",
        "(328.657600, 287.646500, 323.186600)",
        "(328.049000, 286.810200, 323.111900)",
        "(327.597100, 285.857700, 323.151300)",
        "(326.811900, 284.946000, 323.285100)",
        "(326.171800, 284.334000, 322.891000)",
        "(325.801500, 283.918600, 322.894800)",
        "(324.668400, 283.099000, 323.177900)",
        "(323.531600, 282.470200, 323.172800)",
        "(322.442600, 281.712200, 323.477900)",
        "(321.511300, 281.541400, 323.304100)",
        "(321.161400, 281.498500, 323.133100)",
        "(320.267600, 280.994400, 323.469500)",
        "(318.993200, 280.204800, 324.316000)",
        "(317.912000, 279.548400, 324.795500)",
        "(316.887700, 278.912000, 325.563700)",
        "(316.330900, 278.869000, 325.667000)",
        "(315.265100, 278.476400, 326.055500)",
        "(314.053700, 277.711500, 327.079900)",
        "(312.788400, 277.638300, 327.370400)",
        "(312.332800, 277.545200, 327.583200)",
        "(311.326000, 276.820000, 328.549700)",
        "(310.182500, 276.285200, 329.502400)",
        "(309.115600, 275.814800, 330.277600)",
        "(307.853900, 275.503700, 330.860600)",
        "(306.758200, 275.160400, 331.611600)",
        "(306.173300, 275.006500, 331.876500)",
        "(305.081600, 274.743600, 332.563700)",
        "(303.939700, 274.746700, 333.020100)",
        "(302.829900, 274.893100, 333.237700)",
        "(301.936600, 274.507300, 333.845500)",
        "(301.469900, 274.354900, 334.336500)",
        "(300.372400, 274.340900, 334.762100)",
        "(299.412900, 274.935400, 334.541700)",
        "(298.664900, 275.564700, 334.041100)",
        "(297.849700, 276.026900, 334.079000)",
        "(297.442100, 276.052300, 334.278500)",
        "(296.597000, 276.002900, 334.938900)",
        "(295.871000, 276.347900, 335.094700)",
        "(295.216100, 277.183600, 334.841300)",
        "(294.563800, 278.200000, 334.567000)",
        "(294.316400, 278.896400, 334.038600)",
        "(293.832600, 279.867500, 333.589700)",
        "(293.341100, 280.702700, 333.614000)",
        "(293.025500, 281.580200, 333.582300)",
        "(292.707000, 282.843400, 333.002800)",
        "(292.614200, 283.595900, 332.522000)",
        "(292.448100, 284.868800, 331.905800)",
        "(292.139500, 286.375300, 331.442400)",
        "(292.092300, 287.467500, 331.105100)",
        "(292.087900, 288.386200, 330.997600)",
        "(292.008200, 289.221600, 330.625200)",
        "(292.055300, 291.134200, 329.468700)",
        "(292.156300, 293.176500, 328.156500)",
        "(292.260400, 294.324700, 327.942500)",
        "(292.246300, 295.547900, 327.731400)",
        "(292.231000, 296.442600, 327.184300)",
        "(292.369900, 298.056400, 326.364700)",
        "(292.660600, 299.197900, 326.200600)",
        "(292.712000, 300.489700, 325.808700)",
        "(292.903600, 301.738300, 325.234000)",
        "(293.056600, 302.382300, 324.906200)",
        "(293.252800, 304.080000, 323.807700)",
        "(293.590100, 305.024900, 323.638800)",
        "(293.844100, 305.822200, 323.708600)",
        "(294.279300, 307.246700, 322.742300)",
        "(294.558300, 308.247600, 321.855900)",
        "(295.222400, 309.491500, 320.888700)",
        "(295.788100, 310.389300, 320.864800)",
        "(296.445000, 311.152500, 320.626700)",
        "(297.221100, 311.598400, 320.626500)",
        "(297.641500, 311.806000, 320.652000)",
        "(298.397900, 312.531300, 320.286700)",
        "(299.008900, 312.805300, 320.592400)",
        "(299.880400, 312.885100, 320.825400)",
        "(300.629700, 313.277500, 320.668600)",
        "(301.030300, 313.356400, 320.700200)",
        "(301.974200, 313.601600, 320.798200)",
        "(302.990600, 313.947600, 320.586600)",
        "(303.933500, 314.132000, 320.402500)",
        "(304.866400, 314.252100, 320.435400)",
        "(305.321100, 314.283200, 320.398200)",
        "(306.184000, 314.694900, 319.889300)",
        "(307.255400, 314.416200, 320.064400)",
        "(308.547100, 313.818700, 320.470700)",
        "(309.516500, 313.908900, 320.111600)",
        "(309.997400, 313.886200, 319.968200)",
        "(311.314100, 313.522800, 319.997000)",
        "(312.477800, 312.839300, 320.312600)",
        "(313.342800, 312.290500, 320.177300)",
        "(314.630400, 311.432200, 320.186000)",
        "(315.332900, 310.949700, 320.198400)",
        "(316.694700, 309.849600, 320.355700)",
        "(318.064900, 308.544900, 320.654700)",
        "(319.462200, 307.025500, 321.390600)",
        "(320.879700, 305.347700, 321.708900)",
        "(321.231000, 304.635200, 321.664300)",
        "(322.422700, 303.106800, 322.165300)",
        "(323.769000, 301.351400, 322.683700)",
        "(324.691600, 300.005400, 323.031800)",
        "(325.704500, 298.888200, 322.607600)",
        "(326.018800, 298.380900, 322.517600)",
        "(326.465600, 297.022400, 322.482400)",
        "(326.709800, 296.726200, 321.629500)",
        "(327.301900, 296.435200, 320.462000)",
        "(327.845200, 295.339100, 320.567100)",
        "(327.870700, 294.722400, 320.705400)",
        "(327.465300, 294.052600, 321.113300)",
        "(327.841000, 293.227300, 321.028400)",
        "(327.978100, 291.932800, 320.860100)",
        "(327.454600, 291.353600, 320.759000)",
        "(327.181000, 290.882000, 321.077500)",
        "(327.112500, 289.811000, 321.851400)",
        "(327.479000, 289.527500, 322.111100)",
        "(327.521800, 289.171400, 321.845000)",
        "(326.532100, 289.306200, 321.854700)",
        "(326.568500, 288.580300, 322.485300)",
        "(327.002200, 287.013600, 323.006700)",
        "(326.792800, 286.126800, 323.728600)",
        "(325.932700, 285.055400, 323.914300)",
        "(324.920500, 284.436800, 324.488000)",
        "(324.815100, 283.733700, 324.811500)",
        "(324.340400, 282.350500, 325.676600)",
        "(323.274700, 281.711800, 325.886600)",
        "(322.539600, 280.792200, 326.287900)",
        "(321.872500, 279.625300, 327.099700)",
        "(321.485000, 278.862200, 327.560600)",
        "(320.362900, 278.317700, 328.010000)",
        "(319.507500, 277.893900, 327.826700)",
        "(319.126300, 277.105800, 328.054000)",
        "(318.461200, 276.933300, 328.019300)",
        "(318.065600, 276.663600, 328.198700)",
        "(316.929400, 275.850200, 328.803500)",
        "(315.738700, 275.291300, 329.446300)",
        "(314.645600, 274.770500, 330.029900)",
        "(313.635800, 274.417500, 330.308700)",
        "(313.140500, 274.583500, 330.269500)",
        "(312.534400, 274.225600, 330.825000)",
        "(311.253900, 273.352800, 331.717300)",
        "(309.976300, 273.671100, 331.883000)",
        "(308.929400, 272.897700, 332.814600)",
        "(308.645900, 272.439200, 333.236500)",
        "(307.506500, 271.810800, 334.413900)",
        "(306.215100, 270.741600, 335.525800)",
        "(305.279700, 270.302700, 336.043800)",
        "(304.082700, 270.697600, 336.475900)",
        "(303.624800, 270.953000, 336.358700)",
        "(302.728700, 271.081800, 336.852500)",
        "(301.697400, 270.813900, 337.733900)",
        "(300.577600, 271.005800, 337.992400)",
        "(299.662200, 270.913000, 338.822000)",
        "(299.322100, 270.902400, 339.078700)",
        "(298.416000, 271.766200, 338.607500)",
        "(297.420300, 271.291000, 340.038000)",
        "(296.587100, 270.954900, 340.992800)",
        "(295.720900, 270.878400, 341.761600)",
        "(295.307200, 271.363100, 341.614200)",
        "(294.645100, 272.849700, 340.349100)",
        "(294.276600, 273.153000, 340.815400)",
        "(293.672000, 273.777200, 340.783100)",
        "(292.836400, 274.780600, 340.270400)",
        "(292.570400, 274.623400, 340.933300)",
        "(292.243000, 274.659000, 341.737900)",
        "(291.956300, 275.442900, 341.282600)",
        "(291.761300, 275.707600, 341.501200)",
        "(291.337700, 275.428500, 342.616300)",
        "(291.068300, 275.858700, 342.567000)",
        "(290.764800, 277.341600, 341.245600)",
        "(290.611100, 278.668600, 340.456400)",
        "(290.588000, 279.677900, 340.164600)",
        "(290.686400, 280.512600, 340.235000)",
        "(290.746700, 281.389900, 339.494600)",
        "(290.823800, 284.126800, 336.886200)",
        "(290.956100, 286.243600, 335.276600)",
        "(290.922000, 287.555300, 334.671600)",
        "(290.867000, 288.370100, 334.875800)",
        "(290.921400, 289.249400, 334.327200)",
        "(291.285600, 291.969700, 331.934100)",
        "(291.902900, 293.918500, 330.503700)",
        "(292.401800, 295.956700, 329.155400)",
        "(293.008700, 297.536800, 328.050100)",
        "(293.344300, 298.497300, 327.438100)",
        "(294.199100, 300.114700, 326.319200)",
        "(295.230500, 300.795900, 326.220800)",
        "(295.968100, 302.365000, 325.137900)",
        "(296.516400, 302.929200, 324.553500)",
        "(297.490300, 303.790900, 324.044900)",
        "(298.284600, 304.277600, 324.031600)",
        "(299.256500, 304.800200, 324.018400)",
        "(300.566700, 304.706200, 324.203900)",
        "(301.422800, 305.274300, 323.886600)",
        "(301.795400, 305.782400, 323.285900)",
        "(302.963900, 305.965700, 323.173200)",
        "(304.179000, 306.094100, 323.238200)",
        "(305.147400, 306.322200, 322.684300)",
        "(306.010600, 306.025900, 323.121800)",
        "(306.414900, 305.795200, 323.327900)",
        "(307.168900, 305.881100, 323.020100)",
        "(307.990800, 306.149300, 322.425400)",
        "(309.001200, 305.862500, 322.551500)",
        "(310.013200, 305.612800, 322.368600)",
        "(310.344400, 305.640100, 322.150100)",
        "(311.226600, 305.445000, 322.010300)",
        "(312.472300, 305.172600, 321.987300)",
        "(313.513200, 305.096100, 321.467500)",
        "(314.518600, 304.633800, 321.614900)",
        "(314.990300, 304.325500, 321.768100)",
        "(315.779400, 303.762900, 321.962100)",
        "(316.629300, 303.785900, 321.333800)",
        "(317.856900, 303.474700, 321.074700)",
        "(319.028300, 302.825900, 321.199500)",
        "(319.490500, 302.493200, 321.241700)",
        "(320.291500, 301.856300, 321.517700)",
        "(321.068800, 301.218800, 321.748000)",
        "(321.972400, 300.327600, 321.811600)",
        "(323.112600, 299.714400, 321.656000)",
        "(323.624500, 299.361600, 321.662700)",
        "(324.305400, 298.463400, 322.108100)",
        "(324.828300, 298.257200, 321.506200)",
        "(325.901700, 297.678800, 321.171300)",
        "(326.766400, 296.659400, 321.515000)",
        "(327.049700, 296.210800, 321.595500)",
        "(327.382300, 295.606600, 321.677700)",
        "(328.034700, 294.998200, 321.451200)",
        "(328.904000, 294.040100, 321.389800)",
        "(329.162400, 293.000500, 321.902900)",
        "(329.162500, 292.658500, 322.035900)",
        "(329.426300, 292.416200, 321.473800)",
        "(330.116200, 291.906400, 321.039400)",
        "(330.505000, 290.976800, 321.171600)",
        "(330.560200, 290.035400, 321.543100)",
        "(330.557600, 289.674300, 321.476300)",
        "(330.742100, 289.207900, 321.153400)",
        "(330.930300, 288.684600, 320.864700)",
        "(330.830700, 288.020200, 320.929400)",
        "(330.715300, 287.170000, 321.072900)",
        "(330.552600, 286.866400, 321.176300)",
        "(330.279100, 286.487400, 320.874500)",
        "(330.259800, 285.991500, 320.420300)",
        "(330.054000, 285.355300, 320.397600)",
        "(329.681500, 284.787600, 320.326400)",
        "(329.520700, 284.470800, 320.339100)",
        "(329.037900, 283.998000, 320.493700)",
        "(328.742900, 283.641200, 320.049400)",
        "(328.080000, 283.067100, 320.310300)",
        "(327.683400, 282.723900, 320.450400)",
        "(326.919600, 282.157100, 320.664000)",
        "(326.139300, 281.478700, 321.030900)",
        "(325.453000, 281.283100, 320.951500)",
        "(324.717400, 281.277600, 320.726300)",
        "(323.781100, 280.873100, 321.027500)",
        "(323.296200, 280.620200, 321.358600)",
        "(322.268700, 280.131500, 321.816700)",
        "(321.346900, 279.602800, 322.421000)",
        "(320.299100, 279.296600, 322.759300)",
        "(319.260000, 279.144800, 322.872900)",
        "(318.679900, 279.160700, 322.895800)",
        "(317.511000, 278.962300, 322.910300)",
        "(316.464200, 277.849700, 324.136000)",
        "(315.143900, 277.112200, 325.133600)",
        "(314.067700, 276.883100, 325.286500)",
        "(313.613600, 276.665300, 325.575300)",
        "(312.543900, 276.246800, 326.066700)",
        "(311.303200, 275.623800, 326.753800)",
        "(310.082700, 274.824500, 327.900000)",
        "(308.748600, 274.659500, 328.378900)",
        "(308.289500, 274.360100, 328.869300)",
        "(307.397800, 273.711600, 329.795400)",
        "(306.264500, 273.602700, 329.934600)",
        "(305.117400, 273.462300, 330.349500)",
        "(303.956900, 272.981700, 331.267000)",
        "(303.441100, 272.714400, 331.772500)",
        "(302.415000, 272.436200, 332.493900)",
        "(301.560800, 272.080500, 333.464400)",
        "(300.650400, 272.677500, 333.159500)",
        "(299.723400, 273.496200, 332.393800)",
        "(299.383500, 273.690200, 332.526400)",
        "(298.672000, 273.719500, 332.888600)",
        "(297.839500, 273.731900, 333.634700)",
        "(297.138400, 274.216900, 333.715500)",
        "(296.637100, 274.931600, 333.408300)",
        "(296.393900, 275.302900, 333.292400)",
        "(295.819600, 276.023700, 333.259300)",
        "(295.139100, 276.673600, 333.231700)",
        "(294.699800, 276.899700, 333.858600)",
        "(294.194900, 277.594800, 333.702500)",
        "(293.854300, 277.902600, 333.871600)",
        "(293.370000, 278.715000, 333.860800)",
        "(293.044400, 279.726200, 333.455600)",
        "(292.450800, 280.977900, 333.105200)",
        "(292.134300, 281.839400, 333.139200)",
        "(292.031600, 282.341300, 332.989700)",
        "(291.844000, 283.132500, 333.027800)",
        "(291.518500, 284.114000, 333.003400)",
        "(291.266200, 285.898000, 331.864300)",
        "(291.309500, 287.710700, 330.557900)",
        "(291.345600, 288.523000, 330.083700)",
        "(291.055700, 289.626500, 329.961200)",
        "(290.943200, 290.653900, 329.824100)",
        "(291.311000, 291.318100, 329.932200)",
        "(291.632800, 293.263500, 328.502000)",
        "(291.747900, 294.295300, 327.599400)",
        "(291.993700, 295.612700, 326.924100)",
        "(292.397300, 296.244800, 327.034500)",
        "(292.861700, 297.450100, 326.511000)",
        "(293.794600, 298.491400, 325.702900)",
        "(294.286700, 299.032900, 325.233100)",
        "(295.157700, 300.047900, 324.517200)",
        "(295.729000, 301.128700, 323.753300)",
        "(296.669700, 301.861400, 323.379400)",
        "(297.601500, 302.554100, 322.594500)",
        "(297.934100, 302.679200, 322.522400)",
        "(298.826800, 302.652300, 322.841800)",
        "(299.844500, 302.758100, 322.896200)",
        "(300.709600, 303.548200, 322.172100)",
        "(301.783900, 304.065200, 321.568800)",
        "(302.316500, 304.368000, 321.294700)",
        "(303.413000, 304.809800, 320.866300)",
        "(304.462200, 305.562300, 320.161100)",
        "(305.879300, 305.670800, 320.134000)",
        "(307.358400, 305.464800, 320.359600)",
        "(307.926500, 305.614300, 320.156000)",
        "(309.272600, 305.928900, 319.736600)",
        "(310.795000, 306.285300, 319.279300)",
        "(312.489300, 306.566400, 318.874200)",
        "(313.736700, 306.427400, 318.881100)",
        "(314.304300, 306.007100, 319.342300)",
        "(315.441000, 305.225500, 320.296600)",
        "(317.076000, 305.582700, 319.274500)",
        "(318.662800, 305.511900, 318.625200)",
        "(320.180000, 304.436100, 319.488200)",
        "(320.895700, 303.912900, 319.784700)",
        "(321.846800, 303.199700, 320.030000)",
        "(323.322700, 302.500200, 319.987000)",
        "(324.551800, 301.647200, 320.061200)",
        "(325.491500, 300.333300, 320.306500)",
        "(325.787100, 299.721600, 320.514000)",
        "(326.352700, 298.525400, 320.767900)",
        "(327.153300, 297.450400, 320.596100)",
        "(327.678300, 296.119400, 320.911300)",
        "(327.924300, 294.686600, 321.536900)",
        "(328.094000, 294.075500, 321.427500)",
        "(328.296200, 293.075500, 321.469300)",
        "(328.740500, 291.877900, 321.424300)",
        "(328.776300, 290.891900, 321.486100)",
        "(328.697700, 289.835300, 321.462500)",
        "(328.552500, 289.184200, 321.634800)",
        "(328.162800, 288.276100, 321.768300)",
        "(328.192800, 287.561500, 321.335500)",
        "(328.015300, 286.806700, 321.194500)",
        "(327.656300, 286.043700, 321.311900)",
        "(327.389600, 285.560200, 321.379700)",
        "(326.736500, 284.582500, 321.770500)",
        "(326.165800, 283.941200, 321.625500)",
        "(325.505000, 283.342300, 321.739200)",
        "(324.635500, 282.848600, 321.687400)",
        "(324.272900, 282.290800, 321.851200)",
        "(323.143000, 281.182200, 322.743300)",
        "(321.998600, 280.542400, 322.978300)",
        "(321.059300, 279.994900, 323.112000)",
        "(320.126700, 279.605500, 323.297500)",
        "(319.667700, 279.715300, 322.907300)",
        "(318.868200, 279.140600, 323.060700)",
        "(317.920000, 278.242800, 324.184000)",
        "(316.846600, 277.716200, 324.672200)",
        "(315.894900, 277.333800, 325.013300)",
        "(315.544700, 276.980100, 325.247100)",
        "(314.435600, 276.588200, 325.700400)",
        "(313.258200, 276.236600, 326.173600)",
        "(312.258400, 275.696900, 327.029200)",
        "(311.151900, 275.482600, 327.043300)",
        "(310.652300, 275.188400, 327.337700)",
        "(309.639700, 274.539600, 328.269600)",
        "(308.592800, 274.326200, 328.588400)",
        "(307.680700, 274.183200, 328.869300)",
        "(306.595500, 273.570400, 329.597400)",
        "(305.996200, 273.626600, 329.751400)",
        "(305.235200, 273.760300, 329.554400)",
        "(304.580300, 273.233500, 330.342000)",
        "(303.481200, 272.895300, 331.328400)",
        "(302.673500, 273.359100, 330.891500)",
        "(302.365000, 273.338900, 331.013300)",
        "(301.703700, 272.912000, 331.724200)",
        "(300.958300, 272.464400, 332.500000)",
        "(300.064100, 272.237900, 333.232200)",
        "(299.217900, 272.760100, 332.853100)",
        "(298.909000, 272.863300, 332.970300)",
        "(298.389800, 272.696700, 333.526000)",
        "(297.758300, 272.570300, 334.075000)",
        "(296.930000, 272.634100, 334.711700)",
        "(296.311900, 273.151200, 334.687900)",
        "(296.089500, 273.512000, 334.538900)",
        "(295.596200, 274.132800, 334.381100)",
        "(294.992600, 274.722000, 334.573900)",
        "(294.501900, 275.480400, 334.427600)",
        "(294.064800, 276.908000, 333.459900)",
        "(293.866600, 277.192100, 333.372700)",
        "(293.382800, 277.339100, 334.225000)",
        "(292.846400, 278.085800, 334.326800)",
        "(292.392300, 279.278700, 333.986300)",
        "(292.140700, 281.252300, 332.429100)",
        "(292.147700, 282.177100, 331.740100)",
        "(292.093800, 283.045000, 331.900700)",
        "(291.824700, 284.236200, 331.637200)",
        "(291.815100, 285.723800, 330.860300)",
        "(291.881900, 287.516900, 329.698400)",
        "(291.940700, 288.361100, 329.217000)",
        "(292.019700, 289.745500, 328.895100)",
        "(292.095900, 291.846100, 327.269200)",
        "(292.162700, 293.476900, 326.539100)",
        "(292.132000, 294.919600, 325.855100)",
        "(292.174200, 295.362800, 325.782300)",
        "(292.151900, 296.500400, 325.643300)",
        "(292.307700, 297.927200, 324.802800)",
        "(292.683200, 299.516300, 323.827100)",
        "(293.012600, 301.344600, 322.689000)",
        "(293.256700, 302.151300, 322.287600)",
        "(293.837600, 302.860100, 322.319000)",
        "(294.247000, 303.781800, 322.251800)",
        "(294.796100, 305.587400, 320.872100)",
        "(295.591900, 306.616000, 320.584900)",
        "(295.928300, 306.765700, 320.855300)",
        "(296.507600, 307.434400, 320.915600)",
        "(297.245200, 308.306300, 320.566300)",
        "(298.164200, 308.748400, 320.801600)",
        "(299.109600, 309.821300, 320.170700)",
        "(299.580800, 310.394900, 319.827800)",
        "(300.664500, 310.730700, 319.824600)",
        "(301.656400, 310.609700, 320.544300)",
        "(302.429100, 311.195200, 320.267100)",
        "(303.442400, 311.444800, 320.256200)",
        "(304.087500, 311.606600, 320.261200)",
        "(305.246500, 311.831400, 319.905000)",
        "(306.021500, 312.019000, 319.503900)",
        "(306.943600, 311.754000, 319.954900)",
        "(307.840800, 311.732000, 320.203400)",
        "(308.324400, 311.899700, 319.949200)",
        "(309.407300, 311.906600, 319.714600)",
        "(310.576500, 311.626600, 320.092500)",
        "(311.556600, 311.507300, 320.002500)",
        "(312.658800, 311.115100, 320.245100)",
        "(313.156000, 310.976900, 320.344000)",
        "(314.162600, 310.777500, 320.244100)",
        "(315.271100, 310.363300, 320.132500)",
        "(316.189800, 309.814500, 320.505100)",
        "(317.349900, 309.402200, 320.302900)",
        "(317.894900, 309.251200, 320.118500)",
        "(318.858300, 308.754600, 320.112200)",
        "(319.782100, 307.809900, 320.597700)",
        "(320.618200, 306.955900, 320.775800)",
        "(321.336500, 306.243900, 320.880900)",
        "(321.833600, 305.599600, 321.133500)",
        "(322.650300, 304.726300, 321.296100)",
        "(323.364400, 304.214000, 320.703800)",
        "(324.287300, 303.317600, 320.431100)",
        "(324.599200, 302.331900, 320.670000)",
        "(324.844700, 301.949800, 320.580000)",
        "(325.385100, 301.056500, 320.062900)",
        "(325.773400, 300.146600, 319.894000)",
        "(326.316800, 299.371200, 319.603700)",
        "(326.866700, 298.341700, 319.534700)",
        "(327.068400, 297.773400, 319.425200)",
        "(327.395400, 297.128600, 319.053400)",
        "(327.818000, 296.261800, 318.657200)",
        "(327.856000, 295.168500, 318.761500)",
        "(328.010500, 294.274000, 318.527900)",
        "(328.098600, 293.811900, 318.524300)",
        "(328.253500, 292.858000, 318.692700)",
        "(328.539100, 292.128100, 318.238400)",
        "(328.711200, 291.241800, 318.071900)",
        "(328.562100, 289.802200, 318.675800)",
        "(328.386400, 289.147900, 319.048500)",
        "(328.145600, 288.439500, 318.818100)",
        "(328.076400, 287.309700, 318.877300)",
        "(327.430700, 285.776800, 319.585400)",
        "(326.705100, 284.763700, 319.759700)",
        "(326.313000, 284.207700, 319.961500)",
        "(325.452800, 282.976000, 320.543100)",
        "(324.616500, 282.612200, 320.064200)",
        "(323.660900, 281.900900, 320.229800)",
        "(322.500900, 280.617900, 321.201800)",
        "(321.923600, 280.228900, 321.587000)",
        "(320.707100, 279.775500, 321.709900)",
        "(319.519600, 278.915200, 322.400000)",
        "(317.954200, 278.117300, 323.313000)",
        "(316.761800, 277.713700, 323.668900)",
        "(316.239600, 277.512400, 323.906100)",
        "(314.829700, 277.483600, 324.163800)",
        "(313.674500, 277.206600, 324.516400)",
        "(312.171500, 277.035000, 324.932700)",
        "(310.880700, 276.534300, 325.621000)",
        "(310.179800, 276.344900, 326.021100)",
        "(308.844600, 275.975600, 326.702700)",
        "(307.747400, 275.174700, 327.776500)",
        "(306.591400, 274.978500, 328.358100)",
        "(305.542100, 274.844300, 328.774000)",
        "(305.011200, 274.462900, 329.421100)",
        "(303.667000, 274.837800, 329.365500)",
        "(302.865200, 274.946400, 329.189000)",
        "(302.028000, 274.812300, 329.760600)",
        "(301.009600, 274.787800, 330.222600)",
        "(300.515700, 274.437000, 330.849600)",
        "(299.536900, 273.875400, 331.889400)",
        "(298.698000, 274.141000, 331.737400)",
        "(298.092500, 274.153700, 332.084400)",
        "(297.401100, 274.046300, 332.833500)",
        "(297.070900, 273.802900, 333.314000)",
        "(296.448500, 273.703500, 333.847700)",
        "(295.859100, 274.771200, 332.880600)",
        "(295.435700, 275.546300, 332.432700)",
        "(294.847200, 275.552200, 332.875200)",
        "(294.353600, 275.300800, 333.577200)",
        "(293.643400, 275.235900, 334.319800)",
        "(293.150500, 275.382400, 334.720200)",
        "(292.770300, 275.502600, 335.269800)",
        "(292.226500, 276.516600, 335.097900)",
        "(292.180900, 277.136500, 334.794300)",
        "(291.975800, 278.541300, 333.739300)",
        "(291.605500, 280.175700, 332.604600)",
        "(291.248400, 280.271900, 333.456200)",
        "(290.650100, 280.787500, 334.227400)",
        "(290.572400, 281.378000, 333.893100)",
        "(290.327400, 283.036100, 333.106900)",
        "(290.345500, 284.047900, 332.865200)",
        "(290.307000, 285.192700, 332.796700)",
        "(290.136900, 286.896100, 331.917300)",
        "(290.142900, 287.489300, 331.783000)",
        "(290.173500, 288.460700, 331.700400)",
        "(290.152600, 289.710800, 331.286800)",
        "(290.091300, 291.398500, 330.496900)",
        "(290.497900, 292.811600, 329.685800)",
        "(290.713600, 293.152600, 329.740800)",
        "(290.929100, 294.862800, 328.624600)",
        "(291.119200, 296.234100, 327.784500)",
        "(291.396000, 297.359000, 327.225900)",
        "(291.733800, 299.184400, 325.784900)",
        "(291.888900, 300.585300, 324.459300)",
        "(292.587200, 302.063900, 323.198900)",
        "(293.105600, 303.017400, 323.008500)",
        "(293.791000, 304.255600, 321.842700)",
        "(294.395900, 305.113200, 321.421800)",
        "(294.699500, 305.552100, 321.244500)",
        "(295.402300, 306.901600, 320.244900)",
        "(296.371900, 307.817300, 319.775500)",
        "(297.581100, 308.583000, 319.470700)",
        "(298.569000, 309.249600, 319.168800)",
        "(299.048600, 309.402100, 319.329300)",
        "(300.108800, 309.904600, 319.171900)",
        "(301.476000, 310.236400, 319.173400)",
        "(302.690600, 310.678400, 319.219100)",
        "(304.144700, 310.944500, 319.140100)",
        "(304.861000, 311.106800, 319.030100)",
        "(306.227600, 311.456400, 318.876000)",
        "(307.514200, 311.379800, 319.347300)",
        "(308.895100, 311.057200, 320.337400)",
        "(310.569100, 311.314500, 320.053100)",
        "(311.425800, 311.710900, 319.608100)",
        "(313.283400, 311.640000, 319.930900)",
        "(314.711400, 311.096000, 320.718100)",
        "(315.875700, 310.886300, 320.849900)",
        "(317.113300, 310.960400, 320.563800)",
        "(317.953000, 310.858400, 320.489500)",
        "(319.292000, 310.638400, 320.439600)",
        "(320.382600, 309.826200, 320.975600)",
        "(321.372100, 308.786300, 321.846400)",
        "(322.387800, 308.290400, 321.835400)",
        "(322.944900, 308.237500, 321.396100)",
        "(323.929300, 307.538900, 321.595900)",
        "(324.926300, 306.593100, 321.942300)",
        "(325.793400, 305.484500, 322.062900)",
        "(326.348600, 304.318200, 322.197000)",
        "(326.641900, 303.767800, 322.296200)",
        "(327.340500, 302.671100, 322.325900)",
        "(327.877500, 301.393200, 322.397500)",
        "(328.145200, 300.053000, 322.702800)",
        "(328.590500, 298.599800, 322.780200)",
        "(328.701800, 297.809000, 322.840800)",
        "(328.933500, 296.385300, 323.137900)",
        "(329.274200, 295.326400, 322.730800)",
        "(329.332200, 293.934300, 322.712900)",
        "(329.039100, 292.206400, 323.411000)",
        "(328.945900, 291.510000, 323.435200)",
        "(328.836800, 290.092700, 323.369400)",
        "(328.451100, 288.511600, 323.700400)",
        "(328.038600, 287.285900, 323.500900)",
        "(327.359300, 286.108300, 323.472100)",
        "(326.935400, 285.379100, 323.653300)",
        "(325.832100, 283.997300, 324.556200)",
        "(324.970300, 283.344100, 324.132000)",
        "(324.387100, 282.663200, 323.687000)",
        "(323.379300, 281.756300, 324.227300)",
        "(322.753900, 281.458000, 324.405500)",
        "(321.902000, 280.556200, 324.907400)",
        "(321.231000, 279.611700, 325.244300)",
        "(320.454800, 279.173200, 325.576000)",
        "(319.621200, 278.758000, 325.732900)",
        "(319.301200, 278.490000, 325.772200)",
        "(318.501000, 277.936700, 326.262700)",
        "(317.578200, 277.207500, 326.836800)",
        "(316.385800, 276.225800, 328.089600)",
        "(315.255800, 276.198600, 328.025500)",
        "(314.959700, 276.100600, 327.943500)",
        "(314.371300, 275.720400, 328.452000)",
        "(313.418000, 275.391200, 328.986500)",
        "(312.545900, 274.434500, 329.961200)",
        "(311.385100, 273.676700, 330.968800)",
        "(310.829400, 273.332700, 331.437400)",
        "(309.886300, 272.504800, 332.524300)",
        "(309.053700, 271.734300, 333.625800)",
        "(308.055100, 271.302200, 334.106700)",
        "(307.143200, 270.968800, 334.649900)",
        "(306.753600, 270.588200, 335.205800)",
        "(305.793000, 269.599400, 336.738200)",
        "(304.751300, 269.051800, 337.743500)",
        "(303.828700, 269.586200, 337.337300)",
        "(303.124100, 269.488300, 337.611700)",
        "(302.731400, 268.923900, 338.501300)",
        "(301.666400, 268.775400, 339.391700)",
        "(300.828300, 268.055200, 340.305900)",
        "(299.867100, 267.448700, 341.681600)",
        "(298.904700, 267.531200, 341.673300)",
        "(298.595100, 267.285000, 342.165400)",
        "(297.914900, 267.342600, 342.671400)",
        "(297.214200, 267.693800, 342.403600)",
        "(296.601400, 267.675300, 342.829100)",
        "(295.818300, 267.791800, 343.215100)",
        "(295.424000, 267.744300, 343.647800)",
        "(294.880500, 267.679600, 344.539100)",
        "(294.527000, 268.114500, 344.367900)",
        "(293.976700, 268.959000, 343.868700)",
        "(293.386900, 270.091200, 343.151400)",
        "(293.137800, 270.108000, 343.395800)",
        "(292.522700, 269.965300, 344.438700)",
        "(291.990100, 271.205800, 343.399400)",
        "(291.701400, 272.315100, 342.668400)",
        "(291.456900, 272.979700, 342.549100)",
        "(291.267000, 273.294300, 342.525600)",
        "(290.495200, 273.881800, 342.545700)",
        "(290.202900, 274.426000, 342.519300)",
        "(289.867900, 275.589900, 341.736100)",
        "(289.673800, 277.081800, 340.596200)",
        "(289.436500, 277.484000, 340.515000)",
        "(289.197800, 277.718500, 341.418300)",
        "(289.213800, 278.628700, 341.361400)",
        "(289.284800, 280.978600, 339.442900)",
        "(289.584700, 282.816200, 338.225000)",
        "(289.723800, 283.339600, 338.156900)",
        "(289.728100, 284.517900, 337.906700)",
        "(289.804100, 285.847500, 337.286300)",
        "(289.976500, 287.373200, 336.383500)",
        "(290.450300, 288.400800, 335.891900)",
        "(290.563600, 288.472300, 336.171800)",
        "(290.518900, 289.161300, 336.520400)",
        "(290.819200, 290.535900, 335.379000)",
        "(291.285200, 291.722700, 334.686000)",
        "(291.744000, 293.042400, 333.611700)",
        "(291.935500, 293.562000, 333.372500)",
        "(292.228800, 294.193100, 333.277800)",
        "(292.667200, 295.058500, 332.970200)",
        "(293.278700, 296.021900, 332.242000)",
        "(293.667200, 296.781400, 331.765100)",
        "(293.963000, 296.957200, 332.021800)",
        "(294.611200, 297.233300, 332.332300)",
        "(295.127400, 298.009800, 331.947400)",
        "(295.785300, 299.554100, 330.462800)",
        "(296.805400, 300.741800, 329.386600)",
        "(297.244700, 301.308400, 328.974600)",
        "(297.953600, 302.263900, 328.305600)",
        "(298.970200, 302.626900, 328.407300)",
        "(300.172300, 302.990800, 328.403100)",
        "(301.136800, 303.721100, 327.793700)",
        "(301.745400, 303.830400, 327.848700)",
        "(303.104900, 303.685100, 328.420500)",
        "(304.549000, 303.949800, 328.342200)",
        "(306.002900, 304.718300, 327.293900)",
        "(307.298300, 305.165500, 326.954400)",
        "(308.022800, 305.518200, 326.606600)",
        "(309.388700, 306.320400, 325.477400)",
        "(310.827200, 307.175700, 324.064200)",
        "(312.479000, 307.321200, 323.561700)",
        "(313.480600, 307.086700, 323.863400)",
        "(314.040900, 306.966300, 323.944300)",
        "(315.433100, 306.660800, 323.711900)",
        "(317.140100, 306.988800, 322.565300)",
        "(318.641100, 307.416800, 320.986600)",
        "(320.047800, 306.140200, 322.086800)",
        "(320.636500, 305.475900, 322.358700)",
        "(321.637800, 304.365400, 322.446900)",
        "(322.779700, 303.433500, 322.593200)",
        "(324.043300, 302.641800, 322.237000)",
        "(325.107200, 301.547600, 321.954300)",
        "(325.347700, 301.023800, 322.025000)",
        "(326.300400, 299.443900, 322.682900)",
        "(327.315800, 297.843800, 322.996900)",
        "(328.012100, 296.975100, 322.167400)",
        "(328.731300, 295.591600, 322.295800)",
        "(328.917300, 294.706900, 322.664300)",
        "(328.870800, 293.006300, 323.166600)",
        "(328.857500, 291.570800, 323.193600)",
        "(329.027400, 289.974100, 323.338400)",
        "(328.908900, 288.757200, 323.259900)",
        "(328.767900, 288.013800, 323.344900)",
        "(328.289500, 286.802200, 323.597500)",
        "(327.931300, 285.503800, 323.665800)",
        "(327.131400, 283.949800, 324.390500)",
        "(326.120000, 282.967300, 324.601100)",
        "(325.609600, 282.583600, 324.570500)",
        "(324.647200, 281.790500, 324.628800)",
        "(323.774200, 280.826900, 324.898300)",
        "(322.692400, 280.134200, 325.194500)",
        "(321.610700, 279.442200, 325.391200)",
        "(321.010400, 279.074400, 325.608800)",
        "(319.879300, 278.924600, 325.326400)",
        "(318.920300, 278.527800, 325.235000)",
        "(317.668500, 278.017100, 325.618300)",
        "(316.561200, 277.534100, 325.939500)",
        "(315.990900, 277.212200, 326.147900)",
        "(314.801800, 276.789000, 326.517800)",
        "(313.825300, 276.480800, 326.568500)",
        "(312.874500, 275.918900, 327.211200)",
        "(311.825700, 275.835800, 327.185300)",
        "(311.383200, 275.598400, 327.484300)",
        "(310.334800, 275.089400, 328.191400)",
        "(309.299900, 274.559800, 328.709500)",
        "(308.331400, 273.842000, 329.692500)",
        "(307.434300, 273.165000, 330.525800)",
        "(307.059300, 272.736500, 330.990900)",
        "(306.160400, 272.102100, 331.892900)",
        "(305.331500, 271.593300, 332.651700)",
        "(304.370500, 271.362400, 333.091900)",
        "(303.610400, 270.978300, 333.612400)",
        "(303.186500, 270.846800, 333.946900)",
        "(302.386000, 270.384800, 334.631200)",
        "(301.656500, 269.749500, 335.601400)",
        "(300.767200, 269.624700, 336.016400)",
        "(300.219300, 269.332800, 336.697700)",
        "(300.096300, 269.104600, 337.132000)",
        "(299.581300, 268.478000, 338.062600)",
        "(298.592500, 267.716100, 339.079700)",
        "(297.723800, 266.782000, 340.287800)",
        "(296.840400, 266.023900, 341.376700)",
        "(296.355300, 265.796200, 341.748000)",
        "(295.739000, 265.024400, 342.769000)",
        "(295.089900, 264.013100, 344.035700)",
        "(294.147900, 263.618900, 344.895600)",
        "(293.221800, 263.645400, 345.260300)",
        "(293.034400, 263.362900, 345.787100)",
        "(292.588600, 262.640500, 347.177700)",
        "(291.814300, 262.150800, 348.388900)",
        "(291.195000, 262.209400, 348.915800)",
        "(290.570900, 262.841700, 348.835900)",
        "(290.365400, 263.202600, 348.834500)",
        "(289.762100, 264.319900, 348.421800)",
        "(289.198100, 266.281900, 346.997100)",
        "(288.970000, 267.899200, 346.098000)",
        "(288.682900, 268.902700, 346.216700)",
        "(288.504000, 269.337300, 346.450800)",
        "(288.061200, 271.673700, 345.257600)",
        "(288.281000, 275.048400, 342.394400)",
        "(288.728000, 278.502500, 339.563600)",
        "(288.892100, 282.147900, 336.705500)",
        "(288.927400, 284.060200, 335.238500)",
        "(289.267700, 287.549900, 332.620100)",
        "(289.992000, 291.159500, 329.695500)",
        "(290.898600, 294.125700, 327.377000)",
        "(291.737900, 296.268400, 326.550800)",
        "(292.365300, 297.388600, 325.936500)",
        "(293.799100, 300.707800, 322.850700)",
        "(295.278800, 303.492300, 320.217300)",
        "(296.504900, 304.784400, 319.755500)",
        "(297.447400, 305.539200, 319.982600)",
        "(298.095400, 306.048200, 319.726200)",
        "(299.850200, 306.265100, 319.855600)",
        "(301.193400, 306.058100, 320.673200)",
        "(301.945600, 306.797900, 320.402000)",
        "(303.360800, 306.869000, 320.601700)",
        "(304.150200, 306.906200, 320.667400)",
        "(305.538500, 307.062500, 320.504900)",
        "(306.882900, 307.360100, 320.131900)",
        "(308.213400, 307.489300, 319.972500)",
        "(309.477900, 307.280000, 319.918900)",
        "(310.130100, 306.807400, 320.439700)",
        "(311.410300, 306.232000, 321.061200)",
        "(312.800700, 306.446400, 320.099400)",
        "(313.986100, 306.593800, 319.303800)",
        "(315.404200, 305.618200, 320.004200)",
        "(316.027200, 305.248300, 320.067100)",
        "(316.937900, 304.375900, 320.518000)",
        "(317.822900, 303.728300, 320.211200)",
        "(319.276800, 303.071900, 319.743300)",
        "(320.469600, 302.108100, 319.692200)",
        "(321.094000, 301.229200, 320.176900)",
        "(322.033700, 299.990900, 320.634600)",
        "(323.375000, 298.907000, 320.417100)",
        "(324.589100, 298.178800, 319.870800)",
        "(325.586700, 297.088400, 319.849700)",
        "(325.981100, 296.235500, 320.191200)",
        "(326.370800, 294.581500, 320.926100)",
        "(326.973100, 293.238200, 321.154000)",
        "(327.541900, 292.061200, 321.005600)",
        "(327.845900, 290.761400, 321.269700)",
        "(327.914400, 290.025300, 321.521000)",
        "(327.881200, 288.556800, 322.203200)",
        "(328.116300, 287.442000, 322.079800)",
        "(328.169000, 286.497300, 321.912400)",
        "(327.667300, 285.276600, 322.156700)",
        "(327.290900, 284.736100, 322.386400)",
        "(326.696600, 283.583000, 322.699900)",
        "(325.995600, 282.649500, 322.892800)",
        "(325.290900, 282.028200, 322.684200)",
        "(324.662600, 281.470700, 322.607600)",
        "(324.141400, 281.214800, 322.699100)",
        "(322.906600, 280.975500, 322.387500)",
        "(321.758100, 280.277200, 322.550900)",
        "(320.511800, 279.406800, 323.259000)",
        "(319.378500, 278.893400, 323.569200)",
        "(318.769300, 278.689900, 323.730700)",
        "(317.680900, 278.337600, 324.091900)",
        "(316.630400, 278.402400, 323.756000)",
        "(315.763900, 277.782200, 324.210000)",
        "(314.715000, 277.464500, 324.837200)",
        "(314.252900, 277.558500, 324.817400)",
        "(313.516400, 277.231400, 325.094600)",
        "(312.437800, 276.516500, 326.217100)",
        "(311.458900, 276.412400, 326.338700)",
        "(310.510700, 276.319300, 326.530200)",
        "(310.100300, 275.934700, 326.958500)",
        "(308.893100, 275.203800, 328.240000)",
        "(307.817600, 274.430800, 329.449900)",
        "(307.122600, 273.873900, 330.502100)",
        "(306.241400, 273.615200, 330.911900)",
        "(305.786500, 273.398900, 331.341600)",
        "(304.821700, 272.888700, 332.316300)",
        "(304.024100, 272.477600, 333.137900)",
        "(303.133000, 272.391800, 333.605500)",
        "(302.511400, 271.841800, 334.545500)",
        "(302.264500, 271.107300, 335.643200)",
        "(301.429000, 271.230000, 336.107700)",
        "(300.865600, 271.751500, 335.762600)",
        "(300.328400, 271.856600, 336.147800)",
        "(299.449200, 271.827500, 336.682900)",
        "(299.046300, 271.589000, 337.272300)",
        "(298.105300, 271.663500, 337.684200)",
        "(297.646000, 272.463000, 336.924000)",
        "(297.154400, 273.139000, 336.641900)",
        "(296.152400, 273.126000, 337.551100)",
        "(295.757000, 273.280500, 337.798000)",
        "(295.244100, 274.221200, 337.243900)",
        "(294.863900, 275.271600, 336.622500)",
        "(294.384700, 276.544500, 336.165600)",
        "(293.751800, 277.442900, 336.106500)",
        "(293.337800, 277.974200, 336.113700)",
        "(292.765100, 278.806000, 336.260700)",
        "(292.533800, 280.289600, 335.629300)",
        "(292.437900, 281.206400, 335.735100)",
        "(291.917500, 281.605100, 336.850300)",
        "(291.625800, 282.469200, 336.282100)",
        "(291.431400, 283.195400, 336.378800)",
        "(291.557300, 282.708000, 337.749900)",
        "(291.187900, 283.748500, 337.083900)",
        "(290.872400, 284.558700, 336.179600)",
        "(290.770800, 284.121600, 336.887900)",
        "(290.409900, 283.089700, 338.563300)",
        "(290.091600, 284.648700, 336.521200)",
        "(289.953200, 286.645100, 333.947100)",
        "(289.993700, 287.178800, 333.549900)",
        "(289.842600, 287.268000, 333.451700)",
        "(289.740700, 288.583600, 331.739200)",
        "(289.829400, 292.119500, 327.916100)",
        "(290.355200, 295.652700, 324.390800)",
        "(290.673200, 298.617400, 322.054500)",
        "(290.859300, 300.603700, 320.305800)",
        "(292.445600, 304.799700, 316.058800)",
        "(294.352800, 308.525100, 312.225300)",
        "(296.164100, 311.516400, 309.350100)",
        "(297.853900, 313.767400, 307.717600)",
        "(298.893400, 314.355200, 307.318100)",
        "(300.745500, 314.183200, 308.096600)",
        "(302.381500, 315.760400, 306.933400)",
        "(304.735900, 316.527000, 306.332500)",
        "(306.938800, 315.543500, 307.930400)",
        "(307.820600, 314.754100, 308.508100)",
        "(309.425500, 314.068200, 309.231000)",
        "(311.225400, 314.088800, 309.236800)",
        "(313.372800, 314.336500, 309.464700)",
        "(316.172300, 313.807500, 310.094900)",
        "(317.287600, 313.415400, 310.558600)",
        "(319.008100, 313.458900, 310.508700)",
        "(320.676500, 312.673800, 311.609800)",
        "(322.827500, 311.806500, 312.705900)",
        "(324.816700, 311.319400, 312.480800)",
        "(325.809800, 311.127900, 312.465900)",
        "(327.611500, 310.045800, 314.186700)",
        "(328.909900, 308.361500, 315.936900)",
        "(330.320700, 307.121700, 316.389100)",
        "(331.755200, 306.196800, 316.663700)",
        "(332.649500, 305.563900, 317.039400)",
        "(334.101300, 304.295100, 317.320700)",
        "(335.044200, 303.519500, 317.190500)",
        "(336.023300, 302.705000, 317.214900)",
        "(337.517600, 300.828600, 317.393100)",
        "(337.956800, 299.838800, 317.555200)",
        "(339.021600, 298.175600, 317.637800)",
        "(339.297200, 296.861100, 318.078500)",
        "(339.696700, 295.259500, 318.533400)",
        "(339.988300, 293.709400, 318.493900)",
        "(340.144000, 292.806900, 318.657100)",
        "(340.001700, 291.207300, 319.468400)",
        "(339.878200, 289.647400, 319.763900)",
        "(339.715200, 288.055000, 320.045100)",
        "(339.130600, 286.436600, 320.596100)",
        "(338.817200, 285.735400, 320.735400)",
        "(338.221300, 284.788200, 320.018600)",
        "(337.387200, 283.896700, 319.545900)",
        "(336.577100, 282.622400, 319.663200)",
        "(335.471000, 281.550400, 319.742700)",
        "(334.803400, 280.972400, 319.995500)",
        "(333.592000, 279.866200, 320.443800)",
        "(332.220400, 279.283900, 320.228000)",
        "(330.739600, 278.933200, 319.907800)",
        "(329.749800, 277.862300, 320.219200)",
        "(329.073500, 277.409000, 320.511000)",
        "(327.432300, 276.750300, 321.024500)",
        "(326.120900, 276.050000, 321.220400)",
        "(324.773000, 275.809400, 321.545400)",
        "(323.640100, 276.069500, 320.813600)",
        "(323.184800, 275.839700, 320.850800)",
        "(321.881700, 275.091200, 321.852700)",
        "(320.371900, 275.067600, 322.020700)",
        "(319.478800, 274.715100, 322.260100)",
        "(318.356900, 274.470000, 322.933500)",
        "(317.785600, 274.305800, 323.248700)",
        "(316.706700, 273.654300, 323.997000)",
        "(315.459000, 273.026100, 325.191800)",
        "(314.300400, 273.136400, 325.406500)",
        "(313.565100, 273.082300, 325.811500)",
        "(313.093500, 273.094100, 325.981500)",
        "(312.060100, 272.996200, 326.490900)",
        "(311.283000, 272.334700, 327.661500)",
        "(310.330300, 271.996200, 328.724700)",
        "(309.160500, 272.716400, 328.143000)",
        "(308.742500, 272.824600, 328.199700)",
        "(308.037000, 272.541500, 328.907400)",
        "(307.149600, 272.477200, 329.396500)",
        "(306.156600, 271.920300, 330.746900)",
        "(305.345300, 271.215900, 332.182800)",
        "(304.919400, 271.406300, 332.102500)",
        "(304.193400, 271.866600, 332.033100)",
        "(303.677300, 272.160300, 331.924300)",
        "(302.967000, 272.345100, 332.533400)",
        "(302.328800, 272.406900, 333.146500)",
        "(301.973400, 272.381700, 333.366400)",
        "(301.250600, 272.574800, 333.948500)",
        "(300.504000, 272.834100, 334.148700)",
        "(299.774100, 272.697600, 334.992100)",
        "(298.734300, 272.846400, 335.377300)",
        "(298.225900, 273.235900, 335.102900)",
        "(297.718200, 273.789800, 334.704500)",
        "(297.201000, 273.759900, 335.248300)",
        "(296.601400, 273.597800, 336.174000)",
        "(295.955000, 274.207300, 336.466000)",
        "(295.756300, 274.469200, 336.450400)",
        "(295.427900, 275.380700, 335.978600)",
        "(294.944600, 276.487200, 335.354500)",
        "(294.522400, 276.896100, 335.773300)",
        "(293.988600, 277.466900, 336.077100)",
        "(293.747300, 278.022000, 335.803100)",
        "(293.645400, 279.015100, 335.474000)",
        "(293.391900, 279.854600, 335.227900)",
        "(293.142300, 280.096500, 336.169700)",
        "(292.556200, 281.665900, 335.111100)",
        "(292.400500, 282.359300, 334.733600)",
        "(292.394600, 283.393900, 334.280700)",
        "(292.370600, 283.955100, 334.693300)",
        "(292.011900, 285.628600, 333.838200)",
        "(292.065000, 287.995500, 332.117600)",
        "(292.123800, 289.420000, 330.942800)",
        "(292.547100, 292.464700, 328.183700)",
        "(293.069300, 295.759200, 325.515400)",
        "(293.804000, 298.532500, 323.448000)",
        "(294.676300, 300.878500, 321.660800)",
        "(295.110000, 301.837800, 321.029200)",
        "(295.822800, 303.940400, 319.580300)",
        "(296.682300, 306.059200, 318.052500)",
        "(298.016700, 307.476300, 317.282300)",
        "(299.278400, 308.775600, 316.473400)",
        "(299.828600, 309.701900, 315.746100)",
        "(301.227500, 310.963500, 314.914800)",
        "(302.766400, 311.552100, 314.831300)",
        "(304.242200, 311.881000, 315.318500)",
        "(305.685000, 312.658400, 314.929300)",
        "(306.691500, 312.944000, 314.767800)",
        "(308.610800, 313.534700, 313.992200)",
        "(310.104200, 314.376400, 313.381600)",
        "(311.479900, 314.357300, 313.747800)",
        "(312.979800, 314.137200, 314.136100)",
        "(313.735200, 314.095000, 314.069900)",
        "(314.980900, 314.009100, 314.132800)",
        "(316.590900, 313.761700, 314.544900)",
        "(318.366300, 313.991300, 313.734300)",
        "(319.565900, 313.701500, 313.596400)",
        "(320.139700, 313.320100, 313.951100)",
        "(321.398600, 312.463300, 314.475100)",
        "(322.530900, 311.963200, 314.294900)",
        "(323.487500, 311.595800, 313.919000)",
        "(324.824000, 310.581000, 314.445600)",
        "(325.264100, 310.034200, 314.629000)",
        "(326.075100, 309.027900, 314.902700)",
        "(326.835600, 307.936100, 315.147000)",
        "(327.724100, 306.433900, 315.869800)",
        "(328.154800, 305.051500, 316.186400)",
        "(328.335800, 304.570400, 316.090000)",
        "(328.832900, 303.296800, 316.157300)",
        "(329.419900, 301.457800, 316.578600)",
        "(329.616100, 299.980400, 317.035000)",
        "(329.767400, 298.281800, 317.424700)",
        "(329.818000, 297.396500, 317.637200)",
        "(329.813600, 295.635000, 318.146100)",
        "(329.896900, 294.145100, 318.397500)",
        "(329.890900, 292.563400, 318.920500)",
        "(329.474900, 290.778700, 319.851800)",
        "(329.341400, 289.776200, 320.335900)",
        "(329.055800, 288.381400, 320.680000)",
        "(328.982600, 287.121100, 320.699900)",
        "(328.557000, 285.923800, 321.067100)",
        "(328.149000, 285.017900, 321.101400)",
        "(328.008200, 284.578200, 320.944700)",
        "(327.457400, 283.517400, 321.120200)",
        "(326.597600, 283.138700, 321.170400)",
        "(326.468300, 282.942400, 320.412200)",
        "(326.310200, 282.175500, 320.473100)",
        "(326.134400, 281.703200, 320.744100)",
        "(325.452500, 280.910500, 321.383900)",
        "(324.909200, 280.524000, 321.586300)",
        "(324.564800, 280.291700, 321.130800)",
        "(324.081100, 279.802000, 321.407200)",
        "(323.702800, 279.438700, 321.836700)",
        "(322.894200, 278.925900, 322.415400)",
        "(322.335600, 278.687800, 322.095000)",
        "(321.603600, 278.401800, 322.316700)",
        "(320.805000, 278.196000, 322.475400)",
        "(320.422800, 278.121300, 322.563700)",
        "(319.685800, 277.695200, 323.025300)",
        "(318.765600, 277.555100, 323.014300)",
        "(317.597200, 277.107700, 323.503800)",
        "(316.354900, 276.560600, 324.334200)",
        "(315.804400, 276.490600, 324.380400)",
        "(315.095800, 276.224000, 324.503200)",
        "(314.259600, 275.699200, 325.424300)",
        "(313.113900, 275.606000, 325.611600)",
        "(312.233600, 275.176800, 326.498000)",
        "(311.878300, 275.018700, 326.750500)",
        "(311.297300, 274.700100, 327.149100)",
        "(310.444100, 274.470600, 327.830500)",
        "(309.324400, 273.984300, 328.511200)",
        "(308.446200, 273.154600, 329.628000)",
        "(307.943800, 272.976200, 329.886900)",
        "(306.954900, 272.568000, 330.300000)",
        "(306.577100, 271.983800, 331.139500)",
        "(305.930800, 270.939400, 332.158700)",
        "(304.639700, 269.611000, 334.384800)",
        "(304.329000, 268.724800, 335.371400)",
        "(303.557400, 267.371100, 336.905500)",
        "(302.756400, 266.181700, 338.516700)",
        "(302.110600, 266.112100, 338.957500)",
        "(301.308700, 266.595100, 338.580500)",
        "(301.049500, 266.492500, 338.895300)",
        "(300.202500, 266.279500, 339.438100)",
        "(299.489300, 265.347500, 340.988200)",
        "(298.539100, 264.892000, 342.337500)",
        "(297.619700, 265.670700, 341.784700)",
        "(297.329300, 266.204000, 341.387800)",
        "(296.734600, 266.891600, 341.205800)",
        "(295.614500, 267.278700, 341.788100)",
        "(294.828400, 266.687300, 343.871500)",
        "(294.103500, 266.898900, 344.497700)",
        "(293.709800, 267.259900, 344.445100)",
        "(293.213200, 268.987500, 343.266800)",
        "(292.872000, 270.329000, 342.776700)",
        "(292.279100, 271.163200, 342.995100)",
        "(291.476000, 272.436200, 342.746500)",
        "(291.423900, 272.663900, 342.952900)",
        "(291.405700, 273.206100, 343.482900)",
        "(291.088300, 274.759800, 342.322500)",
        "(290.822100, 275.318800, 342.376100)",
        "(290.422100, 276.757300, 341.905500)",
        "(290.592900, 277.605200, 341.187900)",
        "(290.896700, 280.225500, 338.654400)",
        "(290.923700, 283.506300, 335.188000)",
        "(290.680500, 285.419000, 334.044400)",
        "(290.587900, 285.312200, 335.426200)",
        "(290.622900, 285.809300, 335.377000)",
        "(290.780400, 287.049600, 334.614100)",
        "(290.861100, 288.112400, 334.261900)",
        "(290.770800, 289.947100, 332.978400)",
        "(290.765100, 292.786400, 330.205000)",
        "(290.938500, 294.546400, 328.286100)",
        "(291.695800, 297.751600, 324.686000)",
        "(292.304600, 300.572900, 322.213400)",
        "(292.737600, 303.703900, 319.579300)",
        "(293.874000, 307.361400, 316.160700)",
        "(294.834200, 308.815700, 314.602300)",
        "(296.839200, 311.352400, 312.186400)",
        "(298.269700, 313.668400, 310.201400)",
        "(299.788800, 315.141900, 309.877300)",
        "(301.612400, 316.477600, 308.637900)",
        "(302.260700, 317.163500, 308.052600)",
        "(303.732200, 317.133700, 309.015000)",
        "(305.295300, 317.106500, 309.448800)",
        "(306.769800, 317.633500, 308.733300)",
        "(308.283100, 317.812500, 308.724000)",
        "(308.998900, 317.883900, 308.764600)",
        "(310.486500, 317.970800, 308.445400)",
[truncated: 526,768 more chars]
