# Supplementary material for: Playing the mirror game in virtual reality with an autonomous character
Source: Sci Rep. 2022 Dec 9;12:21329. doi: 10.1038/s41598-022-25197-z (PMC9734752; doi:10.1038/s41598-022-25197-z)
Supplement: Supplementary file 2 — Supplementary Information 1. [file 41598_2022_25197_MOESM2_ESM.zip › Data/Couple23/condition2_trial1_player1.json]

{
    "isFemale": false,
    "eyesLevel": 1.678530216217041,
    "timestamps": [
        0.0,
        0.02001953125,
        0.040008544921875,
        0.05999755859375,
        0.08001708984375,
        0.100006103515625,
        0.1199951171875,
        0.1400146484375,
        0.160003662109375,
        0.180023193359375,
        0.20001220703125,
        0.220001220703125,
        0.240020751953125,
        0.260009765625,
        0.279998779296875,
        0.300018310546875,
        0.32000732421875,
        0.339996337890625,
        0.360015869140625,
        0.3800048828125,
        0.4000244140625,
        0.420013427734375,
        0.44000244140625,
        0.46002197265625,
        0.480010986328125,
        0.5,
        0.52001953125,
        0.540008544921875,
        0.55999755859375,
        0.58001708984375,
        0.600006103515625,
        0.6199951171875,
        0.6400146484375,
        0.660003662109375,
        0.680023193359375,
        0.70001220703125,
        0.720001220703125,
        0.740020751953125,
        0.760009765625,
        0.779998779296875,
        0.800018310546875,
        0.82000732421875,
        0.839996337890625,
        0.860015869140625,
        0.8800048828125,
        0.9000244140625,
        0.920013427734375,
        0.94000244140625,
        0.96002197265625,
        0.980010986328125,
        1.0,
        1.02001953125,
        1.040008544921875,
        1.05999755859375,
        1.08001708984375,
        1.100006103515625,
        1.1199951171875,
        1.1400146484375,
        1.160003662109375,
        1.180023193359375,
        1.20001220703125,
        1.220001220703125,
        1.240020751953125,
        1.260009765625,
        1.279998779296875,
        1.300018310546875,
        1.32000732421875,
        1.339996337890625,
        1.360015869140625,
        1.3800048828125,
        1.4000244140625,
        1.420013427734375,
        1.44000244140625,
        1.46002197265625,
        1.480010986328125,
        1.5,
        1.52001953125,
        1.540008544921875,
        1.55999755859375,
        1.58001708984375,
        1.600006103515625,
        1.6199951171875,
        1.6400146484375,
        1.660003662109375,
        1.680023193359375,
        1.70001220703125,
        1.720001220703125,
        1.740020751953125,
        1.760009765625,
        1.779998779296875,
        1.800018310546875,
        1.82000732421875,
        1.839996337890625,
        1.860015869140625,
        1.8800048828125,
        1.9000244140625,
        1.920013427734375,
        1.94000244140625,
        1.96002197265625,
        1.980010986328125,
        2.0,
        2.02001953125,
        2.040008544921875,
        2.05999755859375,
        2.08001708984375,
        2.100006103515625,
        2.1199951171875,
        2.1400146484375,
        2.160003662109375,
        2.180023193359375,
        2.20001220703125,
        2.220001220703125,
        2.240020751953125,
        2.260009765625,
        2.279998779296875,
        2.300018310546875,
        2.32000732421875,
        2.339996337890625,
        2.360015869140625,
        2.3800048828125,
        2.4000244140625,
        2.420013427734375,
        2.44000244140625,
        2.46002197265625,
        2.480010986328125,
        2.5,
        2.52001953125,
        2.540008544921875,
        2.55999755859375,
        2.58001708984375,
        2.600006103515625,
        2.6199951171875,
        2.6400146484375,
        2.660003662109375,
        2.680023193359375,
        2.70001220703125,
        2.720001220703125,
        2.740020751953125,
        2.760009765625,
        2.779998779296875,
        2.800018310546875,
        2.82000732421875,
        2.839996337890625,
        2.860015869140625,
        2.8800048828125,
        2.9000244140625,
        2.920013427734375,
        2.94000244140625,
        2.96002197265625,
        2.980010986328125,
        3.0,
        3.02001953125,
        3.040008544921875,
        3.05999755859375,
        3.08001708984375,
        3.100006103515625,
        3.1199951171875,
        3.1400146484375,
        3.160003662109375,
        3.180023193359375,
        3.20001220703125,
        3.220001220703125,
        3.240020751953125,
        3.260009765625,
        3.279998779296875,
        3.300018310546875,
        3.32000732421875,
        3.339996337890625,
        3.360015869140625,
        3.3800048828125,
        3.4000244140625,
        3.420013427734375,
        3.44000244140625,
        3.46002197265625,
        3.480010986328125,
        3.5,
        3.52001953125,
        3.540008544921875,
        3.55999755859375,
        3.58001708984375,
        3.600006103515625,
        3.6199951171875,
        3.6400146484375,
        3.660003662109375,
        3.680023193359375,
        3.70001220703125,
        3.720001220703125,
        3.740020751953125,
        3.760009765625,
        3.779998779296875,
        3.800018310546875,
        3.82000732421875,
        3.839996337890625,
        3.860015869140625,
        3.8800048828125,
        3.9000244140625,
        3.920013427734375,
        3.94000244140625,
        3.96002197265625,
        3.980010986328125,
        4.0,
        4.02001953125,
        4.040008544921875,
        4.05999755859375,
        4.08001708984375,
        4.100006103515625,
        4.1199951171875,
        4.1400146484375,
        4.160003662109375,
        4.180023193359375,
        4.20001220703125,
        4.220001220703125,
        4.240020751953125,
        4.260009765625,
        4.279998779296875,
        4.300018310546875,
        4.32000732421875,
        4.339996337890625,
        4.360015869140625,
        4.3800048828125,
        4.4000244140625,
        4.420013427734375,
        4.44000244140625,
        4.46002197265625,
        4.480010986328125,
        4.5,
        4.52001953125,
        4.540008544921875,
        4.55999755859375,
        4.58001708984375,
        4.600006103515625,
        4.6199951171875,
        4.6400146484375,
        4.660003662109375,
        4.680023193359375,
        4.70001220703125,
        4.720001220703125,
        4.740020751953125,
        4.760009765625,
        4.779998779296875,
        4.800018310546875,
        4.82000732421875,
        4.839996337890625,
        4.860015869140625,
        4.8800048828125,
        4.9000244140625,
        4.920013427734375,
        4.94000244140625,
        4.96002197265625,
        4.980010986328125,
        5.0,
        5.02001953125,
        5.040008544921875,
        5.05999755859375,
        5.08001708984375,
        5.100006103515625,
        5.1199951171875,
        5.1400146484375,
        5.160003662109375,
        5.180023193359375,
        5.20001220703125,
        5.220001220703125,
        5.240020751953125,
        5.260009765625,
        5.279998779296875,
        5.300018310546875,
        5.32000732421875,
        5.339996337890625,
        5.360015869140625,
        5.3800048828125,
        5.4000244140625,
        5.420013427734375,
        5.44000244140625,
        5.46002197265625,
        5.480010986328125,
        5.5,
        5.52001953125,
        5.540008544921875,
        5.55999755859375,
        5.58001708984375,
        5.600006103515625,
        5.6199951171875,
        5.6400146484375,
        5.660003662109375,
        5.680023193359375,
        5.70001220703125,
        5.720001220703125,
        5.740020751953125,
        5.760009765625,
        5.779998779296875,
        5.800018310546875,
        5.82000732421875,
        5.839996337890625,
        5.860015869140625,
        5.8800048828125,
        5.9000244140625,
        5.920013427734375,
        5.94000244140625,
        5.96002197265625,
        5.980010986328125,
        6.0,
        6.02001953125,
        6.040008544921875,
        6.05999755859375,
        6.08001708984375,
        6.100006103515625,
        6.1199951171875,
        6.1400146484375,
        6.160003662109375,
        6.180023193359375,
        6.20001220703125,
        6.220001220703125,
        6.240020751953125,
        6.260009765625,
        6.279998779296875,
        6.300018310546875,
        6.32000732421875,
        6.339996337890625,
        6.360015869140625,
        6.3800048828125,
        6.4000244140625,
        6.420013427734375,
        6.44000244140625,
        6.46002197265625,
        6.480010986328125,
        6.5,
        6.52001953125,
        6.540008544921875,
        6.55999755859375,
        6.58001708984375,
        6.600006103515625,
        6.6199951171875,
        6.6400146484375,
        6.660003662109375,
        6.680023193359375,
        6.70001220703125,
        6.720001220703125,
        6.740020751953125,
        6.760009765625,
        6.779998779296875,
        6.800018310546875,
        6.82000732421875,
        6.839996337890625,
        6.860015869140625,
        6.8800048828125,
        6.9000244140625,
        6.920013427734375,
        6.94000244140625,
        6.96002197265625,
        6.980010986328125,
        7.0,
        7.02001953125,
        7.040008544921875,
        7.05999755859375,
        7.08001708984375,
        7.100006103515625,
        7.1199951171875,
        7.1400146484375,
        7.160003662109375,
        7.180023193359375,
        7.20001220703125,
        7.220001220703125,
        7.240020751953125,
        7.260009765625,
        7.279998779296875,
        7.300018310546875,
        7.32000732421875,
        7.339996337890625,
        7.360015869140625,
        7.3800048828125,
        7.4000244140625,
        7.420013427734375,
        7.44000244140625,
        7.46002197265625,
        7.480010986328125,
        7.5,
        7.52001953125,
        7.540008544921875,
        7.55999755859375,
        7.58001708984375,
        7.600006103515625,
        7.6199951171875,
        7.6400146484375,
        7.660003662109375,
        7.680023193359375,
        7.70001220703125,
        7.720001220703125,
        7.740020751953125,
        7.760009765625,
        7.779998779296875,
        7.800018310546875,
        7.82000732421875,
        7.839996337890625,
        7.860015869140625,
        7.8800048828125,
        7.9000244140625,
        7.920013427734375,
        7.94000244140625,
        7.96002197265625,
        7.980010986328125,
        8.0,
        8.02001953125,
        8.040008544921875,
        8.05999755859375,
        8.08001708984375,
        8.100006103515625,
        8.1199951171875,
        8.1400146484375,
        8.160003662109375,
        8.180023193359375,
        8.20001220703125,
        8.220001220703125,
        8.240020751953125,
        8.260009765625,
        8.279998779296875,
        8.300018310546875,
        8.32000732421875,
        8.339996337890625,
        8.360015869140625,
        8.3800048828125,
        8.4000244140625,
        8.420013427734375,
        8.44000244140625,
        8.46002197265625,
        8.480010986328125,
        8.5,
        8.52001953125,
        8.540008544921875,
        8.55999755859375,
        8.58001708984375,
        8.600006103515625,
        8.6199951171875,
        8.6400146484375,
        8.660003662109375,
        8.680023193359375,
        8.70001220703125,
        8.720001220703125,
        8.740020751953125,
        8.760009765625,
        8.779998779296875,
        8.800018310546875,
        8.82000732421875,
        8.839996337890625,
        8.860015869140625,
        8.8800048828125,
        8.9000244140625,
        8.920013427734375,
        8.94000244140625,
        8.96002197265625,
        8.980010986328125,
        9.0,
        9.02001953125,
        9.040008544921875,
        9.05999755859375,
        9.08001708984375,
        9.100006103515625,
        9.1199951171875,
        9.1400146484375,
        9.160003662109375,
        9.180023193359375,
        9.20001220703125,
        9.220001220703125,
        9.240020751953125,
        9.260009765625,
        9.279998779296875,
        9.300018310546875,
        9.32000732421875,
        9.339996337890625,
        9.360015869140625,
        9.3800048828125,
        9.4000244140625,
        9.420013427734375,
        9.44000244140625,
        9.46002197265625,
        9.480010986328125,
        9.5,
        9.52001953125,
        9.540008544921875,
        9.55999755859375,
        9.58001708984375,
        9.600006103515625,
        9.6199951171875,
        9.6400146484375,
        9.660003662109375,
        9.680023193359375,
        9.70001220703125,
        9.720001220703125,
        9.740020751953125,
        9.760009765625,
        9.779998779296875,
        9.800018310546875,
        9.82000732421875,
        9.839996337890625,
        9.860015869140625,
        9.8800048828125,
        9.9000244140625,
        9.920013427734375,
        9.94000244140625,
        9.96002197265625,
        9.980010986328125,
        10.0,
        10.02001953125,
        10.040008544921875,
        10.05999755859375,
        10.08001708984375,
        10.100006103515625,
        10.1199951171875,
        10.1400146484375,
        10.160003662109375,
        10.180023193359375,
        10.20001220703125,
        10.220001220703125,
        10.240020751953125,
        10.260009765625,
        10.279998779296875,
        10.300018310546875,
        10.32000732421875,
        10.339996337890625,
        10.360015869140625,
        10.3800048828125,
        10.4000244140625,
        10.420013427734375,
        10.44000244140625,
        10.46002197265625,
        10.480010986328125,
        10.5,
        10.52001953125,
        10.540008544921875,
        10.55999755859375,
        10.58001708984375,
        10.600006103515625,
        10.6199951171875,
        10.6400146484375,
        10.660003662109375,
        10.680023193359375,
        10.70001220703125,
        10.720001220703125,
        10.740020751953125,
        10.760009765625,
        10.779998779296875,
        10.800018310546875,
        10.82000732421875,
        10.839996337890625,
        10.860015869140625,
        10.8800048828125,
        10.9000244140625,
        10.920013427734375,
        10.94000244140625,
        10.96002197265625,
        10.980010986328125,
        11.0,
        11.02001953125,
        11.040008544921875,
        11.05999755859375,
        11.08001708984375,
        11.100006103515625,
        11.1199951171875,
        11.1400146484375,
        11.160003662109375,
        11.180023193359375,
        11.20001220703125,
        11.220001220703125,
        11.240020751953125,
        11.260009765625,
        11.279998779296875,
        11.300018310546875,
        11.32000732421875,
        11.339996337890625,
        11.360015869140625,
        11.3800048828125,
        11.4000244140625,
        11.420013427734375,
        11.44000244140625,
        11.46002197265625,
        11.480010986328125,
        11.5,
        11.52001953125,
        11.540008544921875,
        11.55999755859375,
        11.58001708984375,
        11.600006103515625,
        11.6199951171875,
        11.6400146484375,
        11.660003662109375,
        11.680023193359375,
        11.70001220703125,
        11.720001220703125,
        11.740020751953125,
        11.760009765625,
        11.779998779296875,
        11.800018310546875,
        11.82000732421875,
        11.839996337890625,
        11.860015869140625,
        11.8800048828125,
        11.9000244140625,
        11.920013427734375,
        11.94000244140625,
        11.96002197265625,
        11.980010986328125,
        12.0,
        12.02001953125,
        12.040008544921875,
        12.05999755859375,
        12.08001708984375,
        12.100006103515625,
        12.1199951171875,
        12.1400146484375,
        12.160003662109375,
        12.180023193359375,
        12.20001220703125,
        12.220001220703125,
        12.240020751953125,
        12.260009765625,
        12.279998779296875,
        12.300018310546875,
        12.32000732421875,
        12.339996337890625,
        12.360015869140625,
        12.3800048828125,
        12.4000244140625,
        12.420013427734375,
        12.44000244140625,
        12.46002197265625,
        12.480010986328125,
        12.5,
        12.52001953125,
        12.540008544921875,
        12.55999755859375,
        12.58001708984375,
        12.600006103515625,
        12.6199951171875,
        12.6400146484375,
        12.660003662109375,
        12.680023193359375,
        12.70001220703125,
        12.720001220703125,
        12.740020751953125,
        12.760009765625,
        12.779998779296875,
        12.800018310546875,
        12.82000732421875,
        12.839996337890625,
        12.860015869140625,
        12.8800048828125,
        12.9000244140625,
        12.920013427734375,
        12.94000244140625,
        12.96002197265625,
        12.980010986328125,
        13.0,
        13.02001953125,
        13.040008544921875,
        13.05999755859375,
        13.08001708984375,
        13.100006103515625,
        13.1199951171875,
        13.1400146484375,
        13.160003662109375,
        13.180023193359375,
        13.20001220703125,
        13.220001220703125,
        13.240020751953125,
        13.260009765625,
        13.279998779296875,
        13.300018310546875,
        13.32000732421875,
        13.339996337890625,
        13.360015869140625,
        13.3800048828125,
        13.4000244140625,
        13.420013427734375,
        13.44000244140625,
        13.46002197265625,
        13.480010986328125,
        13.5,
        13.52001953125,
        13.540008544921875,
        13.55999755859375,
        13.58001708984375,
        13.600006103515625,
        13.6199951171875,
        13.6400146484375,
        13.660003662109375,
        13.680023193359375,
        13.70001220703125,
        13.720001220703125,
        13.740020751953125,
        13.760009765625,
        13.779998779296875,
        13.800018310546875,
        13.82000732421875,
        13.839996337890625,
        13.860015869140625,
        13.8800048828125,
        13.9000244140625,
        13.920013427734375,
        13.94000244140625,
        13.96002197265625,
        13.980010986328125,
        14.0,
        14.02001953125,
        14.040008544921875,
        14.05999755859375,
        14.08001708984375,
        14.100006103515625,
        14.1199951171875,
        14.1400146484375,
        14.160003662109375,
        14.180023193359375,
        14.20001220703125,
        14.220001220703125,
        14.240020751953125,
        14.260009765625,
        14.279998779296875,
        14.300018310546875,
        14.32000732421875,
        14.339996337890625,
        14.360015869140625,
        14.3800048828125,
        14.4000244140625,
        14.420013427734375,
        14.44000244140625,
        14.46002197265625,
        14.480010986328125,
        14.5,
        14.52001953125,
        14.540008544921875,
        14.55999755859375,
        14.58001708984375,
        14.600006103515625,
        14.6199951171875,
        14.6400146484375,
        14.660003662109375,
        14.680023193359375,
        14.70001220703125,
        14.720001220703125,
        14.740020751953125,
        14.760009765625,
        14.779998779296875,
        14.800018310546875,
        14.82000732421875,
        14.839996337890625,
        14.860015869140625,
        14.8800048828125,
        14.9000244140625,
        14.920013427734375,
        14.94000244140625,
        14.96002197265625,
        14.980010986328125,
        15.0,
        15.02001953125,
        15.040008544921875,
        15.05999755859375,
        15.08001708984375,
        15.100006103515625,
        15.1199951171875,
        15.1400146484375,
        15.160003662109375,
        15.180023193359375,
        15.20001220703125,
        15.220001220703125,
        15.240020751953125,
        15.260009765625,
        15.279998779296875,
        15.300018310546875,
        15.32000732421875,
        15.339996337890625,
        15.360015869140625,
        15.3800048828125,
        15.4000244140625,
        15.420013427734375,
        15.44000244140625,
        15.46002197265625,
        15.480010986328125,
        15.5,
        15.52001953125,
        15.540008544921875,
        15.55999755859375,
        15.58001708984375,
        15.600006103515625,
        15.6199951171875,
        15.6400146484375,
        15.660003662109375,
        15.680023193359375,
        15.70001220703125,
        15.720001220703125,
        15.740020751953125,
        15.760009765625,
        15.779998779296875,
        15.800018310546875,
        15.82000732421875,
        15.839996337890625,
        15.860015869140625,
        15.8800048828125,
        15.9000244140625,
        15.920013427734375,
        15.94000244140625,
        15.96002197265625,
        15.980010986328125,
        16.0,
        16.02001953125,
        16.040008544921876,
        16.05999755859375,
        16.08001708984375,
        16.100006103515626,
        16.1199951171875,
        16.1400146484375,
        16.160003662109376,
        16.180023193359376,
        16.20001220703125,
        16.220001220703126,
        16.240020751953126,
        16.260009765625,
        16.279998779296876,
        16.300018310546876,
        16.32000732421875,
        16.339996337890626,
        16.360015869140626,
        16.3800048828125,
        16.4000244140625,
        16.420013427734376,
        16.44000244140625,
        16.46002197265625,
        16.480010986328126,
        16.5,
        16.52001953125,
        16.540008544921876,
        16.55999755859375,
        16.58001708984375,
        16.600006103515626,
        16.6199951171875,
        16.6400146484375,
        16.660003662109376,
        16.680023193359376,
        16.70001220703125,
        16.720001220703126,
        16.740020751953126,
        16.760009765625,
        16.779998779296876,
        16.800018310546876,
        16.82000732421875,
        16.839996337890626,
        16.860015869140626,
        16.8800048828125,
        16.9000244140625,
        16.920013427734376,
        16.94000244140625,
        16.96002197265625,
        16.980010986328126,
        17.0,
        17.02001953125,
        17.040008544921876,
        17.05999755859375,
        17.08001708984375,
        17.100006103515626,
        17.1199951171875,
        17.1400146484375,
        17.160003662109376,
        17.180023193359376,
        17.20001220703125,
        17.220001220703126,
        17.240020751953126,
        17.260009765625,
        17.279998779296876,
        17.300018310546876,
        17.32000732421875,
        17.339996337890626,
        17.360015869140626,
        17.3800048828125,
        17.4000244140625,
        17.420013427734376,
        17.44000244140625,
        17.46002197265625,
        17.480010986328126,
        17.5,
        17.52001953125,
        17.540008544921876,
        17.55999755859375,
        17.58001708984375,
        17.600006103515626,
        17.6199951171875,
        17.6400146484375,
        17.660003662109376,
        17.680023193359376,
        17.70001220703125,
        17.720001220703126,
        17.740020751953126,
        17.760009765625,
        17.779998779296876,
        17.800018310546876,
        17.82000732421875,
        17.839996337890626,
        17.860015869140626,
        17.8800048828125,
        17.9000244140625,
        17.920013427734376,
        17.94000244140625,
        17.96002197265625,
        17.980010986328126,
        18.0,
        18.02001953125,
        18.040008544921876,
        18.05999755859375,
        18.08001708984375,
        18.100006103515626,
        18.1199951171875,
        18.1400146484375,
        18.160003662109376,
        18.180023193359376,
        18.20001220703125,
        18.220001220703126,
        18.240020751953126,
        18.260009765625,
        18.279998779296876,
        18.300018310546876,
        18.32000732421875,
        18.339996337890626,
        18.360015869140626,
        18.3800048828125,
        18.4000244140625,
        18.420013427734376,
        18.44000244140625,
        18.46002197265625,
        18.480010986328126,
        18.5,
        18.52001953125,
        18.540008544921876,
        18.55999755859375,
        18.58001708984375,
        18.600006103515626,
        18.6199951171875,
        18.6400146484375,
        18.660003662109376,
        18.680023193359376,
        18.70001220703125,
        18.720001220703126,
        18.740020751953126,
        18.760009765625,
        18.779998779296876,
        18.800018310546876,
        18.82000732421875,
        18.839996337890626,
        18.860015869140626,
        18.8800048828125,
        18.9000244140625,
        18.920013427734376,
        18.94000244140625,
        18.96002197265625,
        18.980010986328126,
        19.0,
        19.02001953125,
        19.040008544921876,
        19.05999755859375,
        19.08001708984375,
        19.100006103515626,
        19.1199951171875,
        19.1400146484375,
        19.160003662109376,
        19.180023193359376,
        19.20001220703125,
        19.220001220703126,
        19.240020751953126,
        19.260009765625,
        19.279998779296876,
        19.300018310546876,
        19.32000732421875,
        19.339996337890626,
        19.360015869140626,
        19.3800048828125,
        19.4000244140625,
        19.420013427734376,
        19.44000244140625,
        19.46002197265625,
        19.480010986328126,
        19.5,
        19.52001953125,
        19.540008544921876,
        19.55999755859375,
        19.58001708984375,
        19.600006103515626,
        19.6199951171875,
        19.6400146484375,
        19.660003662109376,
        19.680023193359376,
        19.70001220703125,
        19.720001220703126,
        19.740020751953126,
        19.760009765625,
        19.779998779296876,
        19.800018310546876,
        19.82000732421875,
        19.839996337890626,
        19.860015869140626,
        19.8800048828125,
        19.9000244140625,
        19.920013427734376,
        19.94000244140625,
        19.96002197265625,
        19.980010986328126,
        20.0,
        20.02001953125,
        20.040008544921876,
        20.05999755859375,
        20.08001708984375,
        20.100006103515626,
        20.1199951171875,
        20.1400146484375,
        20.160003662109376,
        20.180023193359376,
        20.20001220703125,
        20.220001220703126,
        20.240020751953126,
        20.260009765625,
        20.279998779296876,
        20.300018310546876,
        20.32000732421875,
        20.339996337890626,
        20.360015869140626,
        20.3800048828125,
        20.4000244140625,
        20.420013427734376,
        20.44000244140625,
        20.46002197265625,
        20.480010986328126,
        20.5,
        20.52001953125,
        20.540008544921876,
        20.55999755859375,
        20.58001708984375,
        20.600006103515626,
        20.6199951171875,
        20.6400146484375,
        20.660003662109376,
        20.680023193359376,
        20.70001220703125,
        20.720001220703126,
        20.740020751953126,
        20.760009765625,
        20.779998779296876,
        20.800018310546876,
        20.82000732421875,
        20.839996337890626,
        20.860015869140626,
        20.8800048828125,
        20.9000244140625,
        20.920013427734376,
        20.94000244140625,
        20.96002197265625,
        20.980010986328126,
        21.0,
        21.02001953125,
        21.040008544921876,
        21.05999755859375,
        21.08001708984375,
        21.100006103515626,
        21.1199951171875,
        21.1400146484375,
        21.160003662109376,
        21.180023193359376,
        21.20001220703125,
        21.220001220703126,
        21.240020751953126,
        21.260009765625,
        21.279998779296876,
        21.300018310546876,
        21.32000732421875,
        21.339996337890626,
        21.360015869140626,
        21.3800048828125,
        21.4000244140625,
        21.420013427734376,
        21.44000244140625,
        21.46002197265625,
        21.480010986328126,
        21.5,
        21.52001953125,
        21.540008544921876,
        21.55999755859375,
        21.58001708984375,
        21.600006103515626,
        21.6199951171875,
        21.6400146484375,
        21.660003662109376,
        21.680023193359376,
        21.70001220703125,
        21.720001220703126,
        21.740020751953126,
        21.760009765625,
        21.779998779296876,
        21.800018310546876,
        21.82000732421875,
        21.839996337890626,
        21.860015869140626,
        21.8800048828125,
        21.9000244140625,
        21.920013427734376,
        21.94000244140625,
        21.96002197265625,
        21.980010986328126,
        22.0,
        22.02001953125,
        22.040008544921876,
        22.05999755859375,
        22.08001708984375,
        22.100006103515626,
        22.1199951171875,
        22.1400146484375,
        22.160003662109376,
        22.180023193359376,
        22.20001220703125,
        22.220001220703126,
        22.240020751953126,
        22.260009765625,
        22.279998779296876,
        22.300018310546876,
        22.32000732421875,
        22.339996337890626,
        22.360015869140626,
        22.3800048828125,
        22.4000244140625,
        22.420013427734376,
        22.44000244140625,
        22.46002197265625,
        22.480010986328126,
        22.5,
        22.52001953125,
        22.540008544921876,
        22.55999755859375,
        22.58001708984375,
        22.600006103515626,
        22.6199951171875,
        22.6400146484375,
        22.660003662109376,
        22.680023193359376,
        22.70001220703125,
        22.720001220703126,
        22.740020751953126,
        22.760009765625,
        22.779998779296876,
        22.800018310546876,
        22.82000732421875,
        22.839996337890626,
        22.860015869140626,
        22.8800048828125,
        22.9000244140625,
        22.920013427734376,
        22.94000244140625,
        22.96002197265625,
        22.980010986328126,
        23.0,
        23.02001953125,
        23.040008544921876,
        23.05999755859375,
        23.08001708984375,
        23.100006103515626,
        23.1199951171875,
        23.1400146484375,
        23.160003662109376,
        23.180023193359376,
        23.20001220703125,
        23.220001220703126,
        23.240020751953126,
        23.260009765625,
        23.279998779296876,
        23.300018310546876,
        23.32000732421875,
        23.339996337890626,
        23.360015869140626,
        23.3800048828125,
        23.4000244140625,
        23.420013427734376,
        23.44000244140625,
        23.46002197265625,
        23.480010986328126,
        23.5,
        23.52001953125,
        23.540008544921876,
        23.55999755859375,
        23.58001708984375,
        23.600006103515626,
        23.6199951171875,
        23.6400146484375,
        23.660003662109376,
        23.680023193359376,
        23.70001220703125,
        23.720001220703126,
        23.740020751953126,
        23.760009765625,
        23.779998779296876,
        23.800018310546876,
        23.82000732421875,
        23.839996337890626,
        23.860015869140626,
        23.8800048828125,
        23.9000244140625,
        23.920013427734376,
        23.94000244140625,
        23.96002197265625,
        23.980010986328126,
        24.0,
        24.02001953125,
        24.040008544921876,
        24.05999755859375,
        24.08001708984375,
        24.100006103515626,
        24.1199951171875,
        24.1400146484375,
        24.160003662109376,
        24.180023193359376,
        24.20001220703125,
        24.220001220703126,
        24.240020751953126,
        24.260009765625,
        24.279998779296876,
        24.300018310546876,
        24.32000732421875,
        24.339996337890626,
        24.360015869140626,
        24.3800048828125,
        24.4000244140625,
        24.420013427734376,
        24.44000244140625,
        24.46002197265625,
        24.480010986328126,
        24.5,
        24.52001953125,
        24.540008544921876,
        24.55999755859375,
        24.58001708984375,
        24.600006103515626,
        24.6199951171875,
        24.6400146484375,
        24.660003662109376,
        24.680023193359376,
        24.70001220703125,
        24.720001220703126,
        24.740020751953126,
        24.760009765625,
        24.779998779296876,
        24.800018310546876,
        24.82000732421875,
        24.839996337890626,
        24.860015869140626,
        24.8800048828125,
        24.9000244140625,
        24.920013427734376,
        24.94000244140625,
        24.96002197265625,
        24.980010986328126,
        25.0,
        25.02001953125,
        25.040008544921876,
        25.05999755859375,
        25.08001708984375,
        25.100006103515626,
        25.1199951171875,
        25.1400146484375,
        25.160003662109376,
        25.180023193359376,
        25.20001220703125,
        25.220001220703126,
        25.240020751953126,
        25.260009765625,
        25.279998779296876,
        25.300018310546876,
        25.32000732421875,
        25.339996337890626,
        25.360015869140626,
        25.3800048828125,
        25.4000244140625,
        25.420013427734376,
        25.44000244140625,
        25.46002197265625,
        25.480010986328126,
        25.5,
        25.52001953125,
        25.540008544921876,
        25.55999755859375,
        25.58001708984375,
        25.600006103515626,
        25.6199951171875,
        25.6400146484375,
        25.660003662109376,
        25.680023193359376,
        25.70001220703125,
        25.720001220703126,
        25.740020751953126,
        25.760009765625,
        25.779998779296876,
        25.800018310546876,
        25.82000732421875,
        25.839996337890626,
        25.860015869140626,
        25.8800048828125,
        25.9000244140625,
        25.920013427734376,
        25.94000244140625,
        25.96002197265625,
        25.980010986328126,
        26.0,
        26.02001953125,
        26.040008544921876,
        26.05999755859375,
        26.08001708984375,
        26.100006103515626,
        26.1199951171875,
        26.1400146484375,
        26.160003662109376,
        26.180023193359376,
        26.20001220703125,
        26.220001220703126,
        26.240020751953126,
        26.260009765625,
        26.279998779296876,
        26.300018310546876,
        26.32000732421875,
        26.339996337890626,
        26.360015869140626,
        26.3800048828125,
        26.4000244140625,
        26.420013427734376,
        26.44000244140625,
        26.46002197265625,
        26.480010986328126,
        26.5,
        26.52001953125,
        26.540008544921876,
        26.55999755859375,
        26.58001708984375,
        26.600006103515626,
        26.6199951171875,
        26.6400146484375,
        26.660003662109376,
        26.680023193359376,
        26.70001220703125,
        26.720001220703126,
        26.740020751953126,
        26.760009765625,
        26.779998779296876,
        26.800018310546876,
        26.82000732421875,
        26.839996337890626,
        26.860015869140626,
        26.8800048828125,
        26.9000244140625,
        26.920013427734376,
        26.94000244140625,
        26.96002197265625,
        26.980010986328126,
        27.0,
        27.02001953125,
        27.040008544921876,
        27.05999755859375,
        27.08001708984375,
        27.100006103515626,
        27.1199951171875,
        27.1400146484375,
        27.160003662109376,
        27.180023193359376,
        27.20001220703125,
        27.220001220703126,
        27.240020751953126,
        27.260009765625,
        27.279998779296876,
        27.300018310546876,
        27.32000732421875,
        27.339996337890626,
        27.360015869140626,
        27.3800048828125,
        27.4000244140625,
        27.420013427734376,
        27.44000244140625,
        27.46002197265625,
        27.480010986328126,
        27.5,
        27.52001953125,
        27.540008544921876,
        27.55999755859375,
        27.58001708984375,
        27.600006103515626,
        27.6199951171875,
        27.6400146484375,
        27.660003662109376,
        27.680023193359376,
        27.70001220703125,
        27.720001220703126,
        27.740020751953126,
        27.760009765625,
        27.779998779296876,
        27.800018310546876,
        27.82000732421875,
        27.839996337890626,
        27.860015869140626,
        27.8800048828125,
        27.9000244140625,
        27.920013427734376,
        27.94000244140625,
        27.96002197265625,
        27.980010986328126,
        28.0,
        28.02001953125,
        28.040008544921876,
        28.05999755859375,
        28.08001708984375,
        28.100006103515626,
        28.1199951171875,
        28.1400146484375,
        28.160003662109376,
        28.180023193359376,
        28.20001220703125,
        28.220001220703126,
        28.240020751953126,
        28.260009765625,
        28.279998779296876,
        28.300018310546876,
        28.32000732421875,
        28.339996337890626,
        28.360015869140626,
        28.3800048828125,
        28.4000244140625,
        28.420013427734376,
        28.44000244140625,
        28.46002197265625,
        28.480010986328126,
        28.5,
        28.52001953125,
        28.540008544921876,
        28.55999755859375,
        28.58001708984375,
        28.600006103515626,
        28.6199951171875,
        28.6400146484375,
        28.660003662109376,
        28.680023193359376,
        28.70001220703125,
        28.720001220703126,
        28.740020751953126,
        28.760009765625,
        28.779998779296876,
        28.800018310546876,
        28.82000732421875,
        28.839996337890626,
        28.860015869140626,
        28.8800048828125,
        28.9000244140625,
        28.920013427734376,
        28.94000244140625,
        28.96002197265625,
        28.980010986328126,
        29.0,
        29.02001953125,
        29.040008544921876,
        29.05999755859375,
        29.08001708984375,
        29.100006103515626,
        29.1199951171875,
        29.1400146484375,
        29.160003662109376,
        29.180023193359376,
        29.20001220703125,
        29.220001220703126,
        29.240020751953126,
        29.260009765625,
        29.279998779296876,
        29.300018310546876,
        29.32000732421875,
        29.339996337890626,
        29.360015869140626,
        29.3800048828125,
        29.4000244140625,
        29.420013427734376,
        29.44000244140625,
        29.46002197265625,
        29.480010986328126,
        29.5,
        29.52001953125,
        29.540008544921876,
        29.55999755859375,
        29.58001708984375,
        29.600006103515626,
        29.6199951171875,
        29.6400146484375,
        29.660003662109376,
        29.680023193359376,
        29.70001220703125,
        29.720001220703126,
        29.740020751953126,
        29.760009765625,
        29.779998779296876,
        29.800018310546876,
        29.82000732421875,
        29.839996337890626,
        29.860015869140626,
        29.8800048828125,
        29.9000244140625,
        29.920013427734376,
        29.94000244140625,
        29.96002197265625,
        29.980010986328126,
        30.0,
        30.02001953125,
        30.040008544921876,
        30.05999755859375,
        30.08001708984375,
        30.100006103515626,
        30.1199951171875,
        30.1400146484375,
        30.160003662109376,
        30.180023193359376,
        30.20001220703125,
        30.220001220703126,
        30.240020751953126,
        30.260009765625,
        30.279998779296876,
        30.300018310546876,
        30.32000732421875,
        30.339996337890626,
        30.360015869140626,
        30.3800048828125,
        30.4000244140625,
        30.420013427734376,
        30.44000244140625,
        30.46002197265625,
        30.480010986328126,
        30.5,
        30.52001953125,
        30.540008544921876,
        30.55999755859375,
        30.58001708984375,
        30.600006103515626,
        30.6199951171875,
        30.6400146484375,
        30.660003662109376,
        30.680023193359376,
        30.70001220703125,
        30.720001220703126,
        30.740020751953126,
        30.760009765625,
        30.779998779296876,
        30.800018310546876,
        30.82000732421875,
        30.839996337890626,
        30.860015869140626,
        30.8800048828125,
        30.9000244140625,
        30.920013427734376,
        30.94000244140625,
        30.96002197265625,
        30.980010986328126,
        31.0,
        31.02001953125,
        31.040008544921876,
        31.05999755859375,
        31.08001708984375,
        31.100006103515626,
        31.1199951171875,
        31.1400146484375,
        31.160003662109376,
        31.180023193359376,
        31.20001220703125,
        31.220001220703126,
        31.240020751953126,
        31.260009765625,
        31.279998779296876,
        31.300018310546876,
        31.32000732421875,
        31.339996337890626,
        31.360015869140626,
        31.3800048828125,
        31.4000244140625,
        31.420013427734376,
        31.44000244140625,
        31.46002197265625,
        31.480010986328126,
        31.5,
        31.52001953125,
        31.540008544921876,
        31.55999755859375,
        31.58001708984375,
        31.600006103515626,
        31.6199951171875,
        31.6400146484375,
        31.660003662109376,
        31.680023193359376,
        31.70001220703125,
        31.720001220703126,
        31.740020751953126,
        31.760009765625,
        31.779998779296876,
        31.800018310546876,
        31.82000732421875,
        31.839996337890626,
        31.860015869140626,
        31.8800048828125,
        31.9000244140625,
        31.920013427734376,
        31.94000244140625,
        31.96002197265625,
        31.980010986328126,
        32.0,
        32.02001953125,
        32.040008544921878,
        32.05999755859375,
        32.08001708984375,
        32.100006103515628,
        32.1199951171875,
        32.1400146484375,
        32.160003662109378,
        32.180023193359378,
        32.20001220703125,
        32.220001220703128,
        32.240020751953128,
        32.260009765625,
        32.279998779296878,
        32.300018310546878,
        32.32000732421875,
        32.339996337890628,
        32.360015869140628,
        32.3800048828125,
        32.4000244140625,
        32.420013427734378,
        32.44000244140625,
        32.46002197265625,
        32.480010986328128,
        32.5,
        32.52001953125,
        32.540008544921878,
        32.55999755859375,
        32.58001708984375,
        32.600006103515628,
        32.6199951171875,
        32.6400146484375,
        32.660003662109378,
        32.680023193359378,
        32.70001220703125,
        32.720001220703128,
        32.740020751953128,
        32.760009765625,
        32.779998779296878,
        32.800018310546878,
        32.82000732421875,
        32.839996337890628,
        32.860015869140628,
        32.8800048828125,
        32.9000244140625,
        32.920013427734378,
        32.94000244140625,
        32.96002197265625,
        32.980010986328128,
        33.0,
        33.02001953125,
        33.040008544921878,
        33.05999755859375,
        33.08001708984375,
        33.100006103515628,
        33.1199951171875,
        33.1400146484375,
        33.160003662109378,
        33.180023193359378,
        33.20001220703125,
        33.220001220703128,
        33.240020751953128,
        33.260009765625,
        33.279998779296878,
        33.300018310546878,
        33.32000732421875,
        33.339996337890628,
        33.360015869140628,
        33.3800048828125,
        33.4000244140625,
        33.420013427734378,
        33.44000244140625,
        33.46002197265625,
        33.480010986328128,
        33.5,
        33.52001953125,
        33.540008544921878,
        33.55999755859375,
        33.58001708984375,
        33.600006103515628,
        33.6199951171875,
        33.6400146484375,
        33.660003662109378,
        33.680023193359378,
        33.70001220703125,
        33.720001220703128,
        33.740020751953128,
        33.760009765625,
        33.779998779296878,
        33.800018310546878,
        33.82000732421875,
        33.839996337890628,
        33.860015869140628,
        33.8800048828125,
        33.9000244140625,
        33.920013427734378,
        33.94000244140625,
        33.96002197265625,
        33.980010986328128,
        34.0,
        34.02001953125,
        34.040008544921878,
        34.05999755859375,
        34.08001708984375,
        34.100006103515628,
        34.1199951171875,
        34.1400146484375,
        34.160003662109378,
        34.180023193359378,
        34.20001220703125,
        34.220001220703128,
        34.240020751953128,
        34.260009765625,
        34.279998779296878,
        34.300018310546878,
        34.32000732421875,
        34.339996337890628,
        34.360015869140628,
        34.3800048828125,
        34.4000244140625,
        34.420013427734378,
        34.44000244140625,
        34.46002197265625,
        34.480010986328128,
        34.5,
        34.52001953125,
        34.540008544921878,
        34.55999755859375,
        34.58001708984375,
        34.600006103515628,
        34.6199951171875,
        34.6400146484375,
        34.660003662109378,
        34.680023193359378,
        34.70001220703125,
        34.720001220703128,
        34.740020751953128,
        34.760009765625,
        34.779998779296878,
        34.800018310546878,
        34.82000732421875,
        34.839996337890628,
        34.860015869140628,
        34.8800048828125,
        34.9000244140625,
        34.920013427734378,
        34.94000244140625,
        34.96002197265625,
        34.980010986328128,
        35.0,
        35.02001953125,
        35.040008544921878,
        35.05999755859375,
        35.08001708984375,
        35.100006103515628,
        35.1199951171875,
        35.1400146484375,
        35.160003662109378,
        35.180023193359378,
        35.20001220703125,
        35.220001220703128,
        35.240020751953128,
        35.260009765625,
        35.279998779296878,
        35.300018310546878,
        35.32000732421875,
        35.339996337890628,
        35.360015869140628,
        35.3800048828125,
        35.4000244140625,
        35.420013427734378,
        35.44000244140625,
        35.46002197265625,
        35.480010986328128,
        35.5,
        35.52001953125,
        35.540008544921878,
        35.55999755859375,
        35.58001708984375,
        35.600006103515628,
        35.6199951171875,
        35.6400146484375,
        35.660003662109378,
        35.680023193359378,
        35.70001220703125,
        35.720001220703128,
        35.740020751953128,
        35.760009765625,
        35.779998779296878,
        35.800018310546878,
        35.82000732421875,
        35.839996337890628,
        35.860015869140628,
        35.8800048828125,
        35.9000244140625,
        35.920013427734378,
        35.94000244140625,
        35.96002197265625,
        35.980010986328128,
        36.0,
        36.02001953125,
        36.040008544921878,
        36.05999755859375,
        36.08001708984375,
        36.100006103515628,
        36.1199951171875,
        36.1400146484375,
        36.160003662109378,
        36.180023193359378,
        36.20001220703125,
        36.220001220703128,
        36.240020751953128,
        36.260009765625,
        36.279998779296878,
        36.300018310546878,
        36.32000732421875,
        36.339996337890628,
        36.360015869140628,
        36.3800048828125,
        36.4000244140625,
        36.420013427734378,
        36.44000244140625,
        36.46002197265625,
        36.480010986328128,
        36.5,
        36.52001953125,
        36.540008544921878,
        36.55999755859375,
        36.58001708984375,
        36.600006103515628,
        36.6199951171875,
        36.6400146484375,
        36.660003662109378,
        36.680023193359378,
        36.70001220703125,
        36.720001220703128,
        36.740020751953128,
        36.760009765625,
        36.779998779296878,
        36.800018310546878,
        36.82000732421875,
        36.839996337890628,
        36.860015869140628,
        36.8800048828125,
        36.9000244140625,
        36.920013427734378,
        36.94000244140625,
        36.96002197265625,
        36.980010986328128,
        37.0,
        37.02001953125,
        37.040008544921878,
        37.05999755859375,
        37.08001708984375,
        37.100006103515628,
        37.1199951171875,
        37.1400146484375,
        37.160003662109378,
        37.180023193359378,
        37.20001220703125,
        37.220001220703128,
        37.240020751953128,
        37.260009765625,
        37.279998779296878,
        37.300018310546878,
        37.32000732421875,
        37.339996337890628,
        37.360015869140628,
        37.3800048828125,
        37.4000244140625,
        37.420013427734378,
        37.44000244140625,
        37.46002197265625,
        37.480010986328128,
        37.5,
        37.52001953125,
        37.540008544921878,
        37.55999755859375,
        37.58001708984375,
        37.600006103515628,
        37.6199951171875,
        37.6400146484375,
        37.660003662109378,
        37.680023193359378,
        37.70001220703125,
        37.720001220703128,
        37.740020751953128,
        37.760009765625,
        37.779998779296878,
        37.800018310546878,
        37.82000732421875,
        37.839996337890628,
        37.860015869140628,
        37.8800048828125,
        37.9000244140625,
        37.920013427734378,
        37.94000244140625,
        37.96002197265625,
        37.980010986328128,
        38.0,
        38.02001953125,
        38.040008544921878,
        38.05999755859375,
        38.08001708984375,
        38.100006103515628,
        38.1199951171875,
        38.1400146484375,
        38.160003662109378,
        38.180023193359378,
        38.20001220703125,
        38.220001220703128,
        38.240020751953128,
        38.260009765625,
        38.279998779296878,
        38.300018310546878,
        38.32000732421875,
        38.339996337890628,
        38.360015869140628,
        38.3800048828125,
        38.4000244140625,
        38.420013427734378,
        38.44000244140625,
        38.46002197265625,
        38.480010986328128,
        38.5,
        38.52001953125,
        38.540008544921878,
        38.55999755859375,
        38.58001708984375,
        38.600006103515628,
        38.6199951171875,
        38.6400146484375,
        38.660003662109378,
        38.680023193359378,
        38.70001220703125,
        38.720001220703128,
        38.740020751953128,
        38.760009765625,
        38.779998779296878,
        38.800018310546878,
        38.82000732421875,
        38.839996337890628,
        38.860015869140628,
        38.8800048828125,
        38.9000244140625,
        38.920013427734378,
        38.94000244140625,
        38.96002197265625,
        38.980010986328128,
        39.0,
        39.02001953125,
        39.040008544921878,
        39.05999755859375,
        39.08001708984375,
        39.100006103515628,
        39.1199951171875,
        39.1400146484375,
        39.160003662109378,
        39.180023193359378,
        39.20001220703125,
        39.220001220703128,
        39.240020751953128,
        39.260009765625,
        39.279998779296878,
        39.300018310546878,
        39.32000732421875,
        39.339996337890628,
        39.360015869140628,
        39.3800048828125,
        39.4000244140625,
        39.420013427734378,
        39.44000244140625,
        39.46002197265625,
        39.480010986328128,
        39.5,
        39.52001953125,
        39.540008544921878,
        39.55999755859375,
        39.58001708984375,
        39.600006103515628,
        39.6199951171875,
        39.6400146484375,
        39.660003662109378,
        39.680023193359378,
        39.70001220703125,
        39.720001220703128,
        39.740020751953128,
        39.760009765625,
        39.779998779296878,
        39.800018310546878,
        39.82000732421875,
        39.839996337890628,
        39.860015869140628,
        39.8800048828125,
        39.9000244140625,
        39.920013427734378,
        39.94000244140625,
        39.96002197265625,
        39.980010986328128,
        40.0,
        40.02001953125,
        40.040008544921878,
        40.05999755859375,
        40.08001708984375,
        40.100006103515628,
        40.1199951171875,
        40.1400146484375,
        40.160003662109378,
        40.180023193359378,
        40.20001220703125,
        40.220001220703128,
        40.240020751953128,
        40.260009765625,
        40.279998779296878,
        40.300018310546878,
        40.32000732421875,
        40.339996337890628,
        40.360015869140628,
        40.3800048828125,
        40.4000244140625,
        40.420013427734378,
        40.44000244140625,
        40.46002197265625,
        40.480010986328128,
        40.5,
        40.52001953125,
        40.540008544921878,
        40.55999755859375,
        40.58001708984375,
        40.600006103515628,
        40.6199951171875,
        40.6400146484375,
        40.660003662109378,
        40.680023193359378,
        40.70001220703125,
        40.720001220703128,
        40.740020751953128,
        40.760009765625,
        40.779998779296878,
        40.800018310546878,
        40.82000732421875,
        40.839996337890628,
        40.860015869140628,
        40.8800048828125,
        40.9000244140625,
        40.920013427734378,
        40.94000244140625,
        40.96002197265625,
        40.980010986328128,
        41.0,
        41.02001953125,
        41.040008544921878,
        41.05999755859375,
        41.08001708984375,
        41.100006103515628,
        41.1199951171875,
        41.1400146484375,
        41.160003662109378,
        41.180023193359378,
        41.20001220703125,
        41.220001220703128,
        41.240020751953128,
        41.260009765625,
        41.279998779296878,
        41.300018310546878,
        41.32000732421875,
        41.339996337890628,
        41.360015869140628,
        41.3800048828125,
        41.4000244140625,
        41.420013427734378,
        41.44000244140625,
        41.46002197265625,
        41.480010986328128,
        41.5,
        41.52001953125,
        41.540008544921878,
        41.55999755859375,
        41.58001708984375,
        41.600006103515628,
        41.6199951171875,
        41.6400146484375,
        41.660003662109378,
        41.680023193359378,
        41.70001220703125,
        41.720001220703128,
        41.740020751953128,
        41.760009765625,
        41.779998779296878,
        41.800018310546878,
        41.82000732421875,
        41.839996337890628,
        41.860015869140628,
        41.8800048828125,
        41.9000244140625,
        41.920013427734378,
        41.94000244140625,
        41.96002197265625,
        41.980010986328128,
        42.0,
        42.02001953125,
        42.040008544921878,
        42.05999755859375,
        42.08001708984375,
        42.100006103515628,
        42.1199951171875,
        42.1400146484375,
        42.160003662109378,
        42.180023193359378,
        42.20001220703125,
        42.220001220703128,
        42.240020751953128,
        42.260009765625,
        42.279998779296878,
        42.300018310546878,
        42.32000732421875,
        42.339996337890628,
        42.360015869140628,
        42.3800048828125,
        42.4000244140625,
        42.420013427734378,
        42.44000244140625,
        42.46002197265625,
        42.480010986328128,
        42.5,
        42.52001953125,
        42.540008544921878,
        42.55999755859375,
        42.58001708984375,
        42.600006103515628,
        42.6199951171875,
        42.6400146484375,
        42.660003662109378,
        42.680023193359378,
        42.70001220703125,
        42.720001220703128,
        42.740020751953128,
        42.760009765625,
        42.779998779296878,
        42.800018310546878,
        42.82000732421875,
        42.839996337890628,
        42.860015869140628,
        42.8800048828125,
        42.9000244140625,
        42.920013427734378,
        42.94000244140625,
        42.96002197265625,
        42.980010986328128,
        43.0,
        43.02001953125,
        43.040008544921878,
        43.05999755859375,
        43.08001708984375,
        43.100006103515628,
        43.1199951171875,
        43.1400146484375,
        43.160003662109378,
        43.180023193359378,
        43.20001220703125,
        43.220001220703128,
        43.240020751953128,
        43.260009765625,
        43.279998779296878,
        43.300018310546878,
        43.32000732421875,
        43.339996337890628,
        43.360015869140628,
        43.3800048828125,
        43.4000244140625,
        43.420013427734378,
        43.44000244140625,
        43.46002197265625,
        43.480010986328128,
        43.5,
        43.52001953125,
        43.540008544921878,
        43.55999755859375,
        43.58001708984375,
        43.600006103515628,
        43.6199951171875,
        43.6400146484375,
        43.660003662109378,
        43.680023193359378,
        43.70001220703125,
        43.720001220703128,
        43.740020751953128,
        43.760009765625,
        43.779998779296878,
        43.800018310546878,
        43.82000732421875,
        43.839996337890628,
        43.860015869140628,
        43.8800048828125,
        43.9000244140625,
        43.920013427734378,
        43.94000244140625,
        43.96002197265625,
        43.980010986328128,
        44.0,
        44.02001953125,
        44.040008544921878,
        44.05999755859375,
        44.08001708984375,
        44.100006103515628,
        44.1199951171875,
        44.1400146484375,
        44.160003662109378,
        44.180023193359378,
        44.20001220703125,
        44.220001220703128,
        44.240020751953128,
        44.260009765625,
        44.279998779296878,
        44.300018310546878,
        44.32000732421875,
        44.339996337890628,
        44.360015869140628,
        44.3800048828125,
        44.4000244140625,
        44.420013427734378,
        44.44000244140625,
        44.46002197265625,
        44.480010986328128,
        44.5,
        44.52001953125,
        44.540008544921878,
        44.55999755859375,
        44.58001708984375,
        44.600006103515628,
        44.6199951171875,
        44.6400146484375,
        44.660003662109378,
        44.680023193359378,
        44.70001220703125,
        44.720001220703128,
        44.740020751953128,
        44.760009765625,
        44.779998779296878,
        44.800018310546878,
        44.82000732421875,
        44.839996337890628,
        44.860015869140628,
        44.8800048828125,
        44.9000244140625,
        44.920013427734378,
        44.94000244140625,
        44.96002197265625,
        44.980010986328128,
        45.0,
        45.02001953125,
        45.040008544921878,
        45.05999755859375,
        45.08001708984375,
        45.100006103515628,
        45.1199951171875,
        45.1400146484375,
        45.160003662109378,
        45.180023193359378,
        45.20001220703125,
        45.220001220703128,
        45.240020751953128,
        45.260009765625,
        45.279998779296878,
        45.300018310546878,
        45.32000732421875,
        45.339996337890628,
        45.360015869140628,
        45.3800048828125,
        45.4000244140625,
        45.420013427734378,
        45.44000244140625,
        45.46002197265625,
        45.480010986328128,
        45.5,
        45.52001953125,
        45.540008544921878,
        45.55999755859375,
        45.58001708984375,
        45.600006103515628,
        45.6199951171875,
        45.6400146484375,
        45.660003662109378,
        45.680023193359378,
        45.70001220703125,
        45.720001220703128,
        45.740020751953128,
        45.760009765625,
        45.779998779296878,
        45.800018310546878,
        45.82000732421875,
        45.839996337890628,
        45.860015869140628,
        45.8800048828125,
        45.9000244140625,
        45.920013427734378,
        45.94000244140625,
        45.96002197265625,
        45.980010986328128,
        46.0,
        46.02001953125,
        46.040008544921878,
        46.05999755859375,
        46.08001708984375,
        46.100006103515628,
        46.1199951171875,
        46.1400146484375,
        46.160003662109378,
        46.180023193359378,
        46.20001220703125,
        46.220001220703128,
        46.240020751953128,
        46.260009765625,
        46.279998779296878,
        46.300018310546878,
        46.32000732421875,
        46.339996337890628,
        46.360015869140628,
        46.3800048828125,
        46.4000244140625,
        46.420013427734378,
        46.44000244140625,
        46.46002197265625,
        46.480010986328128,
        46.5,
        46.52001953125,
        46.540008544921878,
        46.55999755859375,
        46.58001708984375,
        46.600006103515628,
        46.6199951171875,
        46.6400146484375,
        46.660003662109378,
        46.680023193359378,
        46.70001220703125,
        46.720001220703128,
        46.740020751953128,
        46.760009765625,
        46.779998779296878,
        46.800018310546878,
        46.82000732421875,
        46.839996337890628,
        46.860015869140628,
        46.8800048828125,
        46.9000244140625,
        46.920013427734378,
        46.94000244140625,
        46.96002197265625,
        46.980010986328128,
        47.0,
        47.02001953125,
        47.040008544921878,
        47.05999755859375,
        47.08001708984375,
        47.100006103515628,
        47.1199951171875,
        47.1400146484375,
        47.160003662109378,
        47.180023193359378,
        47.20001220703125,
        47.220001220703128,
        47.240020751953128,
        47.260009765625,
        47.279998779296878,
        47.300018310546878,
        47.32000732421875,
        47.339996337890628,
        47.360015869140628,
        47.3800048828125,
        47.4000244140625,
        47.420013427734378,
        47.44000244140625,
        47.46002197265625,
        47.480010986328128,
        47.5,
        47.52001953125,
        47.540008544921878,
        47.55999755859375,
        47.58001708984375,
        47.600006103515628,
        47.6199951171875,
        47.6400146484375,
        47.660003662109378,
        47.680023193359378,
        47.70001220703125,
        47.720001220703128,
        47.740020751953128,
        47.760009765625,
        47.779998779296878,
        47.800018310546878,
        47.82000732421875,
        47.839996337890628,
        47.860015869140628,
        47.8800048828125,
        47.9000244140625,
        47.920013427734378,
        47.94000244140625,
        47.96002197265625,
        47.980010986328128,
        48.0,
        48.02001953125,
        48.040008544921878,
        48.05999755859375,
        48.08001708984375,
        48.100006103515628,
        48.1199951171875,
        48.1400146484375,
        48.160003662109378,
        48.180023193359378,
        48.20001220703125,
        48.220001220703128,
        48.240020751953128,
        48.260009765625,
        48.279998779296878,
        48.300018310546878,
        48.32000732421875,
        48.339996337890628,
        48.360015869140628,
        48.3800048828125,
        48.4000244140625,
        48.420013427734378,
        48.44000244140625,
        48.46002197265625,
        48.480010986328128,
        48.5,
        48.52001953125,
        48.540008544921878,
        48.55999755859375,
        48.58001708984375,
        48.600006103515628,
        48.6199951171875,
        48.6400146484375,
        48.660003662109378,
        48.680023193359378,
        48.70001220703125,
        48.720001220703128,
        48.740020751953128,
        48.760009765625,
        48.779998779296878,
        48.800018310546878,
        48.82000732421875,
        48.839996337890628,
        48.860015869140628,
        48.8800048828125,
        48.9000244140625,
        48.920013427734378,
        48.94000244140625,
        48.96002197265625,
        48.980010986328128,
        49.0,
        49.02001953125,
        49.040008544921878,
        49.05999755859375,
        49.08001708984375,
        49.100006103515628,
        49.1199951171875,
        49.1400146484375,
        49.160003662109378,
        49.180023193359378,
        49.20001220703125,
        49.220001220703128,
        49.240020751953128,
        49.260009765625,
        49.279998779296878,
        49.300018310546878,
        49.32000732421875,
        49.339996337890628,
        49.360015869140628,
        49.3800048828125,
        49.4000244140625,
        49.420013427734378,
        49.44000244140625,
        49.46002197265625,
        49.480010986328128,
        49.5,
        49.52001953125,
        49.540008544921878,
        49.55999755859375,
        49.58001708984375,
        49.600006103515628,
        49.6199951171875,
        49.6400146484375,
        49.660003662109378,
        49.680023193359378,
        49.70001220703125,
        49.720001220703128,
        49.740020751953128,
        49.760009765625,
        49.779998779296878,
        49.800018310546878,
        49.82000732421875,
        49.839996337890628,
        49.860015869140628,
        49.8800048828125,
        49.9000244140625,
        49.920013427734378,
        49.94000244140625,
        49.96002197265625,
        49.980010986328128,
        50.0,
        50.02001953125,
        50.040008544921878,
        50.05999755859375,
        50.08001708984375,
        50.100006103515628,
        50.1199951171875,
        50.1400146484375,
        50.160003662109378,
        50.180023193359378,
        50.20001220703125,
        50.220001220703128,
        50.240020751953128,
        50.260009765625,
        50.279998779296878,
        50.300018310546878,
        50.32000732421875,
        50.339996337890628,
        50.360015869140628,
        50.3800048828125,
        50.4000244140625,
        50.420013427734378,
        50.44000244140625,
        50.46002197265625,
        50.480010986328128,
        50.5,
        50.52001953125,
        50.540008544921878,
        50.55999755859375,
        50.58001708984375,
        50.600006103515628,
        50.6199951171875,
        50.6400146484375,
        50.660003662109378,
        50.680023193359378,
        50.70001220703125,
        50.720001220703128,
        50.740020751953128,
        50.760009765625,
        50.779998779296878,
        50.800018310546878,
        50.82000732421875,
        50.839996337890628,
        50.860015869140628,
        50.8800048828125,
        50.9000244140625,
        50.920013427734378,
        50.94000244140625,
        50.96002197265625,
        50.980010986328128,
        51.0,
        51.02001953125,
        51.040008544921878,
        51.05999755859375,
        51.08001708984375,
        51.100006103515628,
        51.1199951171875,
        51.1400146484375,
        51.160003662109378,
        51.180023193359378,
        51.20001220703125,
        51.220001220703128,
        51.240020751953128,
        51.260009765625,
        51.279998779296878,
        51.300018310546878,
        51.32000732421875,
        51.339996337890628,
        51.360015869140628,
        51.3800048828125,
        51.399993896484378,
        51.420013427734378,
        51.44000244140625,
        51.46002197265625,
        51.480010986328128,
        51.5,
        51.52001953125,
        51.540008544921878,
        51.55999755859375,
        51.58001708984375,
        51.600006103515628,
        51.6199951171875,
        51.6400146484375,
        51.660003662109378,
        51.680023193359378,
        51.70001220703125,
        51.720001220703128,
        51.740020751953128,
        51.760009765625,
        51.779998779296878,
        51.800018310546878,
        51.82000732421875,
        51.839996337890628,
        51.860015869140628,
        51.8800048828125,
        51.899993896484378,
        51.920013427734378,
        51.94000244140625,
        51.96002197265625,
        51.980010986328128,
        52.0,
        52.02001953125,
        52.040008544921878,
        52.05999755859375,
        52.08001708984375,
        52.100006103515628,
        52.1199951171875,
        52.1400146484375,
        52.160003662109378,
        52.180023193359378,
        52.20001220703125,
        52.220001220703128,
        52.240020751953128,
        52.260009765625,
        52.279998779296878,
        52.300018310546878,
        52.32000732421875,
        52.339996337890628,
        52.360015869140628,
        52.3800048828125,
        52.399993896484378,
        52.420013427734378,
        52.44000244140625,
        52.46002197265625,
        52.480010986328128,
        52.5,
        52.52001953125,
        52.540008544921878,
        52.55999755859375,
        52.58001708984375,
        52.600006103515628,
        52.6199951171875,
        52.6400146484375,
        52.660003662109378,
        52.680023193359378,
        52.70001220703125,
        52.720001220703128,
        52.740020751953128,
        52.760009765625,
        52.779998779296878,
        52.800018310546878,
        52.82000732421875,
        52.839996337890628,
        52.860015869140628,
        52.8800048828125,
        52.899993896484378,
        52.920013427734378,
        52.94000244140625,
        52.96002197265625,
        52.980010986328128,
        53.0,
        53.02001953125,
        53.040008544921878,
        53.05999755859375,
        53.08001708984375,
        53.100006103515628,
        53.1199951171875,
        53.1400146484375,
        53.160003662109378,
        53.180023193359378,
        53.20001220703125,
        53.220001220703128,
        53.240020751953128,
        53.260009765625,
        53.279998779296878,
        53.300018310546878,
        53.32000732421875,
        53.339996337890628,
        53.360015869140628,
        53.3800048828125,
        53.399993896484378,
        53.420013427734378,
        53.44000244140625,
        53.46002197265625,
        53.480010986328128,
        53.5,
        53.52001953125,
        53.540008544921878,
        53.55999755859375,
        53.58001708984375,
        53.600006103515628,
        53.6199951171875,
        53.6400146484375,
        53.660003662109378,
        53.680023193359378,
        53.70001220703125,
        53.720001220703128,
        53.740020751953128,
        53.760009765625,
        53.779998779296878,
        53.800018310546878,
        53.82000732421875,
        53.839996337890628,
        53.860015869140628,
        53.8800048828125,
        53.899993896484378,
        53.920013427734378,
        53.94000244140625,
        53.96002197265625,
        53.980010986328128,
        54.0,
        54.02001953125,
        54.040008544921878,
        54.05999755859375,
        54.08001708984375,
        54.100006103515628,
        54.1199951171875,
        54.1400146484375,
        54.160003662109378,
        54.180023193359378,
        54.20001220703125,
        54.220001220703128,
        54.240020751953128,
        54.260009765625,
        54.279998779296878,
        54.300018310546878,
        54.32000732421875,
        54.339996337890628,
        54.360015869140628,
        54.3800048828125,
        54.399993896484378,
        54.420013427734378,
        54.44000244140625,
        54.46002197265625,
        54.480010986328128,
        54.5,
        54.52001953125,
        54.540008544921878,
        54.55999755859375,
        54.58001708984375,
        54.600006103515628,
        54.6199951171875,
        54.6400146484375,
        54.660003662109378,
        54.680023193359378,
        54.70001220703125,
        54.720001220703128,
        54.740020751953128,
        54.760009765625,
        54.779998779296878,
        54.800018310546878,
        54.82000732421875,
        54.839996337890628,
        54.860015869140628,
        54.8800048828125,
        54.899993896484378,
        54.920013427734378,
        54.94000244140625,
        54.96002197265625,
        54.980010986328128,
        55.0,
        55.02001953125,
        55.040008544921878,
        55.05999755859375,
        55.08001708984375,
        55.100006103515628,
        55.1199951171875,
        55.1400146484375,
        55.160003662109378,
        55.180023193359378,
        55.20001220703125,
        55.220001220703128,
        55.240020751953128,
        55.260009765625,
        55.279998779296878,
        55.300018310546878,
        55.32000732421875,
        55.339996337890628,
        55.360015869140628,
        55.3800048828125,
        55.399993896484378,
        55.420013427734378,
        55.44000244140625,
        55.46002197265625,
        55.480010986328128,
        55.5,
        55.52001953125,
        55.540008544921878,
        55.55999755859375,
        55.58001708984375,
        55.600006103515628,
        55.6199951171875,
        55.6400146484375,
        55.660003662109378,
        55.680023193359378,
        55.70001220703125,
        55.720001220703128,
        55.740020751953128,
        55.760009765625,
        55.779998779296878,
        55.800018310546878,
        55.82000732421875,
        55.839996337890628,
        55.860015869140628,
        55.8800048828125,
        55.899993896484378,
        55.920013427734378,
        55.94000244140625,
        55.96002197265625,
        55.980010986328128,
        56.0,
        56.02001953125,
        56.040008544921878,
        56.05999755859375,
        56.08001708984375,
        56.100006103515628,
        56.1199951171875,
        56.1400146484375,
        56.160003662109378,
        56.180023193359378,
        56.20001220703125,
        56.220001220703128,
        56.240020751953128,
        56.260009765625,
        56.279998779296878,
        56.300018310546878,
        56.32000732421875,
        56.339996337890628,
        56.360015869140628,
        56.3800048828125,
        56.399993896484378,
        56.420013427734378,
        56.44000244140625,
        56.46002197265625,
        56.480010986328128,
        56.5,
        56.52001953125,
        56.540008544921878,
        56.55999755859375,
        56.58001708984375,
        56.600006103515628,
        56.6199951171875,
        56.6400146484375,
        56.660003662109378,
        56.680023193359378,
        56.70001220703125,
        56.720001220703128,
        56.740020751953128,
        56.760009765625,
        56.779998779296878,
        56.800018310546878,
        56.82000732421875,
        56.839996337890628,
        56.860015869140628,
        56.8800048828125,
        56.899993896484378,
        56.920013427734378,
        56.94000244140625,
        56.96002197265625,
        56.980010986328128,
        57.0,
        57.02001953125,
        57.040008544921878,
        57.05999755859375,
        57.08001708984375,
        57.100006103515628,
        57.1199951171875,
        57.1400146484375,
        57.160003662109378,
        57.180023193359378,
        57.20001220703125,
        57.220001220703128,
        57.240020751953128,
        57.260009765625,
        57.279998779296878,
        57.300018310546878,
        57.32000732421875,
        57.339996337890628,
        57.360015869140628,
        57.3800048828125,
        57.399993896484378,
        57.420013427734378,
        57.44000244140625,
        57.46002197265625,
        57.480010986328128,
        57.5,
        57.52001953125,
        57.540008544921878,
        57.55999755859375,
        57.58001708984375,
        57.600006103515628,
        57.6199951171875,
        57.6400146484375,
        57.660003662109378,
        57.680023193359378,
        57.70001220703125,
        57.720001220703128,
        57.740020751953128,
        57.760009765625,
        57.779998779296878,
        57.800018310546878,
        57.82000732421875,
        57.839996337890628,
        57.860015869140628,
        57.8800048828125,
        57.899993896484378,
        57.920013427734378,
        57.94000244140625,
        57.96002197265625,
        57.980010986328128,
        58.0,
        58.02001953125,
        58.040008544921878,
        58.05999755859375,
        58.08001708984375,
        58.100006103515628,
        58.1199951171875,
        58.1400146484375,
        58.160003662109378,
        58.180023193359378,
        58.20001220703125,
        58.220001220703128,
        58.240020751953128,
        58.260009765625,
        58.279998779296878,
        58.300018310546878,
        58.32000732421875,
        58.339996337890628,
        58.360015869140628,
        58.3800048828125,
        58.399993896484378,
        58.420013427734378,
        58.44000244140625,
        58.46002197265625,
        58.480010986328128,
        58.5,
        58.52001953125,
        58.540008544921878,
        58.55999755859375,
        58.58001708984375,
        58.600006103515628,
        58.6199951171875,
        58.6400146484375,
        58.660003662109378,
        58.680023193359378,
        58.70001220703125,
        58.720001220703128,
        58.740020751953128,
        58.760009765625,
        58.779998779296878,
        58.800018310546878,
        58.82000732421875,
        58.839996337890628,
        58.860015869140628,
        58.8800048828125,
        58.899993896484378,
        58.920013427734378,
        58.94000244140625,
        58.96002197265625,
        58.980010986328128,
        59.0,
        59.02001953125,
        59.040008544921878,
        59.05999755859375,
        59.08001708984375,
        59.100006103515628,
        59.1199951171875,
        59.1400146484375,
        59.160003662109378,
        59.180023193359378,
        59.20001220703125,
        59.220001220703128,
        59.240020751953128,
        59.260009765625,
        59.279998779296878,
        59.300018310546878,
        59.32000732421875,
        59.339996337890628,
        59.360015869140628,
        59.3800048828125,
        59.399993896484378,
        59.420013427734378,
        59.44000244140625,
        59.46002197265625,
        59.480010986328128,
        59.5,
        59.52001953125,
        59.540008544921878,
        59.55999755859375,
        59.58001708984375,
        59.600006103515628,
        59.6199951171875,
        59.6400146484375,
        59.660003662109378,
        59.680023193359378,
        59.70001220703125,
        59.720001220703128,
        59.740020751953128,
        59.760009765625,
        59.779998779296878,
        59.800018310546878,
        59.82000732421875,
        59.839996337890628,
        59.860015869140628,
        59.8800048828125,
        59.899993896484378,
        59.920013427734378,
        59.94000244140625,
        59.96002197265625,
        59.980010986328128
    ],
    "rightHandPositions": [
        "(0.004501, 1.776534, -0.071266)",
        "(-0.280000, 1.509008, -0.046088)",
        "(-0.280000, 1.516668, -0.046643)",
        "(-0.280000, 1.524281, -0.047564)",
        "(-0.280000, 1.531840, -0.048852)",
        "(-0.280000, 1.539340, -0.050504)",
        "(-0.280000, 1.546741, -0.052512)",
        "(-0.280000, 1.554037, -0.054875)",
        "(-0.280000, 1.561221, -0.057591)",
        "(-0.280000, 1.568255, -0.060644)",
        "(-0.280000, 1.575144, -0.064039)",
        "(-0.280000, 1.581852, -0.067755)",
        "(-0.280000, 1.588373, -0.071791)",
        "(-0.280000, 1.594701, -0.076142)",
        "(-0.280000, 1.600803, -0.080786)",
        "(-0.280000, 1.606675, -0.085719)",
        "(-0.280000, 1.612311, -0.090936)",
        "(-0.280000, 1.617680, -0.096411)",
        "(-0.280000, 1.622780, -0.102138)",
        "(-0.280000, 1.627606, -0.108113)",
        "(-0.280000, 1.632131, -0.114304)",
        "(-0.280000, 1.636358, -0.120716)",
        "(-0.280000, 1.640266, -0.127314)",
        "(-0.280000, 1.643852, -0.134092)",
        "(-0.280000, 1.647112, -0.141046)",
        "(-0.280000, 1.650029, -0.148138)",
        "(-0.280000, 1.652601, -0.155362)",
        "(-0.280000, 1.654826, -0.162713)",
        "(-0.280000, 1.656691, -0.170151)",
        "(-0.280000, 1.658195, -0.177671)",
        "(-0.280000, 1.659337, -0.185266)",
        "(-0.280000, 1.660111, -0.192895)",
        "(-0.280000, 1.660517, -0.200553)",
        "(-0.280000, 1.660553, -0.208233)",
        "(-0.280000, 1.660220, -0.215894)",
        "(-0.280000, 1.659517, -0.223542)",
        "(-0.280000, 1.658448, -0.231135)",
        "(-0.280000, 1.657014, -0.238669)",
        "(-0.280000, 1.655217, -0.246136)",
        "(-0.280000, 1.653065, -0.253496)",
        "(-0.280000, 1.650562, -0.260744)",
        "(-0.280000, 1.647707, -0.267874)",
        "(-0.280000, 1.644518, -0.274848)",
        "(-0.280000, 1.640996, -0.281660)",
        "(-0.280000, 1.637145, -0.288304)",
        "(-0.280000, 1.632984, -0.294746)",
        "(-0.280000, 1.628510, -0.300989)",
        "(-0.280000, 1.623749, -0.307000)",
        "(-0.280000, 1.618703, -0.312775)",
        "(-0.280000, 1.613378, -0.318308)",
        "(-0.280000, 1.607800, -0.323571)",
        "(-0.280000, 1.601975, -0.328559)",
        "(-0.280000, 1.595908, -0.333267)",
        "(-0.280000, 1.589630, -0.337671)",
        "(-0.280000, 1.583148, -0.341768)",
        "(-0.280000, 1.576465, -0.345553)",
        "(-0.280000, 1.569618, -0.349007)",
        "(-0.280000, 1.562613, -0.352127)",
        "(-0.280000, 1.555455, -0.354911)",
        "(-0.280000, 1.548183, -0.357342)",
        "(-0.280000, 1.540790, -0.359424)",
        "(-0.280000, 1.533317, -0.361144)",
        "(-0.280000, 1.525770, -0.362502)",
        "(-0.280000, 1.518154, -0.363497)",
        "(-0.280000, 1.510511, -0.364123)",
        "(-0.280000, 1.502847, -0.364380)",
        "(-0.280000, 1.495168, -0.364267)",
        "(-0.280000, 1.487515, -0.363786)",
        "(-0.280000, 1.479893, -0.362936)",
        "(-0.280000, 1.472310, -0.361719)",
        "(-0.280000, 1.464806, -0.360139)",
        "(-0.280000, 1.457376, -0.358198)",
        "(-0.280000, 1.450058, -0.355903)",
        "(-0.280000, 1.442860, -0.353260)",
        "(-0.280000, 1.435787, -0.350268)",
        "(-0.280000, 1.428876, -0.346944)",
        "(-0.280000, 1.422134, -0.343291)",
        "(-0.280000, 1.415565, -0.339311)",
        "(-0.280000, 1.409206, -0.335026)",
        "(-0.280000, 1.403060, -0.330440)",
        "(-0.280000, 1.397133, -0.325555)",
        "(-0.280000, 1.391457, -0.320399)",
        "(-0.280000, 1.386036, -0.314975)",
        "(-0.280000, 1.380874, -0.309288)",
        "(-0.280000, 1.376000, -0.303368)",
        "(-0.280000, 1.371410, -0.297210)",
        "(-0.280000, 1.367129, -0.290848)",
        "(-0.280000, 1.363159, -0.284287)",
        "(-0.280000, 1.359503, -0.277533)",
        "(-0.280000, 1.356183, -0.270621)",
        "(-0.280000, 1.353199, -0.263556)",
        "(-0.280000, 1.350555, -0.256346)",
        "(-0.280000, 1.348274, -0.249025)",
        "(-0.280000, 1.346394, -0.241592)",
        "(-0.280000, 1.344961, -0.234052)",
        "(-0.280000, 1.344013, -0.226454)",
        "(-0.280000, 1.343573, -0.218809)",
        "(-0.280000, 1.343659, -0.211176)",
        "(-0.280000, 1.344275, -0.203585)",
        "(-0.280000, 1.345422, -0.196066)",
        "(-0.280000, 1.347084, -0.188682)",
        "(-0.280000, 1.349243, -0.181459)",
        "(-0.280000, 1.351880, -0.174424)",
        "(-0.280000, 1.354954, -0.167629)",
        "(-0.280000, 1.358434, -0.161089)",
        "(-0.280000, 1.362288, -0.154816)",
        "(-0.280000, 1.366464, -0.148844)",
        "(-0.280000, 1.370924, -0.143173)",
        "(-0.280000, 1.375636, -0.137800)",
        "(-0.280000, 1.380545, -0.132737)",
        "(-0.280000, 1.385626, -0.127964)",
        "(-0.280000, 1.390831, -0.123484)",
        "(-0.280000, 1.396134, -0.119273)",
        "(-0.280000, 1.401516, -0.115308)",
        "(-0.280000, 1.406939, -0.111580)",
        "(-0.280000, 1.412392, -0.108061)",
        "(-0.280000, 1.417872, -0.104721)",
        "(-0.280000, 1.423354, -0.101550)",
        "(-0.280000, 1.428842, -0.098519)",
        "(-0.280000, 1.434347, -0.095605)",
        "(-0.280000, 1.439858, -0.092799)",
        "(-0.280000, 1.445401, -0.090078)",
        "(-0.280000, 1.450972, -0.087439)",
        "(-0.280000, 1.456593, -0.084872)",
        "(-0.280000, 1.462290, -0.082371)",
        "(-0.280000, 1.468063, -0.079944)",
        "(-0.280000, 1.473938, -0.077597)",
        "(-0.280000, 1.479940, -0.075335)",
        "(-0.280000, 1.486067, -0.073182)",
        "(-0.280000, 1.492340, -0.071153)",
        "(-0.280000, 1.498781, -0.069270)",
        "(-0.280000, 1.505376, -0.067562)",
        "(-0.280000, 1.512140, -0.066056)",
        "(-0.280000, 1.519081, -0.064779)",
        "(-0.280000, 1.526175, -0.063765)",
        "(-0.280000, 1.533434, -0.063041)",
        "(-0.280000, 1.540823, -0.062637)",
        "(-0.280000, 1.548338, -0.062581)",
        "(-0.280000, 1.555969, -0.062897)",
        "(-0.280000, 1.563673, -0.063604)",
        "(-0.280000, 1.571437, -0.064721)",
        "(-0.280000, 1.579249, -0.066263)",
        "(-0.280000, 1.587061, -0.068233)",
        "(-0.280000, 1.594859, -0.070639)",
        "(-0.280000, 1.602043, -0.074255)",
        "(-0.280000, 1.608227, -0.079255)",
        "(-0.280000, 1.614173, -0.084555)",
        "(-0.280000, 1.619848, -0.090127)",
        "(-0.280000, 1.625247, -0.095965)",
        "(-0.280000, 1.630368, -0.102067)",
        "(-0.280000, 1.635180, -0.108398)",
        "(-0.280000, 1.639683, -0.114953)",
        "(-0.280000, 1.643870, -0.121728)",
        "(-0.280000, 1.647721, -0.128687)",
        "(-0.280000, 1.651232, -0.135822)",
        "(-0.280000, 1.654400, -0.143130)",
        "(-0.280000, 1.657208, -0.150570)",
        "(-0.280000, 1.659655, -0.158138)",
        "(-0.280000, 1.661737, -0.165825)",
        "(-0.280000, 1.663445, -0.173593)",
        "(-0.280000, 1.664777, -0.181445)",
        "(-0.280000, 1.665729, -0.189341)",
        "(-0.280000, 1.666299, -0.197273)",
        "(-0.280000, 1.666487, -0.205236)",
        "(-0.280000, 1.666291, -0.213186)",
        "(-0.280000, 1.665712, -0.221118)",
        "(-0.280000, 1.664751, -0.229025)",
        "(-0.280000, 1.663412, -0.236864)",
        "(-0.280000, 1.661697, -0.244629)",
        "(-0.280000, 1.659607, -0.252315)",
        "(-0.280000, 1.657153, -0.259880)",
        "(-0.280000, 1.654332, -0.267329)",
        "(-0.280000, 1.651161, -0.274622)",
        "(-0.280000, 1.647643, -0.281754)",
        "(-0.280000, 1.643779, -0.288719)",
        "(-0.280000, 1.639590, -0.295479)",
        "(-0.280000, 1.635081, -0.302030)",
        "(-0.280000, 1.630254, -0.308366)",
        "(-0.280000, 1.625136, -0.314452)",
        "(-0.280000, 1.619730, -0.320285)",
        "(-0.280000, 1.614041, -0.325859)",
        "(-0.280000, 1.607716, -0.330694)",
        "(-0.280000, 1.600817, -0.334715)",
        "(-0.280000, 1.593854, -0.338497)",
        "(-0.280000, 1.586856, -0.342042)",
        "(-0.280000, 1.579802, -0.345373)",
        "(-0.280000, 1.572710, -0.348486)",
        "(-0.280000, 1.565564, -0.351384)",
        "(-0.280000, 1.558343, -0.354063)",
        "(-0.280000, 1.551062, -0.356496)",
        "(-0.280000, 1.543703, -0.358658)",
        "(-0.280000, 1.536250, -0.360514)",
        "(-0.280000, 1.528730, -0.362014)",
        "(-0.280000, 1.521146, -0.363151)",
        "(-0.280000, 1.513505, -0.363922)",
        "(-0.280000, 1.505847, -0.364323)",
        "(-0.280000, 1.498167, -0.364356)",
        "(-0.280000, 1.490506, -0.364018)",
        "(-0.280000, 1.482870, -0.363312)",
        "(-0.280000, 1.475265, -0.362238)",
        "(-0.280000, 1.467733, -0.360800)",
        "(-0.280000, 1.460278, -0.359002)",
        "(-0.280000, 1.452908, -0.356843)",
        "(-0.280000, 1.445661, -0.354335)",
        "(-0.280000, 1.438543, -0.351482)",
        "(-0.280000, 1.431560, -0.348284)",
        "(-0.280000, 1.424750, -0.344758)",
        "(-0.280000, 1.418118, -0.340909)",
        "(-0.280000, 1.411669, -0.336739)",
        "(-0.280000, 1.405438, -0.332269)",
        "(-0.280000, 1.399420, -0.327497)",
        "(-0.280000, 1.393648, -0.322449)",
        "(-0.280000, 1.388125, -0.317128)",
        "(-0.280000, 1.382858, -0.311539)",
        "(-0.280000, 1.377873, -0.305712)",
        "(-0.280000, 1.373175, -0.299651)",
        "(-0.280000, 1.368767, -0.293361)",
        "(-0.280000, 1.364674, -0.286877)",
        "(-0.280000, 1.360898, -0.280202)",
        "(-0.280000, 1.357442, -0.273344)",
        "(-0.280000, 1.354326, -0.266337)",
        "(-0.280000, 1.351547, -0.259177)",
        "(-0.280000, 1.349119, -0.251903)",
        "(-0.280000, 1.347044, -0.244521)",
        "(-0.280000, 1.345325, -0.237035)",
        "(-0.280000, 1.343971, -0.229488)",
        "(-0.280000, 1.342982, -0.221883)",
        "(-0.280000, 1.342359, -0.214228)",
        "(-0.280000, 1.342106, -0.206564)",
        "(-0.280000, 1.342222, -0.198896)",
        "(-0.280000, 1.342709, -0.191232)",
        "(-0.280000, 1.343562, -0.183611)",
        "(-0.280000, 1.344782, -0.176040)",
        "(-0.280000, 1.346367, -0.168525)",
        "(-0.280000, 1.348310, -0.161107)",
        "(-0.280000, 1.350611, -0.153780)",
        "(-0.280000, 1.353259, -0.146583)",
        "(-0.280000, 1.356250, -0.139522)",
        "(-0.280000, 1.359583, -0.132603)",
        "(-0.280000, 1.363240, -0.125862)",
        "(-0.280000, 1.367217, -0.119305)",
        "(-0.280000, 1.371511, -0.112938)",
        "(-0.280000, 1.376094, -0.106790)",
        "(-0.280000, 1.380931, -0.100836)",
        "(-0.280000, 1.385995, -0.095051)",
        "(-0.280000, 1.391246, -0.089434)",
        "(-0.280000, 1.396688, -0.083953)",
        "(-0.280000, 1.402298, -0.078613)",
        "(-0.280000, 1.408086, -0.073401)",
        "(-0.280000, 1.414068, -0.068307)",
        "(-0.280000, 1.420235, -0.063353)",
        "(-0.280000, 1.426610, -0.058542)",
        "(-0.280000, 1.433521, -0.054568)",
        "(-0.280000, 1.440849, -0.051478)",
        "(-0.280000, 1.448317, -0.048744)",
        "(-0.280000, 1.455920, -0.046369)",
        "(-0.280000, 1.463616, -0.044367)",
        "(-0.280000, 1.471400, -0.042737)",
        "(-0.280000, 1.479266, -0.041482)",
        "(-0.280000, 1.487170, -0.040609)",
        "(-0.280000, 1.495120, -0.040117)",
        "(-0.280000, 1.503072, -0.040009)",
        "(-0.280000, 1.511020, -0.040284)",
        "(-0.280000, 1.518958, -0.040942)",
        "(-0.280000, 1.526842, -0.041981)",
        "(-0.280000, 1.534668, -0.043398)",
        "(-0.280000, 1.542428, -0.045193)",
        "(-0.280000, 1.550081, -0.047356)",
        "(-0.280000, 1.557620, -0.049885)",
        "(-0.280000, 1.565041, -0.052779)",
        "(-0.280000, 1.572302, -0.056023)",
        "(-0.280000, 1.579410, -0.059618)",
        "(-0.280000, 1.586325, -0.063545)",
        "(-0.280000, 1.593044, -0.067800)",
        "(-0.280000, 1.599559, -0.072381)",
        "(-0.280000, 1.605837, -0.077264)",
        "(-0.280000, 1.611872, -0.082443)",
        "(-0.280000, 1.617660, -0.087915)",
        "(-0.280000, 1.623169, -0.093650)",
        "(-0.280000, 1.628395, -0.099645)",
        "(-0.280000, 1.633334, -0.105893)",
        "(-0.280000, 1.637959, -0.112363)",
        "(-0.280000, 1.642267, -0.119048)",
        "(-0.280000, 1.646255, -0.125942)",
        "(-0.280000, 1.649900, -0.133011)",
        "(-0.280000, 1.653205, -0.140257)",
        "(-0.280000, 1.656153, -0.147644)",
        "(-0.280000, 1.658741, -0.155163)",
        "(-0.280000, 1.660968, -0.162811)",
        "(-0.280000, 1.661530, -0.170821)",
        "(-0.280000, 1.660739, -0.178944)",
        "(-0.280000, 1.659537, -0.186922)",
        "(-0.280000, 1.657945, -0.194712)",
        "(-0.280000, 1.655977, -0.202305)",
        "(-0.280000, 1.653651, -0.209696)",
        "(-0.280000, 1.650999, -0.216847)",
        "(-0.280000, 1.648040, -0.223767)",
        "(-0.280000, 1.644814, -0.230427)",
        "(-0.280000, 1.641348, -0.236834)",
        "(-0.280000, 1.637667, -0.242995)",
        "(-0.280000, 1.633814, -0.248896)",
        "(-0.280000, 1.629813, -0.254553)",
        "(-0.280000, 1.625685, -0.259985)",
        "(-0.280000, 1.621466, -0.265191)",
        "(-0.280000, 1.617172, -0.270195)",
        "(-0.280000, 1.612814, -0.275022)",
        "(-0.280000, 1.608416, -0.279678)",
        "(-0.280000, 1.603981, -0.284190)",
        "(-0.280000, 1.599507, -0.288585)",
        "(-0.280000, 1.595006, -0.292867)",
        "(-0.280000, 1.590460, -0.297067)",
        "(-0.280000, 1.585875, -0.301186)",
        "(-0.280000, 1.581231, -0.305242)",
        "(-0.280000, 1.576507, -0.309248)",
        "(-0.280000, 1.571700, -0.313195)",
        "(-0.280000, 1.566785, -0.317087)",
        "(-0.280000, 1.561735, -0.320924)",
        "(-0.280000, 1.556547, -0.324683)",
        "(-0.280000, 1.551194, -0.328354)",
        "(-0.280000, 1.545653, -0.331922)",
        "(-0.280000, 1.539925, -0.335350)",
        "(-0.280000, 1.533984, -0.338621)",
        "(-0.280000, 1.527842, -0.341691)",
        "(-0.280000, 1.521486, -0.344531)",
        "(-0.280000, 1.514911, -0.347107)",
        "(-0.280000, 1.508145, -0.349375)",
        "(-0.280000, 1.501192, -0.351300)",
        "(-0.280000, 1.494060, -0.352847)",
        "(-0.280000, 1.486796, -0.353978)",
        "(-0.280000, 1.479420, -0.354663)",
        "(-0.280000, 1.471953, -0.354875)",
        "(-0.280000, 1.464457, -0.354590)",
        "(-0.280000, 1.456961, -0.353794)",
        "(-0.280000, 1.449497, -0.352473)",
        "(-0.280000, 1.442129, -0.350629)",
        "(-0.280000, 1.434878, -0.348263)",
        "(-0.280000, 1.427804, -0.345394)",
        "(-0.280000, 1.420932, -0.342041)",
        "(-0.280000, 1.414280, -0.338227)",
        "(-0.280000, 1.407888, -0.334000)",
        "(-0.280000, 1.401757, -0.329396)",
        "(-0.280000, 1.395877, -0.324457)",
        "(-0.280000, 1.390255, -0.319241)",
        "(-0.280000, 1.384891, -0.313761)",
        "(-0.280000, 1.379790, -0.308020)",
        "(-0.280000, 1.374978, -0.302049)",
        "(-0.280000, 1.370453, -0.295843)",
        "(-0.280000, 1.366238, -0.289437)",
        "(-0.280000, 1.362337, -0.282835)",
        "(-0.280000, 1.358753, -0.276043)",
        "(-0.280000, 1.355505, -0.269096)",
        "(-0.280000, 1.352595, -0.262001)",
        "(-0.280000, 1.350027, -0.254763)",
        "(-0.280000, 1.347814, -0.247421)",
        "(-0.280000, 1.345956, -0.239980)",
        "(-0.280000, 1.344458, -0.232448)",
        "(-0.280000, 1.343325, -0.224864)",
        "(-0.280000, 1.342559, -0.217234)",
        "(-0.280000, 1.342161, -0.209564)",
        "(-0.280000, 1.342133, -0.201895)",
        "(-0.280000, 1.342475, -0.194223)",
        "(-0.280000, 1.343185, -0.186587)",
        "(-0.280000, 1.344261, -0.178995)",
        "(-0.280000, 1.345705, -0.171452)",
        "(-0.280000, 1.347508, -0.163998)",
        "(-0.280000, 1.349667, -0.156640)",
        "(-0.280000, 1.352182, -0.149383)",
        "(-0.280000, 1.355039, -0.142267)",
        "(-0.280000, 1.358236, -0.135297)",
        "(-0.280000, 1.361770, -0.128478)",
        "(-0.280000, 1.365623, -0.121848)",
        "(-0.280000, 1.369797, -0.115401)",
        "(-0.280000, 1.374270, -0.109172)",
        "(-0.280000, 1.379038, -0.103166)",
        "(-0.280000, 1.384097, -0.097387)",
        "(-0.280000, 1.389421, -0.091868)",
        "(-0.280000, 1.395004, -0.086611)",
        "(-0.280000, 1.400843, -0.081622)",
        "(-0.280000, 1.406906, -0.076927)",
        "(-0.280000, 1.413188, -0.072529)",
        "(-0.280000, 1.419685, -0.068433)",
        "(-0.280000, 1.426361, -0.064661)",
        "(-0.280000, 1.433211, -0.061214)",
        "(-0.280000, 1.440230, -0.058096)",
        "(-0.280000, 1.447380, -0.055325)",
        "(-0.280000, 1.454667, -0.052897)",
        "(-0.280000, 1.462051, -0.050827)",
        "(-0.280000, 1.469525, -0.049114)",
        "(-0.280000, 1.477085, -0.047762)",
        "(-0.280000, 1.484690, -0.046777)",
        "(-0.280000, 1.492334, -0.046159)",
        "(-0.280000, 1.500010, -0.045909)",
        "(-0.280000, 1.507677, -0.046030)",
        "(-0.280000, 1.515330, -0.046519)",
        "(-0.280000, 1.522962, -0.047378)",
        "(-0.280000, 1.530532, -0.048602)",
        "(-0.280000, 1.538046, -0.050192)",
        "(-0.280000, 1.545464, -0.052138)",
        "(-0.280000, 1.552778, -0.054440)",
        "(-0.280000, 1.559985, -0.057095)",
        "(-0.280000, 1.567044, -0.060090)",
        "(-0.280000, 1.573951, -0.063421)",
        "(-0.280000, 1.580700, -0.067087)",
        "(-0.280000, 1.587255, -0.071068)",
        "(-0.280000, 1.593610, -0.075359)",
        "(-0.280000, 1.599760, -0.079959)",
        "(-0.280000, 1.605673, -0.084842)",
        "(-0.280000, 1.611344, -0.090004)",
        "(-0.280000, 1.616767, -0.095442)",
        "(-0.280000, 1.621915, -0.101126)",
        "(-0.280000, 1.626790, -0.107061)",
        "(-0.280000, 1.631366, -0.113214)",
        "(-0.280000, 1.635641, -0.119580)",
        "(-0.280000, 1.639611, -0.126155)",
        "(-0.280000, 1.643253, -0.132903)",
        "(-0.280000, 1.646567, -0.139819)",
        "(-0.280000, 1.649547, -0.146897)",
        "(-0.280000, 1.652180, -0.154099)",
        "(-0.280000, 1.654462, -0.161420)",
        "(-0.280000, 1.656393, -0.168854)",
        "(-0.280000, 1.657960, -0.176360)",
        "(-0.280000, 1.659166, -0.183945)",
        "(-0.280000, 1.660003, -0.191568)",
        "(-0.280000, 1.660473, -0.199222)",
        "(-0.280000, 1.660573, -0.206901)",
        "(-0.280000, 1.660304, -0.214565)",
        "(-0.280000, 1.659667, -0.222207)",
        "(-0.280000, 1.658660, -0.229821)",
        "(-0.280000, 1.657289, -0.237366)",
        "(-0.280000, 1.655557, -0.244836)",
        "(-0.280000, 1.653464, -0.252226)",
        "(-0.280000, 1.651021, -0.259495)",
        "(-0.280000, 1.648231, -0.266638)",
        "(-0.280000, 1.645096, -0.273648)",
        "(-0.280000, 1.641631, -0.280490)",
        "(-0.280000, 1.637835, -0.287166)",
        "(-0.280000, 1.633728, -0.293642)",
        "(-0.280000, 1.629314, -0.299913)",
        "(-0.280000, 1.624596, -0.305973)",
        "(-0.280000, 1.619599, -0.311790)",
        "(-0.280000, 1.614328, -0.317359)",
        "(-0.280000, 1.608786, -0.322676)",
        "(-0.280000, 1.603003, -0.327713)",
        "(-0.280000, 1.596985, -0.332465)",
        "(-0.280000, 1.590735, -0.336928)",
        "(-0.280000, 1.584287, -0.341079)",
        "(-0.280000, 1.577636, -0.344920)",
        "(-0.280000, 1.570819, -0.348431)",
        "(-0.280000, 1.563840, -0.351610)",
        "(-0.280000, 1.556706, -0.354453)",
        "(-0.280000, 1.549453, -0.356945)",
        "(-0.280000, 1.542090, -0.359085)",
        "(-0.280000, 1.534620, -0.360871)",
        "(-0.280000, 1.527084, -0.362293)",
        "(-0.280000, 1.519489, -0.363350)",
        "(-0.280000, 1.511840, -0.364041)",
        "(-0.280000, 1.504179, -0.364362)",
        "(-0.280000, 1.496510, -0.364314)",
        "(-0.280000, 1.488841, -0.363896)",
        "(-0.280000, 1.481213, -0.363110)",
        "(-0.280000, 1.473620, -0.361956)",
        "(-0.280000, 1.466103, -0.360439)",
        "(-0.280000, 1.458668, -0.358563)",
        "(-0.280000, 1.451321, -0.356327)",
        "(-0.280000, 1.444100, -0.353744)",
        "(-0.280000, 1.437013, -0.350816)",
        "(-0.280000, 1.430064, -0.347545)",
        "(-0.280000, 1.423291, -0.343948)",
        "(-0.280000, 1.416700, -0.340030)",
        "(-0.280000, 1.410295, -0.335792)",
        "(-0.280000, 1.404111, -0.331257)",
        "(-0.280000, 1.398143, -0.326422)",
        "(-0.280000, 1.392424, -0.321314)",
        "(-0.280000, 1.386958, -0.315935)",
        "(-0.280000, 1.381749, -0.310291)",
        "(-0.280000, 1.376826, -0.304412)",
        "(-0.280000, 1.372191, -0.298303)",
        "(-0.280000, 1.367850, -0.291967)",
        "(-0.280000, 1.363825, -0.285440)",
        "(-0.280000, 1.360119, -0.278727)",
        "(-0.280000, 1.356735, -0.271832)",
        "(-0.280000, 1.353693, -0.264793)",
        "(-0.280000, 1.350992, -0.257616)",
        "(-0.280000, 1.348637, -0.250305)",
        "(-0.280000, 1.346640, -0.242902)",
        "(-0.280000, 1.345000, -0.235399)",
        "(-0.280000, 1.343725, -0.227837)",
        "(-0.280000, 1.342815, -0.220223)",
        "(-0.280000, 1.342272, -0.212562)",
        "(-0.280000, 1.342100, -0.204895)",
        "(-0.280000, 1.342296, -0.197229)",
        "(-0.280000, 1.342863, -0.189570)",
        "(-0.280000, 1.343805, -0.181960)",
        "(-0.280000, 1.345160, -0.174414)",
        "(-0.280000, 1.346966, -0.166954)",
        "(-0.280000, 1.349237, -0.159643)",
        "(-0.280000, 1.351991, -0.152497)",
        "(-0.280000, 1.355218, -0.145580)",
        "(-0.280000, 1.358912, -0.138919)",
        "(-0.280000, 1.363059, -0.132543)",
        "(-0.280000, 1.367619, -0.126502)",
        "(-0.280000, 1.372566, -0.120814)",
        "(-0.280000, 1.377870, -0.115493)",
        "(-0.280000, 1.383474, -0.110572)",
        "(-0.280000, 1.389343, -0.106050)",
        "(-0.280000, 1.395442, -0.101926)",
        "(-0.280000, 1.401710, -0.098209)",
        "(-0.280000, 1.408112, -0.094884)",
        "(-0.280000, 1.414622, -0.091933)",
        "(-0.280000, 1.421182, -0.089347)",
        "(-0.280000, 1.427780, -0.087096)",
        "(-0.280000, 1.434369, -0.085162)",
        "(-0.280000, 1.440937, -0.083515)",
        "(-0.280000, 1.447476, -0.082124)",
        "(-0.280000, 1.453954, -0.080965)",
        "(-0.280000, 1.460374, -0.080009)",
        "(-0.280000, 1.466743, -0.079228)",
        "(-0.280000, 1.473045, -0.078601)",
        "(-0.280000, 1.479295, -0.078105)",
        "(-0.280000, 1.485512, -0.077722)",
        "(-0.280000, 1.491690, -0.077440)",
        "(-0.280000, 1.497862, -0.077248)",
        "(-0.280000, 1.504025, -0.077143)",
        "(-0.280000, 1.510204, -0.077124)",
        "(-0.280000, 1.516426, -0.077196)",
        "(-0.280000, 1.522686, -0.077368)",
        "(-0.280000, 1.529006, -0.077653)",
        "(-0.280000, 1.535406, -0.078069)",
        "(-0.280000, 1.541876, -0.078636)",
        "(-0.280000, 1.548427, -0.079377)",
        "(-0.280000, 1.555071, -0.080318)",
        "(-0.280000, 1.561784, -0.081484)",
        "(-0.280000, 1.568566, -0.082903)",
        "(-0.280000, 1.575416, -0.084603)",
        "(-0.280000, 1.582296, -0.086606)",
        "(-0.280000, 1.589207, -0.088942)",
        "(-0.280000, 1.596104, -0.091623)",
        "(-0.280000, 1.602973, -0.094672)",
        "(-0.280000, 1.609794, -0.098109)",
        "(-0.280000, 1.616520, -0.101932)",
        "(-0.280000, 1.623132, -0.106153)",
        "(-0.280000, 1.629611, -0.110780)",
        "(-0.280000, 1.635907, -0.115803)",
        "(-0.280000, 1.641968, -0.121241)",
        "(-0.280000, 1.647077, -0.127465)",
        "(-0.280000, 1.650647, -0.134572)",
        "(-0.280000, 1.653877, -0.141852)",
        "(-0.280000, 1.656747, -0.149269)",
        "(-0.280000, 1.659257, -0.156816)",
        "(-0.280000, 1.661403, -0.164486)",
        "(-0.280000, 1.663175, -0.172239)",
        "(-0.280000, 1.664572, -0.180068)",
        "(-0.280000, 1.665591, -0.187967)",
        "(-0.280000, 1.666227, -0.195894)",
        "(-0.280000, 1.666482, -0.203843)",
        "(-0.280000, 1.666352, -0.211807)",
        "(-0.280000, 1.665840, -0.219743)",
        "(-0.280000, 1.664947, -0.227646)",
        "(-0.280000, 1.663672, -0.235508)",
        "(-0.280000, 1.662022, -0.243287)",
        "(-0.280000, 1.659996, -0.250990)",
        "(-0.280000, 1.657605, -0.258575)",
        "(-0.280000, 1.654851, -0.266036)",
        "(-0.280000, 1.651729, -0.273363)",
        "(-0.280000, 1.646564, -0.279648)",
        "(-0.280000, 1.641098, -0.285569)",
        "(-0.280000, 1.635372, -0.291132)",
        "(-0.280000, 1.629447, -0.296325)",
        "(-0.280000, 1.623359, -0.301167)",
        "(-0.280000, 1.617136, -0.305678)",
        "(-0.280000, 1.610834, -0.309867)",
        "(-0.280000, 1.604465, -0.313767)",
        "(-0.280000, 1.598073, -0.317395)",
        "(-0.280000, 1.591668, -0.320785)",
        "(-0.280000, 1.585256, -0.323970)",
        "(-0.280000, 1.578865, -0.326971)",
        "(-0.280000, 1.572487, -0.329821)",
        "(-0.280000, 1.566111, -0.332550)",
        "(-0.280000, 1.559747, -0.335175)",
        "(-0.280000, 1.553374, -0.337720)",
        "(-0.280000, 1.546964, -0.340203)",
        "(-0.280000, 1.540519, -0.342627)",
        "(-0.280000, 1.534006, -0.344999)",
        "(-0.280000, 1.527391, -0.347320)",
        "(-0.280000, 1.520672, -0.349572)",
        "(-0.280000, 1.513806, -0.351744)",
        "(-0.280000, 1.506793, -0.353805)",
        "(-0.280000, 1.499609, -0.355724)",
        "(-0.280000, 1.492232, -0.357463)",
        "(-0.280000, 1.484679, -0.358970)",
        "(-0.280000, 1.476946, -0.360194)",
        "(-0.280000, 1.469035, -0.361076)",
        "(-0.280000, 1.460996, -0.361550)",
        "(-0.280000, 1.452852, -0.361557)",
        "(-0.280000, 1.444892, -0.360344)",
        "(-0.280000, 1.437486, -0.357446)",
        "(-0.280000, 1.430217, -0.354190)",
        "(-0.280000, 1.423124, -0.350593)",
        "(-0.280000, 1.416213, -0.346659)",
        "(-0.280000, 1.409489, -0.342390)",
        "(-0.280000, 1.402988, -0.337809)",
        "(-0.280000, 1.396715, -0.332920)",
        "(-0.280000, 1.390676, -0.327727)",
        "(-0.280000, 1.384903, -0.322257)",
        "(-0.280000, 1.379400, -0.316516)",
        "(-0.280000, 1.374172, -0.310507)",
        "(-0.280000, 1.369247, -0.304262)",
        "(-0.280000, 1.364629, -0.297788)",
        "(-0.280000, 1.360321, -0.291089)",
        "(-0.280000, 1.356347, -0.284200)",
        "(-0.280000, 1.352704, -0.277117)",
        "(-0.280000, 1.349411, -0.269878)",
        "(-0.280000, 1.346471, -0.262489)",
        "(-0.280000, 1.343895, -0.254952)",
        "(-0.280000, 1.343534, -0.246825)",
        "(-0.280000, 1.343641, -0.238768)",
        "(-0.280000, 1.344180, -0.230802)",
        "(-0.280000, 1.345115, -0.222980)",
        "(-0.280000, 1.346406, -0.215309)",
        "(-0.280000, 1.348017, -0.207794)",
        "(-0.280000, 1.349904, -0.200466)",
        "(-0.280000, 1.352033, -0.193307)",
        "(-0.280000, 1.354361, -0.186335)",
        "(-0.280000, 1.356858, -0.179533)",
        "(-0.280000, 1.359497, -0.172878)",
        "(-0.280000, 1.362244, -0.166373)",
        "(-0.280000, 1.365082, -0.159990)",
        "(-0.280000, 1.367999, -0.153697)",
        "(-0.280000, 1.370977, -0.147491)",
        "(-0.280000, 1.374015, -0.141338)",
        "(-0.280000, 1.377122, -0.135206)",
        "(-0.280000, 1.380295, -0.129095)",
        "(-0.280000, 1.383553, -0.122976)",
        "(-0.280000, 1.386920, -0.116828)",
        "(-0.280000, 1.390412, -0.110661)",
        "(-0.280000, 1.394066, -0.104455)",
        "(-0.280000, 1.397903, -0.098235)",
        "(-0.280000, 1.401963, -0.092005)",
        "(-0.280000, 1.406287, -0.085779)",
        "(-0.280000, 1.410896, -0.079610)",
        "(-0.280000, 1.415828, -0.073530)",
        "(-0.280000, 1.421122, -0.067585)",
        "(-0.280000, 1.426784, -0.061858)",
        "(-0.280000, 1.432835, -0.056408)",
        "(-0.280000, 1.439566, -0.051989)",
        "(-0.280000, 1.447011, -0.049193)",
        "(-0.280000, 1.454594, -0.046755)",
        "(-0.280000, 1.462273, -0.044688)",
        "(-0.280000, 1.470043, -0.042993)",
        "(-0.280000, 1.477898, -0.041672)",
        "(-0.280000, 1.485795, -0.040733)",
        "(-0.280000, 1.493728, -0.040176)",
        "(-0.280000, 1.501691, -0.040000)",
        "(-0.280000, 1.509641, -0.040209)",
        "(-0.280000, 1.517572, -0.040800)",
        "(-0.280000, 1.525477, -0.041773)",
        "(-0.280000, 1.533314, -0.043125)",
        "(-0.280000, 1.541077, -0.044852)",
        "(-0.280000, 1.548760, -0.046954)",
        "(-0.280000, 1.556320, -0.049420)",
        "(-0.280000, 1.563765, -0.052252)",
        "(-0.280000, 1.571053, -0.055435)",
        "(-0.280000, 1.578179, -0.058964)",
        "(-0.280000, 1.585134, -0.062847)",
        "(-0.280000, 1.590835, -0.068650)",
        "(-0.280000, 1.596143, -0.074713)",
        "(-0.280000, 1.601067, -0.080997)",
        "(-0.280000, 1.605602, -0.087440)",
        "(-0.280000, 1.609769, -0.094008)",
        "(-0.280000, 1.613595, -0.100674)",
        "(-0.280000, 1.617091, -0.107384)",
        "(-0.280000, 1.620294, -0.114132)",
        "(-0.280000, 1.623223, -0.120873)",
        "(-0.280000, 1.625914, -0.127601)",
        "(-0.280000, 1.628401, -0.134315)",
        "(-0.280000, 1.630706, -0.140988)",
        "(-0.280000, 1.632863, -0.147632)",
        "(-0.280000, 1.634901, -0.154263)",
        "(-0.280000, 1.636835, -0.160869)",
        "(-0.280000, 1.638689, -0.167477)",
        "(-0.280000, 1.640478, -0.174113)",
        "(-0.280000, 1.642204, -0.180779)",
        "(-0.280000, 1.643871, -0.187508)",
        "(-0.280000, 1.645477, -0.194331)",
        "(-0.280000, 1.647004, -0.201251)",
        "(-0.280000, 1.648435, -0.208310)",
        "(-0.280000, 1.649740, -0.215501)",
        "(-0.280000, 1.650885, -0.222848)",
        "(-0.280000, 1.651832, -0.230369)",
        "(-0.280000, 1.652529, -0.238038)",
        "(-0.280000, 1.652925, -0.245857)",
        "(-0.280000, 1.652963, -0.253817)",
        "(-0.280000, 1.652597, -0.261868)",
        "(-0.280000, 1.651846, -0.270012)",
        "(-0.280000, 1.649672, -0.277746)",
        "(-0.280000, 1.646005, -0.284803)",
        "(-0.280000, 1.641996, -0.291686)",
        "(-0.280000, 1.637667, -0.298357)",
        "(-0.280000, 1.633021, -0.304812)",
        "(-0.280000, 1.628063, -0.311045)",
        "(-0.280000, 1.622818, -0.317023)",
        "(-0.280000, 1.617291, -0.322741)",
        "(-0.280000, 1.611486, -0.328195)",
        "(-0.280000, 1.605435, -0.333355)",
        "(-0.280000, 1.599142, -0.338217)",
        "(-0.280000, 1.592612, -0.342778)",
        "(-0.280000, 1.585880, -0.347012)",
        "(-0.280000, 1.578952, -0.350918)",
        "(-0.280000, 1.571833, -0.354490)",
        "(-0.280000, 1.564562, -0.357711)",
        "(-0.280000, 1.557132, -0.360581)",
        "(-0.280000, 1.549585, -0.363087)",
        "(-0.280000, 1.541925, -0.365226)",
        "(-0.280000, 1.534160, -0.366997)",
        "(-0.280000, 1.526330, -0.368389)",
        "(-0.280000, 1.518442, -0.369403)",
        "(-0.280000, 1.510502, -0.370037)",
        "(-0.280000, 1.502553, -0.370286)",
        "(-0.280000, 1.494602, -0.370153)",
        "(-0.280000, 1.486653, -0.369636)",
        "(-0.280000, 1.478752, -0.368738)",
        "(-0.280000, 1.470890, -0.367459)",
        "(-0.280000, 1.463111, -0.365805)",
        "(-0.280000, 1.455421, -0.363778)",
        "(-0.280000, 1.447826, -0.361380)",
        "(-0.280000, 1.440367, -0.358622)",
        "(-0.280000, 1.433049, -0.355509)",
        "(-0.280000, 1.425878, -0.352041)",
        "(-0.280000, 1.418894, -0.348238)",
        "(-0.280000, 1.412101, -0.344103)",
        "(-0.280000, 1.405505, -0.339638)",
        "(-0.280000, 1.399141, -0.334868)",
        "(-0.280000, 1.393014, -0.329798)",
        "(-0.280000, 1.387130, -0.324430)",
        "(-0.280000, 1.381520, -0.318793)",
        "(-0.280000, 1.376180, -0.312884)",
        "(-0.280000, 1.371138, -0.306733)",
        "(-0.280000, 1.366398, -0.300347)",
        "(-0.280000, 1.361965, -0.293730)",
        "(-0.280000, 1.358951, -0.286297)",
        "(-0.280000, 1.357302, -0.278285)",
        "(-0.280000, 1.356045, -0.270313)",
        "(-0.280000, 1.355201, -0.262410)",
        "(-0.280000, 1.354728, -0.254595)",
        "(-0.280000, 1.354571, -0.246883)",
        "(-0.280000, 1.354678, -0.239316)",
        "(-0.280000, 1.355003, -0.231875)",
        "(-0.280000, 1.355503, -0.224584)",
        "(-0.280000, 1.356143, -0.217421)",
        "(-0.280000, 1.356895, -0.210364)",
        "(-0.280000, 1.357733, -0.203415)",
        "(-0.280000, 1.358645, -0.196543)",
        "(-0.280000, 1.359624, -0.189716)",
        "(-0.280000, 1.360665, -0.182933)",
        "(-0.280000, 1.361775, -0.176161)",
        "(-0.280000, 1.362968, -0.169370)",
        "(-0.280000, 1.364256, -0.162565)",
        "(-0.280000, 1.365664, -0.155723)",
        "(-0.280000, 1.367218, -0.148825)",
        "(-0.280000, 1.368943, -0.141888)",
        "(-0.280000, 1.370875, -0.134892)",
        "(-0.280000, 1.373039, -0.127868)",
        "(-0.280000, 1.375471, -0.120818)",
        "(-0.280000, 1.378206, -0.113751)",
        "(-0.280000, 1.381265, -0.106713)",
        "(-0.280000, 1.384679, -0.099723)",
        "(-0.280000, 1.388478, -0.092808)",
        "(-0.280000, 1.392669, -0.086027)",
        "(-0.280000, 1.397271, -0.079413)",
        "(-0.280000, 1.402302, -0.073004)",
        "(-0.280000, 1.408774, -0.068382)",
        "(-0.280000, 1.415475, -0.064078)",
        "(-0.280000, 1.422366, -0.060108)",
        "(-0.280000, 1.429440, -0.056474)",
        "(-0.280000, 1.436692, -0.053180)",
        "(-0.280000, 1.444083, -0.050244)",
        "(-0.280000, 1.451607, -0.047667)",
        "(-0.280000, 1.459257, -0.045452)",
        "(-0.280000, 1.466994, -0.043611)",
        "(-0.280000, 1.474810, -0.042145)",
        "(-0.280000, 1.482700, -0.041055)",
        "(-0.280000, 1.490622, -0.040348)",
        "(-0.280000, 1.498568, -0.040023)",
        "(-0.280000, 1.506532, -0.040082)",
        "(-0.280000, 1.514473, -0.040523)",
        "(-0.280000, 1.522395, -0.041348)",
        "(-0.280000, 1.530256, -0.042551)",
        "(-0.280000, 1.538050, -0.044132)",
        "(-0.280000, 1.545771, -0.046089)",
        "(-0.280000, 1.552940, -0.049728)",
        "(-0.280000, 1.559558, -0.054473)",
        "(-0.280000, 1.565829, -0.059546)",
        "(-0.280000, 1.571733, -0.064875)",
        "(-0.280000, 1.577252, -0.070470)",
        "(-0.280000, 1.582363, -0.076344)",
        "(-0.280000, 1.587022, -0.082467)",
        "(-0.280000, 1.591220, -0.088833)",
        "(-0.280000, 1.594929, -0.095390)",
        "(-0.280000, 1.598147, -0.102107)",
        "(-0.280000, 1.600877, -0.108948)",
        "(-0.280000, 1.603121, -0.115844)",
        "(-0.280000, 1.604901, -0.122758)",
        "(-0.280000, 1.606245, -0.129652)",
        "(-0.280000, 1.607181, -0.136462)",
        "(-0.280000, 1.607752, -0.143159)",
        "(-0.280000, 1.608003, -0.149720)",
        "(-0.280000, 1.607980, -0.156100)",
        "(-0.280000, 1.607735, -0.162291)",
        "(-0.280000, 1.607318, -0.168291)",
        "(-0.280000, 1.606783, -0.174080)",
        "(-0.280000, 1.606175, -0.179682)",
        "(-0.280000, 1.605541, -0.185092)",
        "(-0.280000, 1.604920, -0.190342)",
        "(-0.280000, 1.604345, -0.195463)",
        "(-0.280000, 1.603845, -0.200471)",
        "(-0.280000, 1.603439, -0.205410)",
        "(-0.280000, 1.603135, -0.210324)",
        "(-0.280000, 1.602939, -0.215235)",
        "(-0.280000, 1.602842, -0.220190)",
        "(-0.280000, 1.602831, -0.225231)",
        "(-0.280000, 1.602883, -0.230376)",
        "(-0.280000, 1.602968, -0.235669)",
        "(-0.280000, 1.603050, -0.241116)",
        "(-0.280000, 1.603086, -0.246742)",
        "(-0.280000, 1.603031, -0.252564)",
        "(-0.280000, 1.602837, -0.258566)",
        "(-0.280000, 1.602453, -0.264749)",
        "(-0.280000, 1.601827, -0.271108)",
        "(-0.280000, 1.600914, -0.277601)",
        "(-0.280000, 1.599667, -0.284205)",
        "(-0.280000, 1.598042, -0.290895)",
        "(-0.280000, 1.596009, -0.297607)",
        "(-0.280000, 1.593538, -0.304304)",
        "(-0.280000, 1.590601, -0.310947)",
        "(-0.280000, 1.587196, -0.317466)",
        "(-0.280000, 1.583308, -0.323832)",
        "(-0.280000, 1.578953, -0.329978)",
        "(-0.280000, 1.574138, -0.335877)",
        "(-0.280000, 1.568874, -0.341504)",
        "(-0.280000, 1.563202, -0.346821)",
        "(-0.280000, 1.557144, -0.351828)",
        "(-0.280000, 1.550721, -0.356538)",
        "(-0.280000, 1.543983, -0.360958)",
        "(-0.280000, 1.536942, -0.365120)",
        "(-0.280000, 1.529401, -0.367890)",
        "(-0.280000, 1.521533, -0.369052)",
        "(-0.280000, 1.513607, -0.369835)",
        "(-0.280000, 1.505664, -0.370234)",
        "(-0.280000, 1.497711, -0.370251)",
        "(-0.280000, 1.489755, -0.369884)",
        "(-0.280000, 1.481838, -0.369135)",
        "(-0.280000, 1.473965, -0.368006)",
        "(-0.280000, 1.466145, -0.366497)",
        "(-0.280000, 1.458418, -0.364615)",
        "(-0.280000, 1.450790, -0.362364)",
        "(-0.280000, 1.443269, -0.359744)",
        "(-0.280000, 1.435894, -0.356769)",
        "(-0.280000, 1.428670, -0.353442)",
        "(-0.280000, 1.421604, -0.349766)",
        "(-0.280000, 1.414734, -0.345759)",
        "(-0.280000, 1.408055, -0.341420)",
        "(-0.280000, 1.401603, -0.336771)",
        "(-0.280000, 1.395382, -0.331817)",
        "(-0.280000, 1.389398, -0.326560)",
        "(-0.280000, 1.383682, -0.321030)",
        "(-0.280000, 1.378240, -0.315232)",
        "(-0.280000, 1.373075, -0.309168)",
        "(-0.280000, 1.368216, -0.302873)",
        "(-0.280000, 1.363665, -0.296350)",
        "(-0.280000, 1.359428, -0.289606)",
        "(-0.280000, 1.355527, -0.282676)",
        "(-0.280000, 1.351958, -0.275556)",
        "(-0.280000, 1.348742, -0.268282)",
        "(-0.280000, 1.345879, -0.260863)",
        "(-0.280000, 1.343373, -0.253302)",
        "(-0.280000, 1.341238, -0.245641)",
        "(-0.280000, 1.339474, -0.237887)",
        "(-0.280000, 1.338084, -0.230044)",
        "(-0.280000, 1.337074, -0.222156)",
        "(-0.280000, 1.336446, -0.214228)",
        "(-0.280000, 1.336200, -0.206267)",
        "(-0.280000, 1.336337, -0.198315)",
        "(-0.280000, 1.336857, -0.190379)",
        "(-0.280000, 1.337761, -0.182466)",
        "(-0.280000, 1.339042, -0.174617)",
        "(-0.280000, 1.340703, -0.166827)",
        "(-0.280000, 1.342734, -0.159138)",
        "(-0.280000, 1.345133, -0.151556)",
        "(-0.280000, 1.347898, -0.144087)",
        "(-0.280000, 1.352157, -0.137289)",
        "(-0.280000, 1.357683, -0.131259)",
        "(-0.280000, 1.363408, -0.125570)",
        "(-0.280000, 1.369333, -0.120265)",
        "(-0.280000, 1.375483, -0.115371)",
        "(-0.280000, 1.381866, -0.110912)",
        "(-0.280000, 1.388448, -0.106929)",
        "(-0.280000, 1.395224, -0.103430)",
        "(-0.280000, 1.402138, -0.100438)",
        "(-0.280000, 1.409158, -0.097952)",
        "(-0.280000, 1.416250, -0.095963)",
        "(-0.280000, 1.423346, -0.094463)",
        "(-0.280000, 1.430409, -0.093427)",
        "(-0.280000, 1.437407, -0.092822)",
        "(-0.280000, 1.444278, -0.092614)",
        "(-0.280000, 1.450998, -0.092757)",
        "(-0.280000, 1.457549, -0.093204)",
        "(-0.280000, 1.463890, -0.093904)",
        "(-0.280000, 1.470020, -0.094805)",
        "(-0.280000, 1.475942, -0.095856)",
        "(-0.280000, 1.481641, -0.097002)",
        "(-0.280000, 1.487147, -0.098202)",
        "(-0.280000, 1.492460, -0.099406)",
        "(-0.280000, 1.497614, -0.100581)",
        "(-0.280000, 1.502645, -0.101695)",
        "(-0.280000, 1.507572, -0.102724)",
        "(-0.280000, 1.512440, -0.103653)",
        "(-0.280000, 1.517293, -0.104476)",
        "(-0.280000, 1.522156, -0.105193)",
        "(-0.280000, 1.527073, -0.105814)",
        "(-0.280000, 1.532084, -0.106360)",
        "(-0.280000, 1.537206, -0.106855)",
        "(-0.280000, 1.542478, -0.107332)",
        "(-0.280000, 1.547903, -0.107829)",
        "(-0.280000, 1.553501, -0.108390)",
        "(-0.280000, 1.559284, -0.109062)",
        "(-0.280000, 1.565232, -0.109892)",
        "(-0.280000, 1.571339, -0.110931)",
        "(-0.280000, 1.577596, -0.112227)",
        "(-0.280000, 1.583955, -0.113824)",
        "(-0.280000, 1.590389, -0.115765)",
        "(-0.280000, 1.596869, -0.118091)",
        "(-0.280000, 1.603327, -0.120824)",
        "(-0.280000, 1.609724, -0.123993)",
        "(-0.280000, 1.616019, -0.127618)",
        "(-0.280000, 1.622139, -0.131696)",
        "(-0.280000, 1.628056, -0.136237)",
        "(-0.280000, 1.633706, -0.141220)",
        "(-0.280000, 1.639060, -0.146634)",
        "(-0.280000, 1.644097, -0.152466)",
        "(-0.280000, 1.648782, -0.158670)",
        "(-0.280000, 1.653117, -0.165225)",
        "(-0.280000, 1.657119, -0.172111)",
        "(-0.280000, 1.660799, -0.179281)",
        "(-0.280000, 1.664191, -0.186724)",
        "(-0.280000, 1.666144, -0.194516)",
        "(-0.280000, 1.666465, -0.202462)",
        "(-0.280000, 1.666402, -0.210427)",
        "(-0.280000, 1.665957, -0.218367)",
        "(-0.280000, 1.665129, -0.226277)",
        "(-0.280000, 1.663920, -0.234149)",
        "(-0.280000, 1.662335, -0.241943)",
        "(-0.280000, 1.660377, -0.249651)",
        "(-0.280000, 1.658046, -0.257267)",
        "(-0.280000, 1.655355, -0.264750)",
        "(-0.280000, 1.652307, -0.272096)",
        "(-0.280000, 1.648903, -0.279297)",
        "(-0.280000, 1.645162, -0.286315)",
        "(-0.280000, 1.641088, -0.293145)",
        "(-0.280000, 1.636683, -0.299780)",
        "(-0.280000, 1.631970, -0.306186)",
        "(-0.280000, 1.626946, -0.312367)",
        "(-0.280000, 1.621639, -0.318289)",
        "(-0.280000, 1.616052, -0.323950)",
        "(-0.280000, 1.610191, -0.329342)",
        "(-0.280000, 1.604085, -0.334438)",
        "(-0.280000, 1.597742, -0.339235)",
        "(-0.280000, 1.591164, -0.343727)",
        "(-0.280000, 1.584389, -0.347890)",
        "(-0.280000, 1.577420, -0.351723)",
        "(-0.280000, 1.570264, -0.355221)",
        "(-0.280000, 1.562960, -0.358365)",
        "(-0.280000, 1.555500, -0.361158)",
        "(-0.280000, 1.547927, -0.363584)",
        "(-0.280000, 1.540245, -0.365643)",
        "(-0.280000, 1.532462, -0.367332)",
        "(-0.280000, 1.524617, -0.368642)",
        "(-0.280000, 1.516719, -0.369573)",
        "(-0.280000, 1.508774, -0.370123)",
        "(-0.280000, 1.500823, -0.370290)",
        "(-0.280000, 1.492873, -0.370073)",
        "(-0.280000, 1.484931, -0.369473)",
        "(-0.280000, 1.477038, -0.368493)",
        "(-0.280000, 1.469203, -0.367133)",
        "(-0.280000, 1.461430, -0.365395)",
        "(-0.280000, 1.453761, -0.363288)",
        "(-0.280000, 1.446192, -0.360810)",
        "(-0.280000, 1.438762, -0.357975)",
        "(-0.280000, 1.431477, -0.354785)",
        "(-0.280000, 1.424343, -0.351242)",
        "(-0.280000, 1.418036, -0.346286)",
        "(-0.280000, 1.412627, -0.340151)",
        "(-0.280000, 1.407577, -0.333855)",
        "(-0.280000, 1.402920, -0.327414)",
        "(-0.280000, 1.398629, -0.320865)",
        "(-0.280000, 1.394664, -0.314249)",
        "(-0.280000, 1.391000, -0.307627)",
        "(-0.280000, 1.387588, -0.301007)",
        "(-0.280000, 1.384401, -0.294429)",
        "(-0.280000, 1.381401, -0.287895)",
        "(-0.280000, 1.378549, -0.281395)",
        "(-0.280000, 1.375826, -0.274947)",
        "(-0.280000, 1.373206, -0.268530)",
        "(-0.280000, 1.370666, -0.262118)",
        "(-0.280000, 1.368201, -0.255713)",
        "(-0.280000, 1.365802, -0.249283)",
        "(-0.280000, 1.363466, -0.242796)",
        "(-0.280000, 1.361206, -0.236250)",
        "(-0.280000, 1.359030, -0.229612)",
        "(-0.280000, 1.356954, -0.222852)",
        "(-0.280000, 1.355007, -0.215974)",
        "(-0.280000, 1.353211, -0.208943)",
        "(-0.280000, 1.351602, -0.201771)",
        "(-0.280000, 1.350213, -0.194444)",
        "(-0.280000, 1.349077, -0.186952)",
        "(-0.280000, 1.348238, -0.179323)",
        "(-0.280000, 1.347731, -0.171561)",
        "(-0.280000, 1.347595, -0.163672)",
        "(-0.280000, 1.347866, -0.155705)",
        "(-0.280000, 1.348577, -0.147679)",
        "(-0.280000, 1.349762, -0.139618)",
        "(-0.280000, 1.353085, -0.132393)",
        "(-0.280000, 1.356765, -0.125329)",
        "(-0.280000, 1.360775, -0.118461)",
        "(-0.280000, 1.365111, -0.111795)",
        "(-0.280000, 1.369771, -0.105335)",
        "(-0.280000, 1.374728, -0.099117)",
        "(-0.280000, 1.379979, -0.093144)",
        "(-0.280000, 1.385521, -0.087423)",
        "(-0.280000, 1.391322, -0.081983)",
        "(-0.280000, 1.397379, -0.076830)",
        "(-0.280000, 1.403687, -0.071966)",
        "(-0.280000, 1.410212, -0.067420)",
        "(-0.280000, 1.416948, -0.063192)",
        "(-0.280000, 1.423890, -0.059288)",
        "(-0.280000, 1.431002, -0.055729)",
        "(-0.280000, 1.438288, -0.052511)",
        "(-0.280000, 1.445709, -0.049652)",
        "(-0.280000, 1.453260, -0.047154)",
        "(-0.280000, 1.460933, -0.045020)",
        "(-0.280000, 1.468963, -0.044619)",
        "(-0.280000, 1.477064, -0.045452)",
        "(-0.280000, 1.485026, -0.046742)",
        "(-0.280000, 1.492795, -0.048428)",
        "(-0.280000, 1.500365, -0.050487)",
        "(-0.280000, 1.507727, -0.052902)",
        "(-0.280000, 1.514845, -0.055640)",
        "(-0.280000, 1.521729, -0.058682)",
        "(-0.280000, 1.528350, -0.061988)",
        "(-0.280000, 1.534714, -0.065531)",
        "(-0.280000, 1.540831, -0.069285)",
        "(-0.280000, 1.546685, -0.073209)",
        "(-0.280000, 1.552293, -0.077278)",
        "(-0.280000, 1.557676, -0.081472)",
        "(-0.280000, 1.562830, -0.085753)",
        "(-0.280000, 1.567782, -0.090107)",
        "(-0.280000, 1.572556, -0.094523)",
        "(-0.280000, 1.577159, -0.098977)",
        "(-0.280000, 1.581617, -0.103465)",
        "(-0.280000, 1.585958, -0.107992)",
        "(-0.280000, 1.590185, -0.112545)",
        "(-0.280000, 1.594330, -0.117141)",
        "(-0.280000, 1.598394, -0.121776)",
        "(-0.280000, 1.602394, -0.126468)",
        "(-0.280000, 1.606342, -0.131240)",
        "(-0.280000, 1.610231, -0.136094)",
        "(-0.280000, 1.614063, -0.141055)",
        "(-0.280000, 1.617839, -0.146151)",
        "(-0.280000, 1.621536, -0.151384)",
        "(-0.280000, 1.625142, -0.156781)",
        "(-0.280000, 1.628643, -0.162365)",
        "(-0.280000, 1.632002, -0.168133)",
        "(-0.280000, 1.635200, -0.174113)",
        "(-0.280000, 1.638196, -0.180292)",
        "(-0.280000, 1.640959, -0.186682)",
        "(-0.280000, 1.643456, -0.193287)",
        "(-0.280000, 1.645642, -0.200080)",
        "(-0.280000, 1.647483, -0.207056)",
        "(-0.280000, 1.648945, -0.214206)",
        "(-0.280000, 1.649988, -0.221483)",
        "(-0.280000, 1.650584, -0.228867)",
        "(-0.280000, 1.650706, -0.236336)",
        "(-0.280000, 1.650331, -0.243828)",
        "(-0.280000, 1.649444, -0.251314)",
        "(-0.280000, 1.648033, -0.258762)",
        "(-0.280000, 1.646101, -0.266107)",
        "(-0.280000, 1.643648, -0.273329)",
        "(-0.280000, 1.640694, -0.280367)",
        "(-0.280000, 1.637258, -0.287198)",
        "(-0.280000, 1.633364, -0.293804)",
        "(-0.280000, 1.629060, -0.300144)",
        "(-0.280000, 1.624383, -0.306219)",
        "(-0.280000, 1.619373, -0.312040)",
        "(-0.280000, 1.614090, -0.317598)",
        "(-0.280000, 1.608546, -0.322896)",
        "(-0.280000, 1.602744, -0.327928)",
        "(-0.280000, 1.596715, -0.332667)",
        "(-0.280000, 1.590455, -0.337117)",
        "(-0.280000, 1.583999, -0.341255)",
        "(-0.280000, 1.577350, -0.345076)",
        "(-0.280000, 1.570515, -0.348578)",
        "(-0.280000, 1.563530, -0.351742)",
        "(-0.280000, 1.556400, -0.354566)",
        "(-0.280000, 1.549132, -0.357047)",
        "(-0.280000, 1.541764, -0.359171)",
        "(-0.280000, 1.534302, -0.360939)",
        "(-0.280000, 1.526752, -0.362347)",
        "(-0.280000, 1.519154, -0.363388)",
        "(-0.280000, 1.511515, -0.364062)",
        "(-0.280000, 1.503841, -0.364368)",
        "(-0.280000, 1.496173, -0.364303)",
        "(-0.280000, 1.488505, -0.363869)",
        "(-0.280000, 1.480879, -0.363067)",
        "(-0.280000, 1.473300, -0.361899)",
        "(-0.280000, 1.465775, -0.360364)",
        "(-0.280000, 1.458343, -0.358472)",
        "(-0.280000, 1.451012, -0.356224)",
        "(-0.280000, 1.443786, -0.353622)",
        "(-0.280000, 1.436705, -0.350679)",
        "(-0.280000, 1.429773, -0.347398)",
        "(-0.280000, 1.422998, -0.343782)",
        "(-0.280000, 1.416414, -0.339850)",
        "(-0.280000, 1.410018, -0.335598)",
        "(-0.280000, 1.403844, -0.331051)",
        "(-0.280000, 1.397895, -0.326211)",
        "(-0.280000, 1.392178, -0.321083)",
        "(-0.280000, 1.386724, -0.315693)",
        "(-0.280000, 1.381534, -0.310047)",
        "(-0.280000, 1.376616, -0.304148)",
        "(-0.280000, 1.371994, -0.298029)",
        "(-0.280000, 1.367673, -0.291694)",
        "(-0.280000, 1.363655, -0.285148)",
        "(-0.280000, 1.359963, -0.278427)",
        "(-0.280000, 1.356599, -0.271536)",
        "(-0.280000, 1.353567, -0.264480)",
        "(-0.280000, 1.350881, -0.257297)",
        "(-0.280000, 1.348542, -0.249982)",
        "(-0.280000, 1.346561, -0.242574)",
        "(-0.280000, 1.344938, -0.235079)",
        "(-0.280000, 1.343677, -0.227503)",
        "(-0.280000, 1.342783, -0.219887)",
        "(-0.280000, 1.342257, -0.212236)",
        "(-0.280000, 1.342101, -0.204558)",
        "(-0.280000, 1.342314, -0.196892)",
        "(-0.280000, 1.342895, -0.189246)",
        "(-0.280000, 1.343846, -0.181625)",
        "(-0.280000, 1.345161, -0.174070)",
        "(-0.280000, 1.346841, -0.166576)",
        "(-0.280000, 1.348877, -0.159183)",
        "(-0.280000, 1.351267, -0.151896)",
        "(-0.280000, 1.354009, -0.144722)",
        "(-0.280000, 1.357088, -0.137699)",
        "(-0.280000, 1.360502, -0.130833)",
        "(-0.280000, 1.364249, -0.124129)",
        "(-0.280000, 1.368309, -0.117623)",
        "(-0.280000, 1.372676, -0.111320)",
        "(-0.280000, 1.377350, -0.105225)",
        "(-0.280000, 1.382304, -0.099372)",
        "(-0.280000, 1.387534, -0.093764)",
        "(-0.280000, 1.393037, -0.088406)",
        "(-0.280000, 1.398783, -0.083327)",
        "(-0.280000, 1.404775, -0.078524)",
        "(-0.280000, 1.410983, -0.074022)",
        "(-0.280000, 1.417400, -0.069824)",
        "(-0.280000, 1.424023, -0.065934)",
        "(-0.280000, 1.430814, -0.062373)",
        "(-0.280000, 1.437769, -0.059143)",
        "(-0.280000, 1.444883, -0.056248)",
        "(-0.280000, 1.452117, -0.053703)",
        "(-0.280000, 1.459464, -0.051509)",
        "(-0.280000, 1.466921, -0.049668)",
        "(-0.280000, 1.474446, -0.048191)",
        "(-0.280000, 1.482045, -0.047077)",
        "(-0.280000, 1.489677, -0.046331)",
        "(-0.280000, 1.497336, -0.045954)",
        "(-0.280000, 1.505016, -0.045946)",
        "(-0.280000, 1.512676, -0.046307)",
        "(-0.280000, 1.520310, -0.047037)",
        "(-0.280000, 1.527911, -0.048136)",
        "(-0.280000, 1.535439, -0.049597)",
        "(-0.280000, 1.542888, -0.051419)",
        "(-0.280000, 1.550251, -0.053601)",
        "(-0.280000, 1.557490, -0.056131)",
        "(-0.280000, 1.564599, -0.059007)",
        "(-0.280000, 1.571572, -0.062227)",
        "(-0.280000, 1.578371, -0.065774)",
        "(-0.280000, 1.585001, -0.069650)",
        "(-0.280000, 1.591427, -0.073834)",
        "(-0.280000, 1.597644, -0.078324)",
        "(-0.280000, 1.603647, -0.083114)",
        "(-0.280000, 1.609403, -0.088181)",
        "(-0.280000, 1.614909, -0.093519)",
        "(-0.280000, 1.620159, -0.099125)",
        "(-0.280000, 1.625132, -0.104962)",
        "(-0.280000, 1.629858, -0.111004)",
        "(-0.280000, 1.634369, -0.117229)",
        "(-0.280000, 1.638675, -0.123600)",
        "(-0.280000, 1.642806, -0.130126)",
        "(-0.280000, 1.646761, -0.136785)",
        "(-0.280000, 1.650553, -0.143589)",
        "(-0.280000, 1.654185, -0.150556)",
        "(-0.280000, 1.657641, -0.157672)",
        "(-0.280000, 1.660911, -0.164958)",
        "(-0.280000, 1.663244, -0.172582)",
        "(-0.280000, 1.664624, -0.180414)",
        "(-0.280000, 1.665626, -0.188303)",
        "(-0.280000, 1.666247, -0.196244)",
        "(-0.280000, 1.666484, -0.204193)",
        "(-0.280000, 1.666338, -0.212144)",
        "(-0.280000, 1.665809, -0.220092)",
        "(-0.280000, 1.664899, -0.227992)",
        "(-0.280000, 1.663607, -0.235852)",
        "(-0.280000, 1.661941, -0.243628)",
        "(-0.280000, 1.659902, -0.251315)",
        "(-0.280000, 1.657491, -0.258906)",
        "(-0.280000, 1.654722, -0.266361)",
        "(-0.280000, 1.651597, -0.273674)",
        "(-0.280000, 1.648118, -0.280839)",
        "(-0.280000, 1.644304, -0.287817)",
        "(-0.280000, 1.640158, -0.294604)",
        "(-0.280000, 1.635683, -0.301193)",
        "(-0.280000, 1.630904, -0.307549)",
        "(-0.280000, 1.625816, -0.313677)",
        "(-0.280000, 1.620446, -0.319544)",
        "(-0.280000, 1.614801, -0.325145)",
        "(-0.280000, 1.608883, -0.330476)",
        "(-0.280000, 1.602725, -0.335508)",
        "(-0.280000, 1.596331, -0.340238)",
        "(-0.280000, 1.589707, -0.344661)",
        "(-0.280000, 1.582888, -0.348753)",
        "(-0.280000, 1.575880, -0.352512)",
        "(-0.280000, 1.568688, -0.355935)",
        "(-0.280000, 1.561351, -0.359002)",
        "(-0.280000, 1.553874, -0.361713)",
        "(-0.280000, 1.546264, -0.364063)",
        "(-0.280000, 1.538561, -0.366042)",
        "(-0.280000, 1.530760, -0.367649)",
        "(-0.280000, 1.522903, -0.368877)",
        "(-0.280000, 1.514995, -0.369725)",
        "(-0.280000, 1.507044, -0.370192)",
        "(-0.280000, 1.499110, -0.368956)",
        "(-0.280000, 1.491368, -0.366374)",
        "(-0.280000, 1.483858, -0.363425)",
        "(-0.280000, 1.476620, -0.360128)",
        "(-0.280000, 1.469668, -0.356462)",
        "(-0.280000, 1.463021, -0.352407)",
        "(-0.280000, 1.456730, -0.347978)",
        "(-0.280000, 1.450804, -0.343178)",
        "(-0.280000, 1.445288, -0.338047)",
        "(-0.280000, 1.440192, -0.332617)",
        "(-0.280000, 1.435522, -0.326920)",
        "(-0.280000, 1.431299, -0.321024)",
        "(-0.280000, 1.427513, -0.314972)",
        "(-0.280000, 1.424149, -0.308806)",
        "(-0.280000, 1.421199, -0.302597)",
        "(-0.280000, 1.418632, -0.296385)",
        "(-0.280000, 1.416411, -0.290206)",
        "(-0.280000, 1.414505, -0.284117)",
        "(-0.280000, 1.412868, -0.278142)",
        "(-0.280000, 1.411452, -0.272297)",
        "(-0.280000, 1.410213, -0.266617)",
        "(-0.280000, 1.409101, -0.261093)",
        "(-0.280000, 1.408070, -0.255743)",
        "(-0.280000, 1.407076, -0.250552)",
        "(-0.280000, 1.406077, -0.245497)",
        "(-0.280000, 1.405040, -0.240571)",
        "(-0.280000, 1.403935, -0.235740)",
        "(-0.280000, 1.402740, -0.230964)",
        "(-0.280000, 1.401444, -0.226223)",
        "(-0.280000, 1.400039, -0.221471)",
        "(-0.280000, 1.398526, -0.216662)",
        "(-0.280000, 1.396922, -0.211773)",
        "(-0.280000, 1.395242, -0.206753)",
        "(-0.280000, 1.393518, -0.201585)",
        "(-0.280000, 1.391784, -0.196233)",
        "(-0.280000, 1.390077, -0.190666)",
        "(-0.280000, 1.388449, -0.184886)",
        "(-0.280000, 1.386947, -0.178876)",
        "(-0.280000, 1.385622, -0.172625)",
        "(-0.280000, 1.384531, -0.166161)",
        "(-0.280000, 1.383724, -0.159488)",
        "(-0.280000, 1.383252, -0.152620)",
        "(-0.280000, 1.383162, -0.145608)",
        "(-0.280000, 1.383495, -0.138476)",
        "(-0.280000, 1.384287, -0.131256)",
        "(-0.280000, 1.385563, -0.124013)",
        "(-0.280000, 1.387346, -0.116771)",
        "(-0.280000, 1.389641, -0.109595)",
        "(-0.280000, 1.392448, -0.102518)",
        "(-0.280000, 1.395767, -0.095563)",
        "(-0.280000, 1.399567, -0.088781)",
        "(-0.280000, 1.403829, -0.082178)",
        "(-0.280000, 1.408529, -0.075748)",
        "(-0.280000, 1.413622, -0.069505)",
        "(-0.280000, 1.419105, -0.063460)",
        "(-0.280000, 1.425423, -0.058484)",
        "(-0.280000, 1.432572, -0.055000)",
        "(-0.280000, 1.439891, -0.051859)",
        "(-0.280000, 1.447342, -0.049078)",
        "(-0.280000, 1.454918, -0.046659)",
        "(-0.280000, 1.462613, -0.044605)",
        "(-0.280000, 1.470387, -0.042927)",
        "(-0.280000, 1.478232, -0.041625)",
        "(-0.280000, 1.486144, -0.040701)",
        "(-0.280000, 1.494078, -0.040160)",
        "(-0.280000, 1.502029, -0.040001)",
        "(-0.280000, 1.509991, -0.040227)",
        "(-0.280000, 1.517920, -0.040834)",
        "(-0.280000, 1.525811, -0.041823)",
        "(-0.280000, 1.533657, -0.043193)",
        "(-0.280000, 1.541417, -0.044936)",
        "(-0.280000, 1.549095, -0.047055)",
        "(-0.280000, 1.556650, -0.049537)",
        "(-0.280000, 1.564077, -0.052380)",
        "(-0.280000, 1.571370, -0.055583)",
        "(-0.280000, 1.578489, -0.059127)",
        "(-0.280000, 1.585429, -0.063011)",
        "(-0.280000, 1.592184, -0.067230)",
        "(-0.280000, 1.598719, -0.071764)",
        "(-0.280000, 1.605027, -0.076606)",
        "(-0.280000, 1.611104, -0.081755)",
        "(-0.280000, 1.616917, -0.087182)",
        "(-0.280000, 1.622470, -0.092892)",
        "(-0.280000, 1.627734, -0.098854)",
        "(-0.280000, 1.632704, -0.105062)",
        "(-0.280000, 1.637377, -0.111512)",
        "(-0.280000, 1.641727, -0.118170)",
        "(-0.280000, 1.645752, -0.125029)",
        "(-0.280000, 1.649446, -0.132085)",
        "(-0.280000, 1.652792, -0.139300)",
        "(-0.280000, 1.655786, -0.146667)",
        "(-0.280000, 1.658426, -0.154182)",
        "(-0.280000, 1.660127, -0.161958)",
        "(-0.280000, 1.660848, -0.169912)",
        "(-0.280000, 1.661325, -0.177821)",
        "(-0.280000, 1.661572, -0.185662)",
        "(-0.280000, 1.661602, -0.193463)",
        "(-0.280000, 1.661418, -0.201205)",
        "(-0.280000, 1.661016, -0.208907)",
        "(-0.280000, 1.660385, -0.216582)",
        "(-0.280000, 1.659505, -0.224208)",
        "(-0.280000, 1.658347, -0.231791)",
        "(-0.280000, 1.656871, -0.239328)",
        "(-0.280000, 1.655045, -0.246776)",
        "(-0.280000, 1.652863, -0.254127)",
        "(-0.280000, 1.650325, -0.261376)",
        "(-0.280000, 1.647445, -0.268483)",
        "(-0.280000, 1.644221, -0.275454)",
        "(-0.280000, 1.640671, -0.282251)",
        "(-0.280000, 1.636797, -0.288869)",
        "(-0.280000, 1.632603, -0.295303)",
        "(-0.280000, 1.628110, -0.301518)",
        "(-0.280000, 1.623324, -0.307509)",
        "(-0.280000, 1.618246, -0.313271)",
        "(-0.280000, 1.612905, -0.318774)",
        "(-0.280000, 1.607306, -0.324013)",
        "(-0.280000, 1.601451, -0.328984)",
        "(-0.280000, 1.595373, -0.333660)",
        "(-0.280000, 1.589077, -0.338038)",
        "(-0.280000, 1.582568, -0.342113)",
        "(-0.280000, 1.575880, -0.345865)",
        "(-0.280000, 1.569008, -0.349295)",
        "(-0.280000, 1.561990, -0.352386)",
        "(-0.280000, 1.554831, -0.355135)",
        "(-0.280000, 1.547537, -0.357539)",
        "(-0.280000, 1.540147, -0.359587)",
        "(-0.280000, 1.532667, -0.361276)",
        "(-0.280000, 1.525103, -0.362604)",
        "(-0.280000, 1.517495, -0.363566)",
        "(-0.280000, 1.509849, -0.364160)",
        "(-0.280000, 1.502172, -0.364385)",
        "(-0.280000, 1.494505, -0.364240)",
        "(-0.280000, 1.486843, -0.363726)",
        "(-0.280000, 1.479225, -0.362844)",
        "(-0.280000, 1.471659, -0.361596)",
        "(-0.280000, 1.464150, -0.359983)",
        "(-0.280000, 1.456739, -0.358013)",
        "(-0.280000, 1.449431, -0.355689)",
        "(-0.280000, 1.442233, -0.353011)",
        "(-0.280000, 1.435183, -0.349994)",
        "(-0.280000, 1.428286, -0.346641)",
        "(-0.280000, 1.421549, -0.342954)",
        "(-0.280000, 1.415007, -0.338953)",
        "(-0.280000, 1.408666, -0.334641)",
        "(-0.280000, 1.402530, -0.330022)",
        "(-0.280000, 1.396632, -0.325120)",
        "(-0.280000, 1.390970, -0.319932)",
        "(-0.280000, 1.385571, -0.314486)",
        "(-0.280000, 1.380442, -0.308785)",
        "(-0.280000, 1.375585, -0.302836)",
        "(-0.280000, 1.371028, -0.296668)",
        "(-0.280000, 1.366773, -0.290288)",
        "(-0.280000, 1.362824, -0.283701)",
        "(-0.280000, 1.359195, -0.276946)",
        "(-0.280000, 1.355851, -0.270042)",
        "(-0.280000, 1.352755, -0.263005)",
        "(-0.280000, 1.349891, -0.255869)",
        "(-0.280000, 1.347230, -0.248618)",
        "(-0.280000, 1.344770, -0.241274)",
        "(-0.280000, 1.342499, -0.233824)",
        "(-0.280000, 1.340419, -0.226247)",
        "(-0.280000, 1.338543, -0.218562)",
        "(-0.280000, 1.336885, -0.210750)",
        "(-0.280000, 1.336213, -0.202806)",
        "(-0.280000, 1.336517, -0.194859)",
        "(-0.280000, 1.337203, -0.186936)",
        "(-0.280000, 1.338272, -0.179043)",
        "(-0.280000, 1.339718, -0.171222)",
        "(-0.280000, 1.341538, -0.163481)",
        "(-0.280000, 1.343733, -0.155824)",
        "(-0.280000, 1.346290, -0.148294)",
        "(-0.280000, 1.349212, -0.140884)",
        "(-0.280000, 1.352482, -0.133635)",
        "(-0.280000, 1.356097, -0.126551)",
        "(-0.280000, 1.360055, -0.119640)",
        "(-0.280000, 1.364335, -0.112937)",
        "(-0.280000, 1.368933, -0.106448)",
        "(-0.280000, 1.373846, -0.100179)",
        "(-0.280000, 1.379047, -0.094163)",
        "(-0.280000, 1.384532, -0.088404)",
        "(-0.280000, 1.390297, -0.082908)",
        "(-0.280000, 1.396310, -0.077703)",
        "(-0.280000, 1.402577, -0.072787)",
        "(-0.280000, 1.409063, -0.068186)",
        "(-0.280000, 1.415764, -0.063903)",
        "(-0.280000, 1.422674, -0.059941)",
        "(-0.280000, 1.429755, -0.056322)",
        "(-0.280000, 1.437003, -0.053048)",
        "(-0.280000, 1.444411, -0.050123)",
        "(-0.280000, 1.451940, -0.047562)",
        "(-0.280000, 1.459584, -0.045366)",
        "(-0.280000, 1.467336, -0.043539)",
        "(-0.280000, 1.475156, -0.042089)",
        "(-0.280000, 1.483036, -0.041018)",
        "(-0.280000, 1.490971, -0.040326)",
        "(-0.280000, 1.498918, -0.040018)",
        "(-0.280000, 1.506882, -0.040093)",
        "(-0.280000, 1.514822, -0.040551)",
        "(-0.280000, 1.522730, -0.041391)",
        "(-0.280000, 1.530601, -0.042613)",
        "(-0.280000, 1.538095, -0.045496)",
        "(-0.280000, 1.545118, -0.049654)",
        "(-0.280000, 1.551837, -0.054122)",
        "(-0.280000, 1.558218, -0.058863)",
        "(-0.280000, 1.564264, -0.063862)",
        "(-0.280000, 1.569974, -0.069099)",
        "(-0.280000, 1.575328, -0.074531)",
        "(-0.280000, 1.580344, -0.080142)",
        "(-0.280000, 1.585011, -0.085885)",
        "(-0.280000, 1.589346, -0.091738)",
        "(-0.280000, 1.593369, -0.097682)",
        "(-0.280000, 1.597082, -0.103672)",
        "(-0.280000, 1.600512, -0.109692)",
        "(-0.280000, 1.603685, -0.115733)",
        "(-0.280000, 1.606614, -0.121759)",
        "(-0.280000, 1.609328, -0.127768)",
        "(-0.280000, 1.611854, -0.133762)",
        "(-0.280000, 1.614209, -0.139717)",
        "(-0.280000, 1.616419, -0.145646)",
        "(-0.280000, 1.618505, -0.151560)",
        "(-0.280000, 1.620478, -0.157451)",
        "(-0.280000, 1.622357, -0.163348)",
        "(-0.280000, 1.624146, -0.169247)",
        "(-0.280000, 1.625854, -0.175171)",
        "(-0.280000, 1.627481, -0.181147)",
        "(-0.280000, 1.629021, -0.187173)",
        "(-0.280000, 1.630465, -0.193274)",
        "(-0.280000, 1.631802, -0.199474)",
        "(-0.280000, 1.633010, -0.205766)",
        "(-0.280000, 1.634068, -0.212170)",
        "(-0.280000, 1.634953, -0.218701)",
        "(-0.280000, 1.635633, -0.225341)",
        "(-0.280000, 1.636079, -0.232108)",
        "(-0.280000, 1.636258, -0.238973)",
        "(-0.280000, 1.636139, -0.245933)",
        "(-0.280000, 1.635688, -0.252980)",
        "(-0.280000, 1.634877, -0.260070)",
        "(-0.280000, 1.633675, -0.267184)",
        "(-0.280000, 1.632057, -0.274300)",
        "(-0.280000, 1.630005, -0.281359)",
        "(-0.280000, 1.627501, -0.288331)",
        "(-0.280000, 1.624530, -0.295185)",
        "(-0.280000, 1.621098, -0.301855)",
        "(-0.280000, 1.617201, -0.308308)",
        "(-0.280000, 1.612843, -0.314510)",
        "(-0.280000, 1.608052, -0.320404)",
        "(-0.280000, 1.602838, -0.325970)",
        "(-0.280000, 1.597243, -0.331163)",
        "(-0.280000, 1.591295, -0.335968)",
        "(-0.280000, 1.585022, -0.340378)",
        "(-0.280000, 1.578485, -0.344378)",
        "(-0.280000, 1.571719, -0.347982)",
        "(-0.280000, 1.564753, -0.351217)",
        "(-0.280000, 1.557644, -0.354092)",
        "(-0.280000, 1.550391, -0.356575)",
        "(-0.280000, 1.542994, -0.358623)",
        "(-0.280000, 1.535500, -0.360192)",
        "(-0.280000, 1.527917, -0.361258)",
        "(-0.280000, 1.520303, -0.361800)",
        "(-0.280000, 1.512687, -0.361809)",
        "(-0.280000, 1.505099, -0.361284)",
        "(-0.280000, 1.497603, -0.360234)",
        "(-0.280000, 1.490228, -0.358675)",
        "(-0.280000, 1.483000, -0.356625)",
        "(-0.280000, 1.475975, -0.354120)",
        "(-0.280000, 1.469171, -0.351188)",
        "(-0.280000, 1.462603, -0.347862)",
        "(-0.280000, 1.456308, -0.344192)",
        "(-0.280000, 1.450290, -0.340212)",
        "(-0.280000, 1.444548, -0.335957)",
        "(-0.280000, 1.439099, -0.331481)",
        "(-0.280000, 1.433925, -0.326809)",
        "(-0.280000, 1.429032, -0.321990)",
        "(-0.280000, 1.424401, -0.317051)",
        "(-0.280000, 1.420007, -0.312012)",
        "(-0.280000, 1.415846, -0.306914)",
        "(-0.280000, 1.411890, -0.301768)",
        "(-0.280000, 1.408112, -0.296581)",
        "(-0.280000, 1.404501, -0.291378)",
        "(-0.280000, 1.401030, -0.286157)",
        "(-0.280000, 1.397674, -0.280910)",
        "(-0.280000, 1.394425, -0.275648)",
        "(-0.280000, 1.391257, -0.270347)",
        "(-0.280000, 1.388170, -0.265012)",
        "(-0.280000, 1.385150, -0.259621)",
        "(-0.280000, 1.382189, -0.254148)",
        "(-0.280000, 1.379297, -0.248594)",
        "(-0.280000, 1.376474, -0.242932)",
        "(-0.280000, 1.373727, -0.237136)",
        "(-0.280000, 1.371078, -0.231207)",
        "(-0.280000, 1.368541, -0.225121)",
        "(-0.280000, 1.366135, -0.218857)",
        "(-0.280000, 1.363892, -0.212424)",
        "(-0.280000, 1.361835, -0.205807)",
        "(-0.280000, 1.359992, -0.198994)",
        "(-0.280000, 1.358399, -0.192008)",
        "(-0.280000, 1.357081, -0.184833)",
        "(-0.280000, 1.356072, -0.177502)",
        "(-0.280000, 1.355399, -0.170017)",
        "(-0.280000, 1.355086, -0.162385)",
        "(-0.280000, 1.355159, -0.154649)",
        "(-0.280000, 1.355634, -0.146820)",
        "(-0.280000, 1.356529, -0.138908)",
        "(-0.280000, 1.357843, -0.130957)",
        "(-0.280000, 1.359551, -0.122958)",
        "(-0.280000, 1.362623, -0.115534)",
        "(-0.280000, 1.367097, -0.108960)",
        "(-0.280000, 1.371891, -0.102599)",
        "(-0.280000, 1.376978, -0.096486)",
        "(-0.280000, 1.382353, -0.090625)",
        "(-0.280000, 1.388013, -0.085021)",
        "(-0.280000, 1.393928, -0.079705)",
        "(-0.280000, 1.400091, -0.074679)",
        "(-0.280000, 1.406500, -0.069949)",
        "(-0.280000, 1.413118, -0.065540)",
        "(-0.280000, 1.419941, -0.061455)",
        "(-0.280000, 1.426964, -0.057697)",
        "(-0.280000, 1.434149, -0.054287)",
        "(-0.280000, 1.441489, -0.051227)",
        "(-0.280000, 1.448980, -0.048521)",
        "(-0.280000, 1.456581, -0.046181)",
        "(-0.280000, 1.464298, -0.044208)",
        "(-0.280000, 1.472089, -0.042611)",
        "(-0.280000, 1.479947, -0.041392)",
        "(-0.280000, 1.487868, -0.040551)",
        "(-0.280000, 1.495807, -0.040093)",
        "(-0.280000, 1.503760, -0.040018)",
        "(-0.280000, 1.511719, -0.040326)",
        "(-0.280000, 1.519641, -0.041017)",
        "(-0.280000, 1.527521, -0.042088)",
        "(-0.280000, 1.535353, -0.043540)",
        "(-0.280000, 1.543093, -0.045365)",
        "(-0.280000, 1.550749, -0.047564)",
        "(-0.280000, 1.558278, -0.050125)",
        "(-0.280000, 1.565675, -0.053046)",
        "(-0.280000, 1.572933, -0.056325)",
        "(-0.280000, 1.580015, -0.059944)",
        "(-0.280000, 1.586914, -0.063900)",
        "(-0.280000, 1.593625, -0.068190)",
        "(-0.280000, 1.600111, -0.072792)",
        "(-0.280000, 1.606368, -0.077700)",
        "(-0.280000, 1.612391, -0.082912)",
        "(-0.280000, 1.618147, -0.088400)",
        "(-0.280000, 1.623632, -0.094159)",
        "(-0.280000, 1.628841, -0.100184)",
        "(-0.280000, 1.633746, -0.106444)",
        "(-0.280000, 1.638351, -0.112943)",
        "(-0.280000, 1.642631, -0.119645)",
        "(-0.280000, 1.646583, -0.126547)",
        "(-0.280000, 1.650204, -0.133641)",
        "(-0.280000, 1.652319, -0.141378)",
        "(-0.280000, 1.653011, -0.149528)",
        "(-0.280000, 1.653318, -0.157594)",
        "(-0.280000, 1.653214, -0.165543)",
        "(-0.280000, 1.652704, -0.173371)",
        "(-0.280000, 1.651805, -0.181067)",
        "(-0.280000, 1.650540, -0.188588)",
        "(-0.280000, 1.648931, -0.195940)",
        "(-0.280000, 1.647010, -0.203087)",
        "(-0.280000, 1.644806, -0.210030)",
        "(-0.280000, 1.642346, -0.216772)",
        "(-0.280000, 1.639667, -0.223290)",
        "(-0.280000, 1.636797, -0.229597)",
        "(-0.280000, 1.633760, -0.235707)",
        "(-0.280000, 1.630592, -0.241611)",
        "(-0.280000, 1.627312, -0.247331)",
        "(-0.280000, 1.623935, -0.252890)",
        "(-0.280000, 1.620488, -0.258287)",
        "(-0.280000, 1.616978, -0.263551)",
        "(-0.280000, 1.613407, -0.268706)",
        "(-0.280000, 1.609788, -0.273756)",
        "(-0.280000, 1.606110, -0.278734)",
        "(-0.280000, 1.602378, -0.283640)",
        "(-0.280000, 1.598577, -0.288494)",
        "(-0.280000, 1.594687, -0.293314)",
        "(-0.280000, 1.590706, -0.298092)",
        "(-0.280000, 1.586607, -0.302836)",
        "(-0.280000, 1.582366, -0.307552)",
        "(-0.280000, 1.577974, -0.312217)",
        "(-0.280000, 1.573405, -0.316826)",
        "(-0.280000, 1.568630, -0.321369)",
        "(-0.280000, 1.563647, -0.325811)",
        "(-0.280000, 1.558424, -0.330137)",
        "(-0.280000, 1.552966, -0.334304)",
        "(-0.280000, 1.547255, -0.338284)",
        "(-0.280000, 1.541280, -0.342048)",
        "(-0.280000, 1.535058, -0.345543)",
        "(-0.280000, 1.528589, -0.348737)",
        "(-0.280000, 1.521874, -0.351594)",
        "(-0.280000, 1.514951, -0.354066)",
        "(-0.280000, 1.507833, -0.356122)",
        "(-0.280000, 1.500539, -0.357730)",
        "(-0.280000, 1.493122, -0.358855)",
        "(-0.280000, 1.485610, -0.359478)",
        "(-0.280000, 1.478030, -0.359579)",
        "(-0.280000, 1.470447, -0.359150)",
        "(-0.280000, 1.462881, -0.358184)",
        "(-0.280000, 1.455395, -0.356692)",
        "(-0.280000, 1.448017, -0.354687)",
        "(-0.280000, 1.440768, -0.352187)",
        "(-0.280000, 1.433697, -0.349232)",
        "(-0.280000, 1.426812, -0.345860)",
        "(-0.280000, 1.420109, -0.342110)",
        "(-0.280000, 1.413615, -0.338033)",
        "(-0.280000, 1.407353, -0.333609)",
        "(-0.280000, 1.401360, -0.328815)",
        "(-0.280000, 1.395698, -0.323660)",
        "(-0.280000, 1.390391, -0.318139)",
        "(-0.280000, 1.385492, -0.312286)",
        "(-0.280000, 1.381023, -0.306119)",
        "(-0.280000, 1.377003, -0.299662)",
        "(-0.280000, 1.373462, -0.292972)",
        "(-0.280000, 1.370405, -0.286081)",
        "(-0.280000, 1.367832, -0.279023)",
        "(-0.280000, 1.365747, -0.271862)",
        "(-0.280000, 1.364137, -0.264630)",
        "(-0.280000, 1.362985, -0.257359)",
        "(-0.280000, 1.362272, -0.250107)",
        "(-0.280000, 1.361972, -0.242898)",
        "(-0.280000, 1.362056, -0.235752)",
        "(-0.280000, 1.362491, -0.228714)",
        "(-0.280000, 1.363247, -0.221784)",
        "(-0.280000, 1.364286, -0.214996)",
        "(-0.280000, 1.365575, -0.208348)",
        "(-0.280000, 1.367085, -0.201835)",
        "(-0.280000, 1.368779, -0.195477)",
        "(-0.280000, 1.370632, -0.189256)",
        "(-0.280000, 1.372622, -0.183155)",
        "(-0.280000, 1.374723, -0.177181)",
        "(-0.280000, 1.376921, -0.171310)",
        "(-0.280000, 1.379207, -0.165516)",
        "(-0.280000, 1.381568, -0.159800)",
        "(-0.280000, 1.384009, -0.154127)",
        "(-0.280000, 1.386524, -0.148500)",
        "(-0.280000, 1.389124, -0.142894)",
        "(-0.280000, 1.391824, -0.137288)",
        "(-0.280000, 1.394631, -0.131690)",
        "(-0.280000, 1.397566, -0.126086)",
        "(-0.280000, 1.400654, -0.120464)",
        "(-0.280000, 1.403908, -0.114844)",
        "(-0.280000, 1.407354, -0.109223)",
        "(-0.280000, 1.411021, -0.103603)",
        "(-0.280000, 1.414920, -0.098016)",
        "(-0.280000, 1.419078, -0.092473)",
        "(-0.280000, 1.423519, -0.086988)",
        "(-0.280000, 1.428248, -0.081604)",
        "(-0.280000, 1.433291, -0.076333)",
        "(-0.280000, 1.438641, -0.071220)",
        "(-0.280000, 1.444312, -0.066290)",
        "(-0.280000, 1.450314, -0.061565)",
        "(-0.280000, 1.456626, -0.057092)",
        "(-0.280000, 1.463250, -0.052891)",
        "(-0.280000, 1.470187, -0.048981)",
        "(-0.280000, 1.477403, -0.045405)",
        "(-0.280000, 1.484897, -0.042218)",
        "(-0.280000, 1.492699, -0.040226)",
        "(-0.280000, 1.500648, -0.040001)",
        "(-0.280000, 1.508612, -0.040160)",
        "(-0.280000, 1.516546, -0.040701)",
        "(-0.280000, 1.524445, -0.041624)",
        "(-0.280000, 1.532302, -0.042928)",
        "(-0.280000, 1.540076, -0.044607)",
        "(-0.280000, 1.547760, -0.046658)",
        "(-0.280000, 1.555347, -0.049080)",
        "(-0.280000, 1.562798, -0.051861)",
        "(-0.280000, 1.570106, -0.054997)",
        "(-0.280000, 1.577266, -0.058488)",
        "(-0.280000, 1.584238, -0.062313)",
        "(-0.280000, 1.591018, -0.066469)",
        "(-0.280000, 1.597600, -0.070954)",
        "(-0.280000, 1.603949, -0.075744)",
        "(-0.280000, 1.610069, -0.080842)",
        "(-0.280000, 1.615927, -0.086220)",
        "(-0.280000, 1.621519, -0.091874)",
        "(-0.280000, 1.626834, -0.097806)",
        "(-0.280000, 1.630340, -0.105148)",
        "(-0.280000, 1.633389, -0.112606)",
        "(-0.280000, 1.636003, -0.120150)",
        "(-0.280000, 1.638197, -0.127716)",
        "(-0.280000, 1.640004, -0.135282)",
        "(-0.280000, 1.641456, -0.142830)",
        "(-0.280000, 1.642581, -0.150313)",
        "(-0.280000, 1.643417, -0.157735)",
        "(-0.280000, 1.643996, -0.165062)",
        "(-0.280000, 1.644354, -0.172299)",
        "(-0.280000, 1.644524, -0.179457)",
        "(-0.280000, 1.644535, -0.186517)",
        "(-0.280000, 1.644415, -0.193502)",
        "(-0.280000, 1.644187, -0.200434)",
        "(-0.280000, 1.643870, -0.207311)",
        "(-0.280000, 1.643475, -0.214162)",
        "(-0.280000, 1.643010, -0.221020)",
        "(-0.280000, 1.642476, -0.227885)",
        "(-0.280000, 1.641866, -0.234790)",
        "(-0.280000, 1.641167, -0.241765)",
        "(-0.280000, 1.640361, -0.248805)",
        "(-0.280000, 1.639421, -0.255946)",
        "(-0.280000, 1.638317, -0.263171)",
        "(-0.280000, 1.637013, -0.270491)",
        "(-0.280000, 1.635464, -0.277911)",
        "(-0.280000, 1.633630, -0.285391)",
        "(-0.280000, 1.631463, -0.292914)",
        "(-0.280000, 1.628912, -0.300454)",
        "(-0.280000, 1.625949, -0.307949)",
        "(-0.280000, 1.622592, -0.315407)",
        "(-0.280000, 1.618023, -0.322015)",
        "(-0.280000, 1.612261, -0.327497)",
        "(-0.280000, 1.606233, -0.332702)",
        "(-0.280000, 1.599970, -0.337604)",
        "(-0.280000, 1.593479, -0.342199)",
        "(-0.280000, 1.586764, -0.346482)",
        "(-0.280000, 1.579861, -0.350430)",
        "(-0.280000, 1.572775, -0.354042)",
        "(-0.280000, 1.565513, -0.357313)",
        "(-0.280000, 1.558113, -0.360226)",
        "(-0.280000, 1.550581, -0.362779)",
        "(-0.280000, 1.542924, -0.364970)",
        "(-0.280000, 1.535181, -0.366787)",
        "(-0.280000, 1.527360, -0.368228)",
        "(-0.280000, 1.519467, -0.369293)",
        "(-0.280000, 1.511543, -0.369975)",
        "(-0.280000, 1.503584, -0.370276)",
        "(-0.280000, 1.495632, -0.370192)",
        "(-0.280000, 1.487693, -0.369726)",
        "(-0.280000, 1.479773, -0.368876)",
        "(-0.280000, 1.471916, -0.367648)",
        "(-0.280000, 1.464127, -0.366043)",
        "(-0.280000, 1.456412, -0.364062)",
        "(-0.280000, 1.448814, -0.361714)",
        "(-0.280000, 1.441337, -0.359004)",
        "(-0.280000, 1.433989, -0.355932)",
        "(-0.280000, 1.426808, -0.352515)",
        "(-0.280000, 1.419789, -0.348750)",
        "(-0.280000, 1.412970, -0.344657)",
        "(-0.280000, 1.406356, -0.340241)",
        "(-0.280000, 1.399953, -0.335504)",
        "(-0.280000, 1.393795, -0.330472)",
        "(-0.280000, 1.387886, -0.325149)",
        "(-0.280000, 1.382232, -0.319539)",
        "(-0.280000, 1.376863, -0.313672)",
        "(-0.280000, 1.371782, -0.307554)",
        "(-0.280000, 1.366995, -0.301188)",
        "(-0.280000, 1.362527, -0.294609)",
        "(-0.280000, 1.358381, -0.287822)",
        "(-0.280000, 1.354561, -0.280833)",
        "(-0.280000, 1.351088, -0.273679)",
        "(-0.280000, 1.347958, -0.266355)",
        "(-0.280000, 1.345189, -0.258900)",
        "(-0.280000, 1.342782, -0.251320)",
        "(-0.280000, 1.340741, -0.243621)",
        "(-0.280000, 1.340306, -0.235612)",
        "(-0.280000, 1.341350, -0.227499)",
        "(-0.280000, 1.342752, -0.219551)",
        "(-0.280000, 1.344532, -0.211802)",
        "(-0.280000, 1.346682, -0.204258)",
        "(-0.280000, 1.349186, -0.196926)",
        "(-0.280000, 1.352009, -0.189841)",
        "(-0.280000, 1.355134, -0.182994)",
        "(-0.280000, 1.358519, -0.176413)",
        "(-0.280000, 1.362139, -0.170092)",
        "(-0.280000, 1.365967, -0.164022)",
        "(-0.280000, 1.369961, -0.158216)",
        "(-0.280000, 1.374097, -0.152657)",
        "(-0.280000, 1.378356, -0.147325)",
        "(-0.280000, 1.382698, -0.142222)",
        "(-0.280000, 1.387111, -0.137324)",
        "(-0.280000, 1.391585, -0.132603)",
        "(-0.280000, 1.396094, -0.128054)",
        "(-0.280000, 1.400636, -0.123650)",
        "(-0.280000, 1.405215, -0.119365)",
        "(-0.280000, 1.409818, -0.115192)",
        "(-0.280000, 1.414464, -0.111103)",
        "(-0.280000, 1.419147, -0.107095)",
        "(-0.280000, 1.423887, -0.103152)",
        "(-0.280000, 1.428706, -0.099262)",
        "(-0.280000, 1.433607, -0.095432)",
        "(-0.280000, 1.438614, -0.091659)",
        "(-0.280000, 1.443755, -0.087945)",
        "(-0.280000, 1.449033, -0.084312)",
        "(-0.280000, 1.454472, -0.080771)",
        "(-0.280000, 1.460098, -0.077338)",
        "(-0.280000, 1.465906, -0.074048)",
        "(-0.280000, 1.471924, -0.070922)",
        "(-0.280000, 1.478139, -0.068001)",
        "(-0.280000, 1.484561, -0.065315)",
        "(-0.280000, 1.491197, -0.062898)",
        "(-0.280000, 1.498015, -0.060794)",
        "(-0.280000, 1.505013, -0.059037)",
        "(-0.280000, 1.512180, -0.057662)",
        "(-0.280000, 1.519469, -0.056707)",
        "(-0.280000, 1.526860, -0.056199)",
        "(-0.280000, 1.534329, -0.056168)",
        "(-0.280000, 1.541816, -0.056633)",
        "(-0.280000, 1.549291, -0.057610)",
        "(-0.280000, 1.556721, -0.059110)",
        "(-0.280000, 1.564042, -0.061131)",
        "(-0.280000, 1.571234, -0.063671)",
        "(-0.280000, 1.578237, -0.066709)",
        "(-0.280000, 1.585026, -0.070227)",
        "(-0.280000, 1.591584, -0.074200)",
        "(-0.280000, 1.597872, -0.078581)",
        "(-0.280000, 1.603891, -0.083331)",
        "(-0.280000, 1.609650, -0.088410)",
        "(-0.280000, 1.615151, -0.093754)",
        "(-0.280000, 1.620425, -0.099324)",
        "(-0.280000, 1.625502, -0.105097)",
        "(-0.280000, 1.630389, -0.111034)",
        "(-0.280000, 1.635116, -0.117143)",
        "(-0.280000, 1.639680, -0.123399)",
        "(-0.280000, 1.644095, -0.129816)",
        "(-0.280000, 1.648368, -0.136410)",
        "(-0.280000, 1.652478, -0.143169)",
        "(-0.280000, 1.656419, -0.150115)",
        "(-0.280000, 1.659460, -0.157485)",
        "(-0.280000, 1.661571, -0.165153)",
        "(-0.280000, 1.663311, -0.172913)",
        "(-0.280000, 1.664676, -0.180760)",
        "(-0.280000, 1.665661, -0.188651)",
        "(-0.280000, 1.666265, -0.196581)",
        "(-0.280000, 1.666486, -0.204543)",
        "(-0.280000, 1.666323, -0.212494)",
        "(-0.280000, 1.665777, -0.220440)",
        "(-0.280000, 1.664850, -0.228339)",
        "(-0.280000, 1.663544, -0.236183)",
        "(-0.280000, 1.661859, -0.243968)",
        "(-0.280000, 1.659804, -0.251651)",
        "(-0.280000, 1.657381, -0.259225)",
        "(-0.280000, 1.654592, -0.266686)",
        "(-0.280000, 1.651452, -0.273992)",
        "(-0.280000, 1.647963, -0.281139)",
        "(-0.280000, 1.644128, -0.288120)",
        "(-0.280000, 1.639968, -0.294898)",
        "(-0.280000, 1.635480, -0.301478)",
        "(-0.280000, 1.630687, -0.307824)",
        "(-0.280000, 1.625593, -0.313932)",
        "(-0.280000, 1.620204, -0.319796)",
        "(-0.280000, 1.614546, -0.325385)",
        "(-0.280000, 1.608626, -0.330696)",
        "(-0.280000, 1.602448, -0.335723)",
        "(-0.280000, 1.596045, -0.340439)",
        "(-0.280000, 1.589422, -0.344841)",
        "(-0.280000, 1.582584, -0.348925)",
        "(-0.280000, 1.575568, -0.352670)",
        "(-0.280000, 1.568380, -0.356072)",
        "(-0.280000, 1.561024, -0.359129)",
        "(-0.280000, 1.553542, -0.361824)",
        "(-0.280000, 1.545927, -0.364158)",
        "(-0.280000, 1.538220, -0.366120)",
        "(-0.280000, 1.530428, -0.367709)",
        "(-0.280000, 1.522556, -0.368922)",
        "(-0.280000, 1.514540, -0.368438)",
        "(-0.280000, 1.506589, -0.366597)",
        "(-0.280000, 1.498835, -0.364367)",
        "(-0.280000, 1.491319, -0.361776)",
        "(-0.280000, 1.484046, -0.358837)",
        "(-0.280000, 1.477020, -0.355570)",
        "(-0.280000, 1.470275, -0.352010)",
        "(-0.280000, 1.463799, -0.348176)",
        "(-0.280000, 1.457614, -0.344112)",
        "(-0.280000, 1.451713, -0.339842)",
        "(-0.280000, 1.446083, -0.335391)",
        "(-0.280000, 1.440734, -0.330803)",
        "(-0.280000, 1.435645, -0.326100)",
        "(-0.280000, 1.430795, -0.321300)",
        "(-0.280000, 1.426183, -0.316441)",
        "(-0.280000, 1.421780, -0.311532)",
        "(-0.280000, 1.417560, -0.306583)",
        "(-0.280000, 1.413516, -0.301617)",
        "(-0.280000, 1.409619, -0.296633)",
        "(-0.280000, 1.405843, -0.291625)",
        "(-0.280000, 1.402183, -0.286606)",
        "(-0.280000, 1.398610, -0.281552)",
        "(-0.280000, 1.395122, -0.276470)",
        "(-0.280000, 1.391704, -0.271338)",
        "(-0.280000, 1.388347, -0.266133)",
        "(-0.280000, 1.385059, -0.260854)",
        "(-0.280000, 1.381839, -0.255475)",
        "(-0.280000, 1.378692, -0.249969)",
        "(-0.280000, 1.375639, -0.244335)",
        "(-0.280000, 1.372695, -0.238551)",
        "(-0.280000, 1.369879, -0.232592)",
        "(-0.280000, 1.367224, -0.226467)",
        "(-0.280000, 1.364754, -0.220152)",
        "(-0.280000, 1.362509, -0.213662)",
        "(-0.280000, 1.360520, -0.206991)",
        "(-0.280000, 1.358821, -0.200137)",
        "(-0.280000, 1.357452, -0.193133)",
        "(-0.280000, 1.356448, -0.185989)",
        "(-0.280000, 1.355841, -0.178716)",
        "(-0.280000, 1.355665, -0.171367)",
        "(-0.280000, 1.355945, -0.163964)",
        "(-0.280000, 1.356706, -0.156533)",
        "(-0.280000, 1.357963, -0.149138)",
        "(-0.280000, 1.359728, -0.141809)",
        "(-0.280000, 1.362008, -0.134580)",
        "(-0.280000, 1.364794, -0.127515)",
        "(-0.280000, 1.368083, -0.120633)",
        "(-0.280000, 1.371848, -0.113993)",
        "(-0.280000, 1.376066, -0.107615)",
        "(-0.280000, 1.380713, -0.101515)",
        "(-0.280000, 1.385736, -0.095728)",
        "(-0.280000, 1.391098, -0.090248)",
        "(-0.280000, 1.396760, -0.085059)",
        "(-0.280000, 1.402668, -0.080170)",
        "(-0.280000, 1.408832, -0.075612)",
        "(-0.280000, 1.415264, -0.071425)",
        "(-0.280000, 1.421934, -0.067665)",
        "(-0.280000, 1.428841, -0.064358)",
        "(-0.280000, 1.435936, -0.061541)",
        "(-0.280000, 1.443193, -0.059231)",
        "(-0.280000, 1.450585, -0.057439)",
        "(-0.280000, 1.458048, -0.056175)",
        "(-0.280000, 1.465549, -0.055433)",
        "(-0.280000, 1.473059, -0.055203)",
        "(-0.280000, 1.480512, -0.055469)",
        "(-0.280000, 1.487884, -0.056208)",
        "(-0.280000, 1.495150, -0.057394)",
        "(-0.280000, 1.502260, -0.058991)",
        "(-0.280000, 1.509199, -0.060967)",
        "(-0.280000, 1.515958, -0.063288)",
        "(-0.280000, 1.522504, -0.065908)",
        "(-0.280000, 1.528848, -0.068799)",
        "(-0.280000, 1.534968, -0.071915)",
        "(-0.280000, 1.540876, -0.075224)",
        "(-0.280000, 1.546587, -0.078699)",
        "(-0.280000, 1.552094, -0.082302)",
        "(-0.280000, 1.557419, -0.086013)",
        "(-0.280000, 1.562588, -0.089816)",
        "(-0.280000, 1.567602, -0.093684)",
        "(-0.280000, 1.572488, -0.097612)",
        "(-0.280000, 1.577273, -0.101600)",
        "(-0.280000, 1.581960, -0.105635)",
        "(-0.280000, 1.586581, -0.109731)",
        "(-0.280000, 1.591136, -0.113884)",
        "(-0.280000, 1.595644, -0.118111)",
        "(-0.280000, 1.600120, -0.122433)",
        "(-0.280000, 1.604555, -0.126853)",
        "(-0.280000, 1.608956, -0.131398)",
        "(-0.280000, 1.613326, -0.136093)",
        "(-0.280000, 1.617643, -0.140945)",
        "(-0.280000, 1.621900, -0.145980)",
        "(-0.280000, 1.626086, -0.151224)",
        "(-0.280000, 1.630168, -0.156679)",
        "(-0.280000, 1.634128, -0.162365)",
        "(-0.280000, 1.637943, -0.168303)",
        "(-0.280000, 1.641573, -0.174481)",
        "(-0.280000, 1.644997, -0.180923)",
        "(-0.280000, 1.648174, -0.187607)",
        "(-0.280000, 1.651077, -0.194538)",
        "(-0.280000, 1.653680, -0.201719)",
        "(-0.280000, 1.655949, -0.209115)",
        "(-0.280000, 1.657861, -0.216723)",
        "(-0.280000, 1.659398, -0.224535)",
        "(-0.280000, 1.660548, -0.232512)",
        "(-0.280000, 1.661337, -0.240653)",
        "(-0.280000, 1.660652, -0.248657)",
        "(-0.280000, 1.658372, -0.256276)",
        "(-0.280000, 1.655724, -0.263788)",
        "(-0.280000, 1.652722, -0.271152)",
        "(-0.280000, 1.649369, -0.278363)",
        "(-0.280000, 1.645666, -0.285415)",
        "(-0.280000, 1.641635, -0.292271)",
        "(-0.280000, 1.637278, -0.298924)",
        "(-0.280000, 1.632598, -0.305369)",
        "(-0.280000, 1.627621, -0.311571)",
        "(-0.280000, 1.622351, -0.317527)",
        "(-0.280000, 1.616791, -0.323231)",
        "(-0.280000, 1.610973, -0.328652)",
        "(-0.280000, 1.604900, -0.333787)",
        "(-0.280000, 1.598577, -0.338630)",
        "(-0.280000, 1.592038, -0.343157)",
        "(-0.280000, 1.585278, -0.347369)",
        "(-0.280000, 1.578334, -0.351245)",
        "(-0.280000, 1.571211, -0.354782)",
        "(-0.280000, 1.563915, -0.357977)",
        "(-0.280000, 1.556485, -0.360812)",
        "(-0.280000, 1.548927, -0.363287)",
        "(-0.280000, 1.541246, -0.365397)",
        "(-0.280000, 1.533485, -0.367132)",
        "(-0.280000, 1.525650, -0.368492)",
        "(-0.280000, 1.517745, -0.369474)",
        "(-0.280000, 1.509815, -0.370073)",
        "(-0.280000, 1.501853, -0.370290)",
        "(-0.280000, 1.493902, -0.370123)",
        "(-0.280000, 1.485969, -0.369574)",
        "(-0.280000, 1.478059, -0.368641)",
        "(-0.280000, 1.470214, -0.367331)",
        "(-0.280000, 1.462443, -0.365644)",
        "(-0.280000, 1.454749, -0.363582)",
        "(-0.280000, 1.447176, -0.361155)",
        "(-0.280000, 1.439728, -0.358367)",
        "(-0.280000, 1.432412, -0.355218)",
        "(-0.280000, 1.425267, -0.351726)",
        "(-0.280000, 1.418299, -0.347893)",
        "(-0.280000, 1.411513, -0.343723)",
        "(-0.280000, 1.404945, -0.339238)",
        "(-0.280000, 1.398592, -0.334434)",
        "(-0.280000, 1.392487, -0.329338)",
        "(-0.280000, 1.386634, -0.323953)",
        "(-0.280000, 1.381040, -0.318284)",
        "(-0.280000, 1.376686, -0.311548)",
        "(-0.280000, 1.373564, -0.303988)",
        "(-0.280000, 1.370834, -0.296392)",
        "(-0.280000, 1.368539, -0.288778)",
        "(-0.280000, 1.366710, -0.281134)",
        "(-0.280000, 1.365374, -0.273463)",
        "(-0.280000, 1.364554, -0.265813)",
        "(-0.280000, 1.364254, -0.258193)",
        "(-0.280000, 1.364473, -0.250663)",
        "(-0.280000, 1.365193, -0.243250)",
        "(-0.280000, 1.366396, -0.235983)",
        "(-0.280000, 1.368042, -0.228920)",
        "(-0.280000, 1.370095, -0.222083)",
        "(-0.280000, 1.372512, -0.215488)",
        "(-0.280000, 1.375233, -0.209175)",
        "(-0.280000, 1.378209, -0.203149)",
        "(-0.280000, 1.381389, -0.197404)",
        "(-0.280000, 1.384709, -0.191956)",
        "(-0.280000, 1.388121, -0.186784)",
        "(-0.280000, 1.391581, -0.181865)",
        "(-0.280000, 1.395034, -0.177188)",
        "(-0.280000, 1.398452, -0.172708)",
        "(-0.280000, 1.401793, -0.168405)",
        "(-0.280000, 1.405040, -0.164234)",
        "(-0.280000, 1.408181, -0.160149)",
        "(-0.280000, 1.411199, -0.156121)",
        "(-0.280000, 1.414102, -0.152105)",
        "(-0.280000, 1.416904, -0.148057)",
        "(-0.280000, 1.419613, -0.143955)",
        "(-0.280000, 1.422258, -0.139765)",
        "(-0.280000, 1.424876, -0.135456)",
        "(-0.280000, 1.427493, -0.131026)",
        "(-0.280000, 1.430158, -0.126453)",
        "(-0.280000, 1.432906, -0.121748)",
        "(-0.280000, 1.435785, -0.116915)",
        "(-0.280000, 1.438843, -0.111960)",
        "(-0.280000, 1.442115, -0.106925)",
        "(-0.280000, 1.445642, -0.101832)",
        "(-0.280000, 1.449467, -0.096713)",
        "(-0.280000, 1.453606, -0.091629)",
        "(-0.280000, 1.458090, -0.086622)",
        "(-0.280000, 1.462941, -0.081738)",
        "(-0.280000, 1.468153, -0.077045)",
        "(-0.280000, 1.473733, -0.072592)",
        "(-0.280000, 1.479682, -0.068426)",
        "(-0.280000, 1.485969, -0.064608)",
        "(-0.280000, 1.492589, -0.061172)",
        "(-0.280000, 1.499496, -0.058164)",
        "(-0.280000, 1.506668, -0.055607)",
        "(-0.280000, 1.514084, -0.053514)",
        "(-0.280000, 1.521688, -0.051898)",
        "(-0.280000, 1.529462, -0.050747)",
        "(-0.280000, 1.537396, -0.050039)",
        "(-0.280000, 1.545447, -0.049750)",
        "(-0.280000, 1.553607, -0.049885)",
        "(-0.280000, 1.561514, -0.051353)",
        "(-0.280000, 1.568848, -0.054428)",
        "(-0.280000, 1.576037, -0.057858)",
        "(-0.280000, 1.583041, -0.061625)",
        "(-0.280000, 1.589855, -0.065724)",
        "(-0.280000, 1.596475, -0.070154)",
        "(-0.280000, 1.602863, -0.074891)",
        "(-0.280000, 1.609016, -0.079929)",
        "(-0.280000, 1.614928, -0.085266)",
        "(-0.280000, 1.620568, -0.090874)",
        "(-0.280000, 1.625931, -0.096746)",
        "(-0.280000, 1.631013, -0.102879)",
        "(-0.280000, 1.635785, -0.109240)",
        "(-0.280000, 1.640247, -0.115824)",
        "(-0.280000, 1.644392, -0.122625)",
        "(-0.280000, 1.648199, -0.129608)",
        "(-0.280000, 1.651670, -0.136776)",
        "(-0.280000, 1.654787, -0.144093)",
        "(-0.280000, 1.657548, -0.151551)",
        "(-0.280000, 1.659951, -0.159145)",
        "(-0.280000, 1.661981, -0.166834)",
        "(-0.280000, 1.663640, -0.174612)",
        "(-0.280000, 1.664923, -0.182473)",
        "(-0.280000, 1.665825, -0.190374)",
        "(-0.280000, 1.666345, -0.198310)",
        "(-0.280000, 1.666483, -0.206273)",
        "(-0.280000, 1.666237, -0.214222)",
        "(-0.280000, 1.665608, -0.222162)",
        "(-0.280000, 1.664598, -0.230051)",
        "(-0.280000, 1.663210, -0.237881)",
        "(-0.280000, 1.661443, -0.245648)",
        "(-0.280000, 1.659307, -0.253309)",
        "(-0.280000, 1.656806, -0.260858)",
        "(-0.280000, 1.653939, -0.268289)",
        "(-0.280000, 1.650722, -0.275562)",
        "(-0.280000, 1.647159, -0.282672)",
        "(-0.280000, 1.643251, -0.289612)",
        "(-0.280000, 1.638527, -0.296019)",
        "(-0.280000, 1.633024, -0.301807)",
        "(-0.280000, 1.627393, -0.307381)",
        "(-0.280000, 1.621663, -0.312739)",
        "(-0.280000, 1.615819, -0.317906)",
        "(-0.280000, 1.609877, -0.322874)",
        "(-0.280000, 1.603823, -0.327651)",
        "(-0.280000, 1.597637, -0.332239)",
        "(-0.280000, 1.591325, -0.336607)",
        "(-0.280000, 1.584861, -0.340737)",
        "(-0.280000, 1.578222, -0.344599)",
        "(-0.280000, 1.571416, -0.348131)",
        "(-0.280000, 1.564428, -0.351286)",
        "(-0.280000, 1.557257, -0.354021)",
        "(-0.280000, 1.549944, -0.356288)",
        "(-0.280000, 1.542495, -0.358063)",
        "(-0.280000, 1.534966, -0.359319)",
        "(-0.280000, 1.527384, -0.360045)",
        "(-0.280000, 1.519780, -0.360237)",
        "(-0.280000, 1.512219, -0.359897)",
        "(-0.280000, 1.504730, -0.359039)",
        "(-0.280000, 1.497341, -0.357679)",
        "(-0.280000, 1.490111, -0.355846)",
        "(-0.280000, 1.483062, -0.353568)",
        "(-0.280000, 1.476210, -0.350875)",
        "(-0.280000, 1.469597, -0.347813)",
        "(-0.280000, 1.463232, -0.344418)",
        "(-0.280000, 1.457114, -0.340723)",
        "(-0.280000, 1.451269, -0.336779)",
        "(-0.280000, 1.445678, -0.332615)",
        "(-0.280000, 1.440353, -0.328278)",
        "(-0.280000, 1.435277, -0.323797)",
        "(-0.280000, 1.430428, -0.319194)",
        "(-0.280000, 1.425806, -0.314510)",
        "(-0.280000, 1.421383, -0.309759)",
        "(-0.280000, 1.417133, -0.304951)",
        "(-0.280000, 1.413049, -0.300112)",
        "(-0.280000, 1.409102, -0.295241)",
        "(-0.280000, 1.405266, -0.290333)",
        "(-0.280000, 1.401536, -0.285400)",
        "(-0.280000, 1.397884, -0.280421)",
        "(-0.280000, 1.394308, -0.275400)",
        "(-0.280000, 1.390794, -0.270317)",
        "(-0.280000, 1.387331, -0.265147)",
        "(-0.280000, 1.383929, -0.259890)",
        "(-0.280000, 1.380586, -0.254519)",
        "(-0.280000, 1.377305, -0.249007)",
        "(-0.280000, 1.374110, -0.243354)",
        "(-0.280000, 1.371012, -0.237534)",
        "(-0.280000, 1.368026, -0.231524)",
        "(-0.280000, 1.365187, -0.225331)",
        "(-0.280000, 1.362517, -0.218937)",
        "(-0.280000, 1.360041, -0.212328)",
        "(-0.280000, 1.357797, -0.205522)",
        "(-0.280000, 1.355809, -0.198503)",
        "(-0.280000, 1.354115, -0.191300)",
        "(-0.280000, 1.352740, -0.183912)",
        "(-0.280000, 1.351711, -0.176343)",
        "(-0.280000, 1.351055, -0.168635)",
        "(-0.280000, 1.350791, -0.160795)",
        "(-0.280000, 1.350937, -0.152834)",
        "(-0.280000, 1.351496, -0.144795)",
        "(-0.280000, 1.352444, -0.136670)",
        "(-0.280000, 1.354803, -0.128991)",
        "(-0.280000, 1.358639, -0.122025)",
        "(-0.280000, 1.362813, -0.115241)",
        "(-0.280000, 1.367302, -0.108676)",
        "(-0.280000, 1.372101, -0.102335)",
        "(-0.280000, 1.377209, -0.096223)",
        "(-0.280000, 1.382596, -0.090373)",
        "(-0.280000, 1.388259, -0.084790)",
        "(-0.280000, 1.394194, -0.079477)",
        "(-0.280000, 1.400368, -0.074465)",
        "(-0.280000, 1.406776, -0.069755)",
        "(-0.280000, 1.413414, -0.065353)",
        "(-0.280000, 1.420246, -0.061282)",
        "(-0.280000, 1.427266, -0.057545)",
        "(-0.280000, 1.434469, -0.054145)",
        "(-0.280000, 1.441816, -0.051101)",
        "(-0.280000, 1.449312, -0.048410)",
        "(-0.280000, 1.456918, -0.046087)",
        "(-0.280000, 1.464627, -0.044133)",
        "(-0.280000, 1.472433, -0.042550)",
        "(-0.280000, 1.480294, -0.041347)",
        "(-0.280000, 1.488204, -0.040523)",
        "(-0.280000, 1.496157, -0.040081)",
        "(-0.280000, 1.504109, -0.040023)",
        "(-0.280000, 1.512056, -0.040348)",
        "(-0.280000, 1.519989, -0.041056)",
        "(-0.280000, 1.527867, -0.042144)",
        "(-0.280000, 1.535695, -0.043613)",
        "(-0.280000, 1.543432, -0.045454)",
        "(-0.280000, 1.551071, -0.047665)",
        "(-0.280000, 1.558606, -0.050246)",
        "(-0.280000, 1.565997, -0.053183)",
        "(-0.280000, 1.573238, -0.056472)",
        "(-0.280000, 1.580322, -0.060111)",
        "(-0.280000, 1.587213, -0.064081)",
        "(-0.280000, 1.593905, -0.068379)",
        "(-0.280000, 1.600391, -0.073001)",
        "(-0.280000, 1.606638, -0.077923)",
        "(-0.280000, 1.612641, -0.083140)",
        "(-0.280000, 1.618394, -0.088648)",
        "(-0.280000, 1.623867, -0.094418)",
        "(-0.280000, 1.629063, -0.100454)",
        "(-0.280000, 1.633955, -0.106725)",
        "(-0.280000, 1.638539, -0.113223)",
        "(-0.280000, 1.642812, -0.119945)",
        "(-0.280000, 1.645645, -0.127449)",
        "(-0.280000, 1.647102, -0.135498)",
        "(-0.280000, 1.648166, -0.143498)",
        "(-0.280000, 1.648819, -0.151419)",
        "(-0.280000, 1.649104, -0.159244)",
        "(-0.280000, 1.649075, -0.166957)",
        "(-0.280000, 1.648785, -0.174520)",
        "(-0.280000, 1.648281, -0.181950)",
        "(-0.280000, 1.647605, -0.189227)",
        "(-0.280000, 1.646793, -0.196372)",
        "(-0.280000, 1.645872, -0.203410)",
        "(-0.280000, 1.644866, -0.210336)",
        "(-0.280000, 1.643789, -0.217184)",
        "(-0.280000, 1.642646, -0.223985)",
        "(-0.280000, 1.641442, -0.230742)",
        "(-0.280000, 1.640169, -0.237485)",
        "(-0.280000, 1.638813, -0.244245)",
        "(-0.280000, 1.637361, -0.251017)",
        "(-0.280000, 1.635789, -0.257823)",
        "(-0.280000, 1.634069, -0.264682)",
        "(-0.280000, 1.632177, -0.271575)",
        "(-0.280000, 1.630077, -0.278522)",
        "(-0.280000, 1.627744, -0.285492)",
        "(-0.280000, 1.625143, -0.292481)",
        "(-0.280000, 1.622239, -0.299481)",
        "(-0.280000, 1.619011, -0.306443)",
        "(-0.280000, 1.615429, -0.313348)",
        "(-0.280000, 1.611465, -0.320170)",
        "(-0.280000, 1.607112, -0.326848)",
        "(-0.280000, 1.602351, -0.333349)",
        "(-0.280000, 1.597167, -0.339635)",
        "(-0.280000, 1.590587, -0.344100)",
        "(-0.280000, 1.583783, -0.348241)",
        "(-0.280000, 1.576798, -0.352044)",
        "(-0.280000, 1.569639, -0.355506)",
        "(-0.280000, 1.562310, -0.358625)",
        "(-0.280000, 1.554850, -0.361382)",
        "(-0.280000, 1.547267, -0.363777)",
        "(-0.280000, 1.539565, -0.365806)",
        "(-0.280000, 1.531786, -0.367460)",
        "(-0.280000, 1.523937, -0.368738)",
        "(-0.280000, 1.516023, -0.369637)",
        "(-0.280000, 1.508087, -0.370153)",
        "(-0.280000, 1.500135, -0.370286)",
        "(-0.280000, 1.492174, -0.370036)",
        "(-0.280000, 1.484246, -0.369404)",
        "(-0.280000, 1.476346, -0.368388)",
        "(-0.280000, 1.468517, -0.366996)",
        "(-0.280000, 1.460763, -0.365228)",
        "(-0.280000, 1.453092, -0.363085)",
        "(-0.280000, 1.446012, -0.359274)",
        "(-0.280000, 1.439511, -0.354371)",
        "(-0.280000, 1.433363, -0.349149)",
        "(-0.280000, 1.427586, -0.343687)",
        "(-0.280000, 1.422174, -0.338009)",
        "(-0.280000, 1.417122, -0.332134)",
        "(-0.280000, 1.412447, -0.326108)",
        "(-0.280000, 1.408129, -0.319944)",
        "(-0.280000, 1.404173, -0.313690)",
        "(-0.280000, 1.400559, -0.307365)",
        "(-0.280000, 1.397267, -0.300988)",
        "(-0.280000, 1.394287, -0.294602)",
        "(-0.280000, 1.391592, -0.288218)",
        "(-0.280000, 1.389155, -0.281845)",
        "(-0.280000, 1.386958, -0.275515)",
        "(-0.280000, 1.384973, -0.269228)",
        "(-0.280000, 1.383171, -0.262978)",
        "(-0.280000, 1.381536, -0.256786)",
        "(-0.280000, 1.380042, -0.250638)",
        "(-0.280000, 1.378670, -0.244519)",
        "(-0.280000, 1.377406, -0.238436)",
        "(-0.280000, 1.376236, -0.232358)",
        "(-0.280000, 1.375156, -0.226290)",
        "(-0.280000, 1.374161, -0.220205)",
        "(-0.280000, 1.373250, -0.214079)",
        "(-0.280000, 1.372433, -0.207913)",
        "(-0.280000, 1.371720, -0.201684)",
        "(-0.280000, 1.371124, -0.195370)",
        "(-0.280000, 1.370668, -0.188979)",
        "(-0.280000, 1.370373, -0.182495)",
        "(-0.280000, 1.370266, -0.175905)",
        "(-0.280000, 1.370375, -0.169231)",
        "(-0.280000, 1.370731, -0.162459)",
        "(-0.280000, 1.371364, -0.155621)",
        "(-0.280000, 1.372304, -0.148724)",
        "(-0.280000, 1.373584, -0.141779)",
        "(-0.280000, 1.375227, -0.134835)",
        "(-0.280000, 1.377260, -0.127912)",
        "(-0.280000, 1.379708, -0.121037)",
        "(-0.280000, 1.382579, -0.114270)",
        "(-0.280000, 1.385889, -0.107642)",
        "(-0.280000, 1.389648, -0.101187)",
        "(-0.280000, 1.393845, -0.094969)",
        "(-0.280000, 1.398476, -0.089022)",
        "(-0.280000, 1.403536, -0.083377)",
        "(-0.280000, 1.408989, -0.078091)",
        "(-0.280000, 1.414825, -0.073180)",
        "(-0.280000, 1.420994, -0.068684)",
        "(-0.280000, 1.427468, -0.064615)",
        "(-0.280000, 1.434217, -0.060976)",
        "(-0.280000, 1.441180, -0.057777)",
        "(-0.280000, 1.448326, -0.054997)",
        "(-0.280000, 1.455624, -0.052607)",
        "(-0.280000, 1.463021, -0.050583)",
        "(-0.280000, 1.470506, -0.048917)",
        "(-0.280000, 1.478075, -0.047612)",
        "(-0.280000, 1.485686, -0.046675)",
        "(-0.280000, 1.493345, -0.046104)",
        "(-0.280000, 1.501010, -0.045904)",
        "(-0.280000, 1.508677, -0.046073)",
        "(-0.280000, 1.516338, -0.046611)",
        "(-0.280000, 1.523953, -0.047517)",
        "(-0.280000, 1.531515, -0.048788)",
        "(-0.280000, 1.539019, -0.050425)",
        "(-0.280000, 1.546424, -0.052418)",
        "(-0.280000, 1.553724, -0.054766)",
        "(-0.280000, 1.560914, -0.057466)",
        "(-0.280000, 1.567954, -0.060506)",
        "(-0.280000, 1.574840, -0.063880)",
        "(-0.280000, 1.581566, -0.067588)",
        "(-0.280000, 1.588095, -0.071610)",
        "(-0.280000, 1.594433, -0.075948)",
        "(-0.280000, 1.600545, -0.080580)",
        "(-0.280000, 1.606427, -0.085500)",
        "(-0.280000, 1.612073, -0.090706)",
        "(-0.280000, 1.617454, -0.096169)",
        "(-0.280000, 1.622566, -0.101886)",
        "(-0.280000, 1.627404, -0.107851)",
        "(-0.280000, 1.631941, -0.114032)",
        "(-0.280000, 1.636176, -0.120425)",
        "(-0.280000, 1.640104, -0.127025)",
        "(-0.280000, 1.643704, -0.133796)",
        "(-0.280000, 1.646979, -0.140743)",
        "(-0.280000, 1.649910, -0.147829)",
        "(-0.280000, 1.652498, -0.155048)",
        "(-0.280000, 1.654737, -0.162394)",
        "(-0.280000, 1.656618, -0.169829)",
        "(-0.280000, 1.658138, -0.177345)",
        "(-0.280000, 1.659296, -0.184937)",
        "(-0.280000, 1.660085, -0.192565)",
        "(-0.280000, 1.660507, -0.200222)",
        "(-0.280000, 1.660559, -0.207902)",
        "(-0.280000, 1.660242, -0.215564)",
        "(-0.280000, 1.659556, -0.223201)",
        "(-0.280000, 1.658502, -0.230809)",
        "(-0.280000, 1.657084, -0.238345)",
        "(-0.280000, 1.655302, -0.245816)",
        "(-0.280000, 1.653165, -0.253181)",
        "(-0.280000, 1.650677, -0.260434)",
        "(-0.280000, 1.647838, -0.267570)",
        "(-0.280000, 1.644662, -0.274550)",
        "(-0.280000, 1.641155, -0.281369)",
        "(-0.280000, 1.637317, -0.288022)",
        "(-0.280000, 1.633162, -0.294467)",
        "(-0.280000, 1.628663, -0.300675)",
        "(-0.280000, 1.623797, -0.306610)",
        "(-0.280000, 1.618575, -0.312209)",
        "(-0.280000, 1.612990, -0.317449)",
        "(-0.280000, 1.607078, -0.322277)",
        "(-0.280000, 1.600858, -0.326672)",
        "(-0.280000, 1.594352, -0.330613)",
        "(-0.280000, 1.587620, -0.334073)",
        "(-0.280000, 1.580694, -0.337047)",
        "(-0.280000, 1.573605, -0.339535)",
        "(-0.280000, 1.566419, -0.341533)",
        "(-0.280000, 1.559169, -0.343056)",
        "(-0.280000, 1.551884, -0.344121)",
        "(-0.280000, 1.544624, -0.344746)",
        "(-0.280000, 1.537412, -0.344960)",
        "(-0.280000, 1.530267, -0.344790)",
        "(-0.280000, 1.523235, -0.344269)",
        "(-0.280000, 1.516314, -0.343430)",
        "(-0.280000, 1.509539, -0.342310)",
        "(-0.280000, 1.502908, -0.340940)",
        "(-0.280000, 1.496414, -0.339352)",
        "(-0.280000, 1.490076, -0.337582)",
        "(-0.280000, 1.483878, -0.335654)",
        "(-0.280000, 1.477802, -0.333590)",
        "(-0.280000, 1.471853, -0.331417)",
        "(-0.280000, 1.466009, -0.329149)",
        "(-0.280000, 1.460243, -0.326793)",
        "(-0.280000, 1.454556, -0.324363)",
        "(-0.280000, 1.448913, -0.321855)",
        "(-0.280000, 1.443316, -0.319272)",
        "(-0.280000, 1.437742, -0.316605)",
        "(-0.280000, 1.432169, -0.313837)",
        "(-0.280000, 1.426606, -0.310963)",
        "(-0.280000, 1.421037, -0.307960)",
        "(-0.280000, 1.415453, -0.304805)",
        "(-0.280000, 1.409872, -0.301484)",
        "(-0.280000, 1.404293, -0.297970)",
        "(-0.280000, 1.398718, -0.294236)",
        "(-0.280000, 1.393178, -0.290270)",
        "(-0.280000, 1.387686, -0.286046)",
        "(-0.280000, 1.382255, -0.281538)",
        "(-0.280000, 1.376928, -0.276745)",
        "(-0.280000, 1.371718, -0.271639)",
        "(-0.280000, 1.366670, -0.266227)",
        "(-0.280000, 1.361808, -0.260497)",
        "(-0.280000, 1.357157, -0.254439)",
        "(-0.280000, 1.352760, -0.248073)",
        "(-0.280000, 1.348639, -0.241399)",
        "(-0.280000, 1.344813, -0.234416)",
        "(-0.280000, 1.341324, -0.227157)",
        "(-0.280000, 1.338227, -0.219626)",
        "(-0.280000, 1.336330, -0.211800)",
        "(-0.280000, 1.336201, -0.203848)",
        "(-0.280000, 1.336456, -0.195888)",
        "(-0.280000, 1.337093, -0.187960)",
        "(-0.280000, 1.338110, -0.180073)",
        "(-0.280000, 1.339509, -0.172232)",
        "(-0.280000, 1.341281, -0.164479)",
        "(-0.280000, 1.343425, -0.156821)",
        "(-0.280000, 1.345938, -0.149263)",
        "(-0.280000, 1.348809, -0.141846)",
        "(-0.280000, 1.352033, -0.134576)",
        "(-0.280000, 1.355609, -0.127460)",
        "(-0.280000, 1.359518, -0.120534)",
        "(-0.280000, 1.363756, -0.113804)",
        "(-0.280000, 1.368320, -0.107277)",
        "(-0.280000, 1.373186, -0.100986)",
        "(-0.280000, 1.378357, -0.094928)",
        "(-0.280000, 1.383806, -0.089135)",
        "(-0.280000, 1.389527, -0.083611)",
        "(-0.280000, 1.395522, -0.078368)",
        "(-0.280000, 1.402905, -0.074951)",
        "(-0.280000, 1.410400, -0.071992)",
        "(-0.280000, 1.417975, -0.069469)",
        "(-0.280000, 1.425567, -0.067366)",
        "(-0.280000, 1.433154, -0.065651)",
        "(-0.280000, 1.440719, -0.064290)",
        "(-0.280000, 1.448215, -0.063255)",
        "(-0.280000, 1.455646, -0.062509)",
        "(-0.280000, 1.462980, -0.062018)",
        "(-0.280000, 1.470221, -0.061747)",
        "(-0.280000, 1.477380, -0.061664)",
        "(-0.280000, 1.484440, -0.061738)",
        "(-0.280000, 1.491423, -0.061941)",
        "(-0.280000, 1.498352, -0.062253)",
        "(-0.280000, 1.505224, -0.062653)",
        "(-0.280000, 1.512070, -0.063130)",
        "(-0.280000, 1.518921, -0.063678)",
        "(-0.280000, 1.525780, -0.064295)",
        "(-0.280000, 1.532677, -0.064988)",
        "(-0.280000, 1.539643, -0.065772)",
        "(-0.280000, 1.546673, -0.066662)",
        "(-0.280000, 1.553802, -0.067688)",
        "(-0.280000, 1.561013, -0.068879)",
        "(-0.280000, 1.568317, -0.070271)",
        "(-0.280000, 1.575718, -0.071909)",
        "(-0.280000, 1.583175, -0.073833)",
        "(-0.280000, 1.590672, -0.076090)",
        "(-0.280000, 1.598181, -0.078733)",
        "(-0.280000, 1.605639, -0.081785)",
        "(-0.280000, 1.613056, -0.085233)",
        "(-0.280000, 1.619608, -0.089881)",
        "(-0.280000, 1.625020, -0.095708)",
        "(-0.280000, 1.630153, -0.101799)",
        "(-0.280000, 1.634979, -0.108120)",
        "(-0.280000, 1.639495, -0.114666)",
        "(-0.280000, 1.643697, -0.121432)",
        "(-0.280000, 1.647562, -0.128383)",
        "(-0.280000, 1.651088, -0.135511)",
        "(-0.280000, 1.654271, -0.142812)",
        "(-0.280000, 1.657095, -0.150247)",
        "(-0.280000, 1.659557, -0.157809)",
        "(-0.280000, 1.661655, -0.165492)",
        "(-0.280000, 1.663379, -0.173256)",
        "(-0.280000, 1.664726, -0.181094)",
        "(-0.280000, 1.665696, -0.188999)",
        "(-0.280000, 1.666282, -0.196930)",
        "(-0.280000, 1.666487, -0.204893)",
        "(-0.280000, 1.666307, -0.212843)",
        "(-0.280000, 1.665745, -0.220776)",
        "(-0.280000, 1.664800, -0.228685)",
        "(-0.280000, 1.663478, -0.236527)",
        "(-0.280000, 1.661779, -0.244296)",
        "(-0.280000, 1.659705, -0.251986)",
        "(-0.280000, 1.657266, -0.259556)",
        "(-0.280000, 1.654466, -0.266999)",
        "(-0.280000, 1.651305, -0.274310)",
        "(-0.280000, 1.647802, -0.281450)",
        "(-0.280000, 1.643952, -0.288423)",
        "(-0.280000, 1.639778, -0.295192)",
        "(-0.280000, 1.635282, -0.301752)",
        "(-0.280000, 1.630469, -0.308097)",
        "(-0.280000, 1.625363, -0.314195)",
        "(-0.280000, 1.619969, -0.320039)",
        "(-0.280000, 1.614291, -0.325625)",
        "(-0.280000, 1.608360, -0.330923)",
        "(-0.280000, 1.602181, -0.335929)",
        "(-0.280000, 1.595758, -0.340639)",
        "(-0.280000, 1.589126, -0.345027)",
        "(-0.280000, 1.582289, -0.349091)",
        "(-0.280000, 1.575255, -0.352827)",
        "(-0.280000, 1.568060, -0.356214)",
        "(-0.280000, 1.560698, -0.359255)",
        "(-0.280000, 1.553210, -0.361934)",
        "(-0.280000, 1.545602, -0.364249)",
        "(-0.280000, 1.537879, -0.366198)",
        "(-0.280000, 1.529865, -0.366536)",
        "(-0.280000, 1.521766, -0.365394)",
        "(-0.280000, 1.513835, -0.363896)",
        "(-0.280000, 1.506108, -0.362032)",
        "(-0.280000, 1.498590, -0.359849)",
        "(-0.280000, 1.491275, -0.357403)",
        "(-0.280000, 1.484184, -0.354756)",
        "(-0.280000, 1.477287, -0.351947)",
        "(-0.280000, 1.470588, -0.349023)",
        "(-0.280000, 1.464059, -0.346011)",
        "(-0.280000, 1.457665, -0.342930)",
        "(-0.280000, 1.451403, -0.339802)",
        "(-0.280000, 1.445239, -0.336632)",
        "(-0.280000, 1.439139, -0.333414)",
        "(-0.280000, 1.433101, -0.330152)",
        "(-0.280000, 1.427097, -0.326828)",
        "(-0.280000, 1.421103, -0.323421)",
        "(-0.280000, 1.415129, -0.319918)",
        "(-0.280000, 1.409159, -0.316291)",
        "(-0.280000, 1.403185, -0.312507)",
        "(-0.280000, 1.397233, -0.308549)",
        "(-0.280000, 1.391295, -0.304377)",
        "(-0.280000, 1.385408, -0.299976)",
        "(-0.280000, 1.379587, -0.295314)",
        "(-0.280000, 1.373852, -0.290361)",
        "(-0.280000, 1.368253, -0.285113)",
        "(-0.280000, 1.362819, -0.279546)",
        "(-0.280000, 1.357584, -0.273643)",
        "(-0.280000, 1.352608, -0.267415)",
        "(-0.280000, 1.347928, -0.260856)",
        "(-0.280000, 1.343585, -0.253962)",
        "(-0.280000, 1.341409, -0.246313)",
        "(-0.280000, 1.339613, -0.238566)",
        "(-0.280000, 1.338190, -0.230729)",
        "(-0.280000, 1.337147, -0.222845)",
        "(-0.280000, 1.336485, -0.214908)",
        "(-0.280000, 1.336206, -0.206960)",
        "(-0.280000, 1.336310, -0.199008)",
        "(-0.280000, 1.336798, -0.191058)",
        "(-0.280000, 1.337667, -0.183153)",
        "(-0.280000, 1.338915, -0.175299)",
        "(-0.280000, 1.340544, -0.167502)",
        "(-0.280000, 1.342542, -0.159804)",
        "(-0.280000, 1.344909, -0.152212)",
        "(-0.280000, 1.347643, -0.144731)",
        "(-0.280000, 1.350730, -0.137402)",
        "(-0.280000, 1.354171, -0.130219)",
        "(-0.280000, 1.357949, -0.123221)",
        "(-0.280000, 1.362059, -0.116412)",
        "(-0.280000, 1.366500, -0.109800)",
        "(-0.280000, 1.372338, -0.104273)",
        "(-0.280000, 1.379034, -0.099637)",
        "(-0.280000, 1.385920, -0.095437)",
        "(-0.280000, 1.392918, -0.091665)",
        "(-0.280000, 1.400007, -0.088306)",
        "(-0.280000, 1.407170, -0.085351)",
        "(-0.280000, 1.414358, -0.082801)",
        "(-0.280000, 1.421554, -0.080637)",
        "(-0.280000, 1.428744, -0.078839)",
        "(-0.280000, 1.435883, -0.077391)",
        "(-0.280000, 1.442971, -0.076265)",
        "(-0.280000, 1.449969, -0.075438)",
        "(-0.280000, 1.456876, -0.074880)",
        "(-0.280000, 1.463692, -0.074565)",
        "(-0.280000, 1.470392, -0.074464)",
        "(-0.280000, 1.476985, -0.074551)",
        "(-0.280000, 1.483484, -0.074800)",
        "(-0.280000, 1.489876, -0.075189)",
        "(-0.280000, 1.496182, -0.075699)",
        "(-0.280000, 1.502424, -0.076314)",
        "(-0.280000, 1.508596, -0.077022)",
        "(-0.280000, 1.514734, -0.077817)",
        "(-0.280000, 1.520835, -0.078695)",
        "(-0.280000, 1.526925, -0.079658)",
        "(-0.280000, 1.533028, -0.080714)",
        "(-0.280000, 1.539139, -0.081872)",
        "(-0.280000, 1.545277, -0.083148)",
        "(-0.280000, 1.551459, -0.084562)",
        "(-0.280000, 1.557671, -0.086133)",
        "(-0.280000, 1.563920, -0.087887)",
        "(-0.280000, 1.570211, -0.089851)",
        "(-0.280000, 1.576515, -0.092048)",
        "(-0.280000, 1.582824, -0.094506)",
        "(-0.280000, 1.589128, -0.097255)",
        "(-0.280000, 1.595383, -0.100311)",
        "(-0.280000, 1.601576, -0.103704)",
        "(-0.280000, 1.607654, -0.107442)",
        "(-0.280000, 1.613590, -0.111543)",
        "(-0.280000, 1.619350, -0.116024)",
        "(-0.280000, 1.624876, -0.120873)",
        "(-0.280000, 1.630132, -0.126094)",
        "(-0.280000, 1.635082, -0.131688)",
        "(-0.280000, 1.639670, -0.137622)",
        "(-0.280000, 1.643865, -0.143885)",
        "(-0.280000, 1.647638, -0.150460)",
        "(-0.280000, 1.650948, -0.157296)",
        "(-0.280000, 1.653782, -0.164377)",
        "(-0.280000, 1.656116, -0.171645)",
        "(-0.280000, 1.657949, -0.179068)",
        "(-0.280000, 1.659288, -0.186618)",
        "(-0.280000, 1.660142, -0.194234)",
        "(-0.280000, 1.660541, -0.201890)",
        "(-0.280000, 1.660522, -0.209570)",
        "(-0.280000, 1.660133, -0.217229)",
        "(-0.280000, 1.659424, -0.224867)",
        "(-0.280000, 1.658433, -0.232491)",
        "(-0.280000, 1.657193, -0.240080)",
        "(-0.280000, 1.655721, -0.247650)",
        "(-0.280000, 1.654026, -0.255219)",
        "(-0.280000, 1.652115, -0.262770)",
        "(-0.280000, 1.649976, -0.270330)",
        "(-0.280000, 1.647606, -0.277877)",
        "(-0.280000, 1.644984, -0.285421)",
        "(-0.280000, 1.641450, -0.292568)",
        "(-0.280000, 1.637079, -0.299211)",
        "(-0.280000, 1.632393, -0.305637)",
        "(-0.280000, 1.627395, -0.311839)",
        "(-0.280000, 1.622112, -0.317783)",
        "(-0.280000, 1.616550, -0.323467)",
        "(-0.280000, 1.610711, -0.328884)",
        "(-0.280000, 1.604627, -0.334006)",
        "(-0.280000, 1.598294, -0.338836)",
        "(-0.280000, 1.591745, -0.343349)",
        "(-0.280000, 1.584987, -0.347541)",
        "(-0.280000, 1.578024, -0.351408)",
        "(-0.280000, 1.570894, -0.354930)",
        "(-0.280000, 1.563602, -0.358105)",
        "(-0.280000, 1.556155, -0.360929)",
        "(-0.280000, 1.548591, -0.363387)",
        "(-0.280000, 1.540919, -0.365478)",
        "(-0.280000, 1.533142, -0.367200)",
        "(-0.280000, 1.525303, -0.368543)",
        "(-0.280000, 1.517409, -0.369507)",
        "(-0.280000, 1.509466, -0.370091)",
        "(-0.280000, 1.501516, -0.370291)",
        "(-0.280000, 1.493553, -0.370107)",
        "(-0.280000, 1.485620, -0.369541)",
        "(-0.280000, 1.477724, -0.368593)",
        "(-0.280000, 1.469871, -0.367265)",
        "(-0.280000, 1.462103, -0.365562)",
        "(-0.280000, 1.454425, -0.363486)",
        "(-0.280000, 1.446846, -0.361040)",
        "(-0.280000, 1.439404, -0.358236)",
        "(-0.280000, 1.432105, -0.355077)",
        "(-0.280000, 1.424957, -0.351564)",
        "(-0.280000, 1.417997, -0.347717)",
        "(-0.280000, 1.411219, -0.343533)",
        "(-0.280000, 1.404662, -0.339033)",
        "(-0.280000, 1.398328, -0.334224)",
        "(-0.280000, 1.392224, -0.329107)",
        "(-0.280000, 1.387302, -0.322762)",
        "(-0.280000, 1.383442, -0.315571)",
        "(-0.280000, 1.380004, -0.308272)",
        "(-0.280000, 1.377002, -0.300908)",
        "(-0.280000, 1.374461, -0.293470)",
        "(-0.280000, 1.372409, -0.285959)",
        "(-0.280000, 1.370873, -0.278421)",
        "(-0.280000, 1.369858, -0.270874)",
        "(-0.280000, 1.369365, -0.263345)",
        "(-0.280000, 1.369385, -0.255898)",
        "(-0.280000, 1.369898, -0.248550)",
        "(-0.280000, 1.370872, -0.241363)",
        "(-0.280000, 1.372273, -0.234363)",
        "(-0.280000, 1.374057, -0.227569)",
        "(-0.280000, 1.376172, -0.221029)",
        "(-0.280000, 1.378567, -0.214749)",
        "(-0.280000, 1.381193, -0.208730)",
        "(-0.280000, 1.383985, -0.202994)",
        "(-0.280000, 1.386895, -0.197524)",
        "(-0.280000, 1.389876, -0.192301)",
        "(-0.280000, 1.392874, -0.187319)",
        "(-0.280000, 1.395855, -0.182538)",
        "(-0.280000, 1.398777, -0.177940)",
        "(-0.280000, 1.401616, -0.173482)",
        "(-0.280000, 1.404359, -0.169119)",
        "(-0.280000, 1.406985, -0.164824)",
        "(-0.280000, 1.409497, -0.160553)",
        "(-0.280000, 1.411905, -0.156259)",
        "(-0.280000, 1.414215, -0.151920)",
        "(-0.280000, 1.416455, -0.147500)",
        "(-0.280000, 1.418655, -0.142964)",
        "(-0.280000, 1.420843, -0.138307)",
        "(-0.280000, 1.423063, -0.133510)",
        "(-0.280000, 1.425359, -0.128561)",
        "(-0.280000, 1.427770, -0.123478)",
        "(-0.280000, 1.430349, -0.118258)",
        "(-0.280000, 1.433131, -0.112936)",
        "(-0.280000, 1.436164, -0.107534)",
        "(-0.280000, 1.439489, -0.102078)",
        "(-0.280000, 1.443132, -0.096627)",
        "(-0.280000, 1.447125, -0.091220)",
        "(-0.280000, 1.451494, -0.085900)",
        "(-0.280000, 1.456241, -0.080738)",
        "(-0.280000, 1.461377, -0.075780)",
        "(-0.280000, 1.466908, -0.071072)",
        "(-0.280000, 1.472807, -0.066680)",
        "(-0.280000, 1.479074, -0.062635)",
        "(-0.280000, 1.485667, -0.058991)",
        "(-0.280000, 1.492567, -0.055770)",
        "(-0.280000, 1.499753, -0.052988)",
        "(-0.280000, 1.507171, -0.050663)",
        "(-0.280000, 1.514803, -0.048785)",
        "(-0.280000, 1.522634, -0.047334)",
        "(-0.280000, 1.530622, -0.046288)",
        "(-0.280000, 1.538759, -0.045654)",
        "(-0.280000, 1.546769, -0.046371)",
        "(-0.280000, 1.554360, -0.048742)",
        "(-0.280000, 1.561828, -0.051476)",
        "(-0.280000, 1.569167, -0.054571)",
        "(-0.280000, 1.576338, -0.058011)",
        "(-0.280000, 1.583345, -0.061798)",
        "(-0.280000, 1.590151, -0.065912)",
        "(-0.280000, 1.596751, -0.070349)",
        "(-0.280000, 1.603139, -0.075106)",
        "(-0.280000, 1.609281, -0.080158)",
        "(-0.280000, 1.615173, -0.085499)",
        "(-0.280000, 1.620810, -0.091127)",
        "(-0.280000, 1.626160, -0.097010)",
        "(-0.280000, 1.631221, -0.103145)",
        "(-0.280000, 1.635988, -0.109526)",
        "(-0.280000, 1.640436, -0.116119)",
        "(-0.280000, 1.644566, -0.122929)",
        "(-0.280000, 1.648358, -0.129919)",
        "(-0.280000, 1.651809, -0.137084)",
        "(-0.280000, 1.654916, -0.144418)",
        "(-0.280000, 1.657661, -0.151882)",
        "(-0.280000, 1.660044, -0.159469)",
        "(-0.280000, 1.662062, -0.167174)",
        "(-0.280000, 1.663704, -0.174956)",
        "(-0.280000, 1.664969, -0.182807)",
        "(-0.280000, 1.665856, -0.190723)",
        "(-0.280000, 1.666359, -0.198659)",
        "(-0.280000, 1.666480, -0.206611)",
        "(-0.280000, 1.666217, -0.214572)",
        "(-0.280000, 1.665573, -0.222498)",
        "(-0.280000, 1.664545, -0.230397)",
        "(-0.280000, 1.663140, -0.238224)",
        "(-0.280000, 1.661360, -0.245975)",
        "(-0.280000, 1.659205, -0.253643)",
        "(-0.280000, 1.656687, -0.261187)",
        "(-0.280000, 1.653809, -0.268600)",
        "(-0.280000, 1.650572, -0.275878)",
        "(-0.280000, 1.646473, -0.282702)",
        "(-0.280000, 1.641539, -0.288981)",
        "(-0.280000, 1.636458, -0.295061)",
        "(-0.280000, 1.631257, -0.300934)",
        "(-0.280000, 1.625925, -0.306629)",
        "(-0.280000, 1.620478, -0.312134)",
        "(-0.280000, 1.614900, -0.317460)",
        "(-0.280000, 1.609174, -0.322609)",
        "(-0.280000, 1.603300, -0.327552)",
        "(-0.280000, 1.597255, -0.332273)",
        "(-0.280000, 1.591009, -0.336742)",
        "(-0.280000, 1.584574, -0.340914)",
        "(-0.280000, 1.577969, -0.344814)",
        "(-0.280000, 1.571210, -0.348477)",
        "(-0.280000, 1.564333, -0.351918)",
        "(-0.280000, 1.557335, -0.355160)",
        "(-0.280000, 1.550208, -0.358221)",
        "(-0.280000, 1.542969, -0.361095)",
        "(-0.280000, 1.535589, -0.363791)",
        "(-0.280000, 1.528084, -0.366291)",
        "(-0.280000, 1.520434, -0.368586)",
        "(-0.280000, 1.512572, -0.369908)",
        "(-0.280000, 1.504627, -0.370258)",
        "(-0.280000, 1.496674, -0.370225)",
        "(-0.280000, 1.488720, -0.369808)",
        "(-0.280000, 1.480808, -0.369009)",
        "(-0.280000, 1.472943, -0.367831)",
        "(-0.280000, 1.465132, -0.366272)",
        "(-0.280000, 1.457417, -0.364342)",
        "(-0.280000, 1.449792, -0.362039)",
        "(-0.280000, 1.442299, -0.359376)",
        "(-0.280000, 1.434942, -0.356354)",
        "(-0.280000, 1.427729, -0.352977)",
        "(-0.280000, 1.420697, -0.349262)",
        "(-0.280000, 1.413853, -0.345212)",
        "(-0.280000, 1.407201, -0.340831)",
        "(-0.280000, 1.400778, -0.336142)",
        "(-0.280000, 1.394588, -0.331148)",
        "(-0.280000, 1.388637, -0.325855)",
        "(-0.280000, 1.382957, -0.320289)",
        "(-0.280000, 1.377551, -0.314456)",
        "(-0.280000, 1.372424, -0.308360)",
        "(-0.280000, 1.367605, -0.302034)",
        "(-0.280000, 1.363088, -0.295473)",
        "(-0.280000, 1.358900, -0.288713)",
        "(-0.280000, 1.355042, -0.281759)",
        "(-0.280000, 1.351519, -0.274616)",
        "(-0.280000, 1.348348, -0.267322)",
        "(-0.280000, 1.345532, -0.259885)",
        "(-0.280000, 1.343074, -0.252309)",
        "(-0.280000, 1.340987, -0.244635)",
        "(-0.280000, 1.339272, -0.236869)",
        "(-0.280000, 1.337931, -0.229018)",
        "(-0.280000, 1.336971, -0.221123)",
        "(-0.280000, 1.336392, -0.213180)",
        "(-0.280000, 1.336196, -0.205229)",
        "(-0.280000, 1.336383, -0.197279)",
        "(-0.280000, 1.336955, -0.189334)",
        "(-0.280000, 1.339213, -0.181628)",
        "(-0.280000, 1.342780, -0.174288)",
        "(-0.280000, 1.346681, -0.167225)",
        "(-0.280000, 1.350890, -0.160478)",
        "(-0.280000, 1.355430, -0.154062)",
        "(-0.280000, 1.360315, -0.147998)",
        "(-0.280000, 1.365524, -0.142337)",
        "(-0.280000, 1.371046, -0.137093)",
        "(-0.280000, 1.376858, -0.132283)",
        "(-0.280000, 1.382906, -0.127936)",
        "(-0.280000, 1.389161, -0.124047)",
        "(-0.280000, 1.395556, -0.120627)",
        "(-0.280000, 1.402050, -0.117660)",
        "(-0.280000, 1.408601, -0.115127)",
        "(-0.280000, 1.415141, -0.113010)",
        "(-0.280000, 1.421633, -0.111272)",
        "(-0.280000, 1.428049, -0.109873)",
        "(-0.280000, 1.434334, -0.108776)",
        "(-0.280000, 1.440471, -0.107930)",
        "(-0.280000, 1.446451, -0.107286)",
        "(-0.280000, 1.452244, -0.106797)",
        "(-0.280000, 1.457866, -0.106412)",
        "(-0.280000, 1.463304, -0.106086)",
        "(-0.280000, 1.468580, -0.105775)",
        "(-0.280000, 1.473723, -0.105442)",
        "(-0.280000, 1.478741, -0.105054)",
        "(-0.280000, 1.483675, -0.104588)",
        "(-0.280000, 1.488566, -0.104024)",
        "(-0.280000, 1.493435, -0.103355)",
        "(-0.280000, 1.498330, -0.102580)",
        "(-0.280000, 1.503295, -0.101706)",
        "(-0.280000, 1.508351, -0.100751)",
        "(-0.280000, 1.513538, -0.099740)",
        "(-0.280000, 1.518895, -0.098701)",
        "(-0.280000, 1.524427, -0.097678)",
        "(-0.280000, 1.530168, -0.096709)",
        "(-0.280000, 1.536111, -0.095847)",
        "(-0.280000, 1.542266, -0.095139)",
        "(-0.280000, 1.548635, -0.094638)",
        "(-0.280000, 1.555187, -0.094397)",
        "(-0.280000, 1.561908, -0.094465)",
        "(-0.280000, 1.568779, -0.094890)",
        "(-0.280000, 1.575744, -0.095713)",
        "(-0.280000, 1.582771, -0.096970)",
        "(-0.280000, 1.589827, -0.098695)",
        "(-0.280000, 1.596842, -0.100902)",
        "(-0.280000, 1.603791, -0.103612)",
        "(-0.280000, 1.610607, -0.106820)",
        "(-0.280000, 1.617260, -0.110525)",
        "(-0.280000, 1.623724, -0.114719)",
        "(-0.280000, 1.629954, -0.119369)",
        "(-0.280000, 1.635947, -0.124454)",
        "(-0.280000, 1.641711, -0.129950)",
        "(-0.280000, 1.647230, -0.135816)",
        "(-0.280000, 1.652458, -0.142060)",
        "(-0.280000, 1.656630, -0.148946)",
        "(-0.280000, 1.659156, -0.156487)",
        "(-0.280000, 1.661315, -0.164141)",
        "(-0.280000, 1.663106, -0.171902)",
        "(-0.280000, 1.664519, -0.179729)",
        "(-0.280000, 1.665555, -0.187626)",
        "(-0.280000, 1.666208, -0.195552)",
        "(-0.280000, 1.666479, -0.203500)",
        "(-0.280000, 1.666366, -0.211464)",
        "(-0.280000, 1.665870, -0.219401)",
        "(-0.280000, 1.664993, -0.227305)",
        "(-0.280000, 1.663734, -0.235170)",
        "(-0.280000, 1.662101, -0.242953)",
        "(-0.280000, 1.660094, -0.250649)",
        "(-0.280000, 1.657715, -0.258250)",
        "(-0.280000, 1.654978, -0.265717)",
        "(-0.280000, 1.651878, -0.273054)",
        "(-0.280000, 1.648435, -0.280222)",
        "(-0.280000, 1.644650, -0.287217)",
        "(-0.280000, 1.640518, -0.294026)",
        "(-0.280000, 1.634513, -0.299514)",
        "(-0.280000, 1.628263, -0.304599)",
        "(-0.280000, 1.621804, -0.309293)",
        "(-0.280000, 1.615202, -0.313592)",
        "(-0.280000, 1.608488, -0.317520)",
        "(-0.280000, 1.601688, -0.321102)",
        "(-0.280000, 1.594855, -0.324353)",
        "(-0.280000, 1.588006, -0.327306)",
        "(-0.280000, 1.581154, -0.329994)",
        "(-0.280000, 1.574333, -0.332439)",
        "(-0.280000, 1.567534, -0.334682)",
        "(-0.280000, 1.560781, -0.336745)",
        "(-0.280000, 1.554063, -0.338660)",
        "(-0.280000, 1.547364, -0.340457)",
        "(-0.280000, 1.540691, -0.342151)",
        "(-0.280000, 1.534021, -0.343765)",
        "(-0.280000, 1.527325, -0.345313)",
        "(-0.280000, 1.520600, -0.346797)",
        "(-0.280000, 1.513816, -0.348220)",
        "(-0.280000, 1.506939, -0.349578)",
        "(-0.280000, 1.499968, -0.350853)",
        "(-0.280000, 1.492863, -0.352029)",
        "(-0.280000, 1.485629, -0.353073)",
        "(-0.280000, 1.478245, -0.353952)",
        "(-0.280000, 1.470695, -0.354626)",
        "(-0.280000, 1.463006, -0.355046)",
        "(-0.280000, 1.455177, -0.355159)",
        "(-0.280000, 1.447221, -0.354908)",
        "(-0.280000, 1.439196, -0.354236)",
        "(-0.280000, 1.431134, -0.353087)",
        "(-0.280000, 1.423427, -0.350755)",
        "(-0.280000, 1.416507, -0.346836)",
        "(-0.280000, 1.409784, -0.342587)",
        "(-0.280000, 1.403264, -0.338013)",
        "(-0.280000, 1.396981, -0.333137)",
        "(-0.280000, 1.390931, -0.327957)",
        "(-0.280000, 1.385147, -0.322499)",
        "(-0.280000, 1.379632, -0.316769)",
        "(-0.280000, 1.374391, -0.310771)",
        "(-0.280000, 1.369454, -0.304537)",
        "(-0.280000, 1.364822, -0.298072)",
        "(-0.280000, 1.360500, -0.291382)",
        "(-0.280000, 1.356512, -0.284501)",
        "(-0.280000, 1.352859, -0.277437)",
        "(-0.280000, 1.349546, -0.270194)",
        "(-0.280000, 1.346591, -0.262810)",
        "(-0.280000, 1.343990, -0.255282)",
        "(-0.280000, 1.341759, -0.247649)",
        "(-0.280000, 1.339898, -0.239917)",
        "(-0.280000, 1.338418, -0.232091)",
        "(-0.280000, 1.339215, -0.223995)",
        "(-0.280000, 1.340464, -0.216034)",
        "(-0.280000, 1.342129, -0.208226)",
        "(-0.280000, 1.344165, -0.200615)",
        "(-0.280000, 1.346533, -0.193206)",
        "(-0.280000, 1.349195, -0.185995)",
        "(-0.280000, 1.352103, -0.179010)",
        "(-0.280000, 1.355222, -0.172236)",
        "(-0.280000, 1.358521, -0.165655)",
        "(-0.280000, 1.361959, -0.159276)",
        "(-0.280000, 1.365516, -0.153063)",
        "(-0.280000, 1.369159, -0.147015)",
        "(-0.280000, 1.372874, -0.141099)",
        "(-0.280000, 1.376655, -0.135284)",
        "(-0.280000, 1.380484, -0.129564)",
        "(-0.280000, 1.384366, -0.123904)",
        "(-0.280000, 1.388312, -0.118276)",
        "(-0.280000, 1.392320, -0.112677)",
        "(-0.280000, 1.396414, -0.107083)",
        "(-0.280000, 1.400621, -0.101476)",
        "(-0.280000, 1.404952, -0.095867)",
        "(-0.280000, 1.409450, -0.090243)",
        "(-0.280000, 1.414132, -0.084630)",
        "(-0.280000, 1.419035, -0.079040)",
        "(-0.280000, 1.424199, -0.073491)",
        "(-0.280000, 1.429638, -0.068039)",
        "(-0.280000, 1.435384, -0.062721)",
        "(-0.280000, 1.441468, -0.057588)",
        "(-0.280000, 1.447880, -0.052707)",
        "(-0.280000, 1.454612, -0.048061)",
        "(-0.280000, 1.461940, -0.044769)",
        "(-0.280000, 1.469706, -0.043058)",
        "(-0.280000, 1.477546, -0.041723)",
        "(-0.280000, 1.485453, -0.040766)",
        "(-0.280000, 1.493385, -0.040192)",
        "(-0.280000, 1.501348, -0.040000)"
    ],
    "leftHandPositions": [
        "(-0.001463, 1.764380, 0.109824)",
        "(-0.280000, 1.527701, 0.046101)",
        "(-0.280000, 1.535911, 0.046696)",
        "(-0.280000, 1.544071, 0.047684)",
        "(-0.280000, 1.552173, 0.049063)",
        "(-0.280000, 1.560212, 0.050834)",
        "(-0.280000, 1.568144, 0.052987)",
        "(-0.280000, 1.575963, 0.055519)",
        "(-0.280000, 1.583663, 0.058430)",
        "(-0.280000, 1.591203, 0.061703)",
        "(-0.280000, 1.598587, 0.065341)",
        "(-0.280000, 1.605776, 0.069325)",
        "(-0.280000, 1.612765, 0.073650)",
        "(-0.280000, 1.619548, 0.078313)",
        "(-0.280000, 1.626089, 0.083291)",
        "(-0.280000, 1.632382, 0.088578)",
        "(-0.280000, 1.638422, 0.094170)",
        "(-0.280000, 1.644177, 0.100038)",
        "(-0.280000, 1.649643, 0.106176)",
        "(-0.280000, 1.654815, 0.112580)",
        "(-0.280000, 1.659665, 0.119216)",
        "(-0.280000, 1.664197, 0.126088)",
        "(-0.280000, 1.668385, 0.133160)",
        "(-0.280000, 1.672229, 0.140425)",
        "(-0.280000, 1.675723, 0.147878)",
        "(-0.280000, 1.678849, 0.155479)",
        "(-0.280000, 1.681606, 0.163222)",
        "(-0.280000, 1.683990, 0.171101)",
        "(-0.280000, 1.685989, 0.179074)",
        "(-0.280000, 1.687601, 0.187133)",
        "(-0.280000, 1.688826, 0.195273)",
        "(-0.280000, 1.689655, 0.203450)",
        "(-0.280000, 1.690090, 0.211658)",
        "(-0.280000, 1.690129, 0.219889)",
        "(-0.280000, 1.689772, 0.228101)",
        "(-0.280000, 1.689018, 0.236298)",
        "(-0.280000, 1.687872, 0.244437)",
        "(-0.280000, 1.686336, 0.252511)",
        "(-0.280000, 1.684410, 0.260514)",
        "(-0.280000, 1.682103, 0.268403)",
        "(-0.280000, 1.679420, 0.276172)",
        "(-0.280000, 1.676361, 0.283814)",
        "(-0.280000, 1.672942, 0.291288)",
        "(-0.280000, 1.669168, 0.298589)",
        "(-0.280000, 1.665039, 0.305711)",
        "(-0.280000, 1.660580, 0.312615)",
        "(-0.280000, 1.655785, 0.319306)",
        "(-0.280000, 1.650682, 0.325749)",
        "(-0.280000, 1.645274, 0.331939)",
        "(-0.280000, 1.639566, 0.337869)",
        "(-0.280000, 1.633587, 0.343510)",
        "(-0.280000, 1.627344, 0.348856)",
        "(-0.280000, 1.620841, 0.353902)",
        "(-0.280000, 1.614113, 0.358623)",
        "(-0.280000, 1.607165, 0.363014)",
        "(-0.280000, 1.600002, 0.367071)",
        "(-0.280000, 1.592664, 0.370773)",
        "(-0.280000, 1.585156, 0.374117)",
        "(-0.280000, 1.577484, 0.377100)",
        "(-0.280000, 1.569689, 0.379706)",
        "(-0.280000, 1.561766, 0.381937)",
        "(-0.280000, 1.553756, 0.383781)",
        "(-0.280000, 1.545667, 0.385237)",
        "(-0.280000, 1.537504, 0.386303)",
        "(-0.280000, 1.529313, 0.386974)",
        "(-0.280000, 1.521098, 0.387250)",
        "(-0.280000, 1.512867, 0.387129)",
        "(-0.280000, 1.504665, 0.386613)",
        "(-0.280000, 1.496496, 0.385702)",
        "(-0.280000, 1.488369, 0.384397)",
        "(-0.280000, 1.480326, 0.382704)",
        "(-0.280000, 1.472361, 0.380623)",
        "(-0.280000, 1.464519, 0.378164)",
        "(-0.280000, 1.456803, 0.375331)",
        "(-0.280000, 1.449222, 0.372124)",
        "(-0.280000, 1.441815, 0.368561)",
        "(-0.280000, 1.434589, 0.364646)",
        "(-0.280000, 1.427548, 0.360380)",
        "(-0.280000, 1.420732, 0.355788)",
        "(-0.280000, 1.414145, 0.350872)",
        "(-0.280000, 1.407793, 0.345637)",
        "(-0.280000, 1.401709, 0.340110)",
        "(-0.280000, 1.395899, 0.334297)",
        "(-0.280000, 1.390367, 0.328201)",
        "(-0.280000, 1.385143, 0.321856)",
        "(-0.280000, 1.380223, 0.315256)",
        "(-0.280000, 1.375634, 0.308437)",
        "(-0.280000, 1.371379, 0.301406)",
        "(-0.280000, 1.367461, 0.294166)",
        "(-0.280000, 1.363902, 0.286757)",
        "(-0.280000, 1.360704, 0.279186)",
        "(-0.280000, 1.357870, 0.271457)",
        "(-0.280000, 1.355424, 0.263611)",
        "(-0.280000, 1.353406, 0.255645)",
        "(-0.280000, 1.351859, 0.247565)",
        "(-0.280000, 1.350824, 0.239424)",
        "(-0.280000, 1.350324, 0.231231)",
        "(-0.280000, 1.350375, 0.223048)",
        "(-0.280000, 1.350984, 0.214907)",
        "(-0.280000, 1.352149, 0.206836)",
        "(-0.280000, 1.353856, 0.198903)",
        "(-0.280000, 1.356087, 0.191135)",
        "(-0.280000, 1.358822, 0.183557)",
        "(-0.280000, 1.362020, 0.176225)",
        "(-0.280000, 1.365650, 0.169155)",
        "(-0.280000, 1.369679, 0.162359)",
        "(-0.280000, 1.374054, 0.155874)",
        "(-0.280000, 1.378739, 0.149701)",
        "(-0.280000, 1.383699, 0.143834)",
        "(-0.280000, 1.388879, 0.138293)",
        "(-0.280000, 1.394256, 0.133054)",
        "(-0.280000, 1.399777, 0.128123)",
        "(-0.280000, 1.405418, 0.123478)",
        "(-0.280000, 1.411159, 0.119094)",
        "(-0.280000, 1.416960, 0.114966)",
        "(-0.280000, 1.422811, 0.111064)",
        "(-0.280000, 1.428706, 0.107362)",
        "(-0.280000, 1.434619, 0.103849)",
        "(-0.280000, 1.440555, 0.100498)",
        "(-0.280000, 1.446524, 0.097285)",
        "(-0.280000, 1.452511, 0.094203)",
        "(-0.280000, 1.458544, 0.091229)",
        "(-0.280000, 1.464616, 0.088362)",
        "(-0.280000, 1.470749, 0.085590)",
        "(-0.280000, 1.476967, 0.082909)",
        "(-0.280000, 1.483269, 0.080328)",
        "(-0.280000, 1.489679, 0.077852)",
        "(-0.280000, 1.496223, 0.075487)",
        "(-0.280000, 1.502895, 0.073258)",
        "(-0.280000, 1.509717, 0.071179)",
        "(-0.280000, 1.516708, 0.069272)",
        "(-0.280000, 1.523854, 0.067567)",
        "(-0.280000, 1.531168, 0.066091)",
        "(-0.280000, 1.538658, 0.064869)",
        "(-0.280000, 1.546296, 0.063937)",
        "(-0.280000, 1.554096, 0.063322)",
        "(-0.280000, 1.562019, 0.063053)",
        "(-0.280000, 1.570060, 0.063156)",
        "(-0.280000, 1.578212, 0.063657)",
        "(-0.280000, 1.586425, 0.064574)",
        "(-0.280000, 1.594687, 0.065925)",
        "(-0.280000, 1.602987, 0.067725)",
        "(-0.280000, 1.611272, 0.069976)",
        "(-0.280000, 1.619530, 0.072685)",
        "(-0.280000, 1.627159, 0.076627)",
        "(-0.280000, 1.633771, 0.081973)",
        "(-0.280000, 1.640128, 0.087640)",
        "(-0.280000, 1.646196, 0.093598)",
        "(-0.280000, 1.651970, 0.099841)",
        "(-0.280000, 1.657444, 0.106364)",
        "(-0.280000, 1.662590, 0.113134)",
        "(-0.280000, 1.667405, 0.120143)",
        "(-0.280000, 1.671882, 0.127387)",
        "(-0.280000, 1.676000, 0.134827)",
        "(-0.280000, 1.679754, 0.142457)",
        "(-0.280000, 1.683141, 0.150271)",
        "(-0.280000, 1.686144, 0.158227)",
        "(-0.280000, 1.688760, 0.166318)",
        "(-0.280000, 1.690987, 0.174538)",
        "(-0.280000, 1.692812, 0.182843)",
        "(-0.280000, 1.694237, 0.191239)",
        "(-0.280000, 1.695254, 0.199682)",
        "(-0.280000, 1.695864, 0.208163)",
        "(-0.280000, 1.696064, 0.216677)",
        "(-0.280000, 1.695855, 0.225178)",
        "(-0.280000, 1.695237, 0.233659)",
        "(-0.280000, 1.694209, 0.242113)",
        "(-0.280000, 1.692777, 0.250495)",
        "(-0.280000, 1.690943, 0.258798)",
        "(-0.280000, 1.688708, 0.267016)",
        "(-0.280000, 1.686084, 0.275105)",
        "(-0.280000, 1.683069, 0.283069)",
        "(-0.280000, 1.679678, 0.290867)",
        "(-0.280000, 1.675916, 0.298493)",
        "(-0.280000, 1.671785, 0.305941)",
        "(-0.280000, 1.667306, 0.313169)",
        "(-0.280000, 1.662485, 0.320173)",
        "(-0.280000, 1.657323, 0.326948)",
        "(-0.280000, 1.651850, 0.333456)",
        "(-0.280000, 1.646070, 0.339693)",
        "(-0.280000, 1.639987, 0.345653)",
        "(-0.280000, 1.633251, 0.350853)",
        "(-0.280000, 1.625923, 0.355221)",
        "(-0.280000, 1.618515, 0.359328)",
        "(-0.280000, 1.611057, 0.363176)",
        "(-0.280000, 1.603528, 0.366788)",
        "(-0.280000, 1.595950, 0.370157)",
        "(-0.280000, 1.588304, 0.373289)",
        "(-0.280000, 1.580574, 0.376177)",
        "(-0.280000, 1.572774, 0.378794)",
        "(-0.280000, 1.564888, 0.381116)",
        "(-0.280000, 1.556900, 0.383106)",
        "(-0.280000, 1.548839, 0.384714)",
        "(-0.280000, 1.540711, 0.385932)",
        "(-0.280000, 1.532521, 0.386759)",
        "(-0.280000, 1.524313, 0.387189)",
        "(-0.280000, 1.516082, 0.387223)",
        "(-0.280000, 1.507870, 0.386862)",
        "(-0.280000, 1.499686, 0.386105)",
        "(-0.280000, 1.491536, 0.384953)",
        "(-0.280000, 1.483462, 0.383413)",
        "(-0.280000, 1.475472, 0.381485)",
        "(-0.280000, 1.467572, 0.379171)",
        "(-0.280000, 1.459805, 0.376484)",
        "(-0.280000, 1.452176, 0.373425)",
        "(-0.280000, 1.444692, 0.369997)",
        "(-0.280000, 1.437393, 0.366219)",
        "(-0.280000, 1.430285, 0.362093)",
        "(-0.280000, 1.423372, 0.357623)",
        "(-0.280000, 1.416694, 0.352833)",
        "(-0.280000, 1.410244, 0.347718)",
        "(-0.280000, 1.404057, 0.342307)",
        "(-0.280000, 1.398138, 0.336604)",
        "(-0.280000, 1.392492, 0.330614)",
        "(-0.280000, 1.387150, 0.324368)",
        "(-0.280000, 1.382114, 0.317872)",
        "(-0.280000, 1.377390, 0.311131)",
        "(-0.280000, 1.373003, 0.304181)",
        "(-0.280000, 1.368955, 0.297027)",
        "(-0.280000, 1.365252, 0.289676)",
        "(-0.280000, 1.361912, 0.282166)",
        "(-0.280000, 1.358933, 0.274492)",
        "(-0.280000, 1.356331, 0.266696)",
        "(-0.280000, 1.354107, 0.258783)",
        "(-0.280000, 1.352265, 0.250760)",
        "(-0.280000, 1.350813, 0.242671)",
        "(-0.280000, 1.349753, 0.234520)",
        "(-0.280000, 1.349085, 0.226316)",
        "(-0.280000, 1.348814, 0.218101)",
        "(-0.280000, 1.348939, 0.209883)",
        "(-0.280000, 1.349460, 0.201668)",
        "(-0.280000, 1.350375, 0.193500)",
        "(-0.280000, 1.351682, 0.185385)",
        "(-0.280000, 1.353382, 0.177331)",
        "(-0.280000, 1.355464, 0.169380)",
        "(-0.280000, 1.357930, 0.161526)",
        "(-0.280000, 1.360768, 0.153813)",
        "(-0.280000, 1.363974, 0.146244)",
        "(-0.280000, 1.367546, 0.138828)",
        "(-0.280000, 1.371465, 0.131604)",
        "(-0.280000, 1.375728, 0.124576)",
        "(-0.280000, 1.380331, 0.117752)",
        "(-0.280000, 1.385244, 0.111162)",
        "(-0.280000, 1.390431, 0.104784)",
        "(-0.280000, 1.395866, 0.098591)",
        "(-0.280000, 1.401507, 0.092585)",
        "(-0.280000, 1.407357, 0.086733)",
        "(-0.280000, 1.413392, 0.081044)",
        "(-0.280000, 1.419622, 0.075503)",
        "(-0.280000, 1.426062, 0.070101)",
        "(-0.280000, 1.432701, 0.064862)",
        "(-0.280000, 1.439559, 0.059789)",
        "(-0.280000, 1.446968, 0.055577)",
        "(-0.280000, 1.454803, 0.052273)",
        "(-0.280000, 1.462788, 0.049349)",
        "(-0.280000, 1.470917, 0.046810)",
        "(-0.280000, 1.479147, 0.044669)",
        "(-0.280000, 1.487470, 0.042926)",
        "(-0.280000, 1.495880, 0.041585)",
        "(-0.280000, 1.504332, 0.040651)",
        "(-0.280000, 1.512832, 0.040125)",
        "(-0.280000, 1.521335, 0.040010)",
        "(-0.280000, 1.529833, 0.040304)",
        "(-0.280000, 1.538320, 0.041008)",
        "(-0.280000, 1.546751, 0.042118)",
        "(-0.280000, 1.555118, 0.043633)",
        "(-0.280000, 1.563416, 0.045552)",
        "(-0.280000, 1.571598, 0.047865)",
        "(-0.280000, 1.579660, 0.050570)",
        "(-0.280000, 1.587594, 0.053664)",
        "(-0.280000, 1.595358, 0.057132)",
        "(-0.280000, 1.602958, 0.060976)",
        "(-0.280000, 1.610353, 0.065175)",
        "(-0.280000, 1.617536, 0.069725)",
        "(-0.280000, 1.624503, 0.074624)",
        "(-0.280000, 1.631215, 0.079844)",
        "(-0.280000, 1.637668, 0.085382)",
        "(-0.280000, 1.643857, 0.091232)",
        "(-0.280000, 1.649747, 0.097365)",
        "(-0.280000, 1.655335, 0.103775)",
        "(-0.280000, 1.660616, 0.110456)",
        "(-0.280000, 1.665562, 0.117373)",
        "(-0.280000, 1.670168, 0.124521)",
        "(-0.280000, 1.674432, 0.131893)",
        "(-0.280000, 1.678329, 0.139451)",
        "(-0.280000, 1.681863, 0.147200)",
        "(-0.280000, 1.685015, 0.155097)",
        "(-0.280000, 1.687783, 0.163137)",
        "(-0.280000, 1.690164, 0.171314)",
        "(-0.280000, 1.690855, 0.179860)",
        "(-0.280000, 1.690165, 0.188524)",
        "(-0.280000, 1.689040, 0.197049)",
        "(-0.280000, 1.687497, 0.205387)",
        "(-0.280000, 1.685553, 0.213530)",
        "(-0.280000, 1.683224, 0.221473)",
        "(-0.280000, 1.680542, 0.229173)",
        "(-0.280000, 1.677527, 0.236642)",
        "(-0.280000, 1.674219, 0.243847)",
        "(-0.280000, 1.670644, 0.250793)",
        "(-0.280000, 1.666828, 0.257489)",
        "(-0.280000, 1.662815, 0.263917)",
        "(-0.280000, 1.658629, 0.270092)",
        "(-0.280000, 1.654290, 0.276035)",
        "(-0.280000, 1.649837, 0.281739)",
        "(-0.280000, 1.645286, 0.287229)",
        "(-0.280000, 1.640645, 0.292530)",
        "(-0.280000, 1.635944, 0.297646)",
        "(-0.280000, 1.631184, 0.302602)",
        "(-0.280000, 1.626363, 0.307426)",
        "(-0.280000, 1.621495, 0.312119)",
        "(-0.280000, 1.616562, 0.316712)",
        "(-0.280000, 1.611573, 0.321205)",
        "(-0.280000, 1.606507, 0.325615)",
        "(-0.280000, 1.601344, 0.329954)",
        "(-0.280000, 1.596083, 0.334212)",
        "(-0.280000, 1.590699, 0.338394)",
        "(-0.280000, 1.585167, 0.342497)",
        "(-0.280000, 1.579484, 0.346499)",
        "(-0.280000, 1.573626, 0.350389)",
        "(-0.280000, 1.567568, 0.354152)",
        "(-0.280000, 1.561317, 0.357749)",
        "(-0.280000, 1.554844, 0.361163)",
        "(-0.280000, 1.548163, 0.364351)",
        "(-0.280000, 1.541265, 0.367283)",
        "(-0.280000, 1.534142, 0.369925)",
        "(-0.280000, 1.526827, 0.372232)",
        "(-0.280000, 1.519323, 0.374170)",
        "(-0.280000, 1.511640, 0.375703)",
        "(-0.280000, 1.503827, 0.376794)",
        "(-0.280000, 1.495904, 0.377412)",
        "(-0.280000, 1.487893, 0.377531)",
        "(-0.280000, 1.479860, 0.377127)",
        "(-0.280000, 1.471833, 0.376186)",
        "(-0.280000, 1.463843, 0.374695)",
        "(-0.280000, 1.455961, 0.372656)",
        "(-0.280000, 1.448204, 0.370069)",
        "(-0.280000, 1.440637, 0.366957)",
        "(-0.280000, 1.433284, 0.363336)",
        "(-0.280000, 1.426163, 0.359231)",
        "(-0.280000, 1.419318, 0.354691)",
        "(-0.280000, 1.412749, 0.349754)",
        "(-0.280000, 1.406446, 0.344459)",
        "(-0.280000, 1.400421, 0.338869)",
        "(-0.280000, 1.394672, 0.332995)",
        "(-0.280000, 1.389204, 0.326842)",
        "(-0.280000, 1.384047, 0.320442)",
        "(-0.280000, 1.379197, 0.313791)",
        "(-0.280000, 1.374679, 0.306925)",
        "(-0.280000, 1.370498, 0.299849)",
        "(-0.280000, 1.366656, 0.292569)",
        "(-0.280000, 1.363175, 0.285123)",
        "(-0.280000, 1.360057, 0.277518)",
        "(-0.280000, 1.357304, 0.269761)",
        "(-0.280000, 1.354932, 0.261891)",
        "(-0.280000, 1.352941, 0.253917)",
        "(-0.280000, 1.351335, 0.245844)",
        "(-0.280000, 1.350121, 0.237715)",
        "(-0.280000, 1.349300, 0.229537)",
        "(-0.280000, 1.348873, 0.221316)",
        "(-0.280000, 1.348843, 0.213097)",
        "(-0.280000, 1.349209, 0.204873)",
        "(-0.280000, 1.349970, 0.196690)",
        "(-0.280000, 1.351125, 0.188552)",
        "(-0.280000, 1.352672, 0.180467)",
        "(-0.280000, 1.354604, 0.172478)",
        "(-0.280000, 1.356918, 0.164592)",
        "(-0.280000, 1.359614, 0.156814)",
        "(-0.280000, 1.362677, 0.149187)",
        "(-0.280000, 1.366103, 0.141716)",
        "(-0.280000, 1.369891, 0.134408)",
        "(-0.280000, 1.374020, 0.127301)",
        "(-0.280000, 1.378494, 0.120391)",
        "(-0.280000, 1.383288, 0.113715)",
        "(-0.280000, 1.388398, 0.107278)",
        "(-0.280000, 1.393821, 0.101084)",
        "(-0.280000, 1.399527, 0.095169)",
        "(-0.280000, 1.405511, 0.089534)",
        "(-0.280000, 1.411769, 0.084187)",
        "(-0.280000, 1.418268, 0.079155)",
        "(-0.280000, 1.425001, 0.074441)",
        "(-0.280000, 1.431964, 0.070051)",
        "(-0.280000, 1.439120, 0.066008)",
        "(-0.280000, 1.446462, 0.062313)",
        "(-0.280000, 1.453985, 0.058972)",
        "(-0.280000, 1.461648, 0.056001)",
        "(-0.280000, 1.469458, 0.053400)",
        "(-0.280000, 1.477372, 0.051180)",
        "(-0.280000, 1.485384, 0.049345)",
        "(-0.280000, 1.493487, 0.047895)",
        "(-0.280000, 1.501637, 0.046839)",
        "(-0.280000, 1.509830, 0.046177)",
        "(-0.280000, 1.518057, 0.045910)",
        "(-0.280000, 1.526275, 0.046039)",
        "(-0.280000, 1.534478, 0.046563)",
        "(-0.280000, 1.542658, 0.047484)",
        "(-0.280000, 1.550771, 0.048796)",
        "(-0.280000, 1.558825, 0.050499)",
        "(-0.280000, 1.566775, 0.052586)",
        "(-0.280000, 1.574615, 0.055053)",
        "(-0.280000, 1.582339, 0.057899)",
        "(-0.280000, 1.589905, 0.061109)",
        "(-0.280000, 1.597308, 0.064679)",
        "(-0.280000, 1.604542, 0.068608)",
        "(-0.280000, 1.611567, 0.072875)",
        "(-0.280000, 1.618378, 0.077474)",
        "(-0.280000, 1.624971, 0.082404)",
        "(-0.280000, 1.631308, 0.087638)",
        "(-0.280000, 1.637386, 0.093171)",
        "(-0.280000, 1.643199, 0.098999)",
        "(-0.280000, 1.648716, 0.105092)",
        "(-0.280000, 1.653941, 0.111452)",
        "(-0.280000, 1.658846, 0.118047)",
        "(-0.280000, 1.663428, 0.124871)",
        "(-0.280000, 1.667683, 0.131918)",
        "(-0.280000, 1.671587, 0.139150)",
        "(-0.280000, 1.675138, 0.146563)",
        "(-0.280000, 1.678333, 0.154149)",
        "(-0.280000, 1.681154, 0.161869)",
        "(-0.280000, 1.683601, 0.169715)",
        "(-0.280000, 1.685669, 0.177683)",
        "(-0.280000, 1.687349, 0.185728)",
        "(-0.280000, 1.688642, 0.193858)",
        "(-0.280000, 1.689539, 0.202028)",
        "(-0.280000, 1.690043, 0.210232)",
        "(-0.280000, 1.690151, 0.218463)",
        "(-0.280000, 1.689862, 0.226677)",
        "(-0.280000, 1.689178, 0.234867)",
        "(-0.280000, 1.688099, 0.243028)",
        "(-0.280000, 1.686631, 0.251115)",
        "(-0.280000, 1.684774, 0.259121)",
        "(-0.280000, 1.682531, 0.267042)",
        "(-0.280000, 1.679913, 0.274832)",
        "(-0.280000, 1.676922, 0.282488)",
        "(-0.280000, 1.673561, 0.290003)",
        "(-0.280000, 1.669848, 0.297335)",
        "(-0.280000, 1.665779, 0.304491)",
        "(-0.280000, 1.661378, 0.311432)",
        "(-0.280000, 1.656647, 0.318153)",
        "(-0.280000, 1.651590, 0.324648)",
        "(-0.280000, 1.646234, 0.330883)",
        "(-0.280000, 1.640584, 0.336852)",
        "(-0.280000, 1.634645, 0.342551)",
        "(-0.280000, 1.628446, 0.347949)",
        "(-0.280000, 1.621996, 0.353043)",
        "(-0.280000, 1.615297, 0.357827)",
        "(-0.280000, 1.608386, 0.362275)",
        "(-0.280000, 1.601258, 0.366392)",
        "(-0.280000, 1.593951, 0.370155)",
        "(-0.280000, 1.586471, 0.373562)",
        "(-0.280000, 1.578824, 0.376610)",
        "(-0.280000, 1.571051, 0.379281)",
        "(-0.280000, 1.563159, 0.381575)",
        "(-0.280000, 1.555153, 0.383489)",
        "(-0.280000, 1.547076, 0.385012)",
        "(-0.280000, 1.538935, 0.386145)",
        "(-0.280000, 1.530737, 0.386886)",
        "(-0.280000, 1.522525, 0.387230)",
        "(-0.280000, 1.514306, 0.387179)",
        "(-0.280000, 1.506087, 0.386731)",
        "(-0.280000, 1.497911, 0.385888)",
        "(-0.280000, 1.489773, 0.384651)",
        "(-0.280000, 1.481716, 0.383026)",
        "(-0.280000, 1.473747, 0.381015)",
        "(-0.280000, 1.465871, 0.378618)",
        "(-0.280000, 1.458133, 0.375849)",
        "(-0.280000, 1.450536, 0.372711)",
        "(-0.280000, 1.443089, 0.369205)",
        "(-0.280000, 1.435830, 0.365350)",
        "(-0.280000, 1.428764, 0.361151)",
        "(-0.280000, 1.421899, 0.356608)",
        "(-0.280000, 1.415271, 0.351748)",
        "(-0.280000, 1.408875, 0.346566)",
        "(-0.280000, 1.402746, 0.341090)",
        "(-0.280000, 1.396887, 0.335326)",
        "(-0.280000, 1.391304, 0.329277)",
        "(-0.280000, 1.386027, 0.322975)",
        "(-0.280000, 1.381060, 0.316427)",
        "(-0.280000, 1.376407, 0.309637)",
        "(-0.280000, 1.372093, 0.302641)",
        "(-0.280000, 1.368121, 0.295445)",
        "(-0.280000, 1.364494, 0.288056)",
        "(-0.280000, 1.361233, 0.280511)",
        "(-0.280000, 1.358339, 0.272818)",
        "(-0.280000, 1.355815, 0.264983)",
        "(-0.280000, 1.353674, 0.257048)",
        "(-0.280000, 1.351916, 0.249006)",
        "(-0.280000, 1.350549, 0.240902)",
        "(-0.280000, 1.349574, 0.232740)",
        "(-0.280000, 1.348993, 0.224529)",
        "(-0.280000, 1.348808, 0.216312)",
        "(-0.280000, 1.349018, 0.208096)",
        "(-0.280000, 1.349626, 0.199887)",
        "(-0.280000, 1.350635, 0.191730)",
        "(-0.280000, 1.352083, 0.183641)",
        "(-0.280000, 1.354008, 0.175643)",
        "(-0.280000, 1.356424, 0.167800)",
        "(-0.280000, 1.359349, 0.160130)",
        "(-0.280000, 1.362772, 0.152698)",
        "(-0.280000, 1.366686, 0.145533)",
        "(-0.280000, 1.371077, 0.138662)",
        "(-0.280000, 1.375905, 0.132140)",
        "(-0.280000, 1.381143, 0.125984)",
        "(-0.280000, 1.386760, 0.120210)",
        "(-0.280000, 1.392698, 0.114851)",
        "(-0.280000, 1.398922, 0.109908)",
        "(-0.280000, 1.405396, 0.105380)",
        "(-0.280000, 1.412057, 0.101278)",
        "(-0.280000, 1.418872, 0.097587)",
        "(-0.280000, 1.425811, 0.094290)",
        "(-0.280000, 1.432816, 0.091380)",
        "(-0.280000, 1.439875, 0.088826)",
        "(-0.280000, 1.446939, 0.086612)",
        "(-0.280000, 1.453994, 0.084708)",
        "(-0.280000, 1.461032, 0.083084)",
        "(-0.280000, 1.468020, 0.081717)",
        "(-0.280000, 1.474959, 0.080577)",
        "(-0.280000, 1.481856, 0.079637)",
        "(-0.280000, 1.488692, 0.078877)",
        "(-0.280000, 1.495482, 0.078274)",
        "(-0.280000, 1.502245, 0.077809)",
        "(-0.280000, 1.508970, 0.077473)",
        "(-0.280000, 1.515693, 0.077253)",
        "(-0.280000, 1.522407, 0.077146)",
        "(-0.280000, 1.529137, 0.077151)",
        "(-0.280000, 1.535908, 0.077275)",
        "(-0.280000, 1.542713, 0.077524)",
        "(-0.280000, 1.549573, 0.077913)",
        "(-0.280000, 1.556510, 0.078459)",
        "(-0.280000, 1.563508, 0.079181)",
        "(-0.280000, 1.570579, 0.080103)",
        "(-0.280000, 1.577735, 0.081250)",
        "(-0.280000, 1.584948, 0.082646)",
        "(-0.280000, 1.592219, 0.084318)",
        "(-0.280000, 1.599545, 0.086296)",
        "(-0.280000, 1.606888, 0.088598)",
        "(-0.280000, 1.614246, 0.091256)",
        "(-0.280000, 1.621575, 0.094280)",
        "(-0.280000, 1.628858, 0.097692)",
        "(-0.280000, 1.636076, 0.101511)",
        "(-0.280000, 1.643179, 0.105736)",
        "(-0.280000, 1.650148, 0.110375)",
        "(-0.280000, 1.656965, 0.115439)",
        "(-0.280000, 1.663576, 0.120913)",
        "(-0.280000, 1.669931, 0.126817)",
        "(-0.280000, 1.675311, 0.133522)",
        "(-0.280000, 1.679129, 0.141120)",
        "(-0.280000, 1.682581, 0.148905)",
        "(-0.280000, 1.685650, 0.156835)",
        "(-0.280000, 1.688334, 0.164904)",
        "(-0.280000, 1.690629, 0.173105)",
        "(-0.280000, 1.692523, 0.181395)",
        "(-0.280000, 1.694017, 0.189766)",
        "(-0.280000, 1.695107, 0.198213)",
        "(-0.280000, 1.695787, 0.206689)",
        "(-0.280000, 1.696059, 0.215188)",
        "(-0.280000, 1.695921, 0.223703)",
        "(-0.280000, 1.695373, 0.232189)",
        "(-0.280000, 1.694418, 0.240638)",
        "(-0.280000, 1.693055, 0.249045)",
        "(-0.280000, 1.691290, 0.257363)",
        "(-0.280000, 1.689124, 0.265600)",
        "(-0.280000, 1.686568, 0.273710)",
        "(-0.280000, 1.683624, 0.281687)",
        "(-0.280000, 1.680285, 0.289522)",
        "(-0.280000, 1.674881, 0.296303)",
        "(-0.280000, 1.669152, 0.302708)",
        "(-0.280000, 1.663139, 0.308742)",
        "(-0.280000, 1.656906, 0.314391)",
        "(-0.280000, 1.650488, 0.319673)",
        "(-0.280000, 1.643914, 0.324610)",
        "(-0.280000, 1.637241, 0.329205)",
        "(-0.280000, 1.630481, 0.333495)",
        "(-0.280000, 1.623680, 0.337493)",
        "(-0.280000, 1.616850, 0.341232)",
        "(-0.280000, 1.609996, 0.344746)",
        "(-0.280000, 1.603147, 0.348053)",
        "(-0.280000, 1.596298, 0.351188)",
        "(-0.280000, 1.589436, 0.354179)",
        "(-0.280000, 1.582575, 0.357041)",
        "(-0.280000, 1.575694, 0.359799)",
        "(-0.280000, 1.568767, 0.362471)",
        "(-0.280000, 1.561796, 0.365059)",
        "(-0.280000, 1.554749, 0.367569)",
        "(-0.280000, 1.547595, 0.370002)",
        "(-0.280000, 1.540332, 0.372341)",
        "(-0.280000, 1.532917, 0.374573)",
        "(-0.280000, 1.525355, 0.376667)",
        "(-0.280000, 1.517621, 0.378593)",
        "(-0.280000, 1.509692, 0.380313)",
        "(-0.280000, 1.501591, 0.381774)",
        "(-0.280000, 1.493312, 0.382925)",
        "(-0.280000, 1.484858, 0.383708)",
        "(-0.280000, 1.476282, 0.384057)",
        "(-0.280000, 1.467609, 0.383915)",
        "(-0.280000, 1.459126, 0.382525)",
        "(-0.280000, 1.451207, 0.379427)",
        "(-0.280000, 1.443435, 0.375945)",
        "(-0.280000, 1.435851, 0.372099)",
        "(-0.280000, 1.428461, 0.367893)",
        "(-0.280000, 1.421271, 0.363328)",
        "(-0.280000, 1.414320, 0.358430)",
        "(-0.280000, 1.407614, 0.353202)",
        "(-0.280000, 1.401156, 0.347650)",
        "(-0.280000, 1.394984, 0.341801)",
        "(-0.280000, 1.389099, 0.335662)",
        "(-0.280000, 1.383510, 0.329237)",
        "(-0.280000, 1.378244, 0.322560)",
        "(-0.280000, 1.373305, 0.315638)",
        "(-0.280000, 1.368699, 0.308475)",
        "(-0.280000, 1.364450, 0.301109)",
        "(-0.280000, 1.360555, 0.293536)",
        "(-0.280000, 1.357034, 0.285795)",
        "(-0.280000, 1.353891, 0.277894)",
        "(-0.280000, 1.351135, 0.269836)",
        "(-0.280000, 1.350621, 0.261180)",
        "(-0.280000, 1.350600, 0.252587)",
        "(-0.280000, 1.351037, 0.244080)",
        "(-0.280000, 1.351896, 0.235712)",
        "(-0.280000, 1.353138, 0.227492)",
        "(-0.280000, 1.354727, 0.219426)",
        "(-0.280000, 1.356617, 0.211548)",
        "(-0.280000, 1.358776, 0.203838)",
        "(-0.280000, 1.361161, 0.196319)",
        "(-0.280000, 1.363741, 0.188972)",
        "(-0.280000, 1.366489, 0.181776)",
        "(-0.280000, 1.369372, 0.174738)",
        "(-0.280000, 1.372370, 0.167828)",
        "(-0.280000, 1.375473, 0.161016)",
        "(-0.280000, 1.378662, 0.154301)",
        "(-0.280000, 1.381935, 0.147649)",
        "(-0.280000, 1.385301, 0.141031)",
        "(-0.280000, 1.388755, 0.134446)",
        "(-0.280000, 1.392317, 0.127869)",
        "(-0.280000, 1.396011, 0.121276)",
        "(-0.280000, 1.399849, 0.114682)",
        "(-0.280000, 1.403871, 0.108065)",
        "(-0.280000, 1.408095, 0.101452)",
        "(-0.280000, 1.412559, 0.094849)",
        "(-0.280000, 1.417306, 0.088269)",
        "(-0.280000, 1.422354, 0.081767)",
        "(-0.280000, 1.427741, 0.075376)",
        "(-0.280000, 1.433504, 0.069142)",
        "(-0.280000, 1.439649, 0.063149)",
        "(-0.280000, 1.446194, 0.057457)",
        "(-0.280000, 1.453432, 0.052819)",
        "(-0.280000, 1.461392, 0.049829)",
        "(-0.280000, 1.469500, 0.047222)",
        "(-0.280000, 1.477711, 0.045012)",
        "(-0.280000, 1.486019, 0.043200)",
        "(-0.280000, 1.494418, 0.041788)",
        "(-0.280000, 1.502862, 0.040784)",
        "(-0.280000, 1.511344, 0.040188)",
        "(-0.280000, 1.519858, 0.040000)",
        "(-0.280000, 1.528359, 0.040223)",
        "(-0.280000, 1.536839, 0.040855)",
        "(-0.280000, 1.545291, 0.041896)",
        "(-0.280000, 1.553671, 0.043341)",
        "(-0.280000, 1.561971, 0.045188)",
        "(-0.280000, 1.570186, 0.047436)",
        "(-0.280000, 1.578270, 0.050073)",
        "(-0.280000, 1.586230, 0.053101)",
        "(-0.280000, 1.594023, 0.056503)",
        "(-0.280000, 1.601643, 0.060277)",
        "(-0.280000, 1.609079, 0.064428)",
        "(-0.280000, 1.615248, 0.070522)",
        "(-0.280000, 1.621009, 0.076898)",
        "(-0.280000, 1.626371, 0.083517)",
        "(-0.280000, 1.631326, 0.090315)",
        "(-0.280000, 1.635898, 0.097258)",
        "(-0.280000, 1.640109, 0.104318)",
        "(-0.280000, 1.643970, 0.111441)",
        "(-0.280000, 1.647519, 0.118618)",
        "(-0.280000, 1.650772, 0.125805)",
        "(-0.280000, 1.653765, 0.132993)",
        "(-0.280000, 1.656531, 0.140182)",
        "(-0.280000, 1.659093, 0.147343)",
        "(-0.280000, 1.661483, 0.154486)",
        "(-0.280000, 1.663729, 0.161627)",
        "(-0.280000, 1.665848, 0.168752)",
        "(-0.280000, 1.667860, 0.175887)",
        "(-0.280000, 1.669781, 0.183059)",
        "(-0.280000, 1.671614, 0.190265)",
        "(-0.280000, 1.673363, 0.197538)",
        "(-0.280000, 1.675023, 0.204911)",
        "(-0.280000, 1.676577, 0.212381)",
        "(-0.280000, 1.678010, 0.219990)",
        "(-0.280000, 1.679290, 0.227732)",
        "(-0.280000, 1.680384, 0.235627)",
        "(-0.280000, 1.681253, 0.243694)",
        "(-0.280000, 1.681846, 0.251904)",
        "(-0.280000, 1.682112, 0.260258)",
        "(-0.280000, 1.681993, 0.268747)",
        "(-0.280000, 1.681447, 0.277318)",
        "(-0.280000, 1.680490, 0.285973)",
        "(-0.280000, 1.678086, 0.294208)",
        "(-0.280000, 1.674165, 0.301754)",
        "(-0.280000, 1.669878, 0.309113)",
        "(-0.280000, 1.665249, 0.316246)",
        "(-0.280000, 1.660282, 0.323148)",
        "(-0.280000, 1.654980, 0.329812)",
        "(-0.280000, 1.649372, 0.336204)",
        "(-0.280000, 1.643462, 0.342318)",
        "(-0.280000, 1.637256, 0.348150)",
        "(-0.280000, 1.630785, 0.353667)",
        "(-0.280000, 1.624056, 0.358866)",
        "(-0.280000, 1.617074, 0.363743)",
        "(-0.280000, 1.609876, 0.368270)",
        "(-0.280000, 1.602469, 0.372446)",
        "(-0.280000, 1.594857, 0.376266)",
        "(-0.280000, 1.587082, 0.379710)",
        "(-0.280000, 1.579138, 0.382779)",
        "(-0.280000, 1.571068, 0.385458)",
        "(-0.280000, 1.562878, 0.387746)",
        "(-0.280000, 1.554575, 0.389639)",
        "(-0.280000, 1.546203, 0.391128)",
        "(-0.280000, 1.537768, 0.392212)",
        "(-0.280000, 1.529279, 0.392889)",
        "(-0.280000, 1.520780, 0.393156)",
        "(-0.280000, 1.512278, 0.393014)",
        "(-0.280000, 1.503779, 0.392461)",
        "(-0.280000, 1.495330, 0.391501)",
        "(-0.280000, 1.486924, 0.390133)",
        "(-0.280000, 1.478607, 0.388364)",
        "(-0.280000, 1.470384, 0.386197)",
        "(-0.280000, 1.462263, 0.383633)",
        "(-0.280000, 1.454287, 0.380684)",
        "(-0.280000, 1.446463, 0.377355)",
        "(-0.280000, 1.438796, 0.373647)",
        "(-0.280000, 1.431328, 0.369581)",
        "(-0.280000, 1.424064, 0.365159)",
        "(-0.280000, 1.417011, 0.360386)",
        "(-0.280000, 1.410207, 0.355286)",
        "(-0.280000, 1.403656, 0.349864)",
        "(-0.280000, 1.397365, 0.344124)",
        "(-0.280000, 1.391366, 0.338097)",
        "(-0.280000, 1.385656, 0.331779)",
        "(-0.280000, 1.380265, 0.325203)",
        "(-0.280000, 1.375198, 0.318374)",
        "(-0.280000, 1.370457, 0.311299)",
        "(-0.280000, 1.367159, 0.303394)",
        "(-0.280000, 1.365249, 0.294898)",
        "(-0.280000, 1.363754, 0.286428)",
        "(-0.280000, 1.362697, 0.278017)",
        "(-0.280000, 1.362035, 0.269684)",
        "(-0.280000, 1.361714, 0.261446)",
        "(-0.280000, 1.361684, 0.253345)",
        "(-0.280000, 1.361897, 0.245365)",
        "(-0.280000, 1.362311, 0.237529)",
        "(-0.280000, 1.362892, 0.229820)",
        "(-0.280000, 1.363610, 0.222212)",
        "(-0.280000, 1.364442, 0.214712)",
        "(-0.280000, 1.365374, 0.207290)",
        "(-0.280000, 1.366399, 0.199914)",
        "(-0.280000, 1.367512, 0.192584)",
        "(-0.280000, 1.368722, 0.185270)",
        "(-0.280000, 1.370039, 0.177943)",
        "(-0.280000, 1.371479, 0.170608)",
        "(-0.280000, 1.373062, 0.163245)",
        "(-0.280000, 1.374817, 0.155833)",
        "(-0.280000, 1.376768, 0.148393)",
        "(-0.280000, 1.378949, 0.140906)",
        "(-0.280000, 1.381386, 0.133404)",
        "(-0.280000, 1.384114, 0.125889)",
        "(-0.280000, 1.387166, 0.118371)",
        "(-0.280000, 1.390564, 0.110898)",
        "(-0.280000, 1.394338, 0.103492)",
        "(-0.280000, 1.398516, 0.096176)",
        "(-0.280000, 1.403105, 0.089014)",
        "(-0.280000, 1.408123, 0.082039)",
        "(-0.280000, 1.413587, 0.075289)",
        "(-0.280000, 1.420507, 0.070347)",
        "(-0.280000, 1.427673, 0.065745)",
        "(-0.280000, 1.435040, 0.061500)",
        "(-0.280000, 1.442604, 0.057615)",
        "(-0.280000, 1.450358, 0.054093)",
        "(-0.280000, 1.458261, 0.050953)",
        "(-0.280000, 1.466306, 0.048198)",
        "(-0.280000, 1.474486, 0.045830)",
        "(-0.280000, 1.482759, 0.043861)",
        "(-0.280000, 1.491116, 0.042294)",
        "(-0.280000, 1.499553, 0.041129)",
        "(-0.280000, 1.508022, 0.040372)",
        "(-0.280000, 1.516519, 0.040025)",
        "(-0.280000, 1.525035, 0.040087)",
        "(-0.280000, 1.533525, 0.040559)",
        "(-0.280000, 1.541996, 0.041441)",
        "(-0.280000, 1.550401, 0.042728)",
        "(-0.280000, 1.558735, 0.044418)",
        "(-0.280000, 1.566990, 0.046510)",
        "(-0.280000, 1.574686, 0.050310)",
        "(-0.280000, 1.581822, 0.055242)",
        "(-0.280000, 1.588603, 0.060525)",
        "(-0.280000, 1.595004, 0.066089)",
        "(-0.280000, 1.601009, 0.071944)",
        "(-0.280000, 1.606594, 0.078100)",
        "(-0.280000, 1.611712, 0.084527)",
        "(-0.280000, 1.616355, 0.091220)",
        "(-0.280000, 1.620491, 0.098124)",
        "(-0.280000, 1.624119, 0.105208)",
        "(-0.280000, 1.627242, 0.112436)",
        "(-0.280000, 1.629860, 0.119738)",
        "(-0.280000, 1.631993, 0.127074)",
        "(-0.280000, 1.633669, 0.134408)",
        "(-0.280000, 1.634917, 0.141672)",
        "(-0.280000, 1.635776, 0.148838)",
        "(-0.280000, 1.636292, 0.155883)",
        "(-0.280000, 1.636511, 0.162757)",
        "(-0.280000, 1.636484, 0.169453)",
        "(-0.280000, 1.636262, 0.175970)",
        "(-0.280000, 1.635895, 0.182283)",
        "(-0.280000, 1.635430, 0.188418)",
        "(-0.280000, 1.634913, 0.194367)",
        "(-0.280000, 1.634383, 0.200159)",
        "(-0.280000, 1.633873, 0.205827)",
        "(-0.280000, 1.633412, 0.211385)",
        "(-0.280000, 1.633016, 0.216875)",
        "(-0.280000, 1.632698, 0.222340)",
        "(-0.280000, 1.632460, 0.227800)",
        "(-0.280000, 1.632296, 0.233301)",
        "(-0.280000, 1.632191, 0.238886)",
        "(-0.280000, 1.632123, 0.244569)",
        "(-0.280000, 1.632062, 0.250393)",
        "(-0.280000, 1.631973, 0.256364)",
        "(-0.280000, 1.631813, 0.262505)",
        "(-0.280000, 1.631538, 0.268832)",
        "(-0.280000, 1.631099, 0.275327)",
        "(-0.280000, 1.630446, 0.281991)",
        "(-0.280000, 1.629530, 0.288819)",
        "(-0.280000, 1.628303, 0.295764)",
        "(-0.280000, 1.626722, 0.302806)",
        "(-0.280000, 1.624741, 0.309917)",
        "(-0.280000, 1.622333, 0.317032)",
        "(-0.280000, 1.619467, 0.324113)",
        "(-0.280000, 1.616117, 0.331122)",
        "(-0.280000, 1.612283, 0.337986)",
        "(-0.280000, 1.607949, 0.344676)",
        "(-0.280000, 1.603134, 0.351125)",
        "(-0.280000, 1.597844, 0.357303)",
        "(-0.280000, 1.592092, 0.363186)",
        "(-0.280000, 1.585921, 0.368736)",
        "(-0.280000, 1.579353, 0.373951)",
        "(-0.280000, 1.572410, 0.378844)",
        "(-0.280000, 1.565144, 0.383422)",
        "(-0.280000, 1.557568, 0.387717)",
        "(-0.280000, 1.549486, 0.390593)",
        "(-0.280000, 1.541074, 0.391836)",
        "(-0.280000, 1.532599, 0.392673)",
        "(-0.280000, 1.524106, 0.393100)",
        "(-0.280000, 1.515603, 0.393118)",
        "(-0.280000, 1.507096, 0.392726)",
        "(-0.280000, 1.498630, 0.391925)",
        "(-0.280000, 1.490213, 0.390718)",
        "(-0.280000, 1.481851, 0.389104)",
        "(-0.280000, 1.473589, 0.387092)",
        "(-0.280000, 1.465433, 0.384685)",
        "(-0.280000, 1.457391, 0.381883)",
        "(-0.280000, 1.449505, 0.378702)",
        "(-0.280000, 1.441781, 0.375145)",
        "(-0.280000, 1.434226, 0.371214)",
        "(-0.280000, 1.426880, 0.366931)",
        "(-0.280000, 1.419739, 0.362291)",
        "(-0.280000, 1.412840, 0.357320)",
        "(-0.280000, 1.406188, 0.352023)",
        "(-0.280000, 1.399789, 0.346402)",
        "(-0.280000, 1.393678, 0.340490)",
        "(-0.280000, 1.387859, 0.334289)",
        "(-0.280000, 1.382336, 0.327806)",
        "(-0.280000, 1.377141, 0.321074)",
        "(-0.280000, 1.372275, 0.314101)",
        "(-0.280000, 1.367745, 0.306889)",
        "(-0.280000, 1.363573, 0.299480)",
        "(-0.280000, 1.359757, 0.291866)",
        "(-0.280000, 1.356318, 0.284089)",
        "(-0.280000, 1.353257, 0.276156)",
        "(-0.280000, 1.350578, 0.268072)",
        "(-0.280000, 1.348295, 0.259880)",
        "(-0.280000, 1.346409, 0.251589)",
        "(-0.280000, 1.344922, 0.243203)",
        "(-0.280000, 1.343843, 0.234769)",
        "(-0.280000, 1.343171, 0.226292)",
        "(-0.280000, 1.342908, 0.217779)",
        "(-0.280000, 1.343055, 0.209277)",
        "(-0.280000, 1.343611, 0.200792)",
        "(-0.280000, 1.344577, 0.192331)",
        "(-0.280000, 1.345947, 0.183938)",
        "(-0.280000, 1.347723, 0.175609)",
        "(-0.280000, 1.349894, 0.167388)",
        "(-0.280000, 1.352459, 0.159280)",
        "(-0.280000, 1.355416, 0.151294)",
        "(-0.280000, 1.359891, 0.143990)",
        "(-0.280000, 1.365657, 0.137464)",
        "(-0.280000, 1.371646, 0.131290)",
        "(-0.280000, 1.377858, 0.125516)",
        "(-0.280000, 1.384316, 0.120166)",
        "(-0.280000, 1.391030, 0.115266)",
        "(-0.280000, 1.397964, 0.110859)",
        "(-0.280000, 1.405112, 0.106952)",
        "(-0.280000, 1.412416, 0.103572)",
        "(-0.280000, 1.419845, 0.100717)",
        "(-0.280000, 1.427364, 0.098378)",
        "(-0.280000, 1.434902, 0.096551)",
        "(-0.280000, 1.442423, 0.095208)",
        "(-0.280000, 1.449893, 0.094319)",
        "(-0.280000, 1.457249, 0.093850)",
        "(-0.280000, 1.464466, 0.093756)",
        "(-0.280000, 1.471526, 0.093990)",
        "(-0.280000, 1.478385, 0.094502)",
        "(-0.280000, 1.485040, 0.095240)",
        "(-0.280000, 1.491496, 0.096152)",
        "(-0.280000, 1.497735, 0.097188)",
        "(-0.280000, 1.503785, 0.098301)",
        "(-0.280000, 1.509646, 0.099446)",
        "(-0.280000, 1.515349, 0.100588)",
        "(-0.280000, 1.520932, 0.101696)",
        "(-0.280000, 1.526409, 0.102745)",
        "(-0.280000, 1.531826, 0.103721)",
        "(-0.280000, 1.537226, 0.104617)",
        "(-0.280000, 1.542631, 0.105433)",
        "(-0.280000, 1.548083, 0.106180)",
        "(-0.280000, 1.553625, 0.106877)",
        "(-0.280000, 1.559268, 0.107548)",
        "(-0.280000, 1.565054, 0.108226)",
        "(-0.280000, 1.570981, 0.108949)",
        "(-0.280000, 1.577070, 0.109759)",
        "(-0.280000, 1.583333, 0.110705)",
        "(-0.280000, 1.589744, 0.111831)",
        "(-0.280000, 1.596302, 0.113187)",
        "(-0.280000, 1.602993, 0.114823)",
        "(-0.280000, 1.609769, 0.116779)",
        "(-0.280000, 1.616603, 0.119099)",
        "(-0.280000, 1.623464, 0.121823)",
        "(-0.280000, 1.630283, 0.124973)",
        "(-0.280000, 1.637021, 0.128574)",
        "(-0.280000, 1.643635, 0.132649)",
        "(-0.280000, 1.650053, 0.137190)",
        "(-0.280000, 1.656245, 0.142209)",
        "(-0.280000, 1.662146, 0.147682)",
        "(-0.280000, 1.667728, 0.153597)",
        "(-0.280000, 1.672968, 0.159942)",
        "(-0.280000, 1.677831, 0.166667)",
        "(-0.280000, 1.682319, 0.173751)",
        "(-0.280000, 1.686448, 0.181174)",
        "(-0.280000, 1.690229, 0.188885)",
        "(-0.280000, 1.693696, 0.196873)",
        "(-0.280000, 1.695698, 0.205215)",
        "(-0.280000, 1.696041, 0.213712)",
        "(-0.280000, 1.695974, 0.222228)",
        "(-0.280000, 1.695498, 0.230718)",
        "(-0.280000, 1.694613, 0.239175)",
        "(-0.280000, 1.693320, 0.247593)",
        "(-0.280000, 1.691625, 0.255926)",
        "(-0.280000, 1.689532, 0.264167)",
        "(-0.280000, 1.687039, 0.272311)",
        "(-0.280000, 1.684162, 0.280313)",
        "(-0.280000, 1.680903, 0.288167)",
        "(-0.280000, 1.677264, 0.295866)",
        "(-0.280000, 1.673264, 0.303370)",
        "(-0.280000, 1.668907, 0.310673)",
        "(-0.280000, 1.664197, 0.317768)",
        "(-0.280000, 1.659158, 0.324617)",
        "(-0.280000, 1.653786, 0.331226)",
        "(-0.280000, 1.648111, 0.337559)",
        "(-0.280000, 1.642138, 0.343611)",
        "(-0.280000, 1.635870, 0.349377)",
        "(-0.280000, 1.629342, 0.354826)",
        "(-0.280000, 1.622559, 0.359954)",
        "(-0.280000, 1.615527, 0.364758)",
        "(-0.280000, 1.608282, 0.369209)",
        "(-0.280000, 1.600831, 0.373307)",
        "(-0.280000, 1.593180, 0.377047)",
        "(-0.280000, 1.585369, 0.380409)",
        "(-0.280000, 1.577393, 0.383395)",
        "(-0.280000, 1.569295, 0.385990)",
        "(-0.280000, 1.561082, 0.388191)",
        "(-0.280000, 1.552759, 0.389997)",
        "(-0.280000, 1.544372, 0.391398)",
        "(-0.280000, 1.535927, 0.392394)",
        "(-0.280000, 1.527431, 0.392982)",
        "(-0.280000, 1.518929, 0.393160)",
        "(-0.280000, 1.510429, 0.392928)",
        "(-0.280000, 1.501937, 0.392287)",
        "(-0.280000, 1.493498, 0.391238)",
        "(-0.280000, 1.485120, 0.389785)",
        "(-0.280000, 1.476809, 0.387926)",
        "(-0.280000, 1.468610, 0.385673)",
        "(-0.280000, 1.460516, 0.383024)",
        "(-0.280000, 1.452571, 0.379992)",
        "(-0.280000, 1.444782, 0.376581)",
        "(-0.280000, 1.437154, 0.372793)",
        "(-0.280000, 1.430367, 0.367569)",
        "(-0.280000, 1.424490, 0.361143)",
        "(-0.280000, 1.418986, 0.354532)",
        "(-0.280000, 1.413893, 0.347756)",
        "(-0.280000, 1.409181, 0.340852)",
        "(-0.280000, 1.404812, 0.333860)",
        "(-0.280000, 1.400764, 0.326844)",
        "(-0.280000, 1.396986, 0.319811)",
        "(-0.280000, 1.393456, 0.312804)",
        "(-0.280000, 1.390131, 0.305823)",
        "(-0.280000, 1.386977, 0.298863)",
        "(-0.280000, 1.383976, 0.291940)",
        "(-0.280000, 1.381099, 0.285035)",
        "(-0.280000, 1.378326, 0.278123)",
        "(-0.280000, 1.375654, 0.271208)",
        "(-0.280000, 1.373072, 0.264259)",
        "(-0.280000, 1.370578, 0.257244)",
        "(-0.280000, 1.368186, 0.250163)",
        "(-0.280000, 1.365904, 0.242985)",
        "(-0.280000, 1.363747, 0.235679)",
        "(-0.280000, 1.361746, 0.228253)",
        "(-0.280000, 1.359923, 0.220671)",
        "(-0.280000, 1.358313, 0.212949)",
        "(-0.280000, 1.356949, 0.205072)",
        "(-0.280000, 1.355866, 0.197030)",
        "(-0.280000, 1.355105, 0.188857)",
        "(-0.280000, 1.354703, 0.180554)",
        "(-0.280000, 1.354698, 0.172129)",
        "(-0.280000, 1.355125, 0.163634)",
        "(-0.280000, 1.356017, 0.155088)",
        "(-0.280000, 1.357409, 0.146516)",
        "(-0.280000, 1.360962, 0.138790)",
        "(-0.280000, 1.364897, 0.131237)",
        "(-0.280000, 1.369185, 0.123894)",
        "(-0.280000, 1.373821, 0.116766)",
        "(-0.280000, 1.378803, 0.109859)",
        "(-0.280000, 1.384104, 0.103210)",
        "(-0.280000, 1.389719, 0.096824)",
        "(-0.280000, 1.395644, 0.090706)",
        "(-0.280000, 1.401847, 0.084891)",
        "(-0.280000, 1.408324, 0.079380)",
        "(-0.280000, 1.415068, 0.074180)",
        "(-0.280000, 1.422045, 0.069318)",
        "(-0.280000, 1.429247, 0.064798)",
        "(-0.280000, 1.436670, 0.060624)",
        "(-0.280000, 1.444274, 0.056818)",
        "(-0.280000, 1.452065, 0.053377)",
        "(-0.280000, 1.460000, 0.050321)",
        "(-0.280000, 1.468073, 0.047650)",
        "(-0.280000, 1.476278, 0.045368)",
        "(-0.280000, 1.484845, 0.044845)",
        "(-0.280000, 1.493488, 0.045582)",
        "(-0.280000, 1.501997, 0.046802)",
        "(-0.280000, 1.510316, 0.048445)",
        "(-0.280000, 1.518435, 0.050487)",
        "(-0.280000, 1.526349, 0.052912)",
        "(-0.280000, 1.534017, 0.055686)",
        "(-0.280000, 1.541449, 0.058791)",
        "(-0.280000, 1.548613, 0.062186)",
        "(-0.280000, 1.555516, 0.065844)",
        "(-0.280000, 1.562165, 0.069740)",
        "(-0.280000, 1.568544, 0.073830)",
        "(-0.280000, 1.574669, 0.078090)",
        "(-0.280000, 1.580559, 0.082500)",
        "(-0.280000, 1.586208, 0.087022)",
        "(-0.280000, 1.591643, 0.091639)",
        "(-0.280000, 1.596889, 0.096343)",
        "(-0.280000, 1.601947, 0.101106)",
        "(-0.280000, 1.606846, 0.105925)",
        "(-0.280000, 1.611611, 0.110804)",
        "(-0.280000, 1.616245, 0.115728)",
        "(-0.280000, 1.620778, 0.120716)",
        "(-0.280000, 1.625211, 0.125759)",
        "(-0.280000, 1.629559, 0.130878)",
        "(-0.280000, 1.633836, 0.136093)",
        "(-0.280000, 1.638030, 0.141405)",
        "(-0.280000, 1.642147, 0.146838)",
        "(-0.280000, 1.646183, 0.152420)",
        "(-0.280000, 1.650117, 0.158150)",
        "(-0.280000, 1.653936, 0.164055)",
        "(-0.280000, 1.657625, 0.170157)",
        "(-0.280000, 1.661147, 0.176452)",
        "(-0.280000, 1.664483, 0.182966)",
        "(-0.280000, 1.667590, 0.189684)",
        "(-0.280000, 1.670438, 0.196617)",
        "(-0.280000, 1.672994, 0.203771)",
        "(-0.280000, 1.675213, 0.211114)",
        "(-0.280000, 1.677060, 0.218641)",
        "(-0.280000, 1.678501, 0.226342)",
        "(-0.280000, 1.679497, 0.234167)",
        "(-0.280000, 1.680020, 0.242097)",
        "(-0.280000, 1.680042, 0.250108)",
        "(-0.280000, 1.679542, 0.258137)",
        "(-0.280000, 1.678504, 0.266152)",
        "(-0.280000, 1.676916, 0.274122)",
        "(-0.280000, 1.674783, 0.281980)",
        "(-0.280000, 1.672103, 0.289705)",
        "(-0.280000, 1.668899, 0.297234)",
        "(-0.280000, 1.665191, 0.304543)",
        "(-0.280000, 1.661000, 0.311614)",
        "(-0.280000, 1.656378, 0.318404)",
        "(-0.280000, 1.651362, 0.324913)",
        "(-0.280000, 1.645992, 0.331151)",
        "(-0.280000, 1.640329, 0.337109)",
        "(-0.280000, 1.634387, 0.342787)",
        "(-0.280000, 1.628168, 0.348180)",
        "(-0.280000, 1.621706, 0.353260)",
        "(-0.280000, 1.614998, 0.358029)",
        "(-0.280000, 1.608077, 0.362463)",
        "(-0.280000, 1.600951, 0.366559)",
        "(-0.280000, 1.593625, 0.370313)",
        "(-0.280000, 1.586138, 0.373704)",
        "(-0.280000, 1.578497, 0.376731)",
        "(-0.280000, 1.570706, 0.379390)",
        "(-0.280000, 1.562809, 0.381667)",
        "(-0.280000, 1.554811, 0.383561)",
        "(-0.280000, 1.546719, 0.385070)",
        "(-0.280000, 1.538576, 0.386186)",
        "(-0.280000, 1.530389, 0.386909)",
        "(-0.280000, 1.522164, 0.387236)",
        "(-0.280000, 1.513945, 0.387167)",
        "(-0.280000, 1.505726, 0.386702)",
        "(-0.280000, 1.497552, 0.385842)",
        "(-0.280000, 1.489429, 0.384590)",
        "(-0.280000, 1.481363, 0.382946)",
        "(-0.280000, 1.473398, 0.380917)",
        "(-0.280000, 1.465540, 0.378508)",
        "(-0.280000, 1.457796, 0.375719)",
        "(-0.280000, 1.450206, 0.372565)",
        "(-0.280000, 1.442777, 0.369049)",
        "(-0.280000, 1.435515, 0.365173)",
        "(-0.280000, 1.428458, 0.360958)",
        "(-0.280000, 1.421603, 0.356401)",
        "(-0.280000, 1.414985, 0.351527)",
        "(-0.280000, 1.408610, 0.346340)",
        "(-0.280000, 1.402482, 0.340843)",
        "(-0.280000, 1.396636, 0.335066)",
        "(-0.280000, 1.391074, 0.329015)",
        "(-0.280000, 1.385802, 0.322692)",
        "(-0.280000, 1.380849, 0.316134)",
        "(-0.280000, 1.376217, 0.309344)",
        "(-0.280000, 1.371911, 0.302328)",
        "(-0.280000, 1.367954, 0.295125)",
        "(-0.280000, 1.364348, 0.287738)",
        "(-0.280000, 1.361098, 0.280176)",
        "(-0.280000, 1.358220, 0.272477)",
        "(-0.280000, 1.355712, 0.264637)",
        "(-0.280000, 1.353589, 0.256696)",
        "(-0.280000, 1.351850, 0.248663)",
        "(-0.280000, 1.350498, 0.240544)",
        "(-0.280000, 1.349540, 0.232380)",
        "(-0.280000, 1.348977, 0.224181)",
        "(-0.280000, 1.348809, 0.215951)",
        "(-0.280000, 1.349037, 0.207735)",
        "(-0.280000, 1.349660, 0.199539)",
        "(-0.280000, 1.350679, 0.191371)",
        "(-0.280000, 1.352089, 0.183274)",
        "(-0.280000, 1.353889, 0.175241)",
        "(-0.280000, 1.356071, 0.167317)",
        "(-0.280000, 1.358633, 0.159507)",
        "(-0.280000, 1.361571, 0.151818)",
        "(-0.280000, 1.364872, 0.144291)",
        "(-0.280000, 1.368532, 0.136931)",
        "(-0.280000, 1.372548, 0.129746)",
        "(-0.280000, 1.376899, 0.122773)",
        "(-0.280000, 1.381580, 0.116017)",
        "(-0.280000, 1.386589, 0.109485)",
        "(-0.280000, 1.391899, 0.103211)",
        "(-0.280000, 1.397505, 0.097200)",
        "(-0.280000, 1.403402, 0.091458)",
        "(-0.280000, 1.409561, 0.086015)",
        "(-0.280000, 1.415984, 0.080866)",
        "(-0.280000, 1.422637, 0.076041)",
        "(-0.280000, 1.429516, 0.071542)",
        "(-0.280000, 1.436613, 0.067372)",
        "(-0.280000, 1.443893, 0.063556)",
        "(-0.280000, 1.451347, 0.060094)",
        "(-0.280000, 1.458972, 0.056991)",
        "(-0.280000, 1.466725, 0.054263)",
        "(-0.280000, 1.474600, 0.051911)",
        "(-0.280000, 1.482592, 0.049938)",
        "(-0.280000, 1.490657, 0.048356)",
        "(-0.280000, 1.498802, 0.047161)",
        "(-0.280000, 1.506982, 0.046362)",
        "(-0.280000, 1.515191, 0.045958)",
        "(-0.280000, 1.523423, 0.045949)",
        "(-0.280000, 1.531633, 0.046336)",
        "(-0.280000, 1.539814, 0.047119)",
        "(-0.280000, 1.547961, 0.048296)",
        "(-0.280000, 1.556030, 0.049862)",
        "(-0.280000, 1.564014, 0.051815)",
        "(-0.280000, 1.571906, 0.054154)",
        "(-0.280000, 1.579665, 0.056866)",
        "(-0.280000, 1.587284, 0.059948)",
        "(-0.280000, 1.594758, 0.063399)",
        "(-0.280000, 1.602045, 0.067201)",
        "(-0.280000, 1.609151, 0.071355)",
        "(-0.280000, 1.616039, 0.075840)",
        "(-0.280000, 1.622702, 0.080652)",
        "(-0.280000, 1.629136, 0.085786)",
        "(-0.280000, 1.635306, 0.091217)",
        "(-0.280000, 1.641207, 0.096938)",
        "(-0.280000, 1.646834, 0.102946)",
        "(-0.280000, 1.652163, 0.109204)",
        "(-0.280000, 1.657225, 0.115681)",
        "(-0.280000, 1.662052, 0.122360)",
        "(-0.280000, 1.666650, 0.129197)",
        "(-0.280000, 1.671051, 0.136204)",
        "(-0.280000, 1.675252, 0.143355)",
        "(-0.280000, 1.679266, 0.150663)",
        "(-0.280000, 1.683097, 0.158144)",
        "(-0.280000, 1.686725, 0.165784)",
        "(-0.280000, 1.690142, 0.173600)",
        "(-0.280000, 1.692598, 0.181762)",
        "(-0.280000, 1.694073, 0.190136)",
        "(-0.280000, 1.695144, 0.198572)",
        "(-0.280000, 1.695808, 0.207062)",
        "(-0.280000, 1.696062, 0.215562)",
        "(-0.280000, 1.695906, 0.224064)",
        "(-0.280000, 1.695340, 0.232562)",
        "(-0.280000, 1.694367, 0.241009)",
        "(-0.280000, 1.692985, 0.249413)",
        "(-0.280000, 1.691204, 0.257727)",
        "(-0.280000, 1.689024, 0.265947)",
        "(-0.280000, 1.686446, 0.274064)",
        "(-0.280000, 1.683485, 0.282035)",
        "(-0.280000, 1.680144, 0.289854)",
        "(-0.280000, 1.676424, 0.297515)",
        "(-0.280000, 1.672346, 0.304977)",
        "(-0.280000, 1.667913, 0.312233)",
        "(-0.280000, 1.663128, 0.319279)",
        "(-0.280000, 1.658018, 0.326075)",
        "(-0.280000, 1.652577, 0.332627)",
        "(-0.280000, 1.646836, 0.338900)",
        "(-0.280000, 1.640800, 0.344889)",
        "(-0.280000, 1.634472, 0.350589)",
        "(-0.280000, 1.627887, 0.355970)",
        "(-0.280000, 1.621051, 0.361027)",
        "(-0.280000, 1.613969, 0.365756)",
        "(-0.280000, 1.606677, 0.370132)",
        "(-0.280000, 1.599184, 0.374151)",
        "(-0.280000, 1.591494, 0.377811)",
        "(-0.280000, 1.583649, 0.381090)",
        "(-0.280000, 1.575654, 0.383989)",
        "(-0.280000, 1.567517, 0.386502)",
        "(-0.280000, 1.559281, 0.388618)",
        "(-0.280000, 1.550940, 0.390336)",
        "(-0.280000, 1.542539, 0.391649)",
        "(-0.280000, 1.534084, 0.392556)",
        "(-0.280000, 1.525582, 0.393055)",
        "(-0.280000, 1.517097, 0.391824)",
        "(-0.280000, 1.508804, 0.389222)",
        "(-0.280000, 1.500745, 0.386225)",
        "(-0.280000, 1.492962, 0.382855)",
        "(-0.280000, 1.485468, 0.379089)",
        "(-0.280000, 1.478285, 0.374908)",
        "(-0.280000, 1.471464, 0.370328)",
        "(-0.280000, 1.465016, 0.365351)",
        "(-0.280000, 1.458987, 0.360019)",
        "(-0.280000, 1.453388, 0.354362)",
        "(-0.280000, 1.448227, 0.348415)",
        "(-0.280000, 1.443526, 0.342245)",
        "(-0.280000, 1.439276, 0.335897)",
        "(-0.280000, 1.435462, 0.329412)",
        "(-0.280000, 1.432079, 0.322864)",
        "(-0.280000, 1.429094, 0.316293)",
        "(-0.280000, 1.426474, 0.309733)",
        "(-0.280000, 1.424188, 0.303246)",
        "(-0.280000, 1.422190, 0.296855)",
        "(-0.280000, 1.420434, 0.290576)",
        "(-0.280000, 1.418877, 0.284446)",
        "(-0.280000, 1.417466, 0.278458)",
        "(-0.280000, 1.416162, 0.272631)",
        "(-0.280000, 1.414917, 0.266949)",
        "(-0.280000, 1.413690, 0.261391)",
        "(-0.280000, 1.412451, 0.255954)",
        "(-0.280000, 1.411169, 0.250602)",
        "(-0.280000, 1.409821, 0.245296)",
        "(-0.280000, 1.408398, 0.240019)",
        "(-0.280000, 1.406892, 0.234725)",
        "(-0.280000, 1.405305, 0.229370)",
        "(-0.280000, 1.403653, 0.223932)",
        "(-0.280000, 1.401951, 0.218361)",
        "(-0.280000, 1.400233, 0.212643)",
        "(-0.280000, 1.398529, 0.206741)",
        "(-0.280000, 1.396880, 0.200626)",
        "(-0.280000, 1.395337, 0.194301)",
        "(-0.280000, 1.393945, 0.187752)",
        "(-0.280000, 1.392756, 0.180967)",
        "(-0.280000, 1.391827, 0.173975)",
        "(-0.280000, 1.391207, 0.166785)",
        "(-0.280000, 1.390947, 0.159408)",
        "(-0.280000, 1.391092, 0.151898)",
        "(-0.280000, 1.391685, 0.144281)",
        "(-0.280000, 1.392760, 0.136588)",
        "(-0.280000, 1.394341, 0.128886)",
        "(-0.280000, 1.396452, 0.121200)",
        "(-0.280000, 1.399094, 0.113597)",
        "(-0.280000, 1.402270, 0.106110)",
        "(-0.280000, 1.405976, 0.098763)",
        "(-0.280000, 1.410182, 0.091609)",
        "(-0.280000, 1.414867, 0.084653)",
        "(-0.280000, 1.420007, 0.077891)",
        "(-0.280000, 1.425555, 0.071338)",
        "(-0.280000, 1.431507, 0.065005)",
        "(-0.280000, 1.438309, 0.059764)",
        "(-0.280000, 1.445953, 0.056038)",
        "(-0.280000, 1.453779, 0.052680)",
        "(-0.280000, 1.461746, 0.049707)",
        "(-0.280000, 1.469846, 0.047120)",
        "(-0.280000, 1.478075, 0.044924)",
        "(-0.280000, 1.486386, 0.043130)",
        "(-0.280000, 1.494775, 0.041737)",
        "(-0.280000, 1.503234, 0.040749)",
        "(-0.280000, 1.511718, 0.040171)",
        "(-0.280000, 1.520219, 0.040002)",
        "(-0.280000, 1.528732, 0.040242)",
        "(-0.280000, 1.537211, 0.040892)",
        "(-0.280000, 1.545648, 0.041949)",
        "(-0.280000, 1.554038, 0.043414)",
        "(-0.280000, 1.562334, 0.045278)",
        "(-0.280000, 1.570544, 0.047543)",
        "(-0.280000, 1.578623, 0.050197)",
        "(-0.280000, 1.586564, 0.053237)",
        "(-0.280000, 1.594362, 0.056662)",
        "(-0.280000, 1.601974, 0.060452)",
        "(-0.280000, 1.609394, 0.064604)",
        "(-0.280000, 1.616617, 0.069116)",
        "(-0.280000, 1.623604, 0.073963)",
        "(-0.280000, 1.630349, 0.079141)",
        "(-0.280000, 1.636847, 0.084646)",
        "(-0.280000, 1.643062, 0.090449)",
        "(-0.280000, 1.649000, 0.096554)",
        "(-0.280000, 1.654628, 0.102929)",
        "(-0.280000, 1.659943, 0.109567)",
        "(-0.280000, 1.664939, 0.116464)",
        "(-0.280000, 1.669591, 0.123582)",
        "(-0.280000, 1.673894, 0.130916)",
        "(-0.280000, 1.677844, 0.138461)",
        "(-0.280000, 1.681422, 0.146175)",
        "(-0.280000, 1.684623, 0.154053)",
        "(-0.280000, 1.687446, 0.162088)",
        "(-0.280000, 1.689304, 0.170392)",
        "(-0.280000, 1.690157, 0.178881)",
        "(-0.280000, 1.690739, 0.187331)",
        "(-0.280000, 1.691067, 0.195717)",
        "(-0.280000, 1.691150, 0.204066)",
        "(-0.280000, 1.690992, 0.212359)",
        "(-0.280000, 1.690591, 0.220611)",
        "(-0.280000, 1.689933, 0.228837)",
        "(-0.280000, 1.689000, 0.237012)",
        "(-0.280000, 1.687763, 0.245139)",
        "(-0.280000, 1.686182, 0.253218)",
        "(-0.280000, 1.684225, 0.261200)",
        "(-0.280000, 1.681886, 0.269080)",
        "(-0.280000, 1.679166, 0.276849)",
        "(-0.280000, 1.676079, 0.284466)",
        "(-0.280000, 1.672624, 0.291938)",
        "(-0.280000, 1.668819, 0.299223)",
        "(-0.280000, 1.664667, 0.306316)",
        "(-0.280000, 1.660171, 0.313212)",
        "(-0.280000, 1.655356, 0.319873)",
        "(-0.280000, 1.650226, 0.326294)",
        "(-0.280000, 1.644784, 0.332471)",
        "(-0.280000, 1.639060, 0.338368)",
        "(-0.280000, 1.633058, 0.343984)",
        "(-0.280000, 1.626783, 0.349312)",
        "(-0.280000, 1.620268, 0.354323)",
        "(-0.280000, 1.613520, 0.359016)",
        "(-0.280000, 1.606543, 0.363384)",
        "(-0.280000, 1.599375, 0.367405)",
        "(-0.280000, 1.592010, 0.371081)",
        "(-0.280000, 1.584488, 0.374394)",
        "(-0.280000, 1.576815, 0.377340)",
        "(-0.280000, 1.568997, 0.379918)",
        "(-0.280000, 1.561077, 0.382112)",
        "(-0.280000, 1.553059, 0.383922)",
        "(-0.280000, 1.544952, 0.385346)",
        "(-0.280000, 1.536798, 0.386377)",
        "(-0.280000, 1.528603, 0.387013)",
        "(-0.280000, 1.520375, 0.387255)",
        "(-0.280000, 1.512157, 0.387100)",
        "(-0.280000, 1.503944, 0.386548)",
        "(-0.280000, 1.495780, 0.385603)",
        "(-0.280000, 1.487670, 0.384266)",
        "(-0.280000, 1.479622, 0.382537)",
        "(-0.280000, 1.471679, 0.380426)",
        "(-0.280000, 1.463846, 0.377934)",
        "(-0.280000, 1.456131, 0.375064)",
        "(-0.280000, 1.448575, 0.371830)",
        "(-0.280000, 1.441183, 0.368236)",
        "(-0.280000, 1.433962, 0.364285)",
        "(-0.280000, 1.426950, 0.359996)",
        "(-0.280000, 1.420153, 0.355375)",
        "(-0.280000, 1.413577, 0.350424)",
        "(-0.280000, 1.407256, 0.345171)",
        "(-0.280000, 1.401187, 0.339610)",
        "(-0.280000, 1.395401, 0.333772)",
        "(-0.280000, 1.389903, 0.327663)",
        "(-0.280000, 1.384698, 0.321286)",
        "(-0.280000, 1.379813, 0.314675)",
        "(-0.280000, 1.375253, 0.307838)",
        "(-0.280000, 1.371020, 0.300777)",
        "(-0.280000, 1.367131, 0.293536)",
        "(-0.280000, 1.363551, 0.286136)",
        "(-0.280000, 1.360242, 0.278590)",
        "(-0.280000, 1.357191, 0.270935)",
        "(-0.280000, 1.354368, 0.263157)",
        "(-0.280000, 1.351770, 0.255281)",
        "(-0.280000, 1.349389, 0.247290)",
        "(-0.280000, 1.347224, 0.239169)",
        "(-0.280000, 1.345290, 0.230936)",
        "(-0.280000, 1.343599, 0.222574)",
        "(-0.280000, 1.342921, 0.214079)",
        "(-0.280000, 1.343247, 0.205581)",
        "(-0.280000, 1.343981, 0.197110)",
        "(-0.280000, 1.345124, 0.188670)",
        "(-0.280000, 1.346669, 0.180309)",
        "(-0.280000, 1.348616, 0.172031)",
        "(-0.280000, 1.350963, 0.163844)",
        "(-0.280000, 1.353697, 0.155792)",
        "(-0.280000, 1.356821, 0.147870)",
        "(-0.280000, 1.360317, 0.140118)",
        "(-0.280000, 1.364183, 0.132544)",
        "(-0.280000, 1.368415, 0.125154)",
        "(-0.280000, 1.372992, 0.117987)",
        "(-0.280000, 1.377908, 0.111049)",
        "(-0.280000, 1.383161, 0.104346)",
        "(-0.280000, 1.388722, 0.097913)",
        "(-0.280000, 1.394587, 0.091755)",
        "(-0.280000, 1.400751, 0.085879)",
        "(-0.280000, 1.407180, 0.080314)",
        "(-0.280000, 1.413881, 0.075058)",
        "(-0.280000, 1.420817, 0.070138)",
        "(-0.280000, 1.427981, 0.065558)",
        "(-0.280000, 1.435369, 0.061321)",
        "(-0.280000, 1.442941, 0.057452)",
        "(-0.280000, 1.450691, 0.053952)",
        "(-0.280000, 1.458612, 0.050824)",
        "(-0.280000, 1.466663, 0.048086)",
        "(-0.280000, 1.474835, 0.045738)",
        "(-0.280000, 1.483125, 0.043784)",
        "(-0.280000, 1.491486, 0.042234)",
        "(-0.280000, 1.499911, 0.041088)",
        "(-0.280000, 1.508396, 0.040349)",
        "(-0.280000, 1.516893, 0.040019)",
        "(-0.280000, 1.525409, 0.040099)",
        "(-0.280000, 1.533898, 0.040589)",
        "(-0.280000, 1.542354, 0.041487)",
        "(-0.280000, 1.550769, 0.042794)",
        "(-0.280000, 1.558803, 0.045788)",
        "(-0.280000, 1.566360, 0.050082)",
        "(-0.280000, 1.573606, 0.054712)",
        "(-0.280000, 1.580505, 0.059640)",
        "(-0.280000, 1.587059, 0.064851)",
        "(-0.280000, 1.593267, 0.070325)",
        "(-0.280000, 1.599107, 0.076016)",
        "(-0.280000, 1.604596, 0.081910)",
        "(-0.280000, 1.609721, 0.087959)",
        "(-0.280000, 1.614500, 0.094139)",
        "(-0.280000, 1.618949, 0.100432)",
        "(-0.280000, 1.623072, 0.106789)",
        "(-0.280000, 1.626893, 0.113197)",
        "(-0.280000, 1.630439, 0.119645)",
        "(-0.280000, 1.633720, 0.126094)",
        "(-0.280000, 1.636765, 0.132543)",
        "(-0.280000, 1.639603, 0.138992)",
        "(-0.280000, 1.642245, 0.145417)",
        "(-0.280000, 1.644719, 0.151829)",
        "(-0.280000, 1.647046, 0.158239)",
        "(-0.280000, 1.649236, 0.164636)",
        "(-0.280000, 1.651308, 0.171050)",
        "(-0.280000, 1.653265, 0.177473)",
        "(-0.280000, 1.655114, 0.183930)",
        "(-0.280000, 1.656858, 0.190445)",
        "(-0.280000, 1.658487, 0.197014)",
        "(-0.280000, 1.659994, 0.203662)",
        "(-0.280000, 1.661369, 0.210412)",
        "(-0.280000, 1.662587, 0.217255)",
        "(-0.280000, 1.663630, 0.224209)",
        "(-0.280000, 1.664472, 0.231290)",
        "(-0.280000, 1.665083, 0.238477)",
        "(-0.280000, 1.665435, 0.245787)",
        "(-0.280000, 1.665493, 0.253189)",
        "(-0.280000, 1.665227, 0.260679)",
        "(-0.280000, 1.664604, 0.268251)",
        "(-0.280000, 1.663595, 0.275855)",
        "(-0.280000, 1.662172, 0.283473)",
        "(-0.280000, 1.660307, 0.291082)",
        "(-0.280000, 1.657986, 0.298622)",
        "(-0.280000, 1.655190, 0.306061)",
        "(-0.280000, 1.651905, 0.313368)",
        "(-0.280000, 1.648137, 0.320474)",
        "(-0.280000, 1.643884, 0.327347)",
        "(-0.280000, 1.639149, 0.333953)",
        "(-0.280000, 1.633964, 0.340230)",
        "(-0.280000, 1.628335, 0.346161)",
        "(-0.280000, 1.622311, 0.351697)",
        "(-0.280000, 1.615917, 0.356825)",
        "(-0.280000, 1.609182, 0.361537)",
        "(-0.280000, 1.602170, 0.365815)",
        "(-0.280000, 1.594915, 0.369674)",
        "(-0.280000, 1.587450, 0.373141)",
        "(-0.280000, 1.579831, 0.376223)",
        "(-0.280000, 1.572057, 0.378889)",
        "(-0.280000, 1.564132, 0.381094)",
        "(-0.280000, 1.556103, 0.382794)",
        "(-0.280000, 1.547979, 0.383966)",
        "(-0.280000, 1.539820, 0.384587)",
        "(-0.280000, 1.531656, 0.384649)",
        "(-0.280000, 1.523517, 0.384150)",
        "(-0.280000, 1.515470, 0.383101)",
        "(-0.280000, 1.507545, 0.381515)",
        "(-0.280000, 1.499768, 0.379412)",
        "(-0.280000, 1.492198, 0.376827)",
        "(-0.280000, 1.484854, 0.373790)",
        "(-0.280000, 1.477750, 0.370333)",
        "(-0.280000, 1.470928, 0.366505)",
        "(-0.280000, 1.464390, 0.362343)",
        "(-0.280000, 1.458136, 0.357881)",
        "(-0.280000, 1.452188, 0.353174)",
        "(-0.280000, 1.446526, 0.348246)",
        "(-0.280000, 1.441158, 0.343149)",
        "(-0.280000, 1.436065, 0.337908)",
        "(-0.280000, 1.431224, 0.332546)",
        "(-0.280000, 1.426633, 0.327104)",
        "(-0.280000, 1.422265, 0.321594)",
        "(-0.280000, 1.418091, 0.316022)",
        "(-0.280000, 1.414104, 0.310418)",
        "(-0.280000, 1.410277, 0.304777)",
        "(-0.280000, 1.406585, 0.299092)",
        "(-0.280000, 1.403021, 0.293378)",
        "(-0.280000, 1.399562, 0.287610)",
        "(-0.280000, 1.396205, 0.281794)",
        "(-0.280000, 1.392939, 0.275910)",
        "(-0.280000, 1.389756, 0.269933)",
        "(-0.280000, 1.386667, 0.263864)",
        "(-0.280000, 1.383672, 0.257679)",
        "(-0.280000, 1.380778, 0.251352)",
        "(-0.280000, 1.378008, 0.244885)",
        "(-0.280000, 1.375376, 0.238257)",
        "(-0.280000, 1.372901, 0.231446)",
        "(-0.280000, 1.370616, 0.224464)",
        "(-0.280000, 1.368543, 0.217297)",
        "(-0.280000, 1.366711, 0.209932)",
        "(-0.280000, 1.365155, 0.202396)",
        "(-0.280000, 1.363900, 0.194674)",
        "(-0.280000, 1.362982, 0.186799)",
        "(-0.280000, 1.362424, 0.178776)",
        "(-0.280000, 1.362254, 0.170611)",
        "(-0.280000, 1.362493, 0.162351)",
        "(-0.280000, 1.363161, 0.154005)",
        "(-0.280000, 1.364273, 0.145586)",
        "(-0.280000, 1.365828, 0.137140)",
        "(-0.280000, 1.367801, 0.128658)",
        "(-0.280000, 1.371160, 0.120765)",
        "(-0.280000, 1.375945, 0.113735)",
        "(-0.280000, 1.381071, 0.106934)",
        "(-0.280000, 1.386510, 0.100398)",
        "(-0.280000, 1.392257, 0.094131)",
        "(-0.280000, 1.398309, 0.088139)",
        "(-0.280000, 1.404633, 0.082454)",
        "(-0.280000, 1.411223, 0.077080)",
        "(-0.280000, 1.418075, 0.072023)",
        "(-0.280000, 1.425152, 0.067308)",
        "(-0.280000, 1.432448, 0.062940)",
        "(-0.280000, 1.439957, 0.058922)",
        "(-0.280000, 1.447639, 0.055277)",
        "(-0.280000, 1.455488, 0.052005)",
        "(-0.280000, 1.463498, 0.049111)",
        "(-0.280000, 1.471625, 0.046609)",
        "(-0.280000, 1.479876, 0.044500)",
        "(-0.280000, 1.488206, 0.042792)",
        "(-0.280000, 1.496609, 0.041488)",
        "(-0.280000, 1.505077, 0.040589)",
        "(-0.280000, 1.513567, 0.040099)",
        "(-0.280000, 1.522070, 0.040019)",
        "(-0.280000, 1.530580, 0.040349)",
        "(-0.280000, 1.539051, 0.041087)",
        "(-0.280000, 1.547477, 0.042233)",
        "(-0.280000, 1.555851, 0.043785)",
        "(-0.280000, 1.564127, 0.045737)",
        "(-0.280000, 1.572313, 0.048088)",
        "(-0.280000, 1.580363, 0.050826)",
        "(-0.280000, 1.588272, 0.053949)",
        "(-0.280000, 1.596033, 0.057455)",
        "(-0.280000, 1.603605, 0.061325)",
        "(-0.280000, 1.610982, 0.065555)",
        "(-0.280000, 1.618158, 0.070142)",
        "(-0.280000, 1.625093, 0.075062)",
        "(-0.280000, 1.631783, 0.080310)",
        "(-0.280000, 1.638223, 0.085883)",
        "(-0.280000, 1.644377, 0.091751)",
        "(-0.280000, 1.650242, 0.097909)",
        "(-0.280000, 1.655812, 0.104351)",
        "(-0.280000, 1.661057, 0.111045)",
        "(-0.280000, 1.665981, 0.117993)",
        "(-0.280000, 1.670557, 0.125160)",
        "(-0.280000, 1.674783, 0.132539)",
        "(-0.280000, 1.678654, 0.140125)",
        "(-0.280000, 1.680996, 0.148364)",
        "(-0.280000, 1.681889, 0.157026)",
        "(-0.280000, 1.682374, 0.165614)",
        "(-0.280000, 1.682421, 0.174093)",
        "(-0.280000, 1.682038, 0.182457)",
        "(-0.280000, 1.681239, 0.190695)",
        "(-0.280000, 1.680048, 0.198762)",
        "(-0.280000, 1.678486, 0.206663)",
        "(-0.280000, 1.676587, 0.214361)",
        "(-0.280000, 1.674377, 0.221854)",
        "(-0.280000, 1.671885, 0.229146)",
        "(-0.280000, 1.669148, 0.236212)",
        "(-0.280000, 1.666193, 0.243063)",
        "(-0.280000, 1.663045, 0.249713)",
        "(-0.280000, 1.659740, 0.256151)",
        "(-0.280000, 1.656298, 0.262397)",
        "(-0.280000, 1.652734, 0.268474)",
        "(-0.280000, 1.649074, 0.274380)",
        "(-0.280000, 1.645328, 0.280141)",
        "(-0.280000, 1.641496, 0.285782)",
        "(-0.280000, 1.637594, 0.291305)",
        "(-0.280000, 1.633610, 0.296741)",
        "(-0.280000, 1.629551, 0.302090)",
        "(-0.280000, 1.625402, 0.307371)",
        "(-0.280000, 1.621143, 0.312601)",
        "(-0.280000, 1.616774, 0.317770)",
        "(-0.280000, 1.612270, 0.322886)",
        "(-0.280000, 1.607604, 0.327954)",
        "(-0.280000, 1.602772, 0.332951)",
        "(-0.280000, 1.597747, 0.337870)",
        "(-0.280000, 1.592502, 0.342701)",
        "(-0.280000, 1.587036, 0.347406)",
        "(-0.280000, 1.581317, 0.351973)",
        "(-0.280000, 1.575352, 0.356357)",
        "(-0.280000, 1.569126, 0.360530)",
        "(-0.280000, 1.562625, 0.364460)",
        "(-0.280000, 1.555871, 0.368097)",
        "(-0.280000, 1.548864, 0.371407)",
        "(-0.280000, 1.541605, 0.374353)",
        "(-0.280000, 1.534134, 0.376889)",
        "(-0.280000, 1.526468, 0.378981)",
        "(-0.280000, 1.518621, 0.380599)",
        "(-0.280000, 1.510654, 0.381709)",
        "(-0.280000, 1.502593, 0.382289)",
        "(-0.280000, 1.494466, 0.382321)",
        "(-0.280000, 1.486341, 0.381796)",
        "(-0.280000, 1.478237, 0.380709)",
        "(-0.280000, 1.470221, 0.379070)",
        "(-0.280000, 1.462319, 0.376892)",
        "(-0.280000, 1.454555, 0.374195)",
        "(-0.280000, 1.446980, 0.371018)",
        "(-0.280000, 1.439602, 0.367400)",
        "(-0.280000, 1.432419, 0.363380)",
        "(-0.280000, 1.425457, 0.359011)",
        "(-0.280000, 1.418743, 0.354273)",
        "(-0.280000, 1.412313, 0.349142)",
        "(-0.280000, 1.406232, 0.343631)",
        "(-0.280000, 1.400523, 0.337733)",
        "(-0.280000, 1.395240, 0.331485)",
        "(-0.280000, 1.390407, 0.324905)",
        "(-0.280000, 1.386043, 0.318017)",
        "(-0.280000, 1.382179, 0.310881)",
        "(-0.280000, 1.378821, 0.303529)",
        "(-0.280000, 1.375970, 0.295994)",
        "(-0.280000, 1.373630, 0.288345)",
        "(-0.280000, 1.371789, 0.280614)",
        "(-0.280000, 1.370429, 0.272831)",
        "(-0.280000, 1.369534, 0.265060)",
        "(-0.280000, 1.369077, 0.257323)",
        "(-0.280000, 1.369030, 0.249641)",
        "(-0.280000, 1.369360, 0.242063)",
        "(-0.280000, 1.370037, 0.234587)",
        "(-0.280000, 1.371023, 0.227250)",
        "(-0.280000, 1.372286, 0.220053)",
        "(-0.280000, 1.373796, 0.212989)",
        "(-0.280000, 1.375517, 0.206080)",
        "(-0.280000, 1.377424, 0.199311)",
        "(-0.280000, 1.379494, 0.192665)",
        "(-0.280000, 1.381700, 0.186150)",
        "(-0.280000, 1.384030, 0.179744)",
        "(-0.280000, 1.386473, 0.173421)",
        "(-0.280000, 1.389017, 0.167186)",
        "(-0.280000, 1.391665, 0.161003)",
        "(-0.280000, 1.394412, 0.154876)",
        "(-0.280000, 1.397267, 0.148782)",
        "(-0.280000, 1.400247, 0.142700)",
        "(-0.280000, 1.403355, 0.136642)",
        "(-0.280000, 1.406613, 0.130591)",
        "(-0.280000, 1.410046, 0.124539)",
        "(-0.280000, 1.413664, 0.118506)",
        "(-0.280000, 1.417494, 0.112490)",
        "(-0.280000, 1.421564, 0.106494)",
        "(-0.280000, 1.425883, 0.100551)",
        "(-0.280000, 1.430477, 0.094673)",
        "(-0.280000, 1.435372, 0.088874)",
        "(-0.280000, 1.440568, 0.083198)",
        "(-0.280000, 1.446092, 0.077657)",
        "(-0.280000, 1.451935, 0.072299)",
        "(-0.280000, 1.458111, 0.067147)",
        "(-0.280000, 1.464628, 0.062226)",
        "(-0.280000, 1.471463, 0.057581)",
        "(-0.280000, 1.478618, 0.053233)",
        "(-0.280000, 1.486092, 0.049202)",
        "(-0.280000, 1.493851, 0.045531)",
        "(-0.280000, 1.501891, 0.042275)",
        "(-0.280000, 1.510243, 0.040242)",
        "(-0.280000, 1.518743, 0.040002)",
        "(-0.280000, 1.527258, 0.040171)",
        "(-0.280000, 1.535741, 0.040750)",
        "(-0.280000, 1.544187, 0.041737)",
        "(-0.280000, 1.552589, 0.043131)",
        "(-0.280000, 1.560901, 0.044926)",
        "(-0.280000, 1.569116, 0.047119)",
        "(-0.280000, 1.577229, 0.049709)",
        "(-0.280000, 1.585196, 0.052682)",
        "(-0.280000, 1.593010, 0.056036)",
        "(-0.280000, 1.600665, 0.059768)",
        "(-0.280000, 1.608121, 0.063858)",
        "(-0.280000, 1.615370, 0.068302)",
        "(-0.280000, 1.622408, 0.073098)",
        "(-0.280000, 1.629196, 0.078219)",
        "(-0.280000, 1.635740, 0.083670)",
        "(-0.280000, 1.642004, 0.089421)",
        "(-0.280000, 1.647983, 0.095466)",
        "(-0.280000, 1.653667, 0.101809)",
        "(-0.280000, 1.657520, 0.109577)",
        "(-0.280000, 1.660896, 0.117479)",
        "(-0.280000, 1.663815, 0.125481)",
        "(-0.280000, 1.666293, 0.133521)",
        "(-0.280000, 1.668359, 0.141572)",
        "(-0.280000, 1.670047, 0.149618)",
        "(-0.280000, 1.671384, 0.157609)",
        "(-0.280000, 1.672407, 0.165550)",
        "(-0.280000, 1.673148, 0.173404)",
        "(-0.280000, 1.673642, 0.181174)",
        "(-0.280000, 1.673922, 0.188872)",
        "(-0.280000, 1.674017, 0.196477)",
        "(-0.280000, 1.673955, 0.204009)",
        "(-0.280000, 1.673759, 0.211492)",
        "(-0.280000, 1.673446, 0.218920)",
        "(-0.280000, 1.673030, 0.226321)",
        "(-0.280000, 1.672517, 0.233728)",
        "(-0.280000, 1.671908, 0.241139)",
        "(-0.280000, 1.671197, 0.248585)",
        "(-0.280000, 1.670371, 0.256097)",
        "(-0.280000, 1.669413, 0.263667)",
        "(-0.280000, 1.668295, 0.271329)",
        "(-0.280000, 1.666989, 0.279066)",
        "(-0.280000, 1.665458, 0.286888)",
        "(-0.280000, 1.663658, 0.294799)",
        "(-0.280000, 1.661550, 0.302757)",
        "(-0.280000, 1.659086, 0.310744)",
        "(-0.280000, 1.656215, 0.318733)",
        "(-0.280000, 1.652913, 0.326661)",
        "(-0.280000, 1.649194, 0.334535)",
        "(-0.280000, 1.644245, 0.341542)",
        "(-0.280000, 1.638084, 0.347404)",
        "(-0.280000, 1.631639, 0.352970)",
        "(-0.280000, 1.624942, 0.358211)",
        "(-0.280000, 1.618002, 0.363124)",
        "(-0.280000, 1.610821, 0.367703)",
        "(-0.280000, 1.603440, 0.371925)",
        "(-0.280000, 1.595864, 0.375787)",
        "(-0.280000, 1.588099, 0.379284)",
        "(-0.280000, 1.580187, 0.382399)",
        "(-0.280000, 1.572133, 0.385129)",
        "(-0.280000, 1.563946, 0.387472)",
        "(-0.280000, 1.555667, 0.389414)",
        "(-0.280000, 1.547304, 0.390955)",
        "(-0.280000, 1.538864, 0.392094)",
        "(-0.280000, 1.530393, 0.392824)",
        "(-0.280000, 1.521882, 0.393145)",
        "(-0.280000, 1.513379, 0.393055)",
        "(-0.280000, 1.504890, 0.392557)",
        "(-0.280000, 1.496423, 0.391648)",
        "(-0.280000, 1.488021, 0.390335)",
        "(-0.280000, 1.479693, 0.388619)",
        "(-0.280000, 1.471444, 0.386500)",
        "(-0.280000, 1.463320, 0.383991)",
        "(-0.280000, 1.455325, 0.381093)",
        "(-0.280000, 1.447468, 0.377808)",
        "(-0.280000, 1.439789, 0.374154)",
        "(-0.280000, 1.432285, 0.370128)",
        "(-0.280000, 1.424994, 0.365752)",
        "(-0.280000, 1.417922, 0.361030)",
        "(-0.280000, 1.411075, 0.355965)",
        "(-0.280000, 1.404491, 0.350585)",
        "(-0.280000, 1.398173, 0.344893)",
        "(-0.280000, 1.392127, 0.338895)",
        "(-0.280000, 1.386386, 0.332622)",
        "(-0.280000, 1.380954, 0.326080)",
        "(-0.280000, 1.375836, 0.319273)",
        "(-0.280000, 1.371058, 0.312238)",
        "(-0.280000, 1.366625, 0.304982)",
        "(-0.280000, 1.362541, 0.297509)",
        "(-0.280000, 1.358827, 0.289860)",
        "(-0.280000, 1.355480, 0.282028)",
        "(-0.280000, 1.352520, 0.274057)",
        "(-0.280000, 1.349946, 0.265952)",
        "(-0.280000, 1.347763, 0.257720)",
        "(-0.280000, 1.347214, 0.249173)",
        "(-0.280000, 1.348168, 0.240517)",
        "(-0.280000, 1.349507, 0.232020)",
        "(-0.280000, 1.351250, 0.223722)",
        "(-0.280000, 1.353390, 0.215628)",
        "(-0.280000, 1.355910, 0.207744)",
        "(-0.280000, 1.358777, 0.200110)",
        "(-0.280000, 1.361971, 0.192716)",
        "(-0.280000, 1.365452, 0.185593)",
        "(-0.280000, 1.369193, 0.178735)",
        "(-0.280000, 1.373169, 0.172133)",
        "(-0.280000, 1.377335, 0.165804)",
        "(-0.280000, 1.381669, 0.159731)",
        "(-0.280000, 1.386150, 0.153895)",
        "(-0.280000, 1.390739, 0.148300)",
        "(-0.280000, 1.395422, 0.142921)",
        "(-0.280000, 1.400189, 0.137733)",
        "(-0.280000, 1.405012, 0.132732)",
        "(-0.280000, 1.409890, 0.127892)",
        "(-0.280000, 1.414826, 0.123186)",
        "(-0.280000, 1.419805, 0.118612)",
        "(-0.280000, 1.424847, 0.114138)",
        "(-0.280000, 1.429944, 0.109767)",
        "(-0.280000, 1.435114, 0.105481)",
        "(-0.280000, 1.440381, 0.101267)",
        "(-0.280000, 1.445742, 0.097137)",
        "(-0.280000, 1.451225, 0.093086)",
        "(-0.280000, 1.456855, 0.089117)",
        "(-0.280000, 1.462633, 0.085253)",
        "(-0.280000, 1.468583, 0.081506)",
        "(-0.280000, 1.474729, 0.077890)",
        "(-0.280000, 1.481065, 0.074445)",
        "(-0.280000, 1.487619, 0.071187)",
        "(-0.280000, 1.494375, 0.068161)",
        "(-0.280000, 1.501342, 0.065397)",
        "(-0.280000, 1.508526, 0.062927)",
        "(-0.280000, 1.515895, 0.060797)",
        "(-0.280000, 1.523443, 0.059041)",
        "(-0.280000, 1.531161, 0.057693)",
        "(-0.280000, 1.538998, 0.056791)",
        "(-0.280000, 1.546934, 0.056364)",
        "(-0.280000, 1.554944, 0.056438)",
        "(-0.280000, 1.562966, 0.057035)",
        "(-0.280000, 1.570968, 0.058170)",
        "(-0.280000, 1.578919, 0.059853)",
        "(-0.280000, 1.586750, 0.062081)",
        "(-0.280000, 1.594442, 0.064854)",
        "(-0.280000, 1.601932, 0.068148)",
        "(-0.280000, 1.609196, 0.071944)",
        "(-0.280000, 1.616216, 0.076220)",
        "(-0.280000, 1.622950, 0.080923)",
        "(-0.280000, 1.629398, 0.086018)",
        "(-0.280000, 1.635571, 0.091463)",
        "(-0.280000, 1.641466, 0.097190)",
        "(-0.280000, 1.647115, 0.103163)",
        "(-0.280000, 1.652549, 0.109357)",
        "(-0.280000, 1.657771, 0.115731)",
        "(-0.280000, 1.662812, 0.122293)",
        "(-0.280000, 1.667668, 0.129017)",
        "(-0.280000, 1.672351, 0.135915)",
        "(-0.280000, 1.676869, 0.143002)",
        "(-0.280000, 1.681200, 0.150266)",
        "(-0.280000, 1.685338, 0.157726)",
        "(-0.280000, 1.688551, 0.165620)",
        "(-0.280000, 1.690809, 0.173818)",
        "(-0.280000, 1.692669, 0.182116)",
        "(-0.280000, 1.694129, 0.190506)",
        "(-0.280000, 1.695182, 0.198944)",
        "(-0.280000, 1.695827, 0.207423)",
        "(-0.280000, 1.696063, 0.215936)",
        "(-0.280000, 1.695890, 0.224438)",
        "(-0.280000, 1.695306, 0.232934)",
        "(-0.280000, 1.694314, 0.241380)",
        "(-0.280000, 1.692918, 0.249767)",
        "(-0.280000, 1.691116, 0.258091)",
        "(-0.280000, 1.688919, 0.266306)",
        "(-0.280000, 1.686328, 0.274405)",
        "(-0.280000, 1.683346, 0.282382)",
        "(-0.280000, 1.679988, 0.290195)",
        "(-0.280000, 1.676258, 0.297836)",
        "(-0.280000, 1.672158, 0.305301)",
        "(-0.280000, 1.667710, 0.312548)",
        "(-0.280000, 1.662910, 0.319583)",
        "(-0.280000, 1.657785, 0.326368)",
        "(-0.280000, 1.652340, 0.332899)",
        "(-0.280000, 1.646577, 0.339170)",
        "(-0.280000, 1.640528, 0.345146)",
        "(-0.280000, 1.634198, 0.350824)",
        "(-0.280000, 1.627592, 0.356199)",
        "(-0.280000, 1.620745, 0.361242)",
        "(-0.280000, 1.613663, 0.365949)",
        "(-0.280000, 1.606352, 0.370316)",
        "(-0.280000, 1.598850, 0.374320)",
        "(-0.280000, 1.591164, 0.377958)",
        "(-0.280000, 1.583300, 0.381226)",
        "(-0.280000, 1.575300, 0.384107)",
        "(-0.280000, 1.567157, 0.386604)",
        "(-0.280000, 1.558917, 0.388702)",
        "(-0.280000, 1.550585, 0.390400)",
        "(-0.280000, 1.542168, 0.391698)",
        "(-0.280000, 1.533605, 0.391271)",
        "(-0.280000, 1.525104, 0.389461)",
        "(-0.280000, 1.516798, 0.387236)",
        "(-0.280000, 1.508732, 0.384622)",
        "(-0.280000, 1.500910, 0.381635)",
        "(-0.280000, 1.493338, 0.378293)",
        "(-0.280000, 1.486052, 0.374632)",
        "(-0.280000, 1.479038, 0.370672)",
        "(-0.280000, 1.472325, 0.366454)",
        "(-0.280000, 1.465903, 0.362007)",
        "(-0.280000, 1.459760, 0.357353)",
        "(-0.280000, 1.453909, 0.352538)",
        "(-0.280000, 1.448330, 0.347584)",
        "(-0.280000, 1.443002, 0.342509)",
        "(-0.280000, 1.437926, 0.337352)",
        "(-0.280000, 1.433074, 0.332125)",
        "(-0.280000, 1.428421, 0.326834)",
        "(-0.280000, 1.423961, 0.321508)",
        "(-0.280000, 1.419666, 0.316144)",
        "(-0.280000, 1.415510, 0.310736)",
        "(-0.280000, 1.411490, 0.305299)",
        "(-0.280000, 1.407577, 0.299811)",
        "(-0.280000, 1.403771, 0.294279)",
        "(-0.280000, 1.400058, 0.288683)",
        "(-0.280000, 1.396427, 0.283000)",
        "(-0.280000, 1.392889, 0.277230)",
        "(-0.280000, 1.389444, 0.271348)",
        "(-0.280000, 1.386094, 0.265329)",
        "(-0.280000, 1.382865, 0.259174)",
        "(-0.280000, 1.379770, 0.252860)",
        "(-0.280000, 1.376828, 0.246364)",
        "(-0.280000, 1.374074, 0.239698)",
        "(-0.280000, 1.371531, 0.232835)",
        "(-0.280000, 1.369238, 0.225797)",
        "(-0.280000, 1.367229, 0.218576)",
        "(-0.280000, 1.365535, 0.211170)",
        "(-0.280000, 1.364200, 0.203617)",
        "(-0.280000, 1.363255, 0.195925)",
        "(-0.280000, 1.362733, 0.188108)",
        "(-0.280000, 1.362668, 0.180219)",
        "(-0.280000, 1.363085, 0.172283)",
        "(-0.280000, 1.364009, 0.164325)",
        "(-0.280000, 1.365454, 0.156412)",
        "(-0.280000, 1.367432, 0.148576)",
        "(-0.280000, 1.369949, 0.140848)",
        "(-0.280000, 1.372996, 0.133298)",
        "(-0.280000, 1.376570, 0.125944)",
        "(-0.280000, 1.380640, 0.118845)",
        "(-0.280000, 1.385186, 0.112025)",
        "(-0.280000, 1.390182, 0.105499)",
        "(-0.280000, 1.395574, 0.099302)",
        "(-0.280000, 1.401324, 0.093431)",
        "(-0.280000, 1.407393, 0.087871)",
        "(-0.280000, 1.413725, 0.082631)",
        "(-0.280000, 1.420329, 0.077741)",
        "(-0.280000, 1.427218, 0.073245)",
        "(-0.280000, 1.434358, 0.069198)",
        "(-0.280000, 1.441749, 0.065627)",
        "(-0.280000, 1.449339, 0.062570)",
        "(-0.280000, 1.457102, 0.060044)",
        "(-0.280000, 1.465012, 0.058060)",
        "(-0.280000, 1.472999, 0.056629)",
        "(-0.280000, 1.481033, 0.055746)",
        "(-0.280000, 1.489082, 0.055401)",
        "(-0.280000, 1.497079, 0.055578)",
        "(-0.280000, 1.504998, 0.056254)",
        "(-0.280000, 1.512814, 0.057404)",
        "(-0.280000, 1.520474, 0.058992)",
        "(-0.280000, 1.527964, 0.060984)",
        "(-0.280000, 1.535273, 0.063348)",
        "(-0.280000, 1.542365, 0.066038)",
        "(-0.280000, 1.549253, 0.069025)",
        "(-0.280000, 1.555910, 0.072262)",
        "(-0.280000, 1.562348, 0.075719)",
        "(-0.280000, 1.568582, 0.079368)",
        "(-0.280000, 1.574603, 0.083169)",
        "(-0.280000, 1.580432, 0.087102)",
        "(-0.280000, 1.586094, 0.091151)",
        "(-0.280000, 1.591588, 0.095290)",
        "(-0.280000, 1.596941, 0.099510)",
        "(-0.280000, 1.602178, 0.103814)",
        "(-0.280000, 1.607301, 0.108184)",
        "(-0.280000, 1.612342, 0.112638)",
        "(-0.280000, 1.617299, 0.117168)",
        "(-0.280000, 1.622190, 0.121790)",
        "(-0.280000, 1.627030, 0.126526)",
        "(-0.280000, 1.631808, 0.131378)",
        "(-0.280000, 1.636532, 0.136369)",
        "(-0.280000, 1.641202, 0.141527)",
        "(-0.280000, 1.645797, 0.146854)",
        "(-0.280000, 1.650308, 0.152377)",
        "(-0.280000, 1.654725, 0.158122)",
        "(-0.280000, 1.659014, 0.164087)",
        "(-0.280000, 1.663155, 0.170294)",
        "(-0.280000, 1.667126, 0.176760)",
        "(-0.280000, 1.670887, 0.183474)",
        "(-0.280000, 1.674416, 0.190456)",
        "(-0.280000, 1.677671, 0.197685)",
        "(-0.280000, 1.680626, 0.205165)",
        "(-0.280000, 1.683255, 0.212897)",
        "(-0.280000, 1.685523, 0.220844)",
        "(-0.280000, 1.687407, 0.229001)",
        "(-0.280000, 1.688891, 0.237363)",
        "(-0.280000, 1.689961, 0.245884)",
        "(-0.280000, 1.690643, 0.254565)",
        "(-0.280000, 1.689825, 0.263105)",
        "(-0.280000, 1.687388, 0.271251)",
        "(-0.280000, 1.684557, 0.279283)",
        "(-0.280000, 1.681347, 0.287158)",
        "(-0.280000, 1.677761, 0.294868)",
        "(-0.280000, 1.673802, 0.302409)",
        "(-0.280000, 1.669492, 0.309738)",
        "(-0.280000, 1.664833, 0.316852)",
        "(-0.280000, 1.659829, 0.323743)",
        "(-0.280000, 1.654507, 0.330376)",
        "(-0.280000, 1.648872, 0.336744)",
        "(-0.280000, 1.642928, 0.342843)",
        "(-0.280000, 1.636707, 0.348639)",
        "(-0.280000, 1.630213, 0.354129)",
        "(-0.280000, 1.623452, 0.359308)",
        "(-0.280000, 1.616461, 0.364148)",
        "(-0.280000, 1.609233, 0.368652)",
        "(-0.280000, 1.601808, 0.372797)",
        "(-0.280000, 1.594192, 0.376579)",
        "(-0.280000, 1.586390, 0.379995)",
        "(-0.280000, 1.578446, 0.383026)",
        "(-0.280000, 1.570364, 0.385672)",
        "(-0.280000, 1.562152, 0.387928)",
        "(-0.280000, 1.553854, 0.389784)",
        "(-0.280000, 1.545476, 0.391237)",
        "(-0.280000, 1.537024, 0.392288)",
        "(-0.280000, 1.528545, 0.392928)",
        "(-0.280000, 1.520032, 0.393160)",
        "(-0.280000, 1.511530, 0.392982)",
        "(-0.280000, 1.503047, 0.392394)",
        "(-0.280000, 1.494589, 0.391397)",
        "(-0.280000, 1.486202, 0.389996)",
        "(-0.280000, 1.477892, 0.388193)",
        "(-0.280000, 1.469666, 0.385988)",
        "(-0.280000, 1.461568, 0.383393)",
        "(-0.280000, 1.453605, 0.380411)",
        "(-0.280000, 1.445782, 0.377044)",
        "(-0.280000, 1.438143, 0.373310)",
        "(-0.280000, 1.430692, 0.369212)",
        "(-0.280000, 1.423436, 0.364754)",
        "(-0.280000, 1.416414, 0.359958)",
        "(-0.280000, 1.409620, 0.354821)",
        "(-0.280000, 1.403093, 0.349372)",
        "(-0.280000, 1.396835, 0.343615)",
        "(-0.280000, 1.390852, 0.337553)",
        "(-0.280000, 1.386131, 0.330407)",
        "(-0.280000, 1.382662, 0.322419)",
        "(-0.280000, 1.379606, 0.314379)",
        "(-0.280000, 1.377006, 0.306306)",
        "(-0.280000, 1.374895, 0.298190)",
        "(-0.280000, 1.373300, 0.290032)",
        "(-0.280000, 1.372244, 0.281884)",
        "(-0.280000, 1.371733, 0.273755)",
        "(-0.280000, 1.371765, 0.265706)",
        "(-0.280000, 1.372324, 0.257767)",
        "(-0.280000, 1.373391, 0.249966)",
        "(-0.280000, 1.374928, 0.242363)",
        "(-0.280000, 1.376897, 0.234981)",
        "(-0.280000, 1.379256, 0.227838)",
        "(-0.280000, 1.381946, 0.220976)",
        "(-0.280000, 1.384918, 0.214398)",
        "(-0.280000, 1.388120, 0.208102)",
        "(-0.280000, 1.391489, 0.202106)",
        "(-0.280000, 1.394976, 0.196389)",
        "(-0.280000, 1.398537, 0.190927)",
        "(-0.280000, 1.402117, 0.185714)",
        "(-0.280000, 1.405689, 0.180705)",
        "(-0.280000, 1.409208, 0.175881)",
        "(-0.280000, 1.412658, 0.171198)",
        "(-0.280000, 1.416027, 0.166611)",
        "(-0.280000, 1.419297, 0.162093)",
        "(-0.280000, 1.422475, 0.157599)",
        "(-0.280000, 1.425574, 0.153087)",
        "(-0.280000, 1.428602, 0.148537)",
        "(-0.280000, 1.431588, 0.143914)",
        "(-0.280000, 1.434567, 0.139189)",
        "(-0.280000, 1.437565, 0.134361)",
        "(-0.280000, 1.440630, 0.129407)",
        "(-0.280000, 1.443795, 0.124344)",
        "(-0.280000, 1.447108, 0.119171)",
        "(-0.280000, 1.450617, 0.113899)",
        "(-0.280000, 1.454353, 0.108567)",
        "(-0.280000, 1.458358, 0.103201)",
        "(-0.280000, 1.462674, 0.097833)",
        "(-0.280000, 1.467317, 0.092523)",
        "(-0.280000, 1.472313, 0.087315)",
        "(-0.280000, 1.477686, 0.082254)",
        "(-0.280000, 1.483428, 0.077411)",
        "(-0.280000, 1.489544, 0.072832)",
        "(-0.280000, 1.496036, 0.068567)",
        "(-0.280000, 1.502868, 0.064676)",
        "(-0.280000, 1.510038, 0.061193)",
        "(-0.280000, 1.517495, 0.058165)",
        "(-0.280000, 1.525217, 0.055614)",
        "(-0.280000, 1.533184, 0.053555)",
        "(-0.280000, 1.541336, 0.051998)",
        "(-0.280000, 1.549654, 0.050932)",
        "(-0.280000, 1.558128, 0.050336)",
        "(-0.280000, 1.566712, 0.050185)",
        "(-0.280000, 1.575398, 0.050482)",
        "(-0.280000, 1.583823, 0.052139)",
        "(-0.280000, 1.591665, 0.055427)",
        "(-0.280000, 1.599352, 0.059094)",
        "(-0.280000, 1.606841, 0.063122)",
        "(-0.280000, 1.614127, 0.067505)",
        "(-0.280000, 1.621205, 0.072242)",
        "(-0.280000, 1.628036, 0.077307)",
        "(-0.280000, 1.634615, 0.082694)",
        "(-0.280000, 1.640936, 0.088401)",
        "(-0.280000, 1.646966, 0.094396)",
        "(-0.280000, 1.652701, 0.100675)",
        "(-0.280000, 1.658134, 0.107233)",
        "(-0.280000, 1.663237, 0.114035)",
        "(-0.280000, 1.668008, 0.121074)",
        "(-0.280000, 1.672440, 0.128347)",
        "(-0.280000, 1.676510, 0.135812)",
        "(-0.280000, 1.680222, 0.143477)",
        "(-0.280000, 1.683555, 0.151300)",
        "(-0.280000, 1.686507, 0.159275)",
        "(-0.280000, 1.689076, 0.167395)",
        "(-0.280000, 1.691247, 0.175616)",
        "(-0.280000, 1.693020, 0.183933)",
        "(-0.280000, 1.694392, 0.192338)",
        "(-0.280000, 1.695357, 0.200786)",
        "(-0.280000, 1.695913, 0.209271)",
        "(-0.280000, 1.696060, 0.217787)",
        "(-0.280000, 1.695798, 0.226286)",
        "(-0.280000, 1.695125, 0.234776)",
        "(-0.280000, 1.694045, 0.243210)",
        "(-0.280000, 1.692561, 0.251583)",
        "(-0.280000, 1.690672, 0.259887)",
        "(-0.280000, 1.688388, 0.268078)",
        "(-0.280000, 1.685713, 0.276150)",
        "(-0.280000, 1.682648, 0.284096)",
        "(-0.280000, 1.679208, 0.291872)",
        "(-0.280000, 1.675398, 0.299475)",
        "(-0.280000, 1.671220, 0.306896)",
        "(-0.280000, 1.666203, 0.313769)",
        "(-0.280000, 1.660385, 0.320008)",
        "(-0.280000, 1.654418, 0.326019)",
        "(-0.280000, 1.648330, 0.331796)",
        "(-0.280000, 1.642108, 0.337365)",
        "(-0.280000, 1.635771, 0.342716)",
        "(-0.280000, 1.629303, 0.347857)",
        "(-0.280000, 1.622686, 0.352788)",
        "(-0.280000, 1.615926, 0.357478)",
        "(-0.280000, 1.609001, 0.361908)",
        "(-0.280000, 1.601886, 0.366048)",
        "(-0.280000, 1.594591, 0.369834)",
        "(-0.280000, 1.587103, 0.373219)",
        "(-0.280000, 1.579421, 0.376160)",
        "(-0.280000, 1.571588, 0.378609)",
        "(-0.280000, 1.563609, 0.380540)",
        "(-0.280000, 1.555545, 0.381926)",
        "(-0.280000, 1.547423, 0.382757)",
        "(-0.280000, 1.539273, 0.383027)",
        "(-0.280000, 1.531164, 0.382739)",
        "(-0.280000, 1.523124, 0.381907)",
        "(-0.280000, 1.515184, 0.380545)",
        "(-0.280000, 1.507405, 0.378684)",
        "(-0.280000, 1.499807, 0.376352)",
        "(-0.280000, 1.492409, 0.373579)",
        "(-0.280000, 1.485257, 0.370410)",
        "(-0.280000, 1.478356, 0.366882)",
        "(-0.280000, 1.471710, 0.363029)",
        "(-0.280000, 1.465346, 0.358902)",
        "(-0.280000, 1.459244, 0.354529)",
        "(-0.280000, 1.453420, 0.349960)",
        "(-0.280000, 1.447857, 0.345222)",
        "(-0.280000, 1.442533, 0.340340)",
        "(-0.280000, 1.437450, 0.335354)",
        "(-0.280000, 1.432582, 0.330279)",
        "(-0.280000, 1.427902, 0.325126)",
        "(-0.280000, 1.423406, 0.319921)",
        "(-0.280000, 1.419064, 0.314666)",
        "(-0.280000, 1.414853, 0.309354)",
        "(-0.280000, 1.410768, 0.304001)",
        "(-0.280000, 1.406780, 0.298583)",
        "(-0.280000, 1.402892, 0.293110)",
        "(-0.280000, 1.399086, 0.287559)",
        "(-0.280000, 1.395355, 0.281908)",
        "(-0.280000, 1.391708, 0.276157)",
        "(-0.280000, 1.388144, 0.270282)",
        "(-0.280000, 1.384667, 0.264255)",
        "(-0.280000, 1.381301, 0.258078)",
        "(-0.280000, 1.378057, 0.251727)",
        "(-0.280000, 1.374952, 0.245178)",
        "(-0.280000, 1.372019, 0.238443)",
        "(-0.280000, 1.369281, 0.231502)",
        "(-0.280000, 1.366764, 0.224343)",
        "(-0.280000, 1.364505, 0.216987)",
        "(-0.280000, 1.362529, 0.209417)",
        "(-0.280000, 1.360873, 0.201664)",
        "(-0.280000, 1.359563, 0.193729)",
        "(-0.280000, 1.358624, 0.185617)",
        "(-0.280000, 1.358086, 0.177370)",
        "(-0.280000, 1.357965, 0.168999)",
        "(-0.280000, 1.358279, 0.160512)",
        "(-0.280000, 1.359032, 0.151958)",
        "(-0.280000, 1.360198, 0.143328)",
        "(-0.280000, 1.362799, 0.135153)",
        "(-0.280000, 1.366901, 0.127704)",
        "(-0.280000, 1.371364, 0.120451)",
        "(-0.280000, 1.376163, 0.113431)",
        "(-0.280000, 1.381295, 0.106651)",
        "(-0.280000, 1.386756, 0.100116)",
        "(-0.280000, 1.392517, 0.093861)",
        "(-0.280000, 1.398572, 0.087891)",
        "(-0.280000, 1.404918, 0.082211)",
        "(-0.280000, 1.411519, 0.076851)",
        "(-0.280000, 1.418371, 0.071816)",
        "(-0.280000, 1.425469, 0.067109)",
        "(-0.280000, 1.432774, 0.062756)",
        "(-0.280000, 1.440280, 0.058760)",
        "(-0.280000, 1.447981, 0.055125)",
        "(-0.280000, 1.455837, 0.051870)",
        "(-0.280000, 1.463853, 0.048992)",
        "(-0.280000, 1.471985, 0.046508)",
        "(-0.280000, 1.480228, 0.044419)",
        "(-0.280000, 1.488574, 0.042726)",
        "(-0.280000, 1.496980, 0.041440)",
        "(-0.280000, 1.505437, 0.040560)",
        "(-0.280000, 1.513941, 0.040087)",
        "(-0.280000, 1.522444, 0.040025)",
        "(-0.280000, 1.530940, 0.040372)",
        "(-0.280000, 1.539423, 0.041129)",
        "(-0.280000, 1.547846, 0.042293)",
        "(-0.280000, 1.556217, 0.043863)",
        "(-0.280000, 1.564489, 0.045831)",
        "(-0.280000, 1.572657, 0.048196)",
        "(-0.280000, 1.580714, 0.050956)",
        "(-0.280000, 1.588616, 0.054095)",
        "(-0.280000, 1.596359, 0.057612)",
        "(-0.280000, 1.603934, 0.061504)",
        "(-0.280000, 1.611302, 0.065749)",
        "(-0.280000, 1.618457, 0.070344)",
        "(-0.280000, 1.625393, 0.075286)",
        "(-0.280000, 1.632072, 0.080549)",
        "(-0.280000, 1.638490, 0.086127)",
        "(-0.280000, 1.644642, 0.092016)",
        "(-0.280000, 1.650493, 0.098186)",
        "(-0.280000, 1.656049, 0.104640)",
        "(-0.280000, 1.661280, 0.111345)",
        "(-0.280000, 1.666182, 0.118293)",
        "(-0.280000, 1.670750, 0.125481)",
        "(-0.280000, 1.673857, 0.133463)",
        "(-0.280000, 1.675562, 0.142003)",
        "(-0.280000, 1.676852, 0.150506)",
        "(-0.280000, 1.677706, 0.158940)",
        "(-0.280000, 1.678167, 0.167286)",
        "(-0.280000, 1.678289, 0.175530)",
        "(-0.280000, 1.678124, 0.183629)",
        "(-0.280000, 1.677719, 0.191602)",
        "(-0.280000, 1.677116, 0.199425)",
        "(-0.280000, 1.676350, 0.207119)",
        "(-0.280000, 1.675449, 0.214707)",
        "(-0.280000, 1.674436, 0.222185)",
        "(-0.280000, 1.673326, 0.229582)",
        "(-0.280000, 1.672124, 0.236931)",
        "(-0.280000, 1.670834, 0.244232)",
        "(-0.280000, 1.669448, 0.251514)",
        "(-0.280000, 1.667954, 0.258808)",
        "(-0.280000, 1.666339, 0.266106)",
        "(-0.280000, 1.664579, 0.273429)",
        "(-0.280000, 1.662645, 0.280797)",
        "(-0.280000, 1.660516, 0.288187)",
        "(-0.280000, 1.658155, 0.295619)",
        "(-0.280000, 1.655537, 0.303061)",
        "(-0.280000, 1.652630, 0.310508)",
        "(-0.280000, 1.649397, 0.317950)",
        "(-0.280000, 1.645820, 0.325338)",
        "(-0.280000, 1.641869, 0.332652)",
        "(-0.280000, 1.637516, 0.339865)",
        "(-0.280000, 1.632756, 0.346914)",
        "(-0.280000, 1.627571, 0.353766)",
        "(-0.280000, 1.621946, 0.360383)",
        "(-0.280000, 1.614909, 0.365156)",
        "(-0.280000, 1.607634, 0.369584)",
        "(-0.280000, 1.600166, 0.373651)",
        "(-0.280000, 1.592511, 0.377353)",
        "(-0.280000, 1.584674, 0.380687)",
        "(-0.280000, 1.576698, 0.383635)",
        "(-0.280000, 1.568590, 0.386196)",
        "(-0.280000, 1.560354, 0.388366)",
        "(-0.280000, 1.552037, 0.390134)",
        "(-0.280000, 1.543644, 0.391500)",
        "(-0.280000, 1.535182, 0.392462)",
        "(-0.280000, 1.526696, 0.393013)",
        "(-0.280000, 1.518194, 0.393156)",
        "(-0.280000, 1.509682, 0.392889)",
        "(-0.280000, 1.501206, 0.392212)",
        "(-0.280000, 1.492759, 0.391127)",
        "(-0.280000, 1.484387, 0.389638)",
        "(-0.280000, 1.476096, 0.387747)",
        "(-0.280000, 1.467893, 0.385456)",
        "(-0.280000, 1.460292, 0.381472)",
        "(-0.280000, 1.453276, 0.376370)",
        "(-0.280000, 1.446625, 0.370924)",
        "(-0.280000, 1.440356, 0.365215)",
        "(-0.280000, 1.434463, 0.359267)",
        "(-0.280000, 1.428945, 0.353099)",
        "(-0.280000, 1.423818, 0.346758)",
        "(-0.280000, 1.419063, 0.340256)",
        "(-0.280000, 1.414688, 0.333645)",
        "(-0.280000, 1.410673, 0.326943)",
        "(-0.280000, 1.406998, 0.320169)",
        "(-0.280000, 1.403655, 0.313369)",
        "(-0.280000, 1.400617, 0.306555)",
        "(-0.280000, 1.397858, 0.299734)",
        "(-0.280000, 1.395361, 0.292942)",
        "(-0.280000, 1.393099, 0.286179)",
        "(-0.280000, 1.391043, 0.279440)",
        "(-0.280000, 1.389178, 0.272747)",
        "(-0.280000, 1.387478, 0.266089)",
        "(-0.280000, 1.385925, 0.259448)",
        "(-0.280000, 1.384506, 0.252837)",
        "(-0.280000, 1.383206, 0.246224)",
        "(-0.280000, 1.382021, 0.239614)",
        "(-0.280000, 1.380948, 0.232985)",
        "(-0.280000, 1.379985, 0.226309)",
        "(-0.280000, 1.379143, 0.219594)",
        "(-0.280000, 1.378431, 0.212814)",
        "(-0.280000, 1.377864, 0.205949)",
        "(-0.280000, 1.377462, 0.199010)",
        "(-0.280000, 1.377248, 0.191982)",
        "(-0.280000, 1.377248, 0.184851)",
        "(-0.280000, 1.377490, 0.177642)",
        "(-0.280000, 1.378004, 0.170342)",
        "(-0.280000, 1.378821, 0.162985)",
        "(-0.280000, 1.379970, 0.155578)",
        "(-0.280000, 1.381483, 0.148133)",
        "(-0.280000, 1.383382, 0.140702)",
        "(-0.280000, 1.385695, 0.133305)",
        "(-0.280000, 1.388445, 0.125969)",
        "(-0.280000, 1.391641, 0.118756)",
        "(-0.280000, 1.395296, 0.111699)",
        "(-0.280000, 1.399421, 0.104832)",
        "(-0.280000, 1.404002, 0.098220)",
        "(-0.280000, 1.409036, 0.091897)",
        "(-0.280000, 1.414518, 0.085897)",
        "(-0.280000, 1.420409, 0.080277)",
        "(-0.280000, 1.426698, 0.075052)",
        "(-0.280000, 1.433335, 0.070265)",
        "(-0.280000, 1.440290, 0.065928)",
        "(-0.280000, 1.447533, 0.062045)",
        "(-0.280000, 1.455001, 0.058625)",
        "(-0.280000, 1.462661, 0.055649)",
        "(-0.280000, 1.470484, 0.053089)",
        "(-0.280000, 1.478412, 0.050919)",
        "(-0.280000, 1.486435, 0.049134)",
        "(-0.280000, 1.494547, 0.047735)",
        "(-0.280000, 1.502704, 0.046730)",
        "(-0.280000, 1.510913, 0.046119)",
        "(-0.280000, 1.519130, 0.045904)",
        "(-0.280000, 1.527347, 0.046085)",
        "(-0.280000, 1.535558, 0.046662)",
        "(-0.280000, 1.543720, 0.047633)",
        "(-0.280000, 1.551825, 0.048996)",
        "(-0.280000, 1.559868, 0.050750)",
        "(-0.280000, 1.567804, 0.052886)",
        "(-0.280000, 1.575629, 0.055402)",
        "(-0.280000, 1.583335, 0.058297)",
        "(-0.280000, 1.590881, 0.061554)",
        "(-0.280000, 1.598261, 0.065171)",
        "(-0.280000, 1.605470, 0.069146)",
        "(-0.280000, 1.612468, 0.073456)",
        "(-0.280000, 1.619261, 0.078106)",
        "(-0.280000, 1.625811, 0.083070)",
        "(-0.280000, 1.632116, 0.088343)",
        "(-0.280000, 1.638168, 0.093923)",
        "(-0.280000, 1.643935, 0.099779)",
        "(-0.280000, 1.649414, 0.105906)",
        "(-0.280000, 1.654599, 0.112299)",
        "(-0.280000, 1.659462, 0.118925)",
        "(-0.280000, 1.664002, 0.125777)",
        "(-0.280000, 1.668212, 0.132850)",
        "(-0.280000, 1.672070, 0.140108)",
        "(-0.280000, 1.675580, 0.147553)",
        "(-0.280000, 1.678722, 0.155148)",
        "(-0.280000, 1.681495, 0.162886)",
        "(-0.280000, 1.683895, 0.170759)",
        "(-0.280000, 1.685911, 0.178728)",
        "(-0.280000, 1.687540, 0.186784)",
        "(-0.280000, 1.688781, 0.194921)",
        "(-0.280000, 1.689628, 0.203097)",
        "(-0.280000, 1.690079, 0.211303)",
        "(-0.280000, 1.690135, 0.219535)",
        "(-0.280000, 1.689795, 0.227747)",
        "(-0.280000, 1.689060, 0.235933)",
        "(-0.280000, 1.687930, 0.244087)",
        "(-0.280000, 1.686410, 0.252164)",
        "(-0.280000, 1.684501, 0.260171)",
        "(-0.280000, 1.682211, 0.268065)",
        "(-0.280000, 1.679543, 0.275839)",
        "(-0.280000, 1.676500, 0.283488)",
        "(-0.280000, 1.673097, 0.290969)",
        "(-0.280000, 1.669338, 0.298278)",
        "(-0.280000, 1.665224, 0.305408)",
        "(-0.280000, 1.660772, 0.312317)",
        "(-0.280000, 1.655953, 0.318973)",
        "(-0.280000, 1.650745, 0.325341)",
        "(-0.280000, 1.645161, 0.331355)",
        "(-0.280000, 1.639195, 0.336993)",
        "(-0.280000, 1.632883, 0.342200)",
        "(-0.280000, 1.626245, 0.346954)",
        "(-0.280000, 1.619305, 0.351235)",
        "(-0.280000, 1.612123, 0.355012)",
        "(-0.280000, 1.604731, 0.358281)",
        "(-0.280000, 1.597163, 0.361041)",
        "(-0.280000, 1.589486, 0.363289)",
        "(-0.280000, 1.581733, 0.365037)",
        "(-0.280000, 1.573935, 0.366303)",
        "(-0.280000, 1.566153, 0.367104)",
        "(-0.280000, 1.558412, 0.367467)",
        "(-0.280000, 1.550730, 0.367422)",
        "(-0.280000, 1.543156, 0.367000)",
        "(-0.280000, 1.535688, 0.366234)",
        "(-0.280000, 1.528364, 0.365159)",
        "(-0.280000, 1.521183, 0.363809)",
        "(-0.280000, 1.514137, 0.362215)",
        "(-0.280000, 1.507249, 0.360410)",
        "(-0.280000, 1.500504, 0.358423)",
        "(-0.280000, 1.493883, 0.356273)",
        "(-0.280000, 1.487396, 0.353988)",
        "(-0.280000, 1.481018, 0.351581)",
        "(-0.280000, 1.474725, 0.349061)",
        "(-0.280000, 1.468521, 0.346443)",
        "(-0.280000, 1.462370, 0.343721)",
        "(-0.280000, 1.456277, 0.340900)",
        "(-0.280000, 1.450218, 0.337971)",
        "(-0.280000, 1.444173, 0.334919)",
        "(-0.280000, 1.438152, 0.331738)",
        "(-0.280000, 1.432141, 0.328407)",
        "(-0.280000, 1.426131, 0.324902)",
        "(-0.280000, 1.420142, 0.321211)",
        "(-0.280000, 1.414172, 0.317309)",
        "(-0.280000, 1.408225, 0.313167)",
        "(-0.280000, 1.402335, 0.308777)",
        "(-0.280000, 1.396513, 0.304112)",
        "(-0.280000, 1.390773, 0.299147)",
        "(-0.280000, 1.385160, 0.293884)",
        "(-0.280000, 1.379686, 0.288293)",
        "(-0.280000, 1.374399, 0.282386)",
        "(-0.280000, 1.369322, 0.276149)",
        "(-0.280000, 1.364480, 0.269573)",
        "(-0.280000, 1.359917, 0.262682)",
        "(-0.280000, 1.355656, 0.255475)",
        "(-0.280000, 1.351715, 0.247953)",
        "(-0.280000, 1.348138, 0.240151)",
        "(-0.280000, 1.344980, 0.232072)",
        "(-0.280000, 1.343047, 0.223696)",
        "(-0.280000, 1.342909, 0.215194)",
        "(-0.280000, 1.343181, 0.206682)",
        "(-0.280000, 1.343862, 0.198206)",
        "(-0.280000, 1.344951, 0.189772)",
        "(-0.280000, 1.346446, 0.181388)",
        "(-0.280000, 1.348341, 0.173098)",
        "(-0.280000, 1.350633, 0.164910)",
        "(-0.280000, 1.353321, 0.156829)",
        "(-0.280000, 1.356390, 0.148898)",
        "(-0.280000, 1.359837, 0.141125)",
        "(-0.280000, 1.363661, 0.133515)",
        "(-0.280000, 1.367841, 0.126110)",
        "(-0.280000, 1.372372, 0.118915)",
        "(-0.280000, 1.377252, 0.111935)",
        "(-0.280000, 1.382455, 0.105209)",
        "(-0.280000, 1.387984, 0.098732)",
        "(-0.280000, 1.393810, 0.092538)",
        "(-0.280000, 1.399927, 0.086631)",
        "(-0.280000, 1.406338, 0.081025)",
        "(-0.280000, 1.414152, 0.077265)",
        "(-0.280000, 1.422094, 0.073985)",
        "(-0.280000, 1.430131, 0.071162)",
        "(-0.280000, 1.438199, 0.068782)",
        "(-0.280000, 1.446275, 0.066812)",
        "(-0.280000, 1.454341, 0.065221)",
        "(-0.280000, 1.462348, 0.063981)",
        "(-0.280000, 1.470300, 0.063054)",
        "(-0.280000, 1.478162, 0.062408)",
        "(-0.280000, 1.485938, 0.062007)",
        "(-0.280000, 1.493639, 0.061820)",
        "(-0.280000, 1.501244, 0.061816)",
        "(-0.280000, 1.508775, 0.061969)",
        "(-0.280000, 1.516255, 0.062256)",
        "(-0.280000, 1.523678, 0.062658)",
        "(-0.280000, 1.531074, 0.063163)",
        "(-0.280000, 1.538475, 0.063766)",
        "(-0.280000, 1.545878, 0.064464)",
        "(-0.280000, 1.553315, 0.065264)",
        "(-0.280000, 1.560816, 0.066180)",
        "(-0.280000, 1.568374, 0.067229)",
        "(-0.280000, 1.576022, 0.068440)",
        "(-0.280000, 1.583743, 0.069839)",
        "(-0.280000, 1.591546, 0.071464)",
        "(-0.280000, 1.599435, 0.073360)",
        "(-0.280000, 1.607366, 0.075563)",
        "(-0.280000, 1.615323, 0.078123)",
        "(-0.280000, 1.623277, 0.081090)",
        "(-0.280000, 1.631165, 0.084488)",
        "(-0.280000, 1.638994, 0.088301)",
        "(-0.280000, 1.645940, 0.093335)",
        "(-0.280000, 1.651727, 0.099565)",
        "(-0.280000, 1.657215, 0.106078)",
        "(-0.280000, 1.662375, 0.112837)",
        "(-0.280000, 1.667204, 0.119836)",
        "(-0.280000, 1.671697, 0.127071)",
        "(-0.280000, 1.675829, 0.134502)",
        "(-0.280000, 1.679600, 0.142124)",
        "(-0.280000, 1.683003, 0.149931)",
        "(-0.280000, 1.686022, 0.157880)",
        "(-0.280000, 1.688655, 0.165966)",
        "(-0.280000, 1.690899, 0.174181)",
        "(-0.280000, 1.692741, 0.182483)",
        "(-0.280000, 1.694182, 0.190863)",
        "(-0.280000, 1.695219, 0.199316)",
        "(-0.280000, 1.695846, 0.207797)",
        "(-0.280000, 1.696064, 0.216310)",
        "(-0.280000, 1.695873, 0.224811)",
        "(-0.280000, 1.695272, 0.233294)",
        "(-0.280000, 1.694262, 0.241750)",
        "(-0.280000, 1.692847, 0.250135)",
        "(-0.280000, 1.691031, 0.258442)",
        "(-0.280000, 1.688813, 0.266665)",
        "(-0.280000, 1.686205, 0.274758)",
        "(-0.280000, 1.683211, 0.282717)",
        "(-0.280000, 1.679832, 0.290534)",
        "(-0.280000, 1.676086, 0.298168)",
        "(-0.280000, 1.671970, 0.305624)",
        "(-0.280000, 1.667506, 0.312862)",
        "(-0.280000, 1.662700, 0.319876)",
        "(-0.280000, 1.657552, 0.326661)",
        "(-0.280000, 1.652093, 0.333180)",
        "(-0.280000, 1.646326, 0.339429)",
        "(-0.280000, 1.640255, 0.345402)",
        "(-0.280000, 1.633913, 0.351067)",
        "(-0.280000, 1.627306, 0.356420)",
        "(-0.280000, 1.620438, 0.361456)",
        "(-0.280000, 1.613347, 0.366148)",
        "(-0.280000, 1.606037, 0.370493)",
        "(-0.280000, 1.598516, 0.374488)",
        "(-0.280000, 1.590822, 0.378109)",
        "(-0.280000, 1.582951, 0.381361)",
        "(-0.280000, 1.574944, 0.384225)",
        "(-0.280000, 1.566809, 0.386701)",
        "(-0.280000, 1.558552, 0.388785)",
        "(-0.280000, 1.549998, 0.389231)",
        "(-0.280000, 1.541354, 0.388173)",
        "(-0.280000, 1.532875, 0.386731)",
        "(-0.280000, 1.524598, 0.384897)",
        "(-0.280000, 1.516529, 0.382717)",
        "(-0.280000, 1.508663, 0.380248)",
        "(-0.280000, 1.501024, 0.377552)",
        "(-0.280000, 1.493581, 0.374667)",
        "(-0.280000, 1.486341, 0.371641)",
        "(-0.280000, 1.479276, 0.368501)",
        "(-0.280000, 1.472353, 0.365265)",
        "(-0.280000, 1.465570, 0.361959)",
        "(-0.280000, 1.458894, 0.358585)",
        "(-0.280000, 1.452292, 0.355138)",
        "(-0.280000, 1.445765, 0.351624)",
        "(-0.280000, 1.439284, 0.348025)",
        "(-0.280000, 1.432827, 0.344319)",
        "(-0.280000, 1.426404, 0.340496)",
        "(-0.280000, 1.420002, 0.336528)",
        "(-0.280000, 1.413612, 0.332381)",
        "(-0.280000, 1.407262, 0.328042)",
        "(-0.280000, 1.400945, 0.323469)",
        "(-0.280000, 1.394700, 0.318651)",
        "(-0.280000, 1.388541, 0.313554)",
        "(-0.280000, 1.382488, 0.308150)",
        "(-0.280000, 1.376594, 0.302437)",
        "(-0.280000, 1.370888, 0.296392)",
        "(-0.280000, 1.365404, 0.289996)",
        "(-0.280000, 1.360203, 0.283266)",
        "(-0.280000, 1.355323, 0.276194)",
        "(-0.280000, 1.350804, 0.268777)",
        "(-0.280000, 1.348478, 0.260599)",
        "(-0.280000, 1.346557, 0.252315)",
        "(-0.280000, 1.345036, 0.243936)",
        "(-0.280000, 1.343921, 0.235506)",
        "(-0.280000, 1.343213, 0.227019)",
        "(-0.280000, 1.342914, 0.218521)",
        "(-0.280000, 1.343026, 0.210018)",
        "(-0.280000, 1.343547, 0.201517)",
        "(-0.280000, 1.344477, 0.193065)",
        "(-0.280000, 1.345812, 0.184667)",
        "(-0.280000, 1.347552, 0.176330)",
        "(-0.280000, 1.349689, 0.168100)",
        "(-0.280000, 1.352220, 0.159982)",
        "(-0.280000, 1.355144, 0.151983)",
        "(-0.280000, 1.358444, 0.144146)",
        "(-0.280000, 1.362124, 0.136466)",
        "(-0.280000, 1.366163, 0.128983)",
        "(-0.280000, 1.370558, 0.121703)",
        "(-0.280000, 1.375306, 0.114633)",
        "(-0.280000, 1.381473, 0.108664)",
        "(-0.280000, 1.388518, 0.103603)",
        "(-0.280000, 1.395774, 0.098994)",
        "(-0.280000, 1.403162, 0.094832)",
        "(-0.280000, 1.410657, 0.091102)",
        "(-0.280000, 1.418245, 0.087796)",
        "(-0.280000, 1.425874, 0.084917)",
        "(-0.280000, 1.433527, 0.082444)",
        "(-0.280000, 1.441189, 0.080360)",
        "(-0.280000, 1.448811, 0.078649)",
        "(-0.280000, 1.456396, 0.077283)",
        "(-0.280000, 1.463902, 0.076241)",
        "(-0.280000, 1.471325, 0.075494)",
        "(-0.280000, 1.478667, 0.075012)",
        "(-0.280000, 1.485899, 0.074772)",
        "(-0.280000, 1.493031, 0.074744)",
        "(-0.280000, 1.500075, 0.074906)",
        "(-0.280000, 1.507014, 0.075233)",
        "(-0.280000, 1.513870, 0.075708)",
        "(-0.280000, 1.520663, 0.076315)",
        "(-0.280000, 1.527385, 0.077041)",
        "(-0.280000, 1.534073, 0.077880)",
        "(-0.280000, 1.540720, 0.078828)",
        "(-0.280000, 1.547352, 0.079888)",
        "(-0.280000, 1.553993, 0.081068)",
        "(-0.280000, 1.560634, 0.082374)",
        "(-0.280000, 1.567294, 0.083824)",
        "(-0.280000, 1.573991, 0.085438)",
        "(-0.280000, 1.580706, 0.087233)",
        "(-0.280000, 1.587447, 0.089233)",
        "(-0.280000, 1.594218, 0.091469)",
        "(-0.280000, 1.600987, 0.093960)",
        "(-0.280000, 1.607748, 0.096733)",
        "(-0.280000, 1.614488, 0.099820)",
        "(-0.280000, 1.621161, 0.103234)",
        "(-0.280000, 1.627756, 0.107005)",
        "(-0.280000, 1.634217, 0.111140)",
        "(-0.280000, 1.640515, 0.115655)",
        "(-0.280000, 1.646618, 0.120567)",
        "(-0.280000, 1.652465, 0.125863)",
        "(-0.280000, 1.658020, 0.131547)",
        "(-0.280000, 1.663247, 0.137618)",
        "(-0.280000, 1.668089, 0.144041)",
        "(-0.280000, 1.672514, 0.150804)",
        "(-0.280000, 1.676492, 0.157891)",
        "(-0.280000, 1.679982, 0.165247)",
        "(-0.280000, 1.682971, 0.172858)",
        "(-0.280000, 1.685435, 0.180661)",
        "(-0.280000, 1.687372, 0.188625)",
        "(-0.280000, 1.688788, 0.196721)",
        "(-0.280000, 1.689693, 0.204885)",
        "(-0.280000, 1.690117, 0.213091)",
        "(-0.280000, 1.690095, 0.221323)",
        "(-0.280000, 1.689678, 0.229532)",
        "(-0.280000, 1.688914, 0.237717)",
        "(-0.280000, 1.687842, 0.245887)",
        "(-0.280000, 1.686494, 0.254016)",
        "(-0.280000, 1.684889, 0.262120)",
        "(-0.280000, 1.683035, 0.270217)",
        "(-0.280000, 1.680939, 0.278287)",
        "(-0.280000, 1.678591, 0.286358)",
        "(-0.280000, 1.675987, 0.294404)",
        "(-0.280000, 1.673109, 0.302435)",
        "(-0.280000, 1.669294, 0.310056)",
        "(-0.280000, 1.664620, 0.317160)",
        "(-0.280000, 1.659610, 0.324030)",
        "(-0.280000, 1.654266, 0.330661)",
        "(-0.280000, 1.648618, 0.337018)",
        "(-0.280000, 1.642670, 0.343095)",
        "(-0.280000, 1.636427, 0.348887)",
        "(-0.280000, 1.629922, 0.354364)",
        "(-0.280000, 1.623150, 0.359528)",
        "(-0.280000, 1.616148, 0.364353)",
        "(-0.280000, 1.608922, 0.368835)",
        "(-0.280000, 1.601477, 0.372971)",
        "(-0.280000, 1.593853, 0.376737)",
        "(-0.280000, 1.586056, 0.380131)",
        "(-0.280000, 1.578093, 0.383151)",
        "(-0.280000, 1.570006, 0.385779)",
        "(-0.280000, 1.561802, 0.388015)",
        "(-0.280000, 1.553487, 0.389856)",
        "(-0.280000, 1.545105, 0.391292)",
        "(-0.280000, 1.536665, 0.392323)",
        "(-0.280000, 1.528171, 0.392947)",
        "(-0.280000, 1.519671, 0.393161)",
        "(-0.280000, 1.511156, 0.392964)",
        "(-0.280000, 1.502675, 0.392359)",
        "(-0.280000, 1.494232, 0.391346)",
        "(-0.280000, 1.485835, 0.389925)",
        "(-0.280000, 1.477529, 0.388104)",
        "(-0.280000, 1.469320, 0.385885)",
        "(-0.280000, 1.461215, 0.383270)",
        "(-0.280000, 1.453258, 0.380271)",
        "(-0.280000, 1.445454, 0.376893)",
        "(-0.280000, 1.437811, 0.373137)",
        "(-0.280000, 1.430368, 0.369024)",
        "(-0.280000, 1.423122, 0.364550)",
        "(-0.280000, 1.416110, 0.359739)",
        "(-0.280000, 1.409338, 0.354597)",
        "(-0.280000, 1.402812, 0.349125)",
        "(-0.280000, 1.397485, 0.342407)",
        "(-0.280000, 1.393239, 0.334823)",
        "(-0.280000, 1.389433, 0.327113)",
        "(-0.280000, 1.386085, 0.319320)",
        "(-0.280000, 1.383219, 0.311438)",
        "(-0.280000, 1.380863, 0.303467)",
        "(-0.280000, 1.379045, 0.295455)",
        "(-0.280000, 1.377773, 0.287422)",
        "(-0.280000, 1.377045, 0.279394)",
        "(-0.280000, 1.376855, 0.271438)",
        "(-0.280000, 1.377182, 0.263570)",
        "(-0.280000, 1.377997, 0.255857)",
        "(-0.280000, 1.379263, 0.248322)",
        "(-0.280000, 1.380939, 0.240988)",
        "(-0.280000, 1.382971, 0.233904)",
        "(-0.280000, 1.385310, 0.227076)",
        "(-0.280000, 1.387906, 0.220506)",
        "(-0.280000, 1.390695, 0.214219)",
        "(-0.280000, 1.393628, 0.208199)",
        "(-0.280000, 1.396659, 0.202427)",
        "(-0.280000, 1.399733, 0.196900)",
        "(-0.280000, 1.402817, 0.191577)",
        "(-0.280000, 1.405867, 0.186443)",
        "(-0.280000, 1.408860, 0.181456)",
        "(-0.280000, 1.411782, 0.176572)",
        "(-0.280000, 1.414612, 0.171766)",
        "(-0.280000, 1.417353, 0.166993)",
        "(-0.280000, 1.420014, 0.162209)",
        "(-0.280000, 1.422600, 0.157394)",
        "(-0.280000, 1.425138, 0.152511)",
        "(-0.280000, 1.427659, 0.147526)",
        "(-0.280000, 1.430188, 0.142437)",
        "(-0.280000, 1.432770, 0.137226)",
        "(-0.280000, 1.435448, 0.131878)",
        "(-0.280000, 1.438259, 0.126417)",
        "(-0.280000, 1.441257, 0.120838)",
        "(-0.280000, 1.444474, 0.115178)",
        "(-0.280000, 1.447957, 0.109459)",
        "(-0.280000, 1.451748, 0.103708)",
        "(-0.280000, 1.455870, 0.097985)",
        "(-0.280000, 1.460354, 0.092330)",
        "(-0.280000, 1.465227, 0.086785)",
        "(-0.280000, 1.470487, 0.081423)",
        "(-0.280000, 1.476145, 0.076289)",
        "(-0.280000, 1.482207, 0.071431)",
        "(-0.280000, 1.488642, 0.066915)",
        "(-0.280000, 1.495452, 0.062772)",
        "(-0.280000, 1.502591, 0.059056)",
        "(-0.280000, 1.510039, 0.055789)",
        "(-0.280000, 1.517776, 0.052989)",
        "(-0.280000, 1.525746, 0.050671)",
        "(-0.280000, 1.533927, 0.048828)",
        "(-0.280000, 1.542306, 0.047436)",
        "(-0.280000, 1.550838, 0.046478)",
        "(-0.280000, 1.559513, 0.045956)",
        "(-0.280000, 1.568058, 0.046812)",
        "(-0.280000, 1.576174, 0.049347)",
        "(-0.280000, 1.584160, 0.052271)",
        "(-0.280000, 1.592007, 0.055580)",
        "(-0.280000, 1.599674, 0.059258)",
        "(-0.280000, 1.607166, 0.063307)",
        "(-0.280000, 1.614443, 0.067706)",
        "(-0.280000, 1.621500, 0.072450)",
        "(-0.280000, 1.628330, 0.077537)",
        "(-0.280000, 1.634898, 0.082938)",
        "(-0.280000, 1.641198, 0.088649)",
        "(-0.280000, 1.647225, 0.094667)",
        "(-0.280000, 1.652946, 0.100958)",
        "(-0.280000, 1.658357, 0.107517)",
        "(-0.280000, 1.663454, 0.114340)",
        "(-0.280000, 1.668210, 0.121389)",
        "(-0.280000, 1.672626, 0.128671)",
        "(-0.280000, 1.676681, 0.136145)",
        "(-0.280000, 1.680371, 0.143806)",
        "(-0.280000, 1.683693, 0.151648)",
        "(-0.280000, 1.686628, 0.159629)",
        "(-0.280000, 1.689176, 0.167742)",
        "(-0.280000, 1.691334, 0.175980)",
        "(-0.280000, 1.693089, 0.184300)",
        "(-0.280000, 1.694442, 0.192696)",
        "(-0.280000, 1.695390, 0.201159)",
        "(-0.280000, 1.695928, 0.209645)",
        "(-0.280000, 1.696058, 0.218148)",
        "(-0.280000, 1.695777, 0.226659)",
        "(-0.280000, 1.695087, 0.235135)",
        "(-0.280000, 1.693988, 0.243580)",
        "(-0.280000, 1.692486, 0.251950)",
        "(-0.280000, 1.690583, 0.260237)",
        "(-0.280000, 1.688279, 0.268436)",
        "(-0.280000, 1.685587, 0.276502)",
        "(-0.280000, 1.682509, 0.284429)",
        "(-0.280000, 1.679048, 0.292211)",
        "(-0.280000, 1.674701, 0.299526)",
        "(-0.280000, 1.669495, 0.306285)",
        "(-0.280000, 1.664120, 0.312831)",
        "(-0.280000, 1.658604, 0.319155)",
        "(-0.280000, 1.652934, 0.325286)",
        "(-0.280000, 1.647129, 0.331209)",
        "(-0.280000, 1.641173, 0.336936)",
        "(-0.280000, 1.635050, 0.342468)",
        "(-0.280000, 1.628762, 0.347773)",
        "(-0.280000, 1.622284, 0.352836)",
        "(-0.280000, 1.615590, 0.357627)",
        "(-0.280000, 1.608693, 0.362098)",
        "(-0.280000, 1.601612, 0.366274)",
        "(-0.280000, 1.594363, 0.370191)",
        "(-0.280000, 1.586985, 0.373861)",
        "(-0.280000, 1.579477, 0.377308)",
        "(-0.280000, 1.571828, 0.380549)",
        "(-0.280000, 1.564061, 0.383578)",
        "(-0.280000, 1.556145, 0.386404)",
        "(-0.280000, 1.548098, 0.389007)",
        "(-0.280000, 1.539904, 0.391379)",
        "(-0.280000, 1.531492, 0.392752)",
        "(-0.280000, 1.522997, 0.393126)",
        "(-0.280000, 1.514494, 0.393090)",
        "(-0.280000, 1.505989, 0.392644)",
        "(-0.280000, 1.497529, 0.391791)",
        "(-0.280000, 1.489119, 0.390530)",
        "(-0.280000, 1.480767, 0.388864)",
        "(-0.280000, 1.472518, 0.386800)",
        "(-0.280000, 1.464366, 0.384338)",
        "(-0.280000, 1.456353, 0.381490)",
        "(-0.280000, 1.448488, 0.378259)",
        "(-0.280000, 1.440775, 0.374648)",
        "(-0.280000, 1.433256, 0.370676)",
        "(-0.280000, 1.425938, 0.366346)",
        "(-0.280000, 1.418825, 0.361661)",
        "(-0.280000, 1.411958, 0.356647)",
        "(-0.280000, 1.405339, 0.351308)",
        "(-0.280000, 1.398976, 0.345648)",
        "(-0.280000, 1.392902, 0.339697)",
        "(-0.280000, 1.387122, 0.333460)",
        "(-0.280000, 1.381640, 0.326942)",
        "(-0.280000, 1.376487, 0.320178)",
        "(-0.280000, 1.371658, 0.313163)",
        "(-0.280000, 1.367180, 0.305934)",
        "(-0.280000, 1.363055, 0.298499)",
        "(-0.280000, 1.359287, 0.290861)",
        "(-0.280000, 1.355897, 0.283063)",
        "(-0.280000, 1.352886, 0.275110)",
        "(-0.280000, 1.350258, 0.267009)",
        "(-0.280000, 1.348026, 0.258804)",
        "(-0.280000, 1.346192, 0.250501)",
        "(-0.280000, 1.344758, 0.242106)",
        "(-0.280000, 1.343732, 0.233665)",
        "(-0.280000, 1.343113, 0.225171)",
        "(-0.280000, 1.342904, 0.216670)",
        "(-0.280000, 1.343104, 0.208169)",
        "(-0.280000, 1.343715, 0.199675)",
        "(-0.280000, 1.346039, 0.191422)",
        "(-0.280000, 1.349698, 0.183538)",
        "(-0.280000, 1.353717, 0.175937)",
        "(-0.280000, 1.358071, 0.168658)",
        "(-0.280000, 1.362780, 0.161718)",
        "(-0.280000, 1.367859, 0.155139)",
        "(-0.280000, 1.373288, 0.148972)",
        "(-0.280000, 1.379053, 0.143234)",
        "(-0.280000, 1.385132, 0.137942)",
        "(-0.280000, 1.391469, 0.133127)",
        "(-0.280000, 1.398037, 0.128783)",
        "(-0.280000, 1.404765, 0.124924)",
        "(-0.280000, 1.411613, 0.121536)",
        "(-0.280000, 1.418538, 0.118598)",
        "(-0.280000, 1.425471, 0.116094)",
        "(-0.280000, 1.432375, 0.113990)",
        "(-0.280000, 1.439219, 0.112245)",
        "(-0.280000, 1.445949, 0.110822)",
        "(-0.280000, 1.452546, 0.109673)",
        "(-0.280000, 1.459000, 0.108748)",
        "(-0.280000, 1.465280, 0.108001)",
        "(-0.280000, 1.471400, 0.107382)",
        "(-0.280000, 1.477348, 0.106846)",
        "(-0.280000, 1.483143, 0.106350)",
        "(-0.280000, 1.488813, 0.105857)",
        "(-0.280000, 1.494366, 0.105335)",
        "(-0.280000, 1.499839, 0.104760)",
        "(-0.280000, 1.505275, 0.104114)",
        "(-0.280000, 1.510693, 0.103389)",
        "(-0.280000, 1.516137, 0.102585)",
        "(-0.280000, 1.521653, 0.101708)",
        "(-0.280000, 1.527259, 0.100777)",
        "(-0.280000, 1.532996, 0.099816)",
        "(-0.280000, 1.538898, 0.098854)",
        "(-0.280000, 1.544971, 0.097933)",
        "(-0.280000, 1.551249, 0.097093)",
        "(-0.280000, 1.557720, 0.096385)",
        "(-0.280000, 1.564395, 0.095857)",
        "(-0.280000, 1.571277, 0.095561)",
        "(-0.280000, 1.578330, 0.095548)",
        "(-0.280000, 1.585540, 0.095869)",
        "(-0.280000, 1.592889, 0.096570)",
        "(-0.280000, 1.600316, 0.097692)",
        "(-0.280000, 1.607791, 0.099270)",
        "(-0.280000, 1.615279, 0.101336)",
        "(-0.280000, 1.622709, 0.103906)",
        "(-0.280000, 1.630056, 0.106998)",
        "(-0.280000, 1.637250, 0.110606)",
        "(-0.280000, 1.644261, 0.114729)",
        "(-0.280000, 1.651063, 0.119359)",
        "(-0.280000, 1.657610, 0.124460)",
        "(-0.280000, 1.663897, 0.130010)",
        "(-0.280000, 1.669934, 0.135986)",
        "(-0.280000, 1.675701, 0.142342)",
        "(-0.280000, 1.681153, 0.149090)",
        "(-0.280000, 1.685526, 0.156490)",
        "(-0.280000, 1.688226, 0.164553)",
        "(-0.280000, 1.690535, 0.172737)",
        "(-0.280000, 1.692450, 0.181035)",
        "(-0.280000, 1.693961, 0.189404)",
        "(-0.280000, 1.695068, 0.197848)",
        "(-0.280000, 1.695766, 0.206322)",
        "(-0.280000, 1.696056, 0.214821)",
        "(-0.280000, 1.695935, 0.223336)",
        "(-0.280000, 1.695405, 0.231823)",
        "(-0.280000, 1.694468, 0.240275)",
        "(-0.280000, 1.693122, 0.248684)",
        "(-0.280000, 1.691375, 0.257006)",
        "(-0.280000, 1.689229, 0.265235)",
        "(-0.280000, 1.686686, 0.273362)",
        "(-0.280000, 1.683758, 0.281346)",
        "(-0.280000, 1.680445, 0.289191)",
        "(-0.280000, 1.676762, 0.296856)",
        "(-0.280000, 1.672716, 0.304335)",
        "(-0.280000, 1.668299, 0.311616)",
        "(-0.280000, 1.661986, 0.317561)",
        "(-0.280000, 1.655406, 0.323087)",
        "(-0.280000, 1.648597, 0.328207)",
        "(-0.280000, 1.641625, 0.332913)",
        "(-0.280000, 1.634521, 0.337231)",
        "(-0.280000, 1.627313, 0.341184)",
        "(-0.280000, 1.620056, 0.344785)",
        "(-0.280000, 1.612766, 0.348067)",
        "(-0.280000, 1.605456, 0.351063)",
        "(-0.280000, 1.598164, 0.353794)",
        "(-0.280000, 1.590880, 0.356299)",
        "(-0.280000, 1.583631, 0.358601)",
        "(-0.280000, 1.576406, 0.360731)",
        "(-0.280000, 1.569189, 0.362717)",
        "(-0.280000, 1.561991, 0.364577)",
        "(-0.280000, 1.554788, 0.366330)",
        "(-0.280000, 1.547552, 0.367991)",
        "(-0.280000, 1.540284, 0.369562)",
        "(-0.280000, 1.532952, 0.371047)",
        "(-0.280000, 1.525525, 0.372439)",
        "(-0.280000, 1.518003, 0.373723)",
        "(-0.280000, 1.510347, 0.374880)",
        "(-0.280000, 1.502564, 0.375879)",
        "(-0.280000, 1.494634, 0.376687)",
        "(-0.280000, 1.486542, 0.377263)",
        "(-0.280000, 1.478315, 0.377559)",
        "(-0.280000, 1.469957, 0.377523)",
        "(-0.280000, 1.461478, 0.377098)",
        "(-0.280000, 1.452939, 0.376226)",
        "(-0.280000, 1.444374, 0.374853)",
        "(-0.280000, 1.436175, 0.372273)",
        "(-0.280000, 1.428776, 0.368082)",
        "(-0.280000, 1.421587, 0.363539)",
        "(-0.280000, 1.414616, 0.358648)",
        "(-0.280000, 1.407898, 0.353435)",
        "(-0.280000, 1.401429, 0.347895)",
        "(-0.280000, 1.395244, 0.342060)",
        "(-0.280000, 1.389347, 0.335933)",
        "(-0.280000, 1.383744, 0.329520)",
        "(-0.280000, 1.378464, 0.322854)",
        "(-0.280000, 1.373512, 0.315942)",
        "(-0.280000, 1.368891, 0.308788)",
        "(-0.280000, 1.364626, 0.301431)",
        "(-0.280000, 1.360721, 0.293877)",
        "(-0.280000, 1.357179, 0.286133)",
        "(-0.280000, 1.354018, 0.278238)",
        "(-0.280000, 1.351238, 0.270189)",
        "(-0.280000, 1.348852, 0.262027)",
        "(-0.280000, 1.346862, 0.253759)",
        "(-0.280000, 1.345279, 0.245392)",
        "(-0.280000, 1.346000, 0.236750)",
        "(-0.280000, 1.347198, 0.228242)",
        "(-0.280000, 1.348839, 0.219882)",
        "(-0.280000, 1.350878, 0.211721)",
        "(-0.280000, 1.353274, 0.203761)",
        "(-0.280000, 1.355992, 0.196002)",
        "(-0.280000, 1.358982, 0.188472)",
        "(-0.280000, 1.362209, 0.181158)",
        "(-0.280000, 1.365643, 0.174043)",
        "(-0.280000, 1.369240, 0.167137)",
        "(-0.280000, 1.372982, 0.160404)",
        "(-0.280000, 1.376834, 0.153846)",
        "(-0.280000, 1.380783, 0.147432)",
        "(-0.280000, 1.384822, 0.141130)",
        "(-0.280000, 1.388932, 0.134935)",
        "(-0.280000, 1.393117, 0.128816)",
        "(-0.280000, 1.397388, 0.122743)",
        "(-0.280000, 1.401742, 0.116716)",
        "(-0.280000, 1.406202, 0.110710)",
        "(-0.280000, 1.410795, 0.104709)",
        "(-0.280000, 1.415531, 0.098726)",
        "(-0.280000, 1.420451, 0.092747)",
        "(-0.280000, 1.425571, 0.086802)",
        "(-0.280000, 1.430928, 0.080899)",
        "(-0.280000, 1.436561, 0.075060)",
        "(-0.280000, 1.442481, 0.069341)",
        "(-0.280000, 1.448721, 0.063780)",
        "(-0.280000, 1.455311, 0.058427)",
        "(-0.280000, 1.462238, 0.053351)",
        "(-0.280000, 1.469494, 0.048535)",
        "(-0.280000, 1.477355, 0.045099)",
        "(-0.280000, 1.485659, 0.043270)",
        "(-0.280000, 1.494042, 0.041843)",
        "(-0.280000, 1.502496, 0.040819)",
        "(-0.280000, 1.510977, 0.040205)",
        "(-0.280000, 1.519491, 0.040000)"
    ],
    "rightHandRotations": [
        "(297.407400, 146.009000, 263.877600)",
        "(290.000000, 70.000000, 0.000000)",
        "(290.000000, 70.000000, 0.000000)",
        "(290.000000, 70.000000, 0.000000)",
        "(290.000000, 70.000000, 0.000000)",
        "(290.000000, 70.000000, 0.000000)",
        "(290.000000, 70.000000, 0.000000)",
        "(290.000000, 70.000000, 0.000000)",
        "(290.000000, 70.000000, 0.000000)",
        "(290.000000, 70.000000, 0.000000)",
        "(290.000000, 70.000000, 0.000000)",
        "(290.000000, 70.000000, 0.000000)",
        "(290.000000, 70.000000, 0.000000)",
        "(290.000000, 70.000000, 0.000000)",
        "(290.000000, 70.000000, 0.000000)",
        "(290.000000, 70.000000, 0.000000)",
        "(290.000000, 70.000000, 0.000000)",
        "(290.000000, 70.000000, 0.000000)",
        "(290.000000, 70.000000, 0.000000)",
        "(290.000000, 70.000000, 0.000000)",
        "(290.000000, 70.000000, 0.000000)",
        "(290.000000, 70.000000, 0.000000)",
        "(290.000000, 70.000000, 0.000000)",
        "(290.000000, 70.000000, 0.000000)",
        "(290.000000, 70.000000, 0.000000)",
        "(290.000000, 70.000000, 0.000000)",
        "(290.000000, 70.000000, 0.000000)",
        "(290.000000, 70.000000, 0.000000)",
        "(290.000000, 70.000000, 0.000000)",
        "(290.000000, 70.000000, 0.000000)",
        "(290.000000, 70.000000, 0.000000)",
        "(290.000000, 70.000000, 0.000000)",
        "(290.000000, 70.000000, 0.000000)",
        "(290.000000, 70.000000, 0.000000)",
        "(290.000000, 70.000000, 0.000000)",
        "(290.000000, 70.000000, 0.000000)",
        "(290.000000, 70.000000, 0.000000)",
        "(290.000000, 70.000000, 0.000000)",
        "(290.000000, 70.000000, 0.000000)",
        "(290.000000, 70.000000, 0.000000)",
        "(290.000000, 70.000000, 0.000000)",
        "(290.000000, 70.000000, 0.000000)",
        "(290.000000, 70.000000, 0.000000)",
        "(290.000000, 70.000000, 0.000000)",
        "(290.000000, 70.000000, 0.000000)",
        "(290.000000, 70.000000, 0.000000)",
        "(290.000000, 70.000000, 0.000000)",
        "(290.000000, 70.000000, 0.000000)",
        "(290.000000, 70.000000, 0.000000)",
        "(290.000000, 70.000000, 0.000000)",
        "(290.000000, 70.000000, 0.000000)",
        "(290.000000, 70.000000, 0.000000)",
        "(290.000000, 70.000000, 0.000000)",
        "(290.000000, 70.000000, 0.000000)",
        "(290.000000, 70.000000, 0.000000)",
        "(290.000000, 70.000000, 0.000000)",
        "(290.000000, 70.000000, 0.000000)",
        "(290.000000, 70.000000, 0.000000)",
        "(290.000000, 70.000000, 0.000000)",
        "(290.000000, 70.000000, 0.000000)",
        "(290.000000, 70.000000, 0.000000)",
        "(290.000000, 70.000000, 0.000000)",
        "(290.000000, 70.000000, 0.000000)",
        "(290.000000, 70.000000, 0.000000)",
        "(290.000000, 70.000000, 0.000000)",
        "(290.000000, 70.000000, 0.000000)",
        "(290.000000, 70.000000, 0.000000)",
        "(290.000000, 70.000000, 0.000000)",
        "(290.000000, 70.000000, 0.000000)",
        "(290.000000, 70.000000, 0.000000)",
        "(290.000000, 70.000000, 0.000000)",
        "(290.000000, 70.000000, 0.000000)",
        "(290.000000, 70.000000, 0.000000)",
        "(290.000000, 70.000000, 0.000000)",
        "(290.000000, 70.000000, 0.000000)",
        "(290.000000, 70.000000, 0.000000)",
        "(290.000000, 70.000000, 0.000000)",
        "(290.000000, 70.000000, 0.000000)",
        "(290.000000, 70.000000, 0.000000)",
        "(290.000000, 70.000000, 0.000000)",
        "(290.000000, 70.000000, 0.000000)",
        "(290.000000, 70.000000, 0.000000)",
        "(290.000000, 70.000000, 0.000000)",
        "(290.000000, 70.000000, 0.000000)",
        "(290.000000, 70.000000, 0.000000)",
        "(290.000000, 70.000000, 0.000000)",
        "(290.000000, 70.000000, 0.000000)",
        "(290.000000, 70.000000, 0.000000)",
        "(290.000000, 70.000000, 0.000000)",
        "(290.000000, 70.000000, 0.000000)",
        "(290.000000, 70.000000, 0.000000)",
        "(290.000000, 70.000000, 0.000000)",
        "(290.000000, 70.000000, 0.000000)",
        "(290.000000, 70.000000, 0.000000)",
        "(290.000000, 70.000000, 0.000000)",
        "(290.000000, 70.000000, 0.000000)",
        "(290.000000, 70.000000, 0.000000)",
        "(290.000000, 70.000000, 0.000000)",
        "(290.000000, 70.000000, 0.000000)",
        "(290.000000, 70.000000, 0.000000)",
        "(290.000000, 70.000000, 0.000000)",
        "(290.000000, 70.000000, 0.000000)",
        "(290.000000, 70.000000, 0.000000)",
        "(290.000000, 70.000000, 0.000000)",
        "(290.000000, 70.000000, 0.000000)",
        "(290.000000, 70.000000, 0.000000)",
        "(290.000000, 70.000000, 0.000000)",
        "(290.000000, 70.000000, 0.000000)",
        "(290.000000, 70.000000, 0.000000)",
        "(290.000000, 70.000000, 0.000000)",
        "(290.000000, 70.000000, 0.000000)",
        "(290.000000, 70.000000, 0.000000)",
        "(290.000000, 70.000000, 0.000000)",
        "(290.000000, 70.000000, 0.000000)",
        "(290.000000, 70.000000, 0.000000)",
        "(290.000000, 70.000000, 0.000000)",
        "(290.000000, 70.000000, 0.000000)",
        "(290.000000, 70.000000, 0.000000)",
        "(290.000000, 70.000000, 0.000000)",
        "(290.000000, 70.000000, 0.000000)",
        "(290.000000, 70.000000, 0.000000)",
        "(290.000000, 70.000000, 0.000000)",
        "(290.000000, 70.000000, 0.000000)",
        "(290.000000, 70.000000, 0.000000)",
        "(290.000000, 70.000000, 0.000000)",
        "(290.000000, 70.000000, 0.000000)",
        "(290.000000, 70.000000, 0.000000)",
        "(290.000000, 70.000000, 0.000000)",
        "(290.000000, 70.000000, 0.000000)",
        "(290.000000, 70.000000, 0.000000)",
        "(290.000000, 70.000000, 0.000000)",
        "(290.000000, 70.000000, 0.000000)",
        "(290.000000, 70.000000, 0.000000)",
        "(290.000000, 70.000000, 0.000000)",
        "(290.000000, 70.000000, 0.000000)",
        "(290.000000, 70.000000, 0.000000)",
        "(290.000000, 70.000000, 0.000000)",
        "(290.000000, 70.000000, 0.000000)",
        "(290.000000, 70.000000, 0.000000)",
        "(290.000000, 70.000000, 0.000000)",
        "(290.000000, 70.000000, 0.000000)",
        "(290.000000, 70.000000, 0.000000)",
        "(290.000000, 70.000000, 0.000000)",
        "(290.000000, 70.000000, 0.000000)",
        "(290.000000, 70.000000, 0.000000)",
        "(290.000000, 70.000000, 0.000000)",
        "(290.000000, 70.000000, 0.000000)",
        "(290.000000, 70.000000, 0.000000)",
        "(290.000000, 70.000000, 0.000000)",
        "(290.000000, 70.000000, 0.000000)",
        "(290.000000, 70.000000, 0.000000)",
        "(290.000000, 70.000000, 0.000000)",
        "(290.000000, 70.000000, 0.000000)",
        "(290.000000, 70.000000, 0.000000)",
        "(290.000000, 70.000000, 0.000000)",
        "(290.000000, 70.000000, 0.000000)",
        "(290.000000, 70.000000, 0.000000)",
        "(290.000000, 70.000000, 0.000000)",
        "(290.000000, 70.000000, 0.000000)",
        "(290.000000, 70.000000, 0.000000)",
        "(290.000000, 70.000000, 0.000000)",
        "(290.000000, 70.000000, 0.000000)",
        "(290.000000, 70.000000, 0.000000)",
        "(290.000000, 70.000000, 0.000000)",
        "(290.000000, 70.000000, 0.000000)",
        "(290.000000, 70.000000, 0.000000)",
        "(290.000000, 70.000000, 0.000000)",
        "(290.000000, 70.000000, 0.000000)",
        "(290.000000, 70.000000, 0.000000)",
        "(290.000000, 70.000000, 0.000000)",
        "(290.000000, 70.000000, 0.000000)",
        "(290.000000, 70.000000, 0.000000)",
        "(290.000000, 70.000000, 0.000000)",
        "(290.000000, 70.000000, 0.000000)",
        "(290.000000, 70.000000, 0.000000)",
        "(290.000000, 70.000000, 0.000000)",
        "(290.000000, 70.000000, 0.000000)",
        "(290.000000, 70.000000, 0.000000)",
        "(290.000000, 70.000000, 0.000000)",
        "(290.000000, 70.000000, 0.000000)",
        "(290.000000, 70.000000, 0.000000)",
        "(290.000000, 70.000000, 0.000000)",
        "(290.000000, 70.000000, 0.000000)",
        "(290.000000, 70.000000, 0.000000)",
        "(290.000000, 70.000000, 0.000000)",
        "(290.000000, 70.000000, 0.000000)",
        "(290.000000, 70.000000, 0.000000)",
        "(290.000000, 70.000000, 0.000000)",
        "(290.000000, 70.000000, 0.000000)",
        "(290.000000, 70.000000, 0.000000)",
        "(290.000000, 70.000000, 0.000000)",
        "(290.000000, 70.000000, 0.000000)",
        "(290.000000, 70.000000, 0.000000)",
        "(290.000000, 70.000000, 0.000000)",
        "(290.000000, 70.000000, 0.000000)",
        "(290.000000, 70.000000, 0.000000)",
        "(290.000000, 70.000000, 0.000000)",
        "(290.000000, 70.000000, 0.000000)",
        "(290.000000, 70.000000, 0.000000)",
        "(290.000000, 70.000000, 0.000000)",
        "(290.000000, 70.000000, 0.000000)",
        "(290.000000, 70.000000, 0.000000)",
        "(290.000000, 70.000000, 0.000000)",
        "(290.000000, 70.000000, 0.000000)",
        "(290.000000, 70.000000, 0.000000)",
        "(290.000000, 70.000000, 0.000000)",
        "(290.000000, 70.000000, 0.000000)",
        "(290.000000, 70.000000, 0.000000)",
        "(290.000000, 70.000000, 0.000000)",
        "(290.000000, 70.000000, 0.000000)",
        "(290.000000, 70.000000, 0.000000)",
        "(290.000000, 70.000000, 0.000000)",
        "(290.000000, 70.000000, 0.000000)",
        "(290.000000, 70.000000, 0.000000)",
        "(290.000000, 70.000000, 0.000000)",
        "(290.000000, 70.000000, 0.000000)",
        "(290.000000, 70.000000, 0.000000)",
        "(290.000000, 70.000000, 0.000000)",
        "(290.000000, 70.000000, 0.000000)",
        "(290.000000, 70.000000, 0.000000)",
        "(290.000000, 70.000000, 0.000000)",
        "(290.000000, 70.000000, 0.000000)",
        "(290.000000, 70.000000, 0.000000)",
        "(290.000000, 70.000000, 0.000000)",
        "(290.000000, 70.000000, 0.000000)",
        "(290.000000, 70.000000, 0.000000)",
        "(290.000000, 70.000000, 0.000000)",
        "(290.000000, 70.000000, 0.000000)",
        "(290.000000, 70.000000, 0.000000)",
        "(290.000000, 70.000000, 0.000000)",
        "(290.000000, 70.000000, 0.000000)",
        "(290.000000, 70.000000, 0.000000)",
        "(290.000000, 70.000000, 0.000000)",
        "(290.000000, 70.000000, 0.000000)",
        "(290.000000, 70.000000, 0.000000)",
        "(290.000000, 70.000000, 0.000000)",
        "(290.000000, 70.000000, 0.000000)",
        "(290.000000, 70.000000, 0.000000)",
        "(290.000000, 70.000000, 0.000000)",
        "(290.000000, 70.000000, 0.000000)",
        "(290.000000, 70.000000, 0.000000)",
        "(290.000000, 70.000000, 0.000000)",
        "(290.000000, 70.000000, 0.000000)",
        "(290.000000, 70.000000, 0.000000)",
        "(290.000000, 70.000000, 0.000000)",
        "(290.000000, 70.000000, 0.000000)",
        "(290.000000, 70.000000, 0.000000)",
        "(290.000000, 70.000000, 0.000000)",
        "(290.000000, 70.000000, 0.000000)",
        "(290.000000, 70.000000, 0.000000)",
        "(290.000000, 70.000000, 0.000000)",
        "(290.000000, 70.000000, 0.000000)",
        "(290.000000, 70.000000, 0.000000)",
        "(290.000000, 70.000000, 0.000000)",
        "(290.000000, 70.000000, 0.000000)",
        "(290.000000, 70.000000, 0.000000)",
        "(290.000000, 70.000000, 0.000000)",
        "(290.000000, 70.000000, 0.000000)",
        "(290.000000, 70.000000, 0.000000)",
        "(290.000000, 70.000000, 0.000000)",
        "(290.000000, 70.000000, 0.000000)",
        "(290.000000, 70.000000, 0.000000)",
        "(290.000000, 70.000000, 0.000000)",
        "(290.000000, 70.000000, 0.000000)",
        "(290.000000, 70.000000, 0.000000)",
        "(290.000000, 70.000000, 0.000000)",
        "(290.000000, 70.000000, 0.000000)",
        "(290.000000, 70.000000, 0.000000)",
        "(290.000000, 70.000000, 0.000000)",
        "(290.000000, 70.000000, 0.000000)",
        "(290.000000, 70.000000, 0.000000)",
        "(290.000000, 70.000000, 0.000000)",
        "(290.000000, 70.000000, 0.000000)",
        "(290.000000, 70.000000, 0.000000)",
        "(290.000000, 70.000000, 0.000000)",
        "(290.000000, 70.000000, 0.000000)",
        "(290.000000, 70.000000, 0.000000)",
        "(290.000000, 70.000000, 0.000000)",
        "(290.000000, 70.000000, 0.000000)",
        "(290.000000, 70.000000, 0.000000)",
        "(290.000000, 70.000000, 0.000000)",
        "(290.000000, 70.000000, 0.000000)",
        "(290.000000, 70.000000, 0.000000)",
        "(290.000000, 70.000000, 0.000000)",
        "(290.000000, 70.000000, 0.000000)",
        "(290.000000, 70.000000, 0.000000)",
        "(290.000000, 70.000000, 0.000000)",
        "(290.000000, 70.000000, 0.000000)",
        "(290.000000, 70.000000, 0.000000)",
        "(290.000000, 70.000000, 0.000000)",
        "(290.000000, 70.000000, 0.000000)",
        "(290.000000, 70.000000, 0.000000)",
        "(290.000000, 70.000000, 0.000000)",
        "(290.000000, 70.000000, 0.000000)",
        "(290.000000, 70.000000, 0.000000)",
        "(290.000000, 70.000000, 0.000000)",
        "(290.000000, 70.000000, 0.000000)",
        "(290.000000, 70.000000, 0.000000)",
        "(290.000000, 70.000000, 0.000000)",
        "(290.000000, 70.000000, 0.000000)",
        "(290.000000, 70.000000, 0.000000)",
        "(290.000000, 70.000000, 0.000000)",
        "(290.000000, 70.000000, 0.000000)",
        "(290.000000, 70.000000, 0.000000)",
        "(290.000000, 70.000000, 0.000000)",
        "(290.000000, 70.000000, 0.000000)",
        "(290.000000, 70.000000, 0.000000)",
        "(290.000000, 70.000000, 0.000000)",
        "(290.000000, 70.000000, 0.000000)",
        "(290.000000, 70.000000, 0.000000)",
        "(290.000000, 70.000000, 0.000000)",
        "(290.000000, 70.000000, 0.000000)",
        "(290.000000, 70.000000, 0.000000)",
        "(290.000000, 70.000000, 0.000000)",
        "(290.000000, 70.000000, 0.000000)",
        "(290.000000, 70.000000, 0.000000)",
        "(290.000000, 70.000000, 0.000000)",
        "(290.000000, 70.000000, 0.000000)",
        "(290.000000, 70.000000, 0.000000)",
        "(290.000000, 70.000000, 0.000000)",
        "(290.000000, 70.000000, 0.000000)",
        "(290.000000, 70.000000, 0.000000)",
        "(290.000000, 70.000000, 0.000000)",
        "(290.000000, 70.000000, 0.000000)",
        "(290.000000, 70.000000, 0.000000)",
        "(290.000000, 70.000000, 0.000000)",
        "(290.000000, 70.000000, 0.000000)",
        "(290.000000, 70.000000, 0.000000)",
        "(290.000000, 70.000000, 0.000000)",
        "(290.000000, 70.000000, 0.000000)",
        "(290.000000, 70.000000, 0.000000)",
        "(290.000000, 70.000000, 0.000000)",
        "(290.000000, 70.000000, 0.000000)",
        "(290.000000, 70.000000, 0.000000)",
        "(290.000000, 70.000000, 0.000000)",
        "(290.000000, 70.000000, 0.000000)",
        "(290.000000, 70.000000, 0.000000)",
        "(290.000000, 70.000000, 0.000000)",
        "(290.000000, 70.000000, 0.000000)",
        "(290.000000, 70.000000, 0.000000)",
        "(290.000000, 70.000000, 0.000000)",
        "(290.000000, 70.000000, 0.000000)",
        "(290.000000, 70.000000, 0.000000)",
        "(290.000000, 70.000000, 0.000000)",
        "(290.000000, 70.000000, 0.000000)",
        "(290.000000, 70.000000, 0.000000)",
        "(290.000000, 70.000000, 0.000000)",
        "(290.000000, 70.000000, 0.000000)",
        "(290.000000, 70.000000, 0.000000)",
        "(290.000000, 70.000000, 0.000000)",
        "(290.000000, 70.000000, 0.000000)",
        "(290.000000, 70.000000, 0.000000)",
        "(290.000000, 70.000000, 0.000000)",
        "(290.000000, 70.000000, 0.000000)",
        "(290.000000, 70.000000, 0.000000)",
        "(290.000000, 70.000000, 0.000000)",
        "(290.000000, 70.000000, 0.000000)",
        "(290.000000, 70.000000, 0.000000)",
        "(290.000000, 70.000000, 0.000000)",
        "(290.000000, 70.000000, 0.000000)",
        "(290.000000, 70.000000, 0.000000)",
        "(290.000000, 70.000000, 0.000000)",
        "(290.000000, 70.000000, 0.000000)",
        "(290.000000, 70.000000, 0.000000)",
        "(290.000000, 70.000000, 0.000000)",
        "(290.000000, 70.000000, 0.000000)",
        "(290.000000, 70.000000, 0.000000)",
        "(290.000000, 70.000000, 0.000000)",
        "(290.000000, 70.000000, 0.000000)",
        "(290.000000, 70.000000, 0.000000)",
        "(290.000000, 70.000000, 0.000000)",
        "(290.000000, 70.000000, 0.000000)",
        "(290.000000, 70.000000, 0.000000)",
        "(290.000000, 70.000000, 0.000000)",
        "(290.000000, 70.000000, 0.000000)",
        "(290.000000, 70.000000, 0.000000)",
        "(290.000000, 70.000000, 0.000000)",
        "(290.000000, 70.000000, 0.000000)",
        "(290.000000, 70.000000, 0.000000)",
        "(290.000000, 70.000000, 0.000000)",
        "(290.000000, 70.000000, 0.000000)",
        "(290.000000, 70.000000, 0.000000)",
        "(290.000000, 70.000000, 0.000000)",
        "(290.000000, 70.000000, 0.000000)",
        "(290.000000, 70.000000, 0.000000)",
        "(290.000000, 70.000000, 0.000000)",
        "(290.000000, 70.000000, 0.000000)",
        "(290.000000, 70.000000, 0.000000)",
        "(290.000000, 70.000000, 0.000000)",
        "(290.000000, 70.000000, 0.000000)",
        "(290.000000, 70.000000, 0.000000)",
        "(290.000000, 70.000000, 0.000000)",
        "(290.000000, 70.000000, 0.000000)",
        "(290.000000, 70.000000, 0.000000)",
        "(290.000000, 70.000000, 0.000000)",
        "(290.000000, 70.000000, 0.000000)",
        "(290.000000, 70.000000, 0.000000)",
        "(290.000000, 70.000000, 0.000000)",
        "(290.000000, 70.000000, 0.000000)",
        "(290.000000, 70.000000, 0.000000)",
        "(290.000000, 70.000000, 0.000000)",
        "(290.000000, 70.000000, 0.000000)",
        "(290.000000, 70.000000, 0.000000)",
        "(290.000000, 70.000000, 0.000000)",
        "(290.000000, 70.000000, 0.000000)",
        "(290.000000, 70.000000, 0.000000)",
        "(290.000000, 70.000000, 0.000000)",
        "(290.000000, 70.000000, 0.000000)",
        "(290.000000, 70.000000, 0.000000)",
        "(290.000000, 70.000000, 0.000000)",
        "(290.000000, 70.000000, 0.000000)",
        "(290.000000, 70.000000, 0.000000)",
        "(290.000000, 70.000000, 0.000000)",
        "(290.000000, 70.000000, 0.000000)",
        "(290.000000, 70.000000, 0.000000)",
        "(290.000000, 70.000000, 0.000000)",
        "(290.000000, 70.000000, 0.000000)",
        "(290.000000, 70.000000, 0.000000)",
        "(290.000000, 70.000000, 0.000000)",
        "(290.000000, 70.000000, 0.000000)",
        "(290.000000, 70.000000, 0.000000)",
        "(290.000000, 70.000000, 0.000000)",
        "(290.000000, 70.000000, 0.000000)",
        "(290.000000, 70.000000, 0.000000)",
        "(290.000000, 70.000000, 0.000000)",
        "(290.000000, 70.000000, 0.000000)",
        "(290.000000, 70.000000, 0.000000)",
        "(290.000000, 70.000000, 0.000000)",
        "(290.000000, 70.000000, 0.000000)",
        "(290.000000, 70.000000, 0.000000)",
        "(290.000000, 70.000000, 0.000000)",
        "(290.000000, 70.000000, 0.000000)",
        "(290.000000, 70.000000, 0.000000)",
        "(290.000000, 70.000000, 0.000000)",
        "(290.000000, 70.000000, 0.000000)",
        "(290.000000, 70.000000, 0.000000)",
        "(290.000000, 70.000000, 0.000000)",
        "(290.000000, 70.000000, 0.000000)",
        "(290.000000, 70.000000, 0.000000)",
        "(290.000000, 70.000000, 0.000000)",
        "(290.000000, 70.000000, 0.000000)",
        "(290.000000, 70.000000, 0.000000)",
        "(290.000000, 70.000000, 0.000000)",
        "(290.000000, 70.000000, 0.000000)",
        "(290.000000, 70.000000, 0.000000)",
        "(290.000000, 70.000000, 0.000000)",
        "(290.000000, 70.000000, 0.000000)",
        "(290.000000, 70.000000, 0.000000)",
        "(290.000000, 70.000000, 0.000000)",
        "(290.000000, 70.000000, 0.000000)",
        "(290.000000, 70.000000, 0.000000)",
        "(290.000000, 70.000000, 0.000000)",
        "(290.000000, 70.000000, 0.000000)",
        "(290.000000, 70.000000, 0.000000)",
        "(290.000000, 70.000000, 0.000000)",
        "(290.000000, 70.000000, 0.000000)",
        "(290.000000, 70.000000, 0.000000)",
        "(290.000000, 70.000000, 0.000000)",
        "(290.000000, 70.000000, 0.000000)",
        "(290.000000, 70.000000, 0.000000)",
        "(290.000000, 70.000000, 0.000000)",
        "(290.000000, 70.000000, 0.000000)",
        "(290.000000, 70.000000, 0.000000)",
        "(290.000000, 70.000000, 0.000000)",
        "(290.000000, 70.000000, 0.000000)",
        "(290.000000, 70.000000, 0.000000)",
        "(290.000000, 70.000000, 0.000000)",
        "(290.000000, 70.000000, 0.000000)",
        "(290.000000, 70.000000, 0.000000)",
        "(290.000000, 70.000000, 0.000000)",
        "(290.000000, 70.000000, 0.000000)",
        "(290.000000, 70.000000, 0.000000)",
        "(290.000000, 70.000000, 0.000000)",
        "(290.000000, 70.000000, 0.000000)",
        "(290.000000, 70.000000, 0.000000)",
        "(290.000000, 70.000000, 0.000000)",
        "(290.000000, 70.000000, 0.000000)",
        "(290.000000, 70.000000, 0.000000)",
        "(290.000000, 70.000000, 0.000000)",
        "(290.000000, 70.000000, 0.000000)",
        "(290.000000, 70.000000, 0.000000)",
        "(290.000000, 70.000000, 0.000000)",
        "(290.000000, 70.000000, 0.000000)",
        "(290.000000, 70.000000, 0.000000)",
        "(290.000000, 70.000000, 0.000000)",
        "(290.000000, 70.000000, 0.000000)",
        "(290.000000, 70.000000, 0.000000)",
        "(290.000000, 70.000000, 0.000000)",
        "(290.000000, 70.000000, 0.000000)",
        "(290.000000, 70.000000, 0.000000)",
        "(290.000000, 70.000000, 0.000000)",
        "(290.000000, 70.000000, 0.000000)",
        "(290.000000, 70.000000, 0.000000)",
        "(290.000000, 70.000000, 0.000000)",
        "(290.000000, 70.000000, 0.000000)",
        "(290.000000, 70.000000, 0.000000)",
        "(290.000000, 70.000000, 0.000000)",
        "(290.000000, 70.000000, 0.000000)",
        "(290.000000, 70.000000, 0.000000)",
        "(290.000000, 70.000000, 0.000000)",
        "(290.000000, 70.000000, 0.000000)",
        "(290.000000, 70.000000, 0.000000)",
        "(290.000000, 70.000000, 0.000000)",
        "(290.000000, 70.000000, 0.000000)",
        "(290.000000, 70.000000, 0.000000)",
        "(290.000000, 70.000000, 0.000000)",
        "(290.000000, 70.000000, 0.000000)",
        "(290.000000, 70.000000, 0.000000)",
        "(290.000000, 70.000000, 0.000000)",
        "(290.000000, 70.000000, 0.000000)",
        "(290.000000, 70.000000, 0.000000)",
        "(290.000000, 70.000000, 0.000000)",
        "(290.000000, 70.000000, 0.000000)",
        "(290.000000, 70.000000, 0.000000)",
        "(290.000000, 70.000000, 0.000000)",
        "(290.000000, 70.000000, 0.000000)",
        "(290.000000, 70.000000, 0.000000)",
        "(290.000000, 70.000000, 0.000000)",
        "(290.000000, 70.000000, 0.000000)",
        "(290.000000, 70.000000, 0.000000)",
        "(290.000000, 70.000000, 0.000000)",
        "(290.000000, 70.000000, 0.000000)",
        "(290.000000, 70.000000, 0.000000)",
        "(290.000000, 70.000000, 0.000000)",
        "(290.000000, 70.000000, 0.000000)",
        "(290.000000, 70.000000, 0.000000)",
        "(290.000000, 70.000000, 0.000000)",
        "(290.000000, 70.000000, 0.000000)",
        "(290.000000, 70.000000, 0.000000)",
        "(290.000000, 70.000000, 0.000000)",
        "(290.000000, 70.000000, 0.000000)",
        "(290.000000, 70.000000, 0.000000)",
        "(290.000000, 70.000000, 0.000000)",
        "(290.000000, 70.000000, 0.000000)",
        "(290.000000, 70.000000, 0.000000)",
        "(290.000000, 70.000000, 0.000000)",
        "(290.000000, 70.000000, 0.000000)",
        "(290.000000, 70.000000, 0.000000)",
        "(290.000000, 70.000000, 0.000000)",
        "(290.000000, 70.000000, 0.000000)",
        "(290.000000, 70.000000, 0.000000)",
        "(290.000000, 70.000000, 0.000000)",
        "(290.000000, 70.000000, 0.000000)",
        "(290.000000, 70.000000, 0.000000)",
        "(290.000000, 70.000000, 0.000000)",
        "(290.000000, 70.000000, 0.000000)",
        "(290.000000, 70.000000, 0.000000)",
        "(290.000000, 70.000000, 0.000000)",
        "(290.000000, 70.000000, 0.000000)",
        "(290.000000, 70.000000, 0.000000)",
        "(290.000000, 70.000000, 0.000000)",
        "(290.000000, 70.000000, 0.000000)",
        "(290.000000, 70.000000, 0.000000)",
        "(290.000000, 70.000000, 0.000000)",
        "(290.000000, 70.000000, 0.000000)",
        "(290.000000, 70.000000, 0.000000)",
        "(290.000000, 70.000000, 0.000000)",
        "(290.000000, 70.000000, 0.000000)",
        "(290.000000, 70.000000, 0.000000)",
        "(290.000000, 70.000000, 0.000000)",
        "(290.000000, 70.000000, 0.000000)",
        "(290.000000, 70.000000, 0.000000)",
        "(290.000000, 70.000000, 0.000000)",
        "(290.000000, 70.000000, 0.000000)",
        "(290.000000, 70.000000, 0.000000)",
        "(290.000000, 70.000000, 0.000000)",
        "(290.000000, 70.000000, 0.000000)",
        "(290.000000, 70.000000, 0.000000)",
        "(290.000000, 70.000000, 0.000000)",
        "(290.000000, 70.000000, 0.000000)",
        "(290.000000, 70.000000, 0.000000)",
        "(290.000000, 70.000000, 0.000000)",
        "(290.000000, 70.000000, 0.000000)",
        "(290.000000, 70.000000, 0.000000)",
        "(290.000000, 70.000000, 0.000000)",
        "(290.000000, 70.000000, 0.000000)",
        "(290.000000, 70.000000, 0.000000)",
        "(290.000000, 70.000000, 0.000000)",
        "(290.000000, 70.000000, 0.000000)",
        "(290.000000, 70.000000, 0.000000)",
        "(290.000000, 70.000000, 0.000000)",
        "(290.000000, 70.000000, 0.000000)",
        "(290.000000, 70.000000, 0.000000)",
        "(290.000000, 70.000000, 0.000000)",
        "(290.000000, 70.000000, 0.000000)",
        "(290.000000, 70.000000, 0.000000)",
        "(290.000000, 70.000000, 0.000000)",
        "(290.000000, 70.000000, 0.000000)",
        "(290.000000, 70.000000, 0.000000)",
        "(290.000000, 70.000000, 0.000000)",
        "(290.000000, 70.000000, 0.000000)",
        "(290.000000, 70.000000, 0.000000)",
        "(290.000000, 70.000000, 0.000000)",
        "(290.000000, 70.000000, 0.000000)",
        "(290.000000, 70.000000, 0.000000)",
        "(290.000000, 70.000000, 0.000000)",
        "(290.000000, 70.000000, 0.000000)",
        "(290.000000, 70.000000, 0.000000)",
        "(290.000000, 70.000000, 0.000000)",
        "(290.000000, 70.000000, 0.000000)",
        "(290.000000, 70.000000, 0.000000)",
        "(290.000000, 70.000000, 0.000000)",
        "(290.000000, 70.000000, 0.000000)",
        "(290.000000, 70.000000, 0.000000)",
        "(290.000000, 70.000000, 0.000000)",
        "(290.000000, 70.000000, 0.000000)",
        "(290.000000, 70.000000, 0.000000)",
        "(290.000000, 70.000000, 0.000000)",
        "(290.000000, 70.000000, 0.000000)",
        "(290.000000, 70.000000, 0.000000)",
        "(290.000000, 70.000000, 0.000000)",
        "(290.000000, 70.000000, 0.000000)",
        "(290.000000, 70.000000, 0.000000)",
        "(290.000000, 70.000000, 0.000000)",
        "(290.000000, 70.000000, 0.000000)",
        "(290.000000, 70.000000, 0.000000)",
        "(290.000000, 70.000000, 0.000000)",
        "(290.000000, 70.000000, 0.000000)",
        "(290.000000, 70.000000, 0.000000)",
        "(290.000000, 70.000000, 0.000000)",
        "(290.000000, 70.000000, 0.000000)",
        "(290.000000, 70.000000, 0.000000)",
        "(290.000000, 70.000000, 0.000000)",
        "(290.000000, 70.000000, 0.000000)",
        "(290.000000, 70.000000, 0.000000)",
        "(290.000000, 70.000000, 0.000000)",
        "(290.000000, 70.000000, 0.000000)",
        "(290.000000, 70.000000, 0.000000)",
        "(290.000000, 70.000000, 0.000000)",
        "(290.000000, 70.000000, 0.000000)",
        "(290.000000, 70.000000, 0.000000)",
        "(290.000000, 70.000000, 0.000000)",
        "(290.000000, 70.000000, 0.000000)",
        "(290.000000, 70.000000, 0.000000)",
        "(290.000000, 70.000000, 0.000000)",
        "(290.000000, 70.000000, 0.000000)",
        "(290.000000, 70.000000, 0.000000)",
        "(290.000000, 70.000000, 0.000000)",
        "(290.000000, 70.000000, 0.000000)",
        "(290.000000, 70.000000, 0.000000)",
        "(290.000000, 70.000000, 0.000000)",
        "(290.000000, 70.000000, 0.000000)",
        "(290.000000, 70.000000, 0.000000)",
        "(290.000000, 70.000000, 0.000000)",
        "(290.000000, 70.000000, 0.000000)",
        "(290.000000, 70.000000, 0.000000)",
        "(290.000000, 70.000000, 0.000000)",
        "(290.000000, 70.000000, 0.000000)",
        "(290.000000, 70.000000, 0.000000)",
        "(290.000000, 70.000000, 0.000000)",
        "(290.000000, 70.000000, 0.000000)",
        "(290.000000, 70.000000, 0.000000)",
        "(290.000000, 70.000000, 0.000000)",
        "(290.000000, 70.000000, 0.000000)",
        "(290.000000, 70.000000, 0.000000)",
        "(290.000000, 70.000000, 0.000000)",
        "(290.000000, 70.000000, 0.000000)",
        "(290.000000, 70.000000, 0.000000)",
        "(290.000000, 70.000000, 0.000000)",
        "(290.000000, 70.000000, 0.000000)",
        "(290.000000, 70.000000, 0.000000)",
        "(290.000000, 70.000000, 0.000000)",
        "(290.000000, 70.000000, 0.000000)",
        "(290.000000, 70.000000, 0.000000)",
        "(290.000000, 70.000000, 0.000000)",
        "(290.000000, 70.000000, 0.000000)",
        "(290.000000, 70.000000, 0.000000)",
        "(290.000000, 70.000000, 0.000000)",
        "(290.000000, 70.000000, 0.000000)",
        "(290.000000, 70.000000, 0.000000)",
        "(290.000000, 70.000000, 0.000000)",
        "(290.000000, 70.000000, 0.000000)",
        "(290.000000, 70.000000, 0.000000)",
        "(290.000000, 70.000000, 0.000000)",
        "(290.000000, 70.000000, 0.000000)",
        "(290.000000, 70.000000, 0.000000)",
        "(290.000000, 70.000000, 0.000000)",
        "(290.000000, 70.000000, 0.000000)",
        "(290.000000, 70.000000, 0.000000)",
        "(290.000000, 70.000000, 0.000000)",
        "(290.000000, 70.000000, 0.000000)",
        "(290.000000, 70.000000, 0.000000)",
        "(290.000000, 70.000000, 0.000000)",
        "(290.000000, 70.000000, 0.000000)",
        "(290.000000, 70.000000, 0.000000)",
        "(290.000000, 70.000000, 0.000000)",
        "(290.000000, 70.000000, 0.000000)",
        "(290.000000, 70.000000, 0.000000)",
        "(290.000000, 70.000000, 0.000000)",
        "(290.000000, 70.000000, 0.000000)",
        "(290.000000, 70.000000, 0.000000)",
        "(290.000000, 70.000000, 0.000000)",
        "(290.000000, 70.000000, 0.000000)",
        "(290.000000, 70.000000, 0.000000)",
        "(290.000000, 70.000000, 0.000000)",
        "(290.000000, 70.000000, 0.000000)",
        "(290.000000, 70.000000, 0.000000)",
        "(290.000000, 70.000000, 0.000000)",
        "(290.000000, 70.000000, 0.000000)",
        "(290.000000, 70.000000, 0.000000)",
        "(290.000000, 70.000000, 0.000000)",
        "(290.000000, 70.000000, 0.000000)",
        "(290.000000, 70.000000, 0.000000)",
        "(290.000000, 70.000000, 0.000000)",
        "(290.000000, 70.000000, 0.000000)",
        "(290.000000, 70.000000, 0.000000)",
        "(290.000000, 70.000000, 0.000000)",
        "(290.000000, 70.000000, 0.000000)",
        "(290.000000, 70.000000, 0.000000)",
        "(290.000000, 70.000000, 0.000000)",
        "(290.000000, 70.000000, 0.000000)",
        "(290.000000, 70.000000, 0.000000)",
        "(290.000000, 70.000000, 0.000000)",
        "(290.000000, 70.000000, 0.000000)",
        "(290.000000, 70.000000, 0.000000)",
        "(290.000000, 70.000000, 0.000000)",
        "(290.000000, 70.000000, 0.000000)",
        "(290.000000, 70.000000, 0.000000)",
        "(290.000000, 70.000000, 0.000000)",
        "(290.000000, 70.000000, 0.000000)",
        "(290.000000, 70.000000, 0.000000)",
        "(290.000000, 70.000000, 0.000000)",
        "(290.000000, 70.000000, 0.000000)",
        "(290.000000, 70.000000, 0.000000)",
        "(290.000000, 70.000000, 0.000000)",
        "(290.000000, 70.000000, 0.000000)",
        "(290.000000, 70.000000, 0.000000)",
        "(290.000000, 70.000000, 0.000000)",
        "(290.000000, 70.000000, 0.000000)",
        "(290.000000, 70.000000, 0.000000)",
        "(290.000000, 70.000000, 0.000000)",
        "(290.000000, 70.000000, 0.000000)",
        "(290.000000, 70.000000, 0.000000)",
        "(290.000000, 70.000000, 0.000000)",
        "(290.000000, 70.000000, 0.000000)",
        "(290.000000, 70.000000, 0.000000)",
        "(290.000000, 70.000000, 0.000000)",
        "(290.000000, 70.000000, 0.000000)",
        "(290.000000, 70.000000, 0.000000)",
        "(290.000000, 70.000000, 0.000000)",
        "(290.000000, 70.000000, 0.000000)",
        "(290.000000, 70.000000, 0.000000)",
        "(290.000000, 70.000000, 0.000000)",
        "(290.000000, 70.000000, 0.000000)",
        "(290.000000, 70.000000, 0.000000)",
        "(290.000000, 70.000000, 0.000000)",
        "(290.000000, 70.000000, 0.000000)",
        "(290.000000, 70.000000, 0.000000)",
        "(290.000000, 70.000000, 0.000000)",
        "(290.000000, 70.000000, 0.000000)",
        "(290.000000, 70.000000, 0.000000)",
        "(290.000000, 70.000000, 0.000000)",
        "(290.000000, 70.000000, 0.000000)",
        "(290.000000, 70.000000, 0.000000)",
        "(290.000000, 70.000000, 0.000000)",
        "(290.000000, 70.000000, 0.000000)",
        "(290.000000, 70.000000, 0.000000)",
        "(290.000000, 70.000000, 0.000000)",
        "(290.000000, 70.000000, 0.000000)",
        "(290.000000, 70.000000, 0.000000)",
        "(290.000000, 70.000000, 0.000000)",
        "(290.000000, 70.000000, 0.000000)",
        "(290.000000, 70.000000, 0.000000)",
        "(290.000000, 70.000000, 0.000000)",
        "(290.000000, 70.000000, 0.000000)",
        "(290.000000, 70.000000, 0.000000)",
        "(290.000000, 70.000000, 0.000000)",
        "(290.000000, 70.000000, 0.000000)",
        "(290.000000, 70.000000, 0.000000)",
        "(290.000000, 70.000000, 0.000000)",
        "(290.000000, 70.000000, 0.000000)",
        "(290.000000, 70.000000, 0.000000)",
        "(290.000000, 70.000000, 0.000000)",
        "(290.000000, 70.000000, 0.000000)",
        "(290.000000, 70.000000, 0.000000)",
        "(290.000000, 70.000000, 0.000000)",
        "(290.000000, 70.000000, 0.000000)",
        "(290.000000, 70.000000, 0.000000)",
        "(290.000000, 70.000000, 0.000000)",
        "(290.000000, 70.000000, 0.000000)",
        "(290.000000, 70.000000, 0.000000)",
        "(290.000000, 70.000000, 0.000000)",
        "(290.000000, 70.000000, 0.000000)",
        "(290.000000, 70.000000, 0.000000)",
        "(290.000000, 70.000000, 0.000000)",
        "(290.000000, 70.000000, 0.000000)",
        "(290.000000, 70.000000, 0.000000)",
        "(290.000000, 70.000000, 0.000000)",
        "(290.000000, 70.000000, 0.000000)",
        "(290.000000, 70.000000, 0.000000)",
        "(290.000000, 70.000000, 0.000000)",
        "(290.000000, 70.000000, 0.000000)",
        "(290.000000, 70.000000, 0.000000)",
        "(290.000000, 70.000000, 0.000000)",
        "(290.000000, 70.000000, 0.000000)",
        "(290.000000, 70.000000, 0.000000)",
        "(290.000000, 70.000000, 0.000000)",
        "(290.000000, 70.000000, 0.000000)",
        "(290.000000, 70.000000, 0.000000)",
        "(290.000000, 70.000000, 0.000000)",
        "(290.000000, 70.000000, 0.000000)",
        "(290.000000, 70.000000, 0.000000)",
        "(290.000000, 70.000000, 0.000000)",
        "(290.000000, 70.000000, 0.000000)",
        "(290.000000, 70.000000, 0.000000)",
        "(290.000000, 70.000000, 0.000000)",
        "(290.000000, 70.000000, 0.000000)",
        "(290.000000, 70.000000, 0.000000)",
        "(290.000000, 70.000000, 0.000000)",
        "(290.000000, 70.000000, 0.000000)",
        "(290.000000, 70.000000, 0.000000)",
        "(290.000000, 70.000000, 0.000000)",
        "(290.000000, 70.000000, 0.000000)",
        "(290.000000, 70.000000, 0.000000)",
        "(290.000000, 70.000000, 0.000000)",
        "(290.000000, 70.000000, 0.000000)",
        "(290.000000, 70.000000, 0.000000)",
        "(290.000000, 70.000000, 0.000000)",
        "(290.000000, 70.000000, 0.000000)",
        "(290.000000, 70.000000, 0.000000)",
        "(290.000000, 70.000000, 0.000000)",
        "(290.000000, 70.000000, 0.000000)",
        "(290.000000, 70.000000, 0.000000)",
        "(290.000000, 70.000000, 0.000000)",
        "(290.000000, 70.000000, 0.000000)",
        "(290.000000, 70.000000, 0.000000)",
        "(290.000000, 70.000000, 0.000000)",
        "(290.000000, 70.000000, 0.000000)",
        "(290.000000, 70.000000, 0.000000)",
        "(290.000000, 70.000000, 0.000000)",
        "(290.000000, 70.000000, 0.000000)",
        "(290.000000, 70.000000, 0.000000)",
        "(290.000000, 70.000000, 0.000000)",
        "(290.000000, 70.000000, 0.000000)",
        "(290.000000, 70.000000, 0.000000)",
        "(290.000000, 70.000000, 0.000000)",
        "(290.000000, 70.000000, 0.000000)",
        "(290.000000, 70.000000, 0.000000)",
        "(290.000000, 70.000000, 0.000000)",
        "(290.000000, 70.000000, 0.000000)",
        "(290.000000, 70.000000, 0.000000)",
        "(290.000000, 70.000000, 0.000000)",
        "(290.000000, 70.000000, 0.000000)",
        "(290.000000, 70.000000, 0.000000)",
        "(290.000000, 70.000000, 0.000000)",
        "(290.000000, 70.000000, 0.000000)",
        "(290.000000, 70.000000, 0.000000)",
        "(290.000000, 70.000000, 0.000000)",
        "(290.000000, 70.000000, 0.000000)",
        "(290.000000, 70.000000, 0.000000)",
        "(290.000000, 70.000000, 0.000000)",
        "(290.000000, 70.000000, 0.000000)",
        "(290.000000, 70.000000, 0.000000)",
        "(290.000000, 70.000000, 0.000000)",
        "(290.000000, 70.000000, 0.000000)",
        "(290.000000, 70.000000, 0.000000)",
        "(290.000000, 70.000000, 0.000000)",
        "(290.000000, 70.000000, 0.000000)",
        "(290.000000, 70.000000, 0.000000)",
        "(290.000000, 70.000000, 0.000000)",
        "(290.000000, 70.000000, 0.000000)",
        "(290.000000, 70.000000, 0.000000)",
        "(290.000000, 70.000000, 0.000000)",
        "(290.000000, 70.000000, 0.000000)",
        "(290.000000, 70.000000, 0.000000)",
        "(290.000000, 70.000000, 0.000000)",
        "(290.000000, 70.000000, 0.000000)",
        "(290.000000, 70.000000, 0.000000)",
        "(290.000000, 70.000000, 0.000000)",
        "(290.000000, 70.000000, 0.000000)",
        "(290.000000, 70.000000, 0.000000)",
        "(290.000000, 70.000000, 0.000000)",
        "(290.000000, 70.000000, 0.000000)",
        "(290.000000, 70.000000, 0.000000)",
        "(290.000000, 70.000000, 0.000000)",
        "(290.000000, 70.000000, 0.000000)",
        "(290.000000, 70.000000, 0.000000)",
        "(290.000000, 70.000000, 0.000000)",
        "(290.000000, 70.000000, 0.000000)",
        "(290.000000, 70.000000, 0.000000)",
        "(290.000000, 70.000000, 0.000000)",
        "(290.000000, 70.000000, 0.000000)",
        "(290.000000, 70.000000, 0.000000)",
        "(290.000000, 70.000000, 0.000000)",
        "(290.000000, 70.000000, 0.000000)",
        "(290.000000, 70.000000, 0.000000)",
        "(290.000000, 70.000000, 0.000000)",
        "(290.000000, 70.000000, 0.000000)",
        "(290.000000, 70.000000, 0.000000)",
        "(290.000000, 70.000000, 0.000000)",
        "(290.000000, 70.000000, 0.000000)",
        "(290.000000, 70.000000, 0.000000)",
        "(290.000000, 70.000000, 0.000000)",
        "(290.000000, 70.000000, 0.000000)",
        "(290.000000, 70.000000, 0.000000)",
        "(290.000000, 70.000000, 0.000000)",
        "(290.000000, 70.000000, 0.000000)",
        "(290.000000, 70.000000, 0.000000)",
        "(290.000000, 70.000000, 0.000000)",
        "(290.000000, 70.000000, 0.000000)",
        "(290.000000, 70.000000, 0.000000)",
        "(290.000000, 70.000000, 0.000000)",
        "(290.000000, 70.000000, 0.000000)",
        "(290.000000, 70.000000, 0.000000)",
        "(290.000000, 70.000000, 0.000000)",
        "(290.000000, 70.000000, 0.000000)",
        "(290.000000, 70.000000, 0.000000)",
        "(290.000000, 70.000000, 0.000000)",
        "(290.000000, 70.000000, 0.000000)",
        "(290.000000, 70.000000, 0.000000)",
        "(290.000000, 70.000000, 0.000000)",
        "(290.000000, 70.000000, 0.000000)",
        "(290.000000, 70.000000, 0.000000)",
        "(290.000000, 70.000000, 0.000000)",
        "(290.000000, 70.000000, 0.000000)",
        "(290.000000, 70.000000, 0.000000)",
        "(290.000000, 70.000000, 0.000000)",
        "(290.000000, 70.000000, 0.000000)",
        "(290.000000, 70.000000, 0.000000)",
        "(290.000000, 70.000000, 0.000000)",
        "(290.000000, 70.000000, 0.000000)",
        "(290.000000, 70.000000, 0.000000)",
        "(290.000000, 70.000000, 0.000000)",
        "(290.000000, 70.000000, 0.000000)",
        "(290.000000, 70.000000, 0.000000)",
        "(290.000000, 70.000000, 0.000000)",
        "(290.000000, 70.000000, 0.000000)",
        "(290.000000, 70.000000, 0.000000)",
        "(290.000000, 70.000000, 0.000000)",
        "(290.000000, 70.000000, 0.000000)",
        "(290.000000, 70.000000, 0.000000)",
        "(290.000000, 70.000000, 0.000000)",
        "(290.000000, 70.000000, 0.000000)",
        "(290.000000, 70.000000, 0.000000)",
        "(290.000000, 70.000000, 0.000000)",
        "(290.000000, 70.000000, 0.000000)",
        "(290.000000, 70.000000, 0.000000)",
        "(290.000000, 70.000000, 0.000000)",
        "(290.000000, 70.000000, 0.000000)",
        "(290.000000, 70.000000, 0.000000)",
        "(290.000000, 70.000000, 0.000000)",
        "(290.000000, 70.000000, 0.000000)",
        "(290.000000, 70.000000, 0.000000)",
        "(290.000000, 70.000000, 0.000000)",
        "(290.000000, 70.000000, 0.000000)",
        "(290.000000, 70.000000, 0.000000)",
        "(290.000000, 70.000000, 0.000000)",
        "(290.000000, 70.000000, 0.000000)",
        "(290.000000, 70.000000, 0.000000)",
        "(290.000000, 70.000000, 0.000000)",
        "(290.000000, 70.000000, 0.000000)",
        "(290.000000, 70.000000, 0.000000)",
        "(290.000000, 70.000000, 0.000000)",
        "(290.000000, 70.000000, 0.000000)",
        "(290.000000, 70.000000, 0.000000)",
        "(290.000000, 70.000000, 0.000000)",
        "(290.000000, 70.000000, 0.000000)",
        "(290.000000, 70.000000, 0.000000)",
        "(290.000000, 70.000000, 0.000000)",
        "(290.000000, 70.000000, 0.000000)",
        "(290.000000, 70.000000, 0.000000)",
        "(290.000000, 70.000000, 0.000000)",
        "(290.000000, 70.000000, 0.000000)",
        "(290.000000, 70.000000, 0.000000)",
        "(290.000000, 70.000000, 0.000000)",
        "(290.000000, 70.000000, 0.000000)",
        "(290.000000, 70.000000, 0.000000)",
        "(290.000000, 70.000000, 0.000000)",
        "(290.000000, 70.000000, 0.000000)",
        "(290.000000, 70.000000, 0.000000)",
        "(290.000000, 70.000000, 0.000000)",
        "(290.000000, 70.000000, 0.000000)",
        "(290.000000, 70.000000, 0.000000)",
        "(290.000000, 70.000000, 0.000000)",
        "(290.000000, 70.000000, 0.000000)",
        "(290.000000, 70.000000, 0.000000)",
        "(290.000000, 70.000000, 0.000000)",
        "(290.000000, 70.000000, 0.000000)",
        "(290.000000, 70.000000, 0.000000)",
        "(290.000000, 70.000000, 0.000000)",
        "(290.000000, 70.000000, 0.000000)",
        "(290.000000, 70.000000, 0.000000)",
        "(290.000000, 70.000000, 0.000000)",
        "(290.000000, 70.000000, 0.000000)",
        "(290.000000, 70.000000, 0.000000)",
        "(290.000000, 70.000000, 0.000000)",
        "(290.000000, 70.000000, 0.000000)",
        "(290.000000, 70.000000, 0.000000)",
        "(290.000000, 70.000000, 0.000000)",
        "(290.000000, 70.000000, 0.000000)",
        "(290.000000, 70.000000, 0.000000)",
        "(290.000000, 70.000000, 0.000000)",
        "(290.000000, 70.000000, 0.000000)",
        "(290.000000, 70.000000, 0.000000)",
        "(290.000000, 70.000000, 0.000000)",
        "(290.000000, 70.000000, 0.000000)",
        "(290.000000, 70.000000, 0.000000)",
        "(290.000000, 70.000000, 0.000000)",
        "(290.000000, 70.000000, 0.000000)",
        "(290.000000, 70.000000, 0.000000)",
        "(290.000000, 70.000000, 0.000000)",
        "(290.000000, 70.000000, 0.000000)",
        "(290.000000, 70.000000, 0.000000)",
        "(290.000000, 70.000000, 0.000000)",
        "(290.000000, 70.000000, 0.000000)",
        "(290.000000, 70.000000, 0.000000)",
        "(290.000000, 70.000000, 0.000000)",
        "(290.000000, 70.000000, 0.000000)",
        "(290.000000, 70.000000, 0.000000)",
        "(290.000000, 70.000000, 0.000000)",
        "(290.000000, 70.000000, 0.000000)",
        "(290.000000, 70.000000, 0.000000)",
        "(290.000000, 70.000000, 0.000000)",
        "(290.000000, 70.000000, 0.000000)",
        "(290.000000, 70.000000, 0.000000)",
        "(290.000000, 70.000000, 0.000000)",
        "(290.000000, 70.000000, 0.000000)",
        "(290.000000, 70.000000, 0.000000)",
        "(290.000000, 70.000000, 0.000000)",
        "(290.000000, 70.000000, 0.000000)",
        "(290.000000, 70.000000, 0.000000)",
        "(290.000000, 70.000000, 0.000000)",
        "(290.000000, 70.000000, 0.000000)",
        "(290.000000, 70.000000, 0.000000)",
        "(290.000000, 70.000000, 0.000000)",
        "(290.000000, 70.000000, 0.000000)",
        "(290.000000, 70.000000, 0.000000)",
        "(290.000000, 70.000000, 0.000000)",
        "(290.000000, 70.000000, 0.000000)",
        "(290.000000, 70.000000, 0.000000)",
        "(290.000000, 70.000000, 0.000000)",
        "(290.000000, 70.000000, 0.000000)",
        "(290.000000, 70.000000, 0.000000)",
        "(290.000000, 70.000000, 0.000000)",
        "(290.000000, 70.000000, 0.000000)",
        "(290.000000, 70.000000, 0.000000)",
        "(290.000000, 70.000000, 0.000000)",
        "(290.000000, 70.000000, 0.000000)",
        "(290.000000, 70.000000, 0.000000)",
        "(290.000000, 70.000000, 0.000000)",
        "(290.000000, 70.000000, 0.000000)",
        "(290.000000, 70.000000, 0.000000)",
        "(290.000000, 70.000000, 0.000000)",
        "(290.000000, 70.000000, 0.000000)",
        "(290.000000, 70.000000, 0.000000)",
        "(290.000000, 70.000000, 0.000000)",
        "(290.000000, 70.000000, 0.000000)",
        "(290.000000, 70.000000, 0.000000)",
        "(290.000000, 70.000000, 0.000000)",
        "(290.000000, 70.000000, 0.000000)",
        "(290.000000, 70.000000, 0.000000)",
        "(290.000000, 70.000000, 0.000000)",
        "(290.000000, 70.000000, 0.000000)",
        "(290.000000, 70.000000, 0.000000)",
        "(290.000000, 70.000000, 0.000000)",
        "(290.000000, 70.000000, 0.000000)",
        "(290.000000, 70.000000, 0.000000)",
        "(290.000000, 70.000000, 0.000000)",
        "(290.000000, 70.000000, 0.000000)",
        "(290.000000, 70.000000, 0.000000)",
        "(290.000000, 70.000000, 0.000000)",
        "(290.000000, 70.000000, 0.000000)",
        "(290.000000, 70.000000, 0.000000)",
        "(290.000000, 70.000000, 0.000000)",
        "(290.000000, 70.000000, 0.000000)",
        "(290.000000, 70.000000, 0.000000)",
        "(290.000000, 70.000000, 0.000000)",
        "(290.000000, 70.000000, 0.000000)",
        "(290.000000, 70.000000, 0.000000)",
        "(290.000000, 70.000000, 0.000000)",
        "(290.000000, 70.000000, 0.000000)",
        "(290.000000, 70.000000, 0.000000)",
        "(290.000000, 70.000000, 0.000000)",
        "(290.000000, 70.000000, 0.000000)",
        "(290.000000, 70.000000, 0.000000)",
        "(290.000000, 70.000000, 0.000000)",
        "(290.000000, 70.000000, 0.000000)",
        "(290.000000, 70.000000, 0.000000)",
        "(290.000000, 70.000000, 0.000000)",
        "(290.000000, 70.000000, 0.000000)",
        "(290.000000, 70.000000, 0.000000)",
        "(290.000000, 70.000000, 0.000000)",
        "(290.000000, 70.000000, 0.000000)",
        "(290.000000, 70.000000, 0.000000)",
        "(290.000000, 70.000000, 0.000000)",
        "(290.000000, 70.000000, 0.000000)",
        "(290.000000, 70.000000, 0.000000)",
        "(290.000000, 70.000000, 0.000000)",
        "(290.000000, 70.000000, 0.000000)",
        "(290.000000, 70.000000, 0.000000)",
        "(290.000000, 70.000000, 0.000000)",
        "(290.000000, 70.000000, 0.000000)",
        "(290.000000, 70.000000, 0.000000)",
        "(290.000000, 70.000000, 0.000000)",
        "(290.000000, 70.000000, 0.000000)",
        "(290.000000, 70.000000, 0.000000)",
        "(290.000000, 70.000000, 0.000000)",
        "(290.000000, 70.000000, 0.000000)",
        "(290.000000, 70.000000, 0.000000)",
        "(290.000000, 70.000000, 0.000000)",
        "(290.000000, 70.000000, 0.000000)",
        "(290.000000, 70.000000, 0.000000)",
        "(290.000000, 70.000000, 0.000000)",
        "(290.000000, 70.000000, 0.000000)",
        "(290.000000, 70.000000, 0.000000)",
        "(290.000000, 70.000000, 0.000000)",
        "(290.000000, 70.000000, 0.000000)",
        "(290.000000, 70.000000, 0.000000)",
        "(290.000000, 70.000000, 0.000000)",
        "(290.000000, 70.000000, 0.000000)",
        "(290.000000, 70.000000, 0.000000)",
        "(290.000000, 70.000000, 0.000000)",
        "(290.000000, 70.000000, 0.000000)",
        "(290.000000, 70.000000, 0.000000)",
        "(290.000000, 70.000000, 0.000000)",
        "(290.000000, 70.000000, 0.000000)",
        "(290.000000, 70.000000, 0.000000)",
        "(290.000000, 70.000000, 0.000000)",
        "(290.000000, 70.000000, 0.000000)",
        "(290.000000, 70.000000, 0.000000)",
        "(290.000000, 70.000000, 0.000000)",
        "(290.000000, 70.000000, 0.000000)",
        "(290.000000, 70.000000, 0.000000)",
        "(290.000000, 70.000000, 0.000000)",
        "(290.000000, 70.000000, 0.000000)",
        "(290.000000, 70.000000, 0.000000)",
        "(290.000000, 70.000000, 0.000000)",
        "(290.000000, 70.000000, 0.000000)",
        "(290.000000, 70.000000, 0.000000)",
        "(290.000000, 70.000000, 0.000000)",
        "(290.000000, 70.000000, 0.000000)",
        "(290.000000, 70.000000, 0.000000)",
        "(290.000000, 70.000000, 0.000000)",
        "(290.000000, 70.000000, 0.000000)",
        "(290.000000, 70.000000, 0.000000)",
        "(290.000000, 70.000000, 0.000000)",
        "(290.000000, 70.000000, 0.000000)",
        "(290.000000, 70.000000, 0.000000)",
        "(290.000000, 70.000000, 0.000000)",
        "(290.000000, 70.000000, 0.000000)",
        "(290.000000, 70.000000, 0.000000)",
        "(290.000000, 70.000000, 0.000000)",
        "(290.000000, 70.000000, 0.000000)",
        "(290.000000, 70.000000, 0.000000)",
        "(290.000000, 70.000000, 0.000000)",
        "(290.000000, 70.000000, 0.000000)",
        "(290.000000, 70.000000, 0.000000)",
        "(290.000000, 70.000000, 0.000000)",
        "(290.000000, 70.000000, 0.000000)",
        "(290.000000, 70.000000, 0.000000)",
        "(290.000000, 70.000000, 0.000000)",
        "(290.000000, 70.000000, 0.000000)",
        "(290.000000, 70.000000, 0.000000)",
        "(290.000000, 70.000000, 0.000000)",
        "(290.000000, 70.000000, 0.000000)",
        "(290.000000, 70.000000, 0.000000)",
        "(290.000000, 70.000000, 0.000000)",
        "(290.000000, 70.000000, 0.000000)",
        "(290.000000, 70.000000, 0.000000)",
        "(290.000000, 70.000000, 0.000000)",
        "(290.000000, 70.000000, 0.000000)",
        "(290.000000, 70.000000, 0.000000)",
        "(290.000000, 70.000000, 0.000000)",
        "(290.000000, 70.000000, 0.000000)",
        "(290.000000, 70.000000, 0.000000)",
        "(290.000000, 70.000000, 0.000000)",
        "(290.000000, 70.000000, 0.000000)",
        "(290.000000, 70.000000, 0.000000)",
        "(290.000000, 70.000000, 0.000000)",
        "(290.000000, 70.000000, 0.000000)",
        "(290.000000, 70.000000, 0.000000)",
        "(290.000000, 70.000000, 0.000000)",
        "(290.000000, 70.000000, 0.000000)",
        "(290.000000, 70.000000, 0.000000)",
        "(290.000000, 70.000000, 0.000000)",
        "(290.000000, 70.000000, 0.000000)",
        "(290.000000, 70.000000, 0.000000)",
        "(290.000000, 70.000000, 0.000000)",
        "(290.000000, 70.000000, 0.000000)",
        "(290.000000, 70.000000, 0.000000)",
        "(290.000000, 70.000000, 0.000000)",
        "(290.000000, 70.000000, 0.000000)",
        "(290.000000, 70.000000, 0.000000)",
        "(290.000000, 70.000000, 0.000000)",
        "(290.000000, 70.000000, 0.000000)",
        "(290.000000, 70.000000, 0.000000)",
        "(290.000000, 70.000000, 0.000000)",
        "(290.000000, 70.000000, 0.000000)",
        "(290.000000, 70.000000, 0.000000)",
        "(290.000000, 70.000000, 0.000000)",
        "(290.000000, 70.000000, 0.000000)",
        "(290.000000, 70.000000, 0.000000)",
        "(290.000000, 70.000000, 0.000000)",
        "(290.000000, 70.000000, 0.000000)",
        "(290.000000, 70.000000, 0.000000)",
        "(290.000000, 70.000000, 0.000000)",
        "(290.000000, 70.000000, 0.000000)",
        "(290.000000, 70.000000, 0.000000)",
        "(290.000000, 70.000000, 0.000000)",
        "(290.000000, 70.000000, 0.000000)",
        "(290.000000, 70.000000, 0.000000)",
        "(290.000000, 70.000000, 0.000000)",
        "(290.000000, 70.000000, 0.000000)",
        "(290.000000, 70.000000, 0.000000)",
        "(290.000000, 70.000000, 0.000000)",
        "(290.000000, 70.000000, 0.000000)",
        "(290.000000, 70.000000, 0.000000)",
        "(290.000000, 70.000000, 0.000000)",
        "(290.000000, 70.000000, 0.000000)",
        "(290.000000, 70.000000, 0.000000)",
        "(290.000000, 70.000000, 0.000000)",
        "(290.000000, 70.000000, 0.000000)",
        "(290.000000, 70.000000, 0.000000)",
        "(290.000000, 70.000000, 0.000000)",
        "(290.000000, 70.000000, 0.000000)",
        "(290.000000, 70.000000, 0.000000)",
        "(290.000000, 70.000000, 0.000000)",
        "(290.000000, 70.000000, 0.000000)",
        "(290.000000, 70.000000, 0.000000)",
        "(290.000000, 70.000000, 0.000000)",
        "(290.000000, 70.000000, 0.000000)",
        "(290.000000, 70.000000, 0.000000)",
        "(290.000000, 70.000000, 0.000000)",
        "(290.000000, 70.000000, 0.000000)",
        "(290.000000, 70.000000, 0.000000)",
        "(290.000000, 70.000000, 0.000000)",
        "(290.000000, 70.000000, 0.000000)",
        "(290.000000, 70.000000, 0.000000)",
        "(290.000000, 70.000000, 0.000000)",
        "(290.000000, 70.000000, 0.000000)",
        "(290.000000, 70.000000, 0.000000)",
        "(290.000000, 70.000000, 0.000000)",
        "(290.000000, 70.000000, 0.000000)",
        "(290.000000, 70.000000, 0.000000)",
        "(290.000000, 70.000000, 0.000000)",
        "(290.000000, 70.000000, 0.000000)",
        "(290.000000, 70.000000, 0.000000)",
        "(290.000000, 70.000000, 0.000000)",
        "(290.000000, 70.000000, 0.000000)",
        "(290.000000, 70.000000, 0.000000)",
        "(290.000000, 70.000000, 0.000000)",
        "(290.000000, 70.000000, 0.000000)",
        "(290.000000, 70.000000, 0.000000)",
        "(290.000000, 70.000000, 0.000000)",
        "(290.000000, 70.000000, 0.000000)",
        "(290.000000, 70.000000, 0.000000)",
        "(290.000000, 70.000000, 0.000000)",
        "(290.000000, 70.000000, 0.000000)",
        "(290.000000, 70.000000, 0.000000)",
        "(290.000000, 70.000000, 0.000000)",
        "(290.000000, 70.000000, 0.000000)",
        "(290.000000, 70.000000, 0.000000)",
        "(290.000000, 70.000000, 0.000000)",
        "(290.000000, 70.000000, 0.000000)",
        "(290.000000, 70.000000, 0.000000)",
        "(290.000000, 70.000000, 0.000000)",
        "(290.000000, 70.000000, 0.000000)",
        "(290.000000, 70.000000, 0.000000)",
        "(290.000000, 70.000000, 0.000000)",
        "(290.000000, 70.000000, 0.000000)",
        "(290.000000, 70.000000, 0.000000)",
        "(290.000000, 70.000000, 0.000000)",
        "(290.000000, 70.000000, 0.000000)",
        "(290.000000, 70.000000, 0.000000)",
        "(290.000000, 70.000000, 0.000000)",
        "(290.000000, 70.000000, 0.000000)",
        "(290.000000, 70.000000, 0.000000)",
        "(290.000000, 70.000000, 0.000000)",
        "(290.000000, 70.000000, 0.000000)",
        "(290.000000, 70.000000, 0.000000)",
        "(290.000000, 70.000000, 0.000000)",
        "(290.000000, 70.000000, 0.000000)",
        "(290.000000, 70.000000, 0.000000)",
        "(290.000000, 70.000000, 0.000000)",
        "(290.000000, 70.000000, 0.000000)",
        "(290.000000, 70.000000, 0.000000)",
        "(290.000000, 70.000000, 0.000000)",
        "(290.000000, 70.000000, 0.000000)",
        "(290.000000, 70.000000, 0.000000)",
        "(290.000000, 70.000000, 0.000000)",
        "(290.000000, 70.000000, 0.000000)",
        "(290.000000, 70.000000, 0.000000)",
        "(290.000000, 70.000000, 0.000000)",
        "(290.000000, 70.000000, 0.000000)",
        "(290.000000, 70.000000, 0.000000)",
        "(290.000000, 70.000000, 0.000000)",
        "(290.000000, 70.000000, 0.000000)",
        "(290.000000, 70.000000, 0.000000)",
        "(290.000000, 70.000000, 0.000000)",
        "(290.000000, 70.000000, 0.000000)",
        "(290.000000, 70.000000, 0.000000)",
        "(290.000000, 70.000000, 0.000000)",
        "(290.000000, 70.000000, 0.000000)",
        "(290.000000, 70.000000, 0.000000)",
        "(290.000000, 70.000000, 0.000000)",
        "(290.000000, 70.000000, 0.000000)",
        "(290.000000, 70.000000, 0.000000)",
        "(290.000000, 70.000000, 0.000000)",
        "(290.000000, 70.000000, 0.000000)",
        "(290.000000, 70.000000, 0.000000)",
        "(290.000000, 70.000000, 0.000000)",
        "(290.000000, 70.000000, 0.000000)",
        "(290.000000, 70.000000, 0.000000)",
        "(290.000000, 70.000000, 0.000000)",
        "(290.000000, 70.000000, 0.000000)",
        "(290.000000, 70.000000, 0.000000)",
        "(290.000000, 70.000000, 0.000000)",
        "(290.000000, 70.000000, 0.000000)",
        "(290.000000, 70.000000, 0.000000)",
        "(290.000000, 70.000000, 0.000000)",
        "(290.000000, 70.000000, 0.000000)",
        "(290.000000, 70.000000, 0.000000)",
        "(290.000000, 70.000000, 0.000000)",
        "(290.000000, 70.000000, 0.000000)",
        "(290.000000, 70.000000, 0.000000)",
        "(290.000000, 70.000000, 0.000000)",
        "(290.000000, 70.000000, 0.000000)",
        "(290.000000, 70.000000, 0.000000)",
        "(290.000000, 70.000000, 0.000000)",
        "(290.000000, 70.000000, 0.000000)",
        "(290.000000, 70.000000, 0.000000)",
[truncated: 252,691 more chars]
