# Supplementary material for: Playing the mirror game in virtual reality with an autonomous character
Source: Sci Rep. 2022 Dec 9;12:21329. doi: 10.1038/s41598-022-25197-z (PMC9734752; doi:10.1038/s41598-022-25197-z)
Supplement: Supplementary file 2 — Supplementary Information 1. [file 41598_2022_25197_MOESM2_ESM.zip › Data/Couple23/condition2_trial1_player2.json]

{
    "isFemale": false,
    "eyesLevel": 1.6687366962432862,
    "timestamps": [
        0.0,
        0.02001953125,
        0.040008544921875,
        0.05999755859375,
        0.08001708984375,
        0.100006103515625,
        0.1199951171875,
        0.1400146484375,
        0.160003662109375,
        0.180023193359375,
        0.20001220703125,
        0.220001220703125,
        0.240020751953125,
        0.260009765625,
        0.279998779296875,
        0.300018310546875,
        0.32000732421875,
        0.339996337890625,
        0.360015869140625,
        0.3800048828125,
        0.4000244140625,
        0.420013427734375,
        0.44000244140625,
        0.46002197265625,
        0.480010986328125,
        0.5,
        0.52001953125,
        0.540008544921875,
        0.55999755859375,
        0.58001708984375,
        0.600006103515625,
        0.6199951171875,
        0.6400146484375,
        0.660003662109375,
        0.680023193359375,
        0.70001220703125,
        0.720001220703125,
        0.740020751953125,
        0.760009765625,
        0.779998779296875,
        0.800018310546875,
        0.82000732421875,
        0.839996337890625,
        0.860015869140625,
        0.8800048828125,
        0.9000244140625,
        0.920013427734375,
        0.94000244140625,
        0.96002197265625,
        0.980010986328125,
        1.0,
        1.02001953125,
        1.040008544921875,
        1.05999755859375,
        1.08001708984375,
        1.100006103515625,
        1.1199951171875,
        1.1400146484375,
        1.160003662109375,
        1.180023193359375,
        1.20001220703125,
        1.220001220703125,
        1.240020751953125,
        1.260009765625,
        1.279998779296875,
        1.300018310546875,
        1.32000732421875,
        1.339996337890625,
        1.360015869140625,
        1.3800048828125,
        1.4000244140625,
        1.420013427734375,
        1.44000244140625,
        1.46002197265625,
        1.480010986328125,
        1.5,
        1.52001953125,
        1.540008544921875,
        1.55999755859375,
        1.58001708984375,
        1.600006103515625,
        1.6199951171875,
        1.6400146484375,
        1.660003662109375,
        1.680023193359375,
        1.70001220703125,
        1.720001220703125,
        1.740020751953125,
        1.760009765625,
        1.779998779296875,
        1.800018310546875,
        1.82000732421875,
        1.839996337890625,
        1.860015869140625,
        1.8800048828125,
        1.9000244140625,
        1.920013427734375,
        1.94000244140625,
        1.96002197265625,
        1.980010986328125,
        2.0,
        2.02001953125,
        2.040008544921875,
        2.05999755859375,
        2.08001708984375,
        2.100006103515625,
        2.1199951171875,
        2.1400146484375,
        2.160003662109375,
        2.180023193359375,
        2.20001220703125,
        2.220001220703125,
        2.240020751953125,
        2.260009765625,
        2.279998779296875,
        2.300018310546875,
        2.32000732421875,
        2.339996337890625,
        2.360015869140625,
        2.3800048828125,
        2.4000244140625,
        2.420013427734375,
        2.44000244140625,
        2.46002197265625,
        2.480010986328125,
        2.5,
        2.52001953125,
        2.540008544921875,
        2.55999755859375,
        2.58001708984375,
        2.600006103515625,
        2.6199951171875,
        2.6400146484375,
        2.660003662109375,
        2.680023193359375,
        2.70001220703125,
        2.720001220703125,
        2.740020751953125,
        2.760009765625,
        2.779998779296875,
        2.800018310546875,
        2.82000732421875,
        2.839996337890625,
        2.860015869140625,
        2.8800048828125,
        2.9000244140625,
        2.920013427734375,
        2.94000244140625,
        2.96002197265625,
        2.980010986328125,
        3.0,
        3.02001953125,
        3.040008544921875,
        3.05999755859375,
        3.08001708984375,
        3.100006103515625,
        3.1199951171875,
        3.1400146484375,
        3.160003662109375,
        3.180023193359375,
        3.20001220703125,
        3.220001220703125,
        3.240020751953125,
        3.260009765625,
        3.279998779296875,
        3.300018310546875,
        3.32000732421875,
        3.339996337890625,
        3.360015869140625,
        3.3800048828125,
        3.4000244140625,
        3.420013427734375,
        3.44000244140625,
        3.46002197265625,
        3.480010986328125,
        3.5,
        3.52001953125,
        3.540008544921875,
        3.55999755859375,
        3.58001708984375,
        3.600006103515625,
        3.6199951171875,
        3.6400146484375,
        3.660003662109375,
        3.680023193359375,
        3.70001220703125,
        3.720001220703125,
        3.740020751953125,
        3.760009765625,
        3.779998779296875,
        3.800018310546875,
        3.82000732421875,
        3.839996337890625,
        3.860015869140625,
        3.8800048828125,
        3.9000244140625,
        3.920013427734375,
        3.94000244140625,
        3.96002197265625,
        3.980010986328125,
        4.0,
        4.02001953125,
        4.040008544921875,
        4.05999755859375,
        4.08001708984375,
        4.100006103515625,
        4.1199951171875,
        4.1400146484375,
        4.160003662109375,
        4.180023193359375,
        4.20001220703125,
        4.220001220703125,
        4.240020751953125,
        4.260009765625,
        4.279998779296875,
        4.300018310546875,
        4.32000732421875,
        4.339996337890625,
        4.360015869140625,
        4.3800048828125,
        4.4000244140625,
        4.420013427734375,
        4.44000244140625,
        4.46002197265625,
        4.480010986328125,
        4.5,
        4.52001953125,
        4.540008544921875,
        4.55999755859375,
        4.58001708984375,
        4.600006103515625,
        4.6199951171875,
        4.6400146484375,
        4.660003662109375,
        4.680023193359375,
        4.70001220703125,
        4.720001220703125,
        4.740020751953125,
        4.760009765625,
        4.779998779296875,
        4.800018310546875,
        4.82000732421875,
        4.839996337890625,
        4.860015869140625,
        4.8800048828125,
        4.9000244140625,
        4.920013427734375,
        4.94000244140625,
        4.96002197265625,
        4.980010986328125,
        5.0,
        5.02001953125,
        5.040008544921875,
        5.05999755859375,
        5.08001708984375,
        5.100006103515625,
        5.1199951171875,
        5.1400146484375,
        5.160003662109375,
        5.180023193359375,
        5.20001220703125,
        5.220001220703125,
        5.240020751953125,
        5.260009765625,
        5.279998779296875,
        5.300018310546875,
        5.32000732421875,
        5.339996337890625,
        5.360015869140625,
        5.3800048828125,
        5.4000244140625,
        5.420013427734375,
        5.44000244140625,
        5.46002197265625,
        5.480010986328125,
        5.5,
        5.52001953125,
        5.540008544921875,
        5.55999755859375,
        5.58001708984375,
        5.600006103515625,
        5.6199951171875,
        5.6400146484375,
        5.660003662109375,
        5.680023193359375,
        5.70001220703125,
        5.720001220703125,
        5.740020751953125,
        5.760009765625,
        5.779998779296875,
        5.800018310546875,
        5.82000732421875,
        5.839996337890625,
        5.860015869140625,
        5.8800048828125,
        5.9000244140625,
        5.920013427734375,
        5.94000244140625,
        5.96002197265625,
        5.980010986328125,
        6.0,
        6.02001953125,
        6.040008544921875,
        6.05999755859375,
        6.08001708984375,
        6.100006103515625,
        6.1199951171875,
        6.1400146484375,
        6.160003662109375,
        6.180023193359375,
        6.20001220703125,
        6.220001220703125,
        6.240020751953125,
        6.260009765625,
        6.279998779296875,
        6.300018310546875,
        6.32000732421875,
        6.339996337890625,
        6.360015869140625,
        6.3800048828125,
        6.4000244140625,
        6.420013427734375,
        6.44000244140625,
        6.46002197265625,
        6.480010986328125,
        6.5,
        6.52001953125,
        6.540008544921875,
        6.55999755859375,
        6.58001708984375,
        6.600006103515625,
        6.6199951171875,
        6.6400146484375,
        6.660003662109375,
        6.680023193359375,
        6.70001220703125,
        6.720001220703125,
        6.740020751953125,
        6.760009765625,
        6.779998779296875,
        6.800018310546875,
        6.82000732421875,
        6.839996337890625,
        6.860015869140625,
        6.8800048828125,
        6.9000244140625,
        6.920013427734375,
        6.94000244140625,
        6.96002197265625,
        6.980010986328125,
        7.0,
        7.02001953125,
        7.040008544921875,
        7.05999755859375,
        7.08001708984375,
        7.100006103515625,
        7.1199951171875,
        7.1400146484375,
        7.160003662109375,
        7.180023193359375,
        7.20001220703125,
        7.220001220703125,
        7.240020751953125,
        7.260009765625,
        7.279998779296875,
        7.300018310546875,
        7.32000732421875,
        7.339996337890625,
        7.360015869140625,
        7.3800048828125,
        7.4000244140625,
        7.420013427734375,
        7.44000244140625,
        7.46002197265625,
        7.480010986328125,
        7.5,
        7.52001953125,
        7.540008544921875,
        7.55999755859375,
        7.58001708984375,
        7.600006103515625,
        7.6199951171875,
        7.6400146484375,
        7.660003662109375,
        7.680023193359375,
        7.70001220703125,
        7.720001220703125,
        7.740020751953125,
        7.760009765625,
        7.779998779296875,
        7.800018310546875,
        7.82000732421875,
        7.839996337890625,
        7.860015869140625,
        7.8800048828125,
        7.9000244140625,
        7.920013427734375,
        7.94000244140625,
        7.96002197265625,
        7.980010986328125,
        8.0,
        8.02001953125,
        8.040008544921875,
        8.05999755859375,
        8.08001708984375,
        8.100006103515625,
        8.1199951171875,
        8.1400146484375,
        8.160003662109375,
        8.180023193359375,
        8.20001220703125,
        8.220001220703125,
        8.240020751953125,
        8.260009765625,
        8.279998779296875,
        8.300018310546875,
        8.32000732421875,
        8.339996337890625,
        8.360015869140625,
        8.3800048828125,
        8.4000244140625,
        8.420013427734375,
        8.44000244140625,
        8.46002197265625,
        8.480010986328125,
        8.5,
        8.52001953125,
        8.540008544921875,
        8.55999755859375,
        8.58001708984375,
        8.600006103515625,
        8.6199951171875,
        8.6400146484375,
        8.660003662109375,
        8.680023193359375,
        8.70001220703125,
        8.720001220703125,
        8.740020751953125,
        8.760009765625,
        8.779998779296875,
        8.800018310546875,
        8.82000732421875,
        8.839996337890625,
        8.860015869140625,
        8.8800048828125,
        8.9000244140625,
        8.920013427734375,
        8.94000244140625,
        8.96002197265625,
        8.980010986328125,
        9.0,
        9.02001953125,
        9.040008544921875,
        9.05999755859375,
        9.08001708984375,
        9.100006103515625,
        9.1199951171875,
        9.1400146484375,
        9.160003662109375,
        9.180023193359375,
        9.20001220703125,
        9.220001220703125,
        9.240020751953125,
        9.260009765625,
        9.279998779296875,
        9.300018310546875,
        9.32000732421875,
        9.339996337890625,
        9.360015869140625,
        9.3800048828125,
        9.4000244140625,
        9.420013427734375,
        9.44000244140625,
        9.46002197265625,
        9.480010986328125,
        9.5,
        9.52001953125,
        9.540008544921875,
        9.55999755859375,
        9.58001708984375,
        9.600006103515625,
        9.6199951171875,
        9.6400146484375,
        9.660003662109375,
        9.680023193359375,
        9.70001220703125,
        9.720001220703125,
        9.740020751953125,
        9.760009765625,
        9.779998779296875,
        9.800018310546875,
        9.82000732421875,
        9.839996337890625,
        9.860015869140625,
        9.8800048828125,
        9.9000244140625,
        9.920013427734375,
        9.94000244140625,
        9.96002197265625,
        9.980010986328125,
        10.0,
        10.02001953125,
        10.040008544921875,
        10.05999755859375,
        10.08001708984375,
        10.100006103515625,
        10.1199951171875,
        10.1400146484375,
        10.160003662109375,
        10.180023193359375,
        10.20001220703125,
        10.220001220703125,
        10.240020751953125,
        10.260009765625,
        10.279998779296875,
        10.300018310546875,
        10.32000732421875,
        10.339996337890625,
        10.360015869140625,
        10.3800048828125,
        10.4000244140625,
        10.420013427734375,
        10.44000244140625,
        10.46002197265625,
        10.480010986328125,
        10.5,
        10.52001953125,
        10.540008544921875,
        10.55999755859375,
        10.58001708984375,
        10.600006103515625,
        10.6199951171875,
        10.6400146484375,
        10.660003662109375,
        10.680023193359375,
        10.70001220703125,
        10.720001220703125,
        10.740020751953125,
        10.760009765625,
        10.779998779296875,
        10.800018310546875,
        10.82000732421875,
        10.839996337890625,
        10.860015869140625,
        10.8800048828125,
        10.9000244140625,
        10.920013427734375,
        10.94000244140625,
        10.96002197265625,
        10.980010986328125,
        11.0,
        11.02001953125,
        11.040008544921875,
        11.05999755859375,
        11.08001708984375,
        11.100006103515625,
        11.1199951171875,
        11.1400146484375,
        11.160003662109375,
        11.180023193359375,
        11.20001220703125,
        11.220001220703125,
        11.240020751953125,
        11.260009765625,
        11.279998779296875,
        11.300018310546875,
        11.32000732421875,
        11.339996337890625,
        11.360015869140625,
        11.3800048828125,
        11.4000244140625,
        11.420013427734375,
        11.44000244140625,
        11.46002197265625,
        11.480010986328125,
        11.5,
        11.52001953125,
        11.540008544921875,
        11.55999755859375,
        11.58001708984375,
        11.600006103515625,
        11.6199951171875,
        11.6400146484375,
        11.660003662109375,
        11.680023193359375,
        11.70001220703125,
        11.720001220703125,
        11.740020751953125,
        11.760009765625,
        11.779998779296875,
        11.800018310546875,
        11.82000732421875,
        11.839996337890625,
        11.860015869140625,
        11.8800048828125,
        11.9000244140625,
        11.920013427734375,
        11.94000244140625,
        11.96002197265625,
        11.980010986328125,
        12.0,
        12.02001953125,
        12.040008544921875,
        12.05999755859375,
        12.08001708984375,
        12.100006103515625,
        12.1199951171875,
        12.1400146484375,
        12.160003662109375,
        12.180023193359375,
        12.20001220703125,
        12.220001220703125,
        12.240020751953125,
        12.260009765625,
        12.279998779296875,
        12.300018310546875,
        12.32000732421875,
        12.339996337890625,
        12.360015869140625,
        12.3800048828125,
        12.4000244140625,
        12.420013427734375,
        12.44000244140625,
        12.46002197265625,
        12.480010986328125,
        12.5,
        12.52001953125,
        12.540008544921875,
        12.55999755859375,
        12.58001708984375,
        12.600006103515625,
        12.6199951171875,
        12.6400146484375,
        12.660003662109375,
        12.680023193359375,
        12.70001220703125,
        12.720001220703125,
        12.740020751953125,
        12.760009765625,
        12.779998779296875,
        12.800018310546875,
        12.82000732421875,
        12.839996337890625,
        12.860015869140625,
        12.8800048828125,
        12.9000244140625,
        12.920013427734375,
        12.94000244140625,
        12.96002197265625,
        12.980010986328125,
        13.0,
        13.02001953125,
        13.040008544921875,
        13.05999755859375,
        13.08001708984375,
        13.100006103515625,
        13.1199951171875,
        13.1400146484375,
        13.160003662109375,
        13.180023193359375,
        13.20001220703125,
        13.220001220703125,
        13.240020751953125,
        13.260009765625,
        13.279998779296875,
        13.300018310546875,
        13.32000732421875,
        13.339996337890625,
        13.360015869140625,
        13.3800048828125,
        13.4000244140625,
        13.420013427734375,
        13.44000244140625,
        13.46002197265625,
        13.480010986328125,
        13.5,
        13.52001953125,
        13.540008544921875,
        13.55999755859375,
        13.58001708984375,
        13.600006103515625,
        13.6199951171875,
        13.6400146484375,
        13.660003662109375,
        13.680023193359375,
        13.70001220703125,
        13.720001220703125,
        13.740020751953125,
        13.760009765625,
        13.779998779296875,
        13.800018310546875,
        13.82000732421875,
        13.839996337890625,
        13.860015869140625,
        13.8800048828125,
        13.9000244140625,
        13.920013427734375,
        13.94000244140625,
        13.96002197265625,
        13.980010986328125,
        14.0,
        14.02001953125,
        14.040008544921875,
        14.05999755859375,
        14.08001708984375,
        14.100006103515625,
        14.1199951171875,
        14.1400146484375,
        14.160003662109375,
        14.180023193359375,
        14.20001220703125,
        14.220001220703125,
        14.240020751953125,
        14.260009765625,
        14.279998779296875,
        14.300018310546875,
        14.32000732421875,
        14.339996337890625,
        14.360015869140625,
        14.3800048828125,
        14.4000244140625,
        14.420013427734375,
        14.44000244140625,
        14.46002197265625,
        14.480010986328125,
        14.5,
        14.52001953125,
        14.540008544921875,
        14.55999755859375,
        14.58001708984375,
        14.600006103515625,
        14.6199951171875,
        14.6400146484375,
        14.660003662109375,
        14.680023193359375,
        14.70001220703125,
        14.720001220703125,
        14.740020751953125,
        14.760009765625,
        14.779998779296875,
        14.800018310546875,
        14.82000732421875,
        14.839996337890625,
        14.860015869140625,
        14.8800048828125,
        14.9000244140625,
        14.920013427734375,
        14.94000244140625,
        14.96002197265625,
        14.980010986328125,
        15.0,
        15.02001953125,
        15.040008544921875,
        15.05999755859375,
        15.08001708984375,
        15.100006103515625,
        15.1199951171875,
        15.1400146484375,
        15.160003662109375,
        15.180023193359375,
        15.20001220703125,
        15.220001220703125,
        15.240020751953125,
        15.260009765625,
        15.279998779296875,
        15.300018310546875,
        15.32000732421875,
        15.339996337890625,
        15.360015869140625,
        15.3800048828125,
        15.4000244140625,
        15.420013427734375,
        15.44000244140625,
        15.46002197265625,
        15.480010986328125,
        15.5,
        15.52001953125,
        15.540008544921875,
        15.55999755859375,
        15.58001708984375,
        15.600006103515625,
        15.6199951171875,
        15.6400146484375,
        15.660003662109375,
        15.680023193359375,
        15.70001220703125,
        15.720001220703125,
        15.740020751953125,
        15.760009765625,
        15.779998779296875,
        15.800018310546875,
        15.82000732421875,
        15.839996337890625,
        15.860015869140625,
        15.8800048828125,
        15.9000244140625,
        15.920013427734375,
        15.94000244140625,
        15.96002197265625,
        15.980010986328125,
        16.0,
        16.02001953125,
        16.040008544921876,
        16.05999755859375,
        16.08001708984375,
        16.100006103515626,
        16.1199951171875,
        16.1400146484375,
        16.160003662109376,
        16.180023193359376,
        16.20001220703125,
        16.220001220703126,
        16.240020751953126,
        16.260009765625,
        16.279998779296876,
        16.300018310546876,
        16.32000732421875,
        16.339996337890626,
        16.360015869140626,
        16.3800048828125,
        16.4000244140625,
        16.420013427734376,
        16.44000244140625,
        16.46002197265625,
        16.480010986328126,
        16.5,
        16.52001953125,
        16.540008544921876,
        16.55999755859375,
        16.58001708984375,
        16.600006103515626,
        16.6199951171875,
        16.6400146484375,
        16.660003662109376,
        16.680023193359376,
        16.70001220703125,
        16.720001220703126,
        16.740020751953126,
        16.760009765625,
        16.779998779296876,
        16.800018310546876,
        16.82000732421875,
        16.839996337890626,
        16.860015869140626,
        16.8800048828125,
        16.9000244140625,
        16.920013427734376,
        16.94000244140625,
        16.96002197265625,
        16.980010986328126,
        17.0,
        17.02001953125,
        17.040008544921876,
        17.05999755859375,
        17.08001708984375,
        17.100006103515626,
        17.1199951171875,
        17.1400146484375,
        17.160003662109376,
        17.180023193359376,
        17.20001220703125,
        17.220001220703126,
        17.240020751953126,
        17.260009765625,
        17.279998779296876,
        17.300018310546876,
        17.32000732421875,
        17.339996337890626,
        17.360015869140626,
        17.3800048828125,
        17.4000244140625,
        17.420013427734376,
        17.44000244140625,
        17.46002197265625,
        17.480010986328126,
        17.5,
        17.52001953125,
        17.540008544921876,
        17.55999755859375,
        17.58001708984375,
        17.600006103515626,
        17.6199951171875,
        17.6400146484375,
        17.660003662109376,
        17.680023193359376,
        17.70001220703125,
        17.720001220703126,
        17.740020751953126,
        17.760009765625,
        17.779998779296876,
        17.800018310546876,
        17.82000732421875,
        17.839996337890626,
        17.860015869140626,
        17.8800048828125,
        17.9000244140625,
        17.920013427734376,
        17.94000244140625,
        17.96002197265625,
        17.980010986328126,
        18.0,
        18.02001953125,
        18.040008544921876,
        18.05999755859375,
        18.08001708984375,
        18.100006103515626,
        18.1199951171875,
        18.1400146484375,
        18.160003662109376,
        18.180023193359376,
        18.20001220703125,
        18.220001220703126,
        18.240020751953126,
        18.260009765625,
        18.279998779296876,
        18.300018310546876,
        18.32000732421875,
        18.339996337890626,
        18.360015869140626,
        18.3800048828125,
        18.4000244140625,
        18.420013427734376,
        18.44000244140625,
        18.46002197265625,
        18.480010986328126,
        18.5,
        18.52001953125,
        18.540008544921876,
        18.55999755859375,
        18.58001708984375,
        18.600006103515626,
        18.6199951171875,
        18.6400146484375,
        18.660003662109376,
        18.680023193359376,
        18.70001220703125,
        18.720001220703126,
        18.740020751953126,
        18.760009765625,
        18.779998779296876,
        18.800018310546876,
        18.82000732421875,
        18.839996337890626,
        18.860015869140626,
        18.8800048828125,
        18.9000244140625,
        18.920013427734376,
        18.94000244140625,
        18.96002197265625,
        18.980010986328126,
        19.0,
        19.02001953125,
        19.040008544921876,
        19.05999755859375,
        19.08001708984375,
        19.100006103515626,
        19.1199951171875,
        19.1400146484375,
        19.160003662109376,
        19.180023193359376,
        19.20001220703125,
        19.220001220703126,
        19.240020751953126,
        19.260009765625,
        19.279998779296876,
        19.300018310546876,
        19.32000732421875,
        19.339996337890626,
        19.360015869140626,
        19.3800048828125,
        19.4000244140625,
        19.420013427734376,
        19.44000244140625,
        19.46002197265625,
        19.480010986328126,
        19.5,
        19.52001953125,
        19.540008544921876,
        19.55999755859375,
        19.58001708984375,
        19.600006103515626,
        19.6199951171875,
        19.6400146484375,
        19.660003662109376,
        19.680023193359376,
        19.70001220703125,
        19.720001220703126,
        19.740020751953126,
        19.760009765625,
        19.779998779296876,
        19.800018310546876,
        19.82000732421875,
        19.839996337890626,
        19.860015869140626,
        19.8800048828125,
        19.9000244140625,
        19.920013427734376,
        19.94000244140625,
        19.96002197265625,
        19.980010986328126,
        20.0,
        20.02001953125,
        20.040008544921876,
        20.05999755859375,
        20.08001708984375,
        20.100006103515626,
        20.1199951171875,
        20.1400146484375,
        20.160003662109376,
        20.180023193359376,
        20.20001220703125,
        20.220001220703126,
        20.240020751953126,
        20.260009765625,
        20.279998779296876,
        20.300018310546876,
        20.32000732421875,
        20.339996337890626,
        20.360015869140626,
        20.3800048828125,
        20.4000244140625,
        20.420013427734376,
        20.44000244140625,
        20.46002197265625,
        20.480010986328126,
        20.5,
        20.52001953125,
        20.540008544921876,
        20.55999755859375,
        20.58001708984375,
        20.600006103515626,
        20.6199951171875,
        20.6400146484375,
        20.660003662109376,
        20.680023193359376,
        20.70001220703125,
        20.720001220703126,
        20.740020751953126,
        20.760009765625,
        20.779998779296876,
        20.800018310546876,
        20.82000732421875,
        20.839996337890626,
        20.860015869140626,
        20.8800048828125,
        20.9000244140625,
        20.920013427734376,
        20.94000244140625,
        20.96002197265625,
        20.980010986328126,
        21.0,
        21.02001953125,
        21.040008544921876,
        21.05999755859375,
        21.08001708984375,
        21.100006103515626,
        21.1199951171875,
        21.1400146484375,
        21.160003662109376,
        21.180023193359376,
        21.20001220703125,
        21.220001220703126,
        21.240020751953126,
        21.260009765625,
        21.279998779296876,
        21.300018310546876,
        21.32000732421875,
        21.339996337890626,
        21.360015869140626,
        21.3800048828125,
        21.4000244140625,
        21.420013427734376,
        21.44000244140625,
        21.46002197265625,
        21.480010986328126,
        21.5,
        21.52001953125,
        21.540008544921876,
        21.55999755859375,
        21.58001708984375,
        21.600006103515626,
        21.6199951171875,
        21.6400146484375,
        21.660003662109376,
        21.680023193359376,
        21.70001220703125,
        21.720001220703126,
        21.740020751953126,
        21.760009765625,
        21.779998779296876,
        21.800018310546876,
        21.82000732421875,
        21.839996337890626,
        21.860015869140626,
        21.8800048828125,
        21.9000244140625,
        21.920013427734376,
        21.94000244140625,
        21.96002197265625,
        21.980010986328126,
        22.0,
        22.02001953125,
        22.040008544921876,
        22.05999755859375,
        22.08001708984375,
        22.100006103515626,
        22.1199951171875,
        22.1400146484375,
        22.160003662109376,
        22.180023193359376,
        22.20001220703125,
        22.220001220703126,
        22.240020751953126,
        22.260009765625,
        22.279998779296876,
        22.300018310546876,
        22.32000732421875,
        22.339996337890626,
        22.360015869140626,
        22.3800048828125,
        22.4000244140625,
        22.420013427734376,
        22.44000244140625,
        22.46002197265625,
        22.480010986328126,
        22.5,
        22.52001953125,
        22.540008544921876,
        22.55999755859375,
        22.58001708984375,
        22.600006103515626,
        22.6199951171875,
        22.6400146484375,
        22.660003662109376,
        22.680023193359376,
        22.70001220703125,
        22.720001220703126,
        22.740020751953126,
        22.760009765625,
        22.779998779296876,
        22.800018310546876,
        22.82000732421875,
        22.839996337890626,
        22.860015869140626,
        22.8800048828125,
        22.9000244140625,
        22.920013427734376,
        22.94000244140625,
        22.96002197265625,
        22.980010986328126,
        23.0,
        23.02001953125,
        23.040008544921876,
        23.05999755859375,
        23.08001708984375,
        23.100006103515626,
        23.1199951171875,
        23.1400146484375,
        23.160003662109376,
        23.180023193359376,
        23.20001220703125,
        23.220001220703126,
        23.240020751953126,
        23.260009765625,
        23.279998779296876,
        23.300018310546876,
        23.32000732421875,
        23.339996337890626,
        23.360015869140626,
        23.3800048828125,
        23.4000244140625,
        23.420013427734376,
        23.44000244140625,
        23.46002197265625,
        23.480010986328126,
        23.5,
        23.52001953125,
        23.540008544921876,
        23.55999755859375,
        23.58001708984375,
        23.600006103515626,
        23.6199951171875,
        23.6400146484375,
        23.660003662109376,
        23.680023193359376,
        23.70001220703125,
        23.720001220703126,
        23.740020751953126,
        23.760009765625,
        23.779998779296876,
        23.800018310546876,
        23.82000732421875,
        23.839996337890626,
        23.860015869140626,
        23.8800048828125,
        23.9000244140625,
        23.920013427734376,
        23.94000244140625,
        23.96002197265625,
        23.980010986328126,
        24.0,
        24.02001953125,
        24.040008544921876,
        24.05999755859375,
        24.08001708984375,
        24.100006103515626,
        24.1199951171875,
        24.1400146484375,
        24.160003662109376,
        24.180023193359376,
        24.20001220703125,
        24.220001220703126,
        24.240020751953126,
        24.260009765625,
        24.279998779296876,
        24.300018310546876,
        24.32000732421875,
        24.339996337890626,
        24.360015869140626,
        24.3800048828125,
        24.4000244140625,
        24.420013427734376,
        24.44000244140625,
        24.46002197265625,
        24.480010986328126,
        24.5,
        24.52001953125,
        24.540008544921876,
        24.55999755859375,
        24.58001708984375,
        24.600006103515626,
        24.6199951171875,
        24.6400146484375,
        24.660003662109376,
        24.680023193359376,
        24.70001220703125,
        24.720001220703126,
        24.740020751953126,
        24.760009765625,
        24.779998779296876,
        24.800018310546876,
        24.82000732421875,
        24.839996337890626,
        24.860015869140626,
        24.8800048828125,
        24.9000244140625,
        24.920013427734376,
        24.94000244140625,
        24.96002197265625,
        24.980010986328126,
        25.0,
        25.02001953125,
        25.040008544921876,
        25.05999755859375,
        25.08001708984375,
        25.100006103515626,
        25.1199951171875,
        25.1400146484375,
        25.160003662109376,
        25.180023193359376,
        25.20001220703125,
        25.220001220703126,
        25.240020751953126,
        25.260009765625,
        25.279998779296876,
        25.300018310546876,
        25.32000732421875,
        25.339996337890626,
        25.360015869140626,
        25.3800048828125,
        25.4000244140625,
        25.420013427734376,
        25.44000244140625,
        25.46002197265625,
        25.480010986328126,
        25.5,
        25.52001953125,
        25.540008544921876,
        25.55999755859375,
        25.58001708984375,
        25.600006103515626,
        25.6199951171875,
        25.6400146484375,
        25.660003662109376,
        25.680023193359376,
        25.70001220703125,
        25.720001220703126,
        25.740020751953126,
        25.760009765625,
        25.779998779296876,
        25.800018310546876,
        25.82000732421875,
        25.839996337890626,
        25.860015869140626,
        25.8800048828125,
        25.9000244140625,
        25.920013427734376,
        25.94000244140625,
        25.96002197265625,
        25.980010986328126,
        26.0,
        26.02001953125,
        26.040008544921876,
        26.05999755859375,
        26.08001708984375,
        26.100006103515626,
        26.1199951171875,
        26.1400146484375,
        26.160003662109376,
        26.180023193359376,
        26.20001220703125,
        26.220001220703126,
        26.240020751953126,
        26.260009765625,
        26.279998779296876,
        26.300018310546876,
        26.32000732421875,
        26.339996337890626,
        26.360015869140626,
        26.3800048828125,
        26.4000244140625,
        26.420013427734376,
        26.44000244140625,
        26.46002197265625,
        26.480010986328126,
        26.5,
        26.52001953125,
        26.540008544921876,
        26.55999755859375,
        26.58001708984375,
        26.600006103515626,
        26.6199951171875,
        26.6400146484375,
        26.660003662109376,
        26.680023193359376,
        26.70001220703125,
        26.720001220703126,
        26.740020751953126,
        26.760009765625,
        26.779998779296876,
        26.800018310546876,
        26.82000732421875,
        26.839996337890626,
        26.860015869140626,
        26.8800048828125,
        26.9000244140625,
        26.920013427734376,
        26.94000244140625,
        26.96002197265625,
        26.980010986328126,
        27.0,
        27.02001953125,
        27.040008544921876,
        27.05999755859375,
        27.08001708984375,
        27.100006103515626,
        27.1199951171875,
        27.1400146484375,
        27.160003662109376,
        27.180023193359376,
        27.20001220703125,
        27.220001220703126,
        27.240020751953126,
        27.260009765625,
        27.279998779296876,
        27.300018310546876,
        27.32000732421875,
        27.339996337890626,
        27.360015869140626,
        27.3800048828125,
        27.4000244140625,
        27.420013427734376,
        27.44000244140625,
        27.46002197265625,
        27.480010986328126,
        27.5,
        27.52001953125,
        27.540008544921876,
        27.55999755859375,
        27.58001708984375,
        27.600006103515626,
        27.6199951171875,
        27.6400146484375,
        27.660003662109376,
        27.680023193359376,
        27.70001220703125,
        27.720001220703126,
        27.740020751953126,
        27.760009765625,
        27.779998779296876,
        27.800018310546876,
        27.82000732421875,
        27.839996337890626,
        27.860015869140626,
        27.8800048828125,
        27.9000244140625,
        27.920013427734376,
        27.94000244140625,
        27.96002197265625,
        27.980010986328126,
        28.0,
        28.02001953125,
        28.040008544921876,
        28.05999755859375,
        28.08001708984375,
        28.100006103515626,
        28.1199951171875,
        28.1400146484375,
        28.160003662109376,
        28.180023193359376,
        28.20001220703125,
        28.220001220703126,
        28.240020751953126,
        28.260009765625,
        28.279998779296876,
        28.300018310546876,
        28.32000732421875,
        28.339996337890626,
        28.360015869140626,
        28.3800048828125,
        28.4000244140625,
        28.420013427734376,
        28.44000244140625,
        28.46002197265625,
        28.480010986328126,
        28.5,
        28.52001953125,
        28.540008544921876,
        28.55999755859375,
        28.58001708984375,
        28.600006103515626,
        28.6199951171875,
        28.6400146484375,
        28.660003662109376,
        28.680023193359376,
        28.70001220703125,
        28.720001220703126,
        28.740020751953126,
        28.760009765625,
        28.779998779296876,
        28.800018310546876,
        28.82000732421875,
        28.839996337890626,
        28.860015869140626,
        28.8800048828125,
        28.9000244140625,
        28.920013427734376,
        28.94000244140625,
        28.96002197265625,
        28.980010986328126,
        29.0,
        29.02001953125,
        29.040008544921876,
        29.05999755859375,
        29.08001708984375,
        29.100006103515626,
        29.1199951171875,
        29.1400146484375,
        29.160003662109376,
        29.180023193359376,
        29.20001220703125,
        29.220001220703126,
        29.240020751953126,
        29.260009765625,
        29.279998779296876,
        29.300018310546876,
        29.32000732421875,
        29.339996337890626,
        29.360015869140626,
        29.3800048828125,
        29.4000244140625,
        29.420013427734376,
        29.44000244140625,
        29.46002197265625,
        29.480010986328126,
        29.5,
        29.52001953125,
        29.540008544921876,
        29.55999755859375,
        29.58001708984375,
        29.600006103515626,
        29.6199951171875,
        29.6400146484375,
        29.660003662109376,
        29.680023193359376,
        29.70001220703125,
        29.720001220703126,
        29.740020751953126,
        29.760009765625,
        29.779998779296876,
        29.800018310546876,
        29.82000732421875,
        29.839996337890626,
        29.860015869140626,
        29.8800048828125,
        29.9000244140625,
        29.920013427734376,
        29.94000244140625,
        29.96002197265625,
        29.980010986328126,
        30.0,
        30.02001953125,
        30.040008544921876,
        30.05999755859375,
        30.08001708984375,
        30.100006103515626,
        30.1199951171875,
        30.1400146484375,
        30.160003662109376,
        30.180023193359376,
        30.20001220703125,
        30.220001220703126,
        30.240020751953126,
        30.260009765625,
        30.279998779296876,
        30.300018310546876,
        30.32000732421875,
        30.339996337890626,
        30.360015869140626,
        30.3800048828125,
        30.4000244140625,
        30.420013427734376,
        30.44000244140625,
        30.46002197265625,
        30.480010986328126,
        30.5,
        30.52001953125,
        30.540008544921876,
        30.55999755859375,
        30.58001708984375,
        30.600006103515626,
        30.6199951171875,
        30.6400146484375,
        30.660003662109376,
        30.680023193359376,
        30.70001220703125,
        30.720001220703126,
        30.740020751953126,
        30.760009765625,
        30.779998779296876,
        30.800018310546876,
        30.82000732421875,
        30.839996337890626,
        30.860015869140626,
        30.8800048828125,
        30.9000244140625,
        30.920013427734376,
        30.94000244140625,
        30.96002197265625,
        30.980010986328126,
        31.0,
        31.02001953125,
        31.040008544921876,
        31.05999755859375,
        31.08001708984375,
        31.100006103515626,
        31.1199951171875,
        31.1400146484375,
        31.160003662109376,
        31.180023193359376,
        31.20001220703125,
        31.220001220703126,
        31.240020751953126,
        31.260009765625,
        31.279998779296876,
        31.300018310546876,
        31.32000732421875,
        31.339996337890626,
        31.360015869140626,
        31.3800048828125,
        31.4000244140625,
        31.420013427734376,
        31.44000244140625,
        31.46002197265625,
        31.480010986328126,
        31.5,
        31.52001953125,
        31.540008544921876,
        31.55999755859375,
        31.58001708984375,
        31.600006103515626,
        31.6199951171875,
        31.6400146484375,
        31.660003662109376,
        31.680023193359376,
        31.70001220703125,
        31.720001220703126,
        31.740020751953126,
        31.760009765625,
        31.779998779296876,
        31.800018310546876,
        31.82000732421875,
        31.839996337890626,
        31.860015869140626,
        31.8800048828125,
        31.9000244140625,
        31.920013427734376,
        31.94000244140625,
        31.96002197265625,
        31.980010986328126,
        32.0,
        32.02001953125,
        32.040008544921878,
        32.05999755859375,
        32.08001708984375,
        32.100006103515628,
        32.1199951171875,
        32.1400146484375,
        32.160003662109378,
        32.180023193359378,
        32.20001220703125,
        32.220001220703128,
        32.240020751953128,
        32.260009765625,
        32.279998779296878,
        32.300018310546878,
        32.32000732421875,
        32.339996337890628,
        32.360015869140628,
        32.3800048828125,
        32.4000244140625,
        32.420013427734378,
        32.44000244140625,
        32.46002197265625,
        32.480010986328128,
        32.5,
        32.52001953125,
        32.540008544921878,
        32.55999755859375,
        32.58001708984375,
        32.600006103515628,
        32.6199951171875,
        32.6400146484375,
        32.660003662109378,
        32.680023193359378,
        32.70001220703125,
        32.720001220703128,
        32.740020751953128,
        32.760009765625,
        32.779998779296878,
        32.800018310546878,
        32.82000732421875,
        32.839996337890628,
        32.860015869140628,
        32.8800048828125,
        32.9000244140625,
        32.920013427734378,
        32.94000244140625,
        32.96002197265625,
        32.980010986328128,
        33.0,
        33.02001953125,
        33.040008544921878,
        33.05999755859375,
        33.08001708984375,
        33.100006103515628,
        33.1199951171875,
        33.1400146484375,
        33.160003662109378,
        33.180023193359378,
        33.20001220703125,
        33.220001220703128,
        33.240020751953128,
        33.260009765625,
        33.279998779296878,
        33.300018310546878,
        33.32000732421875,
        33.339996337890628,
        33.360015869140628,
        33.3800048828125,
        33.4000244140625,
        33.420013427734378,
        33.44000244140625,
        33.46002197265625,
        33.480010986328128,
        33.5,
        33.52001953125,
        33.540008544921878,
        33.55999755859375,
        33.58001708984375,
        33.600006103515628,
        33.6199951171875,
        33.6400146484375,
        33.660003662109378,
        33.680023193359378,
        33.70001220703125,
        33.720001220703128,
        33.740020751953128,
        33.760009765625,
        33.779998779296878,
        33.800018310546878,
        33.82000732421875,
        33.839996337890628,
        33.860015869140628,
        33.8800048828125,
        33.9000244140625,
        33.920013427734378,
        33.94000244140625,
        33.96002197265625,
        33.980010986328128,
        34.0,
        34.02001953125,
        34.040008544921878,
        34.05999755859375,
        34.08001708984375,
        34.100006103515628,
        34.1199951171875,
        34.1400146484375,
        34.160003662109378,
        34.180023193359378,
        34.20001220703125,
        34.220001220703128,
        34.240020751953128,
        34.260009765625,
        34.279998779296878,
        34.300018310546878,
        34.32000732421875,
        34.339996337890628,
        34.360015869140628,
        34.3800048828125,
        34.4000244140625,
        34.420013427734378,
        34.44000244140625,
        34.46002197265625,
        34.480010986328128,
        34.5,
        34.52001953125,
        34.540008544921878,
        34.55999755859375,
        34.58001708984375,
        34.600006103515628,
        34.6199951171875,
        34.6400146484375,
        34.660003662109378,
        34.680023193359378,
        34.70001220703125,
        34.720001220703128,
        34.740020751953128,
        34.760009765625,
        34.779998779296878,
        34.800018310546878,
        34.82000732421875,
        34.839996337890628,
        34.860015869140628,
        34.8800048828125,
        34.9000244140625,
        34.920013427734378,
        34.94000244140625,
        34.96002197265625,
        34.980010986328128,
        35.0,
        35.02001953125,
        35.040008544921878,
        35.05999755859375,
        35.08001708984375,
        35.100006103515628,
        35.1199951171875,
        35.1400146484375,
        35.160003662109378,
        35.180023193359378,
        35.20001220703125,
        35.220001220703128,
        35.240020751953128,
        35.260009765625,
        35.279998779296878,
        35.300018310546878,
        35.32000732421875,
        35.339996337890628,
        35.360015869140628,
        35.3800048828125,
        35.4000244140625,
        35.420013427734378,
        35.44000244140625,
        35.46002197265625,
        35.480010986328128,
        35.5,
        35.52001953125,
        35.540008544921878,
        35.55999755859375,
        35.58001708984375,
        35.600006103515628,
        35.6199951171875,
        35.6400146484375,
        35.660003662109378,
        35.680023193359378,
        35.70001220703125,
        35.720001220703128,
        35.740020751953128,
        35.760009765625,
        35.779998779296878,
        35.800018310546878,
        35.82000732421875,
        35.839996337890628,
        35.860015869140628,
        35.8800048828125,
        35.9000244140625,
        35.920013427734378,
        35.94000244140625,
        35.96002197265625,
        35.980010986328128,
        36.0,
        36.02001953125,
        36.040008544921878,
        36.05999755859375,
        36.08001708984375,
        36.100006103515628,
        36.1199951171875,
        36.1400146484375,
        36.160003662109378,
        36.180023193359378,
        36.20001220703125,
        36.220001220703128,
        36.240020751953128,
        36.260009765625,
        36.279998779296878,
        36.300018310546878,
        36.32000732421875,
        36.339996337890628,
        36.360015869140628,
        36.3800048828125,
        36.4000244140625,
        36.420013427734378,
        36.44000244140625,
        36.46002197265625,
        36.480010986328128,
        36.5,
        36.52001953125,
        36.540008544921878,
        36.55999755859375,
        36.58001708984375,
        36.600006103515628,
        36.6199951171875,
        36.6400146484375,
        36.660003662109378,
        36.680023193359378,
        36.70001220703125,
        36.720001220703128,
        36.740020751953128,
        36.760009765625,
        36.779998779296878,
        36.800018310546878,
        36.82000732421875,
        36.839996337890628,
        36.860015869140628,
        36.8800048828125,
        36.9000244140625,
        36.920013427734378,
        36.94000244140625,
        36.96002197265625,
        36.980010986328128,
        37.0,
        37.02001953125,
        37.040008544921878,
        37.05999755859375,
        37.08001708984375,
        37.100006103515628,
        37.1199951171875,
        37.1400146484375,
        37.160003662109378,
        37.180023193359378,
        37.20001220703125,
        37.220001220703128,
        37.240020751953128,
        37.260009765625,
        37.279998779296878,
        37.300018310546878,
        37.32000732421875,
        37.339996337890628,
        37.360015869140628,
        37.3800048828125,
        37.4000244140625,
        37.420013427734378,
        37.44000244140625,
        37.46002197265625,
        37.480010986328128,
        37.5,
        37.52001953125,
        37.540008544921878,
        37.55999755859375,
        37.58001708984375,
        37.600006103515628,
        37.6199951171875,
        37.6400146484375,
        37.660003662109378,
        37.680023193359378,
        37.70001220703125,
        37.720001220703128,
        37.740020751953128,
        37.760009765625,
        37.779998779296878,
        37.800018310546878,
        37.82000732421875,
        37.839996337890628,
        37.860015869140628,
        37.8800048828125,
        37.9000244140625,
        37.920013427734378,
        37.94000244140625,
        37.96002197265625,
        37.980010986328128,
        38.0,
        38.02001953125,
        38.040008544921878,
        38.05999755859375,
        38.08001708984375,
        38.100006103515628,
        38.1199951171875,
        38.1400146484375,
        38.160003662109378,
        38.180023193359378,
        38.20001220703125,
        38.220001220703128,
        38.240020751953128,
        38.260009765625,
        38.279998779296878,
        38.300018310546878,
        38.32000732421875,
        38.339996337890628,
        38.360015869140628,
        38.3800048828125,
        38.4000244140625,
        38.420013427734378,
        38.44000244140625,
        38.46002197265625,
        38.480010986328128,
        38.5,
        38.52001953125,
        38.540008544921878,
        38.55999755859375,
        38.58001708984375,
        38.600006103515628,
        38.6199951171875,
        38.6400146484375,
        38.660003662109378,
        38.680023193359378,
        38.70001220703125,
        38.720001220703128,
        38.740020751953128,
        38.760009765625,
        38.779998779296878,
        38.800018310546878,
        38.82000732421875,
        38.839996337890628,
        38.860015869140628,
        38.8800048828125,
        38.9000244140625,
        38.920013427734378,
        38.94000244140625,
        38.96002197265625,
        38.980010986328128,
        39.0,
        39.02001953125,
        39.040008544921878,
        39.05999755859375,
        39.08001708984375,
        39.100006103515628,
        39.1199951171875,
        39.1400146484375,
        39.160003662109378,
        39.180023193359378,
        39.20001220703125,
        39.220001220703128,
        39.240020751953128,
        39.260009765625,
        39.279998779296878,
        39.300018310546878,
        39.32000732421875,
        39.339996337890628,
        39.360015869140628,
        39.3800048828125,
        39.4000244140625,
        39.420013427734378,
        39.44000244140625,
        39.46002197265625,
        39.480010986328128,
        39.5,
        39.52001953125,
        39.540008544921878,
        39.55999755859375,
        39.58001708984375,
        39.600006103515628,
        39.6199951171875,
        39.6400146484375,
        39.660003662109378,
        39.680023193359378,
        39.70001220703125,
        39.720001220703128,
        39.740020751953128,
        39.760009765625,
        39.779998779296878,
        39.800018310546878,
        39.82000732421875,
        39.839996337890628,
        39.860015869140628,
        39.8800048828125,
        39.9000244140625,
        39.920013427734378,
        39.94000244140625,
        39.96002197265625,
        39.980010986328128,
        40.0,
        40.02001953125,
        40.040008544921878,
        40.05999755859375,
        40.08001708984375,
        40.100006103515628,
        40.1199951171875,
        40.1400146484375,
        40.160003662109378,
        40.180023193359378,
        40.20001220703125,
        40.220001220703128,
        40.240020751953128,
        40.260009765625,
        40.279998779296878,
        40.300018310546878,
        40.32000732421875,
        40.339996337890628,
        40.360015869140628,
        40.3800048828125,
        40.4000244140625,
        40.420013427734378,
        40.44000244140625,
        40.46002197265625,
        40.480010986328128,
        40.5,
        40.52001953125,
        40.540008544921878,
        40.55999755859375,
        40.58001708984375,
        40.600006103515628,
        40.6199951171875,
        40.6400146484375,
        40.660003662109378,
        40.680023193359378,
        40.70001220703125,
        40.720001220703128,
        40.740020751953128,
        40.760009765625,
        40.779998779296878,
        40.800018310546878,
        40.82000732421875,
        40.839996337890628,
        40.860015869140628,
        40.8800048828125,
        40.9000244140625,
        40.920013427734378,
        40.94000244140625,
        40.96002197265625,
        40.980010986328128,
        41.0,
        41.02001953125,
        41.040008544921878,
        41.05999755859375,
        41.08001708984375,
        41.100006103515628,
        41.1199951171875,
        41.1400146484375,
        41.160003662109378,
        41.180023193359378,
        41.20001220703125,
        41.220001220703128,
        41.240020751953128,
        41.260009765625,
        41.279998779296878,
        41.300018310546878,
        41.32000732421875,
        41.339996337890628,
        41.360015869140628,
        41.3800048828125,
        41.4000244140625,
        41.420013427734378,
        41.44000244140625,
        41.46002197265625,
        41.480010986328128,
        41.5,
        41.52001953125,
        41.540008544921878,
        41.55999755859375,
        41.58001708984375,
        41.600006103515628,
        41.6199951171875,
        41.6400146484375,
        41.660003662109378,
        41.680023193359378,
        41.70001220703125,
        41.720001220703128,
        41.740020751953128,
        41.760009765625,
        41.779998779296878,
        41.800018310546878,
        41.82000732421875,
        41.839996337890628,
        41.860015869140628,
        41.8800048828125,
        41.9000244140625,
        41.920013427734378,
        41.94000244140625,
        41.96002197265625,
        41.980010986328128,
        42.0,
        42.02001953125,
        42.040008544921878,
        42.05999755859375,
        42.08001708984375,
        42.100006103515628,
        42.1199951171875,
        42.1400146484375,
        42.160003662109378,
        42.180023193359378,
        42.20001220703125,
        42.220001220703128,
        42.240020751953128,
        42.260009765625,
        42.279998779296878,
        42.300018310546878,
        42.32000732421875,
        42.339996337890628,
        42.360015869140628,
        42.3800048828125,
        42.4000244140625,
        42.420013427734378,
        42.44000244140625,
        42.46002197265625,
        42.480010986328128,
        42.5,
        42.52001953125,
        42.540008544921878,
        42.55999755859375,
        42.58001708984375,
        42.600006103515628,
        42.6199951171875,
        42.6400146484375,
        42.660003662109378,
        42.680023193359378,
        42.70001220703125,
        42.720001220703128,
        42.740020751953128,
        42.760009765625,
        42.779998779296878,
        42.800018310546878,
        42.82000732421875,
        42.839996337890628,
        42.860015869140628,
        42.8800048828125,
        42.9000244140625,
        42.920013427734378,
        42.94000244140625,
        42.96002197265625,
        42.980010986328128,
        43.0,
        43.02001953125,
        43.040008544921878,
        43.05999755859375,
        43.08001708984375,
        43.100006103515628,
        43.1199951171875,
        43.1400146484375,
        43.160003662109378,
        43.180023193359378,
        43.20001220703125,
        43.220001220703128,
        43.240020751953128,
        43.260009765625,
        43.279998779296878,
        43.300018310546878,
        43.32000732421875,
        43.339996337890628,
        43.360015869140628,
        43.3800048828125,
        43.4000244140625,
        43.420013427734378,
        43.44000244140625,
        43.46002197265625,
        43.480010986328128,
        43.5,
        43.52001953125,
        43.540008544921878,
        43.55999755859375,
        43.58001708984375,
        43.600006103515628,
        43.6199951171875,
        43.6400146484375,
        43.660003662109378,
        43.680023193359378,
        43.70001220703125,
        43.720001220703128,
        43.740020751953128,
        43.760009765625,
        43.779998779296878,
        43.800018310546878,
        43.82000732421875,
        43.839996337890628,
        43.860015869140628,
        43.8800048828125,
        43.9000244140625,
        43.920013427734378,
        43.94000244140625,
        43.96002197265625,
        43.980010986328128,
        44.0,
        44.02001953125,
        44.040008544921878,
        44.05999755859375,
        44.08001708984375,
        44.100006103515628,
        44.1199951171875,
        44.1400146484375,
        44.160003662109378,
        44.180023193359378,
        44.20001220703125,
        44.220001220703128,
        44.240020751953128,
        44.260009765625,
        44.279998779296878,
        44.300018310546878,
        44.32000732421875,
        44.339996337890628,
        44.360015869140628,
        44.3800048828125,
        44.4000244140625,
        44.420013427734378,
        44.44000244140625,
        44.46002197265625,
        44.480010986328128,
        44.5,
        44.52001953125,
        44.540008544921878,
        44.55999755859375,
        44.58001708984375,
        44.600006103515628,
        44.6199951171875,
        44.6400146484375,
        44.660003662109378,
        44.680023193359378,
        44.70001220703125,
        44.720001220703128,
        44.740020751953128,
        44.760009765625,
        44.779998779296878,
        44.800018310546878,
        44.82000732421875,
        44.839996337890628,
        44.860015869140628,
        44.8800048828125,
        44.9000244140625,
        44.920013427734378,
        44.94000244140625,
        44.96002197265625,
        44.980010986328128,
        45.0,
        45.02001953125,
        45.040008544921878,
        45.05999755859375,
        45.08001708984375,
        45.100006103515628,
        45.1199951171875,
        45.1400146484375,
        45.160003662109378,
        45.180023193359378,
        45.20001220703125,
        45.220001220703128,
        45.240020751953128,
        45.260009765625,
        45.279998779296878,
        45.300018310546878,
        45.32000732421875,
        45.339996337890628,
        45.360015869140628,
        45.3800048828125,
        45.4000244140625,
        45.420013427734378,
        45.44000244140625,
        45.46002197265625,
        45.480010986328128,
        45.5,
        45.52001953125,
        45.540008544921878,
        45.55999755859375,
        45.58001708984375,
        45.600006103515628,
        45.6199951171875,
        45.6400146484375,
        45.660003662109378,
        45.680023193359378,
        45.70001220703125,
        45.720001220703128,
        45.740020751953128,
        45.760009765625,
        45.779998779296878,
        45.800018310546878,
        45.82000732421875,
        45.839996337890628,
        45.860015869140628,
        45.8800048828125,
        45.9000244140625,
        45.920013427734378,
        45.94000244140625,
        45.96002197265625,
        45.980010986328128,
        46.0,
        46.02001953125,
        46.040008544921878,
        46.05999755859375,
        46.08001708984375,
        46.100006103515628,
        46.1199951171875,
        46.1400146484375,
        46.160003662109378,
        46.180023193359378,
        46.20001220703125,
        46.220001220703128,
        46.240020751953128,
        46.260009765625,
        46.279998779296878,
        46.300018310546878,
        46.32000732421875,
        46.339996337890628,
        46.360015869140628,
        46.3800048828125,
        46.4000244140625,
        46.420013427734378,
        46.44000244140625,
        46.46002197265625,
        46.480010986328128,
        46.5,
        46.52001953125,
        46.540008544921878,
        46.55999755859375,
        46.58001708984375,
        46.600006103515628,
        46.6199951171875,
        46.6400146484375,
        46.660003662109378,
        46.680023193359378,
        46.70001220703125,
        46.720001220703128,
        46.740020751953128,
        46.760009765625,
        46.779998779296878,
        46.800018310546878,
        46.82000732421875,
        46.839996337890628,
        46.860015869140628,
        46.8800048828125,
        46.9000244140625,
        46.920013427734378,
        46.94000244140625,
        46.96002197265625,
        46.980010986328128,
        47.0,
        47.02001953125,
        47.040008544921878,
        47.05999755859375,
        47.08001708984375,
        47.100006103515628,
        47.1199951171875,
        47.1400146484375,
        47.160003662109378,
        47.180023193359378,
        47.20001220703125,
        47.220001220703128,
        47.240020751953128,
        47.260009765625,
        47.279998779296878,
        47.300018310546878,
        47.32000732421875,
        47.339996337890628,
        47.360015869140628,
        47.3800048828125,
        47.4000244140625,
        47.420013427734378,
        47.44000244140625,
        47.46002197265625,
        47.480010986328128,
        47.5,
        47.52001953125,
        47.540008544921878,
        47.55999755859375,
        47.58001708984375,
        47.600006103515628,
        47.6199951171875,
        47.6400146484375,
        47.660003662109378,
        47.680023193359378,
        47.70001220703125,
        47.720001220703128,
        47.740020751953128,
        47.760009765625,
        47.779998779296878,
        47.800018310546878,
        47.82000732421875,
        47.839996337890628,
        47.860015869140628,
        47.8800048828125,
        47.9000244140625,
        47.920013427734378,
        47.94000244140625,
        47.96002197265625,
        47.980010986328128,
        48.0,
        48.02001953125,
        48.040008544921878,
        48.05999755859375,
        48.08001708984375,
        48.100006103515628,
        48.1199951171875,
        48.1400146484375,
        48.160003662109378,
        48.180023193359378,
        48.20001220703125,
        48.220001220703128,
        48.240020751953128,
        48.260009765625,
        48.279998779296878,
        48.300018310546878,
        48.32000732421875,
        48.339996337890628,
        48.360015869140628,
        48.3800048828125,
        48.4000244140625,
        48.420013427734378,
        48.44000244140625,
        48.46002197265625,
        48.480010986328128,
        48.5,
        48.52001953125,
        48.540008544921878,
        48.55999755859375,
        48.58001708984375,
        48.600006103515628,
        48.6199951171875,
        48.6400146484375,
        48.660003662109378,
        48.680023193359378,
        48.70001220703125,
        48.720001220703128,
        48.740020751953128,
        48.760009765625,
        48.779998779296878,
        48.800018310546878,
        48.82000732421875,
        48.839996337890628,
        48.860015869140628,
        48.8800048828125,
        48.9000244140625,
        48.920013427734378,
        48.94000244140625,
        48.96002197265625,
        48.980010986328128,
        49.0,
        49.02001953125,
        49.040008544921878,
        49.05999755859375,
        49.08001708984375,
        49.100006103515628,
        49.1199951171875,
        49.1400146484375,
        49.160003662109378,
        49.180023193359378,
        49.20001220703125,
        49.220001220703128,
        49.240020751953128,
        49.260009765625,
        49.279998779296878,
        49.300018310546878,
        49.32000732421875,
        49.339996337890628,
        49.360015869140628,
        49.3800048828125,
        49.4000244140625,
        49.420013427734378,
        49.44000244140625,
        49.46002197265625,
        49.480010986328128,
        49.5,
        49.52001953125,
        49.540008544921878,
        49.55999755859375,
        49.58001708984375,
        49.600006103515628,
        49.6199951171875,
        49.6400146484375,
        49.660003662109378,
        49.680023193359378,
        49.70001220703125,
        49.720001220703128,
        49.740020751953128,
        49.760009765625,
        49.779998779296878,
        49.800018310546878,
        49.82000732421875,
        49.839996337890628,
        49.860015869140628,
        49.8800048828125,
        49.9000244140625,
        49.920013427734378,
        49.94000244140625,
        49.96002197265625,
        49.980010986328128,
        50.0,
        50.02001953125,
        50.040008544921878,
        50.05999755859375,
        50.08001708984375,
        50.100006103515628,
        50.1199951171875,
        50.1400146484375,
        50.160003662109378,
        50.180023193359378,
        50.20001220703125,
        50.220001220703128,
        50.240020751953128,
        50.260009765625,
        50.279998779296878,
        50.300018310546878,
        50.32000732421875,
        50.339996337890628,
        50.360015869140628,
        50.3800048828125,
        50.4000244140625,
        50.420013427734378,
        50.44000244140625,
        50.46002197265625,
        50.480010986328128,
        50.5,
        50.52001953125,
        50.540008544921878,
        50.55999755859375,
        50.58001708984375,
        50.600006103515628,
        50.6199951171875,
        50.6400146484375,
        50.660003662109378,
        50.680023193359378,
        50.70001220703125,
        50.720001220703128,
        50.740020751953128,
        50.760009765625,
        50.779998779296878,
        50.800018310546878,
        50.82000732421875,
        50.839996337890628,
        50.860015869140628,
        50.8800048828125,
        50.9000244140625,
        50.920013427734378,
        50.94000244140625,
        50.96002197265625,
        50.980010986328128,
        51.0,
        51.02001953125,
        51.040008544921878,
        51.05999755859375,
        51.08001708984375,
        51.100006103515628,
        51.1199951171875,
        51.1400146484375,
        51.160003662109378,
        51.180023193359378,
        51.20001220703125,
        51.220001220703128,
        51.240020751953128,
        51.260009765625,
        51.279998779296878,
        51.300018310546878,
        51.32000732421875,
        51.339996337890628,
        51.360015869140628,
        51.3800048828125,
        51.399993896484378,
        51.420013427734378,
        51.44000244140625,
        51.46002197265625,
        51.480010986328128,
        51.5,
        51.52001953125,
        51.540008544921878,
        51.55999755859375,
        51.58001708984375,
        51.600006103515628,
        51.6199951171875,
        51.6400146484375,
        51.660003662109378,
        51.680023193359378,
        51.70001220703125,
        51.720001220703128,
        51.740020751953128,
        51.760009765625,
        51.779998779296878,
        51.800018310546878,
        51.82000732421875,
        51.839996337890628,
        51.860015869140628,
        51.8800048828125,
        51.899993896484378,
        51.920013427734378,
        51.94000244140625,
        51.96002197265625,
        51.980010986328128,
        52.0,
        52.02001953125,
        52.040008544921878,
        52.05999755859375,
        52.08001708984375,
        52.100006103515628,
        52.1199951171875,
        52.1400146484375,
        52.160003662109378,
        52.180023193359378,
        52.20001220703125,
        52.220001220703128,
        52.240020751953128,
        52.260009765625,
        52.279998779296878,
        52.300018310546878,
        52.32000732421875,
        52.339996337890628,
        52.360015869140628,
        52.3800048828125,
        52.399993896484378,
        52.420013427734378,
        52.44000244140625,
        52.46002197265625,
        52.480010986328128,
        52.5,
        52.52001953125,
        52.540008544921878,
        52.55999755859375,
        52.58001708984375,
        52.600006103515628,
        52.6199951171875,
        52.6400146484375,
        52.660003662109378,
        52.680023193359378,
        52.70001220703125,
        52.720001220703128,
        52.740020751953128,
        52.760009765625,
        52.779998779296878,
        52.800018310546878,
        52.82000732421875,
        52.839996337890628,
        52.860015869140628,
        52.8800048828125,
        52.899993896484378,
        52.920013427734378,
        52.94000244140625,
        52.96002197265625,
        52.980010986328128,
        53.0,
        53.02001953125,
        53.040008544921878,
        53.05999755859375,
        53.08001708984375,
        53.100006103515628,
        53.1199951171875,
        53.1400146484375,
        53.160003662109378,
        53.180023193359378,
        53.20001220703125,
        53.220001220703128,
        53.240020751953128,
        53.260009765625,
        53.279998779296878,
        53.300018310546878,
        53.32000732421875,
        53.339996337890628,
        53.360015869140628,
        53.3800048828125,
        53.399993896484378,
        53.420013427734378,
        53.44000244140625,
        53.46002197265625,
        53.480010986328128,
        53.5,
        53.52001953125,
        53.540008544921878,
        53.55999755859375,
        53.58001708984375,
        53.600006103515628,
        53.6199951171875,
        53.6400146484375,
        53.660003662109378,
        53.680023193359378,
        53.70001220703125,
        53.720001220703128,
        53.740020751953128,
        53.760009765625,
        53.779998779296878,
        53.800018310546878,
        53.82000732421875,
        53.839996337890628,
        53.860015869140628,
        53.8800048828125,
        53.899993896484378,
        53.920013427734378,
        53.94000244140625,
        53.96002197265625,
        53.980010986328128,
        54.0,
        54.02001953125,
        54.040008544921878,
        54.05999755859375,
        54.08001708984375,
        54.100006103515628,
        54.1199951171875,
        54.1400146484375,
        54.160003662109378,
        54.180023193359378,
        54.20001220703125,
        54.220001220703128,
        54.240020751953128,
        54.260009765625,
        54.279998779296878,
        54.300018310546878,
        54.32000732421875,
        54.339996337890628,
        54.360015869140628,
        54.3800048828125,
        54.399993896484378,
        54.420013427734378,
        54.44000244140625,
        54.46002197265625,
        54.480010986328128,
        54.5,
        54.52001953125,
        54.540008544921878,
        54.55999755859375,
        54.58001708984375,
        54.600006103515628,
        54.6199951171875,
        54.6400146484375,
        54.660003662109378,
        54.680023193359378,
        54.70001220703125,
        54.720001220703128,
        54.740020751953128,
        54.760009765625,
        54.779998779296878,
        54.800018310546878,
        54.82000732421875,
        54.839996337890628,
        54.860015869140628,
        54.8800048828125,
        54.899993896484378,
        54.920013427734378,
        54.94000244140625,
        54.96002197265625,
        54.980010986328128,
        55.0,
        55.02001953125,
        55.040008544921878,
        55.05999755859375,
        55.08001708984375,
        55.100006103515628,
        55.1199951171875,
        55.1400146484375,
        55.160003662109378,
        55.180023193359378,
        55.20001220703125,
        55.220001220703128,
        55.240020751953128,
        55.260009765625,
        55.279998779296878,
        55.300018310546878,
        55.32000732421875,
        55.339996337890628,
        55.360015869140628,
        55.3800048828125,
        55.399993896484378,
        55.420013427734378,
        55.44000244140625,
        55.46002197265625,
        55.480010986328128,
        55.5,
        55.52001953125,
        55.540008544921878,
        55.55999755859375,
        55.58001708984375,
        55.600006103515628,
        55.6199951171875,
        55.6400146484375,
        55.660003662109378,
        55.680023193359378,
        55.70001220703125,
        55.720001220703128,
        55.740020751953128,
        55.760009765625,
        55.779998779296878,
        55.800018310546878,
        55.82000732421875,
        55.839996337890628,
        55.860015869140628,
        55.8800048828125,
        55.899993896484378,
        55.920013427734378,
        55.94000244140625,
        55.96002197265625,
        55.980010986328128,
        56.0,
        56.02001953125,
        56.040008544921878,
        56.05999755859375,
        56.08001708984375,
        56.100006103515628,
        56.1199951171875,
        56.1400146484375,
        56.160003662109378,
        56.180023193359378,
        56.20001220703125,
        56.220001220703128,
        56.240020751953128,
        56.260009765625,
        56.279998779296878,
        56.300018310546878,
        56.32000732421875,
        56.339996337890628,
        56.360015869140628,
        56.3800048828125,
        56.399993896484378,
        56.420013427734378,
        56.44000244140625,
        56.46002197265625,
        56.480010986328128,
        56.5,
        56.52001953125,
        56.540008544921878,
        56.55999755859375,
        56.58001708984375,
        56.600006103515628,
        56.6199951171875,
        56.6400146484375,
        56.660003662109378,
        56.680023193359378,
        56.70001220703125,
        56.720001220703128,
        56.740020751953128,
        56.760009765625,
        56.779998779296878,
        56.800018310546878,
        56.82000732421875,
        56.839996337890628,
        56.860015869140628,
        56.8800048828125,
        56.899993896484378,
        56.920013427734378,
        56.94000244140625,
        56.96002197265625,
        56.980010986328128,
        57.0,
        57.02001953125,
        57.040008544921878,
        57.05999755859375,
        57.08001708984375,
        57.100006103515628,
        57.1199951171875,
        57.1400146484375,
        57.160003662109378,
        57.180023193359378,
        57.20001220703125,
        57.220001220703128,
        57.240020751953128,
        57.260009765625,
        57.279998779296878,
        57.300018310546878,
        57.32000732421875,
        57.339996337890628,
        57.360015869140628,
        57.3800048828125,
        57.399993896484378,
        57.420013427734378,
        57.44000244140625,
        57.46002197265625,
        57.480010986328128,
        57.5,
        57.52001953125,
        57.540008544921878,
        57.55999755859375,
        57.58001708984375,
        57.600006103515628,
        57.6199951171875,
        57.6400146484375,
        57.660003662109378,
        57.680023193359378,
        57.70001220703125,
        57.720001220703128,
        57.740020751953128,
        57.760009765625,
        57.779998779296878,
        57.800018310546878,
        57.82000732421875,
        57.839996337890628,
        57.860015869140628,
        57.8800048828125,
        57.899993896484378,
        57.920013427734378,
        57.94000244140625,
        57.96002197265625,
        57.980010986328128,
        58.0,
        58.02001953125,
        58.040008544921878,
        58.05999755859375,
        58.08001708984375,
        58.100006103515628,
        58.1199951171875,
        58.1400146484375,
        58.160003662109378,
        58.180023193359378,
        58.20001220703125,
        58.220001220703128,
        58.240020751953128,
        58.260009765625,
        58.279998779296878,
        58.300018310546878,
        58.32000732421875,
        58.339996337890628,
        58.360015869140628,
        58.3800048828125,
        58.399993896484378,
        58.420013427734378,
        58.44000244140625,
        58.46002197265625,
        58.480010986328128,
        58.5,
        58.52001953125,
        58.540008544921878,
        58.55999755859375,
        58.58001708984375,
        58.600006103515628,
        58.6199951171875,
        58.6400146484375,
        58.660003662109378,
        58.680023193359378,
        58.70001220703125,
        58.720001220703128,
        58.740020751953128,
        58.760009765625,
        58.779998779296878,
        58.800018310546878,
        58.82000732421875,
        58.839996337890628,
        58.860015869140628,
        58.8800048828125,
        58.899993896484378,
        58.920013427734378,
        58.94000244140625,
        58.96002197265625,
        58.980010986328128,
        59.0,
        59.02001953125,
        59.040008544921878,
        59.05999755859375,
        59.08001708984375,
        59.100006103515628,
        59.1199951171875,
        59.1400146484375,
        59.160003662109378,
        59.180023193359378,
        59.20001220703125,
        59.220001220703128,
        59.240020751953128,
        59.260009765625,
        59.279998779296878,
        59.300018310546878,
        59.32000732421875,
        59.339996337890628,
        59.360015869140628,
        59.3800048828125,
        59.399993896484378,
        59.420013427734378,
        59.44000244140625,
        59.46002197265625,
        59.480010986328128,
        59.5,
        59.52001953125,
        59.540008544921878,
        59.55999755859375,
        59.58001708984375,
        59.600006103515628,
        59.6199951171875,
        59.6400146484375,
        59.660003662109378,
        59.680023193359378,
        59.70001220703125,
        59.720001220703128,
        59.740020751953128,
        59.760009765625,
        59.779998779296878,
        59.800018310546878,
        59.82000732421875,
        59.839996337890628,
        59.860015869140628,
        59.8800048828125,
        59.899993896484378,
        59.920013427734378,
        59.94000244140625,
        59.96002197265625,
        59.980010986328128
    ],
    "rightHandPositions": [
        "(0.409016, 0.793202, 0.202145)",
        "(0.408887, 0.793195, 0.201967)",
        "(0.408703, 0.793257, 0.201813)",
        "(0.408405, 0.793371, 0.201587)",
        "(0.408224, 0.793427, 0.201475)",
        "(0.407569, 0.793713, 0.201116)",
        "(0.406836, 0.794092, 0.200724)",
        "(0.405850, 0.794576, 0.200203)",
        "(0.405147, 0.794976, 0.199880)",
        "(0.403290, 0.796172, 0.199109)",
        "(0.400651, 0.798094, 0.197788)",
        "(0.397060, 0.800589, 0.196341)",
        "(0.394882, 0.801999, 0.195634)",
        "(0.389645, 0.805583, 0.193867)",
        "(0.383034, 0.810449, 0.191601)",
        "(0.375096, 0.816302, 0.188861)",
        "(0.365523, 0.822933, 0.186324)",
        "(0.359938, 0.826665, 0.185216)",
        "(0.347455, 0.835315, 0.183233)",
        "(0.333383, 0.845900, 0.180954)",
        "(0.317905, 0.858644, 0.177880)",
        "(0.301214, 0.873602, 0.174358)",
        "(0.292406, 0.881794, 0.172417)",
        "(0.274421, 0.899578, 0.168517)",
        "(0.255747, 0.919775, 0.164550)",
        "(0.236887, 0.943015, 0.159819)",
        "(0.218185, 0.969235, 0.154913)",
        "(0.208769, 0.983587, 0.152547)",
        "(0.190097, 1.014209, 0.148183)",
        "(0.172249, 1.047086, 0.144080)",
        "(0.155725, 1.080697, 0.140501)",
        "(0.139953, 1.114247, 0.137830)",
        "(0.132261, 1.131233, 0.136704)",
        "(0.117794, 1.166268, 0.135379)",
        "(0.105032, 1.202234, 0.134928)",
        "(0.093848, 1.238258, 0.135097)",
        "(0.084451, 1.274308, 0.135419)",
        "(0.080330, 1.292411, 0.136016)",
        "(0.073504, 1.328362, 0.138526)",
        "(0.068526, 1.362823, 0.141805)",
        "(0.064809, 1.395499, 0.146522)",
        "(0.062432, 1.426193, 0.152517)",
        "(0.061489, 1.440950, 0.155807)",
        "(0.060664, 1.469377, 0.163732)",
        "(0.060705, 1.495877, 0.172595)",
        "(0.061809, 1.520156, 0.181583)",
        "(0.063585, 1.542300, 0.191748)",
        "(0.064641, 1.552860, 0.197040)",
        "(0.066999, 1.571779, 0.207715)",
        "(0.068610, 1.587723, 0.218808)",
        "(0.070014, 1.600359, 0.230155)",
        "(0.070512, 1.610735, 0.242067)",
        "(0.070422, 1.615222, 0.248341)",
        "(0.070453, 1.622077, 0.261227)",
        "(0.070744, 1.626733, 0.273868)",
        "(0.070315, 1.628779, 0.285801)",
        "(0.069852, 1.628581, 0.297462)",
        "(0.069778, 1.628096, 0.303320)",
        "(0.069875, 1.625674, 0.314611)",
        "(0.069832, 1.621234, 0.325250)",
        "(0.069932, 1.614986, 0.334959)",
        "(0.070335, 1.606831, 0.343045)",
        "(0.070393, 1.602503, 0.346903)",
        "(0.070215, 1.592665, 0.353843)",
        "(0.069414, 1.581257, 0.359520)",
        "(0.068314, 1.568899, 0.363086)",
        "(0.067167, 1.556105, 0.365292)",
        "(0.066592, 1.549826, 0.366211)",
        "(0.065338, 1.537151, 0.367071)",
        "(0.063733, 1.524773, 0.366392)",
        "(0.062096, 1.513234, 0.364361)",
        "(0.060576, 1.502304, 0.361119)",
        "(0.059907, 1.497005, 0.358886)",
        "(0.058188, 1.486677, 0.353523)",
        "(0.055954, 1.476556, 0.347743)",
        "(0.053410, 1.466786, 0.341470)",
        "(0.051059, 1.458049, 0.335229)",
        "(0.049774, 1.453722, 0.331979)",
        "(0.047000, 1.445129, 0.324974)",
        "(0.044366, 1.437208, 0.318185)",
        "(0.041662, 1.430451, 0.311392)",
        "(0.038735, 1.424092, 0.304351)",
        "(0.037403, 1.421297, 0.300914)",
        "(0.034922, 1.416298, 0.294082)",
        "(0.032740, 1.412368, 0.286569)",
        "(0.030844, 1.409246, 0.278678)",
        "(0.029909, 1.407839, 0.274750)",
        "(0.028518, 1.405980, 0.266208)",
        "(0.027049, 1.404211, 0.257219)",
        "(0.025808, 1.403090, 0.248016)",
        "(0.024838, 1.402531, 0.238786)",
        "(0.024184, 1.402072, 0.228428)",
        "(0.023806, 1.401826, 0.223161)",
        "(0.022784, 1.401574, 0.212598)",
        "(0.021922, 1.401801, 0.201461)",
        "(0.021188, 1.403039, 0.190867)",
        "(0.020960, 1.405351, 0.180884)",
        "(0.020870, 1.406649, 0.176103)",
        "(0.020612, 1.409292, 0.166724)",
        "(0.020709, 1.412236, 0.157663)",
        "(0.021283, 1.415418, 0.149690)",
        "(0.021821, 1.418629, 0.143110)",
        "(0.021982, 1.419981, 0.140115)",
        "(0.022189, 1.422153, 0.134663)",
        "(0.022210, 1.423460, 0.129358)",
        "(0.022298, 1.424475, 0.124176)",
        "(0.022509, 1.425321, 0.119080)",
        "(0.022617, 1.425894, 0.116912)",
        "(0.022877, 1.427563, 0.113089)",
        "(0.023344, 1.429661, 0.109408)",
        "(0.024022, 1.432561, 0.106054)",
        "(0.024967, 1.435658, 0.102935)",
        "(0.025379, 1.437311, 0.101635)",
        "(0.025952, 1.440853, 0.099351)",
        "(0.026216, 1.444511, 0.097166)",
        "(0.026711, 1.448622, 0.094918)",
        "(0.027085, 1.452939, 0.092912)",
        "(0.027256, 1.455113, 0.091948)",
        "(0.027759, 1.459846, 0.090182)",
        "(0.028519, 1.465083, 0.088795)",
        "(0.029363, 1.470303, 0.087842)",
        "(0.030154, 1.475030, 0.087024)",
        "(0.030540, 1.477149, 0.086623)",
        "(0.031556, 1.481099, 0.085991)",
        "(0.032352, 1.484352, 0.085779)",
        "(0.033235, 1.487217, 0.085677)",
        "(0.033915, 1.489547, 0.085484)",
        "(0.034334, 1.490630, 0.085343)",
        "(0.035219, 1.492757, 0.085234)",
        "(0.036095, 1.494546, 0.084923)",
        "(0.036748, 1.496221, 0.084320)",
        "(0.036751, 1.497558, 0.083324)",
        "(0.036733, 1.498325, 0.082656)",
        "(0.036835, 1.500371, 0.081070)",
        "(0.036859, 1.503038, 0.079074)",
        "(0.036741, 1.506345, 0.076587)",
        "(0.036599, 1.510327, 0.073882)",
        "(0.036706, 1.513123, 0.072595)",
        "(0.036803, 1.519392, 0.070622)",
        "(0.037298, 1.527098, 0.068987)",
        "(0.038134, 1.535666, 0.067355)",
        "(0.038612, 1.540028, 0.066418)",
        "(0.039954, 1.549141, 0.064299)",
        "(0.041918, 1.558661, 0.062180)",
        "(0.043886, 1.568089, 0.060189)",
        "(0.045686, 1.577545, 0.059211)",
        "(0.047423, 1.587116, 0.059296)",
        "(0.048280, 1.591731, 0.059476)",
        "(0.049833, 1.600514, 0.060548)",
        "(0.051607, 1.609426, 0.063275)",
        "(0.053645, 1.618479, 0.067630)",
        "(0.055511, 1.626870, 0.072866)",
        "(0.056488, 1.630935, 0.076059)",
        "(0.058522, 1.638837, 0.083935)",
        "(0.060065, 1.645839, 0.093053)",
        "(0.061215, 1.651737, 0.103361)",
        "(0.062324, 1.656738, 0.114620)",
        "(0.062781, 1.658814, 0.120624)",
        "(0.063529, 1.661898, 0.133324)",
        "(0.064221, 1.663760, 0.146305)",
        "(0.064846, 1.664255, 0.159742)",
        "(0.065242, 1.663766, 0.173459)",
        "(0.065151, 1.663081, 0.180413)",
        "(0.064548, 1.660774, 0.194325)",
        "(0.064017, 1.657751, 0.207963)",
        "(0.063585, 1.653732, 0.221128)",
        "(0.062685, 1.648763, 0.233802)",
        "(0.062151, 1.645985, 0.239928)",
        "(0.061979, 1.640284, 0.251887)",
        "(0.061512, 1.634142, 0.263638)",
        "(0.060545, 1.626673, 0.273825)",
        "(0.059814, 1.619042, 0.283366)",
        "(0.059379, 1.615212, 0.287776)",
        "(0.058415, 1.607011, 0.295561)",
        "(0.057377, 1.598410, 0.302488)",
        "(0.056249, 1.589332, 0.308608)",
        "(0.054585, 1.579731, 0.314582)",
        "(0.053717, 1.574790, 0.317438)",
        "(0.052431, 1.564565, 0.322263)",
        "(0.050959, 1.553682, 0.326217)",
        "(0.048382, 1.542062, 0.329217)",
        "(0.046927, 1.530731, 0.331204)",
        "(0.046283, 1.525290, 0.332090)",
        "(0.044950, 1.514384, 0.333014)",
        "(0.043194, 1.503165, 0.332637)",
        "(0.041573, 1.492261, 0.331549)",
        "(0.039878, 1.481610, 0.330036)",
        "(0.038911, 1.476184, 0.329039)",
        "(0.037255, 1.465671, 0.326827)",
        "(0.036618, 1.455673, 0.324250)",
        "(0.035783, 1.446019, 0.321276)",
        "(0.033884, 1.435725, 0.318315)",
        "(0.033002, 1.430638, 0.316861)",
        "(0.031418, 1.420907, 0.313987)",
        "(0.029644, 1.411281, 0.311227)",
        "(0.028569, 1.402084, 0.308379)",
        "(0.027469, 1.393071, 0.305266)",
        "(0.026667, 1.388344, 0.303594)",
        "(0.025078, 1.378733, 0.299832)",
        "(0.024199, 1.369801, 0.296183)",
        "(0.023365, 1.361337, 0.292487)",
        "(0.022876, 1.357049, 0.290492)",
        "(0.021923, 1.348731, 0.286249)",
        "(0.021539, 1.341378, 0.281753)",
        "(0.020983, 1.334409, 0.276931)",
        "(0.020467, 1.327907, 0.271710)",
        "(0.020124, 1.321933, 0.266319)",
        "(0.020041, 1.319204, 0.263473)",
        "(0.019815, 1.314254, 0.257263)",
        "(0.019658, 1.310149, 0.250633)",
        "(0.019512, 1.306940, 0.243974)",
        "(0.019387, 1.305648, 0.240583)",
        "(0.019029, 1.303850, 0.233850)",
        "(0.018650, 1.303186, 0.227222)",
        "(0.018322, 1.303438, 0.220260)",
        "(0.017944, 1.304546, 0.212889)",
        "(0.017541, 1.306568, 0.205159)",
        "(0.017432, 1.308064, 0.201439)",
        "(0.017177, 1.312004, 0.194298)",
        "(0.017077, 1.316764, 0.187150)",
        "(0.017115, 1.322336, 0.180042)",
        "(0.017404, 1.328554, 0.172837)",
        "(0.017635, 1.331769, 0.169252)",
        "(0.018164, 1.338570, 0.162508)",
        "(0.018846, 1.345746, 0.156195)",
        "(0.019642, 1.352880, 0.149929)",
        "(0.020586, 1.360287, 0.144302)",
        "(0.021074, 1.363978, 0.141635)",
        "(0.022164, 1.371314, 0.136570)",
        "(0.023099, 1.378438, 0.131889)",
        "(0.023897, 1.385363, 0.127471)",
        "(0.024669, 1.391909, 0.123351)",
        "(0.025003, 1.395140, 0.121489)",
        "(0.025654, 1.401587, 0.118194)",
        "(0.025956, 1.407653, 0.115132)",
        "(0.026287, 1.413559, 0.112022)",
        "(0.026340, 1.419295, 0.109282)",
        "(0.026345, 1.422145, 0.107966)",
        "(0.026474, 1.427907, 0.105183)",
        "(0.026743, 1.433814, 0.102256)",
        "(0.027483, 1.439908, 0.098850)",
        "(0.028186, 1.446177, 0.095595)",
        "(0.028667, 1.449495, 0.094175)",
        "(0.029447, 1.456000, 0.091471)",
        "(0.029926, 1.462234, 0.088646)",
        "(0.030563, 1.468739, 0.086039)",
        "(0.031143, 1.475254, 0.083656)",
        "(0.031585, 1.478601, 0.082644)",
        "(0.032634, 1.485393, 0.081067)",
        "(0.033700, 1.491818, 0.079744)",
        "(0.034831, 1.498195, 0.078860)",
        "(0.035847, 1.504687, 0.078510)",
        "(0.036185, 1.507583, 0.078320)",
        "(0.036975, 1.513947, 0.078087)",
        "(0.037861, 1.520313, 0.077983)",
        "(0.039014, 1.526491, 0.077682)",
        "(0.040210, 1.532689, 0.077568)",
        "(0.040777, 1.535963, 0.077732)",
        "(0.042022, 1.542794, 0.078253)",
        "(0.043395, 1.549729, 0.078712)",
        "(0.044818, 1.556524, 0.078873)",
        "(0.046226, 1.563210, 0.078892)",
        "(0.047053, 1.566560, 0.078832)",
        "(0.048683, 1.573235, 0.078617)",
        "(0.050249, 1.579996, 0.078586)",
        "(0.052109, 1.586717, 0.078724)",
        "(0.054140, 1.593221, 0.078931)",
        "(0.055148, 1.596330, 0.079251)",
        "(0.056943, 1.602598, 0.080473)",
        "(0.058380, 1.608356, 0.081921)",
        "(0.059870, 1.613593, 0.083662)",
        "(0.061402, 1.618700, 0.086285)",
        "(0.062098, 1.621192, 0.087906)",
        "(0.063379, 1.625732, 0.091638)",
        "(0.064390, 1.629820, 0.095894)",
        "(0.065088, 1.633214, 0.100977)",
        "(0.065684, 1.636207, 0.106776)",
        "(0.065901, 1.637527, 0.109862)",
        "(0.066123, 1.639706, 0.116463)",
        "(0.066353, 1.641593, 0.123860)",
        "(0.066480, 1.643093, 0.131845)",
        "(0.066594, 1.643798, 0.135996)",
        "(0.066892, 1.645078, 0.144529)",
        "(0.067095, 1.645917, 0.153345)",
        "(0.067424, 1.646522, 0.162602)",
        "(0.067649, 1.646782, 0.172032)",
        "(0.067656, 1.646657, 0.176714)",
        "(0.067861, 1.646147, 0.186188)",
        "(0.068220, 1.645760, 0.195797)",
        "(0.068491, 1.645170, 0.205496)",
        "(0.068594, 1.644226, 0.215261)",
        "(0.068974, 1.643313, 0.224886)",
        "(0.069282, 1.642810, 0.229607)",
        "(0.070214, 1.641780, 0.238884)",
        "(0.071129, 1.640583, 0.247780)",
        "(0.072047, 1.639021, 0.256234)",
        "(0.073263, 1.637135, 0.264368)",
        "(0.073915, 1.636136, 0.268339)",
        "(0.074996, 1.633605, 0.275973)",
        "(0.075874, 1.630257, 0.283050)",
        "(0.076441, 1.625651, 0.289516)",
        "(0.076676, 1.619978, 0.295603)",
        "(0.076450, 1.616648, 0.298490)",
        "(0.075072, 1.608540, 0.303742)",
        "(0.073883, 1.599313, 0.308022)",
        "(0.072161, 1.589318, 0.311159)",
        "(0.070642, 1.578639, 0.313495)",
        "(0.069987, 1.573349, 0.314483)",
        "(0.068407, 1.562888, 0.315692)",
        "(0.066466, 1.552120, 0.315958)",
        "(0.064639, 1.541736, 0.315659)",
        "(0.062325, 1.531539, 0.314973)",
        "(0.061296, 1.526601, 0.314525)",
        "(0.059709, 1.517248, 0.313662)",
        "(0.057967, 1.508229, 0.312680)",
        "(0.056047, 1.499479, 0.311463)",
        "(0.054571, 1.491159, 0.310105)",
        "(0.053913, 1.487074, 0.309400)",
        "(0.052518, 1.478883, 0.307900)",
        "(0.051424, 1.470760, 0.306488)",
        "(0.050285, 1.462743, 0.305129)",
        "(0.049054, 1.454805, 0.303472)",
        "(0.048450, 1.450784, 0.302584)",
        "(0.047687, 1.443073, 0.300676)",
        "(0.046917, 1.435687, 0.298532)",
        "(0.046273, 1.428273, 0.296072)",
        "(0.046025, 1.424557, 0.294805)",
        "(0.045665, 1.417263, 0.291755)",
        "(0.045050, 1.409957, 0.288294)",
        "(0.044750, 1.402877, 0.284681)",
        "(0.044532, 1.396167, 0.281351)",
        "(0.044277, 1.389637, 0.278040)",
        "(0.044235, 1.386398, 0.276336)",
        "(0.044401, 1.380273, 0.272818)",
        "(0.044621, 1.374529, 0.269166)",
        "(0.044996, 1.368844, 0.265148)",
        "(0.045345, 1.363139, 0.260822)",
        "(0.045460, 1.360325, 0.258646)",
        "(0.045600, 1.354780, 0.254218)",
        "(0.045798, 1.349144, 0.249553)",
        "(0.045881, 1.343356, 0.244575)",
        "(0.045742, 1.337596, 0.239395)",
        "(0.045653, 1.334638, 0.236714)",
        "(0.045384, 1.328598, 0.230882)",
        "(0.044968, 1.322575, 0.224517)",
        "(0.044539, 1.316756, 0.217554)",
        "(0.044211, 1.311323, 0.210166)",
        "(0.044055, 1.308887, 0.206433)",
        "(0.043670, 1.304699, 0.198830)",
        "(0.043248, 1.301592, 0.190961)",
        "(0.043086, 1.299562, 0.182782)",
        "(0.043219, 1.298999, 0.174631)",
        "(0.043384, 1.299369, 0.170587)",
        "(0.043602, 1.300192, 0.162527)",
        "(0.043734, 1.301974, 0.154768)",
        "(0.043872, 1.304687, 0.147291)",
        "(0.044040, 1.306554, 0.143681)",
        "(0.044323, 1.310738, 0.136756)",
        "(0.044556, 1.316032, 0.130436)",
        "(0.044742, 1.321839, 0.124628)",
        "(0.045146, 1.328269, 0.119276)",
        "(0.045515, 1.335274, 0.114470)",
        "(0.045660, 1.338822, 0.112173)",
        "(0.045877, 1.346126, 0.107867)",
        "(0.046275, 1.353736, 0.103852)",
        "(0.046524, 1.361415, 0.100203)",
        "(0.046808, 1.369355, 0.097066)",
        "(0.046931, 1.373337, 0.095554)",
        "(0.047079, 1.381347, 0.092523)",
        "(0.047194, 1.389518, 0.089700)",
        "(0.047164, 1.397767, 0.086872)",
        "(0.047209, 1.401995, 0.085553)",
        "(0.047452, 1.410885, 0.083186)",
        "(0.048080, 1.420111, 0.080899)",
        "(0.048846, 1.429320, 0.078696)",
        "(0.049730, 1.438569, 0.076786)",
        "(0.050379, 1.447239, 0.074869)",
        "(0.050813, 1.451629, 0.074090)",
        "(0.051827, 1.460506, 0.073028)",
        "(0.052600, 1.468986, 0.072140)",
        "(0.053254, 1.477231, 0.071517)",
        "(0.054126, 1.485413, 0.071122)",
        "(0.054508, 1.489422, 0.071015)",
        "(0.055403, 1.497540, 0.071169)",
        "(0.056351, 1.505491, 0.071450)",
        "(0.057367, 1.513285, 0.071743)",
        "(0.058770, 1.521212, 0.072226)",
        "(0.059482, 1.525174, 0.072494)",
        "(0.060843, 1.533062, 0.073344)",
        "(0.062052, 1.540880, 0.074529)",
        "(0.063099, 1.548525, 0.075857)",
        "(0.064436, 1.556257, 0.077430)",
        "(0.065141, 1.560047, 0.078171)",
        "(0.066754, 1.567554, 0.079735)",
        "(0.068543, 1.575082, 0.081635)",
        "(0.070181, 1.582494, 0.083927)",
        "(0.071717, 1.589599, 0.086354)",
        "(0.072434, 1.593090, 0.087683)",
        "(0.073729, 1.600029, 0.090627)",
        "(0.074847, 1.606697, 0.094030)",
        "(0.076161, 1.613199, 0.097729)",
        "(0.076798, 1.616421, 0.099708)",
        "(0.078155, 1.622792, 0.104129)",
        "(0.079462, 1.628940, 0.108935)",
        "(0.080530, 1.634704, 0.114146)",
        "(0.081478, 1.639927, 0.119645)",
        "(0.082028, 1.642478, 0.122497)",
        "(0.082953, 1.647147, 0.128482)",
        "(0.083713, 1.651412, 0.134856)",
        "(0.084090, 1.655128, 0.141568)",
        "(0.084431, 1.658343, 0.148742)",
        "(0.084911, 1.661357, 0.156284)",
        "(0.085132, 1.662763, 0.160139)",
        "(0.085593, 1.665130, 0.168027)",
        "(0.086137, 1.666978, 0.176067)",
        "(0.086733, 1.668226, 0.184188)",
        "(0.086809, 1.668803, 0.192552)",
        "(0.086841, 1.668990, 0.196789)",
        "(0.086887, 1.668939, 0.205208)",
        "(0.086666, 1.668306, 0.213528)",
        "(0.086253, 1.667006, 0.221953)",
        "(0.085894, 1.665288, 0.230484)",
        "(0.085746, 1.664366, 0.234701)",
        "(0.085448, 1.662087, 0.242958)",
        "(0.084982, 1.659084, 0.251019)",
        "(0.084350, 1.655564, 0.258743)",
        "(0.083721, 1.651618, 0.266129)",
        "(0.083430, 1.649535, 0.269683)",
        "(0.082650, 1.644643, 0.276169)",
        "(0.081617, 1.639418, 0.282319)",
        "(0.080824, 1.633896, 0.287976)",
        "(0.080316, 1.630940, 0.290599)",
        "(0.079051, 1.624804, 0.295716)",
        "(0.077742, 1.618228, 0.300600)",
        "(0.076869, 1.611374, 0.305071)",
        "(0.075747, 1.603997, 0.308905)",
        "(0.074029, 1.595802, 0.312091)",
        "(0.073071, 1.591461, 0.313547)",
        "(0.071395, 1.582870, 0.316286)",
        "(0.069502, 1.574381, 0.318712)",
        "(0.067521, 1.565462, 0.320620)",
        "(0.066009, 1.556732, 0.321928)",
        "(0.065177, 1.552354, 0.322406)",
        "(0.063529, 1.543400, 0.322783)",
        "(0.062328, 1.534329, 0.322785)",
        "(0.061104, 1.525143, 0.322497)",
        "(0.059630, 1.515750, 0.321964)",
        "(0.058924, 1.510983, 0.321728)",
        "(0.057627, 1.501630, 0.321426)",
        "(0.056024, 1.492016, 0.320636)",
        "(0.054329, 1.482201, 0.319251)",
        "(0.053044, 1.472714, 0.317724)",
        "(0.052333, 1.467889, 0.316824)",
        "(0.050628, 1.458286, 0.314770)",
        "(0.048927, 1.448741, 0.312304)",
        "(0.047444, 1.439617, 0.309720)",
        "(0.046087, 1.430889, 0.306685)",
        "(0.045460, 1.426656, 0.305032)",
        "(0.044342, 1.418666, 0.301479)",
        "(0.043338, 1.411131, 0.297598)",
        "(0.042448, 1.404002, 0.293317)",
        "(0.041603, 1.397261, 0.288721)",
        "(0.041135, 1.393949, 0.286339)",
        "(0.040364, 1.387826, 0.281363)",
        "(0.039991, 1.382322, 0.276313)",
        "(0.039386, 1.377253, 0.271103)",
        "(0.038789, 1.372411, 0.265884)",
        "(0.038503, 1.370124, 0.263273)",
        "(0.038032, 1.366096, 0.257882)",
        "(0.037556, 1.362386, 0.252264)",
        "(0.037313, 1.359218, 0.246466)",
        "(0.037096, 1.356395, 0.240649)",
        "(0.037021, 1.355130, 0.237687)",
        "(0.037015, 1.352846, 0.231440)",
        "(0.037118, 1.350708, 0.224723)",
        "(0.037182, 1.348717, 0.217821)",
        "(0.037289, 1.347121, 0.210864)",
        "(0.037314, 1.346382, 0.207333)",
        "(0.037477, 1.345151, 0.200030)",
        "(0.037503, 1.344146, 0.192884)",
        "(0.037567, 1.343477, 0.185709)",
        "(0.037781, 1.343201, 0.178466)",
        "(0.037908, 1.343207, 0.174870)",
        "(0.038208, 1.343642, 0.167799)",
        "(0.038748, 1.344832, 0.161019)",
        "(0.039340, 1.346604, 0.154535)",
        "(0.039930, 1.348995, 0.148512)",
        "(0.040247, 1.350302, 0.145580)",
        "(0.041011, 1.353340, 0.139902)",
        "(0.041679, 1.356622, 0.134438)",
        "(0.042389, 1.360331, 0.129416)",
        "(0.043128, 1.364607, 0.125067)",
        "(0.043481, 1.366865, 0.123011)",
        "(0.044305, 1.371758, 0.119137)",
        "(0.045188, 1.376881, 0.115482)",
        "(0.045901, 1.382101, 0.111999)",
        "(0.046268, 1.384804, 0.110401)",
        "(0.046928, 1.390584, 0.107682)",
        "(0.047560, 1.396571, 0.105293)",
        "(0.047919, 1.402576, 0.102945)",
        "(0.048057, 1.408687, 0.100646)",
        "(0.048182, 1.414940, 0.098452)",
        "(0.048286, 1.418282, 0.097475)",
        "(0.048394, 1.425110, 0.095559)",
        "(0.048629, 1.432288, 0.093729)",
        "(0.048919, 1.439880, 0.092053)",
        "(0.049021, 1.443784, 0.091144)",
        "(0.049249, 1.451630, 0.089202)",
        "(0.049727, 1.460182, 0.087570)",
        "(0.050386, 1.469220, 0.086017)",
        "(0.050835, 1.478211, 0.084468)",
        "(0.051594, 1.487671, 0.083414)",
        "(0.051906, 1.492349, 0.082872)",
        "(0.052638, 1.501713, 0.081905)",
        "(0.053723, 1.511549, 0.081689)",
        "(0.054597, 1.521297, 0.081777)",
        "(0.055640, 1.531114, 0.082328)",
        "(0.056239, 1.535979, 0.082774)",
        "(0.057450, 1.545745, 0.083989)",
        "(0.058441, 1.554979, 0.085335)",
        "(0.059565, 1.564125, 0.087084)",
        "(0.060661, 1.573154, 0.089332)",
        "(0.061322, 1.577613, 0.090670)",
        "(0.062812, 1.586471, 0.093661)",
        "(0.064189, 1.594746, 0.096894)",
        "(0.065387, 1.602658, 0.100639)",
        "(0.066494, 1.610282, 0.104829)",
        "(0.066953, 1.613886, 0.107046)",
        "(0.067745, 1.620788, 0.111867)",
        "(0.068455, 1.627106, 0.116950)",
        "(0.069223, 1.633150, 0.122404)",
        "(0.070339, 1.639041, 0.128032)",
        "(0.070890, 1.641840, 0.130852)",
        "(0.071763, 1.647071, 0.136492)",
        "(0.072765, 1.651930, 0.142289)",
        "(0.073898, 1.656574, 0.148022)",
        "(0.074954, 1.660711, 0.153525)",
        "(0.075437, 1.662660, 0.156273)",
        "(0.076592, 1.666452, 0.161693)",
        "(0.077562, 1.669887, 0.167068)",
        "(0.078353, 1.672977, 0.172414)",
        "(0.079314, 1.675848, 0.177742)",
        "(0.079761, 1.677202, 0.180504)",
        "(0.080821, 1.679863, 0.186302)",
        "(0.081468, 1.682163, 0.192295)",
        "(0.081750, 1.683972, 0.198415)",
        "(0.082185, 1.685527, 0.204661)",
        "(0.082533, 1.686263, 0.207817)",
        "(0.082908, 1.687458, 0.214346)",
        "(0.083380, 1.688263, 0.221130)",
        "(0.084152, 1.689032, 0.228134)",
        "(0.084753, 1.689364, 0.235163)",
        "(0.085021, 1.689368, 0.238704)",
        "(0.085515, 1.689016, 0.245877)",
        "(0.086017, 1.688170, 0.252930)",
        "(0.086316, 1.686833, 0.259937)",
        "(0.086477, 1.685925, 0.263391)",
        "(0.086724, 1.683617, 0.270019)",
        "(0.086877, 1.680765, 0.276457)",
        "(0.086910, 1.677184, 0.282746)",
        "(0.086718, 1.673009, 0.288926)",
        "(0.086535, 1.670812, 0.291960)",
        "(0.086145, 1.666015, 0.297891)",
        "(0.085882, 1.660703, 0.303879)",
        "(0.085613, 1.655023, 0.309782)",
        "(0.084621, 1.648667, 0.315450)",
        "(0.083694, 1.641867, 0.320976)",
        "(0.083491, 1.638445, 0.323685)",
        "(0.083292, 1.631526, 0.328922)",
        "(0.082880, 1.624158, 0.333735)",
        "(0.082370, 1.616213, 0.338164)",
        "(0.081151, 1.607870, 0.341872)",
        "(0.080466, 1.603603, 0.343483)",
        "(0.079205, 1.594769, 0.346072)",
        "(0.077959, 1.585918, 0.347897)",
        "(0.076115, 1.576860, 0.349142)",
        "(0.075209, 1.572235, 0.349437)",
        "(0.073649, 1.562877, 0.349588)",
        "(0.071853, 1.553397, 0.349195)",
        "(0.069737, 1.543518, 0.348315)",
        "(0.067683, 1.533448, 0.347109)",
        "(0.066596, 1.528435, 0.346365)",
        "(0.064276, 1.518374, 0.344677)",
        "(0.061818, 1.508244, 0.342828)",
        "(0.059123, 1.498229, 0.340349)",
        "(0.056356, 1.488254, 0.337284)",
        "(0.054005, 1.478365, 0.333785)",
        "(0.052912, 1.473452, 0.331901)",
        "(0.050596, 1.463570, 0.327673)",
        "(0.048070, 1.453763, 0.323268)",
        "(0.045903, 1.444335, 0.318749)",
        "(0.043805, 1.435153, 0.314012)",
        "(0.042772, 1.430703, 0.311593)",
        "(0.040769, 1.422103, 0.306518)",
        "(0.038940, 1.413730, 0.301205)",
        "(0.037309, 1.405747, 0.295774)",
        "(0.035884, 1.398105, 0.290269)",
        "(0.035196, 1.394480, 0.287481)",
        "(0.033681, 1.387385, 0.281909)",
        "(0.032236, 1.380657, 0.276309)",
        "(0.031200, 1.374374, 0.270550)",
        "(0.030179, 1.368257, 0.264381)",
        "(0.029648, 1.365215, 0.261140)",
        "(0.028768, 1.359373, 0.254436)",
        "(0.028092, 1.353854, 0.247540)",
        "(0.027558, 1.348672, 0.240351)",
        "(0.026947, 1.343728, 0.232919)",
        "(0.026612, 1.341365, 0.229182)",
        "(0.026032, 1.337149, 0.221806)",
        "(0.025643, 1.333591, 0.214405)",
        "(0.025277, 1.330365, 0.206651)",
        "(0.024962, 1.327685, 0.198940)",
        "(0.024873, 1.326579, 0.195145)",
        "(0.024718, 1.324875, 0.187667)",
        "(0.024562, 1.323688, 0.180017)",
        "(0.024584, 1.323021, 0.172297)",
        "(0.024788, 1.322868, 0.164546)",
        "(0.024938, 1.323076, 0.160742)",
        "(0.025257, 1.323957, 0.153222)",
        "(0.025739, 1.325291, 0.145830)",
        "(0.026684, 1.327085, 0.138385)",
        "(0.027682, 1.329216, 0.131172)",
        "(0.028225, 1.330600, 0.127747)",
        "(0.029470, 1.333635, 0.120994)",
        "(0.030540, 1.337041, 0.114654)",
        "(0.031459, 1.341111, 0.108918)",
        "(0.031859, 1.343300, 0.106177)",
        "(0.032490, 1.348058, 0.101094)",
        "(0.032914, 1.353344, 0.096496)",
        "(0.033209, 1.359112, 0.092160)",
        "(0.033646, 1.365399, 0.088184)",
        "(0.033880, 1.368805, 0.086459)",
        "(0.034237, 1.376016, 0.083496)",
        "(0.034383, 1.383567, 0.081057)",
        "(0.034411, 1.391285, 0.078930)",
        "(0.034367, 1.399397, 0.077217)",
        "(0.034373, 1.407629, 0.075586)",
        "(0.034329, 1.411652, 0.074827)",
        "(0.034427, 1.419949, 0.073496)",
        "(0.034447, 1.428269, 0.072153)",
        "(0.034231, 1.436468, 0.070888)",
        "(0.034478, 1.445039, 0.069751)",
        "(0.034541, 1.449222, 0.069142)",
        "(0.034762, 1.457690, 0.067948)",
        "(0.035212, 1.466437, 0.067224)",
        "(0.035604, 1.475253, 0.066498)",
        "(0.035792, 1.479658, 0.066101)",
        "(0.036224, 1.488431, 0.065512)",
        "(0.036922, 1.497282, 0.065005)",
        "(0.037558, 1.505999, 0.064740)",
        "(0.038055, 1.514531, 0.064766)",
        "(0.038354, 1.518757, 0.064897)",
        "(0.039007, 1.527270, 0.065431)",
        "(0.039627, 1.535773, 0.066167)",
        "(0.040102, 1.544163, 0.067114)",
        "(0.040598, 1.552547, 0.068424)",
        "(0.040811, 1.556629, 0.069079)",
        "(0.041417, 1.564766, 0.070453)",
        "(0.042786, 1.573111, 0.072204)",
        "(0.044054, 1.581290, 0.074239)",
        "(0.045287, 1.589385, 0.076817)",
        "(0.046433, 1.597379, 0.079991)",
        "(0.046868, 1.601217, 0.081723)",
        "(0.047698, 1.608749, 0.085716)",
        "(0.048391, 1.615915, 0.090221)",
        "(0.048741, 1.622538, 0.095173)",
        "(0.048889, 1.625712, 0.097825)",
        "(0.049425, 1.631809, 0.103627)",
        "(0.050230, 1.637653, 0.110076)",
        "(0.050923, 1.643034, 0.116960)",
        "(0.051648, 1.647935, 0.124164)",
        "(0.052060, 1.650197, 0.127945)",
        "(0.052848, 1.654340, 0.135659)",
        "(0.053817, 1.658357, 0.144212)",
        "(0.054711, 1.661614, 0.153306)",
        "(0.055249, 1.664074, 0.162604)",
        "(0.055780, 1.665747, 0.172243)",
        "(0.056092, 1.666414, 0.177243)",
        "(0.056859, 1.667344, 0.187555)",
        "(0.057080, 1.667278, 0.198013)",
        "(0.056829, 1.666095, 0.208405)",
        "(0.056984, 1.664192, 0.218815)",
        "(0.057156, 1.663185, 0.224142)",
        "(0.057581, 1.660831, 0.235009)",
        "(0.057645, 1.657594, 0.245982)",
        "(0.057571, 1.653463, 0.256629)",
        "(0.057487, 1.651370, 0.261897)",
        "(0.057097, 1.646736, 0.272254)",
        "(0.056827, 1.641495, 0.282301)",
        "(0.056750, 1.635937, 0.291536)",
        "(0.056457, 1.629590, 0.299946)",
        "(0.056012, 1.622358, 0.307592)",
        "(0.055718, 1.618587, 0.311277)",
        "(0.054830, 1.610327, 0.317759)",
        "(0.054186, 1.600972, 0.322715)",
        "(0.053507, 1.591112, 0.326716)",
        "(0.053077, 1.586061, 0.328428)",
        "(0.052450, 1.575517, 0.331344)",
        "(0.051936, 1.564532, 0.333849)",
        "(0.050648, 1.552882, 0.335363)",
        "(0.048332, 1.540584, 0.336410)",
        "(0.047264, 1.534397, 0.336809)",
        "(0.045440, 1.522002, 0.337269)",
        "(0.042937, 1.509461, 0.337038)",
        "(0.040221, 1.496809, 0.335990)",
        "(0.037910, 1.484692, 0.334346)",
        "(0.035638, 1.473022, 0.332137)",
        "(0.034592, 1.467345, 0.330876)",
        "(0.033047, 1.455972, 0.328143)",
        "(0.031950, 1.444789, 0.325422)",
        "(0.030869, 1.433306, 0.322701)",
        "(0.030200, 1.427163, 0.321373)",
        "(0.028827, 1.414167, 0.318761)",
        "(0.027716, 1.400765, 0.316430)",
        "(0.026878, 1.387290, 0.314196)",
        "(0.026004, 1.373837, 0.312199)",
        "(0.025449, 1.367027, 0.311302)",
        "(0.024691, 1.353547, 0.309407)",
        "(0.024416, 1.340301, 0.307060)",
        "(0.024547, 1.327358, 0.303992)",
        "(0.024434, 1.314305, 0.300089)",
        "(0.024157, 1.301380, 0.295519)",
        "(0.024196, 1.295122, 0.293002)",
        "(0.024567, 1.283274, 0.287441)",
        "(0.024995, 1.272031, 0.280756)",
        "(0.025417, 1.260998, 0.272929)",
        "(0.026018, 1.251053, 0.264884)",
        "(0.026388, 1.246434, 0.260864)",
        "(0.027165, 1.237784, 0.252327)",
        "(0.027786, 1.229679, 0.243265)",
        "(0.028537, 1.222144, 0.234053)",
        "(0.029304, 1.215303, 0.224678)",
        "(0.029630, 1.212104, 0.219832)",
        "(0.030321, 1.206197, 0.209747)",
        "(0.031107, 1.200832, 0.199827)",
        "(0.031732, 1.196495, 0.190271)",
        "(0.032309, 1.192824, 0.180611)",
        "(0.032630, 1.191163, 0.175751)",
        "(0.033182, 1.188825, 0.166379)",
        "(0.033540, 1.187396, 0.157607)",
        "(0.033933, 1.186974, 0.149134)",
        "(0.034110, 1.186956, 0.144772)",
        "(0.034389, 1.187269, 0.135975)",
        "(0.034447, 1.188715, 0.127974)",
        "(0.034455, 1.190715, 0.120257)",
        "(0.034403, 1.193210, 0.112773)",
        "(0.034320, 1.194716, 0.109290)",
        "(0.034071, 1.198278, 0.102950)",
        "(0.033752, 1.202168, 0.097072)",
        "(0.033260, 1.206174, 0.091516)",
        "(0.032660, 1.210474, 0.086457)",
        "(0.032300, 1.212751, 0.084153)",
        "(0.031470, 1.217528, 0.079922)",
        "(0.030413, 1.222531, 0.076196)",
        "(0.029281, 1.227818, 0.072875)",
        "(0.028225, 1.233475, 0.069898)",
        "(0.027664, 1.236373, 0.068504)",
        "(0.026549, 1.242577, 0.065972)",
        "(0.025415, 1.249151, 0.063885)",
        "(0.024035, 1.255740, 0.061940)",
        "(0.022600, 1.262732, 0.060250)",
        "(0.021969, 1.266456, 0.059459)",
        "(0.020851, 1.274154, 0.057987)",
        "(0.019742, 1.282285, 0.056830)",
        "(0.018488, 1.290309, 0.055705)",
        "(0.017309, 1.298534, 0.054671)",
        "(0.016743, 1.302793, 0.054249)",
        "(0.015684, 1.311238, 0.053405)",
        "(0.015077, 1.320019, 0.052794)",
        "(0.014323, 1.328740, 0.052546)",
        "(0.013312, 1.337312, 0.052332)",
        "(0.012879, 1.341611, 0.052185)",
        "(0.012212, 1.350315, 0.052063)",
        "(0.011561, 1.358908, 0.051781)",
        "(0.010999, 1.367659, 0.051777)",
        "(0.010506, 1.376711, 0.052150)",
        "(0.010240, 1.381190, 0.052308)",
        "(0.009622, 1.390018, 0.052532)",
        "(0.009036, 1.399092, 0.052847)",
        "(0.008516, 1.408369, 0.053230)",
        "(0.007830, 1.417696, 0.053443)",
        "(0.007464, 1.422444, 0.053631)",
        "(0.007423, 1.432607, 0.054211)",
        "(0.007376, 1.443162, 0.054941)",
        "(0.007719, 1.454416, 0.056105)",
        "(0.008112, 1.465666, 0.057369)",
        "(0.008447, 1.471128, 0.058205)",
        "(0.009003, 1.482326, 0.060047)",
        "(0.009760, 1.493303, 0.061720)",
        "(0.010132, 1.503998, 0.063275)",
        "(0.010307, 1.513729, 0.064550)",
        "(0.010463, 1.518917, 0.065300)",
        "(0.011976, 1.529545, 0.067054)",
        "(0.013365, 1.540085, 0.068688)",
        "(0.014853, 1.550207, 0.070563)",
        "(0.016761, 1.560615, 0.072923)",
        "(0.017847, 1.565634, 0.074324)",
        "(0.020143, 1.575455, 0.077590)",
        "(0.022162, 1.584781, 0.081613)",
        "(0.024133, 1.593497, 0.086278)",
        "(0.026242, 1.601775, 0.091820)",
        "(0.027277, 1.605657, 0.094980)",
        "(0.029370, 1.613206, 0.102067)",
        "(0.031174, 1.620298, 0.110815)",
        "(0.032361, 1.626381, 0.120337)",
        "(0.033610, 1.631687, 0.130937)",
        "(0.034181, 1.634061, 0.136478)",
        "(0.034967, 1.637769, 0.148110)",
        "(0.036022, 1.640506, 0.160701)",
        "(0.036798, 1.642155, 0.173476)",
        "(0.037168, 1.642499, 0.186416)",
        "(0.037238, 1.642031, 0.192781)",
        "(0.037399, 1.640110, 0.205409)",
        "(0.037812, 1.637064, 0.217723)",
        "(0.038099, 1.632846, 0.229948)",
        "(0.037758, 1.626971, 0.241770)",
        "(0.037514, 1.623340, 0.247323)",
        "(0.037092, 1.615557, 0.257993)",
        "(0.036945, 1.607208, 0.268311)",
        "(0.036583, 1.597609, 0.277915)",
        "(0.035742, 1.586653, 0.286423)",
        "(0.035032, 1.580908, 0.290209)",
        "(0.033557, 1.568457, 0.296604)",
        "(0.031660, 1.555241, 0.302042)",
        "(0.029584, 1.541977, 0.306934)",
        "(0.027471, 1.528952, 0.311175)",
        "(0.026531, 1.522471, 0.312941)",
        "(0.024985, 1.509670, 0.315489)",
        "(0.023667, 1.497451, 0.317181)",
        "(0.022009, 1.485347, 0.318335)",
        "(0.020435, 1.473079, 0.318574)",
        "(0.019818, 1.467117, 0.318546)",
        "(0.019033, 1.455700, 0.318154)",
        "(0.017887, 1.444491, 0.317125)",
        "(0.016655, 1.433414, 0.315929)",
        "(0.015983, 1.423225, 0.314771)",
        "(0.015994, 1.418486, 0.314067)",
        "(0.015558, 1.409052, 0.312598)",
        "(0.015007, 1.399454, 0.311067)",
        "(0.014737, 1.390239, 0.310007)",
        "(0.014442, 1.381171, 0.309015)",
        "(0.014408, 1.376634, 0.308480)",
        "(0.014840, 1.367871, 0.307291)",
        "(0.015401, 1.359351, 0.306142)",
        "(0.015810, 1.351272, 0.305221)",
        "(0.015959, 1.343129, 0.304481)",
        "(0.016059, 1.339095, 0.304189)",
        "(0.016543, 1.331504, 0.303582)",
        "(0.017313, 1.324335, 0.302821)",
        "(0.018538, 1.317321, 0.301685)",
        "(0.019631, 1.309962, 0.300423)",
        "(0.020418, 1.302210, 0.299249)",
        "(0.020922, 1.298263, 0.298639)",
        "(0.021924, 1.290355, 0.297307)",
        "(0.022883, 1.282209, 0.295553)",
        "(0.024009, 1.274191, 0.293573)",
        "(0.024636, 1.270131, 0.292477)",
        "(0.025951, 1.262066, 0.289818)",
        "(0.026810, 1.253626, 0.286436)",
        "(0.027645, 1.245376, 0.282604)",
        "(0.028545, 1.237502, 0.278358)",
        "(0.028932, 1.233748, 0.276025)",
        "(0.029811, 1.226737, 0.270527)",
        "(0.030643, 1.220765, 0.264719)",
        "(0.031381, 1.215746, 0.258748)",
        "(0.032018, 1.211172, 0.251984)",
        "(0.032344, 1.208992, 0.248359)",
        "(0.033013, 1.205064, 0.240441)",
        "(0.033641, 1.201706, 0.231970)",
        "(0.034254, 1.198822, 0.223410)",
        "(0.034704, 1.196431, 0.214539)",
        "(0.034833, 1.195318, 0.210074)",
        "(0.035110, 1.193680, 0.201180)",
        "(0.035416, 1.192867, 0.192194)",
        "(0.035730, 1.192703, 0.182942)",
        "(0.036004, 1.193287, 0.173541)",
        "(0.036159, 1.193941, 0.168940)",
        "(0.036518, 1.196042, 0.159916)",
        "(0.036932, 1.199104, 0.151143)",
        "(0.037241, 1.202770, 0.142502)",
        "(0.037489, 1.207328, 0.134074)",
        "(0.037558, 1.210023, 0.130021)",
        "(0.037602, 1.215995, 0.122314)",
        "(0.037473, 1.223097, 0.115253)",
        "(0.037370, 1.230981, 0.108806)",
        "(0.037129, 1.240034, 0.103313)",
        "(0.036976, 1.244830, 0.100756)",
        "(0.036573, 1.254938, 0.096042)",
        "(0.035995, 1.265943, 0.092029)",
        "(0.035443, 1.277250, 0.088247)",
        "(0.034867, 1.288935, 0.084856)",
        "(0.034594, 1.295051, 0.083417)",
        "(0.033984, 1.307341, 0.080763)",
        "(0.033504, 1.319990, 0.078365)",
        "(0.033118, 1.332841, 0.076255)",
        "(0.032695, 1.345394, 0.074024)",
        "(0.032245, 1.351749, 0.072856)",
        "(0.031554, 1.364818, 0.070848)",
        "(0.031350, 1.378614, 0.069278)",
        "(0.031648, 1.392256, 0.067690)",
        "(0.031671, 1.406440, 0.066281)",
        "(0.031762, 1.413624, 0.065691)",
        "(0.032081, 1.427915, 0.064672)",
        "(0.032523, 1.442297, 0.064080)",
        "(0.033123, 1.456757, 0.063972)",
        "(0.033655, 1.470881, 0.064168)",
        "(0.034050, 1.477864, 0.064438)",
        "(0.035631, 1.492073, 0.065569)",
        "(0.037194, 1.505841, 0.067054)",
        "(0.038917, 1.518741, 0.068891)",
        "(0.040686, 1.531137, 0.071355)",
        "(0.041527, 1.537083, 0.072808)",
        "(0.042971, 1.548269, 0.076239)",
        "(0.044462, 1.558711, 0.080517)",
        "(0.045817, 1.568520, 0.085616)",
        "(0.046911, 1.577306, 0.091258)",
        "(0.047517, 1.581444, 0.094324)",
        "(0.048704, 1.589068, 0.100849)",
        "(0.049984, 1.595901, 0.107785)",
        "(0.051284, 1.601839, 0.115108)",
        "(0.052394, 1.607031, 0.122792)",
        "(0.052904, 1.609377, 0.126758)",
        "(0.053581, 1.613348, 0.134901)",
        "(0.053995, 1.616604, 0.143081)",
        "(0.054384, 1.619309, 0.151243)",
        "(0.054844, 1.621715, 0.159393)",
        "(0.055014, 1.622836, 0.163417)",
        "(0.055331, 1.624812, 0.171137)",
        "(0.055587, 1.626417, 0.178675)",
        "(0.056235, 1.628014, 0.185990)",
        "(0.056552, 1.629284, 0.192775)",
        "(0.056700, 1.629824, 0.196013)",
        "(0.057381, 1.630848, 0.202100)",
        "(0.058059, 1.631523, 0.207365)",
        "(0.058684, 1.632071, 0.212627)",
        "(0.059948, 1.633026, 0.217831)",
        "(0.060318, 1.633307, 0.220214)",
        "(0.060796, 1.633765, 0.224705)",
        "(0.061764, 1.634383, 0.228847)",
        "(0.062066, 1.634671, 0.232560)",
        "(0.062196, 1.634999, 0.236265)",
        "(0.062628, 1.635411, 0.238191)",
        "(0.063967, 1.636140, 0.242060)",
        "(0.065169, 1.636503, 0.246004)",
        "(0.066470, 1.636575, 0.250411)",
        "(0.067446, 1.635947, 0.255303)",
        "(0.067732, 1.635348, 0.258070)",
        "(0.067964, 1.633885, 0.263887)",
        "(0.068003, 1.632046, 0.270134)",
        "(0.068097, 1.630107, 0.276708)",
        "(0.068389, 1.628040, 0.283354)",
        "(0.068486, 1.626873, 0.286603)",
        "(0.068519, 1.624151, 0.292696)",
        "(0.068688, 1.621239, 0.298555)",
        "(0.069080, 1.617941, 0.303696)",
        "(0.069464, 1.614440, 0.308152)",
        "(0.069676, 1.612622, 0.310169)",
        "(0.070126, 1.608681, 0.313770)",
        "(0.070771, 1.604629, 0.316936)",
        "(0.071332, 1.600204, 0.319765)",
        "(0.071186, 1.594919, 0.322171)",
        "(0.071006, 1.592016, 0.323266)",
        "(0.070764, 1.585991, 0.325265)",
        "(0.070380, 1.579765, 0.326966)",
        "(0.069635, 1.573082, 0.328509)",
        "(0.068989, 1.566132, 0.329808)",
        "(0.068737, 1.562600, 0.330338)",
        "(0.068321, 1.555469, 0.331138)",
        "(0.067775, 1.548022, 0.331858)",
        "(0.067605, 1.540361, 0.332277)",
        "(0.066709, 1.532370, 0.332548)",
        "(0.066091, 1.528188, 0.332532)",
        "(0.065340, 1.519860, 0.332287)",
        "(0.064600, 1.511426, 0.332102)",
        "(0.063588, 1.502747, 0.331786)",
        "(0.062613, 1.493728, 0.331215)",
        "(0.062278, 1.489153, 0.330763)",
        "(0.061270, 1.479766, 0.329652)",
        "(0.059977, 1.470054, 0.328354)",
        "(0.058985, 1.460070, 0.326848)",
        "(0.057921, 1.450000, 0.325227)",
        "(0.057372, 1.445010, 0.324478)",
        "(0.056089, 1.434924, 0.323307)",
        "(0.054489, 1.424454, 0.322025)",
        "(0.052897, 1.413831, 0.320269)",
        "(0.051568, 1.403581, 0.318529)",
        "(0.051032, 1.398674, 0.317710)",
        "(0.050228, 1.389728, 0.316381)",
        "(0.049829, 1.381707, 0.315204)",
        "(0.050122, 1.374269, 0.313391)",
        "(0.050246, 1.366640, 0.311075)",
        "(0.050282, 1.359000, 0.308615)",
        "(0.050408, 1.355287, 0.307397)",
        "(0.050664, 1.347899, 0.304963)",
        "(0.050895, 1.340750, 0.302488)",
        "(0.051213, 1.333803, 0.299998)",
        "(0.051331, 1.330368, 0.298705)",
        "(0.051291, 1.323511, 0.295710)",
        "(0.050991, 1.316830, 0.292096)",
        "(0.050714, 1.311106, 0.288181)",
        "(0.050137, 1.306316, 0.283841)",
        "(0.049867, 1.304317, 0.281415)",
        "(0.049079, 1.301340, 0.275980)",
        "(0.048357, 1.299618, 0.269501)",
        "(0.047747, 1.299431, 0.262478)",
        "(0.047105, 1.300068, 0.255182)",
        "(0.046725, 1.300703, 0.251362)",
        "(0.046007, 1.302363, 0.243620)",
        "(0.045425, 1.304953, 0.235604)",
        "(0.044819, 1.307866, 0.227282)",
        "(0.044217, 1.310859, 0.218762)",
        "(0.043984, 1.312505, 0.214476)",
        "(0.043582, 1.315957, 0.205953)",
        "(0.043208, 1.319299, 0.197240)",
        "(0.042863, 1.322440, 0.188486)",
        "(0.042575, 1.325315, 0.179535)",
        "(0.042389, 1.326547, 0.174982)",
        "(0.042042, 1.328638, 0.165830)",
        "(0.041971, 1.330768, 0.156668)",
        "(0.041923, 1.332562, 0.147279)",
        "(0.042077, 1.334112, 0.137663)",
        "(0.042280, 1.334860, 0.132897)",
        "(0.042768, 1.336311, 0.123381)",
        "(0.043499, 1.337732, 0.113887)",
        "(0.044332, 1.339023, 0.104506)",
        "(0.045347, 1.340024, 0.095325)",
        "(0.045941, 1.340436, 0.090846)",
        "(0.047256, 1.341156, 0.082248)",
        "(0.048541, 1.342003, 0.074742)",
        "(0.049599, 1.342945, 0.068446)",
        "(0.050234, 1.344462, 0.063813)",
        "(0.050397, 1.345637, 0.061937)",
        "(0.050485, 1.349373, 0.059950)",
        "(0.049914, 1.354966, 0.060069)",
        "(0.048821, 1.361844, 0.061070)",
        "(0.047435, 1.370163, 0.062757)",
        "(0.046786, 1.374856, 0.063742)",
        "(0.045519, 1.385691, 0.065962)",
        "(0.044220, 1.397716, 0.068247)",
        "(0.043313, 1.411170, 0.070514)",
        "(0.042763, 1.425804, 0.072386)",
        "(0.042624, 1.433503, 0.073140)",
        "(0.042664, 1.449437, 0.074623)",
        "(0.043132, 1.465992, 0.076045)",
        "(0.043916, 1.482862, 0.077455)",
        "(0.044924, 1.499723, 0.078795)",
        "(0.045477, 1.508023, 0.079428)",
        "(0.046537, 1.524126, 0.080572)",
        "(0.047789, 1.539758, 0.081977)",
        "(0.049554, 1.555162, 0.083742)",
        "(0.051176, 1.569615, 0.085451)",
        "(0.051847, 1.576180, 0.086144)",
        "(0.053481, 1.588629, 0.087624)",
        "(0.055265, 1.599470, 0.089067)",
        "(0.057318, 1.608764, 0.090738)",
        "(0.059148, 1.616550, 0.093128)",
        "(0.059878, 1.619661, 0.094681)",
        "(0.061215, 1.625110, 0.099037)",
        "(0.062407, 1.629621, 0.105773)",
        "(0.063111, 1.632874, 0.114578)",
        "(0.063309, 1.635447, 0.125230)",
        "(0.063393, 1.636641, 0.131108)",
        "(0.063070, 1.638514, 0.143647)",
        "(0.061876, 1.639449, 0.156499)",
        "(0.061102, 1.640069, 0.169214)",
        "(0.060272, 1.640262, 0.181390)",
        "(0.059499, 1.640240, 0.193171)",
        "(0.059395, 1.640171, 0.198830)",
        "(0.059628, 1.640158, 0.209552)",
        "(0.059976, 1.639787, 0.219393)",
        "(0.060296, 1.638865, 0.228503)",
        "(0.060431, 1.638274, 0.232855)",
        "(0.060751, 1.636608, 0.241158)",
        "(0.061448, 1.634644, 0.248996)",
        "(0.061126, 1.631444, 0.256295)",
        "(0.060523, 1.627218, 0.262982)",
        "(0.060465, 1.624853, 0.266063)",
        "(0.060571, 1.619331, 0.271504)",
        "(0.060533, 1.612730, 0.276095)",
        "(0.059809, 1.604754, 0.280290)",
        "(0.059092, 1.595728, 0.283943)",
        "(0.058553, 1.591020, 0.285668)",
        "(0.057212, 1.581019, 0.288718)",
        "(0.055993, 1.570913, 0.291635)",
        "(0.054545, 1.560852, 0.294249)",
        "(0.053216, 1.550785, 0.296379)",
        "(0.052558, 1.545821, 0.297339)",
        "(0.051260, 1.535877, 0.298893)",
        "(0.049616, 1.525881, 0.299886)",
        "(0.048263, 1.516173, 0.300914)",
        "(0.047541, 1.507193, 0.301883)",
        "(0.047013, 1.502589, 0.302337)",
        "(0.046345, 1.493536, 0.302895)",
        "(0.045914, 1.484363, 0.303091)",
        "(0.045253, 1.475104, 0.303053)",
        "(0.044428, 1.465609, 0.302794)",
        "(0.044125, 1.460726, 0.302585)",
        "(0.043794, 1.451189, 0.302200)",
        "(0.043621, 1.441730, 0.301792)",
        "(0.043498, 1.432300, 0.301358)",
        "(0.043604, 1.423109, 0.300975)",
        "(0.043645, 1.418493, 0.300787)",
        "(0.043848, 1.409285, 0.300255)",
        "(0.044150, 1.399999, 0.299523)",
        "(0.044680, 1.390727, 0.298662)",
        "(0.045221, 1.381465, 0.297769)",
        "(0.045474, 1.376832, 0.297231)",
        "(0.046165, 1.367493, 0.295883)",
        "(0.047201, 1.358339, 0.294314)",
        "(0.047902, 1.348829, 0.292433)",
        "(0.048532, 1.338990, 0.290357)",
        "(0.048955, 1.334160, 0.289335)",
        "(0.050358, 1.324885, 0.287295)",
        "(0.051484, 1.315718, 0.285336)",
        "(0.052458, 1.306536, 0.283280)",
        "(0.053724, 1.297934, 0.281384)",
        "(0.054423, 1.293892, 0.280476)",
        "(0.055727, 1.286330, 0.278437)",
        "(0.056839, 1.279069, 0.276096)",
        "(0.058060, 1.272502, 0.273569)",
        "(0.059408, 1.266633, 0.270570)",
        "(0.060074, 1.263899, 0.268831)",
        "(0.061099, 1.258807, 0.264713)",
        "(0.061501, 1.254530, 0.260077)",
        "(0.061356, 1.251151, 0.254869)",
        "(0.060783, 1.249062, 0.248600)",
        "(0.060321, 1.248406, 0.245024)",
        "(0.059161, 1.248269, 0.236808)",
        "(0.057932, 1.250010, 0.227980)",
        "(0.056854, 1.253225, 0.218694)",
        "(0.055930, 1.257427, 0.208703)",
        "(0.055545, 1.259804, 0.203559)",
        "(0.054927, 1.265206, 0.193040)",
        "(0.054462, 1.270840, 0.182162)",
        "(0.054149, 1.276427, 0.171176)",
        "(0.054349, 1.282156, 0.160247)",
        "(0.054550, 1.284968, 0.155003)",
        "(0.055054, 1.290441, 0.144934)",
        "(0.055679, 1.295645, 0.135642)",
        "(0.056138, 1.300609, 0.127603)",
        "(0.056233, 1.305787, 0.121527)",
        "(0.055879, 1.310967, 0.117219)",
        "(0.055412, 1.313447, 0.115686)",
        "(0.054233, 1.318482, 0.113342)",
        "(0.052813, 1.323715, 0.112014)",
        "(0.051485, 1.329393, 0.111470)",
        "(0.050827, 1.332267, 0.111349)",
        "(0.049449, 1.338253, 0.111370)",
        "(0.048357, 1.344698, 0.111659)",
        "(0.047504, 1.351534, 0.112161)",
        "(0.046917, 1.359042, 0.112708)",
        "(0.046557, 1.362940, 0.112975)",
        "(0.045883, 1.371237, 0.113592)",
        "(0.045507, 1.380349, 0.113994)",
        "(0.044965, 1.389733, 0.114130)",
        "(0.044671, 1.400036, 0.114349)",
        "(0.044584, 1.405523, 0.114458)",
        "(0.044331, 1.416739, 0.114483)",
        "(0.044385, 1.428456, 0.114396)",
        "(0.044901, 1.440861, 0.114206)",
        "(0.045643, 1.453418, 0.113899)",
        "(0.046136, 1.459750, 0.113716)",
        "(0.047156, 1.472219, 0.113189)",
        "(0.048660, 1.484625, 0.112360)",
        "(0.050376, 1.496930, 0.111523)",
        "(0.051761, 1.508897, 0.110537)",
        "(0.052445, 1.514695, 0.109912)",
        "(0.053987, 1.526169, 0.108615)",
        "(0.056131, 1.537472, 0.107038)",
        "(0.057861, 1.548269, 0.105439)",
        "(0.059369, 1.558778, 0.104151)",
        "(0.060048, 1.564057, 0.103546)",
        "(0.061590, 1.574371, 0.102400)",
        "(0.063310, 1.584437, 0.101283)",
        "(0.064852, 1.594339, 0.100372)",
        "(0.066267, 1.603996, 0.099758)",
        "(0.066847, 1.608747, 0.099585)",
        "(0.067418, 1.617790, 0.099289)",
        "(0.068137, 1.626209, 0.099010)",
        "(0.068945, 1.634223, 0.098787)",
        "(0.069718, 1.641740, 0.098623)",
        "(0.070275, 1.645316, 0.098508)",
        "(0.071487, 1.651958, 0.098252)",
        "(0.072743, 1.657542, 0.098055)",
        "(0.073796, 1.662658, 0.098585)",
        "(0.074119, 1.667097, 0.100021)",
        "(0.073953, 1.669013, 0.101228)",
        "(0.073236, 1.672562, 0.104268)",
        "(0.071938, 1.675492, 0.108511)",
        "(0.070525, 1.678055, 0.113466)",
        "(0.069403, 1.680423, 0.119209)",
        "(0.068940, 1.681624, 0.122483)",
        "(0.067593, 1.684013, 0.129586)",
        "(0.066271, 1.686099, 0.137121)",
        "(0.065646, 1.687988, 0.145106)",
        "(0.065323, 1.689695, 0.153336)",
        "(0.065174, 1.690470, 0.157597)",
        "(0.064791, 1.691628, 0.166513)",
        "(0.064494, 1.692373, 0.175908)",
        "(0.064260, 1.693018, 0.185476)",
        "(0.063941, 1.693163, 0.195108)",
        "(0.063748, 1.693085, 0.199990)",
        "(0.063583, 1.692613, 0.209889)",
        "(0.063355, 1.691594, 0.219709)",
        "(0.063240, 1.690255, 0.229710)",
        "(0.063286, 1.688984, 0.240111)",
        "(0.063200, 1.688173, 0.245241)",
        "(0.062593, 1.685747, 0.255219)",
        "(0.062151, 1.682855, 0.264359)",
        "(0.062049, 1.680052, 0.272751)",
        "(0.061801, 1.676939, 0.280034)",
        "(0.061404, 1.673465, 0.286460)",
        "(0.061353, 1.671627, 0.289193)",
        "(0.061139, 1.667833, 0.294164)",
        "(0.060724, 1.663818, 0.298214)",
        "(0.060278, 1.659172, 0.301476)",
        "(0.060005, 1.656554, 0.302802)",
        "(0.059065, 1.650874, 0.304709)",
        "(0.057958, 1.644532, 0.305970)",
        "(0.057071, 1.637887, 0.306863)",
        "(0.055649, 1.630664, 0.307205)",
        "(0.053926, 1.622676, 0.307072)",
        "(0.053258, 1.618479, 0.306764)",
        "(0.052063, 1.609764, 0.305965)",
        "(0.050341, 1.600555, 0.304865)",
        "(0.048768, 1.591001, 0.303828)",
        "(0.047953, 1.581278, 0.302538)",
        "(0.047109, 1.576327, 0.301669)",
        "(0.044449, 1.565378, 0.299831)",
        "(0.041481, 1.553989, 0.297739)",
        "(0.038533, 1.542690, 0.295359)",
        "(0.037062, 1.537023, 0.294065)",
        "(0.034199, 1.525920, 0.291432)",
        "(0.031757, 1.515231, 0.288999)",
        "(0.029955, 1.505175, 0.286688)",
        "(0.028487, 1.495207, 0.284192)",
        "(0.027997, 1.490225, 0.282903)",
        "(0.027464, 1.480352, 0.280506)",
        "(0.026944, 1.470657, 0.278126)",
        "(0.026375, 1.461111, 0.275755)",
        "(0.026302, 1.456319, 0.274588)",
        "(0.026477, 1.446765, 0.272114)",
        "(0.026236, 1.437157, 0.269571)",
        "(0.026044, 1.427701, 0.267213)",
        "(0.026349, 1.418350, 0.264968)",
        "(0.026777, 1.408953, 0.262572)",
        "(0.027113, 1.404382, 0.261275)",
        "(0.027952, 1.395045, 0.258778)",
        "(0.028851, 1.385450, 0.256374)",
        "(0.029146, 1.375329, 0.253788)",
        "(0.029534, 1.365142, 0.251206)",
        "(0.029890, 1.360241, 0.249973)",
        "(0.030260, 1.350474, 0.247530)",
        "(0.030071, 1.340782, 0.245084)",
        "(0.029979, 1.331677, 0.242448)",
        "(0.029907, 1.323609, 0.239496)",
        "(0.029691, 1.319792, 0.237885)",
        "(0.029086, 1.312901, 0.234286)",
        "(0.028380, 1.307268, 0.230356)",
        "(0.027396, 1.302903, 0.225826)",
        "(0.026401, 1.299742, 0.220477)",
        "(0.025898, 1.298612, 0.217468)",
        "(0.024966, 1.297364, 0.210472)",
        "(0.024344, 1.297668, 0.202709)",
        "(0.023955, 1.299131, 0.194594)",
        "(0.023340, 1.301030, 0.185855)",
        "(0.022993, 1.302072, 0.181340)",
        "(0.022579, 1.304626, 0.171771)",
        "(0.022362, 1.307477, 0.161852)",
        "(0.022414, 1.310622, 0.151862)",
        "(0.022887, 1.313930, 0.141622)",
        "(0.023236, 1.315440, 0.136467)",
        "(0.024170, 1.318588, 0.126183)",
        "(0.025178, 1.321565, 0.116012)",
        "(0.026143, 1.323994, 0.106525)",
        "(0.027035, 1.326635, 0.098352)",
        "(0.027343, 1.327980, 0.094687)",
        "(0.027437, 1.330677, 0.088593)",
        "(0.027148, 1.334404, 0.084308)",
        "(0.026125, 1.338993, 0.081480)",
        "(0.024458, 1.344908, 0.080298)",
        "(0.023562, 1.348447, 0.080181)",
        "(0.021822, 1.356870, 0.080887)",
        "(0.020198, 1.366895, 0.082566)",
        "(0.018751, 1.377881, 0.084656)",
        "(0.017288, 1.389431, 0.086679)",
        "(0.016595, 1.395314, 0.087621)",
        "(0.015679, 1.407769, 0.089493)",
        "(0.015000, 1.420502, 0.091276)",
        "(0.014438, 1.433391, 0.093126)",
        "(0.013877, 1.446116, 0.094950)",
        "(0.013544, 1.452394, 0.095774)",
        "(0.013062, 1.464807, 0.097311)",
        "(0.012811, 1.477268, 0.098664)",
        "(0.012821, 1.489576, 0.099617)",
        "(0.013023, 1.501579, 0.100247)",
        "(0.013306, 1.507566, 0.100473)",
        "(0.013937, 1.519302, 0.101016)",
        "(0.014815, 1.530515, 0.101212)",
        "(0.015903, 1.541324, 0.101382)",
        "(0.016945, 1.551904, 0.101739)",
        "(0.017480, 1.556919, 0.101845)",
        "(0.018552, 1.566570, 0.102176)",
        "(0.019732, 1.575707, 0.102333)",
        "(0.020875, 1.584106, 0.102257)",
        "(0.022077, 1.592270, 0.102409)",
        "(0.022559, 1.596270, 0.102464)",
        "(0.023617, 1.603610, 0.102181)",
        "(0.025319, 1.610848, 0.101720)",
        "(0.027376, 1.617881, 0.101004)",
        "(0.029760, 1.624432, 0.100337)",
        "(0.030911, 1.627565, 0.100133)",
        "(0.032822, 1.633461, 0.100344)",
        "(0.034260, 1.639109, 0.101427)",
        "(0.035118, 1.644220, 0.103151)",
        "(0.035572, 1.648791, 0.105352)",
        "(0.035802, 1.650944, 0.106690)",
        "(0.036268, 1.655175, 0.109918)",
        "(0.036460, 1.659318, 0.114094)",
        "(0.036676, 1.663415, 0.119024)",
        "(0.037160, 1.667327, 0.124436)",
        "(0.037488, 1.669231, 0.127419)",
        "(0.038008, 1.672627, 0.133572)",
        "(0.038350, 1.675495, 0.140133)",
        "(0.038829, 1.678289, 0.147206)",
        "(0.039058, 1.680650, 0.154484)",
        "(0.039438, 1.682790, 0.162237)",
        "(0.039721, 1.683818, 0.166374)",
        "(0.039938, 1.685730, 0.174891)",
        "(0.039925, 1.687282, 0.183730)",
        "(0.040182, 1.688755, 0.192908)",
        "(0.040236, 1.689378, 0.197578)",
        "(0.040195, 1.690309, 0.207059)",
        "(0.040315, 1.690975, 0.216812)",
        "(0.040390, 1.691263, 0.226573)",
        "(0.040362, 1.691128, 0.236167)",
        "(0.040379, 1.690904, 0.240853)",
        "(0.040442, 1.689864, 0.249737)",
        "(0.040573, 1.688448, 0.258106)",
        "(0.040803, 1.686246, 0.265498)",
        "(0.040898, 1.683549, 0.272232)",
        "(0.040878, 1.681992, 0.275185)",
        "(0.040678, 1.678505, 0.280698)",
        "(0.040598, 1.674375, 0.285336)",
        "(0.040076, 1.669728, 0.289243)",
        "(0.038843, 1.663897, 0.291965)",
        "(0.038466, 1.660953, 0.293166)",
        "(0.038221, 1.655060, 0.295138)",
        "(0.037445, 1.648534, 0.296205)",
        "(0.036182, 1.641064, 0.296059)",
        "(0.035193, 1.633549, 0.295731)",
        "(0.034848, 1.629877, 0.295490)",
        "(0.033809, 1.621788, 0.295060)",
        "(0.032626, 1.612774, 0.294599)",
        "(0.031768, 1.603681, 0.294118)",
        "(0.030492, 1.594634, 0.294118)",
        "(0.029744, 1.590185, 0.294324)",
        "(0.028071, 1.581328, 0.294954)",
        "(0.026383, 1.572718, 0.295766)",
        "(0.025376, 1.564695, 0.296836)",
        "(0.024805, 1.556861, 0.297990)",
        "(0.024543, 1.552849, 0.298454)",
        "(0.023959, 1.544776, 0.299268)",
        "(0.023606, 1.536386, 0.299949)",
        "(0.023814, 1.527668, 0.300491)",
        "(0.024207, 1.518729, 0.300729)",
        "(0.024378, 1.514049, 0.300743)",
        "(0.024913, 1.504458, 0.300815)",
        "(0.026438, 1.494625, 0.300793)",
        "(0.028418, 1.484389, 0.300088)",
        "(0.029148, 1.473148, 0.298899)",
        "(0.029240, 1.467200, 0.298215)",
        "(0.029564, 1.454998, 0.296637)",
        "(0.029676, 1.442692, 0.294800)",
        "(0.029397, 1.430239, 0.293052)",
        "(0.029251, 1.418127, 0.291665)",
        "(0.029141, 1.412217, 0.291107)",
        "(0.028984, 1.400836, 0.289810)",
        "(0.029110, 1.389883, 0.288378)",
        "(0.029564, 1.379488, 0.286759)",
        "(0.029601, 1.369528, 0.284884)",
        "(0.029364, 1.364643, 0.283818)",
        "(0.029042, 1.355253, 0.281380)",
        "(0.028354, 1.346708, 0.278538)",
        "(0.027718, 1.339316, 0.274940)",
        "(0.027160, 1.332836, 0.270227)",
        "(0.026789, 1.330022, 0.267492)",
        "(0.026161, 1.325168, 0.261620)",
        "(0.025525, 1.321424, 0.254780)",
        "(0.024994, 1.318211, 0.246988)",
        "(0.024043, 1.315292, 0.237539)",
        "(0.023589, 1.313971, 0.232319)",
        "(0.022681, 1.312032, 0.221941)",
        "(0.021715, 1.310768, 0.210972)",
        "(0.020822, 1.309887, 0.199077)",
        "(0.020129, 1.309551, 0.187094)",
        "(0.019954, 1.309767, 0.181098)",
        "(0.019691, 1.310315, 0.169052)",
        "(0.019522, 1.310778, 0.156668)",
        "(0.019783, 1.311545, 0.144391)",
        "(0.020135, 1.312613, 0.132859)",
        "(0.020419, 1.313117, 0.127111)",
        "(0.021152, 1.313791, 0.115393)",
        "(0.022168, 1.314225, 0.103948)",
        "(0.023505, 1.314834, 0.093370)",
        "(0.024757, 1.315412, 0.083668)",
        "(0.025365, 1.315954, 0.079443)",
        "(0.026488, 1.317480, 0.072020)",
        "(0.027140, 1.319582, 0.066440)",
        "(0.027240, 1.322561, 0.062845)",
        "(0.026743, 1.326230, 0.060327)",
        "(0.026432, 1.328565, 0.059512)",
        "(0.025631, 1.334058, 0.058589)",
        "(0.024262, 1.341030, 0.058470)",
        "(0.022302, 1.349349, 0.058344)",
        "(0.020738, 1.359713, 0.058306)",
        "(0.020124, 1.365580, 0.058251)",
        "(0.019268, 1.378241, 0.058237)",
        "(0.018775, 1.392239, 0.058423)",
        "(0.018530, 1.407092, 0.058552)",
        "(0.018352, 1.422478, 0.058835)",
        "(0.018448, 1.430491, 0.059127)",
        "(0.018786, 1.446569, 0.059702)",
        "(0.019264, 1.462402, 0.060021)",
        "(0.019786, 1.478256, 0.060434)",
        "(0.020916, 1.493909, 0.061060)",
        "(0.021618, 1.501574, 0.061594)",
        "(0.023271, 1.516374, 0.062765)",
        "(0.024829, 1.530506, 0.063841)",
        "(0.026291, 1.543896, 0.065103)",
        "(0.028168, 1.556804, 0.066690)",
        "(0.029002, 1.562968, 0.067405)",
        "(0.031013, 1.574728, 0.068860)",
        "(0.033126, 1.585827, 0.070084)",
        "(0.035327, 1.596090, 0.071018)",
        "(0.037454, 1.605831, 0.071718)",
        "(0.038429, 1.610399, 0.072011)",
        "(0.040451, 1.619079, 0.072632)",
        "(0.042367, 1.627233, 0.073209)",
        "(0.044112, 1.634869, 0.073968)",
        "(0.046018, 1.641955, 0.074517)",
        "(0.047091, 1.645289, 0.074742)",
        "(0.049035, 1.651600, 0.075078)",
        "(0.050756, 1.657236, 0.075482)",
        "(0.052386, 1.662644, 0.076547)",
        "(0.053662, 1.667364, 0.077291)",
        "(0.054066, 1.669264, 0.077616)",
        "(0.055281, 1.673082, 0.078662)",
        "(0.056508, 1.676391, 0.080168)",
        "(0.057842, 1.679290, 0.082218)",
        "(0.058871, 1.681451, 0.085179)",
        "(0.059313, 1.682476, 0.087423)",
        "(0.059894, 1.684409, 0.092951)",
        "(0.059618, 1.685526, 0.099689)",
        "(0.058891, 1.685749, 0.107327)",
        "(0.058111, 1.685256, 0.115666)",
        "(0.057571, 1.684773, 0.120058)",
        "(0.056155, 1.683257, 0.129721)",
        "(0.054485, 1.680948, 0.140183)",
        "(0.052809, 1.678105, 0.151204)",
        "(0.051341, 1.674984, 0.162471)",
        "(0.050284, 1.673140, 0.168136)",
        "(0.047971, 1.669144, 0.179421)",
        "(0.046183, 1.665036, 0.190694)",
        "(0.044557, 1.661092, 0.201653)",
        "(0.042687, 1.656728, 0.212190)",
        "(0.041531, 1.652512, 0.222121)",
        "(0.041108, 1.650367, 0.226596)",
        "(0.040363, 1.646149, 0.234827)",
        "(0.040014, 1.641918, 0.242302)",
        "(0.039855, 1.637974, 0.249453)",
        "(0.039611, 1.635927, 0.252851)",
        "(0.038959, 1.631602, 0.259131)",
        "(0.039056, 1.627023, 0.264273)",
        "(0.039270, 1.622610, 0.268792)",
        "(0.038889, 1.617630, 0.272274)",
        "(0.038621, 1.614955, 0.273774)",
        "(0.038454, 1.609619, 0.276323)",
        "(0.038436, 1.604163, 0.278371)",
        "(0.038622, 1.598542, 0.280521)",
        "(0.039321, 1.593008, 0.282772)",
        "(0.039455, 1.590037, 0.283655)",
        "(0.038944, 1.583412, 0.284973)",
        "(0.038320, 1.576150, 0.285885)",
        "(0.038299, 1.568466, 0.286399)",
        "(0.037721, 1.560504, 0.286834)",
        "(0.037283, 1.556250, 0.287022)",
        "(0.036502, 1.547500, 0.287462)",
        "(0.035695, 1.538352, 0.287809)",
        "(0.034148, 1.528740, 0.288156)",
        "(0.031977, 1.518437, 0.288566)",
        "(0.031091, 1.513224, 0.288821)",
        "(0.029486, 1.502825, 0.289407)",
        "(0.027566, 1.492261, 0.289932)",
        "(0.026151, 1.481540, 0.290524)",
        "(0.025492, 1.470773, 0.291073)",
        "(0.025136, 1.465309, 0.291305)",
        "(0.023968, 1.453984, 0.291723)",
        "(0.023400, 1.442621, 0.292071)",
        "(0.023064, 1.431159, 0.292352)",
        "(0.022662, 1.419485, 0.292212)",
        "(0.022501, 1.413560, 0.292052)",
        "(0.022605, 1.401525, 0.291333)",
        "(0.022996, 1.389680, 0.290459)",
        "(0.023547, 1.377998, 0.289798)",
        "(0.024821, 1.366640, 0.289305)",
        "(0.025707, 1.361071, 0.288883)",
        "(0.027027, 1.349977, 0.287723)",
        "(0.028411, 1.339196, 0.286007)",
        "(0.029835, 1.328797, 0.284100)",
        "(0.030705, 1.318466, 0.281864)",
        "(0.030986, 1.313341, 0.280496)",
        "(0.031773, 1.303700, 0.277137)",
        "(0.032507, 1.295040, 0.272893)",
        "(0.033030, 1.287478, 0.267705)",
        "(0.033129, 1.280775, 0.262125)",
        "(0.032929, 1.278335, 0.259154)",
        "(0.032737, 1.273928, 0.253307)",
        "(0.032221, 1.270798, 0.246736)",
        "(0.031479, 1.268646, 0.239288)",
        "(0.030640, 1.267619, 0.231617)",
        "(0.030201, 1.267561, 0.227667)",
        "(0.029140, 1.268120, 0.219607)",
        "(0.027983, 1.269430, 0.211145)",
        "(0.027025, 1.271348, 0.202078)",
        "(0.026170, 1.273564, 0.192366)",
        "(0.025763, 1.274834, 0.187289)",
        "(0.025218, 1.277381, 0.176561)",
        "(0.025064, 1.279703, 0.165053)",
        "(0.025144, 1.281630, 0.152908)",
        "(0.025698, 1.283201, 0.140359)",
        "(0.026180, 1.284242, 0.128203)",
        "(0.026597, 1.284901, 0.122402)",
        "(0.027284, 1.286021, 0.111046)",
        "(0.028255, 1.286993, 0.100150)",
        "(0.029455, 1.288337, 0.090326)",
        "(0.029994, 1.289277, 0.086085)",
        "(0.031127, 1.291483, 0.078514)",
        "(0.032003, 1.294073, 0.072512)",
        "(0.032532, 1.297279, 0.068305)",
        "(0.032635, 1.300828, 0.065601)",
        "(0.032548, 1.302791, 0.064858)",
        "(0.032038, 1.306863, 0.063909)",
        "(0.030946, 1.311316, 0.063921)",
        "(0.029869, 1.316658, 0.064565)",
        "(0.028781, 1.322857, 0.065634)",
        "(0.028023, 1.326250, 0.066209)",
        "(0.026454, 1.333517, 0.067117)",
        "(0.025011, 1.342143, 0.068129)",
        "(0.023749, 1.352075, 0.068917)",
        "(0.022687, 1.362981, 0.069571)",
        "(0.022211, 1.368756, 0.069922)",
        "(0.021311, 1.380931, 0.070551)",
        "(0.020529, 1.393774, 0.071076)",
        "(0.019775, 1.407112, 0.071742)",
        "(0.019182, 1.420808, 0.072600)",
        "(0.018887, 1.427648, 0.072885)",
        "(0.018368, 1.441398, 0.073444)",
        "(0.018275, 1.455455, 0.074359)",
        "(0.018173, 1.469424, 0.075130)",
        "(0.018217, 1.483285, 0.075865)",
        "(0.018498, 1.490311, 0.076346)",
        "(0.018810, 1.503983, 0.077381)",
        "(0.019353, 1.517419, 0.078479)",
        "(0.020375, 1.530946, 0.079735)",
        "(0.021379, 1.543848, 0.081027)",
        "(0.022021, 1.550092, 0.081729)",
        "(0.023324, 1.562224, 0.083375)",
        "(0.024798, 1.573873, 0.085109)",
        "(0.026177, 1.584653, 0.086685)",
        "(0.027717, 1.594751, 0.088282)",
        "(0.028556, 1.599478, 0.089097)",
        "(0.030093, 1.608191, 0.090541)",
        "(0.031506, 1.615771, 0.091713)",
        "(0.033221, 1.622862, 0.093070)",
        "(0.034973, 1.629381, 0.094600)",
        "(0.035645, 1.632285, 0.095377)",
        "(0.036910, 1.637790, 0.097310)",
        "(0.038291, 1.642843, 0.099666)",
        "(0.039139, 1.647221, 0.102246)",
        "(0.040082, 1.651369, 0.105172)",
        "(0.040460, 1.653266, 0.106752)",
        "(0.041000, 1.656613, 0.110043)",
        "(0.041495, 1.659506, 0.113591)",
        "(0.041900, 1.662322, 0.118071)",
        "(0.042417, 1.664977, 0.123198)",
        "(0.042641, 1.666113, 0.125954)",
        "(0.043107, 1.668277, 0.131873)",
        "(0.043261, 1.670087, 0.138112)",
        "(0.043156, 1.671548, 0.144940)",
        "(0.043144, 1.672894, 0.152381)",
        "(0.042987, 1.673459, 0.156253)",
        "(0.042410, 1.674403, 0.164164)",
        "(0.041633, 1.674988, 0.172292)",
        "(0.041071, 1.675549, 0.180521)",
        "(0.040826, 1.676124, 0.188671)",
        "(0.040857, 1.676327, 0.192719)",
        "(0.041367, 1.676417, 0.200784)",
        "(0.041628, 1.676118, 0.208761)",
        "(0.041605, 1.675001, 0.216550)",
        "(0.041649, 1.673206, 0.224361)",
        "(0.041625, 1.672163, 0.228205)",
        "(0.041097, 1.669348, 0.235863)",
        "(0.041009, 1.666039, 0.243734)",
        "(0.041163, 1.662196, 0.251273)",
        "(0.040565, 1.656932, 0.258121)",
        "(0.040126, 1.654026, 0.261453)",
        "(0.039122, 1.647465, 0.267730)",
        "(0.037978, 1.640407, 0.273520)",
        "(0.036645, 1.633093, 0.278719)",
        "(0.035443, 1.625197, 0.283326)",
        "(0.034884, 1.621212, 0.285563)",
        "(0.033431, 1.613116, 0.289791)",
        "(0.031910, 1.604801, 0.293729)",
        "(0.031108, 1.596750, 0.297619)",
        "(0.030349, 1.589047, 0.301129)",
        "(0.029833, 1.585030, 0.302555)",
        "(0.029307, 1.576900, 0.304869)",
        "(0.029016, 1.568992, 0.306671)",
        "(0.028375, 1.560996, 0.308137)",
        "(0.028020, 1.552934, 0.309300)",
        "(0.027807, 1.548999, 0.309886)",
        "(0.027116, 1.541196, 0.310804)",
        "(0.026055, 1.533104, 0.311478)",
        "(0.025330, 1.524901, 0.312139)",
        "(0.024601, 1.516995, 0.312874)",
        "(0.024013, 1.512854, 0.313173)",
        "(0.023156, 1.504409, 0.313432)",
        "(0.022195, 1.496069, 0.313573)",
        "(0.020811, 1.487425, 0.313428)",
        "(0.019680, 1.478713, 0.313093)",
        "(0.019217, 1.474473, 0.312905)",
        "(0.018298, 1.465994, 0.312434)",
        "(0.017754, 1.457542, 0.311783)",
        "(0.017224, 1.448733, 0.310909)",
        "(0.016395, 1.439341, 0.309616)",
        "(0.016109, 1.434582, 0.308872)",
        "(0.015768, 1.425080, 0.307393)",
        "(0.015103, 1.415434, 0.305901)",
        "(0.014141, 1.405736, 0.304452)",
        "(0.013637, 1.396315, 0.302599)",
        "(0.013512, 1.391685, 0.301455)",
        "(0.012996, 1.382293, 0.298720)",
        "(0.012506, 1.373058, 0.295141)",
        "(0.012376, 1.364100, 0.291084)",
        "(0.012207, 1.355451, 0.286783)",
        "(0.012052, 1.351188, 0.284553)",
        "(0.011775, 1.342891, 0.279766)",
        "(0.011534, 1.334740, 0.274450)",
        "(0.011160, 1.326667, 0.268676)",
        "(0.010915, 1.319186, 0.262535)",
        "(0.010961, 1.315844, 0.259449)",
        "(0.010954, 1.309550, 0.253337)",
        "(0.010835, 1.303697, 0.246818)",
        "(0.010820, 1.298097, 0.239642)",
        "(0.010838, 1.293095, 0.232262)",
        "(0.010882, 1.290805, 0.228549)",
        "(0.010996, 1.286782, 0.221141)",
        "(0.011212, 1.283431, 0.213757)",
        "(0.011336, 1.280926, 0.206561)",
        "(0.011417, 1.278976, 0.199393)",
        "(0.011490, 1.278306, 0.195767)",
        "(0.011553, 1.277170, 0.188355)",
        "(0.011557, 1.276855, 0.181145)",
        "(0.011657, 1.277478, 0.174104)",
        "(0.011720, 1.278746, 0.166931)",
        "(0.011723, 1.279602, 0.163411)",
        "(0.011739, 1.281889, 0.156754)",
        "(0.011793, 1.285012, 0.150397)",
        "(0.012009, 1.288794, 0.144204)",
        "(0.012236, 1.293112, 0.138233)",
        "(0.012327, 1.295399, 0.135349)",
        "(0.012578, 1.300282, 0.129813)",
        "(0.012747, 1.305385, 0.124619)",
        "(0.012789, 1.310734, 0.119798)",
        "(0.012812, 1.316313, 0.115426)",
        "(0.012750, 1.319184, 0.113396)",
        "(0.012632, 1.324997, 0.109564)",
        "(0.012523, 1.330734, 0.105930)",
        "(0.012423, 1.336643, 0.102740)",
        "(0.012223, 1.342443, 0.099795)",
        "(0.012276, 1.345322, 0.098382)",
        "(0.012341, 1.351131, 0.095815)",
        "(0.011969, 1.356889, 0.093637)",
        "(0.011431, 1.362401, 0.091632)",
        "(0.011167, 1.368158, 0.089881)",
        "(0.011075, 1.371043, 0.089036)",
        "(0.011029, 1.376717, 0.087347)",
        "(0.010878, 1.382556, 0.086188)",
        "(0.010535, 1.388346, 0.085339)",
        "(0.010325, 1.394016, 0.084615)",
        "(0.010198, 1.396788, 0.084233)",
        "(0.010212, 1.402385, 0.083417)",
        "(0.010341, 1.408035, 0.082708)",
        "(0.010540, 1.413748, 0.082175)",
        "(0.010606, 1.419309, 0.081664)",
        "(0.010661, 1.422050, 0.081463)",
        "(0.010882, 1.427899, 0.081422)",
        "(0.010977, 1.433890, 0.081713)",
        "(0.010983, 1.439796, 0.082013)",
        "(0.011107, 1.445954, 0.082694)",
        "(0.011233, 1.449123, 0.083137)",
        "(0.011428, 1.455295, 0.083981)",
        "(0.011966, 1.461583, 0.085114)",
        "(0.012417, 1.467819, 0.086554)",
        "(0.012600, 1.473881, 0.088229)",
        "(0.012729, 1.476905, 0.089122)",
        "(0.012937, 1.482898, 0.091180)",
        "(0.013109, 1.488832, 0.093301)",
        "(0.013254, 1.494777, 0.095792)",
        "(0.013706, 1.501180, 0.099149)",
        "(0.013814, 1.504368, 0.100969)",
        "(0.013941, 1.510466, 0.104579)",
        "(0.014298, 1.516696, 0.108694)",
        "(0.014755, 1.523047, 0.113169)",
        "(0.015326, 1.529421, 0.118109)",
        "(0.015596, 1.532585, 0.120698)",
        "(0.015942, 1.538718, 0.126044)",
        "(0.016290, 1.544745, 0.131860)",
        "(0.016819, 1.550807, 0.138083)",
        "(0.017401, 1.556624, 0.144283)",
        "(0.017662, 1.559457, 0.147374)",
        "(0.018430, 1.564949, 0.153588)",
        "(0.019524, 1.570286, 0.160050)",
        "(0.020628, 1.575332, 0.166863)",
        "(0.021923, 1.579969, 0.174027)",
        "(0.022484, 1.582071, 0.177714)",
        "(0.023271, 1.585491, 0.185287)",
        "(0.023924, 1.588179, 0.193109)",
        "(0.024560, 1.590337, 0.201246)",
        "(0.025087, 1.591908, 0.209759)",
        "(0.025086, 1.592264, 0.214021)",
        "(0.025163, 1.592522, 0.222459)",
        "(0.025591, 1.592557, 0.230899)",
        "(0.026089, 1.592256, 0.239265)",
        "(0.026527, 1.591281, 0.247501)",
        "(0.026801, 1.590527, 0.251568)",
        "(0.027439, 1.588700, 0.259563)",
        "(0.027596, 1.585882, 0.267258)",
        "(0.027672, 1.582049, 0.274730)",
        "(0.027828, 1.577790, 0.282229)",
        "(0.027812, 1.575408, 0.285760)",
        "(0.027842, 1.570398, 0.292560)",
        "(0.028091, 1.564678, 0.299182)",
        "(0.028774, 1.558546, 0.305310)",
        "(0.028720, 1.551067, 0.310844)",
        "(0.028758, 1.546984, 0.313730)",
        "(0.028949, 1.538767, 0.319423)",
        "(0.028912, 1.529209, 0.324284)",
        "(0.028412, 1.518903, 0.328757)",
        "(0.028332, 1.508200, 0.333200)",
        "(0.028392, 1.502548, 0.335414)",
        "(0.027848, 1.490887, 0.339666)",
        "(0.026881, 1.478998, 0.343826)",
        "(0.026303, 1.466855, 0.347661)",
        "(0.026122, 1.454517, 0.350761)",
        "(0.025937, 1.448329, 0.352277)",
        "(0.025742, 1.436338, 0.355201)",
        "(0.026003, 1.424711, 0.357930)",
        "(0.026464, 1.413195, 0.360277)",
        "(0.026902, 1.401638, 0.361891)",
        "(0.027069, 1.395814, 0.362407)",
        "(0.027761, 1.384241, 0.362510)",
        "(0.028649, 1.372916, 0.362045)",
        "(0.029721, 1.361922, 0.361038)",
        "(0.030388, 1.350829, 0.359418)",
        "(0.030657, 1.345268, 0.358311)",
        "(0.031379, 1.334687, 0.355867)",
        "(0.032171, 1.324865, 0.353034)",
        "(0.032195, 1.315202, 0.349405)",
        "(0.031648, 1.305559, 0.344872)",
        "(0.031437, 1.301038, 0.342346)",
        "(0.031189, 1.292889, 0.336759)",
        "(0.030810, 1.285461, 0.330360)",
        "(0.030169, 1.278459, 0.323020)",
        "(0.029547, 1.272177, 0.314953)",
        "(0.029361, 1.269392, 0.310839)",
        "(0.028677, 1.264112, 0.302582)",
        "(0.027636, 1.259146, 0.293669)",
        "(0.026555, 1.254727, 0.283962)",
        "(0.025372, 1.250996, 0.274043)",
        "(0.024725, 1.249476, 0.269052)",
        "(0.023394, 1.247614, 0.258941)",
        "(0.022207, 1.246699, 0.248521)",
        "(0.021274, 1.247076, 0.237742)",
        "(0.020365, 1.248310, 0.226845)",
        "(0.020081, 1.249090, 0.221285)",
        "(0.019262, 1.251789, 0.210775)",
        "(0.018645, 1.255188, 0.200786)",
        "(0.018581, 1.259329, 0.190855)",
        "(0.018546, 1.263614, 0.181217)",
        "(0.018262, 1.265872, 0.176667)",
        "(0.017795, 1.270835, 0.168153)",
        "(0.017446, 1.276415, 0.160473)",
        "(0.017186, 1.282370, 0.153390)",
        "(0.017031, 1.288413, 0.146543)",
        "(0.016942, 1.291519, 0.143265)",
        "(0.016662, 1.298037, 0.137040)",
        "(0.016337, 1.304605, 0.130990)",
        "(0.016086, 1.311546, 0.125329)",
        "(0.015921, 1.319045, 0.120184)",
        "(0.015813, 1.322893, 0.117756)",
        "(0.015745, 1.331030, 0.113336)",
        "(0.015697, 1.339682, 0.109537)",
        "(0.015620, 1.348542, 0.106125)",
        "(0.015580, 1.357591, 0.103260)",
        "(0.015524, 1.362160, 0.102036)",
        "(0.015235, 1.371251, 0.099643)",
        "(0.014931, 1.380714, 0.097857)",
        "(0.014726, 1.390363, 0.096329)",
        "(0.014342, 1.399563, 0.094454)",
        "(0.014128, 1.404080, 0.093529)",
        "(0.013966, 1.413676, 0.092184)",
        "(0.013828, 1.423516, 0.090964)",
        "(0.013550, 1.433181, 0.089674)",
        "(0.014122, 1.443592, 0.088762)",
        "(0.014535, 1.448847, 0.088245)",
        "(0.015302, 1.458765, 0.086893)",
        "(0.016214, 1.468502, 0.085891)",
        "(0.016881, 1.478021, 0.085178)",
        "(0.017272, 1.486982, 0.084528)",
        "(0.017668, 1.491511, 0.084363)",
        "(0.018659, 1.500279, 0.083937)",
        "(0.019618, 1.508607, 0.083648)",
        "(0.020736, 1.516937, 0.083792)",
        "(0.021554, 1.524613, 0.083913)",
        "(0.022073, 1.528345, 0.084026)",
        "(0.023251, 1.535848, 0.084330)",
        "(0.024213, 1.542942, 0.084612)",
        "(0.025529, 1.550308, 0.085539)",
        "(0.027060, 1.557799, 0.086940)",
        "(0.027657, 1.561217, 0.087578)",
        "(0.028827, 1.567662, 0.089160)",
        "(0.030159, 1.574484, 0.092102)",
        "(0.031111, 1.580991, 0.095769)",
        "(0.031943, 1.586628, 0.099862)",
        "(0.032312, 1.589343, 0.102118)",
        "(0.032927, 1.594427, 0.106625)",
        "(0.033545, 1.599178, 0.111178)",
        "(0.034381, 1.603895, 0.115826)",
        "(0.035048, 1.608227, 0.120328)",
        "(0.035283, 1.610298, 0.122528)",
        "(0.035865, 1.614174, 0.126984)",
        "(0.036525, 1.618125, 0.131807)",
        "(0.037186, 1.622025, 0.136993)",
        "(0.037573, 1.625363, 0.142169)",
        "(0.037838, 1.627130, 0.144909)",
        "(0.038416, 1.630625, 0.150744)",
        "(0.038788, 1.633783, 0.156888)",
        "(0.038985, 1.636689, 0.163185)",
        "(0.039287, 1.639361, 0.169632)",
        "(0.039496, 1.640502, 0.173060)",
        "(0.039928, 1.642542, 0.180002)",
        "(0.040423, 1.644397, 0.187983)",
        "(0.040708, 1.645653, 0.196671)",
        "(0.040541, 1.646027, 0.205608)",
        "(0.040359, 1.645912, 0.210096)",
        "(0.040022, 1.645423, 0.219151)",
        "(0.040043, 1.644702, 0.228067)",
        "(0.040089, 1.643606, 0.236932)",
        "(0.040073, 1.641924, 0.245695)",
        "(0.040209, 1.640950, 0.249982)",
        "(0.040484, 1.638470, 0.258061)",
        "(0.040666, 1.635416, 0.265894)",
        "(0.041046, 1.632064, 0.273728)",
        "(0.041661, 1.628348, 0.281286)",
        "(0.041868, 1.626265, 0.284911)",
        "(0.042153, 1.621496, 0.291874)",
        "(0.042910, 1.616316, 0.298632)",
        "(0.043526, 1.610790, 0.305291)",
        "(0.044262, 1.604706, 0.311788)",
        "(0.044791, 1.601437, 0.314975)",
        "(0.045867, 1.594507, 0.321193)",
        "(0.046202, 1.586765, 0.327222)",
        "(0.046518, 1.578568, 0.332938)",
        "(0.047194, 1.570302, 0.338264)",
        "(0.047223, 1.565979, 0.340879)",
        "(0.046907, 1.556775, 0.345531)",
        "(0.046713, 1.547285, 0.349597)",
        "(0.046683, 1.537788, 0.353185)",
        "(0.046047, 1.528003, 0.356357)",
        "(0.045637, 1.523046, 0.357810)",
        "(0.044811, 1.513082, 0.360269)",
        "(0.043899, 1.503232, 0.362320)",
        "(0.042769, 1.493307, 0.363824)",
        "(0.041866, 1.483502, 0.364231)",
        "(0.041482, 1.478639, 0.364036)",
        "(0.040539, 1.468727, 0.362971)",
        "(0.039686, 1.458798, 0.361331)",
        "(0.038411, 1.448406, 0.359184)",
        "(0.036668, 1.437977, 0.356557)",
        "(0.035766, 1.432885, 0.355080)",
        "(0.034227, 1.422771, 0.351986)",
        "(0.033061, 1.413197, 0.348310)",
        "(0.031332, 1.403505, 0.343994)",
        "(0.029431, 1.393851, 0.339015)",
        "(0.028672, 1.389180, 0.336246)",
        "(0.027489, 1.380182, 0.330254)",
        "(0.026393, 1.371674, 0.323654)",
        "(0.025450, 1.363419, 0.316318)",
        "(0.024531, 1.355270, 0.308317)",
        "(0.024294, 1.351386, 0.304268)",
        "(0.023979, 1.343935, 0.296020)",
        "(0.023757, 1.337033, 0.287903)",
        "(0.023649, 1.330754, 0.279915)",
        "(0.023596, 1.324937, 0.271814)",
        "(0.023525, 1.322306, 0.267806)",
        "(0.023095, 1.317166, 0.259926)",
        "(0.022604, 1.312506, 0.252273)",
        "(0.022122, 1.308260, 0.244669)",
        "(0.021543, 1.304869, 0.237034)",
        "(0.021255, 1.303535, 0.233237)",
        "(0.020911, 1.301327, 0.225547)",
        "(0.020535, 1.299517, 0.217657)",
        "(0.019943, 1.298511, 0.209993)",
        "(0.019276, 1.297950, 0.202548)",
        "(0.019005, 1.297924, 0.198837)",
        "(0.018585, 1.298186, 0.191165)",
        "(0.018122, 1.298958, 0.183473)",
        "(0.017765, 1.300594, 0.176140)",
        "(0.017575, 1.302939, 0.168934)",
        "(0.017403, 1.304336, 0.165395)",
        "(0.017039, 1.307407, 0.158393)",
        "(0.016843, 1.310983, 0.151516)",
        "(0.016816, 1.315052, 0.144693)",
        "(0.016871, 1.319311, 0.137765)",
        "(0.016937, 1.321480, 0.134356)",
        "(0.017197, 1.326020, 0.127730)",
        "(0.017427, 1.330703, 0.121449)",
        "(0.017647, 1.335685, 0.115524)",
        "(0.018077, 1.340983, 0.109693)",
        "(0.018277, 1.343549, 0.106762)",
        "(0.018768, 1.348833, 0.101131)",
        "(0.019285, 1.354308, 0.096035)",
        "(0.019667, 1.359520, 0.091024)",
        "(0.019973, 1.364846, 0.086572)",
        "(0.020168, 1.367634, 0.084551)",
        "(0.020267, 1.373133, 0.080886)",
        "(0.020433, 1.378814, 0.077655)",
        "(0.020556, 1.384761, 0.074722)",
        "(0.020770, 1.390789, 0.071945)",
        "(0.020997, 1.394006, 0.070780)",
        "(0.021217, 1.400394, 0.068464)",
        "(0.020985, 1.406465, 0.065918)",
        "(0.020698, 1.413055, 0.063816)",
        "(0.020556, 1.420321, 0.062108)",
        "(0.020472, 1.424017, 0.061231)",
        "(0.020712, 1.431932, 0.059769)",
        "(0.021236, 1.440301, 0.058528)",
        "(0.021432, 1.448608, 0.057439)",
        "(0.021875, 1.457432, 0.057175)",
        "(0.022084, 1.461853, 0.057122)",
        "(0.022567, 1.470474, 0.056849)",
        "(0.023218, 1.479300, 0.056820)",
        "(0.023713, 1.487885, 0.056404)",
        "(0.024206, 1.496565, 0.055981)",
        "(0.024598, 1.501091, 0.055914)",
        "(0.025630, 1.510619, 0.056093)",
        "(0.026560, 1.520102, 0.056561)",
        "(0.027705, 1.529859, 0.057487)",
        "(0.028843, 1.539761, 0.058948)",
        "(0.029311, 1.544658, 0.059804)",
        "(0.030270, 1.554231, 0.061756)",
        "(0.031339, 1.563767, 0.064221)",
        "(0.032373, 1.572744, 0.066908)",
        "(0.033725, 1.581697, 0.070224)",
        "(0.034394, 1.586089, 0.072035)",
        "(0.035703, 1.594303, 0.076085)",
        "(0.037099, 1.602319, 0.080727)",
        "(0.038420, 1.609855, 0.086077)",
        "(0.039660, 1.616928, 0.092240)",
        "(0.040248, 1.620350, 0.095507)",
        "(0.041153, 1.626874, 0.102708)",
        "(0.042104, 1.633170, 0.110746)",
        "(0.043141, 1.639140, 0.119296)",
        "(0.044402, 1.644712, 0.128235)",
        "(0.044940, 1.647181, 0.132809)",
        "(0.046013, 1.651827, 0.142161)",
        "(0.047031, 1.656226, 0.151981)",
        "(0.048246, 1.660295, 0.162048)",
        "(0.049243, 1.663759, 0.172287)",
        "(0.049627, 1.665219, 0.177437)",
        "(0.050521, 1.667767, 0.187746)",
        "(0.051492, 1.669980, 0.197983)",
        "(0.052667, 1.671665, 0.207884)",
        "(0.054048, 1.672598, 0.217422)",
        "(0.054710, 1.672965, 0.222143)",
        "(0.055868, 1.673463, 0.231669)",
        "(0.057188, 1.673567, 0.241181)",
        "(0.057970, 1.672825, 0.250417)",
        "(0.058550, 1.671452, 0.259464)",
        "(0.058926, 1.670555, 0.263858)",
        "(0.059530, 1.668342, 0.272490)",
        "(0.059903, 1.665609, 0.280931)",
        "(0.059912, 1.662259, 0.289247)",
        "(0.059847, 1.658321, 0.297164)",
        "(0.059745, 1.656199, 0.301010)",
        "(0.059309, 1.651606, 0.308492)",
        "(0.058934, 1.646389, 0.315577)",
        "(0.058778, 1.640737, 0.322306)",
        "(0.058224, 1.634436, 0.328567)",
        "(0.057811, 1.631082, 0.331648)",
        "(0.056983, 1.623904, 0.337512)",
        "(0.056419, 1.616323, 0.343047)",
        "(0.055690, 1.608244, 0.347980)",
        "(0.054091, 1.598933, 0.352214)",
        "(0.053249, 1.594033, 0.354223)",
        "(0.051905, 1.584240, 0.357841)",
        "(0.050626, 1.574456, 0.360960)",
        "(0.049343, 1.564051, 0.363604)",
        "(0.048205, 1.553229, 0.365597)",
        "(0.047414, 1.547715, 0.366253)",
        "(0.045425, 1.536214, 0.367240)",
        "(0.043458, 1.524360, 0.367850)",
        "(0.041678, 1.512513, 0.368178)",
        "(0.039816, 1.500816, 0.368297)",
        "(0.038944, 1.494975, 0.368132)",
        "(0.037295, 1.483155, 0.367634)",
        "(0.036145, 1.471766, 0.366822)",
        "(0.035085, 1.460742, 0.365874)",
        "(0.034357, 1.449622, 0.364371)",
        "(0.034060, 1.444010, 0.363414)",
        "(0.033075, 1.432762, 0.361159)",
        "(0.032309, 1.422078, 0.358645)",
        "(0.031946, 1.412009, 0.356071)",
        "(0.031544, 1.402057, 0.353337)",
        "(0.031154, 1.397107, 0.351867)",
        "(0.030206, 1.387242, 0.348812)",
        "(0.029522, 1.377437, 0.345424)",
        "(0.028923, 1.367852, 0.341584)",
        "(0.027989, 1.358316, 0.337278)",
        "(0.027416, 1.353474, 0.334882)",
        "(0.026471, 1.344054, 0.329795)",
        "(0.025840, 1.335215, 0.324061)",
        "(0.024948, 1.326620, 0.317795)",
        "(0.024260, 1.318384, 0.310837)",
        "(0.023957, 1.314408, 0.307126)",
        "(0.023241, 1.306655, 0.299085)",
        "(0.022535, 1.299493, 0.290696)",
        "(0.021870, 1.293405, 0.281956)",
        "(0.021032, 1.287996, 0.272910)",
        "(0.020573, 1.285614, 0.268333)",
        "(0.019739, 1.281701, 0.258985)",
        "(0.019194, 1.278888, 0.249229)",
        "(0.018564, 1.276811, 0.239438)",
        "(0.018048, 1.275678, 0.229626)",
        "(0.017806, 1.275365, 0.224653)",
        "(0.017439, 1.275144, 0.214683)",
        "(0.017088, 1.275631, 0.204842)",
        "(0.016858, 1.276924, 0.195207)",
        "(0.016645, 1.278908, 0.185930)",
        "(0.016617, 1.280160, 0.181366)",
        "(0.016587, 1.283104, 0.172379)",
        "(0.016738, 1.286842, 0.163674)",
        "(0.016725, 1.291192, 0.155314)",
        "(0.016629, 1.296477, 0.147484)",
        "(0.016601, 1.299522, 0.143818)",
        "(0.016669, 1.306541, 0.136956)",
        "(0.016774, 1.314247, 0.130365)",
        "(0.017163, 1.322974, 0.124395)",
        "(0.017385, 1.332310, 0.119292)",
        "(0.017481, 1.337185, 0.117025)",
        "(0.017736, 1.347256, 0.112948)",
        "(0.018100, 1.357604, 0.109486)",
        "(0.018404, 1.368061, 0.106488)",
        "(0.018794, 1.378773, 0.104106)",
        "(0.018983, 1.384150, 0.103105)",
        "(0.019277, 1.394705, 0.101402)",
        "(0.019502, 1.405125, 0.099971)",
        "(0.019605, 1.415334, 0.098712)",
        "(0.019689, 1.425410, 0.097693)",
        "(0.019869, 1.430563, 0.097359)",
        "(0.020181, 1.440789, 0.096640)",
        "(0.019946, 1.450467, 0.095387)",
        "(0.019700, 1.460339, 0.094214)",
        "(0.020063, 1.470824, 0.093312)",
        "(0.020152, 1.475926, 0.092754)",
        "(0.020400, 1.486132, 0.091669)",
        "(0.021128, 1.496568, 0.091108)",
        "(0.021497, 1.506464, 0.090684)",
        "(0.021500, 1.515719, 0.090389)",
        "(0.021506, 1.520215, 0.090394)",
        "(0.021540, 1.529036, 0.090447)",
        "(0.022031, 1.537381, 0.090398)",
        "(0.022621, 1.545458, 0.090436)",
        "(0.023265, 1.553064, 0.090361)",
        "(0.023647, 1.556704, 0.090356)",
        "(0.024368, 1.563801, 0.090554)",
        "(0.025413, 1.570829, 0.091101)",
        "(0.026556, 1.577644, 0.091895)",
        "(0.027609, 1.583961, 0.092660)",
        "(0.028094, 1.587054, 0.093109)",
        "(0.029074, 1.593089, 0.094247)",
        "(0.030097, 1.598879, 0.095551)",
        "(0.031641, 1.605034, 0.097508)",
        "(0.033067, 1.611300, 0.100036)",
        "(0.033708, 1.614308, 0.101371)",
        "(0.034910, 1.620007, 0.104335)",
        "(0.036159, 1.625586, 0.107679)",
        "(0.037382, 1.631026, 0.111438)",
        "(0.038522, 1.636156, 0.115573)",
        "(0.039126, 1.638688, 0.117766)",
        "(0.040094, 1.643432, 0.122384)",
        "(0.040919, 1.647811, 0.127455)",
        "(0.042236, 1.652475, 0.133181)",
        "(0.043569, 1.656996, 0.139693)",
        "(0.044136, 1.659028, 0.143173)",
        "(0.045157, 1.662710, 0.150444)",
        "(0.045875, 1.665709, 0.158342)",
        "(0.046086, 1.668187, 0.166879)",
        "(0.046081, 1.669845, 0.175906)",
        "(0.046057, 1.670592, 0.180444)",
        "(0.045822, 1.671696, 0.189686)",
        "(0.045641, 1.672419, 0.199082)",
        "(0.045398, 1.672594, 0.208511)",
        "(0.045390, 1.672399, 0.217738)",
        "(0.045531, 1.672134, 0.222257)",
        "(0.045835, 1.671026, 0.230976)",
        "(0.045702, 1.668886, 0.239189)",
        "(0.045479, 1.666040, 0.246798)",
        "(0.045886, 1.662657, 0.253816)",
        "(0.046330, 1.660962, 0.257311)",
        "(0.047315, 1.657009, 0.263835)",
        "(0.047326, 1.651902, 0.269881)",
        "(0.046898, 1.645870, 0.275769)",
        "(0.046808, 1.639830, 0.281450)",
        "(0.046625, 1.636645, 0.284231)",
        "(0.045486, 1.629546, 0.289880)",
        "(0.044258, 1.621915, 0.295388)",
        "(0.042958, 1.613819, 0.300492)",
        "(0.041261, 1.605373, 0.305290)",
        "(0.040330, 1.600988, 0.307683)",
        "(0.038674, 1.592201, 0.312394)",
        "(0.037130, 1.583523, 0.316973)",
        "(0.035769, 1.574644, 0.321101)",
        "(0.034056, 1.565156, 0.324719)",
        "(0.033113, 1.560297, 0.326349)",
        "(0.031392, 1.550521, 0.329263)",
        "(0.030277, 1.541192, 0.331867)",
        "(0.028793, 1.531768, 0.333990)",
        "(0.027210, 1.522183, 0.335847)",
        "(0.026565, 1.517419, 0.336737)",
        "(0.025447, 1.508169, 0.338003)",
        "(0.023823, 1.498742, 0.338817)",
        "(0.022517, 1.489493, 0.339477)",
        "(0.021692, 1.480435, 0.339603)",
        "(0.021101, 1.475847, 0.339441)",
        "(0.019605, 1.466507, 0.338672)",
        "(0.018471, 1.457322, 0.337804)",
        "(0.017445, 1.448440, 0.337008)",
        "(0.016376, 1.439542, 0.335789)",
        "(0.015971, 1.435181, 0.334881)",
        "(0.015173, 1.426704, 0.332670)",
        "(0.014118, 1.418320, 0.330254)",
        "(0.013185, 1.410037, 0.327456)",
        "(0.012046, 1.401901, 0.323910)",
        "(0.011329, 1.397857, 0.321979)",
        "(0.010047, 1.390036, 0.317696)",
        "(0.009262, 1.382762, 0.313079)",
        "(0.008362, 1.376008, 0.308125)",
        "(0.007289, 1.369530, 0.302930)",
        "(0.006860, 1.366475, 0.300187)",
        "(0.006259, 1.360898, 0.294375)",
        "(0.005341, 1.355622, 0.288090)",
        "(0.004109, 1.350383, 0.281119)",
        "(0.002968, 1.345665, 0.273892)",
        "(0.002429, 1.343631, 0.270202)",
        "(0.001409, 1.340096, 0.262817)",
        "(0.000621, 1.337023, 0.255120)",
        "(-0.000090, 1.334306, 0.246954)",
        "(-0.000934, 1.332038, 0.238717)",
        "(-0.001318, 1.331151, 0.234594)",
        "(-0.001990, 1.329610, 0.226374)",
        "(-0.002595, 1.328547, 0.218328)",
        "(-0.003166, 1.327996, 0.210296)",
        "(-0.003696, 1.327650, 0.202100)",
        "(-0.003879, 1.327644, 0.198044)",
        "(-0.004297, 1.327972, 0.190184)",
        "(-0.004471, 1.329060, 0.182676)",
        "(-0.004386, 1.330822, 0.175368)",
        "(-0.004392, 1.332831, 0.168239)",
        "(-0.004340, 1.333912, 0.164765)",
        "(-0.004013, 1.336397, 0.158132)",
        "(-0.003634, 1.339010, 0.151693)",
        "(-0.003336, 1.341677, 0.145598)",
        "(-0.002937, 1.344941, 0.140397)",
        "(-0.002652, 1.346848, 0.138078)",
        "(-0.002312, 1.350566, 0.133556)",
        "(-0.002076, 1.354222, 0.129183)",
        "(-0.001792, 1.358287, 0.125239)",
        "(-0.001545, 1.362743, 0.121643)",
        "(-0.001379, 1.365018, 0.119899)",
        "(-0.000980, 1.369774, 0.116550)",
        "(-0.000504, 1.374682, 0.113224)",
        "(-0.000218, 1.379400, 0.109668)",
        "(0.000161, 1.384584, 0.106219)",
        "(0.000405, 1.387298, 0.104462)",
        "(0.000871, 1.392772, 0.100539)",
        "(0.001463, 1.398804, 0.096745)",
        "(0.002356, 1.405679, 0.093241)",
        "(0.003155, 1.412740, 0.089928)",
        "(0.003591, 1.416512, 0.088523)",
        "(0.004481, 1.424314, 0.086023)",
        "(0.005239, 1.431879, 0.083395)",
        "(0.005855, 1.439462, 0.080936)",
        "(0.006376, 1.447399, 0.078933)",
        "(0.006536, 1.451323, 0.078023)",
        "(0.006687, 1.459307, 0.076430)",
        "(0.007265, 1.467864, 0.074998)",
        "(0.007915, 1.476489, 0.073595)",
        "(0.008911, 1.485608, 0.072459)",
        "(0.009421, 1.490233, 0.071884)",
        "(0.010412, 1.499294, 0.070582)",
        "(0.011378, 1.508260, 0.069316)",
        "(0.012498, 1.517445, 0.068253)",
        "(0.013503, 1.526390, 0.067212)",
        "(0.013947, 1.530777, 0.066756)",
        "(0.014892, 1.539589, 0.066146)",
        "(0.015363, 1.548131, 0.065915)",
        "(0.016098, 1.556744, 0.065941)",
        "(0.016941, 1.565329, 0.066358)",
        "(0.017416, 1.569523, 0.066750)",
        "(0.018263, 1.577808, 0.067949)",
        "(0.018960, 1.585866, 0.069750)",
        "(0.019015, 1.593234, 0.071911)",
        "(0.018496, 1.599905, 0.074724)",
        "(0.018239, 1.603251, 0.076345)",
        "(0.017646, 1.609653, 0.080235)",
        "(0.017063, 1.615788, 0.084884)",
        "(0.016815, 1.621555, 0.090063)",
        "(0.017293, 1.627299, 0.095605)",
        "(0.017476, 1.630079, 0.098521)",
        "(0.017809, 1.635098, 0.104613)",
        "(0.018276, 1.639765, 0.111307)",
        "(0.018595, 1.644246, 0.118431)",
        "(0.018994, 1.648352, 0.125945)",
        "(0.019287, 1.650329, 0.129877)",
        "(0.019647, 1.653909, 0.137904)",
        "(0.019900, 1.657024, 0.146301)",
        "(0.020138, 1.659546, 0.154759)",
        "(0.019795, 1.661106, 0.163074)",
        "(0.019426, 1.661583, 0.167106)",
        "(0.018355, 1.661565, 0.174899)",
        "(0.017254, 1.660496, 0.182510)",
        "(0.016103, 1.658977, 0.190123)",
        "(0.014987, 1.657025, 0.197627)",
        "(0.014623, 1.656095, 0.201265)",
        "(0.014134, 1.654025, 0.208318)",
        "(0.013902, 1.651863, 0.215238)",
        "(0.014562, 1.649821, 0.222028)",
        "(0.015065, 1.647107, 0.228928)",
        "(0.015089, 1.645350, 0.232415)",
        "(0.015005, 1.641314, 0.239457)",
        "(0.015358, 1.636949, 0.246797)",
        "(0.015687, 1.632026, 0.254264)",
        "(0.015481, 1.626005, 0.261860)",
        "(0.015436, 1.622522, 0.265640)",
        "(0.015575, 1.615152, 0.273178)",
        "(0.015658, 1.607249, 0.280553)",
        "(0.014956, 1.597825, 0.287804)",
        "(0.014414, 1.587510, 0.295016)",
        "(0.014120, 1.582155, 0.298459)",
        "(0.013066, 1.571009, 0.305052)",
        "(0.011891, 1.559204, 0.311073)",
        "(0.010458, 1.547038, 0.316686)",
        "(0.008369, 1.534781, 0.321898)",
        "(0.007441, 1.528665, 0.324248)",
        "(0.006022, 1.516614, 0.328247)",
        "(0.004391, 1.504768, 0.331599)",
        "(0.002664, 1.493378, 0.334351)",
        "(0.001747, 1.483452, 0.336442)",
        "(0.001428, 1.478691, 0.337113)",
        "(0.000535, 1.468701, 0.338028)",
        "(0.000052, 1.459079, 0.338184)",
        "(-0.000191, 1.449884, 0.337842)",
        "(-0.000530, 1.440920, 0.337223)",
        "(-0.000784, 1.436302, 0.336836)",
        "(-0.000916, 1.427142, 0.335570)",
        "(-0.000842, 1.418253, 0.333706)",
        "(-0.000774, 1.409586, 0.331495)",
        "(-0.000113, 1.401618, 0.329082)",
        "(0.000407, 1.397731, 0.327719)",
        "(0.001721, 1.389777, 0.324046)",
        "(0.003314, 1.381904, 0.319182)",
        "(0.005049, 1.373753, 0.313390)",
        "(0.006408, 1.364334, 0.307001)",
        "(0.007017, 1.359554, 0.303797)",
        "(0.008196, 1.350191, 0.297341)",
        "(0.009454, 1.341262, 0.291322)",
        "(0.010903, 1.332873, 0.285590)",
        "(0.011919, 1.324905, 0.279969)",
        "(0.012293, 1.320887, 0.277157)",
        "(0.013108, 1.313035, 0.271558)",
        "(0.014103, 1.305747, 0.265802)",
        "(0.014938, 1.298871, 0.259683)",
        "(0.015614, 1.292099, 0.253113)",
        "(0.015988, 1.288869, 0.249752)",
        "(0.016821, 1.282845, 0.242939)",
        "(0.017566, 1.277787, 0.235984)",
        "(0.017984, 1.273129, 0.228659)",
        "(0.018001, 1.269109, 0.221035)",
        "(0.017998, 1.267422, 0.217188)",
        "(0.017863, 1.264993, 0.209180)",
        "(0.017767, 1.263766, 0.200779)",
        "(0.017702, 1.263646, 0.191892)",
        "(0.017281, 1.264162, 0.182782)",
        "(0.017109, 1.264835, 0.178125)",
        "(0.016792, 1.266827, 0.168829)",
        "(0.016470, 1.269964, 0.159620)",
        "(0.016175, 1.274052, 0.150568)",
        "(0.015933, 1.279099, 0.141491)",
        "(0.015792, 1.281759, 0.136949)",
        "(0.015746, 1.288043, 0.128189)",
        "(0.016076, 1.295183, 0.119895)",
        "(0.016424, 1.302933, 0.112278)",
        "(0.016666, 1.311182, 0.105309)",
        "(0.016811, 1.315453, 0.102000)",
        "(0.017239, 1.324117, 0.095773)",
        "(0.017740, 1.332919, 0.090046)",
        "(0.018336, 1.341731, 0.084932)",
        "(0.018783, 1.350679, 0.080493)",
        "(0.018963, 1.355135, 0.078386)",
        "(0.019147, 1.364135, 0.074633)",
        "(0.019570, 1.373462, 0.071581)",
        "(0.020061, 1.382952, 0.069093)",
        "(0.020536, 1.392121, 0.066863)",
        "(0.020710, 1.396703, 0.065876)",
        "(0.021035, 1.405944, 0.064156)",
        "(0.021577, 1.415081, 0.062440)",
        "(0.021985, 1.424266, 0.061316)",
        "(0.022380, 1.433607, 0.060203)",
        "(0.022457, 1.438118, 0.059673)",
        "(0.022833, 1.447453, 0.058907)",
        "(0.023500, 1.457208, 0.058229)",
        "(0.023827, 1.466492, 0.057466)",
        "(0.024262, 1.476172, 0.057236)",
        "(0.024593, 1.481129, 0.057162)",
        "(0.025180, 1.490607, 0.056766)",
        "(0.025924, 1.499979, 0.056546)",
        "(0.027102, 1.509774, 0.056602)",
        "(0.028132, 1.519343, 0.056855)",
        "(0.028661, 1.524029, 0.057130)",
        "(0.029981, 1.533497, 0.057907)",
        "(0.031066, 1.542522, 0.058749)",
        "(0.031872, 1.551144, 0.060018)",
        "(0.032585, 1.559875, 0.061854)",
        "(0.032942, 1.564223, 0.062892)",
        "(0.033867, 1.572966, 0.065245)",
        "(0.034794, 1.581479, 0.067998)",
        "(0.035763, 1.589797, 0.071172)",
        "(0.036585, 1.597907, 0.074821)",
        "(0.036872, 1.601885, 0.076819)",
        "(0.037436, 1.609823, 0.081255)",
        "(0.038365, 1.617543, 0.086041)",
        "(0.038952, 1.624800, 0.091290)",
        "(0.039389, 1.631636, 0.097239)",
        "(0.039643, 1.635020, 0.100439)",
        "(0.040322, 1.641529, 0.107535)",
        "(0.040917, 1.647530, 0.114993)",
        "(0.041492, 1.653041, 0.123239)",
        "(0.042485, 1.658392, 0.132355)",
        "(0.043059, 1.660930, 0.137054)",
        "(0.043901, 1.665533, 0.146495)",
        "(0.045003, 1.669470, 0.156426)",
        "(0.046469, 1.672884, 0.166674)",
        "(0.047504, 1.675341, 0.177054)",
        "(0.048014, 1.676350, 0.182394)",
        "(0.049230, 1.677995, 0.193117)",
        "(0.049907, 1.678801, 0.203889)",
        "(0.050654, 1.678531, 0.214559)",
        "(0.051421, 1.677584, 0.224906)",
        "(0.051635, 1.676816, 0.229989)",
        "(0.052049, 1.674685, 0.239897)",
        "(0.052752, 1.671665, 0.249499)",
        "(0.053594, 1.668138, 0.258719)",
        "(0.054211, 1.663925, 0.267435)",
        "(0.054356, 1.661445, 0.271620)",
        "(0.054619, 1.655991, 0.279581)",
        "(0.054719, 1.650001, 0.286833)",
        "(0.054561, 1.643553, 0.293663)",
        "(0.054274, 1.636378, 0.300003)",
        "(0.054037, 1.632699, 0.303112)",
        "(0.053381, 1.624875, 0.308937)",
        "(0.052916, 1.616719, 0.314256)",
        "(0.052231, 1.607909, 0.318988)",
        "(0.051314, 1.599008, 0.323645)",
        "(0.050940, 1.594560, 0.325915)",
        "(0.050487, 1.585609, 0.330250)",
        "(0.049438, 1.576329, 0.334188)",
        "(0.047966, 1.566723, 0.337582)",
        "(0.046635, 1.557162, 0.340682)",
        "(0.045977, 1.552507, 0.342136)",
        "(0.044582, 1.543404, 0.344565)",
        "(0.043061, 1.534088, 0.346398)",
        "(0.041705, 1.524808, 0.347623)",
        "(0.040434, 1.515785, 0.348019)",
        "(0.039795, 1.511291, 0.348041)",
        "(0.038527, 1.502373, 0.347739)",
        "(0.037899, 1.493951, 0.346957)",
        "(0.036754, 1.485460, 0.345891)",
        "(0.035274, 1.476419, 0.344552)",
        "(0.034732, 1.471951, 0.343765)",
        "(0.033859, 1.463093, 0.341874)",
        "(0.032504, 1.454058, 0.339710)",
        "(0.031084, 1.444703, 0.337122)",
        "(0.029815, 1.435350, 0.334159)",
        "(0.029215, 1.430733, 0.332507)",
        "(0.028235, 1.421657, 0.328837)",
        "(0.027515, 1.413055, 0.325018)",
        "(0.026540, 1.404671, 0.320966)",
        "(0.025436, 1.396191, 0.316466)",
        "(0.025144, 1.392198, 0.314018)",
        "(0.024887, 1.384566, 0.308861)",
        "(0.024521, 1.377401, 0.303188)",
        "(0.023819, 1.370413, 0.296836)",
        "(0.023765, 1.364167, 0.290180)",
        "(0.024115, 1.361566, 0.286789)",
        "(0.024819, 1.356649, 0.279880)",
        "(0.025421, 1.352044, 0.272541)",
        "(0.025744, 1.347648, 0.264753)",
        "(0.025986, 1.343640, 0.256834)",
        "(0.026100, 1.341695, 0.252917)",
        "(0.026188, 1.338065, 0.245236)",
        "(0.025892, 1.334702, 0.237912)",
        "(0.025706, 1.332034, 0.231002)",
        "(0.025317, 1.329652, 0.224372)",
        "(0.025002, 1.328565, 0.221138)",
        "(0.024405, 1.326748, 0.214817)",
        "(0.023983, 1.325711, 0.208772)",
        "(0.023647, 1.325224, 0.202829)",
        "(0.023458, 1.325108, 0.196844)",
        "(0.023355, 1.325095, 0.193848)",
        "(0.023259, 1.325592, 0.187921)",
        "(0.023340, 1.326566, 0.182277)",
        "(0.023472, 1.327688, 0.176652)",
        "(0.023355, 1.328509, 0.170835)",
        "(0.023252, 1.328862, 0.167937)",
        "(0.023116, 1.329684, 0.162430)",
        "(0.023051, 1.330629, 0.157319)",
        "(0.022842, 1.331653, 0.152534)",
        "(0.022686, 1.332652, 0.147923)",
        "(0.022692, 1.333216, 0.145671)",
        "(0.022545, 1.334320, 0.141321)",
        "(0.022181, 1.335176, 0.137123)",
        "(0.022112, 1.336372, 0.133288)",
        "(0.022158, 1.338084, 0.129704)",
        "(0.022151, 1.338967, 0.127847)",
        "(0.022282, 1.340868, 0.124030)",
        "(0.022520, 1.343321, 0.120398)",
        "(0.022789, 1.346368, 0.116766)",
        "(0.023064, 1.349581, 0.112873)",
        "(0.023277, 1.351423, 0.110980)",
        "(0.023902, 1.355696, 0.107260)",
        "(0.024650, 1.360425, 0.103451)",
        "(0.025451, 1.365598, 0.099680)",
        "(0.026168, 1.371200, 0.096054)",
        "(0.026391, 1.373989, 0.094263)",
        "(0.026769, 1.379894, 0.090916)",
        "(0.027283, 1.386309, 0.087923)",
        "(0.027662, 1.392935, 0.085074)",
        "(0.027924, 1.399689, 0.082300)",
        "(0.028085, 1.403212, 0.081085)",
        "(0.028279, 1.410595, 0.078917)",
        "(0.028145, 1.417849, 0.076457)",
        "(0.028089, 1.425364, 0.074025)",
        "(0.028252, 1.433399, 0.071820)",
        "(0.028227, 1.437416, 0.070752)",
        "(0.028233, 1.445735, 0.068837)",
        "(0.028578, 1.454546, 0.067483)",
        "(0.029291, 1.463624, 0.066347)",
        "(0.029921, 1.472357, 0.065246)",
        "(0.030378, 1.476746, 0.064850)",
        "(0.031365, 1.485495, 0.064414)",
        "(0.032105, 1.493792, 0.063951)",
        "(0.033286, 1.502001, 0.063536)",
        "(0.034518, 1.510404, 0.063588)",
        "(0.035092, 1.514506, 0.063650)",
        "(0.036024, 1.522412, 0.064042)",
        "(0.037054, 1.530603, 0.065061)",
        "(0.038012, 1.538872, 0.066094)",
        "(0.038904, 1.546929, 0.067353)",
        "(0.039533, 1.551183, 0.068162)",
        "(0.040773, 1.559675, 0.069869)",
        "(0.041909, 1.567974, 0.071841)",
        "(0.043149, 1.576187, 0.074207)",
        "(0.044243, 1.584127, 0.076543)",
        "(0.044732, 1.587966, 0.077833)",
        "(0.046007, 1.595750, 0.080762)",
        "(0.047295, 1.603477, 0.083911)",
        "(0.048197, 1.610893, 0.087582)",
        "(0.049294, 1.618352, 0.091877)",
        "(0.049893, 1.622031, 0.094078)",
        "(0.051072, 1.629074, 0.098600)",
        "(0.052162, 1.635979, 0.103360)",
        "(0.053236, 1.642529, 0.108398)",
        "(0.054213, 1.648919, 0.113726)",
        "(0.054685, 1.652037, 0.116403)",
        "(0.055793, 1.657846, 0.121966)",
        "(0.056906, 1.663335, 0.127593)",
        "(0.057811, 1.668045, 0.133058)",
        "(0.058994, 1.672268, 0.138719)",
        "(0.059605, 1.674287, 0.141566)",
        "(0.060303, 1.677519, 0.146951)",
        "(0.061046, 1.680019, 0.152100)",
        "(0.062289, 1.682526, 0.157628)",
        "(0.063431, 1.684980, 0.163469)",
        "(0.063925, 1.686128, 0.166501)",
        "(0.064698, 1.687972, 0.172590)",
        "(0.065340, 1.689475, 0.178735)",
        "(0.066378, 1.691213, 0.185141)",
        "(0.067256, 1.692682, 0.191458)",
        "(0.067508, 1.693188, 0.194566)",
        "(0.068140, 1.693978, 0.200820)",
        "(0.069194, 1.694725, 0.206995)",
        "(0.070008, 1.695245, 0.213317)",
        "(0.070984, 1.695578, 0.219894)",
        "(0.071527, 1.695646, 0.223230)",
        "(0.072409, 1.695563, 0.230145)",
        "(0.073434, 1.695094, 0.237365)",
        "(0.074621, 1.694168, 0.245153)",
        "(0.075770, 1.692699, 0.253228)",
        "(0.076408, 1.691732, 0.257242)",
        "(0.077800, 1.688867, 0.265002)",
        "(0.078762, 1.684783, 0.272327)",
        "(0.080162, 1.679984, 0.279369)",
        "(0.082021, 1.674951, 0.286449)",
        "(0.082558, 1.672343, 0.289966)",
        "(0.082793, 1.666402, 0.296817)",
        "(0.082494, 1.659882, 0.303543)",
        "(0.082331, 1.653504, 0.309911)",
        "(0.081755, 1.646738, 0.315973)",
        "(0.081546, 1.643173, 0.318825)",
        "(0.081586, 1.636009, 0.324440)",
        "(0.081764, 1.629133, 0.329980)",
        "(0.081455, 1.621580, 0.335148)",
        "(0.081458, 1.613477, 0.339790)",
        "(0.081681, 1.609373, 0.341842)",
        "(0.081979, 1.601048, 0.345313)",
        "(0.081569, 1.591682, 0.347928)",
        "(0.081499, 1.581739, 0.350046)",
        "(0.081403, 1.571527, 0.351739)",
        "(0.081319, 1.566299, 0.352336)",
        "(0.080878, 1.555160, 0.352917)",
        "(0.080413, 1.543327, 0.352740)",
        "(0.079492, 1.531316, 0.352034)",
        "(0.078489, 1.519083, 0.351156)",
        "(0.078130, 1.512924, 0.350698)",
        "(0.077379, 1.500607, 0.349621)",
        "(0.076057, 1.488312, 0.348298)",
        "(0.074519, 1.476010, 0.346821)",
        "(0.073074, 1.464182, 0.345263)",
        "(0.072237, 1.458365, 0.344239)",
        "(0.070499, 1.446999, 0.341776)",
        "(0.069257, 1.436376, 0.338644)",
        "(0.068106, 1.426317, 0.335181)",
        "(0.066873, 1.417012, 0.331400)",
        "(0.066313, 1.412558, 0.329397)",
        "(0.065498, 1.404239, 0.325097)",
        "(0.064882, 1.396528, 0.320579)",
        "(0.064223, 1.389423, 0.315939)",
        "(0.063651, 1.382622, 0.311096)",
        "(0.063318, 1.379204, 0.308640)",
        "(0.062678, 1.373059, 0.303649)",
        "(0.062401, 1.367369, 0.298695)",
        "(0.062031, 1.361880, 0.293157)",
        "(0.061270, 1.356336, 0.287120)",
        "(0.061089, 1.353829, 0.284063)",
        "(0.060773, 1.349140, 0.278042)",
        "(0.060318, 1.344643, 0.271812)",
        "(0.060038, 1.340688, 0.265384)",
        "(0.060010, 1.337047, 0.259223)",
        "(0.060053, 1.335400, 0.256187)",
        "(0.060017, 1.332211, 0.249982)",
        "(0.059890, 1.328768, 0.243333)",
        "(0.059686, 1.325173, 0.236330)",
        "(0.059561, 1.321643, 0.229150)",
        "(0.059521, 1.319820, 0.225512)",
        "(0.059582, 1.316193, 0.218136)",
        "(0.059563, 1.312616, 0.210801)",
        "(0.059523, 1.309023, 0.203474)",
        "(0.059465, 1.305339, 0.196135)",
        "(0.059458, 1.303559, 0.192458)",
        "(0.059561, 1.300467, 0.185204)",
        "(0.059544, 1.298120, 0.178095)",
        "(0.059539, 1.296486, 0.170582)",
        "(0.059683, 1.296258, 0.162726)",
        "(0.059794, 1.296735, 0.158544)",
        "(0.060090, 1.298171, 0.149840)",
        "(0.060685, 1.301098, 0.140929)",
        "(0.061350, 1.305219, 0.132325)",
        "(0.061934, 1.310277, 0.124071)",
        "(0.062207, 1.313161, 0.120188)",
        "(0.062656, 1.319971, 0.113124)",
        "(0.063288, 1.327855, 0.106612)",
        "(0.063897, 1.336541, 0.100673)",
        "(0.064401, 1.346086, 0.095408)",
        "(0.064574, 1.351050, 0.092955)",
        "(0.064801, 1.361469, 0.088398)",
        "(0.065200, 1.372743, 0.084287)",
        "(0.065725, 1.384483, 0.080664)",
        "(0.066088, 1.396641, 0.077792)",
        "(0.066249, 1.402875, 0.076527)",
        "(0.066384, 1.415344, 0.074217)",
        "(0.066621, 1.427755, 0.072133)",
        "(0.066964, 1.440483, 0.070306)",
        "(0.067150, 1.453059, 0.068561)",
        "(0.067352, 1.459394, 0.067878)",
        "(0.067846, 1.472281, 0.066800)",
        "(0.068645, 1.485096, 0.065661)",
        "(0.069554, 1.497500, 0.064791)",
        "(0.070549, 1.509669, 0.064306)",
        "(0.070907, 1.515536, 0.064054)",
        "(0.071391, 1.526490, 0.063731)",
        "(0.071969, 1.536735, 0.063972)",
        "(0.073402, 1.547006, 0.064490)",
        "(0.075041, 1.557071, 0.065506)",
        "(0.075984, 1.562003, 0.066181)",
        "(0.077679, 1.571317, 0.067950)",
        "(0.078922, 1.579755, 0.070104)",
        "(0.079749, 1.587852, 0.072897)",
        "(0.080183, 1.595683, 0.076504)",
        "(0.080342, 1.599448, 0.078559)",
        "(0.080784, 1.606866, 0.082862)",
        "(0.081385, 1.614104, 0.087691)",
        "(0.082366, 1.621176, 0.092857)",
        "(0.083378, 1.628137, 0.098331)",
        "(0.083794, 1.631532, 0.101128)",
        "(0.084967, 1.638174, 0.107048)",
        "(0.086466, 1.644596, 0.113304)",
        "(0.087874, 1.650763, 0.119579)",
        "(0.088457, 1.653516, 0.122812)",
        "(0.089586, 1.658525, 0.129595)",
        "(0.090968, 1.663018, 0.136861)",
        "(0.092295, 1.667139, 0.144794)",
        "(0.093297, 1.670842, 0.153424)",
        "(0.094158, 1.674081, 0.162391)",
        "(0.094554, 1.675624, 0.166963)",
        "(0.095256, 1.678366, 0.176216)",
        "(0.095926, 1.680552, 0.185787)",
        "(0.096593, 1.682256, 0.195762)",
        "(0.097412, 1.683829, 0.205955)",
        "(0.097724, 1.684486, 0.211170)",
        "(0.098272, 1.685254, 0.221800)",
        "(0.099349, 1.685491, 0.232312)",
        "(0.100108, 1.684919, 0.242611)",
        "(0.101111, 1.683695, 0.252709)",
        "(0.101515, 1.682797, 0.257707)",
        "(0.101783, 1.680274, 0.267475)",
        "(0.101470, 1.676662, 0.277100)",
        "(0.101389, 1.672371, 0.286367)",
        "(0.101411, 1.667748, 0.295014)",
        "(0.101214, 1.665112, 0.299132)",
        "(0.100649, 1.658796, 0.306617)",
        "(0.100649, 1.651731, 0.313089)",
        "(0.100507, 1.644351, 0.318985)",
        "(0.099681, 1.636037, 0.324239)",
        "(0.098929, 1.631379, 0.326650)",
        "(0.097253, 1.621697, 0.331077)",
        "(0.095412, 1.611610, 0.334691)",
        "(0.093075, 1.600608, 0.337555)",
        "(0.090523, 1.588811, 0.340283)",
        "(0.089336, 1.582975, 0.341483)",
        "(0.086704, 1.571198, 0.343424)",
        "(0.083341, 1.558981, 0.345041)",
        "(0.080432, 1.547117, 0.346316)",
        "(0.077446, 1.535602, 0.347428)",
        "(0.075893, 1.529837, 0.347903)",
        "(0.072884, 1.518595, 0.348583)",
        "(0.069989, 1.507753, 0.348832)",
        "(0.067641, 1.497554, 0.348577)",
        "(0.065592, 1.487372, 0.347740)",
        "(0.064595, 1.482286, 0.347098)",
        "(0.062486, 1.472137, 0.345349)",
        "(0.060519, 1.462388, 0.343111)",
        "(0.058817, 1.452990, 0.340401)",
        "(0.057247, 1.443896, 0.337499)",
        "(0.056438, 1.439496, 0.336029)",
        "(0.054964, 1.430850, 0.332752)",
        "(0.053700, 1.422260, 0.329030)",
        "(0.052310, 1.413648, 0.324965)",
        "(0.050949, 1.405331, 0.320658)",
        "(0.050328, 1.401334, 0.318435)",
        "(0.049389, 1.393658, 0.313895)",
        "(0.048424, 1.386081, 0.309193)",
        "(0.047330, 1.378584, 0.304185)",
        "(0.046476, 1.371275, 0.298887)",
        "(0.046043, 1.367626, 0.296192)",
        "(0.045056, 1.360610, 0.290772)",
        "(0.044042, 1.353999, 0.285232)",
        "(0.043091, 1.347691, 0.279593)",
        "(0.042097, 1.342165, 0.273826)",
        "(0.041538, 1.339578, 0.270886)",
        "(0.040268, 1.334559, 0.264598)",
        "(0.038826, 1.329648, 0.257963)",
        "(0.037453, 1.324853, 0.250620)",
        "(0.036876, 1.322719, 0.246671)",
        "(0.035640, 1.318875, 0.238947)",
        "(0.034390, 1.315455, 0.230832)",
        "(0.033242, 1.312089, 0.222154)",
        "(0.032244, 1.309156, 0.213043)",
        "(0.031203, 1.306882, 0.203820)",
        "(0.030753, 1.306001, 0.199014)",
        "(0.029995, 1.304554, 0.189247)",
        "(0.029290, 1.303735, 0.179108)",
        "(0.028552, 1.303043, 0.168579)",
        "(0.027897, 1.303016, 0.158186)",
        "(0.027664, 1.303382, 0.153110)",
        "(0.027313, 1.305047, 0.143359)",
        "(0.027070, 1.307721, 0.134133)",
        "(0.026835, 1.311103, 0.125374)",
        "(0.026737, 1.315432, 0.117087)",
        "(0.026650, 1.317869, 0.113148)",
        "(0.026456, 1.323694, 0.106064)",
        "(0.026182, 1.330444, 0.100031)",
        "(0.025735, 1.338154, 0.095119)",
        "(0.025276, 1.347011, 0.091295)",
        "(0.025059, 1.351667, 0.089565)",
        "(0.024557, 1.361478, 0.086618)",
        "(0.024097, 1.372072, 0.084492)",
        "(0.023747, 1.383345, 0.083063)",
        "(0.023422, 1.394922, 0.082045)",
        "(0.023409, 1.400929, 0.081676)",
        "(0.023630, 1.413221, 0.081079)",
        "(0.023984, 1.425447, 0.080697)",
        "(0.024603, 1.438140, 0.080733)",
        "(0.025375, 1.451016, 0.081178)",
        "(0.025676, 1.457290, 0.081362)",
        "(0.026332, 1.469470, 0.081611)",
        "(0.027556, 1.481656, 0.081872)",
        "(0.028991, 1.493467, 0.081983)",
        "(0.030582, 1.505054, 0.082179)",
        "(0.031388, 1.510854, 0.082412)",
        "(0.033148, 1.522157, 0.083079)",
        "(0.035019, 1.532982, 0.083834)",
        "(0.037434, 1.543764, 0.084725)",
        "(0.039921, 1.553871, 0.085763)",
        "(0.041217, 1.558798, 0.086312)",
        "(0.043708, 1.568379, 0.087588)",
        "(0.045865, 1.577703, 0.088940)",
        "(0.048539, 1.587161, 0.090249)",
        "(0.051810, 1.596659, 0.091606)",
        "(0.053470, 1.601428, 0.092247)",
        "(0.056583, 1.610526, 0.093402)",
        "(0.059697, 1.619175, 0.094458)",
        "(0.062509, 1.627383, 0.095599)",
        "(0.065170, 1.635288, 0.097033)",
        "(0.066496, 1.639256, 0.097953)",
        "(0.068941, 1.646944, 0.100402)",
        "(0.071058, 1.654457, 0.103494)",
        "(0.072615, 1.661403, 0.107223)",
        "(0.074139, 1.668076, 0.111825)",
        "(0.075041, 1.671419, 0.114456)",
        "(0.076891, 1.678140, 0.120500)",
        "(0.078161, 1.684409, 0.127365)",
        "(0.079644, 1.690358, 0.134949)",
        "(0.081167, 1.696046, 0.143147)",
        "(0.081717, 1.698547, 0.147306)",
        "(0.082668, 1.702870, 0.155788)",
        "(0.084179, 1.706660, 0.164279)",
        "(0.085479, 1.709852, 0.172641)",
        "(0.085752, 1.711740, 0.181061)",
        "(0.085629, 1.712233, 0.185305)",
        "(0.085273, 1.712483, 0.193876)",
        "(0.085042, 1.712241, 0.202507)",
        "(0.084698, 1.711063, 0.211324)",
        "(0.084273, 1.709145, 0.220188)",
        "(0.084106, 1.707954, 0.224582)",
        "(0.083696, 1.705308, 0.233648)",
        "(0.083075, 1.702066, 0.243243)",
        "(0.082204, 1.698056, 0.252815)",
        "(0.081334, 1.693593, 0.262228)",
        "(0.081058, 1.691253, 0.266867)",
        "(0.080665, 1.686172, 0.275976)",
        "(0.079704, 1.680385, 0.284938)",
        "(0.078659, 1.674027, 0.293765)",
        "(0.077993, 1.667438, 0.302258)",
        "(0.077628, 1.664003, 0.306276)",
        "(0.077074, 1.656690, 0.313436)",
        "(0.076687, 1.648657, 0.319749)",
        "(0.076373, 1.640518, 0.325390)",
        "(0.075696, 1.632209, 0.330651)",
        "(0.075334, 1.627905, 0.333189)",
        "(0.074656, 1.619228, 0.337960)",
        "(0.073312, 1.610569, 0.342422)",
        "(0.071864, 1.601961, 0.346229)",
        "(0.070768, 1.593382, 0.349384)",
        "(0.070179, 1.589164, 0.350753)",
        "(0.069066, 1.580876, 0.352990)",
        "(0.067797, 1.572268, 0.354657)",
        "(0.066497, 1.563608, 0.355931)",
        "(0.064886, 1.554704, 0.356830)",
        "(0.064084, 1.550191, 0.357133)",
        "(0.062743, 1.541247, 0.357490)",
        "(0.061252, 1.532553, 0.357716)",
        "(0.059875, 1.523971, 0.357552)",
        "(0.059081, 1.515658, 0.356731)",
        "(0.058617, 1.511356, 0.356107)",
        "(0.057379, 1.502808, 0.354541)",
        "(0.055941, 1.494385, 0.352914)",
        "(0.055180, 1.486162, 0.350777)",
        "(0.054209, 1.477723, 0.348017)",
        "(0.053391, 1.473271, 0.346519)",
        "(0.051929, 1.464568, 0.343470)",
        "(0.050774, 1.456217, 0.340342)",
        "(0.049132, 1.447880, 0.336974)",
        "(0.047419, 1.439629, 0.333264)",
        "(0.046664, 1.435603, 0.331300)",
        "(0.045264, 1.427832, 0.326998)",
        "(0.043529, 1.420161, 0.322397)",
        "(0.041912, 1.412660, 0.317262)",
        "(0.040607, 1.405316, 0.311679)",
        "(0.039943, 1.401678, 0.308777)",
        "(0.038628, 1.394618, 0.302764)",
        "(0.037327, 1.387975, 0.296602)",
        "(0.036038, 1.381799, 0.290437)",
        "(0.034759, 1.376129, 0.284178)",
        "(0.034156, 1.373476, 0.280990)",
        "(0.033121, 1.368690, 0.274413)",
        "(0.032054, 1.364423, 0.267802)",
        "(0.030995, 1.360482, 0.261056)",
        "(0.030177, 1.357224, 0.254222)",
        "(0.029815, 1.355832, 0.250869)",
        "(0.029104, 1.353334, 0.244152)",
        "(0.028373, 1.350917, 0.237048)",
        "(0.027775, 1.348649, 0.229640)",
        "(0.027097, 1.346639, 0.222115)",
        "(0.026719, 1.345748, 0.218317)",
        "(0.026070, 1.344072, 0.210741)",
        "(0.025483, 1.343117, 0.203573)",
        "(0.024947, 1.342926, 0.196672)",
        "(0.024322, 1.343175, 0.189937)",
        "(0.024020, 1.343485, 0.186638)",
        "(0.023638, 1.344895, 0.180142)",
        "(0.023341, 1.347207, 0.173779)",
        "(0.023191, 1.349993, 0.167469)",
        "(0.023092, 1.353197, 0.161269)",
        "(0.023012, 1.354995, 0.158215)",
        "(0.022870, 1.358932, 0.152255)",
        "(0.022786, 1.363210, 0.146307)",
        "(0.022722, 1.367680, 0.140326)",
        "(0.022751, 1.372684, 0.134564)",
        "(0.022794, 1.375246, 0.131696)",
        "(0.022862, 1.380282, 0.125828)",
        "(0.023025, 1.385748, 0.120285)",
        "(0.023411, 1.391724, 0.115120)",
        "(0.023635, 1.397727, 0.110103)",
        "(0.023721, 1.400810, 0.107727)",
        "(0.024009, 1.407465, 0.103388)",
        "(0.024201, 1.414023, 0.099132)",
        "(0.024363, 1.420494, 0.094930)",
        "(0.024605, 1.427405, 0.091039)",
        "(0.024647, 1.430852, 0.089135)",
        "(0.024630, 1.437632, 0.085630)",
        "(0.024797, 1.444728, 0.082443)",
        "(0.024944, 1.451619, 0.079245)",
        "(0.024985, 1.458287, 0.076229)",
        "(0.025009, 1.461684, 0.074871)",
        "(0.025119, 1.468845, 0.072736)",
        "(0.025270, 1.476583, 0.071267)",
        "(0.025591, 1.484815, 0.070543)",
        "(0.026086, 1.493608, 0.070261)",
        "(0.026279, 1.498098, 0.070313)",
        "(0.026721, 1.507348, 0.070809)",
        "(0.027395, 1.517030, 0.071780)",
        "(0.028210, 1.526938, 0.073097)",
        "(0.028973, 1.536707, 0.074520)",
        "(0.029378, 1.541551, 0.075320)",
        "(0.030354, 1.551529, 0.077355)",
        "(0.031367, 1.561641, 0.079710)",
        "(0.032461, 1.571393, 0.082278)",
        "(0.034104, 1.581328, 0.085244)",
        "(0.034912, 1.586217, 0.086804)",
        "(0.036396, 1.595489, 0.090095)",
        "(0.037948, 1.604508, 0.093929)",
        "(0.039516, 1.613212, 0.098034)",
        "(0.041024, 1.621388, 0.102354)",
        "(0.041779, 1.625383, 0.104684)",
        "(0.043577, 1.633132, 0.109705)",
        "(0.044901, 1.640352, 0.115204)",
        "(0.045896, 1.646963, 0.120917)",
        "(0.047377, 1.653433, 0.126957)",
        "(0.048199, 1.656541, 0.129967)",
        "(0.049583, 1.662275, 0.135843)",
        "(0.050881, 1.667373, 0.141828)",
        "(0.052305, 1.672479, 0.148518)",
        "(0.053887, 1.677484, 0.155504)",
        "(0.054428, 1.679791, 0.159050)",
        "(0.055383, 1.684151, 0.166479)",
        "(0.056458, 1.687884, 0.174046)",
        "(0.057430, 1.691170, 0.181655)",
        "(0.058655, 1.694241, 0.189085)",
        "(0.059332, 1.695648, 0.192794)",
        "(0.060593, 1.697973, 0.200243)",
        "(0.061994, 1.699850, 0.207882)",
        "(0.063424, 1.701283, 0.215790)",
        "(0.064530, 1.702113, 0.223950)",
        "(0.064897, 1.702191, 0.228098)",
        "(0.065004, 1.701340, 0.236418)",
        "(0.065130, 1.700002, 0.244812)",
        "(0.065604, 1.698781, 0.253212)",
        "(0.065482, 1.696517, 0.261569)",
        "(0.065268, 1.694951, 0.265678)",
        "(0.064761, 1.691674, 0.273876)",
        "(0.064343, 1.687623, 0.281793)",
        "(0.064007, 1.683016, 0.289567)",
        "(0.063311, 1.677887, 0.297125)",
        "(0.062813, 1.674931, 0.300728)",
        "(0.061800, 1.668667, 0.307821)",
        "(0.060929, 1.662381, 0.314606)",
        "(0.059852, 1.655662, 0.321161)",
        "(0.058606, 1.648110, 0.327345)",
        "(0.057984, 1.644190, 0.330298)",
        "(0.056590, 1.635972, 0.335850)",
        "(0.055293, 1.627234, 0.340845)",
        "(0.053988, 1.617920, 0.345395)",
        "(0.052618, 1.608396, 0.350040)",
        "(0.052011, 1.603765, 0.352372)",
        "(0.051040, 1.594480, 0.356837)",
        "(0.050045, 1.584760, 0.360800)",
        "(0.048954, 1.574579, 0.364142)",
        "(0.048009, 1.564639, 0.367159)",
        "(0.047507, 1.559722, 0.368497)",
        "(0.046337, 1.549820, 0.370952)",
        "(0.045420, 1.540245, 0.372907)",
        "(0.044762, 1.530890, 0.374027)",
        "(0.043733, 1.520965, 0.374289)",
        "(0.043137, 1.515861, 0.374119)",
        "(0.041651, 1.505645, 0.373036)",
        "(0.040137, 1.495441, 0.371302)",
        "(0.038938, 1.485821, 0.368603)",
        "(0.037530, 1.476348, 0.365378)",
        "(0.036778, 1.471601, 0.363555)",
        "(0.035363, 1.462098, 0.359222)",
        "(0.033683, 1.452931, 0.354372)",
        "(0.031731, 1.443853, 0.349196)",
        "(0.030046, 1.435179, 0.343725)",
        "(0.029180, 1.431017, 0.340926)",
        "(0.027255, 1.422978, 0.335030)",
        "(0.025202, 1.415307, 0.328826)",
        "(0.023610, 1.408430, 0.322337)",
        "(0.022117, 1.402148, 0.315498)",
        "(0.021311, 1.399153, 0.311971)",
        "(0.019907, 1.393530, 0.304569)",
        "(0.018759, 1.388308, 0.296804)",
        "(0.017597, 1.383453, 0.288847)",
        "(0.016463, 1.378996, 0.280828)",
        "(0.015986, 1.376935, 0.276845)",
        "(0.015213, 1.373451, 0.268700)",
        "(0.014479, 1.370513, 0.260357)",
        "(0.014011, 1.367993, 0.251905)",
        "(0.013679, 1.365921, 0.243657)",
        "(0.013543, 1.365146, 0.239662)",
        "(0.013373, 1.364216, 0.231831)",
        "(0.013225, 1.363448, 0.223886)",
        "(0.013118, 1.362950, 0.215843)",
        "(0.013186, 1.363299, 0.208231)",
        "(0.013250, 1.363657, 0.204552)",
        "(0.013409, 1.364760, 0.197266)",
        "(0.013696, 1.366462, 0.190013)",
        "(0.014141, 1.368745, 0.182783)",
        "(0.014806, 1.371445, 0.175559)",
        "(0.015169, 1.372977, 0.172023)",
        "(0.015910, 1.376384, 0.165090)",
        "(0.016741, 1.379911, 0.158221)",
        "(0.017744, 1.383969, 0.151631)",
        "(0.018865, 1.388312, 0.145236)",
        "(0.019347, 1.390380, 0.141999)",
        "(0.020213, 1.394502, 0.135617)",
        "(0.021280, 1.399202, 0.129690)",
        "(0.022467, 1.403877, 0.123971)",
        "(0.023546, 1.408478, 0.118668)",
        "(0.024082, 1.410825, 0.116174)",
        "(0.024802, 1.415341, 0.111468)",
        "(0.025373, 1.419982, 0.107112)",
        "(0.025790, 1.425072, 0.103136)",
        "(0.025569, 1.430172, 0.099612)",
        "(0.025429, 1.433104, 0.098087)",
        "(0.025277, 1.439589, 0.095245)",
        "(0.025441, 1.446700, 0.092437)",
        "(0.025769, 1.454329, 0.089736)",
        "(0.026285, 1.462554, 0.087125)",
        "(0.026659, 1.466853, 0.085920)",
        "(0.027647, 1.475754, 0.083788)",
        "(0.028359, 1.484678, 0.081774)",
        "(0.028823, 1.493514, 0.080033)",
        "(0.029472, 1.502509, 0.078695)",
        "(0.029764, 1.507023, 0.078114)",
        "(0.030425, 1.516023, 0.076960)",
        "(0.031506, 1.525120, 0.075705)",
        "(0.032840, 1.534425, 0.074720)",
        "(0.034476, 1.544100, 0.074046)",
        "(0.035267, 1.548794, 0.073738)",
        "(0.037013, 1.557951, 0.073222)",
        "(0.039158, 1.567150, 0.072998)",
        "(0.041049, 1.575581, 0.072786)",
        "(0.042610, 1.583727, 0.072871)",
        "(0.043475, 1.587847, 0.072985)",
        "(0.045177, 1.595665, 0.073022)",
        "(0.046470, 1.602890, 0.073150)",
        "(0.048053, 1.610129, 0.073314)"
    ],
    "leftHandPositions": [
        "(0.376332, 0.789675, -0.222313)",
        "(0.376081, 0.789834, -0.222511)",
        "(0.375480, 0.790263, -0.222667)",
        "(0.375075, 0.790576, -0.222857)",
        "(0.374791, 0.790778, -0.222950)",
        "(0.374037, 0.791355, -0.223083)",
        "(0.373149, 0.792033, -0.223079)",
        "(0.372095, 0.792783, -0.222978)",
        "(0.371218, 0.793425, -0.222855)",
        "(0.368735, 0.795349, -0.222645)",
        "(0.365953, 0.797681, -0.222168)",
        "(0.362627, 0.800700, -0.220839)",
        "(0.360535, 0.802578, -0.220106)",
        "(0.354918, 0.807342, -0.219019)",
        "(0.346837, 0.813933, -0.218585)",
        "(0.337200, 0.821724, -0.218177)",
        "(0.326421, 0.830073, -0.217180)",
        "(0.320358, 0.834592, -0.216562)",
        "(0.307233, 0.844719, -0.215367)",
        "(0.292285, 0.857030, -0.214559)",
        "(0.275719, 0.871572, -0.214304)",
        "(0.258378, 0.888167, -0.214070)",
        "(0.249581, 0.897340, -0.213825)",
        "(0.231752, 0.917229, -0.212629)",
        "(0.213842, 0.939534, -0.211016)",
        "(0.195902, 0.964902, -0.208900)",
        "(0.178487, 0.992655, -0.205904)",
        "(0.169927, 1.006716, -0.204180)",
        "(0.153835, 1.037425, -0.199840)",
        "(0.138606, 1.069697, -0.195446)",
        "(0.124822, 1.103981, -0.191006)",
        "(0.112225, 1.138317, -0.186330)",
        "(0.106244, 1.155529, -0.184186)",
        "(0.095634, 1.190826, -0.179923)",
        "(0.086947, 1.226894, -0.175744)",
        "(0.080006, 1.262286, -0.172239)",
        "(0.073921, 1.296328, -0.169188)",
        "(0.071325, 1.312812, -0.167656)",
        "(0.067068, 1.344841, -0.164982)",
        "(0.064268, 1.375562, -0.163466)",
        "(0.062083, 1.404450, -0.163174)",
        "(0.060273, 1.430940, -0.164312)",
        "(0.059523, 1.443247, -0.165539)",
        "(0.058046, 1.466962, -0.168725)",
        "(0.057468, 1.488433, -0.173268)",
        "(0.057096, 1.508272, -0.178655)",
        "(0.057060, 1.525552, -0.185515)",
        "(0.057071, 1.533636, -0.189090)",
        "(0.057225, 1.548270, -0.196782)",
        "(0.057697, 1.560642, -0.204437)",
        "(0.058227, 1.570515, -0.212775)",
        "(0.058345, 1.579232, -0.221710)",
        "(0.058311, 1.582605, -0.226449)",
        "(0.058426, 1.588126, -0.236114)",
        "(0.058528, 1.592137, -0.245822)",
        "(0.058199, 1.594297, -0.255163)",
        "(0.057458, 1.594690, -0.264473)",
        "(0.057168, 1.594569, -0.269175)",
        "(0.056589, 1.593203, -0.278612)",
        "(0.056300, 1.590674, -0.287750)",
        "(0.056480, 1.587093, -0.296696)",
        "(0.056336, 1.581781, -0.304741)",
        "(0.056176, 1.578712, -0.308359)",
        "(0.055522, 1.571384, -0.314754)",
        "(0.054619, 1.562876, -0.319872)",
        "(0.053234, 1.552877, -0.323053)",
        "(0.051316, 1.541987, -0.325078)",
        "(0.050276, 1.536530, -0.325909)",
        "(0.048525, 1.525671, -0.326566)",
        "(0.047438, 1.515211, -0.326041)",
        "(0.045925, 1.505177, -0.324433)",
        "(0.044215, 1.495314, -0.321862)",
        "(0.043556, 1.490601, -0.320402)",
        "(0.042647, 1.481671, -0.316532)",
        "(0.041767, 1.472951, -0.310768)",
        "(0.040804, 1.464729, -0.304175)",
        "(0.039730, 1.456939, -0.297469)",
        "(0.039238, 1.453093, -0.293888)",
        "(0.038053, 1.445551, -0.286099)",
        "(0.036963, 1.438619, -0.278093)",
        "(0.036006, 1.432585, -0.270233)",
        "(0.034747, 1.426885, -0.262227)",
        "(0.034325, 1.424234, -0.258277)",
        "(0.033494, 1.419232, -0.250611)",
        "(0.032711, 1.415091, -0.243108)",
        "(0.032061, 1.411778, -0.235806)",
        "(0.031868, 1.410390, -0.232262)",
        "(0.031586, 1.408301, -0.225179)",
        "(0.031297, 1.406639, -0.218020)",
        "(0.030934, 1.405568, -0.210956)",
        "(0.030645, 1.404780, -0.203767)",
        "(0.030289, 1.404602, -0.196447)",
        "(0.030196, 1.404728, -0.192995)",
        "(0.030019, 1.405381, -0.186073)",
        "(0.029744, 1.406664, -0.178795)",
        "(0.029325, 1.408409, -0.171065)",
        "(0.029386, 1.410635, -0.163021)",
        "(0.029580, 1.412047, -0.159300)",
        "(0.030132, 1.415393, -0.152470)",
        "(0.031044, 1.418796, -0.145904)",
        "(0.032059, 1.422077, -0.140196)",
        "(0.033140, 1.425222, -0.135705)",
        "(0.033569, 1.426515, -0.133687)",
        "(0.034202, 1.428484, -0.130203)",
        "(0.034762, 1.429988, -0.127108)",
        "(0.035409, 1.431152, -0.124262)",
        "(0.035941, 1.432175, -0.121473)",
        "(0.036177, 1.432723, -0.120226)",
        "(0.036580, 1.434101, -0.118316)",
        "(0.037034, 1.435993, -0.116587)",
        "(0.037537, 1.438581, -0.115089)",
        "(0.038208, 1.441487, -0.113516)",
        "(0.038538, 1.443117, -0.112791)",
        "(0.038935, 1.446709, -0.111518)",
        "(0.039229, 1.450746, -0.110381)",
        "(0.039502, 1.455086, -0.109100)",
        "(0.039645, 1.459583, -0.107791)",
        "(0.039674, 1.461967, -0.107094)",
        "(0.039649, 1.466941, -0.105493)",
        "(0.039783, 1.472169, -0.103259)",
        "(0.040465, 1.477998, -0.101345)",
        "(0.041352, 1.484095, -0.099803)",
        "(0.041843, 1.487007, -0.098979)",
        "(0.042859, 1.492511, -0.097423)",
        "(0.044028, 1.497399, -0.096035)",
        "(0.045007, 1.501578, -0.094707)",
        "(0.045791, 1.505012, -0.093377)",
        "(0.046107, 1.506538, -0.092704)",
        "(0.046569, 1.509009, -0.091302)",
        "(0.046849, 1.510869, -0.089871)",
        "(0.046705, 1.512432, -0.088470)",
        "(0.046008, 1.513810, -0.086452)",
        "(0.045536, 1.514398, -0.085134)",
        "(0.044551, 1.515638, -0.082095)",
        "(0.043700, 1.517535, -0.078874)",
        "(0.043091, 1.519990, -0.075120)",
        "(0.042332, 1.523164, -0.071464)",
        "(0.041799, 1.525214, -0.069728)",
        "(0.040886, 1.529534, -0.066228)",
        "(0.040192, 1.534618, -0.062737)",
        "(0.040020, 1.540621, -0.059551)",
        "(0.040129, 1.543911, -0.058162)",
        "(0.040546, 1.551112, -0.055594)",
        "(0.041076, 1.558761, -0.053062)",
        "(0.041928, 1.566853, -0.050733)",
        "(0.043083, 1.575153, -0.048709)",
        "(0.044540, 1.583571, -0.047276)",
        "(0.045236, 1.587819, -0.046843)",
        "(0.046412, 1.596047, -0.046418)",
        "(0.047579, 1.604037, -0.046652)",
        "(0.049029, 1.612123, -0.048213)",
        "(0.050447, 1.620039, -0.050756)",
        "(0.051249, 1.623968, -0.052530)",
        "(0.053128, 1.631751, -0.057531)",
        "(0.054775, 1.638981, -0.063639)",
        "(0.056160, 1.645231, -0.070875)",
        "(0.057196, 1.650332, -0.078971)",
        "(0.057671, 1.652492, -0.083348)",
        "(0.058364, 1.656008, -0.092719)",
        "(0.058396, 1.657933, -0.102646)",
        "(0.058620, 1.658928, -0.113251)",
        "(0.058554, 1.659034, -0.124396)",
        "(0.058422, 1.658765, -0.130077)",
        "(0.057813, 1.657415, -0.141761)",
        "(0.056511, 1.655088, -0.153303)",
        "(0.055193, 1.651941, -0.164770)",
        "(0.053953, 1.648444, -0.176301)",
        "(0.053194, 1.646441, -0.181910)",
        "(0.051366, 1.641693, -0.192948)",
        "(0.049503, 1.635973, -0.203526)",
        "(0.047394, 1.629691, -0.213412)",
        "(0.045357, 1.622871, -0.222886)",
        "(0.044406, 1.619327, -0.227446)",
        "(0.042246, 1.611992, -0.236064)",
        "(0.039922, 1.604051, -0.243896)",
        "(0.037748, 1.595653, -0.250814)",
        "(0.035775, 1.586862, -0.257037)",
        "(0.034746, 1.582284, -0.259690)",
        "(0.032584, 1.572656, -0.264025)",
        "(0.030632, 1.562755, -0.267583)",
        "(0.028739, 1.552619, -0.270435)",
        "(0.026787, 1.542226, -0.272412)",
        "(0.025970, 1.536981, -0.273193)",
        "(0.024708, 1.526549, -0.274424)",
        "(0.023351, 1.516139, -0.274912)",
        "(0.021390, 1.505605, -0.274695)",
        "(0.020237, 1.495309, -0.274160)",
        "(0.019634, 1.490271, -0.273823)",
        "(0.018319, 1.480454, -0.272760)",
        "(0.017526, 1.471120, -0.271391)",
        "(0.017041, 1.462169, -0.270128)",
        "(0.016658, 1.453107, -0.268462)",
        "(0.016253, 1.448437, -0.267362)",
        "(0.015257, 1.438792, -0.264688)",
        "(0.014615, 1.429115, -0.261667)",
        "(0.014110, 1.419304, -0.258608)",
        "(0.013369, 1.409329, -0.255422)",
        "(0.013057, 1.404208, -0.253694)",
        "(0.012773, 1.393860, -0.250076)",
        "(0.012553, 1.383682, -0.246284)",
        "(0.012176, 1.373538, -0.242375)",
        "(0.012136, 1.368525, -0.240376)",
        "(0.011975, 1.358681, -0.236408)",
        "(0.011681, 1.349132, -0.232423)",
        "(0.011785, 1.340089, -0.228072)",
        "(0.012238, 1.331902, -0.223396)",
        "(0.013008, 1.324562, -0.218451)",
        "(0.013289, 1.320994, -0.215836)",
        "(0.013735, 1.314489, -0.210120)",
        "(0.014281, 1.309091, -0.204462)",
        "(0.014741, 1.304735, -0.198964)",
        "(0.014830, 1.302808, -0.196065)",
        "(0.014708, 1.299338, -0.189926)",
        "(0.014622, 1.297091, -0.183680)",
        "(0.014539, 1.296025, -0.177182)",
        "(0.014434, 1.296143, -0.170501)",
        "(0.014345, 1.297963, -0.163662)",
        "(0.014377, 1.299456, -0.160118)",
        "(0.014428, 1.303288, -0.153311)",
        "(0.014445, 1.308270, -0.146691)",
        "(0.014576, 1.314247, -0.140108)",
        "(0.014835, 1.321158, -0.133822)",
        "(0.014948, 1.324816, -0.130668)",
        "(0.015147, 1.332483, -0.124189)",
        "(0.015693, 1.340762, -0.117952)",
        "(0.016354, 1.349422, -0.112183)",
        "(0.017202, 1.358062, -0.106655)",
        "(0.017626, 1.362341, -0.104013)",
        "(0.018599, 1.370982, -0.099124)",
        "(0.019461, 1.379401, -0.094544)",
        "(0.020339, 1.387589, -0.090383)",
        "(0.021134, 1.395466, -0.086788)",
        "(0.021416, 1.399237, -0.085037)",
        "(0.021978, 1.406427, -0.081711)",
        "(0.022700, 1.413431, -0.078757)",
        "(0.023015, 1.420002, -0.076047)",
        "(0.023147, 1.426355, -0.073512)",
        "(0.023102, 1.429457, -0.072336)",
        "(0.023400, 1.435669, -0.069878)",
        "(0.023908, 1.441869, -0.067671)",
        "(0.024148, 1.447887, -0.065493)",
        "(0.024403, 1.453705, -0.062830)",
        "(0.024661, 1.456645, -0.061489)",
        "(0.025282, 1.462741, -0.059193)",
        "(0.026142, 1.469076, -0.056799)",
        "(0.026903, 1.475513, -0.054447)",
        "(0.027762, 1.482095, -0.052350)",
        "(0.028236, 1.485373, -0.051257)",
        "(0.029350, 1.492114, -0.049391)",
        "(0.031039, 1.499130, -0.048207)",
        "(0.032264, 1.506158, -0.047448)",
        "(0.033226, 1.512936, -0.046780)",
        "(0.033691, 1.516290, -0.046475)",
        "(0.034615, 1.523101, -0.045937)",
        "(0.036074, 1.530063, -0.045611)",
        "(0.037384, 1.536720, -0.045358)",
        "(0.038492, 1.543107, -0.045264)",
        "(0.039027, 1.546300, -0.045369)",
        "(0.040179, 1.552648, -0.045718)",
        "(0.041508, 1.558941, -0.046161)",
        "(0.042776, 1.564931, -0.046509)",
        "(0.044456, 1.571201, -0.047066)",
        "(0.045275, 1.574208, -0.047453)",
        "(0.046625, 1.580050, -0.048228)",
        "(0.047698, 1.585670, -0.048809)",
        "(0.048940, 1.591210, -0.049323)",
        "(0.050329, 1.596691, -0.050003)",
        "(0.051119, 1.599411, -0.050565)",
        "(0.052621, 1.604853, -0.052161)",
        "(0.053947, 1.610015, -0.053900)",
        "(0.055095, 1.614538, -0.055506)",
        "(0.056451, 1.618938, -0.057688)",
        "(0.057171, 1.621109, -0.059078)",
        "(0.058401, 1.625378, -0.062458)",
        "(0.059513, 1.629231, -0.066229)",
        "(0.060868, 1.632507, -0.070051)",
        "(0.062120, 1.635303, -0.073933)",
        "(0.062637, 1.636507, -0.075944)",
        "(0.063577, 1.638451, -0.080269)",
        "(0.064130, 1.639797, -0.085026)",
        "(0.064220, 1.640786, -0.090226)",
        "(0.064065, 1.641110, -0.092929)",
        "(0.063683, 1.641676, -0.098694)",
        "(0.063245, 1.642109, -0.104871)",
        "(0.062595, 1.642295, -0.111281)",
        "(0.062106, 1.642319, -0.117982)",
        "(0.061793, 1.642251, -0.121331)",
        "(0.060976, 1.641777, -0.127909)",
        "(0.060042, 1.641237, -0.134649)",
        "(0.058770, 1.640540, -0.141469)",
        "(0.057599, 1.639512, -0.148144)",
        "(0.056869, 1.638561, -0.154867)",
        "(0.056419, 1.638019, -0.158190)",
        "(0.055353, 1.636632, -0.164863)",
        "(0.054291, 1.635063, -0.171598)",
        "(0.053587, 1.633432, -0.178297)",
        "(0.053046, 1.631442, -0.184487)",
        "(0.052817, 1.630289, -0.187430)",
        "(0.052484, 1.627749, -0.193247)",
        "(0.051766, 1.624680, -0.198907)",
        "(0.050917, 1.620653, -0.203981)",
        "(0.050272, 1.616048, -0.208723)",
        "(0.050086, 1.613572, -0.210941)",
        "(0.049555, 1.607885, -0.214753)",
        "(0.048588, 1.600838, -0.217699)",
        "(0.047350, 1.593110, -0.220404)",
        "(0.045823, 1.584486, -0.222781)",
        "(0.045023, 1.579900, -0.223884)",
        "(0.043292, 1.570179, -0.225525)",
        "(0.041345, 1.560066, -0.226532)",
        "(0.039527, 1.549866, -0.227170)",
        "(0.037731, 1.539548, -0.227376)",
        "(0.036865, 1.534368, -0.227364)",
        "(0.035571, 1.524297, -0.227268)",
        "(0.034247, 1.514534, -0.227078)",
        "(0.032992, 1.505078, -0.226760)",
        "(0.032515, 1.496130, -0.226632)",
        "(0.032343, 1.491681, -0.226466)",
        "(0.031692, 1.482920, -0.226042)",
        "(0.031193, 1.474377, -0.225682)",
        "(0.031146, 1.465916, -0.225362)",
        "(0.031171, 1.457463, -0.224591)",
        "(0.031114, 1.453180, -0.224057)",
        "(0.031214, 1.444750, -0.222954)",
        "(0.031299, 1.436700, -0.222027)",
        "(0.031317, 1.428747, -0.220984)",
        "(0.031397, 1.424774, -0.220375)",
        "(0.031684, 1.417036, -0.218963)",
        "(0.032322, 1.409690, -0.217431)",
        "(0.033082, 1.402637, -0.215694)",
        "(0.033639, 1.395547, -0.213588)",
        "(0.034350, 1.388513, -0.211091)",
        "(0.034752, 1.385115, -0.209781)",
        "(0.035585, 1.378480, -0.207040)",
        "(0.036270, 1.371954, -0.204087)",
        "(0.037053, 1.365592, -0.200955)",
        "(0.038214, 1.359575, -0.197787)",
        "(0.038800, 1.356597, -0.196128)",
        "(0.039793, 1.350619, -0.192560)",
        "(0.040517, 1.344525, -0.188629)",
        "(0.041197, 1.338510, -0.184325)",
        "(0.041873, 1.332617, -0.179779)",
        "(0.042149, 1.329714, -0.177492)",
        "(0.042670, 1.324202, -0.172825)",
        "(0.043112, 1.318948, -0.167807)",
        "(0.043687, 1.314022, -0.162365)",
        "(0.044346, 1.309412, -0.156374)",
        "(0.044692, 1.307272, -0.153112)",
        "(0.045372, 1.303714, -0.146087)",
        "(0.046028, 1.301180, -0.138794)",
        "(0.046644, 1.299592, -0.131828)",
        "(0.047212, 1.298966, -0.124961)",
        "(0.047467, 1.299113, -0.121533)",
        "(0.048038, 1.299789, -0.114950)",
        "(0.048456, 1.301568, -0.108606)",
        "(0.048812, 1.303991, -0.102319)",
        "(0.048938, 1.305781, -0.099329)",
        "(0.049262, 1.309656, -0.093581)",
        "(0.049518, 1.314706, -0.088219)",
        "(0.049902, 1.320225, -0.083197)",
        "(0.050423, 1.326498, -0.078790)",
        "(0.050664, 1.333011, -0.074771)",
        "(0.050693, 1.336339, -0.072887)",
        "(0.050658, 1.343288, -0.069402)",
        "(0.050664, 1.350423, -0.065891)",
        "(0.050926, 1.357775, -0.062431)",
        "(0.051118, 1.365227, -0.059268)",
        "(0.051117, 1.368938, -0.057739)",
        "(0.050791, 1.376383, -0.054788)",
        "(0.050542, 1.384207, -0.052105)",
        "(0.050458, 1.392260, -0.049280)",
        "(0.050519, 1.396425, -0.047786)",
        "(0.050658, 1.404899, -0.045026)",
        "(0.050775, 1.413480, -0.042430)",
        "(0.050976, 1.422374, -0.040101)",
        "(0.051468, 1.431717, -0.038444)",
        "(0.051983, 1.441333, -0.037215)",
        "(0.052252, 1.446088, -0.036631)",
        "(0.052710, 1.455443, -0.035288)",
        "(0.053406, 1.464829, -0.034046)",
        "(0.054196, 1.474228, -0.033051)",
        "(0.054841, 1.483492, -0.032223)",
        "(0.055214, 1.488075, -0.031832)",
        "(0.056155, 1.497096, -0.031022)",
        "(0.057473, 1.506177, -0.030371)",
        "(0.058824, 1.515051, -0.029795)",
        "(0.060119, 1.523661, -0.029338)",
        "(0.060752, 1.527988, -0.029190)",
        "(0.061986, 1.536456, -0.029066)",
        "(0.063294, 1.544768, -0.029167)",
        "(0.064626, 1.552897, -0.029175)",
        "(0.065856, 1.560777, -0.029513)",
        "(0.066437, 1.564697, -0.029810)",
        "(0.067505, 1.572428, -0.030971)",
        "(0.068271, 1.579798, -0.032614)",
        "(0.069290, 1.586714, -0.034492)",
        "(0.070093, 1.593567, -0.036701)",
        "(0.070401, 1.596829, -0.037854)",
        "(0.070697, 1.603142, -0.040362)",
        "(0.071285, 1.609102, -0.043164)",
        "(0.072262, 1.614919, -0.046209)",
        "(0.072742, 1.617768, -0.047875)",
        "(0.073709, 1.623206, -0.051355)",
        "(0.074699, 1.628463, -0.054974)",
        "(0.075841, 1.633436, -0.058794)",
        "(0.076920, 1.638186, -0.063263)",
        "(0.077361, 1.640423, -0.065589)",
        "(0.077921, 1.644406, -0.070449)",
        "(0.078409, 1.648014, -0.075706)",
        "(0.078821, 1.651178, -0.081185)",
        "(0.079088, 1.653691, -0.086873)",
        "(0.079138, 1.655790, -0.092987)",
        "(0.079019, 1.656715, -0.096104)",
        "(0.078770, 1.658225, -0.102522)",
        "(0.078530, 1.659298, -0.109035)",
        "(0.078355, 1.659750, -0.115450)",
        "(0.078404, 1.660055, -0.121824)",
        "(0.078328, 1.660101, -0.124984)",
        "(0.077883, 1.659736, -0.131174)",
        "(0.077362, 1.659029, -0.137392)",
        "(0.076957, 1.658055, -0.143554)",
        "(0.076109, 1.656468, -0.149347)",
        "(0.075615, 1.655523, -0.152113)",
        "(0.074504, 1.653265, -0.157487)",
        "(0.073461, 1.650645, -0.162507)",
        "(0.072411, 1.647470, -0.167103)",
        "(0.071060, 1.643668, -0.171401)",
        "(0.070281, 1.641663, -0.173510)",
        "(0.068616, 1.637202, -0.177667)",
        "(0.067003, 1.632285, -0.181781)",
        "(0.065221, 1.627070, -0.184978)",
        "(0.064263, 1.624172, -0.186284)",
        "(0.062458, 1.618139, -0.188676)",
        "(0.061120, 1.611924, -0.190842)",
        "(0.059369, 1.605498, -0.192819)",
        "(0.057410, 1.599069, -0.194623)",
        "(0.055831, 1.592694, -0.196252)",
        "(0.055127, 1.589476, -0.196968)",
        "(0.053834, 1.582834, -0.198194)",
        "(0.052348, 1.575783, -0.198977)",
        "(0.050777, 1.568320, -0.199364)",
        "(0.049548, 1.560930, -0.199870)",
        "(0.048925, 1.557247, -0.200160)",
        "(0.047432, 1.549635, -0.200606)",
        "(0.045945, 1.541881, -0.201107)",
        "(0.044684, 1.534134, -0.201567)",
        "(0.043156, 1.526450, -0.202013)",
        "(0.042254, 1.522609, -0.202166)",
        "(0.040662, 1.514989, -0.202420)",
        "(0.039718, 1.507409, -0.202698)",
        "(0.039155, 1.500147, -0.203220)",
        "(0.037805, 1.492209, -0.203125)",
        "(0.037005, 1.487972, -0.202805)",
        "(0.035961, 1.479724, -0.201870)",
        "(0.035178, 1.472002, -0.200912)",
        "(0.033947, 1.463998, -0.199675)",
        "(0.033019, 1.456090, -0.198092)",
        "(0.032712, 1.452319, -0.197264)",
        "(0.032301, 1.445083, -0.195436)",
        "(0.031964, 1.437966, -0.193331)",
        "(0.031793, 1.431045, -0.191014)",
        "(0.031592, 1.424179, -0.188218)",
        "(0.031494, 1.420699, -0.186523)",
        "(0.031172, 1.413856, -0.182954)",
        "(0.031040, 1.407237, -0.179171)",
        "(0.030676, 1.400864, -0.174746)",
        "(0.030627, 1.394904, -0.170005)",
        "(0.030712, 1.392177, -0.167711)",
        "(0.030991, 1.387491, -0.163262)",
        "(0.031205, 1.383180, -0.158624)",
        "(0.031515, 1.379353, -0.153633)",
        "(0.032104, 1.375971, -0.148345)",
        "(0.032370, 1.374451, -0.145699)",
        "(0.032834, 1.371763, -0.140324)",
        "(0.033363, 1.369450, -0.134686)",
        "(0.033983, 1.367421, -0.128774)",
        "(0.034748, 1.365782, -0.122595)",
        "(0.035115, 1.365088, -0.119429)",
        "(0.035843, 1.364044, -0.112856)",
        "(0.036793, 1.363432, -0.106185)",
        "(0.037680, 1.363260, -0.099472)",
        "(0.038617, 1.363507, -0.092730)",
        "(0.039084, 1.363805, -0.089418)",
        "(0.040102, 1.364872, -0.083044)",
        "(0.041245, 1.366501, -0.077038)",
        "(0.042290, 1.368631, -0.071518)",
        "(0.043251, 1.371033, -0.066264)",
        "(0.043692, 1.372339, -0.063787)",
        "(0.044546, 1.375403, -0.059460)",
        "(0.045578, 1.378920, -0.055640)",
        "(0.046723, 1.382712, -0.052010)",
        "(0.047815, 1.386788, -0.048815)",
        "(0.048349, 1.388878, -0.047288)",
        "(0.049476, 1.393275, -0.044648)",
        "(0.050515, 1.397981, -0.042614)",
        "(0.051502, 1.402842, -0.040872)",
        "(0.051939, 1.405261, -0.040041)",
        "(0.052576, 1.410152, -0.038583)",
        "(0.053145, 1.415206, -0.037395)",
        "(0.053603, 1.420459, -0.036290)",
        "(0.054065, 1.425875, -0.035329)",
        "(0.054292, 1.431642, -0.034524)",
        "(0.054341, 1.434500, -0.034088)",
        "(0.054393, 1.440302, -0.033162)",
        "(0.054566, 1.446451, -0.032385)",
        "(0.054559, 1.452638, -0.031474)",
        "(0.054587, 1.455780, -0.031021)",
        "(0.054633, 1.462247, -0.030187)",
        "(0.054386, 1.469172, -0.029710)",
        "(0.054362, 1.476749, -0.029704)",
        "(0.054206, 1.484625, -0.029791)",
        "(0.054184, 1.492757, -0.029673)",
        "(0.054461, 1.496954, -0.029590)",
        "(0.055142, 1.505626, -0.029440)",
        "(0.055604, 1.514348, -0.029184)",
        "(0.056005, 1.523236, -0.029036)",
        "(0.056925, 1.532538, -0.029430)",
        "(0.057354, 1.537234, -0.029679)",
        "(0.057979, 1.546623, -0.030304)",
        "(0.058791, 1.556045, -0.031175)",
        "(0.059970, 1.565372, -0.032332)",
        "(0.061301, 1.574764, -0.034067)",
        "(0.061959, 1.579494, -0.035282)",
        "(0.063129, 1.588665, -0.037766)",
        "(0.064321, 1.597416, -0.040603)",
        "(0.065736, 1.605993, -0.043598)",
        "(0.067329, 1.614042, -0.046635)",
        "(0.068074, 1.617931, -0.048240)",
        "(0.069686, 1.625535, -0.051829)",
        "(0.071423, 1.632775, -0.055829)",
        "(0.072931, 1.639339, -0.059946)",
        "(0.074258, 1.645490, -0.064433)",
        "(0.074894, 1.648430, -0.066837)",
        "(0.075804, 1.653786, -0.071924)",
        "(0.076292, 1.658359, -0.077164)",
        "(0.076684, 1.662450, -0.082170)",
        "(0.077332, 1.665905, -0.087116)",
        "(0.077647, 1.667588, -0.089624)",
        "(0.077850, 1.670551, -0.094624)",
        "(0.077998, 1.673129, -0.099773)",
        "(0.078321, 1.675490, -0.105047)",
        "(0.078507, 1.677506, -0.110270)",
        "(0.078590, 1.678402, -0.112840)",
        "(0.078752, 1.679857, -0.118061)",
        "(0.079015, 1.681165, -0.123396)",
        "(0.078970, 1.682024, -0.128459)",
        "(0.078808, 1.682731, -0.133708)",
        "(0.078690, 1.683049, -0.136431)",
        "(0.078446, 1.683474, -0.142049)",
        "(0.078493, 1.683836, -0.148053)",
        "(0.078324, 1.683936, -0.154203)",
        "(0.077819, 1.683423, -0.160125)",
        "(0.077580, 1.683113, -0.163090)",
        "(0.077223, 1.682378, -0.169057)",
        "(0.076906, 1.681286, -0.174867)",
        "(0.076766, 1.679613, -0.180360)",
        "(0.076682, 1.678689, -0.183081)",
        "(0.076287, 1.676251, -0.188216)",
        "(0.075812, 1.673344, -0.193240)",
        "(0.075295, 1.669926, -0.198429)",
        "(0.074380, 1.665997, -0.203533)",
        "(0.073712, 1.663788, -0.206021)",
        "(0.072555, 1.659019, -0.210934)",
        "(0.071603, 1.653792, -0.215744)",
        "(0.070380, 1.647986, -0.220408)",
        "(0.068850, 1.641662, -0.224930)",
        "(0.067007, 1.634731, -0.229264)",
        "(0.066188, 1.631100, -0.231377)",
        "(0.064733, 1.623591, -0.235522)",
        "(0.062776, 1.615535, -0.239491)",
        "(0.060644, 1.606771, -0.243025)",
        "(0.058565, 1.597605, -0.246284)",
        "(0.057549, 1.593024, -0.247804)",
        "(0.055476, 1.583690, -0.250621)",
        "(0.053681, 1.574039, -0.253138)",
        "(0.052068, 1.564181, -0.255269)",
        "(0.051279, 1.559289, -0.256208)",
        "(0.049823, 1.549454, -0.257824)",
        "(0.048308, 1.539469, -0.259008)",
        "(0.046743, 1.529280, -0.259699)",
        "(0.045251, 1.519267, -0.260088)",
        "(0.044453, 1.514320, -0.260177)",
        "(0.042799, 1.504451, -0.260214)",
        "(0.041535, 1.494713, -0.259775)",
        "(0.040238, 1.485032, -0.258857)",
        "(0.038543, 1.475203, -0.257375)",
        "(0.037225, 1.465425, -0.255295)",
        "(0.036827, 1.460571, -0.254055)",
        "(0.036274, 1.451106, -0.251287)",
        "(0.035230, 1.441613, -0.248147)",
        "(0.034279, 1.432484, -0.244823)",
        "(0.033700, 1.423788, -0.241381)",
        "(0.033458, 1.419573, -0.239545)",
        "(0.032923, 1.411609, -0.235775)",
        "(0.032445, 1.404167, -0.231974)",
        "(0.031872, 1.396923, -0.227801)",
        "(0.031307, 1.389893, -0.223426)",
        "(0.031024, 1.386509, -0.221210)",
        "(0.030446, 1.379714, -0.216531)",
        "(0.030194, 1.373593, -0.211881)",
        "(0.030051, 1.367692, -0.207154)",
        "(0.029937, 1.361984, -0.202300)",
        "(0.029825, 1.359170, -0.199771)",
        "(0.029606, 1.353615, -0.194296)",
        "(0.029621, 1.348229, -0.188489)",
        "(0.029540, 1.343276, -0.182561)",
        "(0.029342, 1.338660, -0.176336)",
        "(0.029240, 1.336490, -0.173013)",
        "(0.029089, 1.332533, -0.165921)",
        "(0.029290, 1.329188, -0.158366)",
        "(0.029423, 1.326451, -0.150840)",
        "(0.029551, 1.324200, -0.143146)",
        "(0.029631, 1.323220, -0.139210)",
        "(0.029850, 1.322032, -0.131563)",
        "(0.030023, 1.321800, -0.124419)",
        "(0.030067, 1.321955, -0.117308)",
        "(0.030020, 1.322784, -0.110434)",
        "(0.030086, 1.323465, -0.107064)",
        "(0.030431, 1.325342, -0.100358)",
        "(0.030996, 1.327792, -0.093674)",
        "(0.031715, 1.330748, -0.087135)",
        "(0.032502, 1.333993, -0.080888)",
        "(0.032850, 1.335639, -0.077770)",
        "(0.033525, 1.339023, -0.071542)",
        "(0.034224, 1.342865, -0.065773)",
        "(0.034552, 1.346969, -0.060493)",
        "(0.034611, 1.349106, -0.057979)",
        "(0.034452, 1.353717, -0.053412)",
        "(0.034246, 1.358809, -0.049279)",
        "(0.034234, 1.364705, -0.045596)",
        "(0.034373, 1.371171, -0.042205)",
        "(0.034457, 1.374612, -0.040664)",
        "(0.034676, 1.381949, -0.037965)",
        "(0.034936, 1.389741, -0.035565)",
        "(0.035245, 1.398002, -0.033735)",
        "(0.035299, 1.406487, -0.032337)",
        "(0.035161, 1.414992, -0.031023)",
        "(0.035112, 1.419311, -0.030454)",
        "(0.034994, 1.428047, -0.029667)",
        "(0.034728, 1.436572, -0.028808)",
        "(0.034623, 1.445149, -0.028227)",
        "(0.034508, 1.453622, -0.027802)",
        "(0.034363, 1.457738, -0.027529)",
        "(0.033998, 1.465692, -0.026736)",
        "(0.033970, 1.473770, -0.026098)",
        "(0.034104, 1.481923, -0.025503)",
        "(0.034243, 1.486015, -0.025251)",
        "(0.034702, 1.494246, -0.024942)",
        "(0.035203, 1.502252, -0.024390)",
        "(0.035876, 1.510186, -0.023732)",
        "(0.036532, 1.518172, -0.023433)",
        "(0.036838, 1.522179, -0.023443)",
        "(0.037617, 1.530275, -0.023768)",
        "(0.038069, 1.538387, -0.024598)",
        "(0.038218, 1.546399, -0.025503)",
        "(0.038355, 1.554199, -0.026534)",
        "(0.038511, 1.557997, -0.026998)",
        "(0.038823, 1.565586, -0.027952)",
        "(0.039641, 1.573158, -0.029156)",
        "(0.040616, 1.580606, -0.030704)",
        "(0.041477, 1.587880, -0.032582)",
        "(0.042342, 1.595060, -0.034890)",
        "(0.042711, 1.598603, -0.036220)",
        "(0.043234, 1.605586, -0.039408)",
        "(0.043609, 1.612447, -0.042968)",
        "(0.043946, 1.618826, -0.046812)",
        "(0.044085, 1.621846, -0.048859)",
        "(0.044626, 1.627770, -0.053444)",
        "(0.045075, 1.633179, -0.058506)",
        "(0.045459, 1.638058, -0.064187)",
        "(0.045839, 1.642333, -0.070191)",
        "(0.045919, 1.644298, -0.073300)",
        "(0.045753, 1.647895, -0.080003)",
        "(0.045465, 1.650943, -0.087095)",
        "(0.045327, 1.653515, -0.094703)",
        "(0.045354, 1.655602, -0.102500)",
        "(0.045674, 1.657263, -0.110822)",
        "(0.045779, 1.657935, -0.115221)",
        "(0.045500, 1.658776, -0.124433)",
        "(0.044830, 1.658919, -0.134018)",
        "(0.044484, 1.658401, -0.143617)",
        "(0.043991, 1.657106, -0.153104)",
        "(0.043695, 1.656165, -0.157819)",
        "(0.043074, 1.653664, -0.167297)",
        "(0.042074, 1.650475, -0.176952)",
        "(0.040795, 1.646630, -0.186315)",
        "(0.040300, 1.644463, -0.190849)",
        "(0.039368, 1.640064, -0.199847)",
        "(0.038466, 1.635432, -0.208834)",
        "(0.037245, 1.630097, -0.217548)",
        "(0.035968, 1.623972, -0.225539)",
        "(0.035002, 1.617641, -0.233270)",
        "(0.034577, 1.614486, -0.237226)",
        "(0.034007, 1.607661, -0.244685)",
        "(0.033558, 1.599944, -0.251066)",
        "(0.033260, 1.591678, -0.256326)",
        "(0.033092, 1.587392, -0.258645)",
        "(0.033094, 1.578258, -0.262306)",
        "(0.033130, 1.568578, -0.265144)",
        "(0.032603, 1.558281, -0.266890)",
        "(0.032033, 1.547990, -0.267941)",
        "(0.031634, 1.542919, -0.268273)",
        "(0.030797, 1.532323, -0.267742)",
        "(0.029997, 1.521366, -0.266455)",
        "(0.029390, 1.510762, -0.264889)",
        "(0.027894, 1.499931, -0.262898)",
        "(0.026548, 1.488978, -0.260350)",
        "(0.026167, 1.483717, -0.259142)",
        "(0.025801, 1.473531, -0.256858)",
        "(0.025526, 1.463189, -0.254155)",
        "(0.024801, 1.452306, -0.251407)",
        "(0.024435, 1.446604, -0.250129)",
        "(0.023725, 1.434960, -0.247935)",
        "(0.023330, 1.423258, -0.246297)",
        "(0.022820, 1.411433, -0.244879)",
        "(0.022098, 1.399163, -0.243277)",
        "(0.021697, 1.392887, -0.242408)",
        "(0.021207, 1.379807, -0.240202)",
        "(0.020746, 1.366343, -0.237527)",
        "(0.020301, 1.352753, -0.234477)",
        "(0.019688, 1.338983, -0.231085)",
        "(0.019084, 1.325155, -0.226911)",
        "(0.018891, 1.318389, -0.224740)",
        "(0.018253, 1.305202, -0.219813)",
        "(0.018045, 1.292815, -0.214434)",
        "(0.017979, 1.281319, -0.208457)",
        "(0.017853, 1.270210, -0.201721)",
        "(0.017882, 1.265035, -0.198072)",
        "(0.018256, 1.255739, -0.190571)",
        "(0.018648, 1.247793, -0.183151)",
        "(0.018731, 1.240460, -0.175235)",
        "(0.019089, 1.233797, -0.166416)",
        "(0.019465, 1.230770, -0.161775)",
        "(0.020786, 1.225866, -0.152136)",
        "(0.022049, 1.222118, -0.143114)",
        "(0.023150, 1.219081, -0.134108)",
        "(0.024477, 1.216047, -0.124329)",
        "(0.025277, 1.214767, -0.119480)",
        "(0.027072, 1.213398, -0.110638)",
        "(0.028657, 1.212416, -0.102410)",
        "(0.030022, 1.211771, -0.094462)",
        "(0.030567, 1.211565, -0.090577)",
        "(0.031504, 1.211510, -0.083041)",
        "(0.032505, 1.211974, -0.075892)",
        "(0.033310, 1.212980, -0.069354)",
        "(0.034089, 1.214638, -0.063428)",
        "(0.034381, 1.215554, -0.060627)",
        "(0.034905, 1.217850, -0.055550)",
        "(0.035199, 1.220558, -0.051101)",
        "(0.035205, 1.223839, -0.047222)",
        "(0.034978, 1.227548, -0.043612)",
        "(0.034744, 1.229533, -0.041897)",
        "(0.034191, 1.234045, -0.038900)",
        "(0.033546, 1.239238, -0.036396)",
        "(0.032822, 1.244999, -0.034332)",
        "(0.031981, 1.251445, -0.032776)",
        "(0.031508, 1.254719, -0.032056)",
        "(0.030545, 1.261533, -0.030700)",
        "(0.029509, 1.268596, -0.029579)",
        "(0.028492, 1.275821, -0.028457)",
        "(0.027488, 1.283260, -0.027387)",
        "(0.027025, 1.287144, -0.026960)",
        "(0.026276, 1.295106, -0.026111)",
        "(0.025430, 1.303079, -0.025316)",
        "(0.024630, 1.311193, -0.024673)",
        "(0.023585, 1.319382, -0.024228)",
        "(0.023010, 1.323769, -0.024032)",
        "(0.022046, 1.332110, -0.023788)",
        "(0.021340, 1.340397, -0.023891)",
        "(0.020792, 1.348730, -0.024052)",
        "(0.019913, 1.357110, -0.024246)",
        "(0.019435, 1.361377, -0.024413)",
        "(0.018619, 1.369933, -0.024873)",
        "(0.018126, 1.378608, -0.025183)",
        "(0.017631, 1.387358, -0.025678)",
        "(0.017074, 1.396088, -0.026279)",
        "(0.016789, 1.400434, -0.026644)",
        "(0.016142, 1.409179, -0.027368)",
        "(0.015425, 1.417752, -0.027884)",
        "(0.014978, 1.426335, -0.028184)",
        "(0.014615, 1.435402, -0.028588)",
        "(0.014437, 1.439950, -0.028689)",
        "(0.014147, 1.449200, -0.028845)",
        "(0.014008, 1.458863, -0.029359)",
        "(0.013669, 1.468574, -0.029961)",
        "(0.013805, 1.478936, -0.031218)",
        "(0.013909, 1.484231, -0.032065)",
        "(0.013893, 1.494864, -0.033907)",
        "(0.013454, 1.505096, -0.035453)",
        "(0.012730, 1.514895, -0.037099)",
        "(0.011967, 1.524958, -0.039046)",
        "(0.011606, 1.529943, -0.040065)",
        "(0.011021, 1.539875, -0.042356)",
        "(0.010892, 1.549996, -0.044919)",
        "(0.011085, 1.559871, -0.047204)",
        "(0.011860, 1.569606, -0.049632)",
        "(0.012508, 1.574414, -0.051041)",
        "(0.014044, 1.583797, -0.054185)",
        "(0.015856, 1.592456, -0.057755)",
        "(0.017289, 1.600336, -0.061704)",
        "(0.018552, 1.607497, -0.066674)",
        "(0.019090, 1.610816, -0.069703)",
        "(0.020126, 1.617066, -0.076372)",
        "(0.020859, 1.622506, -0.084475)",
        "(0.021206, 1.627058, -0.093235)",
        "(0.021635, 1.630687, -0.102803)",
        "(0.022085, 1.632235, -0.107796)",
        "(0.022904, 1.634493, -0.118235)",
        "(0.023418, 1.635587, -0.129011)",
        "(0.023347, 1.635598, -0.139660)",
        "(0.023410, 1.634977, -0.150515)",
        "(0.023604, 1.634471, -0.155965)",
        "(0.023921, 1.632926, -0.166597)",
        "(0.024049, 1.630274, -0.176682)",
        "(0.024146, 1.626688, -0.186729)",
        "(0.023850, 1.621980, -0.196431)",
        "(0.023597, 1.619171, -0.200980)",
        "(0.022917, 1.613013, -0.209474)",
        "(0.022096, 1.605691, -0.217289)",
        "(0.021431, 1.597368, -0.224660)",
        "(0.020155, 1.588130, -0.231507)",
        "(0.019287, 1.583218, -0.234653)",
        "(0.017893, 1.573023, -0.240238)",
        "(0.016701, 1.562807, -0.245010)",
        "(0.015023, 1.552020, -0.248940)",
        "(0.013330, 1.540709, -0.252024)",
        "(0.012600, 1.535146, -0.253410)",
        "(0.011555, 1.524483, -0.255861)",
        "(0.010546, 1.513499, -0.257456)",
        "(0.009211, 1.501967, -0.258008)",
        "(0.007856, 1.490481, -0.258107)",
        "(0.007330, 1.484930, -0.258155)",
        "(0.006148, 1.473822, -0.258115)",
        "(0.005040, 1.462893, -0.257473)",
        "(0.004076, 1.452713, -0.256988)",
        "(0.003468, 1.443002, -0.256582)",
        "(0.003304, 1.438207, -0.256248)",
        "(0.002653, 1.428678, -0.255273)",
        "(0.002136, 1.419649, -0.254326)",
        "(0.002110, 1.411171, -0.253678)",
        "(0.001738, 1.402740, -0.252757)",
        "(0.001572, 1.398586, -0.252185)",
        "(0.001655, 1.390629, -0.251175)",
        "(0.002394, 1.382970, -0.250220)",
        "(0.002827, 1.375589, -0.249332)",
        "(0.002142, 1.367873, -0.248413)",
        "(0.001951, 1.364264, -0.248111)",
        "(0.002141, 1.357694, -0.247859)",
        "(0.002359, 1.351533, -0.248036)",
        "(0.002728, 1.345462, -0.248030)",
        "(0.003415, 1.339174, -0.247097)",
        "(0.004177, 1.332763, -0.245826)",
        "(0.004728, 1.329472, -0.245140)",
        "(0.006069, 1.322688, -0.243634)",
        "(0.007089, 1.315279, -0.241959)",
        "(0.008212, 1.307746, -0.240157)",
        "(0.008836, 1.303900, -0.239219)",
        "(0.010147, 1.296124, -0.237255)",
        "(0.011420, 1.288252, -0.234959)",
        "(0.012441, 1.280278, -0.232383)",
        "(0.013694, 1.272699, -0.229511)",
        "(0.014334, 1.269018, -0.227739)",
        "(0.015730, 1.262011, -0.223095)",
        "(0.017329, 1.255650, -0.217523)",
        "(0.018948, 1.249893, -0.211539)",
        "(0.020414, 1.244462, -0.204957)",
        "(0.021147, 1.241902, -0.201549)",
        "(0.022591, 1.237402, -0.194773)",
        "(0.023936, 1.233378, -0.187906)",
        "(0.024990, 1.229791, -0.180770)",
        "(0.025864, 1.226833, -0.173275)",
        "(0.026297, 1.225560, -0.169358)",
        "(0.027170, 1.223536, -0.161410)",
        "(0.027898, 1.222710, -0.153792)",
        "(0.028676, 1.222783, -0.146321)",
        "(0.029364, 1.223732, -0.138655)",
        "(0.029659, 1.224515, -0.134816)",
        "(0.030282, 1.226890, -0.127287)",
        "(0.030907, 1.230107, -0.119852)",
        "(0.031359, 1.234007, -0.112529)",
        "(0.031516, 1.238694, -0.105382)",
        "(0.031548, 1.241363, -0.101873)",
        "(0.031619, 1.247541, -0.095255)",
        "(0.031820, 1.255225, -0.089220)",
        "(0.032072, 1.263443, -0.083222)",
        "(0.032465, 1.272732, -0.077697)",
        "(0.032726, 1.277612, -0.075088)",
        "(0.033097, 1.287701, -0.069962)",
        "(0.033392, 1.298279, -0.065217)",
        "(0.033437, 1.309385, -0.061138)",
        "(0.033211, 1.320697, -0.057169)",
        "(0.033021, 1.326524, -0.055283)",
        "(0.032715, 1.338551, -0.051788)",
        "(0.032404, 1.350979, -0.048657)",
        "(0.032148, 1.363846, -0.045879)",
        "(0.032052, 1.377101, -0.043440)",
        "(0.032034, 1.383807, -0.042213)",
        "(0.032153, 1.397366, -0.039752)",
        "(0.032282, 1.411014, -0.037610)",
        "(0.032516, 1.424931, -0.035934)",
        "(0.032640, 1.438589, -0.034244)",
        "(0.032608, 1.445245, -0.033374)",
        "(0.032659, 1.458502, -0.031909)",
        "(0.032780, 1.471680, -0.030659)",
        "(0.032841, 1.484227, -0.029292)",
        "(0.033361, 1.496894, -0.028647)",
        "(0.033607, 1.503266, -0.028684)",
        "(0.033894, 1.515647, -0.029076)",
        "(0.034165, 1.527470, -0.029731)",
        "(0.035346, 1.539019, -0.030925)",
        "(0.036845, 1.549900, -0.032294)",
        "(0.037542, 1.555026, -0.033057)",
        "(0.038927, 1.564835, -0.035164)",
        "(0.040057, 1.573899, -0.038181)",
        "(0.040985, 1.582265, -0.042252)",
        "(0.041954, 1.589959, -0.046947)",
        "(0.042453, 1.593541, -0.049425)",
        "(0.043763, 1.599803, -0.054402)",
        "(0.045155, 1.605134, -0.059438)",
        "(0.046608, 1.609825, -0.065115)",
        "(0.047760, 1.613701, -0.071036)",
        "(0.048238, 1.615504, -0.074204)",
        "(0.048939, 1.618793, -0.081026)",
        "(0.049227, 1.621159, -0.087973)",
        "(0.049152, 1.622900, -0.094756)",
        "(0.048763, 1.624277, -0.101459)",
        "(0.048503, 1.624892, -0.104850)",
        "(0.047883, 1.626064, -0.111652)",
        "(0.047254, 1.627325, -0.118527)",
        "(0.046800, 1.628364, -0.125179)",
        "(0.046067, 1.628978, -0.131112)",
        "(0.045694, 1.629240, -0.133923)",
        "(0.045301, 1.629904, -0.139488)",
        "(0.045271, 1.630687, -0.144712)",
        "(0.045390, 1.631232, -0.149690)",
        "(0.045602, 1.631608, -0.154303)",
        "(0.045503, 1.631655, -0.156327)",
        "(0.045111, 1.631566, -0.160146)",
        "(0.045024, 1.631633, -0.163888)",
        "(0.044750, 1.631436, -0.167060)",
        "(0.044573, 1.631185, -0.169919)",
        "(0.044756, 1.631164, -0.171429)",
        "(0.045219, 1.630881, -0.174734)",
        "(0.045480, 1.630205, -0.178281)",
        "(0.045686, 1.629284, -0.182226)",
        "(0.045996, 1.627755, -0.186194)",
        "(0.046031, 1.626649, -0.188045)",
        "(0.046112, 1.624584, -0.192073)",
        "(0.045854, 1.622448, -0.196648)",
        "(0.045439, 1.619834, -0.201202)",
        "(0.045382, 1.617104, -0.205625)",
        "(0.045421, 1.615735, -0.207705)",
        "(0.045385, 1.612942, -0.211466)",
        "(0.045553, 1.610111, -0.215201)",
        "(0.045581, 1.607179, -0.218925)",
        "(0.045616, 1.603963, -0.222298)",
        "(0.045622, 1.602289, -0.223901)",
        "(0.045602, 1.598773, -0.226897)",
        "(0.045522, 1.594776, -0.229596)",
        "(0.045339, 1.590174, -0.231934)",
        "(0.045116, 1.585230, -0.233987)",
        "(0.045061, 1.582726, -0.234991)",
        "(0.045033, 1.577541, -0.236936)",
        "(0.044670, 1.571955, -0.238836)",
        "(0.044113, 1.565964, -0.240531)",
        "(0.043274, 1.559608, -0.241932)",
        "(0.042839, 1.556298, -0.242541)",
        "(0.042058, 1.549562, -0.243610)",
        "(0.041446, 1.542846, -0.244603)",
        "(0.041075, 1.535984, -0.245424)",
        "(0.040569, 1.528638, -0.245796)",
        "(0.040247, 1.524835, -0.245802)",
        "(0.039743, 1.517261, -0.245781)",
        "(0.039399, 1.509522, -0.245736)",
        "(0.039199, 1.501502, -0.245248)",
        "(0.039510, 1.493483, -0.244187)",
        "(0.039779, 1.489488, -0.243482)",
        "(0.039941, 1.481184, -0.241799)",
        "(0.040076, 1.472733, -0.239881)",
        "(0.040475, 1.464434, -0.238081)",
        "(0.040879, 1.456150, -0.236252)",
        "(0.041028, 1.451982, -0.235319)",
        "(0.041450, 1.443812, -0.233531)",
        "(0.041984, 1.435722, -0.231911)",
        "(0.042331, 1.427435, -0.230285)",
        "(0.042199, 1.419007, -0.228803)",
        "(0.042149, 1.414799, -0.228066)",
        "(0.042097, 1.406626, -0.226763)",
        "(0.042149, 1.398747, -0.225696)",
        "(0.042362, 1.391161, -0.224746)",
        "(0.042395, 1.383510, -0.223606)",
        "(0.042497, 1.375639, -0.222105)",
        "(0.042627, 1.371637, -0.221237)",
        "(0.042851, 1.363617, -0.219445)",
        "(0.043389, 1.355879, -0.217619)",
        "(0.043620, 1.348276, -0.215588)",
        "(0.043597, 1.344415, -0.214457)",
        "(0.043598, 1.337135, -0.212204)",
        "(0.043559, 1.330564, -0.209875)",
        "(0.043048, 1.324234, -0.207020)",
        "(0.042407, 1.318845, -0.203815)",
        "(0.042146, 1.316555, -0.202074)",
        "(0.041444, 1.312883, -0.198080)",
        "(0.040580, 1.310476, -0.193652)",
        "(0.039808, 1.309434, -0.188728)",
        "(0.039307, 1.309604, -0.183476)",
        "(0.039063, 1.310232, -0.180766)",
        "(0.038697, 1.311980, -0.175167)",
        "(0.038273, 1.314272, -0.169159)",
        "(0.038072, 1.317102, -0.162727)",
        "(0.037928, 1.320115, -0.156140)",
        "(0.037838, 1.321671, -0.152796)",
        "(0.037682, 1.324818, -0.146113)",
        "(0.037691, 1.327987, -0.139376)",
        "(0.037543, 1.331020, -0.132654)",
        "(0.037264, 1.334102, -0.126135)",
        "(0.037108, 1.335529, -0.122747)",
        "(0.036966, 1.338006, -0.115561)",
        "(0.036876, 1.340246, -0.108101)",
        "(0.036988, 1.342427, -0.100451)",
        "(0.037171, 1.344360, -0.092524)",
        "(0.037326, 1.345385, -0.088548)",
        "(0.037700, 1.347475, -0.080541)",
        "(0.038280, 1.349480, -0.072355)",
        "(0.039131, 1.351663, -0.064331)",
        "(0.040220, 1.353849, -0.056304)",
        "(0.040786, 1.354844, -0.052234)",
        "(0.042048, 1.356663, -0.044147)",
        "(0.043555, 1.358482, -0.036658)",
        "(0.045007, 1.360362, -0.030045)",
        "(0.046302, 1.362677, -0.024813)",
        "(0.046779, 1.364058, -0.022740)",
        "(0.047317, 1.367453, -0.020042)",
        "(0.047309, 1.371741, -0.019063)",
        "(0.046625, 1.376638, -0.018744)",
        "(0.044995, 1.382629, -0.019486)",
        "(0.044162, 1.385828, -0.019895)",
        "(0.041988, 1.393935, -0.021352)",
        "(0.039968, 1.403425, -0.022987)",
        "(0.038288, 1.414578, -0.024627)",
        "(0.037132, 1.426984, -0.025699)",
        "(0.036877, 1.433694, -0.026042)",
        "(0.036620, 1.447744, -0.026475)",
        "(0.036650, 1.462438, -0.026495)",
        "(0.036978, 1.477516, -0.026136)",
        "(0.037887, 1.493145, -0.025811)",
        "(0.038425, 1.501123, -0.025710)",
        "(0.039526, 1.517165, -0.025647)",
        "(0.040768, 1.533206, -0.025914)",
        "(0.042037, 1.548877, -0.026442)",
        "(0.043126, 1.563875, -0.027026)",
        "(0.043902, 1.570904, -0.027186)",
        "(0.045511, 1.584478, -0.027657)",
        "(0.047226, 1.596779, -0.028467)",
        "(0.048593, 1.607918, -0.029806)",
        "(0.050041, 1.617242, -0.031979)",
        "(0.050811, 1.621292, -0.033345)",
        "(0.052366, 1.628497, -0.036639)",
        "(0.054118, 1.633210, -0.041379)",
        "(0.055764, 1.636300, -0.047555)",
        "(0.056508, 1.638077, -0.054632)",
        "(0.056538, 1.638250, -0.058439)",
        "(0.056503, 1.637780, -0.066909)",
        "(0.056475, 1.637605, -0.076085)",
        "(0.055717, 1.636898, -0.085384)",
        "(0.054890, 1.635762, -0.094678)",
        "(0.054016, 1.634961, -0.103922)",
        "(0.053400, 1.634511, -0.108529)",
        "(0.051946, 1.633327, -0.117728)",
        "(0.050771, 1.632423, -0.126802)",
        "(0.049553, 1.631422, -0.135376)",
        "(0.049014, 1.630798, -0.139518)",
        "(0.048222, 1.629145, -0.147582)",
        "(0.047297, 1.626902, -0.155157)",
        "(0.045648, 1.624139, -0.162447)",
        "(0.044773, 1.621099, -0.169737)",
        "(0.044435, 1.619319, -0.173312)",
        "(0.043027, 1.614739, -0.179927)",
        "(0.041570, 1.608379, -0.185623)",
        "(0.040678, 1.600544, -0.190417)",
        "(0.040152, 1.591940, -0.194863)",
        "(0.039892, 1.587587, -0.197265)",
        "(0.038975, 1.578307, -0.202135)",
        "(0.037718, 1.568318, -0.206812)",
        "(0.036806, 1.558156, -0.211097)",
        "(0.035652, 1.547534, -0.214876)",
        "(0.035006, 1.542086, -0.216590)",
        "(0.033959, 1.530909, -0.219562)",
        "(0.032689, 1.519517, -0.221789)",
        "(0.031384, 1.507969, -0.223497)",
        "(0.031205, 1.496906, -0.225024)",
        "(0.031341, 1.491543, -0.225726)",
        "(0.031520, 1.480794, -0.226836)",
        "(0.031747, 1.470008, -0.227548)",
        "(0.032201, 1.458874, -0.227604)",
        "(0.032448, 1.447931, -0.227553)",
        "(0.032668, 1.442534, -0.227503)",
        "(0.033119, 1.431672, -0.227270)",
        "(0.033741, 1.420895, -0.226707)",
        "(0.034652, 1.410509, -0.226071)",
        "(0.035572, 1.400297, -0.225273)",
        "(0.036060, 1.395250, -0.224826)",
        "(0.037278, 1.385140, -0.223716)",
        "(0.038566, 1.375993, -0.222554)",
        "(0.039845, 1.366730, -0.221176)",
        "(0.041281, 1.357424, -0.219752)",
        "(0.042115, 1.352850, -0.219025)",
        "(0.043654, 1.343675, -0.217288)",
        "(0.044983, 1.334255, -0.215149)",
        "(0.046278, 1.324723, -0.212785)",
        "(0.047607, 1.315644, -0.210326)",
        "(0.048179, 1.311315, -0.209234)",
        "(0.049156, 1.303079, -0.207266)",
        "(0.050388, 1.295439, -0.205431)",
        "(0.051736, 1.288487, -0.203702)",
        "(0.052888, 1.281849, -0.201639)",
        "(0.053424, 1.278670, -0.200522)",
        "(0.054411, 1.272887, -0.198171)",
        "(0.055357, 1.267596, -0.195469)",
        "(0.056297, 1.263113, -0.192532)",
        "(0.056854, 1.259403, -0.189373)",
        "(0.056989, 1.257869, -0.187608)",
        "(0.056957, 1.256091, -0.183364)",
        "(0.056349, 1.256222, -0.178547)",
        "(0.055218, 1.257333, -0.173151)",
        "(0.053550, 1.259538, -0.167043)",
        "(0.052576, 1.261012, -0.163769)",
        "(0.050399, 1.264921, -0.156774)",
        "(0.048437, 1.270150, -0.149411)",
        "(0.046822, 1.276391, -0.141880)",
        "(0.045517, 1.283142, -0.133921)",
        "(0.044928, 1.286542, -0.129825)",
        "(0.044057, 1.293507, -0.121305)",
        "(0.043566, 1.300352, -0.112416)",
        "(0.043366, 1.306837, -0.103505)",
        "(0.043516, 1.313085, -0.094836)",
        "(0.043788, 1.316030, -0.090623)",
        "(0.044524, 1.321468, -0.082439)",
        "(0.045782, 1.326354, -0.074817)",
        "(0.047101, 1.330675, -0.067711)",
        "(0.048443, 1.334371, -0.061212)",
        "(0.049639, 1.337805, -0.055645)",
        "(0.050055, 1.339458, -0.053239)",
        "(0.050527, 1.342774, -0.049007)",
        "(0.050615, 1.346350, -0.045734)",
        "(0.050577, 1.350647, -0.043255)",
        "(0.050547, 1.353068, -0.042206)",
        "(0.050194, 1.358279, -0.040444)",
        "(0.049638, 1.364194, -0.039367)",
        "(0.049055, 1.371034, -0.038992)",
        "(0.048266, 1.378351, -0.038918)",
        "(0.047830, 1.382216, -0.038951)",
        "(0.047010, 1.390134, -0.038913)",
        "(0.046276, 1.398431, -0.038812)",
        "(0.045502, 1.407247, -0.038790)",
        "(0.044644, 1.416430, -0.038801)",
        "(0.044254, 1.421217, -0.038812)",
        "(0.043515, 1.431109, -0.038829)",
        "(0.043075, 1.441410, -0.038892)",
        "(0.042762, 1.451933, -0.039019)",
        "(0.042656, 1.462861, -0.039247)",
        "(0.042607, 1.468383, -0.039377)",
        "(0.042528, 1.479450, -0.039732)",
        "(0.042683, 1.490575, -0.040124)",
        "(0.042885, 1.501665, -0.040408)",
        "(0.043637, 1.512900, -0.040726)",
        "(0.044039, 1.518577, -0.040931)",
        "(0.044569, 1.529795, -0.041249)",
        "(0.045068, 1.540661, -0.041532)",
        "(0.046313, 1.551867, -0.042163)",
        "(0.047367, 1.562910, -0.043020)",
        "(0.047666, 1.568308, -0.043438)",
        "(0.048047, 1.578871, -0.044412)",
        "(0.048447, 1.588995, -0.045345)",
        "(0.049118, 1.599180, -0.046559)",
        "(0.049714, 1.609185, -0.048029)",
        "(0.049880, 1.613980, -0.048780)",
        "(0.050631, 1.623344, -0.050282)",
        "(0.051490, 1.632391, -0.051910)",
        "(0.052194, 1.640735, -0.053552)",
        "(0.052725, 1.648172, -0.055044)",
        "(0.052876, 1.651627, -0.055739)",
        "(0.053398, 1.658208, -0.057260)",
        "(0.053992, 1.663929, -0.059135)",
        "(0.054563, 1.669020, -0.061388)",
        "(0.055070, 1.673251, -0.063954)",
        "(0.055418, 1.675094, -0.065418)",
        "(0.055937, 1.678265, -0.068552)",
        "(0.055889, 1.680293, -0.071968)",
        "(0.055958, 1.681931, -0.076011)",
        "(0.055979, 1.683417, -0.080823)",
        "(0.055834, 1.683984, -0.083464)",
        "(0.055460, 1.684917, -0.089112)",
        "(0.054936, 1.685550, -0.095284)",
        "(0.053886, 1.685881, -0.102018)",
        "(0.052575, 1.686097, -0.109452)",
        "(0.051983, 1.686203, -0.113456)",
        "(0.050656, 1.686352, -0.122092)",
        "(0.048904, 1.686122, -0.130967)",
        "(0.047318, 1.685654, -0.140178)",
        "(0.045764, 1.685136, -0.149391)",
        "(0.044993, 1.684818, -0.153992)",
        "(0.043894, 1.684101, -0.163128)",
        "(0.043328, 1.683220, -0.172261)",
        "(0.042756, 1.681781, -0.180959)",
        "(0.042174, 1.679771, -0.189305)",
        "(0.042200, 1.678781, -0.193408)",
        "(0.042414, 1.676390, -0.201122)",
        "(0.041600, 1.673053, -0.208182)",
        "(0.040672, 1.669718, -0.215320)",
        "(0.039882, 1.666708, -0.222624)",
        "(0.038807, 1.663702, -0.229889)",
        "(0.038102, 1.662189, -0.233475)",
        "(0.037249, 1.659337, -0.240446)",
        "(0.036704, 1.656650, -0.246972)",
        "(0.035958, 1.653284, -0.252509)",
        "(0.035672, 1.651402, -0.255009)",
        "(0.035182, 1.646699, -0.259121)",
        "(0.034335, 1.640671, -0.262313)",
        "(0.032753, 1.633334, -0.264915)",
        "(0.030983, 1.625131, -0.267027)",
        "(0.029001, 1.616217, -0.268418)",
        "(0.027930, 1.611571, -0.268769)",
        "(0.025850, 1.602220, -0.269159)",
        "(0.024696, 1.593100, -0.269185)",
        "(0.023543, 1.584212, -0.268808)",
        "(0.022214, 1.575041, -0.268008)",
        "(0.021845, 1.570601, -0.267408)",
        "(0.020831, 1.561859, -0.266193)",
        "(0.019004, 1.552735, -0.264834)",
        "(0.017360, 1.543656, -0.263554)",
        "(0.016749, 1.539203, -0.262886)",
        "(0.015457, 1.530311, -0.261380)",
        "(0.014235, 1.521392, -0.259624)",
        "(0.013849, 1.512512, -0.257786)",
        "(0.013748, 1.503557, -0.255964)",
        "(0.013786, 1.499002, -0.255127)",
        "(0.013995, 1.489885, -0.253579)",
        "(0.014302, 1.480980, -0.252147)",
        "(0.014297, 1.471707, -0.250848)",
        "(0.014336, 1.466765, -0.250152)",
        "(0.014990, 1.456993, -0.248632)",
        "(0.015803, 1.447096, -0.246837)",
        "(0.016806, 1.437073, -0.244883)",
        "(0.018083, 1.427095, -0.243118)",
        "(0.019635, 1.417316, -0.241575)",
        "(0.020424, 1.412441, -0.240866)",
        "(0.021724, 1.402578, -0.239516)",
        "(0.022946, 1.392619, -0.238343)",
        "(0.024050, 1.382774, -0.237435)",
        "(0.025026, 1.372969, -0.236589)",
        "(0.025357, 1.368120, -0.236195)",
        "(0.026089, 1.358365, -0.235221)",
        "(0.027001, 1.348981, -0.234102)",
        "(0.027642, 1.339911, -0.232755)",
        "(0.027460, 1.331071, -0.231137)",
        "(0.027264, 1.326916, -0.230239)",
        "(0.026901, 1.319755, -0.228152)",
        "(0.026132, 1.313863, -0.225698)",
        "(0.025034, 1.309427, -0.222480)",
        "(0.023722, 1.306452, -0.218771)",
        "(0.023017, 1.305514, -0.216682)",
        "(0.021646, 1.305022, -0.211862)",
        "(0.020384, 1.306345, -0.206354)",
        "(0.019195, 1.308678, -0.200021)",
        "(0.017979, 1.311783, -0.192557)",
        "(0.017423, 1.313528, -0.188482)",
        "(0.016469, 1.317726, -0.179575)",
        "(0.016066, 1.322634, -0.169528)",
        "(0.015915, 1.327434, -0.159270)",
        "(0.015964, 1.331670, -0.148627)",
        "(0.016128, 1.333617, -0.143109)",
        "(0.016938, 1.337223, -0.131899)",
        "(0.018082, 1.340550, -0.121162)",
        "(0.019060, 1.343148, -0.111038)",
        "(0.019694, 1.345212, -0.101960)",
        "(0.020077, 1.346339, -0.097799)",
        "(0.020678, 1.348513, -0.090508)",
        "(0.020710, 1.350790, -0.084751)",
        "(0.020489, 1.353947, -0.080590)",
        "(0.019849, 1.358354, -0.078141)",
        "(0.019353, 1.361013, -0.077529)",
        "(0.018121, 1.366897, -0.076919)",
        "(0.016621, 1.374111, -0.077443)",
        "(0.014997, 1.382012, -0.078361)",
        "(0.013529, 1.391003, -0.079965)",
        "(0.012799, 1.395795, -0.080908)",
        "(0.011304, 1.405836, -0.083027)",
        "(0.009867, 1.416275, -0.085108)",
        "(0.008530, 1.427337, -0.087262)",
        "(0.007001, 1.438753, -0.089384)",
        "(0.006193, 1.444498, -0.090343)",
        "(0.004415, 1.455987, -0.092196)",
        "(0.003153, 1.467888, -0.093950)",
        "(0.002322, 1.479929, -0.095347)",
        "(0.001704, 1.491857, -0.096433)",
        "(0.001608, 1.497870, -0.096876)",
        "(0.001781, 1.509814, -0.097549)",
        "(0.002155, 1.521481, -0.098004)",
        "(0.002584, 1.532652, -0.098194)",
        "(0.003101, 1.543607, -0.098388)",
        "(0.003518, 1.548869, -0.098418)",
        "(0.004335, 1.558939, -0.098423)",
        "(0.005089, 1.568245, -0.098509)",
        "(0.005803, 1.576760, -0.098490)",
        "(0.006254, 1.584419, -0.098230)",
        "(0.006441, 1.588008, -0.098081)",
        "(0.006890, 1.595187, -0.097933)",
        "(0.007159, 1.601694, -0.097825)",
        "(0.007507, 1.607619, -0.097539)",
        "(0.008408, 1.613196, -0.097314)",
        "(0.008845, 1.615868, -0.097245)",
        "(0.009647, 1.620639, -0.097310)",
        "(0.010482, 1.625251, -0.097763)",
        "(0.010958, 1.629396, -0.098490)",
        "(0.011394, 1.633254, -0.099492)",
        "(0.011749, 1.635200, -0.100244)",
        "(0.012423, 1.639096, -0.102171)",
        "(0.012920, 1.642724, -0.104756)",
        "(0.013303, 1.645777, -0.107708)",
        "(0.013664, 1.648408, -0.110932)",
        "(0.013968, 1.649660, -0.112843)",
        "(0.014299, 1.651871, -0.117159)",
        "(0.014247, 1.653604, -0.121965)",
        "(0.013923, 1.655025, -0.127276)",
        "(0.013486, 1.656230, -0.132975)",
        "(0.013222, 1.657366, -0.139040)",
        "(0.013080, 1.657840, -0.142223)",
        "(0.012875, 1.658744, -0.148621)",
        "(0.012615, 1.659540, -0.155127)",
        "(0.012579, 1.660526, -0.162067)",
        "(0.012623, 1.660971, -0.165615)",
        "(0.012905, 1.661617, -0.172680)",
        "(0.013441, 1.662274, -0.179631)",
        "(0.013992, 1.662803, -0.186373)",
        "(0.014415, 1.662885, -0.192943)",
        "(0.014523, 1.662703, -0.196185)",
        "(0.014490, 1.662013, -0.202669)",
        "(0.014211, 1.661057, -0.209115)",
        "(0.013531, 1.659700, -0.215457)",
        "(0.012858, 1.658008, -0.221446)",
        "(0.012429, 1.657049, -0.224160)",
        "(0.011505, 1.654848, -0.229288)",
        "(0.010832, 1.652395, -0.233845)",
        "(0.010491, 1.649659, -0.238014)",
        "(0.010135, 1.646261, -0.241513)",
        "(0.009869, 1.644308, -0.243191)",
        "(0.009141, 1.639997, -0.246380)",
        "(0.008710, 1.635554, -0.249403)",
        "(0.009069, 1.631342, -0.252492)",
        "(0.009243, 1.626650, -0.255055)",
        "(0.009261, 1.623866, -0.255930)",
        "(0.009562, 1.617707, -0.257212)",
        "(0.009863, 1.610783, -0.257969)",
        "(0.009843, 1.602963, -0.258269)",
        "(0.008996, 1.594039, -0.258227)",
        "(0.008126, 1.589326, -0.258117)",
        "(0.005982, 1.579672, -0.258001)",
        "(0.004343, 1.570466, -0.258320)",
        "(0.003222, 1.561805, -0.259100)",
        "(0.002361, 1.553347, -0.259999)",
        "(0.002208, 1.549305, -0.260547)",
        "(0.002062, 1.541249, -0.261531)",
        "(0.002512, 1.533149, -0.262457)",
        "(0.002990, 1.524728, -0.263141)",
        "(0.003199, 1.515840, -0.263463)",
        "(0.003354, 1.511374, -0.263493)",
        "(0.004234, 1.502412, -0.263414)",
        "(0.005665, 1.493072, -0.263356)",
        "(0.007010, 1.483428, -0.262926)",
        "(0.008821, 1.473788, -0.261694)",
        "(0.009463, 1.468745, -0.260886)",
        "(0.010175, 1.457796, -0.258727)",
        "(0.010685, 1.446612, -0.256409)",
        "(0.010784, 1.435289, -0.253824)",
        "(0.010716, 1.423863, -0.250758)",
        "(0.010913, 1.418270, -0.249219)",
        "(0.012002, 1.407746, -0.246353)",
        "(0.013178, 1.397849, -0.243400)",
        "(0.014306, 1.387797, -0.239660)",
        "(0.015602, 1.378098, -0.235620)",
        "(0.016006, 1.373626, -0.233613)",
        "(0.016602, 1.364831, -0.229443)",
        "(0.016929, 1.356632, -0.224932)",
        "(0.016753, 1.348890, -0.219695)",
        "(0.016577, 1.342005, -0.213853)",
        "(0.016697, 1.339069, -0.210831)",
        "(0.016844, 1.333715, -0.204664)",
        "(0.016750, 1.329647, -0.197749)",
        "(0.016530, 1.325839, -0.190404)",
        "(0.016188, 1.323114, -0.182326)",
        "(0.015984, 1.322028, -0.178228)",
        "(0.015493, 1.320845, -0.169473)",
        "(0.015233, 1.320290, -0.160052)",
        "(0.014987, 1.320313, -0.149953)",
        "(0.015064, 1.321292, -0.139954)",
        "(0.015291, 1.322280, -0.134941)",
        "(0.015714, 1.323954, -0.124731)",
        "(0.016372, 1.325996, -0.114270)",
        "(0.017320, 1.328164, -0.103927)",
        "(0.018442, 1.330086, -0.093642)",
        "(0.019022, 1.330954, -0.088548)",
        "(0.020453, 1.332632, -0.078829)",
        "(0.022015, 1.334184, -0.069828)",
        "(0.023826, 1.335500, -0.061423)",
        "(0.025430, 1.336457, -0.053725)",
        "(0.026150, 1.336886, -0.050329)",
        "(0.027545, 1.337822, -0.044128)",
        "(0.028704, 1.338880, -0.039076)",
        "(0.029506, 1.340416, -0.035497)",
        "(0.029829, 1.342281, -0.032854)",
        "(0.029757, 1.343513, -0.031887)",
        "(0.029312, 1.346716, -0.030429)",
        "(0.028182, 1.351270, -0.029772)",
        "(0.026404, 1.357234, -0.029560)",
        "(0.024264, 1.365213, -0.029841)",
        "(0.023177, 1.369772, -0.029859)",
        "(0.021383, 1.379968, -0.029721)",
        "(0.020076, 1.392084, -0.030086)",
        "(0.019170, 1.405597, -0.030684)",
        "(0.018325, 1.419986, -0.031140)",
        "(0.018024, 1.427395, -0.031202)",
        "(0.017652, 1.442449, -0.031378)",
        "(0.017521, 1.457851, -0.031553)",
        "(0.017377, 1.473162, -0.031607)",
        "(0.017422, 1.488444, -0.032054)",
        "(0.017384, 1.496078, -0.032559)",
        "(0.018136, 1.510940, -0.033533)",
        "(0.019183, 1.525566, -0.034878)",
        "(0.019936, 1.540100, -0.036905)",
        "(0.020554, 1.554107, -0.039425)",
        "(0.020907, 1.560940, -0.040741)",
        "(0.021991, 1.573978, -0.043489)",
        "(0.023057, 1.586106, -0.045833)",
        "(0.023855, 1.597467, -0.048003)",
        "(0.024548, 1.607486, -0.049750)",
        "(0.024868, 1.612313, -0.050472)",
        "(0.025898, 1.621836, -0.052054)",
        "(0.027098, 1.630659, -0.053057)",
        "(0.028343, 1.639025, -0.053815)",
        "(0.030037, 1.647160, -0.054687)",
        "(0.030842, 1.650844, -0.054978)",
        "(0.032474, 1.657714, -0.055473)",
        "(0.034367, 1.664068, -0.056282)",
        "(0.036187, 1.669726, -0.057246)",
        "(0.037639, 1.673986, -0.057472)",
        "(0.038178, 1.675455, -0.057423)",
        "(0.039671, 1.678562, -0.057868)",
        "(0.041633, 1.681213, -0.058979)",
        "(0.042764, 1.682857, -0.060145)",
        "(0.043592, 1.683445, -0.061440)",
        "(0.044257, 1.683572, -0.062503)",
        "(0.045675, 1.683782, -0.065239)",
        "(0.046744, 1.683244, -0.068544)",
        "(0.047111, 1.681974, -0.072565)",
        "(0.046876, 1.680107, -0.077284)",
        "(0.046571, 1.679055, -0.079992)",
        "(0.045695, 1.676434, -0.086231)",
        "(0.045193, 1.673498, -0.093507)",
        "(0.044404, 1.670715, -0.101693)",
        "(0.042392, 1.667228, -0.110107)",
        "(0.041270, 1.665436, -0.114584)",
        "(0.039250, 1.662341, -0.123906)",
        "(0.037302, 1.659474, -0.132989)",
        "(0.035519, 1.656600, -0.141493)",
        "(0.033954, 1.653978, -0.149627)",
        "(0.032530, 1.651748, -0.157336)",
        "(0.031713, 1.650523, -0.160835)",
        "(0.030191, 1.647748, -0.167287)",
        "(0.029339, 1.645181, -0.173233)",
        "(0.028959, 1.642987, -0.178846)",
        "(0.028753, 1.641834, -0.181430)",
        "(0.028160, 1.639359, -0.186387)",
        "(0.027565, 1.636282, -0.190827)",
        "(0.026773, 1.632258, -0.194743)",
        "(0.025800, 1.627577, -0.198211)",
        "(0.025396, 1.625167, -0.199861)",
        "(0.024689, 1.619888, -0.203042)",
        "(0.024259, 1.613871, -0.205972)",
        "(0.023796, 1.607205, -0.208890)",
        "(0.022857, 1.600163, -0.211797)",
        "(0.022550, 1.596551, -0.213235)",
        "(0.022146, 1.589192, -0.216121)",
        "(0.021769, 1.581403, -0.218601)",
        "(0.021073, 1.572966, -0.220510)",
        "(0.020938, 1.564218, -0.221923)",
        "(0.020988, 1.559688, -0.222377)",
        "(0.020417, 1.550457, -0.223148)",
        "(0.019645, 1.541042, -0.223981)",
        "(0.019328, 1.531597, -0.224661)",
        "(0.018765, 1.521763, -0.224782)",
        "(0.018564, 1.516753, -0.224733)",
        "(0.018438, 1.506686, -0.224660)",
        "(0.018478, 1.496444, -0.224422)",
        "(0.018620, 1.486086, -0.224013)",
        "(0.018744, 1.475671, -0.223745)",
        "(0.018971, 1.470463, -0.223545)",
        "(0.019571, 1.460014, -0.222980)",
        "(0.020186, 1.449505, -0.222418)",
        "(0.020747, 1.438953, -0.221881)",
        "(0.021183, 1.428053, -0.221253)",
        "(0.021282, 1.422492, -0.220857)",
        "(0.021030, 1.410777, -0.219761)",
        "(0.020501, 1.398611, -0.218654)",
        "(0.019732, 1.386293, -0.218027)",
        "(0.019119, 1.374145, -0.217741)",
        "(0.018915, 1.368106, -0.217533)",
        "(0.018625, 1.356147, -0.216915)",
        "(0.018465, 1.344229, -0.215773)",
        "(0.018383, 1.332520, -0.214098)",
        "(0.018352, 1.321395, -0.212044)",
        "(0.018401, 1.316205, -0.210795)",
        "(0.018448, 1.306286, -0.208069)",
        "(0.018561, 1.297635, -0.205088)",
        "(0.018239, 1.290500, -0.201913)",
        "(0.017667, 1.283707, -0.197979)",
        "(0.017372, 1.281050, -0.195470)",
        "(0.016922, 1.276694, -0.190663)",
        "(0.016602, 1.274285, -0.185499)",
        "(0.016264, 1.273191, -0.179768)",
        "(0.015850, 1.272926, -0.173133)",
        "(0.015668, 1.273162, -0.169442)",
        "(0.015462, 1.274098, -0.161723)",
        "(0.015327, 1.275428, -0.153280)",
        "(0.015315, 1.277023, -0.144258)",
        "(0.015406, 1.278977, -0.134951)",
        "(0.015483, 1.280092, -0.130288)",
        "(0.015696, 1.282403, -0.120625)",
        "(0.015951, 1.284501, -0.110487)",
        "(0.016360, 1.286310, -0.099816)",
        "(0.017193, 1.288440, -0.089440)",
        "(0.018087, 1.290579, -0.079484)",
        "(0.018500, 1.291495, -0.074523)",
        "(0.019504, 1.293207, -0.064602)",
        "(0.020773, 1.294970, -0.055083)",
        "(0.022185, 1.296899, -0.046644)",
        "(0.022824, 1.297935, -0.042861)",
        "(0.024063, 1.300060, -0.035756)",
        "(0.025208, 1.302534, -0.029736)",
        "(0.026358, 1.305541, -0.024892)",
        "(0.027362, 1.308651, -0.020992)",
        "(0.027722, 1.310256, -0.019417)",
        "(0.028243, 1.313795, -0.016913)",
        "(0.028310, 1.318054, -0.015631)",
        "(0.028177, 1.322802, -0.014998)",
        "(0.027495, 1.328102, -0.014854)",
        "(0.026706, 1.331212, -0.015016)",
        "(0.025170, 1.337698, -0.015068)",
        "(0.023612, 1.345418, -0.015386)",
        "(0.021976, 1.354442, -0.015727)",
        "(0.020369, 1.364218, -0.015758)",
        "(0.019712, 1.369347, -0.015781)",
        "(0.018738, 1.380911, -0.015851)",
        "(0.017864, 1.392728, -0.015498)",
        "(0.017397, 1.405184, -0.014826)",
        "(0.017069, 1.417987, -0.014422)",
        "(0.016931, 1.424433, -0.014205)",
        "(0.016666, 1.437184, -0.013583)",
        "(0.016621, 1.450115, -0.013082)",
        "(0.016485, 1.463343, -0.013039)",
        "(0.016175, 1.476515, -0.013217)",
        "(0.015970, 1.483028, -0.013358)",
        "(0.015600, 1.496106, -0.013946)",
        "(0.015662, 1.509085, -0.014357)",
        "(0.016339, 1.521711, -0.014417)",
        "(0.017642, 1.534437, -0.014573)",
        "(0.018394, 1.540781, -0.014808)",
        "(0.019600, 1.553105, -0.015351)",
        "(0.021280, 1.565104, -0.016148)",
        "(0.023051, 1.576531, -0.017159)",
        "(0.024435, 1.587035, -0.018088)",
        "(0.024969, 1.591888, -0.018515)",
        "(0.025952, 1.601073, -0.019529)",
        "(0.026888, 1.609580, -0.020531)",
        "(0.027937, 1.617329, -0.021718)",
        "(0.028919, 1.624568, -0.023274)",
        "(0.029194, 1.627850, -0.024056)",
        "(0.029446, 1.633673, -0.025506)",
        "(0.030141, 1.639137, -0.027411)",
        "(0.030982, 1.644489, -0.029900)",
        "(0.031256, 1.649423, -0.032662)",
        "(0.031228, 1.651560, -0.034189)",
        "(0.031327, 1.655487, -0.037534)",
        "(0.031396, 1.659011, -0.041219)",
        "(0.031206, 1.661677, -0.045119)",
        "(0.031218, 1.664073, -0.049584)",
        "(0.031177, 1.665067, -0.052064)",
        "(0.030972, 1.666705, -0.057257)",
        "(0.030546, 1.667940, -0.062906)",
        "(0.030192, 1.668836, -0.068891)",
        "(0.029937, 1.669447, -0.075419)",
        "(0.029801, 1.669670, -0.078848)",
        "(0.029369, 1.669981, -0.085737)",
        "(0.028683, 1.670103, -0.092724)",
        "(0.027960, 1.669941, -0.099887)",
        "(0.027333, 1.669590, -0.107194)",
        "(0.027166, 1.669422, -0.110848)",
        "(0.026943, 1.668920, -0.118182)",
        "(0.026758, 1.668021, -0.125619)",
        "(0.026437, 1.666415, -0.132990)",
        "(0.025937, 1.664228, -0.140211)",
        "(0.025631, 1.663054, -0.143778)",
        "(0.024932, 1.660075, -0.150829)",
        "(0.024166, 1.656558, -0.157183)",
        "(0.023283, 1.652554, -0.163452)",
        "(0.022336, 1.647875, -0.169400)",
        "(0.022043, 1.645477, -0.172324)",
        "(0.021638, 1.640424, -0.177921)",
        "(0.020846, 1.634555, -0.182918)",
        "(0.019618, 1.628175, -0.187561)",
        "(0.018639, 1.621516, -0.191822)",
        "(0.018300, 1.618073, -0.193805)",
        "(0.017510, 1.611145, -0.197380)",
        "(0.016451, 1.604008, -0.200665)",
        "(0.015694, 1.596765, -0.203897)",
        "(0.014972, 1.589547, -0.206883)",
        "(0.014467, 1.585846, -0.208141)",
        "(0.013673, 1.578375, -0.210499)",
        "(0.013378, 1.571040, -0.212689)",
        "(0.012921, 1.563559, -0.214329)",
        "(0.012547, 1.556031, -0.215584)",
        "(0.012385, 1.552257, -0.216172)",
        "(0.012062, 1.544724, -0.217224)",
        "(0.011613, 1.537093, -0.218071)",
        "(0.011100, 1.529212, -0.218615)",
        "(0.010731, 1.521228, -0.218785)",
        "(0.010510, 1.517209, -0.218712)",
        "(0.010209, 1.509307, -0.218337)",
        "(0.010302, 1.501526, -0.217704)",
        "(0.010354, 1.493827, -0.216950)",
        "(0.010355, 1.485895, -0.215921)",
        "(0.010602, 1.481871, -0.215256)",
        "(0.010916, 1.473867, -0.213900)",
        "(0.010861, 1.465770, -0.212382)",
        "(0.011061, 1.457789, -0.210821)",
        "(0.011783, 1.450018, -0.209279)",
        "(0.011968, 1.445901, -0.208395)",
        "(0.011947, 1.437230, -0.206396)",
        "(0.011930, 1.428536, -0.204331)",
        "(0.012290, 1.420277, -0.202432)",
        "(0.012360, 1.411820, -0.200335)",
        "(0.012207, 1.407393, -0.199082)",
        "(0.012030, 1.398768, -0.196451)",
        "(0.012039, 1.390648, -0.193577)",
        "(0.012052, 1.382685, -0.190499)",
        "(0.012106, 1.375057, -0.187312)",
        "(0.012089, 1.371405, -0.185661)",
        "(0.011954, 1.364077, -0.182051)",
        "(0.011913, 1.357205, -0.178040)",
        "(0.012081, 1.350648, -0.173825)",
        "(0.012262, 1.344533, -0.169343)",
        "(0.012426, 1.341650, -0.166981)",
        "(0.012766, 1.336072, -0.162204)",
        "(0.012904, 1.330752, -0.157369)",
        "(0.012997, 1.325779, -0.152400)",
        "(0.013118, 1.321278, -0.147389)",
        "(0.013228, 1.319252, -0.144889)",
        "(0.013491, 1.315721, -0.139929)",
        "(0.013638, 1.312477, -0.134740)",
        "(0.013784, 1.309804, -0.129520)",
        "(0.013942, 1.307504, -0.124148)",
        "(0.014037, 1.306562, -0.121391)",
        "(0.014185, 1.305176, -0.116045)",
        "(0.014247, 1.304532, -0.110993)",
        "(0.014271, 1.304450, -0.106082)",
        "(0.014297, 1.304926, -0.101213)",
        "(0.014260, 1.305367, -0.098801)",
        "(0.014262, 1.306517, -0.094039)",
        "(0.014446, 1.308320, -0.089505)",
        "(0.014653, 1.310584, -0.085046)",
        "(0.014793, 1.313301, -0.080924)",
        "(0.014806, 1.314718, -0.078972)",
        "(0.014949, 1.317826, -0.075267)",
        "(0.015211, 1.321184, -0.071761)",
        "(0.015334, 1.324830, -0.068569)",
        "(0.015357, 1.328718, -0.065796)",
        "(0.015283, 1.330724, -0.064574)",
        "(0.015051, 1.334879, -0.062327)",
        "(0.014983, 1.339124, -0.060101)",
        "(0.014911, 1.343562, -0.058113)",
        "(0.014798, 1.348187, -0.056360)",
        "(0.014715, 1.350454, -0.055506)",
        "(0.014678, 1.355061, -0.053857)",
        "(0.014693, 1.359945, -0.052398)",
        "(0.014756, 1.364968, -0.051065)",
        "(0.014870, 1.370077, -0.049962)",
        "(0.014934, 1.372591, -0.049437)",
        "(0.014818, 1.377483, -0.048264)",
        "(0.014577, 1.382283, -0.046945)",
        "(0.014305, 1.387218, -0.045758)",
        "(0.014266, 1.392700, -0.044992)",
        "(0.014250, 1.395654, -0.044758)",
        "(0.014008, 1.401216, -0.044125)",
        "(0.013597, 1.406806, -0.043393)",
        "(0.013585, 1.412750, -0.042916)",
        "(0.013843, 1.418836, -0.042504)",
        "(0.013920, 1.421808, -0.042251)",
        "(0.014006, 1.427725, -0.041807)",
        "(0.014007, 1.433677, -0.041597)",
        "(0.013897, 1.439713, -0.041552)",
        "(0.013943, 1.445962, -0.041756)",
        "(0.014024, 1.449138, -0.041933)",
        "(0.014155, 1.455371, -0.042196)",
        "(0.014360, 1.461461, -0.042416)",
        "(0.014817, 1.467756, -0.043003)",
        "(0.015043, 1.474128, -0.043993)",
        "(0.015090, 1.477278, -0.044518)",
        "(0.015352, 1.483716, -0.045954)",
        "(0.015521, 1.490374, -0.047832)",
        "(0.015625, 1.497066, -0.050037)",
        "(0.016003, 1.503811, -0.052589)",
        "(0.016302, 1.507193, -0.053988)",
        "(0.016839, 1.513908, -0.056817)",
        "(0.017354, 1.520366, -0.059719)",
        "(0.018104, 1.526789, -0.063044)",
        "(0.018723, 1.533090, -0.066732)",
        "(0.018859, 1.536158, -0.068817)",
        "(0.019088, 1.542308, -0.073179)",
        "(0.019290, 1.548391, -0.077875)",
        "(0.019693, 1.554296, -0.082585)",
        "(0.020372, 1.560176, -0.087333)",
        "(0.020633, 1.563034, -0.089711)",
        "(0.021126, 1.568469, -0.094574)",
        "(0.021978, 1.573782, -0.099712)",
        "(0.022897, 1.578843, -0.105013)",
        "(0.023981, 1.583554, -0.110697)",
        "(0.024488, 1.585771, -0.113620)",
        "(0.025297, 1.589569, -0.119835)",
        "(0.025935, 1.592713, -0.126469)",
        "(0.026180, 1.594984, -0.132909)",
        "(0.026421, 1.596403, -0.139575)",
        "(0.026610, 1.596965, -0.143105)",
        "(0.026759, 1.597712, -0.150138)",
        "(0.026632, 1.597828, -0.157124)",
        "(0.027023, 1.597697, -0.164272)",
        "(0.027246, 1.596965, -0.171310)",
        "(0.027036, 1.596212, -0.174715)",
        "(0.026560, 1.594263, -0.181468)",
        "(0.026502, 1.591667, -0.188286)",
        "(0.026016, 1.588203, -0.194796)",
        "(0.025437, 1.584269, -0.201207)",
        "(0.025154, 1.582000, -0.204234)",
        "(0.024751, 1.576923, -0.209880)",
        "(0.024467, 1.570936, -0.215146)",
        "(0.023655, 1.563830, -0.220045)",
        "(0.022473, 1.555957, -0.224860)",
        "(0.021912, 1.551860, -0.227212)",
        "(0.021208, 1.543601, -0.231596)",
        "(0.020275, 1.534929, -0.235404)",
        "(0.019394, 1.525751, -0.239092)",
        "(0.018351, 1.516191, -0.243003)",
        "(0.017745, 1.511246, -0.244938)",
        "(0.016637, 1.501085, -0.248442)",
        "(0.016011, 1.490981, -0.251754)",
        "(0.015696, 1.480806, -0.255026)",
        "(0.014684, 1.469867, -0.257780)",
        "(0.014153, 1.464281, -0.258997)",
        "(0.013814, 1.453128, -0.260985)",
        "(0.013834, 1.442030, -0.262541)",
        "(0.013647, 1.430486, -0.263659)",
        "(0.013864, 1.418705, -0.264569)",
        "(0.014167, 1.412785, -0.264973)",
        "(0.014855, 1.400964, -0.265506)",
        "(0.015283, 1.388993, -0.265761)",
        "(0.015673, 1.376881, -0.265660)",
        "(0.016774, 1.365260, -0.265226)",
        "(0.017433, 1.359730, -0.264858)",
        "(0.018212, 1.348854, -0.263679)",
        "(0.018191, 1.337705, -0.261493)",
        "(0.018364, 1.328155, -0.258770)",
        "(0.018241, 1.319376, -0.255390)",
        "(0.018039, 1.315228, -0.253492)",
        "(0.017663, 1.307673, -0.249076)",
        "(0.017403, 1.301053, -0.243707)",
        "(0.017127, 1.295536, -0.237327)",
        "(0.016883, 1.290401, -0.229834)",
        "(0.016774, 1.288033, -0.225567)",
        "(0.016714, 1.283888, -0.216734)",
        "(0.016476, 1.280455, -0.207260)",
        "(0.016019, 1.277269, -0.196878)",
        "(0.015434, 1.274633, -0.185887)",
        "(0.015160, 1.273744, -0.180347)",
        "(0.014717, 1.273172, -0.169289)",
        "(0.014121, 1.273108, -0.158065)",
        "(0.013338, 1.273589, -0.146472)",
        "(0.012665, 1.275145, -0.134781)",
        "(0.012418, 1.276363, -0.128984)",
        "(0.012012, 1.279467, -0.117762)",
        "(0.011837, 1.283399, -0.107022)",
        "(0.011584, 1.287934, -0.096718)",
        "(0.011427, 1.293252, -0.087214)",
        "(0.011308, 1.296034, -0.082694)",
        "(0.011059, 1.301888, -0.074167)",
        "(0.010844, 1.307722, -0.066038)",
        "(0.010817, 1.313827, -0.058535)",
        "(0.010646, 1.319955, -0.051548)",
        "(0.010560, 1.322999, -0.048233)",
        "(0.010385, 1.329420, -0.042313)",
        "(0.009886, 1.336092, -0.037230)",
        "(0.009108, 1.342791, -0.032597)",
        "(0.008200, 1.349876, -0.028691)",
        "(0.007886, 1.353785, -0.027068)",
        "(0.007284, 1.362059, -0.024444)",
        "(0.006596, 1.370755, -0.022457)",
        "(0.006262, 1.379596, -0.020678)",
        "(0.006115, 1.388444, -0.019075)",
        "(0.006048, 1.392906, -0.018522)",
        "(0.005989, 1.401901, -0.017614)",
        "(0.005932, 1.410848, -0.017073)",
        "(0.005862, 1.419773, -0.016591)",
        "(0.005948, 1.428676, -0.016179)",
        "(0.006102, 1.433181, -0.016103)",
        "(0.006497, 1.442129, -0.016109)",
        "(0.006890, 1.451056, -0.016134)",
        "(0.007591, 1.460075, -0.016370)",
        "(0.008517, 1.469013, -0.016668)",
        "(0.008968, 1.473372, -0.016786)",
        "(0.010038, 1.482045, -0.017176)",
        "(0.011220, 1.490908, -0.018104)",
        "(0.012048, 1.499516, -0.019089)",
        "(0.012742, 1.507739, -0.019996)",
        "(0.013142, 1.511839, -0.020568)",
        "(0.014124, 1.520112, -0.021846)",
        "(0.014818, 1.527985, -0.022980)",
        "(0.015498, 1.535543, -0.024011)",
        "(0.016359, 1.543001, -0.025094)",
        "(0.016841, 1.546754, -0.025710)",
        "(0.017678, 1.554133, -0.027073)",
        "(0.018419, 1.561317, -0.028609)",
        "(0.019146, 1.568126, -0.030291)",
        "(0.020137, 1.574569, -0.032138)",
        "(0.020809, 1.577750, -0.033299)",
        "(0.022057, 1.583902, -0.035962)",
        "(0.023482, 1.589280, -0.038957)",
        "(0.026349, 1.594849, -0.042616)",
        "(0.029858, 1.600557, -0.046941)",
        "(0.031377, 1.603080, -0.049158)",
        "(0.033692, 1.607301, -0.053425)",
        "(0.035206, 1.610773, -0.057557)",
        "(0.036271, 1.613811, -0.061870)",
        "(0.036941, 1.616618, -0.066534)",
        "(0.037125, 1.617880, -0.068918)",
        "(0.037159, 1.620126, -0.073630)",
        "(0.037276, 1.622364, -0.078484)",
        "(0.037783, 1.624672, -0.083464)",
        "(0.038435, 1.627070, -0.088651)",
        "(0.038671, 1.628213, -0.091252)",
        "(0.039021, 1.630140, -0.096390)",
        "(0.039424, 1.631952, -0.101499)",
        "(0.039923, 1.633683, -0.106878)",
        "(0.040486, 1.635301, -0.112365)",
        "(0.040745, 1.635918, -0.115169)",
        "(0.041376, 1.636992, -0.120671)",
        "(0.042457, 1.637919, -0.126321)",
        "(0.043747, 1.638708, -0.132210)",
        "(0.044629, 1.639061, -0.138324)",
        "(0.044882, 1.639116, -0.141467)",
        "(0.045201, 1.638981, -0.147915)",
        "(0.045216, 1.638501, -0.154566)",
        "(0.045265, 1.637748, -0.161409)",
        "(0.045391, 1.636668, -0.168219)",
        "(0.045390, 1.635843, -0.171578)",
        "(0.045436, 1.633793, -0.178287)",
        "(0.045570, 1.631319, -0.185010)",
        "(0.045446, 1.628235, -0.191703)",
        "(0.045050, 1.624403, -0.198466)",
        "(0.044895, 1.622229, -0.201734)",
        "(0.044677, 1.617125, -0.207844)",
        "(0.044611, 1.611214, -0.213534)",
        "(0.045009, 1.605213, -0.219461)",
        "(0.045618, 1.598786, -0.225636)",
        "(0.045834, 1.595210, -0.228805)",
        "(0.046283, 1.587821, -0.235227)",
        "(0.046402, 1.580071, -0.241732)",
        "(0.046087, 1.571981, -0.248088)",
        "(0.045748, 1.563665, -0.254501)",
        "(0.045623, 1.559514, -0.257745)",
        "(0.045213, 1.551187, -0.264275)",
        "(0.044378, 1.542394, -0.270465)",
        "(0.043627, 1.533595, -0.276225)",
        "(0.043234, 1.525028, -0.281366)",
        "(0.043065, 1.520764, -0.283725)",
        "(0.042469, 1.512084, -0.287876)",
        "(0.041793, 1.503324, -0.291219)",
        "(0.041048, 1.494492, -0.293747)",
        "(0.040417, 1.485606, -0.295606)",
        "(0.040270, 1.481206, -0.296210)",
        "(0.039706, 1.472174, -0.296908)",
        "(0.038492, 1.462456, -0.296861)",
        "(0.037045, 1.452439, -0.296639)",
        "(0.035849, 1.442609, -0.296002)",
        "(0.035246, 1.437825, -0.295520)",
        "(0.033890, 1.428187, -0.294096)",
        "(0.032411, 1.418371, -0.292081)",
        "(0.030733, 1.408680, -0.289218)",
        "(0.028992, 1.399203, -0.285857)",
        "(0.028163, 1.394539, -0.284003)",
        "(0.026715, 1.385245, -0.279511)",
        "(0.025344, 1.376087, -0.273950)",
        "(0.023770, 1.366840, -0.267380)",
        "(0.022559, 1.357815, -0.260205)",
        "(0.022085, 1.353437, -0.256608)",
        "(0.021173, 1.344824, -0.249008)",
        "(0.020465, 1.336574, -0.240685)",
        "(0.019744, 1.328916, -0.232425)",
        "(0.019131, 1.321984, -0.224163)",
        "(0.018826, 1.318787, -0.220061)",
        "(0.018229, 1.313015, -0.211984)",
        "(0.017676, 1.308170, -0.203832)",
        "(0.016965, 1.303807, -0.195265)",
        "(0.016693, 1.300751, -0.186271)",
        "(0.016697, 1.299798, -0.181796)",
        "(0.016609, 1.298510, -0.172925)",
        "(0.016417, 1.298245, -0.163857)",
        "(0.016163, 1.298600, -0.154866)",
        "(0.015951, 1.299618, -0.146085)",
        "(0.015824, 1.300593, -0.141891)",
        "(0.015483, 1.302715, -0.133418)",
        "(0.015297, 1.305051, -0.124408)",
        "(0.015395, 1.307962, -0.115227)",
        "(0.015398, 1.311673, -0.106702)",
        "(0.015467, 1.313818, -0.102738)",
        "(0.015625, 1.318278, -0.094891)",
        "(0.015856, 1.323025, -0.087159)",
        "(0.016324, 1.327940, -0.079579)",
        "(0.016842, 1.333050, -0.072416)",
        "(0.017250, 1.335708, -0.069040)",
        "(0.018014, 1.340877, -0.062396)",
        "(0.018709, 1.345872, -0.056094)",
        "(0.019365, 1.350963, -0.050432)",
        "(0.019811, 1.355747, -0.045264)",
        "(0.020019, 1.358118, -0.042818)",
        "(0.020243, 1.362863, -0.038414)",
        "(0.020545, 1.367530, -0.034371)",
        "(0.020757, 1.372374, -0.030663)",
        "(0.020914, 1.377139, -0.027828)",
        "(0.020981, 1.379602, -0.026475)",
        "(0.021166, 1.384679, -0.023989)",
        "(0.021312, 1.390152, -0.021905)",
        "(0.021306, 1.395890, -0.020080)",
        "(0.021067, 1.401703, -0.018236)",
        "(0.021052, 1.404876, -0.017533)",
        "(0.021060, 1.411509, -0.016393)",
        "(0.020855, 1.418094, -0.015048)",
        "(0.020652, 1.424990, -0.013792)",
        "(0.020730, 1.432426, -0.012969)",
        "(0.020767, 1.436162, -0.012539)",
        "(0.020807, 1.443631, -0.011590)",
        "(0.021008, 1.451404, -0.010791)",
        "(0.021338, 1.459623, -0.010569)",
        "(0.021762, 1.468121, -0.011123)",
        "(0.021874, 1.472432, -0.011585)",
        "(0.022109, 1.481098, -0.012569)",
        "(0.022580, 1.489661, -0.013482)",
        "(0.022873, 1.498155, -0.014084)",
        "(0.023341, 1.506682, -0.014667)",
        "(0.023615, 1.510987, -0.015135)",
        "(0.024301, 1.519991, -0.016227)",
        "(0.025363, 1.529487, -0.017276)",
        "(0.026931, 1.538981, -0.018248)",
        "(0.028555, 1.548422, -0.019505)",
        "(0.029292, 1.553183, -0.020350)",
        "(0.030422, 1.562554, -0.022246)",
        "(0.031111, 1.571493, -0.024524)",
        "(0.031767, 1.580239, -0.027408)",
        "(0.032441, 1.588632, -0.030774)",
        "(0.032736, 1.592623, -0.032428)",
        "(0.033551, 1.600310, -0.036177)",
        "(0.034703, 1.607980, -0.040453)",
        "(0.035589, 1.615137, -0.045180)",
        "(0.036482, 1.621627, -0.050483)",
        "(0.036976, 1.624705, -0.053339)",
        "(0.037795, 1.630577, -0.059507)",
        "(0.038298, 1.635976, -0.066259)",
        "(0.038722, 1.640779, -0.073412)",
        "(0.039149, 1.644841, -0.080867)",
        "(0.039273, 1.646710, -0.084733)",
        "(0.039146, 1.650123, -0.092702)",
        "(0.038876, 1.653029, -0.101077)",
        "(0.038792, 1.655508, -0.109642)",
        "(0.038910, 1.657744, -0.118177)",
        "(0.038945, 1.658722, -0.122418)",
        "(0.039005, 1.660460, -0.131131)",
        "(0.038785, 1.661737, -0.140199)",
        "(0.038047, 1.662357, -0.149216)",
        "(0.037491, 1.662804, -0.158471)",
        "(0.037408, 1.663088, -0.163165)",
        "(0.037187, 1.663313, -0.172532)",
        "(0.036797, 1.662803, -0.181630)",
        "(0.036470, 1.661652, -0.190263)",
        "(0.036428, 1.660302, -0.198760)",
        "(0.036489, 1.659459, -0.203021)",
        "(0.036610, 1.657153, -0.211394)",
        "(0.036593, 1.653994, -0.219307)",
        "(0.036684, 1.650414, -0.226954)",
        "(0.036451, 1.646118, -0.234413)",
        "(0.036310, 1.643568, -0.238017)",
        "(0.036207, 1.638232, -0.245150)",
        "(0.036129, 1.632693, -0.252129)",
        "(0.035628, 1.626272, -0.258702)",
        "(0.034972, 1.618859, -0.264783)",
        "(0.034708, 1.615077, -0.267762)",
        "(0.033974, 1.607386, -0.273637)",
        "(0.033129, 1.599602, -0.279454)",
        "(0.032443, 1.591598, -0.285174)",
        "(0.031504, 1.583247, -0.290583)",
        "(0.030772, 1.578856, -0.293231)",
        "(0.029019, 1.569661, -0.298246)",
        "(0.027177, 1.560179, -0.302405)",
        "(0.025465, 1.550062, -0.305367)",
        "(0.024057, 1.539429, -0.307402)",
        "(0.023207, 1.533913, -0.308121)",
        "(0.020969, 1.522381, -0.309045)",
        "(0.018770, 1.510421, -0.309191)",
        "(0.017025, 1.498545, -0.308637)",
        "(0.015550, 1.487054, -0.307218)",
        "(0.014820, 1.481358, -0.306331)",
        "(0.013317, 1.469875, -0.304186)",
        "(0.011620, 1.458139, -0.301217)",
        "(0.009975, 1.446694, -0.297702)",
        "(0.008253, 1.435404, -0.294204)",
        "(0.007228, 1.429669, -0.292343)",
        "(0.005094, 1.418060, -0.288069)",
        "(0.003495, 1.406681, -0.283485)",
        "(0.002169, 1.396049, -0.279064)",
        "(0.000743, 1.385735, -0.274684)",
        "(0.000152, 1.380793, -0.272406)",
        "(-0.000785, 1.371482, -0.267607)",
        "(-0.001843, 1.362458, -0.262434)",
        "(-0.003087, 1.353573, -0.256808)",
        "(-0.004301, 1.344978, -0.250743)",
        "(-0.004823, 1.341009, -0.247577)",
        "(-0.005740, 1.333525, -0.240991)",
        "(-0.006651, 1.326531, -0.233793)",
        "(-0.007295, 1.320259, -0.225912)",
        "(-0.007903, 1.314571, -0.217778)",
        "(-0.008185, 1.311760, -0.213566)",
        "(-0.008515, 1.306517, -0.204631)",
        "(-0.008723, 1.301619, -0.195046)",
        "(-0.009091, 1.297392, -0.184520)",
        "(-0.009108, 1.294235, -0.173937)",
        "(-0.009024, 1.292987, -0.168644)",
        "(-0.008624, 1.291420, -0.158232)",
        "(-0.008159, 1.290697, -0.147938)",
        "(-0.007419, 1.290499, -0.137530)",
        "(-0.006556, 1.290501, -0.126855)",
        "(-0.005988, 1.290751, -0.121506)",
        "(-0.004780, 1.291405, -0.111081)",
        "(-0.003596, 1.292378, -0.101122)",
        "(-0.002418, 1.293879, -0.091665)",
        "(-0.001250, 1.296237, -0.083070)",
        "(-0.000695, 1.297529, -0.078900)",
        "(0.000318, 1.300678, -0.071313)",
        "(0.001422, 1.304356, -0.064220)",
        "(0.002344, 1.308558, -0.057674)",
        "(0.003160, 1.313142, -0.051545)",
        "(0.003486, 1.315613, -0.048666)",
        "(0.004159, 1.321157, -0.043438)",
        "(0.004802, 1.327826, -0.039033)",
        "(0.005356, 1.335020, -0.035219)",
        "(0.005721, 1.343318, -0.032386)",
        "(0.005840, 1.347439, -0.030989)",
        "(0.006110, 1.356055, -0.028628)",
        "(0.006551, 1.365278, -0.026857)",
        "(0.006661, 1.374554, -0.025363)",
        "(0.006727, 1.384007, -0.024221)",
        "(0.006821, 1.388928, -0.023861)",
        "(0.006973, 1.399029, -0.023527)",
        "(0.006857, 1.409055, -0.023422)",
        "(0.006900, 1.419301, -0.023767)",
        "(0.007087, 1.429711, -0.024295)",
        "(0.007224, 1.434921, -0.024558)",
        "(0.007624, 1.445421, -0.025133)",
        "(0.007931, 1.455871, -0.025775)",
        "(0.007958, 1.465719, -0.026066)",
        "(0.008071, 1.475281, -0.026211)",
        "(0.008196, 1.480126, -0.026251)",
        "(0.008651, 1.489587, -0.025987)",
        "(0.009229, 1.498773, -0.025570)",
        "(0.010134, 1.508220, -0.025302)",
        "(0.010673, 1.517278, -0.025027)",
        "(0.010841, 1.521600, -0.024947)",
        "(0.011234, 1.530205, -0.024988)",
        "(0.011277, 1.538092, -0.024958)",
        "(0.011006, 1.545269, -0.024769)",
        "(0.011247, 1.552647, -0.024912)",
        "(0.011370, 1.556303, -0.025053)",
        "(0.011634, 1.563125, -0.025272)",
        "(0.012204, 1.569780, -0.025636)",
        "(0.013097, 1.576358, -0.026363)",
        "(0.013649, 1.582548, -0.027423)",
        "(0.013853, 1.585575, -0.028059)",
        "(0.014133, 1.591315, -0.029634)",
        "(0.014210, 1.596393, -0.031139)",
        "(0.014258, 1.601112, -0.032935)",
        "(0.014279, 1.605769, -0.035248)",
        "(0.014329, 1.608097, -0.036570)",
        "(0.014640, 1.612857, -0.039748)",
        "(0.014955, 1.617697, -0.043591)",
        "(0.015236, 1.622043, -0.047671)",
        "(0.015669, 1.626222, -0.052162)",
        "(0.015971, 1.628371, -0.054504)",
        "(0.016525, 1.632555, -0.059440)",
        "(0.016915, 1.636406, -0.064721)",
        "(0.017236, 1.639922, -0.070472)",
        "(0.017791, 1.643393, -0.076715)",
        "(0.018298, 1.645261, -0.080032)",
        "(0.019300, 1.648839, -0.086966)",
        "(0.020005, 1.651849, -0.094281)",
        "(0.020490, 1.654358, -0.101922)",
        "(0.020820, 1.656381, -0.109890)",
        "(0.021022, 1.657285, -0.113973)",
        "(0.021616, 1.658936, -0.122460)",
        "(0.022116, 1.660132, -0.130996)",
        "(0.022537, 1.660969, -0.139404)",
        "(0.023066, 1.661374, -0.147732)",
        "(0.023305, 1.661330, -0.151892)",
        "(0.023551, 1.660758, -0.160185)",
        "(0.023729, 1.659530, -0.167947)",
        "(0.024389, 1.658145, -0.175308)",
        "(0.025528, 1.656242, -0.182088)",
        "(0.026021, 1.655082, -0.185284)",
        "(0.026884, 1.652231, -0.191124)",
        "(0.028209, 1.649409, -0.196665)",
        "(0.029937, 1.646580, -0.201996)",
        "(0.031216, 1.643100, -0.207059)",
        "(0.031621, 1.641036, -0.209431)",
        "(0.031686, 1.635968, -0.213563)",
        "(0.031635, 1.630147, -0.217609)",
        "(0.031570, 1.624049, -0.221753)",
        "(0.030797, 1.617212, -0.225708)",
        "(0.030402, 1.613675, -0.227654)",
        "(0.029485, 1.606405, -0.231566)",
        "(0.028591, 1.599012, -0.235405)",
        "(0.027859, 1.591679, -0.239470)",
        "(0.027136, 1.584247, -0.243525)",
        "(0.026649, 1.580359, -0.245373)",
        "(0.025707, 1.572072, -0.248501)",
        "(0.024940, 1.563609, -0.251305)",
        "(0.024238, 1.555004, -0.253750)",
        "(0.023336, 1.546021, -0.255966)",
        "(0.022923, 1.541456, -0.256920)",
        "(0.021850, 1.532171, -0.258376)",
        "(0.020686, 1.522677, -0.259201)",
        "(0.019869, 1.513262, -0.259679)",
        "(0.019727, 1.504153, -0.259925)",
        "(0.019815, 1.499626, -0.259793)",
        "(0.020137, 1.490188, -0.258542)",
        "(0.020088, 1.480229, -0.255884)",
        "(0.020203, 1.471052, -0.252909)",
        "(0.020456, 1.462428, -0.250011)",
        "(0.020384, 1.458059, -0.248495)",
        "(0.020177, 1.449220, -0.245310)",
        "(0.019827, 1.440867, -0.242060)",
        "(0.019168, 1.432826, -0.238652)",
        "(0.018090, 1.424616, -0.234890)",
        "(0.017529, 1.420516, -0.232911)",
        "(0.016453, 1.412653, -0.228891)",
        "(0.015622, 1.405303, -0.224632)",
        "(0.014673, 1.398058, -0.219998)",
        "(0.013810, 1.391014, -0.215082)",
        "(0.013433, 1.387771, -0.212596)",
        "(0.012863, 1.382056, -0.207658)",
        "(0.012091, 1.376404, -0.202351)",
        "(0.011059, 1.370391, -0.196411)",
        "(0.009987, 1.364435, -0.190095)",
        "(0.009524, 1.361688, -0.186832)",
        "(0.008636, 1.356506, -0.180218)",
        "(0.007753, 1.351544, -0.173413)",
        "(0.007018, 1.347089, -0.166647)",
        "(0.006394, 1.343270, -0.159973)",
        "(0.006008, 1.341487, -0.156582)",
        "(0.005336, 1.338371, -0.149819)",
        "(0.004769, 1.335772, -0.143096)",
        "(0.004229, 1.333774, -0.136379)",
        "(0.003842, 1.332518, -0.129775)",
        "(0.003714, 1.332220, -0.126600)",
        "(0.003517, 1.331958, -0.120395)",
        "(0.003307, 1.332325, -0.114535)",
        "(0.002939, 1.333510, -0.109170)",
        "(0.002524, 1.334965, -0.103723)",
        "(0.002347, 1.335895, -0.101053)",
        "(0.002097, 1.338552, -0.096184)",
        "(0.001917, 1.341624, -0.091564)",
        "(0.001668, 1.345088, -0.087178)",
        "(0.001559, 1.349030, -0.083000)",
        "(0.001611, 1.351155, -0.081014)",
        "(0.001649, 1.355592, -0.077190)",
        "(0.001660, 1.360374, -0.073748)",
        "(0.001546, 1.365266, -0.070683)",
        "(0.001367, 1.370211, -0.067828)",
        "(0.001231, 1.372719, -0.066505)",
        "(0.000948, 1.377775, -0.063933)",
        "(0.000796, 1.382975, -0.061503)",
        "(0.000551, 1.388468, -0.059193)",
        "(0.000291, 1.393996, -0.056784)",
        "(0.000241, 1.396785, -0.055523)",
        "(0.000213, 1.402471, -0.052922)",
        "(0.000128, 1.408550, -0.050557)",
        "(0.000230, 1.415047, -0.048516)",
        "(0.000500, 1.421644, -0.046554)",
        "(0.000666, 1.425032, -0.045628)",
        "(0.001036, 1.432080, -0.044080)",
        "(0.001453, 1.439239, -0.042750)",
        "(0.001714, 1.446422, -0.041228)",
        "(0.002150, 1.454120, -0.039817)",
        "(0.002432, 1.458155, -0.039174)",
        "(0.003163, 1.466523, -0.038006)",
        "(0.004077, 1.475229, -0.037125)",
        "(0.004914, 1.484089, -0.036256)",
        "(0.005813, 1.492797, -0.035299)",
        "(0.006310, 1.497205, -0.034929)",
        "(0.007257, 1.506007, -0.034449)",
        "(0.008039, 1.514673, -0.033918)",
        "(0.008731, 1.523358, -0.033578)",
        "(0.009662, 1.532163, -0.033452)",
        "(0.010017, 1.536442, -0.033371)",
        "(0.010585, 1.544709, -0.033183)",
        "(0.011125, 1.553092, -0.033271)",
        "(0.011734, 1.561634, -0.033782)",
        "(0.012200, 1.570190, -0.034911)",
        "(0.012517, 1.574540, -0.035700)",
        "(0.013050, 1.583112, -0.037818)",
        "(0.013086, 1.591177, -0.040106)",
        "(0.013155, 1.598824, -0.042765)",
        "(0.013303, 1.606094, -0.045956)",
        "(0.013247, 1.609518, -0.047728)",
        "(0.012963, 1.616083, -0.051506)",
        "(0.012651, 1.622093, -0.055811)",
        "(0.012884, 1.627759, -0.060696)",
        "(0.013286, 1.633218, -0.065984)",
        "(0.013402, 1.635848, -0.068683)",
        "(0.013764, 1.640801, -0.074443)",
        "(0.014429, 1.645462, -0.080831)",
        "(0.014960, 1.649651, -0.087549)",
        "(0.015229, 1.653406, -0.094652)",
        "(0.015453, 1.655144, -0.098455)",
        "(0.015661, 1.658164, -0.106313)",
        "(0.015378, 1.660541, -0.114249)",
        "(0.014591, 1.662395, -0.122323)",
        "(0.013362, 1.663203, -0.130383)",
        "(0.012587, 1.663218, -0.134223)",
        "(0.010774, 1.661851, -0.141430)",
        "(0.009544, 1.659692, -0.148225)",
        "(0.008502, 1.657142, -0.154911)",
        "(0.007508, 1.653832, -0.161356)",
        "(0.006990, 1.652081, -0.164586)",
        "(0.005808, 1.648004, -0.170950)",
        "(0.004776, 1.643365, -0.176875)",
        "(0.003702, 1.638204, -0.182382)",
        "(0.002674, 1.632624, -0.187613)",
        "(0.002203, 1.629668, -0.190124)",
        "(0.001250, 1.623653, -0.195041)",
        "(0.000477, 1.617493, -0.200037)",
        "(-0.000165, 1.611149, -0.205078)",
        "(-0.000700, 1.604784, -0.210092)",
        "(-0.000866, 1.601623, -0.212669)",
        "(-0.000864, 1.595269, -0.217941)",
        "(-0.000906, 1.588694, -0.223113)",
        "(-0.001429, 1.581513, -0.227904)",
        "(-0.001753, 1.574147, -0.232633)",
        "(-0.001832, 1.570472, -0.235010)",
        "(-0.002562, 1.562504, -0.239327)",
        "(-0.004200, 1.553652, -0.242896)",
        "(-0.005139, 1.544782, -0.245858)",
        "(-0.006340, 1.536555, -0.248131)",
        "(-0.006994, 1.532367, -0.249063)",
        "(-0.007897, 1.524091, -0.250627)",
        "(-0.008325, 1.516024, -0.251926)",
        "(-0.008411, 1.507857, -0.252571)",
        "(-0.008889, 1.499563, -0.252914)",
        "(-0.009231, 1.495343, -0.252936)",
        "(-0.009817, 1.486957, -0.252926)",
        "(-0.010033, 1.478802, -0.252768)",
        "(-0.010117, 1.470757, -0.252360)",
        "(-0.010176, 1.462542, -0.251823)",
        "(-0.010259, 1.458389, -0.251711)",
        "(-0.009823, 1.450467, -0.251345)",
        "(-0.008855, 1.442411, -0.250553)",
        "(-0.008203, 1.433834, -0.249407)",
        "(-0.007659, 1.424635, -0.247625)",
        "(-0.007419, 1.419884, -0.246611)",
        "(-0.006477, 1.410586, -0.244500)",
        "(-0.005210, 1.401573, -0.242463)",
        "(-0.004403, 1.392237, -0.239974)",
        "(-0.003531, 1.382862, -0.237166)",
        "(-0.002889, 1.378368, -0.235765)",
        "(-0.001643, 1.369626, -0.232911)",
        "(-0.000825, 1.360755, -0.229779)",
        "(0.000138, 1.352037, -0.226393)",
        "(0.001404, 1.343479, -0.223053)",
        "(0.002080, 1.339452, -0.221636)",
        "(0.003237, 1.331842, -0.219572)",
        "(0.004372, 1.325091, -0.218025)",
        "(0.005349, 1.318789, -0.216560)",
        "(0.006291, 1.313003, -0.214738)",
        "(0.006791, 1.310162, -0.213587)",
        "(0.007702, 1.304491, -0.210764)",
        "(0.008892, 1.299407, -0.207201)",
        "(0.009894, 1.295016, -0.203554)",
        "(0.010792, 1.291317, -0.199216)",
        "(0.011223, 1.289448, -0.196679)",
        "(0.012118, 1.286406, -0.190698)",
        "(0.013178, 1.284409, -0.184344)",
        "(0.013960, 1.283122, -0.177620)",
        "(0.014443, 1.282474, -0.170469)",
        "(0.014655, 1.282569, -0.166691)",
        "(0.015215, 1.283817, -0.159132)",
        "(0.015760, 1.286101, -0.151591)",
        "(0.016102, 1.288864, -0.143998)",
        "(0.016237, 1.292354, -0.136256)",
        "(0.016288, 1.294216, -0.132323)",
        "(0.016456, 1.298533, -0.124611)",
        "(0.016576, 1.303537, -0.117357)",
        "(0.016675, 1.308871, -0.110298)",
        "(0.016698, 1.314578, -0.103383)",
        "(0.016716, 1.317710, -0.100139)",
        "(0.016559, 1.324320, -0.094079)",
        "(0.016466, 1.331393, -0.088642)",
        "(0.016319, 1.339189, -0.084024)",
        "(0.016074, 1.347647, -0.080022)",
        "(0.015958, 1.352125, -0.078271)",
        "(0.015599, 1.361402, -0.075102)",
        "(0.015383, 1.370637, -0.071831)",
        "(0.015311, 1.380253, -0.069044)",
        "(0.015331, 1.390095, -0.066503)",
        "(0.015385, 1.395009, -0.065167)",
        "(0.015627, 1.405039, -0.062677)",
        "(0.015954, 1.415384, -0.060556)",
        "(0.016158, 1.425526, -0.058568)",
        "(0.016425, 1.435948, -0.057049)",
        "(0.016627, 1.441235, -0.056432)",
        "(0.016770, 1.451552, -0.055109)",
        "(0.016845, 1.461825, -0.053966)",
        "(0.017221, 1.471894, -0.052559)",
        "(0.017683, 1.481908, -0.051243)",
        "(0.018001, 1.486904, -0.050650)",
        "(0.018677, 1.496828, -0.049493)",
        "(0.019266, 1.506458, -0.048506)",
        "(0.019937, 1.516297, -0.047718)",
        "(0.020631, 1.525866, -0.047246)",
        "(0.020962, 1.530608, -0.047211)",
        "(0.021497, 1.540206, -0.047621)",
        "(0.021808, 1.549711, -0.048314)",
        "(0.022222, 1.558872, -0.049435)",
        "(0.023031, 1.567907, -0.050734)",
        "(0.023366, 1.572226, -0.051289)",
        "(0.024282, 1.580513, -0.052326)",
        "(0.025637, 1.588863, -0.053805)",
        "(0.026872, 1.596966, -0.055707)",
        "(0.027582, 1.604601, -0.058019)",
        "(0.027916, 1.608364, -0.059341)",
        "(0.028498, 1.615883, -0.062403)",
        "(0.028984, 1.623272, -0.065898)",
        "(0.029315, 1.630177, -0.069691)",
        "(0.029863, 1.636980, -0.074066)",
        "(0.030174, 1.640348, -0.076352)",
        "(0.031168, 1.647024, -0.081523)",
        "(0.032575, 1.653660, -0.087327)",
        "(0.033959, 1.659832, -0.093408)",
        "(0.035369, 1.665447, -0.099937)",
        "(0.036095, 1.668220, -0.103692)",
        "(0.037363, 1.673514, -0.111616)",
        "(0.038126, 1.677814, -0.119781)",
        "(0.038978, 1.681386, -0.128253)",
        "(0.040259, 1.684650, -0.137240)",
        "(0.040930, 1.686065, -0.141808)",
        "(0.041921, 1.688074, -0.150945)",
        "(0.042711, 1.689331, -0.160014)",
        "(0.043750, 1.689920, -0.169388)",
        "(0.044467, 1.689586, -0.178704)",
        "(0.044685, 1.689153, -0.183238)",
        "(0.044859, 1.686926, -0.191843)",
        "(0.045407, 1.684205, -0.200231)",
        "(0.046011, 1.680764, -0.208404)",
        "(0.046486, 1.676445, -0.216370)",
        "(0.046676, 1.673502, -0.220039)",
        "(0.046970, 1.667673, -0.227586)",
        "(0.046714, 1.661434, -0.235272)",
        "(0.045734, 1.654368, -0.242970)",
        "(0.044555, 1.646146, -0.250068)",
        "(0.043974, 1.642101, -0.253400)",
        "(0.042947, 1.633795, -0.259493)",
        "(0.042391, 1.625378, -0.265274)",
        "(0.041892, 1.616698, -0.270909)",
        "(0.041085, 1.607746, -0.276239)",
        "(0.040737, 1.603223, -0.278667)",
        "(0.040206, 1.594262, -0.283335)",
        "(0.039215, 1.584845, -0.287658)",
        "(0.038092, 1.574990, -0.291418)",
        "(0.036744, 1.565412, -0.294859)",
        "(0.036014, 1.560798, -0.296427)",
        "(0.034554, 1.551778, -0.299041)",
        "(0.033224, 1.542788, -0.301147)",
        "(0.031806, 1.534340, -0.302755)",
        "(0.030049, 1.525898, -0.303607)",
        "(0.029140, 1.521647, -0.303690)",
        "(0.027668, 1.513422, -0.303171)",
        "(0.026416, 1.505601, -0.302065)",
        "(0.025222, 1.498125, -0.300314)",
        "(0.024109, 1.490535, -0.297721)",
        "(0.023548, 1.486602, -0.296208)",
        "(0.022536, 1.478721, -0.292808)",
        "(0.021533, 1.470953, -0.289103)",
        "(0.020424, 1.463331, -0.284972)",
        "(0.019244, 1.455642, -0.280607)",
        "(0.018721, 1.451843, -0.278291)",
        "(0.017803, 1.444311, -0.273308)",
        "(0.016967, 1.436951, -0.267912)",
        "(0.016021, 1.429807, -0.262348)",
        "(0.015367, 1.423119, -0.256656)",
        "(0.015289, 1.420056, -0.253750)",
        "(0.015316, 1.414107, -0.247936)",
        "(0.015315, 1.408354, -0.241791)",
        "(0.015402, 1.402712, -0.235344)",
        "(0.015678, 1.397193, -0.228999)",
        "(0.015887, 1.394548, -0.225873)",
        "(0.016316, 1.389331, -0.219555)",
        "(0.016393, 1.384075, -0.213132)",
        "(0.016517, 1.379098, -0.206567)",
        "(0.016562, 1.374364, -0.199796)",
        "(0.016602, 1.372113, -0.196401)",
        "(0.016795, 1.368165, -0.189768)",
        "(0.017066, 1.364478, -0.183215)",
        "(0.017337, 1.361164, -0.176542)",
        "(0.017614, 1.358214, -0.169974)",
        "(0.017718, 1.356933, -0.166782)",
        "(0.018010, 1.354758, -0.160578)",
        "(0.018394, 1.353032, -0.154194)",
        "(0.018761, 1.351862, -0.148280)",
        "(0.019347, 1.351121, -0.142576)",
        "(0.019620, 1.350746, -0.139717)",
        "(0.020204, 1.350101, -0.133986)",
        "(0.020819, 1.349578, -0.128300)",
        "(0.021464, 1.349303, -0.122894)",
        "(0.021989, 1.349015, -0.117598)",
        "(0.022232, 1.348902, -0.115058)",
        "(0.022661, 1.348753, -0.110216)",
        "(0.022979, 1.348529, -0.105507)",
        "(0.023207, 1.348242, -0.101003)",
        "(0.023370, 1.348071, -0.096694)",
        "(0.023466, 1.348031, -0.094589)",
        "(0.023867, 1.348162, -0.090497)",
        "(0.024165, 1.348503, -0.086654)",
        "(0.024332, 1.349017, -0.082914)",
        "(0.024622, 1.349871, -0.079267)",
        "(0.024836, 1.350606, -0.077492)",
        "(0.025220, 1.352404, -0.074077)",
        "(0.025408, 1.354303, -0.070712)",
        "(0.025782, 1.356491, -0.067297)",
        "(0.025951, 1.358981, -0.064069)",
        "(0.026032, 1.360382, -0.062525)",
        "(0.026107, 1.363716, -0.059853)",
        "(0.026069, 1.367573, -0.057624)",
        "(0.025972, 1.371682, -0.055480)",
        "(0.025866, 1.376245, -0.053536)",
        "(0.025804, 1.378710, -0.052662)",
        "(0.025779, 1.383893, -0.050873)",
        "(0.025646, 1.389192, -0.049011)",
        "(0.025561, 1.394944, -0.047190)",
        "(0.025566, 1.401263, -0.045507)",
        "(0.025585, 1.404521, -0.044644)",
        "(0.025848, 1.411347, -0.042995)",
        "(0.026369, 1.418753, -0.041456)",
        "(0.026449, 1.426196, -0.039885)",
        "(0.026649, 1.433580, -0.037945)",
        "(0.026930, 1.437460, -0.036976)",
        "(0.027633, 1.445685, -0.035254)",
        "(0.028311, 1.454141, -0.033774)",
        "(0.029494, 1.462830, -0.032713)",
        "(0.030168, 1.471370, -0.031786)",
        "(0.030441, 1.475661, -0.031367)",
        "(0.031343, 1.484214, -0.030768)",
        "(0.032440, 1.492619, -0.030511)",
        "(0.032889, 1.500854, -0.030353)",
        "(0.033441, 1.508850, -0.030329)",
        "(0.033736, 1.512854, -0.030438)",
        "(0.034354, 1.521033, -0.031040)",
        "(0.035060, 1.529189, -0.031946)",
        "(0.035906, 1.537035, -0.032782)",
        "(0.036724, 1.544857, -0.033659)",
        "(0.037182, 1.548705, -0.034212)",
        "(0.038343, 1.556548, -0.035515)",
        "(0.039527, 1.564468, -0.037118)",
        "(0.040894, 1.572304, -0.038808)",
        "(0.042318, 1.579901, -0.040475)",
        "(0.043134, 1.583688, -0.041347)",
        "(0.044915, 1.591157, -0.043283)",
        "(0.046538, 1.598250, -0.045482)",
        "(0.048076, 1.604967, -0.047965)",
        "(0.049469, 1.611485, -0.050964)",
        "(0.050088, 1.614682, -0.052604)",
        "(0.051063, 1.620711, -0.056028)",
        "(0.051885, 1.626456, -0.059588)",
        "(0.052634, 1.631713, -0.063331)",
        "(0.053200, 1.636536, -0.066975)",
        "(0.053554, 1.638929, -0.068782)",
        "(0.054548, 1.643814, -0.072606)",
        "(0.055638, 1.648558, -0.076721)",
        "(0.056493, 1.652979, -0.080797)",
        "(0.057415, 1.657207, -0.085151)",
        "(0.057880, 1.659313, -0.087479)",
        "(0.058690, 1.663201, -0.092344)",
        "(0.059074, 1.666600, -0.097334)",
        "(0.059471, 1.669692, -0.102622)",
        "(0.059614, 1.672481, -0.108108)",
        "(0.059698, 1.673714, -0.110782)",
        "(0.060144, 1.675926, -0.116165)",
        "(0.060880, 1.678156, -0.121656)",
        "(0.061167, 1.679666, -0.126872)",
        "(0.061577, 1.680864, -0.132081)",
        "(0.061811, 1.681459, -0.134706)",
        "(0.062162, 1.682255, -0.139906)",
        "(0.062494, 1.682699, -0.145214)",
        "(0.062834, 1.682739, -0.150617)",
        "(0.063038, 1.682344, -0.156035)",
        "(0.063127, 1.682060, -0.158806)",
        "(0.063554, 1.681249, -0.164389)",
        "(0.064361, 1.679950, -0.169930)",
        "(0.065123, 1.677910, -0.175412)",
        "(0.066014, 1.674700, -0.180685)",
        "(0.066530, 1.672706, -0.183329)",
        "(0.067602, 1.668831, -0.189018)",
        "(0.068433, 1.664359, -0.194921)",
        "(0.068860, 1.658781, -0.200828)",
        "(0.069215, 1.652385, -0.206750)",
        "(0.069282, 1.649131, -0.209672)",
        "(0.068838, 1.642417, -0.215460)",
        "(0.067974, 1.635160, -0.221184)",
        "(0.067325, 1.628048, -0.226743)",
        "(0.066514, 1.621255, -0.232170)",
        "(0.066253, 1.617926, -0.234809)",
        "(0.066129, 1.611347, -0.239803)",
        "(0.066328, 1.604831, -0.244203)",
        "(0.066478, 1.598385, -0.248356)",
        "(0.066748, 1.591998, -0.252130)",
        "(0.066872, 1.588676, -0.253862)",
        "(0.067217, 1.581978, -0.256811)",
        "(0.067759, 1.575048, -0.259023)",
        "(0.068298, 1.567899, -0.260725)",
        "(0.068885, 1.560337, -0.261950)",
        "(0.069111, 1.556514, -0.262563)",
        "(0.069242, 1.548261, -0.263324)",
        "(0.069500, 1.539690, -0.263624)",
        "(0.069360, 1.530521, -0.263026)",
        "(0.069316, 1.521167, -0.262034)",
        "(0.069333, 1.516519, -0.261439)",
        "(0.068935, 1.506861, -0.259904)",
        "(0.068333, 1.496961, -0.257687)",
        "(0.067355, 1.487412, -0.255364)",
        "(0.066136, 1.477955, -0.252664)",
        "(0.065650, 1.473276, -0.251137)",
        "(0.064646, 1.464276, -0.247904)",
        "(0.063519, 1.455781, -0.244249)",
        "(0.062601, 1.447640, -0.239716)",
        "(0.062157, 1.439739, -0.234459)",
        "(0.061995, 1.435983, -0.231673)",
        "(0.061660, 1.429047, -0.226145)",
        "(0.061168, 1.422059, -0.220067)",
        "(0.060521, 1.415065, -0.213268)",
        "(0.060530, 1.409080, -0.206845)",
        "(0.060596, 1.406157, -0.203752)",
        "(0.060408, 1.400555, -0.197411)",
        "(0.060011, 1.394794, -0.190652)",
        "(0.059957, 1.389316, -0.183903)",
        "(0.060067, 1.384292, -0.177460)",
        "(0.060078, 1.381918, -0.174420)",
        "(0.060251, 1.377200, -0.168237)",
        "(0.060496, 1.372467, -0.161777)",
        "(0.061002, 1.367971, -0.155319)",
        "(0.061768, 1.363882, -0.149088)",
        "(0.062036, 1.361866, -0.146093)",
        "(0.062454, 1.357808, -0.140006)",
        "(0.063094, 1.353877, -0.133739)",
        "(0.063977, 1.350094, -0.127313)",
        "(0.064629, 1.346352, -0.121123)",
        "(0.064903, 1.344408, -0.117969)",
        "(0.065383, 1.340603, -0.111483)",
        "(0.066038, 1.337097, -0.105132)",
        "(0.066437, 1.333508, -0.098868)",
        "(0.066814, 1.330220, -0.092837)",
        "(0.067006, 1.328658, -0.089921)",
        "(0.067330, 1.325720, -0.084204)",
        "(0.067688, 1.323524, -0.078929)",
        "(0.067582, 1.322024, -0.073908)",
        "(0.067084, 1.320931, -0.068654)",
        "(0.066834, 1.320875, -0.066097)",
        "(0.066428, 1.321711, -0.061183)",
        "(0.066351, 1.324122, -0.056338)",
        "(0.066687, 1.327809, -0.051654)",
        "(0.067078, 1.332488, -0.047165)",
        "(0.067220, 1.335094, -0.045044)",
        "(0.067560, 1.340950, -0.040898)",
        "(0.067983, 1.347996, -0.037094)",
        "(0.068394, 1.355569, -0.034262)",
        "(0.068725, 1.363360, -0.031625)",
        "(0.068842, 1.367471, -0.030436)",
        "(0.068956, 1.376250, -0.028566)",
        "(0.069068, 1.385180, -0.026768)",
        "(0.068897, 1.394465, -0.025160)",
        "(0.068607, 1.404166, -0.024112)",
        "(0.068497, 1.409181, -0.023741)",
        "(0.068459, 1.419682, -0.023300)",
        "(0.068511, 1.430444, -0.023058)",
        "(0.068812, 1.441352, -0.022760)",
        "(0.069140, 1.452361, -0.022438)",
        "(0.069346, 1.458029, -0.022464)",
        "(0.069569, 1.469472, -0.022790)",
        "(0.069528, 1.480601, -0.022788)",
        "(0.069639, 1.491711, -0.022861)",
        "(0.069979, 1.503090, -0.023229)",
        "(0.069990, 1.508684, -0.023385)",
        "(0.069711, 1.519465, -0.023591)",
        "(0.069957, 1.530100, -0.024171)",
        "(0.070883, 1.541044, -0.025320)",
        "(0.071983, 1.551782, -0.026782)",
        "(0.072641, 1.557067, -0.027643)",
        "(0.074114, 1.567397, -0.029590)",
        "(0.075581, 1.577075, -0.031800)",
        "(0.076841, 1.586272, -0.034300)",
        "(0.077905, 1.595142, -0.037335)",
        "(0.078318, 1.599444, -0.039082)",
        "(0.079228, 1.607945, -0.042963)",
        "(0.079957, 1.615680, -0.047108)",
        "(0.080685, 1.622602, -0.051149)",
        "(0.081701, 1.629342, -0.055590)",
        "(0.082392, 1.632757, -0.057895)",
        "(0.083688, 1.639197, -0.062861)",
        "(0.084845, 1.644962, -0.068236)",
        "(0.085857, 1.649863, -0.073376)",
        "(0.086227, 1.651812, -0.075612)",
        "(0.087309, 1.655437, -0.080186)",
        "(0.088602, 1.659002, -0.085586)",
        "(0.089902, 1.662138, -0.091523)",
        "(0.090552, 1.664946, -0.098065)",
        "(0.090670, 1.667330, -0.104981)",
        "(0.090838, 1.668463, -0.108481)",
        "(0.091309, 1.670793, -0.115776)",
        "(0.092019, 1.673137, -0.123365)",
        "(0.092968, 1.675281, -0.131169)",
        "(0.093863, 1.676933, -0.138901)",
        "(0.094348, 1.677633, -0.142798)",
        "(0.095265, 1.678875, -0.150681)",
        "(0.096221, 1.679527, -0.158708)",
        "(0.097096, 1.679483, -0.166770)",
        "(0.097941, 1.679215, -0.174880)",
        "(0.098263, 1.678921, -0.179004)",
        "(0.098812, 1.677545, -0.187272)",
        "(0.099320, 1.675195, -0.195587)",
        "(0.099394, 1.672076, -0.203990)",
        "(0.099076, 1.667963, -0.212180)",
        "(0.098895, 1.665534, -0.216221)",
        "(0.098285, 1.660020, -0.224220)",
        "(0.097436, 1.653442, -0.231823)",
        "(0.096387, 1.646033, -0.238792)",
        "(0.095037, 1.638266, -0.245305)",
        "(0.094072, 1.634190, -0.248335)",
        "(0.092065, 1.625640, -0.253958)",
        "(0.090206, 1.616810, -0.258880)",
        "(0.088564, 1.607845, -0.262701)",
        "(0.087064, 1.597873, -0.265710)",
        "(0.086028, 1.592542, -0.267011)",
        "(0.083057, 1.581230, -0.268574)",
        "(0.079475, 1.569722, -0.268939)",
        "(0.076336, 1.558552, -0.268598)",
        "(0.073116, 1.547130, -0.267862)",
        "(0.071440, 1.541483, -0.267399)",
        "(0.068221, 1.530691, -0.266274)",
        "(0.065425, 1.520532, -0.264933)",
        "(0.062930, 1.510891, -0.263310)",
        "(0.060431, 1.501367, -0.261254)",
        "(0.059186, 1.496667, -0.259931)",
        "(0.056932, 1.487603, -0.257193)",
        "(0.054928, 1.479266, -0.254609)",
        "(0.052869, 1.471035, -0.251541)",
        "(0.050699, 1.462600, -0.247837)",
        "(0.049701, 1.458369, -0.245923)",
        "(0.047764, 1.450078, -0.241930)",
        "(0.046061, 1.442068, -0.237770)",
        "(0.044603, 1.434294, -0.233564)",
        "(0.043127, 1.426621, -0.229442)",
        "(0.042404, 1.422874, -0.227314)",
        "(0.041009, 1.415418, -0.222821)",
        "(0.039940, 1.408125, -0.217873)",
        "(0.039061, 1.401089, -0.212847)",
        "(0.038179, 1.394144, -0.207498)",
        "(0.037740, 1.390667, -0.204633)",
        "(0.036850, 1.384023, -0.198965)",
        "(0.036330, 1.377668, -0.193146)",
        "(0.035668, 1.371575, -0.187435)",
        "(0.034976, 1.366047, -0.181859)",
        "(0.034675, 1.363226, -0.179009)",
        "(0.033770, 1.357610, -0.173224)",
        "(0.032996, 1.352155, -0.167180)",
        "(0.032154, 1.346444, -0.160495)",
        "(0.031907, 1.343666, -0.156896)",
        "(0.031330, 1.338508, -0.149784)",
        "(0.030600, 1.333713, -0.142340)",
        "(0.029917, 1.329185, -0.134488)",
        "(0.029658, 1.325856, -0.126603)",
        "(0.029408, 1.323465, -0.118898)",
        "(0.029195, 1.322299, -0.114924)",
        "(0.028538, 1.320183, -0.106666)",
        "(0.027678, 1.318799, -0.098573)",
        "(0.026889, 1.318136, -0.090788)",
        "(0.025987, 1.317913, -0.083333)",
        "(0.025434, 1.318211, -0.079944)",
        "(0.024574, 1.319404, -0.073417)",
        "(0.024116, 1.321372, -0.067396)",
        "(0.023350, 1.323630, -0.061714)",
        "(0.022349, 1.326441, -0.056668)",
        "(0.021750, 1.327971, -0.054411)",
        "(0.020456, 1.331742, -0.050541)",
        "(0.019449, 1.336642, -0.047063)",
        "(0.018735, 1.343071, -0.044114)",
        "(0.018288, 1.350361, -0.041606)",
        "(0.018266, 1.354727, -0.040564)",
        "(0.018581, 1.364187, -0.038613)",
        "(0.018938, 1.374211, -0.037011)",
        "(0.019258, 1.384591, -0.036023)",
        "(0.019485, 1.395449, -0.035718)",
        "(0.019331, 1.400927, -0.035830)",
        "(0.018751, 1.411942, -0.036304)",
        "(0.018475, 1.423410, -0.037051)",
        "(0.018579, 1.435488, -0.038167)",
        "(0.018803, 1.447761, -0.039487)",
        "(0.018931, 1.453928, -0.040074)",
        "(0.019295, 1.465989, -0.040853)",
        "(0.020619, 1.477891, -0.040873)",
        "(0.022321, 1.490083, -0.041008)",
        "(0.023711, 1.501584, -0.040770)",
        "(0.024472, 1.507133, -0.040595)",
        "(0.026665, 1.518560, -0.040535)",
        "(0.029242, 1.530365, -0.041345)",
        "(0.031424, 1.541233, -0.042158)",
        "(0.033355, 1.551093, -0.042915)",
        "(0.034742, 1.556054, -0.043292)",
        "(0.038640, 1.565891, -0.044247)",
        "(0.041021, 1.574476, -0.045187)",
        "(0.043109, 1.582075, -0.046153)",
        "(0.045071, 1.589862, -0.047750)",
        "(0.046184, 1.593853, -0.048656)",
        "(0.048046, 1.601631, -0.050839)",
        "(0.049303, 1.609347, -0.053468)",
        "(0.050222, 1.617300, -0.056616)",
        "(0.051401, 1.625318, -0.060185)",
        "(0.052084, 1.629444, -0.062120)",
        "(0.053589, 1.637598, -0.066499)",
        "(0.054684, 1.645303, -0.071232)",
        "(0.055858, 1.652618, -0.076246)",
        "(0.057016, 1.659412, -0.081688)",
        "(0.057763, 1.662667, -0.084500)",
        "(0.059628, 1.668996, -0.090512)",
        "(0.061686, 1.675182, -0.096919)",
        "(0.063481, 1.680716, -0.103701)",
        "(0.065334, 1.685511, -0.110873)",
        "(0.066241, 1.687790, -0.114558)",
        "(0.067945, 1.691993, -0.122358)",
        "(0.069449, 1.695151, -0.129970)",
        "(0.070962, 1.697472, -0.137220)",
        "(0.072345, 1.699214, -0.144195)",
        "(0.073008, 1.699949, -0.147560)",
        "(0.074524, 1.701006, -0.154194)",
        "(0.075803, 1.701553, -0.160898)",
        "(0.076864, 1.701432, -0.167550)",
        "(0.077774, 1.700771, -0.174486)",
        "(0.078016, 1.700112, -0.178046)",
        "(0.078203, 1.698257, -0.185232)",
        "(0.078623, 1.695984, -0.192544)",
        "(0.079051, 1.693473, -0.200350)",
        "(0.078885, 1.690124, -0.208463)",
        "(0.078617, 1.688164, -0.212587)",
        "(0.078183, 1.683846, -0.221125)",
        "(0.077813, 1.679371, -0.229938)",
        "(0.077081, 1.673998, -0.238517)",
        "(0.076606, 1.667821, -0.246485)",
        "(0.076350, 1.664636, -0.250308)",
        "(0.075730, 1.657946, -0.257477)",
        "(0.075409, 1.650752, -0.263879)",
        "(0.075726, 1.642977, -0.269200)",
        "(0.075317, 1.635680, -0.274064)",
        "(0.074780, 1.632032, -0.276558)",
        "(0.073537, 1.624646, -0.281166)",
        "(0.072543, 1.617224, -0.285198)",
        "(0.070857, 1.609856, -0.288655)",
        "(0.068816, 1.602293, -0.291400)",
        "(0.067905, 1.598651, -0.292667)",
        "(0.066575, 1.591805, -0.294947)",
        "(0.065469, 1.585281, -0.296848)",
        "(0.064270, 1.578757, -0.298543)",
        "(0.063435, 1.572252, -0.299696)",
        "(0.063032, 1.568971, -0.300021)",
        "(0.062100, 1.562116, -0.300219)",
        "(0.060989, 1.554594, -0.299964)",
        "(0.059817, 1.546563, -0.299270)",
        "(0.058605, 1.538005, -0.297984)",
        "(0.057933, 1.533674, -0.297303)",
        "(0.056262, 1.524786, -0.295739)",
        "(0.054361, 1.515632, -0.293749)",
        "(0.052857, 1.506780, -0.291896)",
        "(0.051353, 1.498271, -0.290267)",
        "(0.050450, 1.494029, -0.289391)",
        "(0.048666, 1.485812, -0.287286)",
        "(0.047145, 1.478078, -0.284657)",
        "(0.045872, 1.470816, -0.281481)",
        "(0.044326, 1.463526, -0.277798)",
        "(0.043384, 1.459852, -0.275782)",
        "(0.041685, 1.452863, -0.271458)",
        "(0.040358, 1.446452, -0.266844)",
        "(0.038972, 1.440199, -0.261909)",
        "(0.037514, 1.434062, -0.256736)",
        "(0.036784, 1.431028, -0.253992)",
        "(0.035542, 1.425214, -0.247807)",
        "(0.034308, 1.419848, -0.241309)",
        "(0.033119, 1.414623, -0.234708)",
        "(0.032042, 1.409787, -0.227994)",
        "(0.031559, 1.407529, -0.224511)",
        "(0.030384, 1.403075, -0.217385)",
        "(0.029593, 1.399209, -0.210395)",
        "(0.028606, 1.395133, -0.203234)",
        "(0.027394, 1.390947, -0.195670)",
        "(0.026834, 1.389094, -0.191955)",
        "(0.026027, 1.386291, -0.184906)",
        "(0.025274, 1.383965, -0.177960)",
        "(0.024264, 1.381693, -0.170776)",
        "(0.023211, 1.379731, -0.163517)",
        "(0.022819, 1.379069, -0.159865)",
        "(0.022327, 1.378490, -0.152866)",
        "(0.022327, 1.379064, -0.146282)",
        "(0.022264, 1.379561, -0.139653)",
        "(0.022268, 1.380059, -0.132823)",
        "(0.022376, 1.380404, -0.129361)",
        "(0.022878, 1.381525, -0.122767)",
        "(0.023651, 1.383152, -0.116477)",
        "(0.024212, 1.384664, -0.110279)",
        "(0.024584, 1.386694, -0.104687)",
        "(0.024708, 1.387984, -0.102233)",
        "(0.024689, 1.390839, -0.097786)",
        "(0.024328, 1.394123, -0.093822)",
        "(0.023823, 1.397615, -0.090070)",
        "(0.023147, 1.401393, -0.086559)",
        "(0.022805, 1.403412, -0.084895)",
        "(0.022191, 1.407820, -0.081872)",
        "(0.021751, 1.412539, -0.079012)",
        "(0.021500, 1.417254, -0.076052)",
        "(0.021457, 1.421981, -0.072998)",
        "(0.021416, 1.424334, -0.071542)",
        "(0.021499, 1.429372, -0.068791)",
        "(0.021704, 1.434787, -0.066231)",
        "(0.021710, 1.440263, -0.063666)",
        "(0.021732, 1.446114, -0.061199)",
        "(0.021798, 1.449206, -0.060082)",
        "(0.022130, 1.455678, -0.057933)",
        "(0.022414, 1.462091, -0.055704)",
        "(0.022448, 1.468447, -0.053390)",
        "(0.022916, 1.475223, -0.051377)",
        "(0.023233, 1.478771, -0.050521)",
        "(0.023896, 1.485970, -0.049022)",
        "(0.024445, 1.493280, -0.047844)",
        "(0.024982, 1.500915, -0.047234)",
        "(0.025494, 1.508901, -0.047108)",
        "(0.025670, 1.512916, -0.047121)",
        "(0.025963, 1.521104, -0.047444)",
        "(0.026443, 1.529488, -0.047965)",
        "(0.026880, 1.537861, -0.048475)",
        "(0.027480, 1.546619, -0.049365)",
        "(0.027826, 1.551056, -0.049947)",
        "(0.028420, 1.559610, -0.051120)",
        "(0.029004, 1.568054, -0.052393)",
        "(0.030055, 1.576759, -0.053951)",
        "(0.031152, 1.585222, -0.055948)",
        "(0.031573, 1.589231, -0.056956)",
        "(0.032323, 1.597039, -0.059205)",
        "(0.033099, 1.604457, -0.061748)",
        "(0.033654, 1.611320, -0.064504)",
        "(0.034311, 1.617954, -0.067624)",
        "(0.034614, 1.621070, -0.069318)",
        "(0.034928, 1.626395, -0.072807)",
        "(0.035149, 1.631201, -0.076448)",
        "(0.035442, 1.635814, -0.080351)",
        "(0.035532, 1.639568, -0.084371)",
        "(0.035609, 1.641388, -0.086651)",
        "(0.035930, 1.645253, -0.091495)",
        "(0.036088, 1.648588, -0.096785)",
        "(0.036154, 1.651857, -0.102756)",
        "(0.036334, 1.655174, -0.109453)",
        "(0.036320, 1.656737, -0.112998)",
        "(0.036193, 1.659550, -0.120465)",
        "(0.036342, 1.662458, -0.128274)",
        "(0.036491, 1.664830, -0.135900)",
        "(0.036582, 1.666561, -0.143310)",
        "(0.036724, 1.667266, -0.146976)",
        "(0.037145, 1.668483, -0.154410)",
        "(0.037823, 1.669534, -0.162084)",
        "(0.038495, 1.669980, -0.169968)",
        "(0.038937, 1.669787, -0.177940)",
        "(0.039180, 1.669549, -0.181932)",
        "(0.039755, 1.668790, -0.190053)",
        "(0.040149, 1.667437, -0.198409)",
        "(0.040360, 1.665401, -0.206667)",
        "(0.040697, 1.663193, -0.215036)",
        "(0.040853, 1.661915, -0.219173)",
        "(0.041178, 1.659011, -0.227202)",
        "(0.041676, 1.655532, -0.234999)",
        "(0.042112, 1.651568, -0.242685)",
        "(0.042266, 1.646964, -0.250167)",
        "(0.042327, 1.644401, -0.253795)",
        "(0.042553, 1.638997, -0.260956)",
        "(0.042508, 1.633072, -0.268031)",
        "(0.042310, 1.626558, -0.274791)",
        "(0.042267, 1.619787, -0.281210)",
        "(0.042094, 1.616315, -0.284418)",
        "(0.041711, 1.609175, -0.290489)",
        "(0.041377, 1.601426, -0.295779)",
        "(0.041063, 1.593353, -0.300672)",
        "(0.040841, 1.584975, -0.305170)",
        "(0.040767, 1.580700, -0.307251)",
        "(0.040632, 1.571791, -0.311151)",
        "(0.041152, 1.562587, -0.314740)",
        "(0.041550, 1.552896, -0.318200)",
        "(0.041390, 1.542882, -0.321646)",
        "(0.041424, 1.537538, -0.323405)",
        "(0.041479, 1.527681, -0.326491)",
        "(0.041657, 1.517514, -0.329101)",
        "(0.041692, 1.507062, -0.330993)",
        "(0.041070, 1.496361, -0.332509)",
        "(0.040906, 1.491122, -0.332957)",
        "(0.040851, 1.480884, -0.333070)",
        "(0.040122, 1.470491, -0.332402)",
        "(0.039553, 1.460595, -0.330241)",
        "(0.039490, 1.451500, -0.326815)",
        "(0.039515, 1.447047, -0.324692)",
        "(0.038893, 1.437875, -0.319695)",
        "(0.038014, 1.428674, -0.313589)",
        "(0.037272, 1.420167, -0.307040)",
        "(0.036400, 1.412322, -0.300013)",
        "(0.035962, 1.408521, -0.296384)",
        "(0.034986, 1.401419, -0.288587)",
        "(0.033963, 1.394995, -0.280478)",
        "(0.033129, 1.389222, -0.271999)",
        "(0.032304, 1.383795, -0.263102)",
        "(0.031828, 1.381149, -0.258443)",
        "(0.030944, 1.376350, -0.248865)",
        "(0.030180, 1.372449, -0.239661)",
        "(0.029223, 1.369017, -0.230717)",
        "(0.028199, 1.366045, -0.221859)",
        "(0.027624, 1.364709, -0.217489)",
        "(0.026522, 1.362515, -0.208679)",
        "(0.025473, 1.360870, -0.199743)",
        "(0.024748, 1.360026, -0.190815)",
        "(0.024119, 1.359727, -0.182105)",
        "(0.023821, 1.359750, -0.177797)",
        "(0.023159, 1.360163, -0.169359)",
        "(0.022592, 1.360814, -0.160893)",
        "(0.022201, 1.361806, -0.152348)",
        "(0.021883, 1.363113, -0.143946)",
        "(0.021757, 1.363838, -0.139820)",
        "(0.021638, 1.365481, -0.131841)",
        "(0.021844, 1.367462, -0.124248)",
        "(0.021851, 1.369393, -0.117005)",
        "(0.021825, 1.371484, -0.110042)",
        "(0.021884, 1.372647, -0.106750)",
        "(0.022043, 1.375402, -0.100768)",
        "(0.022148, 1.378822, -0.095546)",
        "(0.022205, 1.382429, -0.090409)",
        "(0.022594, 1.386575, -0.085428)",
        "(0.022818, 1.388801, -0.083014)",
        "(0.023257, 1.393353, -0.078285)",
        "(0.024432, 1.398466, -0.073862)",
        "(0.025880, 1.404345, -0.070034)",
        "(0.027458, 1.410298, -0.066361)",
        "(0.028265, 1.413213, -0.064539)",
        "(0.029635, 1.419138, -0.061235)",
        "(0.030681, 1.425212, -0.058355)",
        "(0.031273, 1.431021, -0.055441)",
        "(0.031637, 1.437227, -0.052803)",
        "(0.031809, 1.440522, -0.051635)",
        "(0.031950, 1.447152, -0.049279)",
        "(0.032156, 1.454243, -0.047113)",
        "(0.032557, 1.461963, -0.045458)",
        "(0.032998, 1.469720, -0.043820)",
        "(0.033217, 1.473655, -0.043033)",
        "(0.033439, 1.481623, -0.041751)",
        "(0.033179, 1.489375, -0.040637)",
        "(0.032560, 1.497234, -0.039728)",
        "(0.032335, 1.505742, -0.039383)",
        "(0.032131, 1.510056, -0.039356)",
        "(0.031428, 1.518242, -0.039127)",
        "(0.030684, 1.526244, -0.038834)",
        "(0.030394, 1.534509, -0.038727)",
        "(0.030319, 1.542416, -0.038669)",
        "(0.030244, 1.546333, -0.038651)",
        "(0.030118, 1.554034, -0.038724)",
        "(0.030343, 1.561601, -0.038744)",
        "(0.030961, 1.569149, -0.038922)",
        "(0.031590, 1.576364, -0.039048)",
        "(0.031975, 1.579850, -0.039009)",
        "(0.032733, 1.586867, -0.039049)",
        "(0.033485, 1.593940, -0.039363)",
        "(0.034399, 1.600755, -0.039715)"
    ],
    "rightHandRotations": [
        "(53.777420, 282.156700, 303.269500)",
        "(53.738290, 282.064300, 303.305100)",
        "(53.693450, 281.970100, 303.262000)",
        "(53.630850, 281.782300, 303.169400)",
        "(53.597520, 281.726100, 303.176900)",
        "(53.443280, 281.515400, 303.198600)",
        "(53.325690, 281.231900, 302.997000)",
        "(53.243370, 280.875300, 302.754800)",
        "(53.168190, 280.725100, 302.686500)",
        "(52.790730, 280.498600, 302.726300)",
        "(52.138980, 279.940700, 302.795000)",
        "(51.488990, 279.174600, 302.309500)",
        "(51.164960, 278.910800, 302.073600)",
        "(50.235740, 278.395500, 301.906200)",
        "(48.685910, 277.720200, 302.228200)",
        "(46.858390, 276.711900, 302.978700)",
        "(44.803430, 275.920700, 304.207200)",
        "(43.667820, 275.828100, 305.016500)",
        "(41.291570, 275.928600, 306.544900)",
        "(37.784870, 276.135900, 309.442800)",
        "(33.709210, 276.037500, 312.591700)",
        "(30.189780, 275.315600, 313.977100)",
        "(28.392570, 275.184300, 314.812800)",
        "(24.448590, 274.644200, 316.432300)",
        "(19.974660, 274.540600, 318.477600)",
        "(15.630310, 273.738000, 319.635100)",
        "(11.192430, 272.724500, 320.524700)",
        "(8.444054, 272.411400, 321.434100)",
        "(2.778806, 272.186900, 322.828000)",
        "(357.672100, 271.801600, 323.251000)",
        "(352.707300, 270.805800, 324.216800)",
        "(347.831600, 269.987400, 326.254900)",
        "(345.349500, 269.579200, 327.415600)",
        "(340.593900, 269.107500, 329.074500)",
        "(336.097800, 268.639800, 329.977100)",
        "(331.830400, 268.312300, 331.702800)",
        "(327.736100, 267.633700, 333.349500)",
        "(325.678900, 267.396700, 333.983600)",
        "(321.539700, 267.556000, 335.069700)",
        "(317.488600, 267.256200, 336.655900)",
        "(314.143400, 267.334800, 337.916000)",
        "(311.276400, 267.724600, 338.602300)",
        "(309.972300, 267.721300, 339.137700)",
        "(307.155500, 268.137500, 340.057500)",
        "(304.371100, 268.938700, 340.808300)",
        "(302.180400, 268.816300, 342.069300)",
        "(300.189000, 269.556900, 342.592200)",
        "(299.220900, 270.421700, 342.157600)",
        "(297.405000, 271.264600, 342.145300)",
        "(295.661700, 271.952000, 343.433000)",
        "(294.280900, 272.751900, 343.953800)",
        "(293.645200, 274.573900, 342.991600)",
        "(293.630900, 276.466900, 341.525000)",
        "(294.213900, 279.963700, 338.450700)",
        "(293.740100, 283.149000, 336.272600)",
        "(293.684800, 285.492600, 335.364100)",
        "(294.337200, 288.559600, 333.157000)",
        "(294.757700, 290.459000, 331.464800)",
        "(295.414300, 294.279900, 328.058300)",
        "(295.905100, 297.731700, 325.449800)",
        "(296.976100, 301.908700, 321.747700)",
        "(298.119900, 304.698300, 318.750200)",
        "(298.673200, 306.100500, 317.274700)",
        "(299.885000, 308.696700, 314.668100)",
        "(301.276700, 310.604100, 312.892400)",
        "(302.475200, 311.319100, 312.235800)",
        "(303.375800, 311.193300, 312.140800)",
        "(303.910800, 311.413500, 311.723300)",
        "(305.004200, 311.528500, 311.237300)",
        "(305.875600, 311.365100, 311.411100)",
        "(306.618900, 310.813400, 311.585100)",
        "(307.283400, 310.664400, 311.560100)",
        "(307.418800, 310.402200, 311.623800)",
        "(307.961200, 309.295100, 312.061100)",
        "(308.462200, 308.311600, 312.551200)",
        "(309.078400, 307.047700, 313.459300)",
        "(309.373600, 306.491800, 313.445400)",
        "(309.514500, 306.196500, 313.522500)",
        "(310.124400, 305.241900, 314.030900)",
        "(310.690800, 304.262100, 314.480600)",
        "(311.058300, 303.905000, 314.310800)",
        "(311.623900, 302.991300, 314.733400)",
        "(311.807100, 302.584700, 314.947400)",
        "(312.283700, 302.112200, 314.822400)",
        "(312.669500, 301.309100, 315.041100)",
        "(312.743300, 300.415800, 315.363100)",
        "(312.752800, 299.963500, 315.552900)",
        "(312.474000, 298.853900, 316.281600)",
        "(312.351600, 297.642500, 317.007400)",
        "(312.222200, 296.323300, 317.830300)",
        "(312.152400, 295.627300, 317.783000)",
        "(312.198100, 294.371200, 318.071200)",
        "(312.091800, 293.478400, 318.620300)",
        "(311.945600, 292.234800, 319.367900)",
        "(311.845700, 290.670300, 320.097200)",
        "(311.709400, 289.369100, 320.773400)",
        "(311.414700, 288.557100, 320.559700)",
        "(311.233700, 288.221500, 320.450200)",
        "(310.736600, 287.338700, 320.880400)",
        "(310.305900, 286.235400, 321.392500)",
        "(309.751800, 285.260000, 321.805100)",
        "(309.302300, 285.072600, 321.364600)",
        "(309.183300, 284.958100, 321.108700)",
        "(309.101100, 284.835400, 320.570600)",
        "(308.992000, 284.292700, 320.821000)",
        "(308.915700, 283.586100, 321.247800)",
        "(308.747100, 282.374900, 322.324100)",
        "(308.618500, 281.960900, 322.714200)",
        "(308.523200, 281.847000, 322.481000)",
        "(308.538500, 281.301900, 322.458300)",
        "(308.075200, 280.901100, 322.786700)",
        "(307.556000, 280.120500, 323.456300)",
        "(307.249300, 279.892200, 323.744200)",
        "(306.877300, 279.615100, 323.892000)",
        "(306.779200, 279.096200, 324.199800)",
        "(306.418400, 278.309100, 324.946600)",
        "(306.060900, 277.723900, 325.631400)",
        "(305.899700, 277.300000, 326.095100)",
        "(305.593000, 276.661500, 326.677800)",
        "(305.061400, 276.320600, 326.978700)",
        "(304.551800, 276.057900, 327.356600)",
        "(304.277800, 275.836600, 327.528200)",
        "(304.220600, 275.643000, 327.729600)",
        "(303.740100, 275.261100, 328.044300)",
        "(303.367900, 275.045100, 328.344900)",
        "(303.234700, 275.031500, 328.192400)",
        "(303.088000, 274.869100, 328.431600)",
        "(302.907900, 274.669900, 328.714100)",
        "(302.696400, 274.830000, 328.498200)",
        "(302.303500, 274.582800, 328.889300)",
        "(302.067100, 274.479200, 328.949200)",
        "(302.067300, 273.997800, 329.545300)",
        "(302.037200, 273.665100, 329.952100)",
        "(301.776100, 273.232800, 330.604700)",
        "(301.649700, 272.938000, 330.848600)",
        "(301.653000, 272.273200, 331.389700)",
        "(301.433300, 271.568200, 332.273100)",
        "(301.327400, 271.214300, 332.482700)",
        "(300.940100, 271.172100, 332.377700)",
        "(300.541800, 271.473400, 331.894100)",
        "(299.965900, 271.629300, 331.585200)",
        "(299.659500, 271.380400, 331.851100)",
        "(298.940200, 270.352100, 333.076200)",
        "(297.923300, 269.125100, 334.424300)",
        "(297.080500, 267.835200, 336.013700)",
        "(296.494400, 266.877400, 337.191000)",
        "(295.924000, 267.076300, 336.842500)",
        "(295.662800, 266.984100, 336.866500)",
        "(295.093900, 266.408700, 337.727000)",
        "(294.266500, 266.402600, 338.217100)",
        "(293.626400, 267.605200, 336.973500)",
        "(293.056200, 267.748600, 337.271100)",
        "(292.735500, 267.780000, 337.540200)",
        "(291.752400, 268.718700, 337.193400)",
        "(291.132700, 269.991500, 336.751500)",
        "(290.788300, 271.270900, 336.189300)",
        "(290.463500, 272.641900, 335.579900)",
        "(290.305400, 273.437100, 335.301700)",
        "(290.039500, 275.362100, 334.642000)",
        "(290.064900, 277.253700, 333.693900)",
        "(290.136600, 278.933900, 332.946300)",
        "(290.084800, 280.923000, 332.017600)",
        "(290.251900, 281.992800, 331.473600)",
        "(290.822800, 283.694600, 330.926300)",
        "(291.234300, 285.407700, 330.360500)",
        "(291.586600, 287.403300, 329.244100)",
        "(292.594700, 288.929800, 328.296700)",
        "(293.198700, 289.471100, 328.101200)",
        "(294.252900, 290.620100, 327.137300)",
        "(294.612900, 292.903700, 326.205700)",
        "(295.442700, 293.330300, 326.873400)",
        "(296.404900, 294.604100, 325.995000)",
        "(296.773400, 295.325200, 325.552900)",
        "(297.342400, 295.602600, 326.001800)",
        "(297.957300, 295.920000, 326.361600)",
        "(299.138800, 296.117400, 325.940800)",
        "(300.144300, 296.622800, 325.892200)",
        "(300.605100, 296.968400, 325.896700)",
        "(301.978100, 297.541900, 324.949200)",
        "(303.370600, 297.712500, 323.785900)",
        "(304.614600, 298.074800, 324.068000)",
        "(305.493500, 297.995100, 324.011900)",
        "(305.910000, 298.426200, 323.388000)",
        "(306.876200, 299.172500, 322.105000)",
        "(307.562200, 299.047500, 322.191900)",
        "(308.496900, 298.771500, 322.203300)",
        "(309.420200, 298.851600, 321.649300)",
        "(309.824000, 298.649000, 321.831200)",
        "(310.745500, 298.282900, 321.977700)",
        "(311.129500, 298.209100, 321.725100)",
        "(311.515100, 298.180800, 321.093800)",
        "(312.423600, 297.508700, 321.649500)",
        "(312.857300, 297.171200, 322.023500)",
        "(313.584900, 296.871300, 321.945400)",
        "(314.420500, 296.542600, 322.018700)",
        "(314.776800, 296.500400, 322.055000)",
        "(315.344700, 296.441700, 321.690600)",
        "(315.723900, 296.287700, 321.724600)",
        "(316.683700, 295.493300, 322.209200)",
        "(317.083200, 295.124800, 322.356400)",
        "(317.788000, 295.021500, 321.875300)",
        "(318.201600, 294.824200, 321.816800)",
        "(319.029400, 294.305800, 322.065600)",
        "(319.301100, 293.958000, 322.000600)",
        "(319.691100, 293.619300, 322.019700)",
        "(320.319300, 292.967000, 322.086500)",
        "(320.744600, 292.364000, 322.335200)",
        "(320.853800, 291.990000, 322.465800)",
        "(320.822000, 290.968000, 323.162400)",
        "(320.945100, 289.831800, 323.904800)",
        "(321.106400, 288.911800, 324.220900)",
        "(321.170000, 288.382700, 324.529400)",
        "(321.040200, 287.435700, 325.141100)",
        "(320.951600, 286.812300, 325.150900)",
        "(320.870400, 286.048300, 325.235700)",
        "(320.570700, 285.060000, 325.749400)",
        "(320.174400, 283.902800, 326.519000)",
        "(319.897700, 283.370300, 326.712600)",
        "(319.267100, 282.664100, 326.811200)",
        "(318.634800, 281.887200, 326.958700)",
        "(317.790000, 281.042100, 327.429700)",
        "(316.708100, 280.250900, 327.878800)",
        "(316.253900, 279.818200, 327.902300)",
        "(315.430700, 278.908300, 328.054600)",
        "(314.449600, 278.302400, 328.090300)",
        "(313.680500, 277.517900, 328.239500)",
        "(312.675600, 276.973000, 328.406500)",
        "(312.241500, 276.795400, 328.262600)",
        "(311.411800, 276.330800, 328.070700)",
        "(310.462100, 275.819800, 328.222000)",
        "(309.696200, 275.330200, 328.327900)",
        "(309.030100, 274.610100, 328.735300)",
        "(308.696100, 274.326400, 328.930200)",
        "(308.079900, 274.043100, 328.809000)",
        "(307.566400, 273.641800, 329.003200)",
        "(306.991900, 272.835400, 329.659300)",
        "(306.497600, 272.335700, 330.167700)",
        "(306.452800, 272.182800, 330.149500)",
        "(306.175700, 271.870000, 330.294100)",
        "(305.797100, 271.508200, 330.513200)",
        "(305.267200, 270.567000, 331.147900)",
        "(304.698600, 269.647800, 332.043100)",
        "(304.376300, 269.321300, 332.266600)",
        "(303.702100, 268.803000, 332.662400)",
        "(303.422400, 268.036300, 333.518500)",
        "(303.053900, 267.506000, 333.892600)",
        "(302.753500, 266.885200, 334.420000)",
        "(302.437600, 266.526900, 334.838000)",
        "(301.853900, 266.129600, 335.127300)",
        "(301.175900, 265.361600, 336.034700)",
        "(300.887300, 264.739600, 336.585600)",
        "(300.373400, 264.562000, 336.695300)",
        "(300.187100, 264.342200, 336.988100)",
        "(299.827100, 263.875100, 337.451600)",
        "(299.384200, 263.510600, 337.920200)",
        "(298.852200, 262.739400, 338.982200)",
        "(298.440500, 261.903900, 339.983300)",
        "(298.157300, 261.789400, 340.211000)",
        "(297.693600, 261.948100, 339.949100)",
        "(297.279400, 262.124800, 339.642600)",
        "(296.851400, 261.813700, 339.967700)",
        "(296.395200, 261.222600, 340.834100)",
        "(296.138700, 260.812300, 341.288500)",
        "(295.557200, 259.733900, 342.499100)",
        "(295.057600, 258.658600, 343.872700)",
        "(294.611100, 257.834900, 344.913500)",
        "(294.144700, 256.950200, 345.889500)",
        "(293.959700, 256.318800, 346.582800)",
        "(293.319900, 256.126600, 346.989900)",
        "(293.021500, 255.922800, 347.356300)",
        "(292.652300, 255.602100, 348.017000)",
        "(292.281200, 255.655800, 348.128400)",
        "(292.037000, 256.004900, 347.865400)",
        "(291.696700, 256.562900, 347.431500)",
        "(291.311100, 256.874700, 347.516100)",
        "(290.967000, 256.884300, 348.238100)",
        "(290.737300, 257.614300, 348.003000)",
        "(290.710200, 258.069300, 347.690800)",
        "(290.720800, 258.698900, 347.589000)",
        "(290.605100, 259.185000, 347.893700)",
        "(290.386500, 259.754600, 348.380400)",
        "(290.391100, 260.209200, 348.288200)",
        "(290.307500, 261.488300, 347.621900)",
        "(290.367100, 262.601700, 347.325700)",
        "(290.329500, 263.845000, 346.920800)",
        "(290.176000, 265.056400, 346.654100)",
        "(290.270100, 265.500000, 346.720100)",
        "(290.507800, 266.617800, 346.371900)",
        "(290.650100, 268.136000, 345.553000)",
        "(290.627400, 269.357400, 345.342600)",
        "(290.983400, 270.979400, 344.533800)",
        "(291.226700, 272.566900, 343.644200)",
        "(291.279000, 273.120800, 343.511400)",
        "(291.256400, 274.422700, 343.082000)",
        "(291.372600, 275.916700, 342.232100)",
        "(291.574300, 277.075200, 341.771100)",
        "(291.577700, 278.071900, 341.506000)",
        "(291.545200, 278.825800, 340.994900)",
        "(291.740600, 280.137400, 340.089700)",
        "(291.892400, 281.435400, 339.216600)",
        "(292.297000, 282.545000, 338.424600)",
        "(292.439800, 283.659100, 337.636200)",
        "(292.638800, 284.229000, 337.193800)",
        "(293.681900, 285.455000, 336.376600)",
        "(294.716800, 286.566700, 335.041700)",
        "(295.533100, 287.488400, 334.217000)",
        "(296.355700, 287.789300, 333.811400)",
        "(296.663200, 288.120700, 333.385600)",
        "(297.215500, 289.062300, 332.188900)",
        "(298.214800, 289.087400, 331.893200)",
        "(298.954100, 289.529000, 331.214400)",
        "(299.961500, 289.484600, 331.049500)",
        "(300.368100, 289.444200, 331.025100)",
        "(300.911500, 289.762900, 330.451800)",
        "(301.642500, 290.006100, 329.827100)",
        "(302.565400, 290.159700, 329.416700)",
        "(303.291700, 290.254300, 328.951900)",
        "(303.506400, 290.448500, 328.651900)",
        "(304.122100, 290.408400, 328.439800)",
        "(304.824800, 290.436200, 328.133900)",
        "(305.426300, 290.762900, 327.578200)",
        "(306.255600, 290.846600, 327.094900)",
        "(306.659700, 290.797400, 327.043900)",
        "(307.238700, 290.773800, 326.780900)",
        "(307.798200, 290.752800, 326.445900)",
        "(308.374300, 290.620200, 326.306200)",
        "(308.671000, 290.607600, 326.150400)",
        "(309.269200, 290.409300, 325.931500)",
        "(309.822000, 289.811100, 326.200000)",
        "(310.340600, 289.176800, 326.570500)",
        "(310.783400, 288.900900, 326.524200)",
        "(311.463200, 288.704300, 326.258500)",
        "(311.768800, 288.597000, 326.186800)",
        "(312.262500, 288.460900, 325.844200)",
        "(312.679600, 288.323200, 325.464200)",
        "(313.007200, 288.099300, 325.367200)",
        "(313.493700, 287.659600, 325.325400)",
        "(313.673900, 287.431900, 325.388400)",
        "(314.013700, 287.102700, 325.332400)",
        "(314.492800, 286.830900, 325.012900)",
        "(314.814000, 286.465100, 325.028300)",
        "(315.256000, 286.117700, 324.847700)",
        "(315.518100, 285.968300, 324.685300)",
        "(316.119500, 285.499400, 324.538100)",
        "(316.645100, 284.870200, 324.661800)",
        "(317.144400, 284.067800, 324.952600)",
        "(317.633100, 283.163200, 325.186300)",
        "(317.819300, 282.775600, 325.225800)",
        "(318.194400, 282.001600, 325.315500)",
        "(318.615400, 281.268400, 325.330400)",
        "(318.847500, 280.238100, 325.650100)",
        "(318.644900, 279.262800, 326.117400)",
        "(318.508800, 278.854300, 326.152600)",
        "(318.431200, 277.868000, 326.269500)",
        "(318.229600, 276.843200, 326.613100)",
        "(317.850600, 275.747600, 327.286200)",
        "(317.628400, 275.272600, 327.474500)",
        "(317.108500, 274.426600, 327.672100)",
        "(316.538100, 273.582800, 327.936200)",
        "(315.960400, 272.830900, 328.148700)",
        "(315.292700, 272.001400, 328.563300)",
        "(314.552600, 271.494800, 328.678100)",
        "(314.248800, 271.177300, 328.753800)",
        "(313.585200, 270.564400, 329.062500)",
        "(312.796700, 269.849600, 329.397200)",
        "(312.098600, 269.165200, 329.916600)",
        "(311.349300, 268.679000, 330.183300)",
        "(310.943100, 268.464500, 330.328200)",
        "(310.315100, 267.786100, 330.845300)",
        "(309.643000, 267.152700, 331.278500)",
        "(309.122200, 266.570100, 331.852500)",
        "(308.893600, 266.216000, 332.141600)",
        "(308.164800, 265.809300, 332.546900)",
        "(307.348100, 265.420700, 332.707600)",
        "(306.610200, 264.763100, 333.289900)",
        "(305.755900, 264.372100, 333.590700)",
        "(305.169300, 263.515800, 334.583700)",
        "(304.834600, 263.100100, 335.030600)",
        "(303.903000, 262.766900, 335.295900)",
        "(303.295700, 262.248100, 335.780800)",
        "(302.728600, 261.727600, 336.494300)",
        "(302.137400, 261.184000, 337.021300)",
        "(301.840000, 260.884600, 337.453900)",
        "(301.164400, 260.549600, 337.954200)",
        "(300.596700, 260.190500, 338.314500)",
        "(300.063700, 259.476700, 339.411100)",
        "(299.357800, 258.900500, 340.086500)",
        "(299.038300, 258.532400, 340.549100)",
        "(298.361500, 257.907100, 341.449300)",
        "(297.817500, 257.613800, 341.836400)",
        "(297.415000, 257.413900, 342.367000)",
        "(296.843400, 257.334100, 342.614800)",
        "(296.604100, 257.200300, 342.817400)",
        "(296.117000, 256.670800, 343.477700)",
        "(295.487000, 256.042600, 344.410500)",
        "(294.763100, 255.634000, 345.211800)",
        "(294.292100, 255.122000, 346.044800)",
        "(294.053800, 254.970700, 346.348800)",
        "(293.600000, 254.891500, 346.743700)",
        "(293.260000, 254.894900, 347.207500)",
        "(292.765900, 254.621200, 347.876800)",
        "(292.501500, 254.384200, 348.418100)",
        "(291.898300, 254.529700, 348.791000)",
        "(291.488900, 255.215400, 348.324800)",
        "(291.204900, 255.937500, 347.979600)",
        "(290.674900, 255.832100, 349.015800)",
        "(290.445200, 256.084500, 349.042400)",
        "(290.150100, 256.553000, 349.054400)",
        "(289.728000, 256.994400, 349.272800)",
        "(289.625900, 257.695600, 349.253000)",
        "(289.477100, 258.455000, 349.269300)",
        "(289.271200, 259.586900, 348.798600)",
        "(289.144400, 260.248900, 348.466100)",
        "(289.010800, 261.565900, 347.786200)",
        "(288.893900, 262.575500, 347.501100)",
        "(288.609500, 263.620100, 347.282900)",
        "(288.688800, 264.956700, 346.766100)",
        "(288.678900, 265.905100, 346.163100)",
        "(288.787000, 267.589900, 345.039000)",
        "(288.847300, 268.809100, 344.618000)",
        "(289.081500, 270.044300, 344.213900)",
        "(289.261000, 271.900100, 343.021600)",
        "(289.335100, 272.852100, 342.338000)",
        "(289.520300, 274.790500, 340.972700)",
        "(289.845600, 276.866800, 339.430700)",
        "(290.287300, 278.803300, 337.888400)",
        "(290.632900, 280.769900, 336.416200)",
        "(290.863000, 281.671100, 335.667200)",
        "(291.301700, 282.700700, 335.090000)",
        "(291.780900, 283.854700, 334.440700)",
        "(292.292600, 284.939200, 333.426500)",
        "(292.418900, 285.341400, 333.199100)",
        "(292.781300, 285.918500, 333.073200)",
        "(293.511200, 287.030900, 332.175900)",
        "(294.148600, 288.333500, 330.827800)",
        "(294.596400, 289.255800, 330.101100)",
        "(295.197900, 289.513600, 330.099200)",
        "(295.697100, 289.388200, 330.305800)",
        "(296.433600, 289.552600, 330.251800)",
        "(297.129100, 290.302000, 329.462100)",
        "(298.058800, 290.409100, 329.355300)",
        "(298.578500, 290.658200, 329.064800)",
        "(298.889400, 290.753000, 328.921000)",
        "(299.734600, 290.657700, 328.925400)",
        "(300.358600, 290.637300, 328.820100)",
        "(300.949400, 290.686200, 328.610200)",
        "(301.588700, 290.709800, 328.452100)",
        "(302.020400, 290.656500, 328.371700)",
        "(302.741400, 291.257200, 327.381700)",
        "(303.618100, 291.520100, 326.801500)",
        "(304.331900, 291.240200, 327.002400)",
        "(304.840200, 291.540300, 326.497800)",
        "(305.281700, 291.478900, 326.364400)",
        "(306.172800, 291.420900, 326.174100)",
        "(306.918200, 290.981400, 326.675400)",
        "(307.473900, 290.892000, 326.826000)",
        "(308.334500, 290.759800, 326.477200)",
        "(308.777300, 290.687100, 326.327000)",
        "(309.266200, 290.483800, 326.318500)",
        "(309.591200, 290.166100, 326.544400)",
        "(310.158600, 289.813700, 326.348900)",
        "(310.760800, 289.335000, 326.281300)",
        "(310.997100, 288.976300, 326.465400)",
        "(311.324200, 288.359800, 326.985000)",
        "(311.524200, 287.823500, 327.052900)",
        "(311.892000, 287.285200, 327.045800)",
        "(312.332800, 286.713600, 327.108800)",
        "(312.436700, 286.433800, 327.253300)",
        "(312.563100, 285.953400, 327.413900)",
        "(312.695900, 285.253000, 327.733500)",
        "(312.994600, 284.669800, 327.628300)",
        "(313.089200, 284.191300, 327.735100)",
        "(313.084900, 283.955100, 327.776300)",
        "(313.096800, 283.384300, 327.823500)",
        "(313.120500, 282.630200, 327.999000)",
        "(313.205200, 281.720100, 328.335400)",
        "(313.191400, 281.097000, 328.361700)",
        "(313.214400, 280.833900, 328.322200)",
        "(313.295300, 280.044500, 328.320500)",
        "(313.217100, 279.341400, 328.509300)",
        "(313.322900, 278.715100, 328.394000)",
        "(313.250500, 277.970500, 328.489000)",
        "(313.178800, 277.575000, 328.586600)",
        "(313.105200, 276.749800, 328.794100)",
        "(312.938600, 276.038600, 328.865800)",
        "(312.672100, 275.394300, 328.943800)",
        "(312.350900, 275.044700, 328.672800)",
        "(312.233700, 274.823000, 328.573200)",
        "(311.891400, 274.369800, 328.310000)",
        "(311.536500, 273.649500, 328.574800)",
        "(311.115800, 273.079200, 328.738500)",
        "(310.655600, 272.820000, 328.536400)",
        "(310.429900, 272.671600, 328.477700)",
        "(309.889700, 272.247200, 328.467700)",
        "(309.319200, 271.678400, 328.668800)",
        "(308.810100, 271.178600, 328.934000)",
        "(308.573500, 270.846100, 329.066700)",
        "(307.922400, 270.561500, 329.177500)",
        "(307.458800, 270.348000, 328.905400)",
        "(306.798600, 269.911800, 329.451100)",
        "(306.468700, 269.588300, 329.469100)",
        "(305.999700, 268.943400, 330.090900)",
        "(305.632200, 268.782100, 330.240900)",
        "(305.186500, 268.394200, 330.475300)",
        "(304.653000, 267.969200, 330.873500)",
        "(304.106400, 267.633100, 331.103500)",
        "(303.845900, 267.455500, 331.253700)",
        "(303.371900, 266.692200, 332.090400)",
        "(302.694500, 266.139600, 332.727100)",
        "(302.024600, 265.526400, 333.254500)",
        "(301.486900, 264.548100, 334.509600)",
        "(300.903700, 264.089500, 334.882300)",
        "(300.621100, 263.782000, 335.242200)",
        "(300.066400, 262.568800, 336.704100)",
        "(299.234700, 261.832000, 337.600000)",
        "(298.736700, 261.104400, 338.480700)",
        "(298.011400, 260.328700, 339.789600)",
        "(297.694600, 259.921400, 340.336700)",
        "(296.865400, 259.535300, 340.954700)",
        "(296.330100, 258.675400, 342.163600)",
        "(295.656600, 257.975400, 343.148800)",
        "(295.098400, 257.542400, 344.009600)",
        "(294.823100, 257.485000, 344.181100)",
        "(294.199100, 257.606000, 344.256200)",
        "(293.519800, 256.886900, 345.659600)",
        "(293.039900, 256.678500, 346.402100)",
        "(292.600600, 256.773300, 346.619300)",
        "(292.429300, 256.725700, 346.900800)",
        "(292.039400, 256.933800, 347.366000)",
        "(291.803900, 256.808300, 348.226300)",
        "(291.421400, 256.927600, 348.878600)",
        "(291.129900, 257.537800, 348.622900)",
        "(290.887000, 257.725000, 348.674700)",
        "(290.575000, 258.021800, 349.158900)",
        "(290.309200, 258.195800, 349.693300)",
        "(289.927300, 258.859300, 349.609300)",
        "(289.672100, 259.174700, 349.826300)",
        "(289.566800, 259.305100, 350.056500)",
        "(289.358300, 259.455300, 350.482500)",
        "(289.062600, 259.892900, 350.771500)",
        "(289.039900, 260.371400, 350.885600)",
        "(288.879700, 260.462500, 351.320000)",
        "(288.785800, 260.386800, 351.821400)",
        "(288.510100, 260.646800, 352.215500)",
        "(288.455100, 261.525900, 351.728000)",
        "(288.492500, 262.205100, 351.792000)",
        "(288.474600, 262.810500, 351.836900)",
        "(288.390300, 262.987200, 351.919900)",
        "(288.216400, 263.530400, 352.151600)",
        "(288.323900, 264.311000, 351.932500)",
        "(288.148100, 265.688600, 351.059600)",
        "(288.130000, 266.982600, 350.259700)",
        "(288.168300, 267.427600, 350.135300)",
        "(288.114100, 268.539300, 349.820300)",
        "(288.134300, 269.862900, 348.966100)",
        "(288.311900, 271.281700, 348.058000)",
        "(288.393800, 271.900900, 347.674000)",
        "(288.573000, 272.708400, 347.445900)",
        "(288.715100, 273.531200, 347.253100)",
        "(289.055600, 275.021500, 346.087300)",
        "(289.473000, 276.352100, 345.049200)",
        "(289.650500, 276.954800, 344.655200)",
        "(289.966700, 277.823500, 344.207300)",
        "(290.289400, 279.035300, 343.459100)",
        "(290.588800, 280.471300, 342.229200)",
        "(291.195700, 281.730000, 341.269800)",
        "(291.861200, 282.728100, 340.667100)",
        "(292.034200, 283.351100, 340.161800)",
        "(292.278300, 285.037700, 338.554100)",
        "(292.750400, 286.738300, 337.008300)",
        "(293.344500, 288.493200, 335.171800)",
        "(294.136400, 289.673600, 333.942300)",
        "(294.578100, 290.098100, 333.553100)",
        "(295.258800, 290.911700, 332.805500)",
        "(295.767300, 291.599400, 331.977700)",
        "(296.611800, 292.038700, 331.385200)",
        "(297.077700, 292.153400, 331.197600)",
        "(297.766500, 292.208900, 331.060100)",
        "(298.253300, 292.258400, 330.970700)",
        "(299.094900, 292.085200, 330.876000)",
        "(299.893100, 292.035000, 330.642100)",
        "(300.280200, 292.030100, 330.526800)",
        "(301.041900, 291.792200, 330.410800)",
        "(301.819200, 291.950400, 330.032300)",
        "(302.837500, 291.975300, 329.491900)",
        "(303.667400, 291.584500, 329.627300)",
        "(304.467900, 291.392000, 329.385900)",
        "(304.783900, 291.334700, 329.128300)",
        "(305.433800, 290.881900, 329.171700)",
        "(306.295100, 290.303200, 329.398900)",
        "(307.108800, 290.072300, 329.052600)",
        "(307.883500, 289.774800, 328.807300)",
        "(308.234800, 289.665700, 328.651200)",
        "(308.951400, 289.275100, 328.440500)",
        "(309.494700, 288.740200, 328.604100)",
        "(310.171700, 288.248400, 328.566700)",
        "(310.825400, 287.822400, 328.437100)",
        "(311.038500, 287.650300, 328.341200)",
        "(311.534300, 287.108500, 328.374100)",
        "(311.949800, 286.651100, 328.411400)",
        "(312.463800, 286.269800, 328.134000)",
        "(312.836200, 285.789900, 328.097100)",
        "(313.078300, 285.438200, 328.138500)",
        "(313.438100, 284.660300, 328.405700)",
        "(313.775200, 283.996900, 328.457200)",
        "(314.205500, 283.323700, 328.410900)",
        "(314.555600, 282.563800, 328.537900)",
        "(314.786700, 282.156100, 328.575400)",
        "(315.084700, 281.428300, 328.753700)",
        "(315.358200, 280.914800, 328.519300)",
        "(315.651900, 280.090100, 328.592800)",
        "(315.786800, 279.160800, 328.981100)",
        "(315.834100, 278.780000, 329.031200)",
        "(315.972000, 278.207600, 328.874700)",
        "(316.132200, 277.414300, 328.909500)",
        "(316.126700, 276.600900, 329.067800)",
        "(316.113300, 275.651900, 329.406000)",
        "(316.015500, 275.291600, 329.431500)",
        "(315.927000, 274.588700, 329.360900)",
        "(315.787800, 273.848000, 329.426900)",
        "(315.619300, 273.162000, 329.298200)",
        "(315.169500, 272.167400, 330.025400)",
        "(314.890800, 271.948100, 330.003500)",
        "(314.700200, 271.568800, 329.324200)",
        "(314.347600, 270.863500, 329.436400)",
        "(313.880900, 270.578900, 329.168900)",
        "(313.732300, 270.422000, 328.944800)",
        "(313.281600, 270.040700, 328.881400)",
        "(312.886300, 269.736000, 328.675700)",
        "(312.502700, 269.228400, 328.859900)",
        "(311.941400, 268.480900, 329.387300)",
        "(311.561500, 268.221500, 329.481200)",
        "(310.878500, 267.723100, 329.686900)",
        "(310.200800, 267.304600, 330.061100)",
        "(309.708800, 266.790100, 330.482900)",
        "(309.148900, 266.525100, 330.594100)",
        "(308.437400, 265.993300, 331.119900)",
        "(308.166300, 265.665100, 331.546900)",
        "(307.574000, 265.220800, 332.048000)",
        "(306.841500, 264.785600, 332.472000)",
        "(306.492400, 264.220000, 333.035000)",
        "(305.730300, 263.729900, 333.468400)",
        "(305.338100, 263.336200, 334.002400)",
        "(304.725500, 262.586400, 334.913600)",
        "(304.071200, 262.254900, 335.271500)",
        "(303.432100, 261.975100, 335.525700)",
        "(303.165900, 261.694300, 335.801200)",
        "(302.481100, 261.068600, 336.661100)",
        "(301.710100, 260.370500, 337.617300)",
        "(301.109800, 259.691700, 338.459300)",
        "(300.559000, 259.210300, 339.087200)",
        "(300.405200, 258.873900, 339.470800)",
        "(299.762900, 258.325900, 340.229800)",
        "(299.198500, 257.748800, 340.948000)",
        "(298.715900, 257.056200, 341.956500)",
        "(298.174700, 256.603500, 342.808500)",
        "(297.999300, 256.349900, 343.276300)",
        "(297.607500, 255.578100, 344.533600)",
        "(296.895300, 254.959200, 345.388900)",
        "(296.294500, 254.325900, 346.323700)",
        "(295.711900, 253.714500, 347.372400)",
        "(295.107100, 253.570400, 347.889500)",
        "(294.899300, 253.531200, 348.153300)",
        "(294.478200, 253.638700, 348.403700)",
        "(294.085500, 254.022300, 348.279900)",
        "(293.685900, 254.042500, 349.061300)",
        "(293.490500, 254.084700, 349.443200)",
        "(293.166900, 254.508700, 349.561100)",
        "(292.737000, 255.296000, 349.220200)",
        "(292.403600, 255.923800, 349.179800)",
        "(292.012100, 256.024400, 350.013200)",
        "(291.764200, 256.050500, 350.503300)",
        "(291.388400, 256.722100, 350.612200)",
        "(291.062700, 257.836700, 350.046400)",
        "(290.840000, 258.740200, 349.840700)",
        "(290.540100, 259.200500, 350.543000)",
        "(290.426900, 259.879800, 350.909400)",
        "(290.378900, 260.459900, 350.739000)",
        "(290.257000, 262.379200, 349.288900)",
        "(290.221500, 264.237100, 348.153100)",
        "(290.412200, 265.229400, 348.293300)",
        "(290.560700, 266.427600, 347.878600)",
        "(290.558100, 267.447900, 347.163100)",
        "(290.618300, 269.933500, 345.025100)",
        "(290.756100, 272.261900, 343.434700)",
        "(290.989100, 273.537100, 343.063700)",
        "(291.009500, 274.368100, 342.590800)",
        "(291.309900, 276.321400, 341.379800)",
        "(291.883100, 278.508100, 339.690000)",
        "(292.269300, 280.522800, 338.069500)",
        "(292.631700, 281.522400, 337.660200)",
        "(293.090500, 282.058600, 337.767500)",
        "(293.361800, 282.564900, 337.520200)",
        "(294.063400, 283.789100, 336.701200)",
        "(294.824700, 284.177400, 336.573700)",
        "(295.327200, 284.556000, 336.608500)",
        "(295.705000, 284.778300, 336.430800)",
        "(296.409500, 285.069100, 336.045100)",
        "(297.012700, 286.283300, 334.831900)",
        "(297.607800, 286.785600, 334.337400)",
        "(298.625900, 286.923000, 334.453500)",
        "(299.194900, 287.222800, 334.143300)",
        "(300.236900, 288.476300, 332.384700)",
        "(301.178400, 289.129100, 331.422400)",
        "(302.287400, 289.349200, 331.221400)",
        "(303.114700, 289.458400, 331.097800)",
        "(304.036200, 289.703200, 330.448500)",
        "(304.575000, 289.935700, 329.842600)",
        "(305.436300, 290.169400, 329.143100)",
        "(305.924300, 290.464800, 328.573500)",
        "(306.578000, 290.750600, 327.803500)",
        "(306.988700, 290.760600, 327.613600)",
        "(307.929300, 290.530100, 327.703000)",
        "(309.061600, 290.542600, 327.359600)",
        "(310.009600, 290.427900, 327.206300)",
        "(310.937900, 290.398900, 327.060100)",
        "(311.730600, 290.480900, 326.852700)",
        "(313.122900, 290.583600, 326.419600)",
        "(314.185600, 290.578700, 326.439100)",
        "(315.070700, 290.533400, 326.296700)",
        "(316.193000, 290.148100, 326.416300)",
        "(317.678800, 289.623800, 326.509100)",
        "(318.307000, 289.340300, 326.568800)",
        "(319.303700, 288.913100, 326.640400)",
        "(320.299500, 288.368800, 326.653000)",
        "(321.434400, 287.104100, 327.324000)",
        "(322.290100, 286.185200, 327.773100)",
        "(322.775300, 285.895600, 327.619900)",
        "(323.596600, 285.239900, 327.403800)",
        "(324.335000, 284.266400, 327.629600)",
        "(325.045900, 283.329100, 327.769500)",
        "(325.797700, 282.514900, 327.640100)",
        "(326.112400, 282.076000, 327.579600)",
        "(326.653000, 280.895500, 327.878800)",
        "(327.061800, 279.645400, 328.377000)",
        "(327.499600, 278.779900, 328.251100)",
        "(328.017200, 277.875600, 328.023100)",
        "(328.179000, 277.282600, 328.162000)",
        "(328.308000, 276.230500, 328.393200)",
        "(328.409100, 275.292100, 328.550500)",
        "(328.417700, 274.605900, 328.326500)",
        "(328.447500, 274.242200, 328.187600)",
        "(328.418200, 272.982800, 328.581200)",
        "(328.106700, 272.145500, 328.753300)",
        "(327.900800, 271.397600, 328.631900)",
        "(327.623900, 270.392100, 328.930900)",
        "(327.399600, 269.990400, 329.058400)",
        "(326.975300, 269.389700, 329.000400)",
        "(326.519800, 268.907100, 328.867500)",
        "(326.066500, 268.282100, 329.007200)",
        "(325.603100, 267.666600, 329.152900)",
        "(325.405800, 267.461000, 329.118300)",
        "(324.882300, 267.094400, 329.087900)",
        "(324.384800, 266.661400, 329.247800)",
        "(323.930700, 266.384300, 329.255600)",
        "(323.352200, 266.019400, 329.295800)",
        "(323.038200, 265.810300, 329.464400)",
        "(322.447600, 265.510000, 329.616900)",
        "(321.841700, 265.337000, 329.549000)",
        "(321.324400, 265.036000, 329.763400)",
        "(320.745500, 264.667600, 330.074400)",
        "(320.385200, 264.499900, 330.219300)",
        "(319.580700, 263.980100, 330.758200)",
        "(318.836900, 263.783800, 330.872500)",
        "(318.225500, 263.524200, 331.187200)",
        "(317.519300, 263.169700, 331.582800)",
        "(317.131800, 263.123100, 331.617200)",
        "(316.460500, 262.862400, 331.933000)",
        "(315.633200, 262.580100, 332.099700)",
        "(314.851700, 262.584600, 332.142700)",
        "(314.349400, 262.652700, 332.025900)",
        "(314.122700, 262.524000, 332.065200)",
        "(313.234200, 262.113000, 332.625900)",
        "(312.495800, 261.511500, 333.547300)",
        "(311.933300, 261.043500, 334.190900)",
        "(311.118800, 260.828200, 334.595000)",
        "(310.772500, 260.766100, 334.733900)",
        "(310.210000, 260.390300, 335.258400)",
        "(309.457400, 260.012300, 335.996400)",
        "(308.754700, 259.717200, 336.515100)",
        "(308.285800, 259.176600, 337.318700)",
        "(308.159800, 258.977300, 337.639000)",
        "(307.326600, 258.501300, 338.109500)",
        "(306.605600, 257.842300, 339.100000)",
        "(305.567400, 257.742900, 339.541800)",
        "(304.998600, 257.449500, 339.962700)",
        "(304.618600, 257.119400, 340.517500)",
        "(303.317100, 257.318100, 340.856300)",
        "(302.395700, 257.342000, 341.096300)",
        "(301.649000, 257.335100, 341.687700)",
        "(301.825800, 256.577900, 342.780600)",
        "(301.859200, 256.606300, 342.966700)",
        "(300.708900, 256.326300, 343.589300)",
        "(299.693500, 256.108200, 344.158400)",
        "(299.194400, 255.401600, 345.322000)",
        "(298.300500, 255.320400, 345.630500)",
        "(297.849200, 255.014000, 346.146900)",
        "(296.795700, 254.243000, 347.422100)",
        "(295.911700, 254.141100, 348.171500)",
        "(295.455700, 253.993900, 348.834400)",
        "(294.715100, 254.128100, 349.256400)",
        "(294.436900, 254.039900, 349.696200)",
        "(293.745700, 253.742000, 350.843500)",
        "(292.830000, 254.692000, 350.772700)",
        "(292.532700, 255.749900, 350.615300)",
        "(292.193300, 257.364100, 349.788700)",
        "(291.911900, 258.111200, 349.532800)",
        "(291.521500, 258.994700, 350.070000)",
        "(291.032300, 260.811300, 349.421500)",
        "(290.914100, 262.968300, 348.204900)",
        "(290.913000, 265.474100, 346.722100)",
        "(291.011000, 266.626400, 346.186300)",
        "(291.274200, 268.526200, 345.488200)",
        "(291.390100, 270.403200, 344.573600)",
        "(291.538100, 272.563900, 343.315900)",
        "(292.028000, 274.868100, 342.124800)",
        "(292.416700, 276.012100, 341.452100)",
        "(293.310500, 277.740800, 340.378100)",
        "(293.771300, 280.441300, 338.150600)",
        "(294.585700, 282.704400, 336.424600)",
        "(295.525700, 284.431200, 335.086600)",
        "(296.087800, 285.144800, 334.627200)",
        "(297.048300, 285.555300, 334.535700)",
        "(298.000900, 285.906900, 334.880400)",
        "(299.355500, 286.474900, 334.555500)",
        "(300.726700, 287.578700, 333.636800)",
        "(301.366200, 288.103200, 333.188200)",
        "(302.413100, 288.530300, 332.662000)",
        "(303.090300, 288.906900, 332.354700)",
        "(304.126000, 289.662800, 331.547900)",
        "(305.508500, 289.525100, 331.466100)",
        "(306.053500, 289.547400, 331.397600)",
        "(306.506200, 289.784500, 331.202800)",
        "(307.375500, 289.737000, 330.920800)",
        "(308.663000, 289.260700, 331.125400)",
        "(309.429500, 289.337300, 331.038800)",
        "(309.577200, 289.330100, 330.829300)",
        "(309.938000, 289.348900, 330.758100)",
        "(311.108700, 288.878900, 331.084000)",
        "(311.993500, 289.147900, 330.559400)",
        "(312.665300, 289.256700, 330.408500)",
        "(313.121000, 289.205600, 330.463800)",
        "(313.875900, 289.151600, 330.309100)",
        "(314.427300, 289.019200, 330.368500)",
        "(314.846800, 288.992200, 330.408900)",
        "(315.722700, 289.000400, 330.354800)",
        "(316.257900, 289.008200, 330.225000)",
        "(317.185000, 289.140900, 329.798100)",
        "(317.596400, 289.282700, 329.890700)",
        "(318.025100, 289.265300, 329.731600)",
        "(318.497600, 289.012600, 329.888000)",
        "(319.112900, 288.824700, 330.183400)",
        "(319.573800, 288.764900, 330.172000)",
        "(320.337500, 288.826400, 329.934800)",
        "(321.168500, 288.521600, 330.167500)",
        "(321.775300, 288.410500, 330.179700)",
        "(322.160300, 288.353400, 330.113000)",
        "(322.749600, 288.253200, 329.936300)",
        "(323.506800, 287.787700, 330.188800)",
        "(324.489500, 287.304400, 330.255500)",
        "(325.170700, 286.782700, 330.472500)",
        "(325.394100, 286.621600, 330.608400)",
        "(326.123200, 285.920000, 330.708300)",
        "(326.713900, 285.279800, 330.762600)",
        "(327.000600, 285.042700, 330.381100)",
        "(327.426500, 284.611100, 330.095300)",
        "(327.642900, 284.310200, 330.001300)",
        "(327.947800, 283.444800, 330.127400)",
        "(328.055800, 282.531200, 330.222100)",
        "(328.295600, 281.692300, 330.129300)",
        "(328.372000, 280.880200, 330.060700)",
        "(328.529000, 280.349700, 330.103100)",
        "(328.650700, 279.349700, 330.238300)",
        "(328.660700, 278.562900, 330.101800)",
        "(328.752200, 277.607100, 329.914800)",
        "(328.579700, 276.449900, 330.200400)",
        "(328.491600, 275.942400, 330.213700)",
        "(328.267800, 274.956900, 330.205600)",
        "(327.766000, 273.986800, 330.358000)",
        "(327.328500, 272.971600, 330.457500)",
        "(326.832600, 271.946700, 330.540700)",
        "(326.504800, 271.381100, 330.738600)",
        "(325.688500, 270.357600, 331.059800)",
        "(324.946500, 269.542300, 331.170600)",
        "(324.211000, 268.607300, 331.421900)",
        "(323.139200, 268.106600, 331.424000)",
        "(322.621700, 267.884600, 331.322400)",
        "(321.679100, 267.267000, 331.456300)",
        "(320.609000, 266.903400, 331.479900)",
        "(319.579200, 266.372700, 331.628100)",
        "(318.437000, 265.674100, 332.162700)",
        "(317.811700, 265.497300, 332.246200)",
        "(316.852000, 265.107400, 332.340100)",
        "(315.706700, 264.648500, 332.715200)",
        "(314.539100, 264.191000, 333.066300)",
        "(313.639900, 263.077600, 333.952000)",
        "(313.165700, 262.622600, 334.421300)",
        "(312.431800, 261.741500, 335.255200)",
        "(311.466700, 261.053100, 335.706100)",
        "(310.670700, 259.865900, 336.456300)",
        "(309.668700, 259.157200, 337.467500)",
        "(309.065200, 258.923100, 337.798900)",
        "(308.071000, 258.198000, 338.538700)",
        "(306.941700, 257.482300, 339.563400)",
        "(305.878900, 256.980400, 340.248800)",
        "(304.989900, 256.548900, 341.113800)",
        "(304.606400, 256.339300, 341.541300)",
        "(303.344600, 255.895900, 342.151900)",
        "(302.095800, 255.534900, 342.856400)",
        "(301.233500, 254.740800, 344.020700)",
        "(300.251700, 254.089700, 345.207700)",
        "(299.820700, 253.875600, 345.624800)",
        "(299.130000, 253.573400, 346.420500)",
        "(298.397900, 253.121500, 347.559200)",
        "(297.640900, 253.209800, 347.964300)",
        "(297.152900, 253.127000, 348.832900)",
        "(296.884900, 253.200800, 349.127300)",
        "(296.380100, 253.557100, 349.477500)",
        "(295.871500, 253.867700, 349.928600)",
        "(295.268600, 253.905800, 350.847000)",
        "(294.899000, 254.332900, 351.241800)",
        "(294.720400, 254.646800, 351.300800)",
        "(294.447800, 255.573200, 351.254500)",
        "(294.527000, 256.622400, 350.793500)",
        "(294.482900, 257.561500, 350.588400)",
        "(294.296800, 258.296200, 350.812000)",
        "(294.146700, 258.831600, 350.747400)",
        "(294.183300, 259.943600, 350.225300)",
        "(294.232900, 260.467700, 350.653900)",
        "(293.983000, 261.381500, 350.561000)",
        "(294.079100, 262.097700, 350.500500)",
        "(294.181300, 262.397500, 350.558200)",
        "(294.193100, 263.071100, 350.472800)",
        "(294.156300, 263.051400, 351.022600)",
        "(294.285600, 262.830800, 352.203700)",
        "(293.947500, 263.758300, 351.428000)",
        "(293.989600, 263.806400, 351.593600)",
        "(294.100600, 264.051500, 352.094500)",
        "(293.979700, 264.900800, 351.251800)",
        "(293.985600, 264.963400, 351.654800)",
        "(294.155900, 265.104600, 352.233300)",
        "(294.101600, 265.734300, 351.605800)",
        "(293.955700, 267.128100, 350.013900)",
        "(293.706900, 267.638400, 349.832300)",
        "(293.576200, 268.485000, 348.998100)",
        "(293.409900, 268.902600, 349.018100)",
        "(293.304700, 268.993500, 349.267700)",
        "(293.450100, 269.976000, 348.607000)",
        "(293.809400, 271.223800, 347.731800)",
        "(294.011300, 272.470300, 347.013000)",
        "(294.102400, 273.826900, 346.043300)",
        "(294.169000, 274.316200, 345.723900)",
        "(294.299200, 274.834400, 345.801300)",
        "(294.616600, 275.724600, 345.341700)",
        "(294.762300, 276.341900, 345.153300)",
        "(294.809600, 276.605400, 345.279800)",
        "(294.939300, 276.943200, 345.041000)",
        "(295.251000, 277.241400, 344.887300)",
        "(295.338900, 277.756600, 344.404700)",
        "(295.393800, 278.410600, 343.667700)",
        "(295.678600, 278.648000, 343.653900)",
        "(295.939900, 278.648600, 343.788000)",
        "(296.354600, 278.831800, 343.677800)",
        "(296.750100, 279.220300, 343.108100)",
        "(297.099500, 279.157200, 343.407000)",
        "(297.566700, 279.371500, 343.160200)",
        "(297.810600, 279.516300, 342.900500)",
        "(298.052200, 279.588300, 342.656300)",
        "(298.430800, 279.949900, 342.229300)",
        "(298.645100, 280.279800, 341.500100)",
        "(298.981700, 280.531500, 341.174400)",
        "(299.339600, 280.577500, 341.063000)",
        "(299.800100, 280.594300, 340.729400)",
        "(300.035700, 280.906300, 340.213300)",
        "(300.500000, 281.292700, 339.587000)",
        "(301.111600, 281.638200, 338.987500)",
        "(301.318700, 281.825900, 338.599300)",
        "(301.850400, 281.864700, 338.293000)",
        "(302.529700, 281.754200, 338.246000)",
        "(303.236200, 281.697100, 338.033100)",
        "(303.955600, 281.446400, 338.012400)",
        "(304.296700, 281.304000, 337.954700)",
        "(304.994100, 281.589800, 337.438200)",
        "(306.068700, 281.950800, 336.795500)",
        "(307.161200, 281.439100, 337.251200)",
        "(308.163800, 280.795900, 337.841300)",
        "(308.567100, 280.566000, 338.098500)",
        "(309.236100, 280.404800, 338.191500)",
        "(310.060500, 280.827100, 337.325100)",
        "(310.602700, 280.993000, 336.675800)",
        "(311.026900, 280.518300, 337.038300)",
        "(311.602600, 279.890000, 337.581700)",
        "(311.826700, 279.703200, 337.707700)",
        "(312.402000, 279.401200, 337.717400)",
        "(312.998000, 279.146300, 337.659100)",
        "(313.461000, 278.897200, 337.704100)",
        "(313.695100, 278.847100, 337.593000)",
        "(314.430100, 278.718900, 337.289400)",
        "(315.205000, 278.188500, 337.580700)",
        "(315.801800, 277.752200, 337.570600)",
        "(316.239700, 277.427000, 337.640100)",
        "(316.502400, 277.196900, 337.553700)",
        "(316.863200, 276.762100, 337.425400)",
        "(317.096700, 275.783800, 337.778100)",
        "(316.948900, 274.949000, 338.098000)",
        "(316.879200, 274.048200, 338.137600)",
        "(316.748600, 273.576200, 338.381500)",
        "(316.566600, 272.614500, 338.634300)",
        "(316.252300, 271.865100, 338.508400)",
        "(315.990100, 270.860500, 338.706800)",
        "(315.695100, 269.719400, 339.182000)",
        "(315.524700, 269.229700, 339.293500)",
        "(315.065500, 268.439300, 339.161100)",
        "(314.747400, 267.595800, 339.111100)",
        "(314.439700, 266.762100, 339.200200)",
        "(314.270100, 265.989600, 339.061800)",
        "(314.167000, 265.475400, 339.197000)",
        "(314.071200, 264.245000, 339.787200)",
        "(313.859000, 263.428300, 339.704800)",
        "(313.848700, 262.580900, 339.631400)",
        "(313.800000, 261.575300, 339.886100)",
        "(313.741200, 261.024400, 340.047500)",
        "(313.610700, 260.195300, 340.097200)",
        "(313.588900, 259.445900, 339.831000)",
        "(313.479600, 258.819800, 339.600500)",
        "(313.488200, 258.027800, 339.532600)",
        "(313.422100, 257.553900, 339.626800)",
        "(313.373500, 256.521800, 339.877100)",
        "(313.232900, 255.637100, 340.143200)",
        "(313.275800, 254.754900, 340.393500)",
        "(313.185400, 253.861600, 341.137200)",
        "(313.050300, 253.595300, 341.382000)",
        "(312.868800, 253.220200, 341.464700)",
        "(312.308100, 253.520900, 341.285500)",
        "(311.935200, 254.026800, 340.838900)",
        "(311.531700, 254.181800, 341.026800)",
        "(311.154500, 254.220300, 341.219500)",
        "(310.394200, 254.184900, 341.612900)",
        "(309.632400, 254.054100, 342.297200)",
        "(308.704700, 253.962700, 342.752800)",
        "(307.554400, 253.653400, 343.518500)",
        "(307.068900, 253.294100, 344.031500)",
        "(305.934900, 252.441600, 345.372500)",
        "(304.683900, 251.594900, 346.719700)",
        "(303.475400, 250.794200, 347.883000)",
        "(302.304200, 250.016800, 348.981500)",
        "(301.772600, 249.617300, 349.506200)",
        "(300.752600, 248.559100, 351.264900)",
        "(299.873500, 247.691100, 352.606400)",
        "(298.736600, 246.922400, 353.656200)",
        "(297.601400, 246.255200, 354.710500)",
        "(297.276800, 245.911400, 355.410800)",
        "(296.653800, 245.329200, 356.382400)",
        "(296.074100, 244.966400, 357.016700)",
        "(295.513500, 243.877100, 358.524100)",
        "(294.783900, 242.770800, 0.163090)",
        "(294.669600, 242.354900, 0.790573)",
        "(294.547900, 241.270000, 2.559726)",
        "(293.872700, 241.296600, 3.231451)",
        "(293.497600, 241.674600, 3.498323)",
        "(293.086900, 242.575900, 3.713717)",
        "(292.799600, 243.456000, 3.235641)",
        "(292.232000, 245.757400, 1.699822)",
        "(292.162200, 248.083000, 0.571014)",
        "(292.005200, 250.443700, 359.169900)",
        "(291.870800, 252.263600, 358.391400)",
        "(291.997800, 254.419600, 357.286200)",
        "(292.065500, 255.341400, 356.822800)",
        "(291.821700, 256.717800, 356.331900)",
        "(291.685100, 257.834000, 356.064700)",
        "(291.793400, 258.821400, 355.854500)",
        "(291.786500, 259.315800, 355.724300)",
        "(292.017900, 260.138500, 355.818800)",
        "(291.670700, 261.036400, 355.469600)",
        "(292.023700, 262.198300, 354.879700)",
        "(292.678700, 263.732500, 353.820800)",
        "(292.920000, 264.439600, 353.256000)",
        "(292.999200, 265.179700, 352.885800)",
        "(293.131800, 265.697000, 352.574300)",
        "(293.740300, 266.685300, 351.863100)",
        "(294.421800, 267.368500, 351.164400)",
        "(294.668500, 267.624700, 351.029900)",
        "(295.277800, 267.809100, 351.100900)",
        "(295.987300, 268.752600, 350.060200)",
        "(296.795300, 269.991900, 348.764100)",
        "(297.485400, 270.678800, 348.109000)",
        "(297.793000, 270.915700, 347.886500)",
        "(298.337100, 271.314000, 347.473400)",
        "(299.099000, 271.518300, 347.288600)",
        "(300.089800, 271.977600, 346.810700)",
        "(300.412900, 272.800000, 345.708100)",
        "(300.734200, 273.126100, 345.396900)",
        "(301.410800, 273.820000, 344.402800)",
        "(301.809600, 274.108200, 344.001400)",
        "(302.317200, 274.291000, 343.785900)",
        "(303.056200, 274.463000, 343.418200)",
        "(303.485000, 274.459900, 343.357400)",
        "(304.018700, 274.579500, 343.103400)",
        "(304.640200, 274.912200, 342.535500)",
        "(305.357500, 275.088400, 342.254800)",
        "(306.000900, 275.503500, 341.656600)",
        "(306.339600, 275.747300, 341.314200)",
        "(306.990100, 276.128800, 340.760100)",
        "(307.668500, 276.295800, 340.349800)",
        "(308.186500, 276.436400, 340.137700)",
        "(308.929000, 276.921300, 339.398300)",
        "(309.323200, 277.122800, 339.026600)",
        "(310.041500, 277.217900, 338.782300)",
        "(310.473600, 277.355300, 338.511500)",
        "(311.208600, 277.422900, 338.239500)",
        "(312.200900, 277.304100, 338.169300)",
        "(312.613400, 277.284500, 338.096000)",
        "(313.037600, 277.345500, 337.885300)",
        "(313.686500, 277.530100, 337.359700)",
        "(314.654900, 277.568500, 337.086700)",
        "(315.417800, 277.778900, 336.688700)",
        "(315.708300, 277.982400, 336.363100)",
        "(316.256600, 278.311900, 335.688700)",
        "(316.892000, 278.313200, 335.459000)",
        "(317.420300, 278.377000, 335.206500)",
        "(317.891300, 278.507800, 334.805500)",
        "(318.086900, 278.543900, 334.575900)",
        "(318.493700, 278.286400, 334.385400)",
        "(318.849200, 277.959600, 334.306500)",
        "(319.287700, 277.714400, 334.005600)",
        "(319.629000, 277.364700, 333.607500)",
        "(319.717400, 276.998000, 333.572300)",
        "(319.713500, 275.708300, 334.084300)",
        "(319.453800, 274.547100, 334.547900)",
        "(319.134500, 273.645900, 334.397200)",
        "(318.630400, 272.408100, 334.625500)",
        "(318.328900, 271.760100, 334.849200)",
        "(317.661100, 270.535300, 335.005500)",
        "(317.139200, 269.268900, 335.182100)",
        "(316.574300, 267.865700, 335.655600)",
        "(316.011300, 266.476700, 335.950000)",
        "(315.722800, 265.802100, 336.105700)",
        "(315.083300, 264.447500, 336.563600)",
        "(314.582100, 263.060100, 337.077100)",
        "(314.117300, 261.562900, 337.978800)",
        "(313.375200, 260.726700, 338.526300)",
        "(312.898500, 260.447400, 338.185100)",
        "(312.754500, 260.419800, 338.073200)",
        "(312.412700, 260.325900, 338.002700)",
        "(312.048200, 260.219000, 338.139300)",
        "(311.587200, 260.270400, 338.075400)",
        "(311.388100, 260.241700, 338.117500)",
        "(310.981600, 260.069000, 338.473700)",
        "(310.703200, 259.802900, 338.731400)",
        "(310.284500, 259.518000, 339.197700)",
        "(309.661700, 259.224900, 339.562300)",
        "(309.396600, 259.076100, 339.886100)",
        "(308.803300, 258.982000, 340.241200)",
        "(308.051700, 258.700400, 340.472000)",
        "(307.450300, 258.163100, 341.295200)",
        "(306.717700, 257.706600, 341.970500)",
        "(306.265600, 257.467000, 342.294900)",
        "(305.503700, 257.060500, 342.879800)",
        "(304.818600, 256.216700, 343.945900)",
        "(303.814600, 255.430400, 345.036000)",
        "(303.091600, 254.575800, 346.140600)",
        "(302.617700, 254.159800, 346.737800)",
        "(301.876300, 253.153700, 347.937000)",
        "(301.109400, 251.845400, 349.460200)",
        "(300.288800, 250.691000, 350.741500)",
        "(299.601400, 249.944100, 351.819400)",
        "(299.462900, 249.576500, 352.236700)",
        "(299.047500, 248.499500, 353.503500)",
        "(298.161700, 246.736500, 355.304300)",
        "(297.652800, 245.252300, 357.124800)",
        "(297.222600, 244.048700, 358.651400)",
        "(297.035500, 243.712200, 359.121200)",
        "(296.642300, 242.546300, 0.499823)",
        "(296.030000, 240.894000, 2.410898)",
        "(295.595600, 239.335900, 4.352741)",
        "(295.115500, 237.984600, 6.087158)",
        "(294.868400, 237.358500, 6.818003)",
        "(294.508400, 236.694400, 7.982459)",
        "(294.414900, 235.827900, 9.122855)",
        "(294.097200, 234.524400, 10.989620)",
        "(293.805200, 233.640700, 12.366660)",
        "(293.665600, 233.482800, 12.601550)",
        "(293.399400, 232.670000, 13.580610)",
        "(293.304700, 231.254100, 15.417960)",
        "(293.066000, 230.237100, 16.771460)",
        "(292.941000, 229.730700, 17.667420)",
        "(292.964800, 229.695300, 17.927760)",
        "(292.990100, 229.944400, 18.168940)",
        "(293.001500, 230.473600, 18.308710)",
        "(293.122100, 231.041900, 18.476430)",
        "(293.120200, 231.370600, 18.926400)",
        "(293.071700, 231.510400, 19.104090)",
        "(292.925100, 232.586900, 18.945890)",
        "(292.948200, 233.998800, 18.458660)",
        "(292.740900, 235.168900, 18.051120)",
        "(292.524500, 236.117100, 17.776260)",
        "(292.405000, 236.486500, 17.790500)",
        "(292.231100, 237.492400, 17.716560)",
        "(292.064500, 238.719400, 17.466680)",
        "(291.802400, 240.550700, 16.276790)",
        "(291.655300, 242.108300, 15.371840)",
        "(291.579300, 242.785300, 15.158760)",
        "(291.431200, 244.438500, 14.257310)",
        "(291.407800, 246.318900, 13.060820)",
        "(291.398400, 247.668000, 12.583810)",
        "(291.109300, 250.189400, 10.622450)",
        "(291.049400, 251.565800, 9.409863)",
        "(291.219800, 254.082200, 7.722413)",
        "(291.572300, 256.344600, 6.176463)",
        "(291.536100, 258.308800, 4.737613)",
        "(291.775900, 259.807800, 3.685190)",
        "(292.138800, 261.335600, 2.815656)",
        "(292.278700, 261.749900, 2.641967)",
        "(292.497600, 262.367200, 2.340997)",
        "(292.719800, 263.135300, 1.880547)",
        "(292.915800, 264.128800, 0.978506)",
        "(293.088200, 264.495700, 0.577043)",
        "(293.431600, 264.809900, 0.320956)",
        "(293.923000, 265.199300, 359.796900)",
        "(294.177700, 265.826800, 358.999700)",
        "(294.405600, 266.217200, 358.350100)",
        "(294.991300, 266.381700, 357.953700)",
        "(295.173100, 266.600300, 357.621500)",
        "(295.332200, 267.284300, 356.474200)",
        "(295.712700, 267.486800, 355.871000)",
        "(296.068400, 267.969200, 355.221600)",
        "(296.102300, 269.379200, 352.989300)",
        "(296.063000, 270.146400, 351.670600)",
        "(296.741400, 270.438500, 350.944700)",
        "(297.464700, 270.397900, 350.787000)",
        "(298.114000, 270.428300, 350.382200)",
        "(298.494500, 270.143600, 350.512900)",
        "(299.026200, 269.273500, 351.495700)",
        "(299.788800, 269.008900, 351.563900)",
        "(300.463000, 269.622700, 350.532900)",
        "(301.109500, 269.699800, 350.114200)",
        "(301.325100, 269.664200, 350.086900)",
        "(301.660200, 269.920200, 349.581300)",
        "(301.939700, 270.343000, 349.034300)",
        "(302.178300, 270.456700, 348.753700)",
        "(302.215300, 270.578400, 348.591200)",
        "(302.451600, 271.020300, 347.833600)",
        "(302.902800, 271.062100, 347.510800)",
        "(303.377300, 271.272200, 347.154000)",
        "(303.885300, 271.854800, 346.167000)",
        "(304.442500, 271.849900, 345.978800)",
        "(304.539400, 271.758600, 346.038100)",
        "(305.015800, 271.904900, 345.614700)",
        "(305.668800, 272.340600, 344.738000)",
        "(306.576100, 272.360300, 344.527300)",
        "(307.408800, 272.105000, 344.633300)",
        "(307.600400, 272.126800, 344.554500)",
        "(308.365200, 272.247200, 344.095400)",
        "(309.470500, 272.488100, 343.565600)",
        "(310.437900, 272.475100, 343.401500)",
        "(311.129700, 272.587100, 342.986600)",
        "(311.560200, 272.549600, 342.883800)",
        "(312.358300, 272.237500, 342.964800)",
        "(313.043400, 271.943900, 343.009900)",
        "(313.648600, 271.440700, 343.242800)",
        "(314.089500, 270.789400, 343.540600)",
        "(314.238100, 270.413800, 343.668300)",
        "(314.533600, 269.284300, 344.233400)",
        "(314.558600, 268.007500, 344.986900)",
        "(314.212700, 266.939900, 345.311900)",
        "(314.075600, 265.869200, 345.639200)",
        "(314.057400, 265.325200, 345.774200)",
        "(313.814900, 264.086700, 346.140000)",
        "(313.553400, 262.963500, 346.371500)",
        "(313.117900, 261.753900, 346.871900)",
        "(312.619000, 261.178200, 346.508700)",
        "(312.516500, 260.765700, 346.316700)",
        "(312.131000, 260.159500, 345.866500)",
        "(311.611500, 259.373800, 345.714500)",
        "(311.323100, 258.273200, 346.097200)",
        "(310.954600, 257.565200, 345.978300)",
        "(310.818600, 257.287200, 345.815600)",
        "(310.699400, 256.498000, 346.185600)",
        "(310.443200, 255.981000, 346.369800)",
        "(310.206500, 255.534900, 346.767500)",
        "(310.076200, 255.343600, 347.026400)",
        "(309.917100, 255.360200, 347.081000)",
        "(309.340600, 255.265500, 347.455100)",
        "(308.665600, 255.244200, 347.831300)",
        "(307.787200, 255.275600, 348.188500)",
        "(307.039600, 255.071300, 348.864100)",
        "(306.750700, 254.852900, 349.364000)",
        "(305.955600, 254.235200, 350.409800)",
        "(305.067500, 253.621600, 351.339300)",
        "(304.119900, 252.921800, 352.515000)",
        "(303.294700, 252.290900, 353.559200)",
        "(302.973400, 252.015100, 354.064100)",
        "(302.336800, 251.329000, 355.152500)",
        "(301.468500, 250.717600, 356.302200)",
        "(300.754000, 249.867800, 357.476900)",
        "(300.003400, 248.865900, 358.920900)",
        "(299.701900, 248.356200, 359.490200)",
        "(298.953600, 247.358300, 0.916343)",
        "(298.314000, 246.180000, 2.516890)",
        "(297.767200, 244.851000, 4.188363)",
        "(296.997600, 244.083800, 5.271704)",
        "(296.803500, 243.766000, 5.616294)",
        "(296.376900, 243.026900, 6.659692)",
        "(295.785600, 242.188600, 7.756017)",
        "(295.433800, 241.096500, 9.201866)",
        "(295.040100, 240.093100, 10.538810)",
        "(294.695000, 239.837100, 10.926480)",
        "(294.637200, 239.348100, 11.581300)",
        "(294.226700, 238.725400, 12.419830)",
        "(293.794900, 237.616100, 13.516060)",
        "(293.309100, 235.755200, 15.620070)",
        "(293.005500, 234.831300, 16.646670)",
        "(292.721700, 233.600000, 18.010150)",
        "(292.314500, 232.986200, 18.796270)",
        "(291.974200, 232.980000, 18.946540)",
        "(291.809600, 232.803700, 19.522930)",
        "(291.741300, 232.651800, 19.872480)",
        "(291.485700, 232.549300, 20.373700)",
        "(291.246300, 232.791600, 20.664990)",
        "(290.894500, 233.606000, 20.254650)",
        "(290.501600, 234.268600, 20.050850)",
        "(290.248300, 234.675500, 19.847970)",
        "(289.888000, 235.155100, 19.902150)",
        "(289.719700, 235.734200, 20.101300)",
        "(289.326600, 236.704600, 19.671950)",
        "(289.167800, 237.274000, 19.843130)",
        "(289.007100, 237.748700, 20.173320)",
        "(288.853900, 238.114500, 20.108130)",
        "(288.550600, 239.314900, 19.709930)",
        "(288.449300, 240.891300, 18.997240)",
        "(288.172100, 242.491600, 18.143390)",
        "(288.044300, 243.105800, 17.895220)",
        "(287.989600, 244.363500, 17.620720)",
        "(287.729500, 246.122400, 16.673710)",
        "(287.602400, 248.396800, 15.088060)",
        "(287.494800, 250.696100, 13.565950)",
        "(287.464200, 251.892800, 12.744380)",
        "(287.456500, 254.111000, 11.253930)",
        "(287.322400, 256.148600, 9.908616)",
        "(287.471200, 258.524400, 7.844992)",
        "(287.418600, 260.610100, 6.212969)",
        "(287.472100, 261.436200, 5.509696)",
        "(287.615400, 262.953400, 4.330487)",
        "(287.710100, 264.715000, 2.727989)",
        "(287.825400, 266.415800, 1.008402)",
        "(288.419500, 266.825200, 0.655053)",
        "(288.551800, 267.041800, 0.556194)",
        "(288.499600, 268.190200, 359.035500)",
        "(288.554400, 268.702900, 358.206400)",
        "(288.885700, 267.304100, 359.345600)",
        "(288.903000, 266.148900, 0.377003)",
        "(288.729200, 266.185600, 359.936100)",
        "(288.763600, 266.291000, 359.219400)",
        "(289.035000, 266.240400, 359.071900)",
        "(289.301800, 266.458100, 358.202100)",
        "(289.476100, 266.756700, 357.770000)",
        "(289.677700, 267.281800, 357.067800)",
        "(290.338000, 268.605300, 355.406900)",
        "(290.937000, 269.314500, 354.629800)",
        "(291.162200, 270.203000, 353.580400)",
        "(291.397300, 271.935200, 351.563300)",
        "(291.659900, 272.584800, 350.864500)",
        "(292.060500, 273.491400, 349.764800)",
        "(292.595800, 274.400100, 348.697200)",
        "(292.913100, 275.269700, 347.709800)",
        "(293.205600, 275.936900, 346.796200)",
[truncated: 523,321 more chars]
