# Supplementary material for: Playing the mirror game in virtual reality with an autonomous character
Source: Sci Rep. 2022 Dec 9;12:21329. doi: 10.1038/s41598-022-25197-z (PMC9734752; doi:10.1038/s41598-022-25197-z)
Supplement: Supplementary file 2 — Supplementary Information 1. [file 41598_2022_25197_MOESM2_ESM.zip › Data/Couple23/condition3_trial1_player1.json]

{
    "isFemale": false,
    "eyesLevel": 1.678530216217041,
    "timestamps": [
        0.0,
        0.019989013671875,
        0.040008544921875,
        0.05999755859375,
        0.079986572265625,
        0.100006103515625,
        0.1199951171875,
        0.139984130859375,
        0.160003662109375,
        0.17999267578125,
        0.199981689453125,
        0.220001220703125,
        0.239990234375,
        0.260009765625,
        0.279998779296875,
        0.29998779296875,
        0.32000732421875,
        0.339996337890625,
        0.3599853515625,
        0.3800048828125,
        0.399993896484375,
        0.41998291015625,
        0.44000244140625,
        0.459991455078125,
        0.480010986328125,
        0.5,
        0.519989013671875,
        0.540008544921875,
        0.55999755859375,
        0.579986572265625,
        0.600006103515625,
        0.6199951171875,
        0.639984130859375,
        0.660003662109375,
        0.67999267578125,
        0.699981689453125,
        0.720001220703125,
        0.739990234375,
        0.760009765625,
        0.779998779296875,
        0.79998779296875,
        0.82000732421875,
        0.839996337890625,
        0.8599853515625,
        0.8800048828125,
        0.899993896484375,
        0.91998291015625,
        0.94000244140625,
        0.959991455078125,
        0.980010986328125,
        1.0,
        1.019989013671875,
        1.040008544921875,
        1.05999755859375,
        1.079986572265625,
        1.100006103515625,
        1.1199951171875,
        1.139984130859375,
        1.160003662109375,
        1.17999267578125,
        1.199981689453125,
        1.220001220703125,
        1.239990234375,
        1.260009765625,
        1.279998779296875,
        1.29998779296875,
        1.32000732421875,
        1.339996337890625,
        1.3599853515625,
        1.3800048828125,
        1.399993896484375,
        1.41998291015625,
        1.44000244140625,
        1.459991455078125,
        1.480010986328125,
        1.5,
        1.519989013671875,
        1.540008544921875,
        1.55999755859375,
        1.579986572265625,
        1.600006103515625,
        1.6199951171875,
        1.639984130859375,
        1.660003662109375,
        1.67999267578125,
        1.699981689453125,
        1.720001220703125,
        1.739990234375,
        1.760009765625,
        1.779998779296875,
        1.79998779296875,
        1.82000732421875,
        1.839996337890625,
        1.8599853515625,
        1.8800048828125,
        1.899993896484375,
        1.91998291015625,
        1.94000244140625,
        1.959991455078125,
        1.980010986328125,
        2.0,
        2.019989013671875,
        2.040008544921875,
        2.05999755859375,
        2.079986572265625,
        2.100006103515625,
        2.1199951171875,
        2.139984130859375,
        2.160003662109375,
        2.17999267578125,
        2.199981689453125,
        2.220001220703125,
        2.239990234375,
        2.260009765625,
        2.279998779296875,
        2.29998779296875,
        2.32000732421875,
        2.339996337890625,
        2.3599853515625,
        2.3800048828125,
        2.399993896484375,
        2.41998291015625,
        2.44000244140625,
        2.459991455078125,
        2.480010986328125,
        2.5,
        2.519989013671875,
        2.540008544921875,
        2.55999755859375,
        2.579986572265625,
        2.600006103515625,
        2.6199951171875,
        2.639984130859375,
        2.660003662109375,
        2.67999267578125,
        2.699981689453125,
        2.720001220703125,
        2.739990234375,
        2.760009765625,
        2.779998779296875,
        2.79998779296875,
        2.82000732421875,
        2.839996337890625,
        2.8599853515625,
        2.8800048828125,
        2.899993896484375,
        2.91998291015625,
        2.94000244140625,
        2.959991455078125,
        2.980010986328125,
        3.0,
        3.019989013671875,
        3.040008544921875,
        3.05999755859375,
        3.079986572265625,
        3.100006103515625,
        3.1199951171875,
        3.139984130859375,
        3.160003662109375,
        3.17999267578125,
        3.199981689453125,
        3.220001220703125,
        3.239990234375,
        3.260009765625,
        3.279998779296875,
        3.29998779296875,
        3.32000732421875,
        3.339996337890625,
        3.3599853515625,
        3.3800048828125,
        3.399993896484375,
        3.41998291015625,
        3.44000244140625,
        3.459991455078125,
        3.480010986328125,
        3.5,
        3.519989013671875,
        3.540008544921875,
        3.55999755859375,
        3.579986572265625,
        3.600006103515625,
        3.6199951171875,
        3.639984130859375,
        3.660003662109375,
        3.67999267578125,
        3.699981689453125,
        3.720001220703125,
        3.739990234375,
        3.760009765625,
        3.779998779296875,
        3.79998779296875,
        3.82000732421875,
        3.839996337890625,
        3.8599853515625,
        3.8800048828125,
        3.899993896484375,
        3.91998291015625,
        3.94000244140625,
        3.959991455078125,
        3.980010986328125,
        4.0,
        4.019989013671875,
        4.040008544921875,
        4.05999755859375,
        4.079986572265625,
        4.100006103515625,
        4.1199951171875,
        4.139984130859375,
        4.160003662109375,
        4.17999267578125,
        4.199981689453125,
        4.220001220703125,
        4.239990234375,
        4.260009765625,
        4.279998779296875,
        4.29998779296875,
        4.32000732421875,
        4.339996337890625,
        4.3599853515625,
        4.3800048828125,
        4.399993896484375,
        4.41998291015625,
        4.44000244140625,
        4.459991455078125,
        4.480010986328125,
        4.5,
        4.519989013671875,
        4.540008544921875,
        4.55999755859375,
        4.579986572265625,
        4.600006103515625,
        4.6199951171875,
        4.639984130859375,
        4.660003662109375,
        4.67999267578125,
        4.699981689453125,
        4.720001220703125,
        4.739990234375,
        4.760009765625,
        4.779998779296875,
        4.79998779296875,
        4.82000732421875,
        4.839996337890625,
        4.8599853515625,
        4.8800048828125,
        4.899993896484375,
        4.91998291015625,
        4.94000244140625,
        4.959991455078125,
        4.980010986328125,
        5.0,
        5.019989013671875,
        5.040008544921875,
        5.05999755859375,
        5.079986572265625,
        5.100006103515625,
        5.1199951171875,
        5.139984130859375,
        5.160003662109375,
        5.17999267578125,
        5.199981689453125,
        5.220001220703125,
        5.239990234375,
        5.260009765625,
        5.279998779296875,
        5.29998779296875,
        5.32000732421875,
        5.339996337890625,
        5.3599853515625,
        5.3800048828125,
        5.399993896484375,
        5.41998291015625,
        5.44000244140625,
        5.459991455078125,
        5.480010986328125,
        5.5,
        5.519989013671875,
        5.540008544921875,
        5.55999755859375,
        5.579986572265625,
        5.600006103515625,
        5.6199951171875,
        5.639984130859375,
        5.660003662109375,
        5.67999267578125,
        5.699981689453125,
        5.720001220703125,
        5.739990234375,
        5.760009765625,
        5.779998779296875,
        5.79998779296875,
        5.82000732421875,
        5.839996337890625,
        5.8599853515625,
        5.8800048828125,
        5.899993896484375,
        5.91998291015625,
        5.94000244140625,
        5.959991455078125,
        5.980010986328125,
        6.0,
        6.019989013671875,
        6.040008544921875,
        6.05999755859375,
        6.079986572265625,
        6.100006103515625,
        6.1199951171875,
        6.139984130859375,
        6.160003662109375,
        6.17999267578125,
        6.199981689453125,
        6.220001220703125,
        6.239990234375,
        6.260009765625,
        6.279998779296875,
        6.29998779296875,
        6.32000732421875,
        6.339996337890625,
        6.3599853515625,
        6.3800048828125,
        6.399993896484375,
        6.41998291015625,
        6.44000244140625,
        6.459991455078125,
        6.480010986328125,
        6.5,
        6.519989013671875,
        6.540008544921875,
        6.55999755859375,
        6.579986572265625,
        6.600006103515625,
        6.6199951171875,
        6.639984130859375,
        6.660003662109375,
        6.67999267578125,
        6.699981689453125,
        6.720001220703125,
        6.739990234375,
        6.760009765625,
        6.779998779296875,
        6.79998779296875,
        6.82000732421875,
        6.839996337890625,
        6.8599853515625,
        6.8800048828125,
        6.899993896484375,
        6.91998291015625,
        6.94000244140625,
        6.959991455078125,
        6.980010986328125,
        7.0,
        7.019989013671875,
        7.040008544921875,
        7.05999755859375,
        7.079986572265625,
        7.100006103515625,
        7.1199951171875,
        7.139984130859375,
        7.160003662109375,
        7.17999267578125,
        7.199981689453125,
        7.220001220703125,
        7.239990234375,
        7.260009765625,
        7.279998779296875,
        7.29998779296875,
        7.32000732421875,
        7.339996337890625,
        7.3599853515625,
        7.3800048828125,
        7.399993896484375,
        7.41998291015625,
        7.44000244140625,
        7.459991455078125,
        7.480010986328125,
        7.5,
        7.519989013671875,
        7.540008544921875,
        7.55999755859375,
        7.579986572265625,
        7.600006103515625,
        7.6199951171875,
        7.639984130859375,
        7.660003662109375,
        7.67999267578125,
        7.699981689453125,
        7.720001220703125,
        7.739990234375,
        7.760009765625,
        7.779998779296875,
        7.79998779296875,
        7.82000732421875,
        7.839996337890625,
        7.8599853515625,
        7.8800048828125,
        7.899993896484375,
        7.91998291015625,
        7.94000244140625,
        7.959991455078125,
        7.980010986328125,
        8.0,
        8.019989013671875,
        8.040008544921875,
        8.05999755859375,
        8.079986572265625,
        8.100006103515625,
        8.1199951171875,
        8.139984130859375,
        8.160003662109375,
        8.17999267578125,
        8.199981689453125,
        8.220001220703125,
        8.239990234375,
        8.260009765625,
        8.279998779296875,
        8.29998779296875,
        8.32000732421875,
        8.339996337890625,
        8.3599853515625,
        8.3800048828125,
        8.399993896484375,
        8.41998291015625,
        8.44000244140625,
        8.459991455078125,
        8.480010986328125,
        8.5,
        8.519989013671875,
        8.540008544921875,
        8.55999755859375,
        8.579986572265625,
        8.600006103515625,
        8.6199951171875,
        8.639984130859375,
        8.660003662109375,
        8.67999267578125,
        8.699981689453125,
        8.720001220703125,
        8.739990234375,
        8.760009765625,
        8.779998779296875,
        8.79998779296875,
        8.82000732421875,
        8.839996337890625,
        8.8599853515625,
        8.8800048828125,
        8.899993896484375,
        8.91998291015625,
        8.94000244140625,
        8.959991455078125,
        8.980010986328125,
        9.0,
        9.019989013671875,
        9.040008544921875,
        9.05999755859375,
        9.079986572265625,
        9.100006103515625,
        9.1199951171875,
        9.139984130859375,
        9.160003662109375,
        9.17999267578125,
        9.199981689453125,
        9.220001220703125,
        9.239990234375,
        9.260009765625,
        9.279998779296875,
        9.29998779296875,
        9.32000732421875,
        9.339996337890625,
        9.3599853515625,
        9.3800048828125,
        9.399993896484375,
        9.41998291015625,
        9.44000244140625,
        9.459991455078125,
        9.480010986328125,
        9.5,
        9.519989013671875,
        9.540008544921875,
        9.55999755859375,
        9.579986572265625,
        9.600006103515625,
        9.6199951171875,
        9.639984130859375,
        9.660003662109375,
        9.67999267578125,
        9.699981689453125,
        9.720001220703125,
        9.739990234375,
        9.760009765625,
        9.779998779296875,
        9.79998779296875,
        9.82000732421875,
        9.839996337890625,
        9.8599853515625,
        9.8800048828125,
        9.899993896484375,
        9.91998291015625,
        9.94000244140625,
        9.959991455078125,
        9.980010986328125,
        10.0,
        10.019989013671875,
        10.040008544921875,
        10.05999755859375,
        10.079986572265625,
        10.100006103515625,
        10.1199951171875,
        10.139984130859375,
        10.160003662109375,
        10.17999267578125,
        10.199981689453125,
        10.220001220703125,
        10.239990234375,
        10.260009765625,
        10.279998779296875,
        10.29998779296875,
        10.32000732421875,
        10.339996337890625,
        10.3599853515625,
        10.3800048828125,
        10.399993896484375,
        10.41998291015625,
        10.44000244140625,
        10.459991455078125,
        10.480010986328125,
        10.5,
        10.519989013671875,
        10.540008544921875,
        10.55999755859375,
        10.579986572265625,
        10.600006103515625,
        10.6199951171875,
        10.639984130859375,
        10.660003662109375,
        10.67999267578125,
        10.699981689453125,
        10.720001220703125,
        10.739990234375,
        10.760009765625,
        10.779998779296875,
        10.79998779296875,
        10.82000732421875,
        10.839996337890625,
        10.8599853515625,
        10.8800048828125,
        10.899993896484375,
        10.91998291015625,
        10.94000244140625,
        10.959991455078125,
        10.980010986328125,
        11.0,
        11.019989013671875,
        11.040008544921875,
        11.05999755859375,
        11.079986572265625,
        11.100006103515625,
        11.1199951171875,
        11.139984130859375,
        11.160003662109375,
        11.17999267578125,
        11.199981689453125,
        11.220001220703125,
        11.239990234375,
        11.260009765625,
        11.279998779296875,
        11.29998779296875,
        11.32000732421875,
        11.339996337890625,
        11.3599853515625,
        11.3800048828125,
        11.399993896484375,
        11.41998291015625,
        11.44000244140625,
        11.459991455078125,
        11.480010986328125,
        11.5,
        11.519989013671875,
        11.540008544921875,
        11.55999755859375,
        11.579986572265625,
        11.600006103515625,
        11.6199951171875,
        11.639984130859375,
        11.660003662109375,
        11.67999267578125,
        11.699981689453125,
        11.720001220703125,
        11.739990234375,
        11.760009765625,
        11.779998779296875,
        11.79998779296875,
        11.82000732421875,
        11.839996337890625,
        11.8599853515625,
        11.8800048828125,
        11.899993896484375,
        11.91998291015625,
        11.94000244140625,
        11.959991455078125,
        11.980010986328125,
        12.0,
        12.019989013671875,
        12.040008544921875,
        12.05999755859375,
        12.079986572265625,
        12.100006103515625,
        12.1199951171875,
        12.139984130859375,
        12.160003662109375,
        12.17999267578125,
        12.199981689453125,
        12.220001220703125,
        12.239990234375,
        12.260009765625,
        12.279998779296875,
        12.29998779296875,
        12.32000732421875,
        12.339996337890625,
        12.3599853515625,
        12.3800048828125,
        12.399993896484375,
        12.41998291015625,
        12.44000244140625,
        12.459991455078125,
        12.480010986328125,
        12.5,
        12.519989013671875,
        12.540008544921875,
        12.55999755859375,
        12.579986572265625,
        12.600006103515625,
        12.6199951171875,
        12.639984130859375,
        12.660003662109375,
        12.67999267578125,
        12.699981689453125,
        12.720001220703125,
        12.739990234375,
        12.760009765625,
        12.779998779296875,
        12.79998779296875,
        12.82000732421875,
        12.839996337890625,
        12.8599853515625,
        12.8800048828125,
        12.899993896484375,
        12.91998291015625,
        12.94000244140625,
        12.959991455078125,
        12.980010986328125,
        13.0,
        13.019989013671875,
        13.040008544921875,
        13.05999755859375,
        13.079986572265625,
        13.100006103515625,
        13.1199951171875,
        13.139984130859375,
        13.160003662109375,
        13.17999267578125,
        13.199981689453125,
        13.220001220703125,
        13.239990234375,
        13.260009765625,
        13.279998779296875,
        13.29998779296875,
        13.32000732421875,
        13.339996337890625,
        13.3599853515625,
        13.3800048828125,
        13.399993896484375,
        13.41998291015625,
        13.44000244140625,
        13.459991455078125,
        13.480010986328125,
        13.5,
        13.519989013671875,
        13.540008544921875,
        13.55999755859375,
        13.579986572265625,
        13.600006103515625,
        13.6199951171875,
        13.639984130859375,
        13.660003662109375,
        13.67999267578125,
        13.699981689453125,
        13.720001220703125,
        13.739990234375,
        13.760009765625,
        13.779998779296875,
        13.79998779296875,
        13.82000732421875,
        13.839996337890625,
        13.8599853515625,
        13.8800048828125,
        13.899993896484375,
        13.91998291015625,
        13.94000244140625,
        13.959991455078125,
        13.980010986328125,
        14.0,
        14.019989013671875,
        14.040008544921875,
        14.05999755859375,
        14.079986572265625,
        14.100006103515625,
        14.1199951171875,
        14.139984130859375,
        14.160003662109375,
        14.17999267578125,
        14.199981689453125,
        14.220001220703125,
        14.239990234375,
        14.260009765625,
        14.279998779296875,
        14.29998779296875,
        14.32000732421875,
        14.339996337890625,
        14.3599853515625,
        14.3800048828125,
        14.399993896484375,
        14.41998291015625,
        14.44000244140625,
        14.459991455078125,
        14.480010986328125,
        14.5,
        14.519989013671875,
        14.540008544921875,
        14.55999755859375,
        14.579986572265625,
        14.600006103515625,
        14.6199951171875,
        14.639984130859375,
        14.660003662109375,
        14.67999267578125,
        14.699981689453125,
        14.720001220703125,
        14.739990234375,
        14.760009765625,
        14.779998779296875,
        14.79998779296875,
        14.82000732421875,
        14.839996337890625,
        14.8599853515625,
        14.8800048828125,
        14.899993896484375,
        14.91998291015625,
        14.94000244140625,
        14.959991455078125,
        14.980010986328125,
        15.0,
        15.019989013671875,
        15.040008544921875,
        15.05999755859375,
        15.079986572265625,
        15.100006103515625,
        15.1199951171875,
        15.139984130859375,
        15.160003662109375,
        15.17999267578125,
        15.199981689453125,
        15.220001220703125,
        15.239990234375,
        15.260009765625,
        15.279998779296875,
        15.29998779296875,
        15.32000732421875,
        15.339996337890625,
        15.3599853515625,
        15.3800048828125,
        15.399993896484375,
        15.41998291015625,
        15.44000244140625,
        15.459991455078125,
        15.480010986328125,
        15.5,
        15.519989013671875,
        15.540008544921875,
        15.55999755859375,
        15.579986572265625,
        15.600006103515625,
        15.6199951171875,
        15.639984130859375,
        15.660003662109375,
        15.67999267578125,
        15.699981689453125,
        15.720001220703125,
        15.739990234375,
        15.760009765625,
        15.779998779296875,
        15.79998779296875,
        15.82000732421875,
        15.839996337890625,
        15.8599853515625,
        15.8800048828125,
        15.899993896484375,
        15.91998291015625,
        15.94000244140625,
        15.959991455078125,
        15.980010986328125,
        16.0,
        16.019989013671876,
        16.040008544921876,
        16.05999755859375,
        16.079986572265626,
        16.100006103515626,
        16.1199951171875,
        16.139984130859376,
        16.160003662109376,
        16.17999267578125,
        16.199981689453126,
        16.220001220703126,
        16.239990234375,
        16.260009765625,
        16.279998779296876,
        16.29998779296875,
        16.32000732421875,
        16.339996337890626,
        16.3599853515625,
        16.3800048828125,
        16.399993896484376,
        16.41998291015625,
        16.44000244140625,
        16.459991455078126,
        16.480010986328126,
        16.5,
        16.519989013671876,
        16.540008544921876,
        16.55999755859375,
        16.579986572265626,
        16.600006103515626,
        16.6199951171875,
        16.639984130859376,
        16.660003662109376,
        16.67999267578125,
        16.699981689453126,
        16.720001220703126,
        16.739990234375,
        16.760009765625,
        16.779998779296876,
        16.79998779296875,
        16.82000732421875,
        16.839996337890626,
        16.8599853515625,
        16.8800048828125,
        16.899993896484376,
        16.91998291015625,
        16.94000244140625,
        16.959991455078126,
        16.980010986328126,
        17.0,
        17.019989013671876,
        17.040008544921876,
        17.05999755859375,
        17.079986572265626,
        17.100006103515626,
        17.1199951171875,
        17.139984130859376,
        17.160003662109376,
        17.17999267578125,
        17.199981689453126,
        17.220001220703126,
        17.239990234375,
        17.260009765625,
        17.279998779296876,
        17.29998779296875,
        17.32000732421875,
        17.339996337890626,
        17.3599853515625,
        17.3800048828125,
        17.399993896484376,
        17.41998291015625,
        17.44000244140625,
        17.459991455078126,
        17.480010986328126,
        17.5,
        17.519989013671876,
        17.540008544921876,
        17.55999755859375,
        17.579986572265626,
        17.600006103515626,
        17.6199951171875,
        17.639984130859376,
        17.660003662109376,
        17.67999267578125,
        17.699981689453126,
        17.720001220703126,
        17.739990234375,
        17.760009765625,
        17.779998779296876,
        17.79998779296875,
        17.82000732421875,
        17.839996337890626,
        17.8599853515625,
        17.8800048828125,
        17.899993896484376,
        17.91998291015625,
        17.94000244140625,
        17.959991455078126,
        17.980010986328126,
        18.0,
        18.019989013671876,
        18.040008544921876,
        18.05999755859375,
        18.079986572265626,
        18.100006103515626,
        18.1199951171875,
        18.139984130859376,
        18.160003662109376,
        18.17999267578125,
        18.199981689453126,
        18.220001220703126,
        18.239990234375,
        18.260009765625,
        18.279998779296876,
        18.29998779296875,
        18.32000732421875,
        18.339996337890626,
        18.3599853515625,
        18.3800048828125,
        18.399993896484376,
        18.41998291015625,
        18.44000244140625,
        18.459991455078126,
        18.480010986328126,
        18.5,
        18.519989013671876,
        18.540008544921876,
        18.55999755859375,
        18.579986572265626,
        18.600006103515626,
        18.6199951171875,
        18.639984130859376,
        18.660003662109376,
        18.67999267578125,
        18.699981689453126,
        18.720001220703126,
        18.739990234375,
        18.760009765625,
        18.779998779296876,
        18.79998779296875,
        18.82000732421875,
        18.839996337890626,
        18.8599853515625,
        18.8800048828125,
        18.899993896484376,
        18.91998291015625,
        18.94000244140625,
        18.959991455078126,
        18.980010986328126,
        19.0,
        19.019989013671876,
        19.040008544921876,
        19.05999755859375,
        19.079986572265626,
        19.100006103515626,
        19.1199951171875,
        19.139984130859376,
        19.160003662109376,
        19.17999267578125,
        19.199981689453126,
        19.220001220703126,
        19.239990234375,
        19.260009765625,
        19.279998779296876,
        19.29998779296875,
        19.32000732421875,
        19.339996337890626,
        19.3599853515625,
        19.3800048828125,
        19.399993896484376,
        19.41998291015625,
        19.44000244140625,
        19.459991455078126,
        19.480010986328126,
        19.5,
        19.519989013671876,
        19.540008544921876,
        19.55999755859375,
        19.579986572265626,
        19.600006103515626,
        19.6199951171875,
        19.639984130859376,
        19.660003662109376,
        19.67999267578125,
        19.699981689453126,
        19.720001220703126,
        19.739990234375,
        19.760009765625,
        19.779998779296876,
        19.79998779296875,
        19.82000732421875,
        19.839996337890626,
        19.8599853515625,
        19.8800048828125,
        19.899993896484376,
        19.91998291015625,
        19.94000244140625,
        19.959991455078126,
        19.980010986328126,
        20.0,
        20.019989013671876,
        20.040008544921876,
        20.05999755859375,
        20.079986572265626,
        20.100006103515626,
        20.1199951171875,
        20.139984130859376,
        20.160003662109376,
        20.17999267578125,
        20.199981689453126,
        20.220001220703126,
        20.239990234375,
        20.260009765625,
        20.279998779296876,
        20.29998779296875,
        20.32000732421875,
        20.339996337890626,
        20.3599853515625,
        20.3800048828125,
        20.399993896484376,
        20.41998291015625,
        20.44000244140625,
        20.459991455078126,
        20.480010986328126,
        20.5,
        20.519989013671876,
        20.540008544921876,
        20.55999755859375,
        20.579986572265626,
        20.600006103515626,
        20.6199951171875,
        20.639984130859376,
        20.660003662109376,
        20.67999267578125,
        20.699981689453126,
        20.720001220703126,
        20.739990234375,
        20.760009765625,
        20.779998779296876,
        20.79998779296875,
        20.82000732421875,
        20.839996337890626,
        20.8599853515625,
        20.8800048828125,
        20.899993896484376,
        20.91998291015625,
        20.94000244140625,
        20.959991455078126,
        20.980010986328126,
        21.0,
        21.019989013671876,
        21.040008544921876,
        21.05999755859375,
        21.079986572265626,
        21.100006103515626,
        21.1199951171875,
        21.139984130859376,
        21.160003662109376,
        21.17999267578125,
        21.199981689453126,
        21.220001220703126,
        21.239990234375,
        21.260009765625,
        21.279998779296876,
        21.29998779296875,
        21.32000732421875,
        21.339996337890626,
        21.3599853515625,
        21.3800048828125,
        21.399993896484376,
        21.41998291015625,
        21.44000244140625,
        21.459991455078126,
        21.480010986328126,
        21.5,
        21.519989013671876,
        21.540008544921876,
        21.55999755859375,
        21.579986572265626,
        21.600006103515626,
        21.6199951171875,
        21.639984130859376,
        21.660003662109376,
        21.67999267578125,
        21.699981689453126,
        21.720001220703126,
        21.739990234375,
        21.760009765625,
        21.779998779296876,
        21.79998779296875,
        21.82000732421875,
        21.839996337890626,
        21.8599853515625,
        21.8800048828125,
        21.899993896484376,
        21.91998291015625,
        21.94000244140625,
        21.959991455078126,
        21.980010986328126,
        22.0,
        22.019989013671876,
        22.040008544921876,
        22.05999755859375,
        22.079986572265626,
        22.100006103515626,
        22.1199951171875,
        22.139984130859376,
        22.160003662109376,
        22.17999267578125,
        22.199981689453126,
        22.220001220703126,
        22.239990234375,
        22.260009765625,
        22.279998779296876,
        22.29998779296875,
        22.32000732421875,
        22.339996337890626,
        22.3599853515625,
        22.3800048828125,
        22.399993896484376,
        22.41998291015625,
        22.44000244140625,
        22.459991455078126,
        22.480010986328126,
        22.5,
        22.519989013671876,
        22.540008544921876,
        22.55999755859375,
        22.579986572265626,
        22.600006103515626,
        22.6199951171875,
        22.639984130859376,
        22.660003662109376,
        22.67999267578125,
        22.699981689453126,
        22.720001220703126,
        22.739990234375,
        22.760009765625,
        22.779998779296876,
        22.79998779296875,
        22.82000732421875,
        22.839996337890626,
        22.8599853515625,
        22.8800048828125,
        22.899993896484376,
        22.91998291015625,
        22.94000244140625,
        22.959991455078126,
        22.980010986328126,
        23.0,
        23.019989013671876,
        23.040008544921876,
        23.05999755859375,
        23.079986572265626,
        23.100006103515626,
        23.1199951171875,
        23.139984130859376,
        23.160003662109376,
        23.17999267578125,
        23.199981689453126,
        23.220001220703126,
        23.239990234375,
        23.260009765625,
        23.279998779296876,
        23.29998779296875,
        23.32000732421875,
        23.339996337890626,
        23.3599853515625,
        23.3800048828125,
        23.399993896484376,
        23.41998291015625,
        23.44000244140625,
        23.459991455078126,
        23.480010986328126,
        23.5,
        23.519989013671876,
        23.540008544921876,
        23.55999755859375,
        23.579986572265626,
        23.600006103515626,
        23.6199951171875,
        23.639984130859376,
        23.660003662109376,
        23.67999267578125,
        23.699981689453126,
        23.720001220703126,
        23.739990234375,
        23.760009765625,
        23.779998779296876,
        23.79998779296875,
        23.82000732421875,
        23.839996337890626,
        23.8599853515625,
        23.8800048828125,
        23.899993896484376,
        23.91998291015625,
        23.94000244140625,
        23.959991455078126,
        23.980010986328126,
        24.0,
        24.019989013671876,
        24.040008544921876,
        24.05999755859375,
        24.079986572265626,
        24.100006103515626,
        24.1199951171875,
        24.139984130859376,
        24.160003662109376,
        24.17999267578125,
        24.199981689453126,
        24.220001220703126,
        24.239990234375,
        24.260009765625,
        24.279998779296876,
        24.29998779296875,
        24.32000732421875,
        24.339996337890626,
        24.3599853515625,
        24.3800048828125,
        24.399993896484376,
        24.41998291015625,
        24.44000244140625,
        24.459991455078126,
        24.480010986328126,
        24.5,
        24.519989013671876,
        24.540008544921876,
        24.55999755859375,
        24.579986572265626,
        24.600006103515626,
        24.6199951171875,
        24.639984130859376,
        24.660003662109376,
        24.67999267578125,
        24.699981689453126,
        24.720001220703126,
        24.739990234375,
        24.760009765625,
        24.779998779296876,
        24.79998779296875,
        24.82000732421875,
        24.839996337890626,
        24.8599853515625,
        24.8800048828125,
        24.899993896484376,
        24.91998291015625,
        24.94000244140625,
        24.959991455078126,
        24.980010986328126,
        25.0,
        25.019989013671876,
        25.040008544921876,
        25.05999755859375,
        25.079986572265626,
        25.100006103515626,
        25.1199951171875,
        25.139984130859376,
        25.160003662109376,
        25.17999267578125,
        25.199981689453126,
        25.220001220703126,
        25.239990234375,
        25.260009765625,
        25.279998779296876,
        25.29998779296875,
        25.32000732421875,
        25.339996337890626,
        25.3599853515625,
        25.3800048828125,
        25.399993896484376,
        25.41998291015625,
        25.44000244140625,
        25.459991455078126,
        25.480010986328126,
        25.5,
        25.519989013671876,
        25.540008544921876,
        25.55999755859375,
        25.579986572265626,
        25.600006103515626,
        25.6199951171875,
        25.639984130859376,
        25.660003662109376,
        25.67999267578125,
        25.699981689453126,
        25.720001220703126,
        25.739990234375,
        25.760009765625,
        25.779998779296876,
        25.79998779296875,
        25.82000732421875,
        25.839996337890626,
        25.8599853515625,
        25.8800048828125,
        25.899993896484376,
        25.91998291015625,
        25.94000244140625,
        25.959991455078126,
        25.980010986328126,
        26.0,
        26.019989013671876,
        26.040008544921876,
        26.05999755859375,
        26.079986572265626,
        26.100006103515626,
        26.1199951171875,
        26.139984130859376,
        26.160003662109376,
        26.17999267578125,
        26.199981689453126,
        26.220001220703126,
        26.239990234375,
        26.260009765625,
        26.279998779296876,
        26.29998779296875,
        26.32000732421875,
        26.339996337890626,
        26.3599853515625,
        26.3800048828125,
        26.399993896484376,
        26.41998291015625,
        26.44000244140625,
        26.459991455078126,
        26.480010986328126,
        26.5,
        26.519989013671876,
        26.540008544921876,
        26.55999755859375,
        26.579986572265626,
        26.600006103515626,
        26.6199951171875,
        26.639984130859376,
        26.660003662109376,
        26.67999267578125,
        26.699981689453126,
        26.720001220703126,
        26.739990234375,
        26.760009765625,
        26.779998779296876,
        26.79998779296875,
        26.82000732421875,
        26.839996337890626,
        26.8599853515625,
        26.8800048828125,
        26.899993896484376,
        26.91998291015625,
        26.94000244140625,
        26.959991455078126,
        26.980010986328126,
        27.0,
        27.019989013671876,
        27.040008544921876,
        27.05999755859375,
        27.079986572265626,
        27.100006103515626,
        27.1199951171875,
        27.139984130859376,
        27.160003662109376,
        27.17999267578125,
        27.199981689453126,
        27.220001220703126,
        27.239990234375,
        27.260009765625,
        27.279998779296876,
        27.29998779296875,
        27.32000732421875,
        27.339996337890626,
        27.3599853515625,
        27.3800048828125,
        27.399993896484376,
        27.41998291015625,
        27.44000244140625,
        27.459991455078126,
        27.480010986328126,
        27.5,
        27.519989013671876,
        27.540008544921876,
        27.55999755859375,
        27.579986572265626,
        27.600006103515626,
        27.6199951171875,
        27.639984130859376,
        27.660003662109376,
        27.67999267578125,
        27.699981689453126,
        27.720001220703126,
        27.739990234375,
        27.760009765625,
        27.779998779296876,
        27.79998779296875,
        27.82000732421875,
        27.8399658203125,
        27.8599853515625,
        27.8800048828125,
        27.9000244140625,
        27.91998291015625,
        27.94000244140625,
        27.96002197265625,
        27.97998046875,
        28.0,
        28.02001953125,
        28.03997802734375,
        28.05999755859375,
        28.08001708984375,
        28.0999755859375,
        28.1199951171875,
        28.1400146484375,
        28.15997314453125,
        28.17999267578125,
        28.20001220703125,
        28.219970703125,
        28.239990234375,
        28.260009765625,
        28.27996826171875,
        28.29998779296875,
        28.32000732421875,
        28.3399658203125,
        28.3599853515625,
        28.3800048828125,
        28.4000244140625,
        28.41998291015625,
        28.44000244140625,
        28.46002197265625,
        28.47998046875,
        28.5,
        28.52001953125,
        28.53997802734375,
        28.55999755859375,
        28.58001708984375,
        28.5999755859375,
        28.6199951171875,
        28.6400146484375,
        28.65997314453125,
        28.67999267578125,
        28.70001220703125,
        28.719970703125,
        28.739990234375,
        28.760009765625,
        28.77996826171875,
        28.79998779296875,
        28.82000732421875,
        28.8399658203125,
        28.8599853515625,
        28.8800048828125,
        28.9000244140625,
        28.91998291015625,
        28.94000244140625,
        28.96002197265625,
        28.97998046875,
        29.0,
        29.02001953125,
        29.03997802734375,
        29.05999755859375,
        29.08001708984375,
        29.0999755859375,
        29.1199951171875,
        29.1400146484375,
        29.15997314453125,
        29.17999267578125,
        29.20001220703125,
        29.219970703125,
        29.239990234375,
        29.260009765625,
        29.27996826171875,
        29.29998779296875,
        29.32000732421875,
        29.3399658203125,
        29.3599853515625,
        29.3800048828125,
        29.4000244140625,
        29.41998291015625,
        29.44000244140625,
        29.46002197265625,
        29.47998046875,
        29.5,
        29.52001953125,
        29.53997802734375,
        29.55999755859375,
        29.58001708984375,
        29.5999755859375,
        29.6199951171875,
        29.6400146484375,
        29.65997314453125,
        29.67999267578125,
        29.70001220703125,
        29.719970703125,
        29.739990234375,
        29.760009765625,
        29.77996826171875,
        29.79998779296875,
        29.82000732421875,
        29.8399658203125,
        29.8599853515625,
        29.8800048828125,
        29.9000244140625,
        29.91998291015625,
        29.94000244140625,
        29.96002197265625,
        29.97998046875,
        30.0,
        30.02001953125,
        30.03997802734375,
        30.05999755859375,
        30.08001708984375,
        30.0999755859375,
        30.1199951171875,
        30.1400146484375,
        30.15997314453125,
        30.17999267578125,
        30.20001220703125,
        30.219970703125,
        30.239990234375,
        30.260009765625,
        30.27996826171875,
        30.29998779296875,
        30.32000732421875,
        30.3399658203125,
        30.3599853515625,
        30.3800048828125,
        30.4000244140625,
        30.41998291015625,
        30.44000244140625,
        30.46002197265625,
        30.47998046875,
        30.5,
        30.52001953125,
        30.53997802734375,
        30.55999755859375,
        30.58001708984375,
        30.5999755859375,
        30.6199951171875,
        30.6400146484375,
        30.65997314453125,
        30.67999267578125,
        30.70001220703125,
        30.719970703125,
        30.739990234375,
        30.760009765625,
        30.77996826171875,
        30.79998779296875,
        30.82000732421875,
        30.8399658203125,
        30.8599853515625,
        30.8800048828125,
        30.9000244140625,
        30.91998291015625,
        30.94000244140625,
        30.96002197265625,
        30.97998046875,
        31.0,
        31.02001953125,
        31.03997802734375,
        31.05999755859375,
        31.08001708984375,
        31.0999755859375,
        31.1199951171875,
        31.1400146484375,
        31.15997314453125,
        31.17999267578125,
        31.20001220703125,
        31.219970703125,
        31.239990234375,
        31.260009765625,
        31.27996826171875,
        31.29998779296875,
        31.32000732421875,
        31.3399658203125,
        31.3599853515625,
        31.3800048828125,
        31.4000244140625,
        31.41998291015625,
        31.44000244140625,
        31.46002197265625,
        31.47998046875,
        31.5,
        31.52001953125,
        31.53997802734375,
        31.55999755859375,
        31.58001708984375,
        31.5999755859375,
        31.6199951171875,
        31.6400146484375,
        31.65997314453125,
        31.67999267578125,
        31.70001220703125,
        31.719970703125,
        31.739990234375,
        31.760009765625,
        31.77996826171875,
        31.79998779296875,
        31.82000732421875,
        31.8399658203125,
        31.8599853515625,
        31.8800048828125,
        31.9000244140625,
        31.91998291015625,
        31.94000244140625,
        31.96002197265625,
        31.97998046875,
        32.0,
        32.02001953125,
        32.03997802734375,
        32.05999755859375,
        32.08001708984375,
        32.0999755859375,
        32.1199951171875,
        32.1400146484375,
        32.15997314453125,
        32.17999267578125,
        32.20001220703125,
        32.219970703125,
        32.239990234375,
        32.260009765625,
        32.27996826171875,
        32.29998779296875,
        32.32000732421875,
        32.3399658203125,
        32.3599853515625,
        32.3800048828125,
        32.4000244140625,
        32.41998291015625,
        32.44000244140625,
        32.46002197265625,
        32.47998046875,
        32.5,
        32.52001953125,
        32.53997802734375,
        32.55999755859375,
        32.58001708984375,
        32.5999755859375,
        32.6199951171875,
        32.6400146484375,
        32.65997314453125,
        32.67999267578125,
        32.70001220703125,
        32.719970703125,
        32.739990234375,
        32.760009765625,
        32.77996826171875,
        32.79998779296875,
        32.82000732421875,
        32.8399658203125,
        32.8599853515625,
        32.8800048828125,
        32.9000244140625,
        32.91998291015625,
        32.94000244140625,
        32.96002197265625,
        32.97998046875,
        33.0,
        33.02001953125,
        33.03997802734375,
        33.05999755859375,
        33.08001708984375,
        33.0999755859375,
        33.1199951171875,
        33.1400146484375,
        33.15997314453125,
        33.17999267578125,
        33.20001220703125,
        33.219970703125,
        33.239990234375,
        33.260009765625,
        33.27996826171875,
        33.29998779296875,
        33.32000732421875,
        33.3399658203125,
        33.3599853515625,
        33.3800048828125,
        33.4000244140625,
        33.41998291015625,
        33.44000244140625,
        33.46002197265625,
        33.47998046875,
        33.5,
        33.52001953125,
        33.53997802734375,
        33.55999755859375,
        33.58001708984375,
        33.5999755859375,
        33.6199951171875,
        33.6400146484375,
        33.65997314453125,
        33.67999267578125,
        33.70001220703125,
        33.719970703125,
        33.739990234375,
        33.760009765625,
        33.77996826171875,
        33.79998779296875,
        33.82000732421875,
        33.8399658203125,
        33.8599853515625,
        33.8800048828125,
        33.9000244140625,
        33.91998291015625,
        33.94000244140625,
        33.96002197265625,
        33.97998046875,
        34.0,
        34.02001953125,
        34.03997802734375,
        34.05999755859375,
        34.08001708984375,
        34.0999755859375,
        34.1199951171875,
        34.1400146484375,
        34.15997314453125,
        34.17999267578125,
        34.20001220703125,
        34.219970703125,
        34.239990234375,
        34.260009765625,
        34.27996826171875,
        34.29998779296875,
        34.32000732421875,
        34.3399658203125,
        34.3599853515625,
        34.3800048828125,
        34.4000244140625,
        34.41998291015625,
        34.44000244140625,
        34.46002197265625,
        34.47998046875,
        34.5,
        34.52001953125,
        34.53997802734375,
        34.55999755859375,
        34.58001708984375,
        34.5999755859375,
        34.6199951171875,
        34.6400146484375,
        34.65997314453125,
        34.67999267578125,
        34.70001220703125,
        34.719970703125,
        34.739990234375,
        34.760009765625,
        34.77996826171875,
        34.79998779296875,
        34.82000732421875,
        34.8399658203125,
        34.8599853515625,
        34.8800048828125,
        34.9000244140625,
        34.91998291015625,
        34.94000244140625,
        34.96002197265625,
        34.97998046875,
        35.0,
        35.02001953125,
        35.03997802734375,
        35.05999755859375,
        35.08001708984375,
        35.0999755859375,
        35.1199951171875,
        35.1400146484375,
        35.15997314453125,
        35.17999267578125,
        35.20001220703125,
        35.219970703125,
        35.239990234375,
        35.260009765625,
        35.27996826171875,
        35.29998779296875,
        35.32000732421875,
        35.3399658203125,
        35.3599853515625,
        35.3800048828125,
        35.4000244140625,
        35.41998291015625,
        35.44000244140625,
        35.46002197265625,
        35.47998046875,
        35.5,
        35.52001953125,
        35.53997802734375,
        35.55999755859375,
        35.58001708984375,
        35.5999755859375,
        35.6199951171875,
        35.6400146484375,
        35.65997314453125,
        35.67999267578125,
        35.70001220703125,
        35.719970703125,
        35.739990234375,
        35.760009765625,
        35.77996826171875,
        35.79998779296875,
        35.82000732421875,
        35.8399658203125,
        35.8599853515625,
        35.8800048828125,
        35.9000244140625,
        35.91998291015625,
        35.94000244140625,
        35.96002197265625,
        35.97998046875,
        36.0,
        36.02001953125,
        36.03997802734375,
        36.05999755859375,
        36.08001708984375,
        36.0999755859375,
        36.1199951171875,
        36.1400146484375,
        36.15997314453125,
        36.17999267578125,
        36.20001220703125,
        36.219970703125,
        36.239990234375,
        36.260009765625,
        36.27996826171875,
        36.29998779296875,
        36.32000732421875,
        36.3399658203125,
        36.3599853515625,
        36.3800048828125,
        36.4000244140625,
        36.41998291015625,
        36.44000244140625,
        36.46002197265625,
        36.47998046875,
        36.5,
        36.52001953125,
        36.53997802734375,
        36.55999755859375,
        36.58001708984375,
        36.5999755859375,
        36.6199951171875,
        36.6400146484375,
        36.65997314453125,
        36.67999267578125,
        36.70001220703125,
        36.719970703125,
        36.739990234375,
        36.760009765625,
        36.77996826171875,
        36.79998779296875,
        36.82000732421875,
        36.8399658203125,
        36.8599853515625,
        36.8800048828125,
        36.9000244140625,
        36.91998291015625,
        36.94000244140625,
        36.96002197265625,
        36.97998046875,
        37.0,
        37.02001953125,
        37.03997802734375,
        37.05999755859375,
        37.08001708984375,
        37.0999755859375,
        37.1199951171875,
        37.1400146484375,
        37.15997314453125,
        37.17999267578125,
        37.20001220703125,
        37.219970703125,
        37.239990234375,
        37.260009765625,
        37.27996826171875,
        37.29998779296875,
        37.32000732421875,
        37.3399658203125,
        37.3599853515625,
        37.3800048828125,
        37.4000244140625,
        37.41998291015625,
        37.44000244140625,
        37.46002197265625,
        37.47998046875,
        37.5,
        37.52001953125,
        37.53997802734375,
        37.55999755859375,
        37.58001708984375,
        37.5999755859375,
        37.6199951171875,
        37.6400146484375,
        37.65997314453125,
        37.67999267578125,
        37.70001220703125,
        37.719970703125,
        37.739990234375,
        37.760009765625,
        37.77996826171875,
        37.79998779296875,
        37.82000732421875,
        37.8399658203125,
        37.8599853515625,
        37.8800048828125,
        37.9000244140625,
        37.91998291015625,
        37.94000244140625,
        37.96002197265625,
        37.97998046875,
        38.0,
        38.02001953125,
        38.03997802734375,
        38.05999755859375,
        38.08001708984375,
        38.0999755859375,
        38.1199951171875,
        38.1400146484375,
        38.15997314453125,
        38.17999267578125,
        38.20001220703125,
        38.219970703125,
        38.239990234375,
        38.260009765625,
        38.27996826171875,
        38.29998779296875,
        38.32000732421875,
        38.3399658203125,
        38.3599853515625,
        38.3800048828125,
        38.4000244140625,
        38.41998291015625,
        38.44000244140625,
        38.46002197265625,
        38.47998046875,
        38.5,
        38.52001953125,
        38.53997802734375,
        38.55999755859375,
        38.58001708984375,
        38.5999755859375,
        38.6199951171875,
        38.6400146484375,
        38.65997314453125,
        38.67999267578125,
        38.70001220703125,
        38.719970703125,
        38.739990234375,
        38.760009765625,
        38.77996826171875,
        38.79998779296875,
        38.82000732421875,
        38.8399658203125,
        38.8599853515625,
        38.8800048828125,
        38.9000244140625,
        38.91998291015625,
        38.94000244140625,
        38.96002197265625,
        38.97998046875,
        39.0,
        39.02001953125,
        39.03997802734375,
        39.05999755859375,
        39.08001708984375,
        39.0999755859375,
        39.1199951171875,
        39.1400146484375,
        39.15997314453125,
        39.17999267578125,
        39.20001220703125,
        39.219970703125,
        39.239990234375,
        39.260009765625,
        39.27996826171875,
        39.29998779296875,
        39.32000732421875,
        39.3399658203125,
        39.3599853515625,
        39.3800048828125,
        39.4000244140625,
        39.41998291015625,
        39.44000244140625,
        39.46002197265625,
        39.47998046875,
        39.5,
        39.52001953125,
        39.53997802734375,
        39.55999755859375,
        39.58001708984375,
        39.5999755859375,
        39.6199951171875,
        39.6400146484375,
        39.65997314453125,
        39.67999267578125,
        39.70001220703125,
        39.719970703125,
        39.739990234375,
        39.760009765625,
        39.77996826171875,
        39.79998779296875,
        39.82000732421875,
        39.8399658203125,
        39.8599853515625,
        39.8800048828125,
        39.9000244140625,
        39.91998291015625,
        39.94000244140625,
        39.96002197265625,
        39.97998046875,
        40.0,
        40.02001953125,
        40.03997802734375,
        40.05999755859375,
        40.08001708984375,
        40.0999755859375,
        40.1199951171875,
        40.1400146484375,
        40.15997314453125,
        40.17999267578125,
        40.20001220703125,
        40.219970703125,
        40.239990234375,
        40.260009765625,
        40.27996826171875,
        40.29998779296875,
        40.32000732421875,
        40.3399658203125,
        40.3599853515625,
        40.3800048828125,
        40.4000244140625,
        40.41998291015625,
        40.44000244140625,
        40.46002197265625,
        40.47998046875,
        40.5,
        40.52001953125,
        40.53997802734375,
        40.55999755859375,
        40.58001708984375,
        40.5999755859375,
        40.6199951171875,
        40.6400146484375,
        40.65997314453125,
        40.67999267578125,
        40.70001220703125,
        40.719970703125,
        40.739990234375,
        40.760009765625,
        40.77996826171875,
        40.79998779296875,
        40.82000732421875,
        40.8399658203125,
        40.8599853515625,
        40.8800048828125,
        40.9000244140625,
        40.91998291015625,
        40.94000244140625,
        40.96002197265625,
        40.97998046875,
        41.0,
        41.02001953125,
        41.03997802734375,
        41.05999755859375,
        41.08001708984375,
        41.0999755859375,
        41.1199951171875,
        41.1400146484375,
        41.15997314453125,
        41.17999267578125,
        41.20001220703125,
        41.219970703125,
        41.239990234375,
        41.260009765625,
        41.27996826171875,
        41.29998779296875,
        41.32000732421875,
        41.3399658203125,
        41.3599853515625,
        41.3800048828125,
        41.4000244140625,
        41.41998291015625,
        41.44000244140625,
        41.46002197265625,
        41.47998046875,
        41.5,
        41.52001953125,
        41.53997802734375,
        41.55999755859375,
        41.58001708984375,
        41.5999755859375,
        41.6199951171875,
        41.6400146484375,
        41.65997314453125,
        41.67999267578125,
        41.70001220703125,
        41.719970703125,
        41.739990234375,
        41.760009765625,
        41.77996826171875,
        41.79998779296875,
        41.82000732421875,
        41.8399658203125,
        41.8599853515625,
        41.8800048828125,
        41.9000244140625,
        41.91998291015625,
        41.94000244140625,
        41.96002197265625,
        41.97998046875,
        42.0,
        42.02001953125,
        42.03997802734375,
        42.05999755859375,
        42.08001708984375,
        42.0999755859375,
        42.1199951171875,
        42.1400146484375,
        42.15997314453125,
        42.17999267578125,
        42.20001220703125,
        42.219970703125,
        42.239990234375,
        42.260009765625,
        42.27996826171875,
        42.29998779296875,
        42.32000732421875,
        42.3399658203125,
        42.3599853515625,
        42.3800048828125,
        42.4000244140625,
        42.41998291015625,
        42.44000244140625,
        42.46002197265625,
        42.47998046875,
        42.5,
        42.52001953125,
        42.53997802734375,
        42.55999755859375,
        42.58001708984375,
        42.5999755859375,
        42.6199951171875,
        42.6400146484375,
        42.65997314453125,
        42.67999267578125,
        42.70001220703125,
        42.719970703125,
        42.739990234375,
        42.760009765625,
        42.77996826171875,
        42.79998779296875,
        42.82000732421875,
        42.8399658203125,
        42.8599853515625,
        42.8800048828125,
        42.9000244140625,
        42.91998291015625,
        42.94000244140625,
        42.96002197265625,
        42.97998046875,
        43.0,
        43.02001953125,
        43.03997802734375,
        43.05999755859375,
        43.08001708984375,
        43.0999755859375,
        43.1199951171875,
        43.1400146484375,
        43.15997314453125,
        43.17999267578125,
        43.20001220703125,
        43.219970703125,
        43.239990234375,
        43.260009765625,
        43.27996826171875,
        43.29998779296875,
        43.32000732421875,
        43.3399658203125,
        43.3599853515625,
        43.3800048828125,
        43.4000244140625,
        43.41998291015625,
        43.44000244140625,
        43.46002197265625,
        43.47998046875,
        43.5,
        43.52001953125,
        43.53997802734375,
        43.55999755859375,
        43.58001708984375,
        43.5999755859375,
        43.6199951171875,
        43.6400146484375,
        43.65997314453125,
        43.67999267578125,
        43.70001220703125,
        43.719970703125,
        43.739990234375,
        43.760009765625,
        43.77996826171875,
        43.79998779296875,
        43.82000732421875,
        43.8399658203125,
        43.8599853515625,
        43.8800048828125,
        43.9000244140625,
        43.91998291015625,
        43.94000244140625,
        43.96002197265625,
        43.97998046875,
        44.0,
        44.02001953125,
        44.03997802734375,
        44.05999755859375,
        44.08001708984375,
        44.0999755859375,
        44.1199951171875,
        44.1400146484375,
        44.15997314453125,
        44.17999267578125,
        44.20001220703125,
        44.219970703125,
        44.239990234375,
        44.260009765625,
        44.27996826171875,
        44.29998779296875,
        44.32000732421875,
        44.3399658203125,
        44.3599853515625,
        44.3800048828125,
        44.4000244140625,
        44.41998291015625,
        44.44000244140625,
        44.46002197265625,
        44.47998046875,
        44.5,
        44.52001953125,
        44.53997802734375,
        44.55999755859375,
        44.58001708984375,
        44.5999755859375,
        44.6199951171875,
        44.6400146484375,
        44.65997314453125,
        44.67999267578125,
        44.70001220703125,
        44.719970703125,
        44.739990234375,
        44.760009765625,
        44.77996826171875,
        44.79998779296875,
        44.82000732421875,
        44.8399658203125,
        44.8599853515625,
        44.8800048828125,
        44.9000244140625,
        44.91998291015625,
        44.94000244140625,
        44.96002197265625,
        44.97998046875,
        45.0,
        45.02001953125,
        45.03997802734375,
        45.05999755859375,
        45.08001708984375,
        45.0999755859375,
        45.1199951171875,
        45.1400146484375,
        45.15997314453125,
        45.17999267578125,
        45.20001220703125,
        45.219970703125,
        45.239990234375,
        45.260009765625,
        45.27996826171875,
        45.29998779296875,
        45.32000732421875,
        45.3399658203125,
        45.3599853515625,
        45.3800048828125,
        45.4000244140625,
        45.41998291015625,
        45.44000244140625,
        45.46002197265625,
        45.47998046875,
        45.5,
        45.52001953125,
        45.53997802734375,
        45.55999755859375,
        45.58001708984375,
        45.5999755859375,
        45.6199951171875,
        45.6400146484375,
        45.65997314453125,
        45.67999267578125,
        45.70001220703125,
        45.719970703125,
        45.739990234375,
        45.760009765625,
        45.77996826171875,
        45.79998779296875,
        45.82000732421875,
        45.8399658203125,
        45.8599853515625,
        45.8800048828125,
        45.9000244140625,
        45.91998291015625,
        45.94000244140625,
        45.96002197265625,
        45.97998046875,
        46.0,
        46.02001953125,
        46.03997802734375,
        46.05999755859375,
        46.08001708984375,
        46.0999755859375,
        46.1199951171875,
        46.1400146484375,
        46.15997314453125,
        46.17999267578125,
        46.20001220703125,
        46.219970703125,
        46.239990234375,
        46.260009765625,
        46.27996826171875,
        46.29998779296875,
        46.32000732421875,
        46.3399658203125,
        46.3599853515625,
        46.3800048828125,
        46.4000244140625,
        46.41998291015625,
        46.44000244140625,
        46.46002197265625,
        46.47998046875,
        46.5,
        46.52001953125,
        46.53997802734375,
        46.55999755859375,
        46.58001708984375,
        46.5999755859375,
        46.6199951171875,
        46.6400146484375,
        46.65997314453125,
        46.67999267578125,
        46.70001220703125,
        46.719970703125,
        46.739990234375,
        46.760009765625,
        46.77996826171875,
        46.79998779296875,
        46.82000732421875,
        46.8399658203125,
        46.8599853515625,
        46.8800048828125,
        46.9000244140625,
        46.91998291015625,
        46.94000244140625,
        46.96002197265625,
        46.97998046875,
        47.0,
        47.02001953125,
        47.03997802734375,
        47.05999755859375,
        47.08001708984375,
        47.0999755859375,
        47.1199951171875,
        47.1400146484375,
        47.15997314453125,
        47.17999267578125,
        47.20001220703125,
        47.219970703125,
        47.239990234375,
        47.260009765625,
        47.27996826171875,
        47.29998779296875,
        47.32000732421875,
        47.3399658203125,
        47.3599853515625,
        47.3800048828125,
        47.4000244140625,
        47.41998291015625,
        47.44000244140625,
        47.46002197265625,
        47.47998046875,
        47.5,
        47.52001953125,
        47.53997802734375,
        47.55999755859375,
        47.58001708984375,
        47.5999755859375,
        47.6199951171875,
        47.6400146484375,
        47.65997314453125,
        47.67999267578125,
        47.70001220703125,
        47.719970703125,
        47.739990234375,
        47.760009765625,
        47.77996826171875,
        47.79998779296875,
        47.82000732421875,
        47.8399658203125,
        47.8599853515625,
        47.8800048828125,
        47.9000244140625,
        47.91998291015625,
        47.94000244140625,
        47.96002197265625,
        47.97998046875,
        48.0,
        48.02001953125,
        48.03997802734375,
        48.05999755859375,
        48.08001708984375,
        48.0999755859375,
        48.1199951171875,
        48.1400146484375,
        48.15997314453125,
        48.17999267578125,
        48.20001220703125,
        48.219970703125,
        48.239990234375,
        48.260009765625,
        48.27996826171875,
        48.29998779296875,
        48.32000732421875,
        48.3399658203125,
        48.3599853515625,
        48.3800048828125,
        48.4000244140625,
        48.41998291015625,
        48.44000244140625,
        48.46002197265625,
        48.47998046875,
        48.5,
        48.52001953125,
        48.53997802734375,
        48.55999755859375,
        48.58001708984375,
        48.5999755859375,
        48.6199951171875,
        48.6400146484375,
        48.65997314453125,
        48.67999267578125,
        48.70001220703125,
        48.719970703125,
        48.739990234375,
        48.760009765625,
        48.77996826171875,
        48.79998779296875,
        48.82000732421875,
        48.8399658203125,
        48.8599853515625,
        48.8800048828125,
        48.9000244140625,
        48.91998291015625,
        48.94000244140625,
        48.96002197265625,
        48.97998046875,
        49.0,
        49.02001953125,
        49.03997802734375,
        49.05999755859375,
        49.08001708984375,
        49.0999755859375,
        49.1199951171875,
        49.1400146484375,
        49.15997314453125,
        49.17999267578125,
        49.20001220703125,
        49.219970703125,
        49.239990234375,
        49.260009765625,
        49.27996826171875,
        49.29998779296875,
        49.32000732421875,
        49.3399658203125,
        49.3599853515625,
        49.3800048828125,
        49.4000244140625,
        49.41998291015625,
        49.44000244140625,
        49.46002197265625,
        49.47998046875,
        49.5,
        49.52001953125,
        49.53997802734375,
        49.55999755859375,
        49.58001708984375,
        49.5999755859375,
        49.6199951171875,
        49.6400146484375,
        49.65997314453125,
        49.67999267578125,
        49.70001220703125,
        49.719970703125,
        49.739990234375,
        49.760009765625,
        49.77996826171875,
        49.79998779296875,
        49.82000732421875,
        49.8399658203125,
        49.8599853515625,
        49.8800048828125,
        49.9000244140625,
        49.91998291015625,
        49.94000244140625,
        49.96002197265625,
        49.97998046875,
        50.0,
        50.02001953125,
        50.03997802734375,
        50.05999755859375,
        50.08001708984375,
        50.0999755859375,
        50.1199951171875,
        50.1400146484375,
        50.15997314453125,
        50.17999267578125,
        50.20001220703125,
        50.219970703125,
        50.239990234375,
        50.260009765625,
        50.27996826171875,
        50.29998779296875,
        50.32000732421875,
        50.3399658203125,
        50.3599853515625,
        50.3800048828125,
        50.4000244140625,
        50.41998291015625,
        50.44000244140625,
        50.46002197265625,
        50.47998046875,
        50.5,
        50.52001953125,
        50.53997802734375,
        50.55999755859375,
        50.58001708984375,
        50.5999755859375,
        50.6199951171875,
        50.6400146484375,
        50.65997314453125,
        50.67999267578125,
        50.70001220703125,
        50.719970703125,
        50.739990234375,
        50.760009765625,
        50.77996826171875,
        50.79998779296875,
        50.82000732421875,
        50.8399658203125,
        50.8599853515625,
        50.8800048828125,
        50.9000244140625,
        50.91998291015625,
        50.94000244140625,
        50.96002197265625,
        50.97998046875,
        51.0,
        51.02001953125,
        51.03997802734375,
        51.05999755859375,
        51.08001708984375,
        51.0999755859375,
        51.1199951171875,
        51.1400146484375,
        51.15997314453125,
        51.17999267578125,
        51.20001220703125,
        51.219970703125,
        51.239990234375,
        51.260009765625,
        51.27996826171875,
        51.29998779296875,
        51.32000732421875,
        51.3399658203125,
        51.3599853515625,
        51.3800048828125,
        51.4000244140625,
        51.41998291015625,
        51.44000244140625,
        51.46002197265625,
        51.47998046875,
        51.5,
        51.52001953125,
        51.53997802734375,
        51.55999755859375,
        51.58001708984375,
        51.5999755859375,
        51.6199951171875,
        51.6400146484375,
        51.65997314453125,
        51.67999267578125,
        51.70001220703125,
        51.719970703125,
        51.739990234375,
        51.760009765625,
        51.77996826171875,
        51.79998779296875,
        51.82000732421875,
        51.8399658203125,
        51.8599853515625,
        51.8800048828125,
        51.9000244140625,
        51.91998291015625,
        51.94000244140625,
        51.96002197265625,
        51.97998046875,
        52.0,
        52.02001953125,
        52.03997802734375,
        52.05999755859375,
        52.08001708984375,
        52.0999755859375,
        52.1199951171875,
        52.1400146484375,
        52.15997314453125,
        52.17999267578125,
        52.20001220703125,
        52.219970703125,
        52.239990234375,
        52.260009765625,
        52.27996826171875,
        52.29998779296875,
        52.32000732421875,
        52.3399658203125,
        52.3599853515625,
        52.3800048828125,
        52.4000244140625,
        52.41998291015625,
        52.44000244140625,
        52.46002197265625,
        52.47998046875,
        52.5,
        52.52001953125,
        52.53997802734375,
        52.55999755859375,
        52.58001708984375,
        52.5999755859375,
        52.6199951171875,
        52.6400146484375,
        52.65997314453125,
        52.67999267578125,
        52.70001220703125,
        52.719970703125,
        52.739990234375,
        52.760009765625,
        52.77996826171875,
        52.79998779296875,
        52.82000732421875,
        52.8399658203125,
        52.8599853515625,
        52.8800048828125,
        52.9000244140625,
        52.91998291015625,
        52.94000244140625,
        52.96002197265625,
        52.97998046875,
        53.0,
        53.02001953125,
        53.03997802734375,
        53.05999755859375,
        53.08001708984375,
        53.0999755859375,
        53.1199951171875,
        53.1400146484375,
        53.15997314453125,
        53.17999267578125,
        53.20001220703125,
        53.219970703125,
        53.239990234375,
        53.260009765625,
        53.27996826171875,
        53.29998779296875,
        53.32000732421875,
        53.3399658203125,
        53.3599853515625,
        53.3800048828125,
        53.4000244140625,
        53.41998291015625,
        53.44000244140625,
        53.46002197265625,
        53.47998046875,
        53.5,
        53.52001953125,
        53.53997802734375,
        53.55999755859375,
        53.58001708984375,
        53.5999755859375,
        53.6199951171875,
        53.6400146484375,
        53.65997314453125,
        53.67999267578125,
        53.70001220703125,
        53.719970703125,
        53.739990234375,
        53.760009765625,
        53.77996826171875,
        53.79998779296875,
        53.82000732421875,
        53.8399658203125,
        53.8599853515625,
        53.8800048828125,
        53.9000244140625,
        53.91998291015625,
        53.94000244140625,
        53.96002197265625,
        53.97998046875,
        54.0,
        54.02001953125,
        54.03997802734375,
        54.05999755859375,
        54.08001708984375,
        54.0999755859375,
        54.1199951171875,
        54.1400146484375,
        54.15997314453125,
        54.17999267578125,
        54.20001220703125,
        54.219970703125,
        54.239990234375,
        54.260009765625,
        54.27996826171875,
        54.29998779296875,
        54.32000732421875,
        54.3399658203125,
        54.3599853515625,
        54.3800048828125,
        54.4000244140625,
        54.41998291015625,
        54.44000244140625,
        54.46002197265625,
        54.47998046875,
        54.5,
        54.52001953125,
        54.53997802734375,
        54.55999755859375,
        54.58001708984375,
        54.5999755859375,
        54.6199951171875,
        54.6400146484375,
        54.65997314453125,
        54.67999267578125,
        54.70001220703125,
        54.719970703125,
        54.739990234375,
        54.760009765625,
        54.77996826171875,
        54.79998779296875,
        54.82000732421875,
        54.8399658203125,
        54.8599853515625,
        54.8800048828125,
        54.9000244140625,
        54.91998291015625,
        54.94000244140625,
        54.96002197265625,
        54.97998046875,
        55.0,
        55.02001953125,
        55.03997802734375,
        55.05999755859375,
        55.08001708984375,
        55.0999755859375,
        55.1199951171875,
        55.1400146484375,
        55.15997314453125,
        55.17999267578125,
        55.20001220703125,
        55.219970703125,
        55.239990234375,
        55.260009765625,
        55.27996826171875,
        55.29998779296875,
        55.32000732421875,
        55.3399658203125,
        55.3599853515625,
        55.3800048828125,
        55.4000244140625,
        55.41998291015625,
        55.44000244140625,
        55.46002197265625,
        55.47998046875,
        55.5,
        55.52001953125,
        55.53997802734375,
        55.55999755859375,
        55.58001708984375,
        55.5999755859375,
        55.6199951171875,
        55.6400146484375,
        55.65997314453125,
        55.67999267578125,
        55.70001220703125,
        55.719970703125,
        55.739990234375,
        55.760009765625,
        55.77996826171875,
        55.79998779296875,
        55.82000732421875,
        55.8399658203125,
        55.8599853515625,
        55.8800048828125,
        55.9000244140625,
        55.91998291015625,
        55.94000244140625,
        55.96002197265625,
        55.97998046875,
        56.0,
        56.02001953125,
        56.03997802734375,
        56.05999755859375,
        56.08001708984375,
        56.0999755859375,
        56.1199951171875,
        56.1400146484375,
        56.15997314453125,
        56.17999267578125,
        56.20001220703125,
        56.219970703125,
        56.239990234375,
        56.260009765625,
        56.27996826171875,
        56.29998779296875,
        56.32000732421875,
        56.3399658203125,
        56.3599853515625,
        56.3800048828125,
        56.4000244140625,
        56.41998291015625,
        56.44000244140625,
        56.46002197265625,
        56.47998046875,
        56.5,
        56.52001953125,
        56.53997802734375,
        56.55999755859375,
        56.58001708984375,
        56.5999755859375,
        56.6199951171875,
        56.6400146484375,
        56.65997314453125,
        56.67999267578125,
        56.70001220703125,
        56.719970703125,
        56.739990234375,
        56.760009765625,
        56.77996826171875,
        56.79998779296875,
        56.82000732421875,
        56.8399658203125,
        56.8599853515625,
        56.8800048828125,
        56.9000244140625,
        56.91998291015625,
        56.94000244140625,
        56.96002197265625,
        56.97998046875,
        57.0,
        57.02001953125,
        57.03997802734375,
        57.05999755859375,
        57.08001708984375,
        57.0999755859375,
        57.1199951171875,
        57.1400146484375,
        57.15997314453125,
        57.17999267578125,
        57.20001220703125,
        57.219970703125,
        57.239990234375,
        57.260009765625,
        57.27996826171875,
        57.29998779296875,
        57.32000732421875,
        57.3399658203125,
        57.3599853515625,
        57.3800048828125,
        57.4000244140625,
        57.41998291015625,
        57.44000244140625,
        57.46002197265625,
        57.47998046875,
        57.5,
        57.52001953125,
        57.53997802734375,
        57.55999755859375,
        57.58001708984375,
        57.5999755859375,
        57.6199951171875,
        57.6400146484375,
        57.65997314453125,
        57.67999267578125,
        57.70001220703125,
        57.719970703125,
        57.739990234375,
        57.760009765625,
        57.77996826171875,
        57.79998779296875,
        57.82000732421875,
        57.8399658203125,
        57.8599853515625,
        57.8800048828125,
        57.9000244140625,
        57.91998291015625,
        57.94000244140625,
        57.96002197265625,
        57.97998046875,
        58.0,
        58.02001953125,
        58.03997802734375,
        58.05999755859375,
        58.08001708984375,
        58.0999755859375,
        58.1199951171875,
        58.1400146484375,
        58.15997314453125,
        58.17999267578125,
        58.20001220703125,
        58.219970703125,
        58.239990234375,
        58.260009765625,
        58.27996826171875,
        58.29998779296875,
        58.32000732421875,
        58.3399658203125,
        58.3599853515625,
        58.3800048828125,
        58.4000244140625,
        58.41998291015625,
        58.44000244140625,
        58.46002197265625,
        58.47998046875,
        58.5,
        58.52001953125,
        58.53997802734375,
        58.55999755859375,
        58.58001708984375,
        58.5999755859375,
        58.6199951171875,
        58.6400146484375,
        58.65997314453125,
        58.67999267578125,
        58.70001220703125,
        58.719970703125,
        58.739990234375,
        58.760009765625,
        58.77996826171875,
        58.79998779296875,
        58.82000732421875,
        58.8399658203125,
        58.8599853515625,
        58.8800048828125,
        58.9000244140625,
        58.91998291015625,
        58.94000244140625,
        58.96002197265625,
        58.97998046875,
        59.0,
        59.02001953125,
        59.03997802734375,
        59.05999755859375,
        59.08001708984375,
        59.0999755859375,
        59.1199951171875,
        59.1400146484375,
        59.15997314453125,
        59.17999267578125,
        59.20001220703125,
        59.219970703125,
        59.239990234375,
        59.260009765625,
        59.27996826171875,
        59.29998779296875,
        59.32000732421875,
        59.3399658203125,
        59.3599853515625,
        59.3800048828125,
        59.4000244140625,
        59.41998291015625,
        59.44000244140625,
        59.46002197265625,
        59.47998046875,
        59.5,
        59.52001953125,
        59.53997802734375,
        59.55999755859375,
        59.58001708984375,
        59.5999755859375,
        59.6199951171875,
        59.6400146484375,
        59.65997314453125,
        59.67999267578125,
        59.70001220703125,
        59.719970703125,
        59.739990234375,
        59.760009765625,
        59.77996826171875,
        59.79998779296875,
        59.82000732421875,
        59.8399658203125,
        59.8599853515625,
        59.8800048828125,
        59.9000244140625,
        59.91998291015625,
        59.94000244140625,
        59.96002197265625,
        59.97998046875
    ],
    "rightHandPositions": [
        "(-0.280000, 1.509298, -0.040192)",
        "(-0.280000, 1.497380, -0.040048)",
        "(-0.280000, 1.493344, -0.040194)",
        "(-0.280000, 1.489324, -0.040438)",
        "(-0.280000, 1.485298, -0.040781)",
        "(-0.280000, 1.481281, -0.041223)",
        "(-0.280000, 1.477305, -0.041758)",
        "(-0.280000, 1.473350, -0.042389)",
        "(-0.280000, 1.469429, -0.043113)",
        "(-0.280000, 1.465574, -0.043920)",
        "(-0.280000, 1.461764, -0.044812)",
        "(-0.280000, 1.458031, -0.045780)",
        "(-0.280000, 1.454387, -0.046816)",
        "(-0.280000, 1.450809, -0.047921)",
        "(-0.280000, 1.447341, -0.049078)",
        "(-0.280000, 1.443975, -0.050284)",
        "(-0.280000, 1.440707, -0.051534)",
        "(-0.280000, 1.437564, -0.052812)",
        "(-0.280000, 1.434541, -0.054113)",
        "(-0.280000, 1.431630, -0.055434)",
        "(-0.280000, 1.428875, -0.056748)",
        "(-0.280000, 1.426236, -0.058067)",
        "(-0.280000, 1.423720, -0.059379)",
        "(-0.280000, 1.421354, -0.060663)",
        "(-0.280000, 1.419131, -0.061917)",
        "(-0.280000, 1.417084, -0.063111)",
        "(-0.280000, 1.415190, -0.064252)",
        "(-0.280000, 1.413424, -0.065347)",
        "(-0.280000, 1.411842, -0.066355)",
        "(-0.280000, 1.410420, -0.067282)",
        "(-0.280000, 1.409180, -0.068108)",
        "(-0.280000, 1.408147, -0.068808)",
        "(-0.280000, 1.407234, -0.069437)",
        "(-0.280000, 1.406512, -0.069940)",
        "(-0.280000, 1.406004, -0.070298)",
        "(-0.280000, 1.405690, -0.070521)",
        "(-0.280000, 1.405578, -0.070601)",
        "(-0.280000, 1.405568, -0.070607)",
        "(-0.280000, 1.405750, -0.070478)",
        "(-0.280000, 1.406144, -0.070199)",
        "(-0.280000, 1.407482, -0.070792)",
        "(-0.280000, 1.409649, -0.072144)",
        "(-0.280000, 1.411886, -0.073404)",
        "(-0.280000, 1.414341, -0.074514)",
        "(-0.280000, 1.417037, -0.075480)",
        "(-0.280000, 1.420020, -0.076282)",
        "(-0.280000, 1.423256, -0.076939)",
        "(-0.280000, 1.426524, -0.077589)",
        "(-0.280000, 1.430076, -0.078083)",
        "(-0.280000, 1.433865, -0.078445)",
        "(-0.280000, 1.437874, -0.078697)",
        "(-0.280000, 1.442073, -0.078850)",
        "(-0.280000, 1.446191, -0.079032)",
        "(-0.280000, 1.450498, -0.079115)",
        "(-0.280000, 1.454971, -0.079108)",
        "(-0.280000, 1.459596, -0.079028)",
        "(-0.280000, 1.464341, -0.078893)",
        "(-0.280000, 1.468933, -0.078774)",
        "(-0.280000, 1.473683, -0.078583)",
        "(-0.280000, 1.478569, -0.078338)",
        "(-0.280000, 1.483528, -0.078059)",
        "(-0.280000, 1.488587, -0.077752)",
        "(-0.280000, 1.493505, -0.077441)",
        "(-0.280000, 1.498548, -0.077107)",
        "(-0.280000, 1.503707, -0.076765)",
        "(-0.280000, 1.508921, -0.076430)",
        "(-0.280000, 1.514215, -0.076118)",
        "(-0.280000, 1.519388, -0.075815)",
        "(-0.280000, 1.524624, -0.075551)",
        "(-0.280000, 1.529897, -0.075337)",
        "(-0.280000, 1.535191, -0.075184)",
        "(-0.280000, 1.540428, -0.075090)",
        "(-0.280000, 1.545509, -0.075031)",
        "(-0.280000, 1.550605, -0.075069)",
        "(-0.280000, 1.555657, -0.075208)",
        "(-0.280000, 1.560735, -0.075493)",
        "(-0.280000, 1.565862, -0.075973)",
        "(-0.280000, 1.570881, -0.076595)",
        "(-0.280000, 1.576006, -0.077497)",
        "(-0.280000, 1.581220, -0.078725)",
        "(-0.280000, 1.586503, -0.080311)",
        "(-0.280000, 1.591877, -0.082320)",
        "(-0.280000, 1.597030, -0.084572)",
        "(-0.280000, 1.602182, -0.087259)",
        "(-0.280000, 1.607303, -0.090405)",
        "(-0.280000, 1.612349, -0.094019)",
        "(-0.280000, 1.617264, -0.098086)",
        "(-0.280000, 1.621820, -0.102372)",
        "(-0.280000, 1.626201, -0.107083)",
        "(-0.280000, 1.630387, -0.112206)",
        "(-0.280000, 1.634338, -0.117688)",
        "(-0.280000, 1.638055, -0.123509)",
        "(-0.280000, 1.641393, -0.129360)",
        "(-0.280000, 1.644540, -0.135489)",
        "(-0.280000, 1.647478, -0.141884)",
        "(-0.280000, 1.650181, -0.148534)",
        "(-0.280000, 1.652623, -0.155429)",
        "(-0.280000, 1.654687, -0.162215)",
        "(-0.280000, 1.656483, -0.169241)",
        "(-0.280000, 1.657974, -0.176439)",
        "(-0.280000, 1.659151, -0.183838)",
        "(-0.280000, 1.659989, -0.191401)",
        "(-0.280000, 1.660456, -0.198793)",
        "(-0.280000, 1.660579, -0.206339)",
        "(-0.280000, 1.660335, -0.214037)",
        "(-0.280000, 1.659701, -0.221879)",
        "(-0.280000, 1.658660, -0.229820)",
        "(-0.280000, 1.657264, -0.237488)",
        "(-0.280000, 1.655448, -0.245257)",
        "(-0.280000, 1.653192, -0.253095)",
        "(-0.280000, 1.650484, -0.260953)",
        "(-0.280000, 1.647303, -0.268810)",
        "(-0.280000, 1.643794, -0.276316)",
        "(-0.280000, 1.639814, -0.283780)",
        "(-0.280000, 1.635347, -0.291172)",
        "(-0.280000, 1.630406, -0.298421)",
        "(-0.280000, 1.624969, -0.305516)",
        "(-0.280000, 1.619295, -0.312126)",
        "(-0.280000, 1.613172, -0.318511)",
        "(-0.280000, 1.606620, -0.324620)",
        "(-0.280000, 1.599639, -0.330427)",
        "(-0.280000, 1.592287, -0.335862)",
        "(-0.280000, 1.584887, -0.340711)",
        "(-0.280000, 1.577089, -0.345218)",
        "(-0.280000, 1.568925, -0.349334)",
        "(-0.280000, 1.560390, -0.353035)",
        "(-0.280000, 1.551489, -0.356285)",
        "(-0.280000, 1.542661, -0.358933)",
        "(-0.280000, 1.533447, -0.361117)",
        "(-0.280000, 1.523710, -0.362808)",
        "(-0.280000, 1.513795, -0.363899)",
        "(-0.280000, 1.503523, -0.364372)",
        "(-0.280000, 1.493475, -0.364193)",
        "(-0.280000, 1.483165, -0.363346)",
        "(-0.280000, 1.472647, -0.361781)",
        "(-0.280000, 1.462017, -0.359455)",
        "(-0.280000, 1.451395, -0.356352)",
        "(-0.280000, 1.441311, -0.352639)",
        "(-0.280000, 1.431444, -0.348227)",
        "(-0.280000, 1.421857, -0.343131)",
        "(-0.280000, 1.412633, -0.337391)",
        "(-0.280000, 1.403852, -0.331057)",
        "(-0.280000, 1.395830, -0.324415)",
        "(-0.280000, 1.388320, -0.317324)",
        "(-0.280000, 1.381346, -0.309830)",
        "(-0.280000, 1.374928, -0.301983)",
        "(-0.280000, 1.369080, -0.293829)",
        "(-0.280000, 1.363962, -0.285674)",
        "(-0.280000, 1.359375, -0.277281)",
        "(-0.280000, 1.355349, -0.268739)",
        "(-0.280000, 1.351864, -0.260050)",
        "(-0.280000, 1.348926, -0.251270)",
        "(-0.280000, 1.346585, -0.242676)",
        "(-0.280000, 1.344737, -0.234007)",
        "(-0.280000, 1.343385, -0.225334)",
        "(-0.280000, 1.342516, -0.216655)",
        "(-0.280000, 1.342125, -0.207985)",
        "(-0.280000, 1.342194, -0.199651)",
        "(-0.280000, 1.342698, -0.191350)",
        "(-0.280000, 1.343634, -0.183094)",
        "(-0.280000, 1.344990, -0.174945)",
        "(-0.280000, 1.346757, -0.166914)",
        "(-0.280000, 1.348855, -0.159257)",
        "(-0.280000, 1.351321, -0.151742)",
        "(-0.280000, 1.354148, -0.144382)",
        "(-0.280000, 1.357323, -0.137199)",
        "(-0.280000, 1.360822, -0.130230)",
        "(-0.280000, 1.364503, -0.123701)",
        "(-0.280000, 1.368460, -0.117392)",
        "(-0.280000, 1.372675, -0.111321)",
        "(-0.280000, 1.377128, -0.105500)",
        "(-0.280000, 1.381813, -0.099927)",
        "(-0.280000, 1.386554, -0.094774)",
        "(-0.280000, 1.391512, -0.089839)",
        "(-0.280000, 1.396687, -0.085123)",
        "(-0.280000, 1.402103, -0.080607)",
        "(-0.280000, 1.407779, -0.076289)",
        "(-0.280000, 1.413472, -0.072341)",
        "(-0.280000, 1.419516, -0.068534)",
        "(-0.280000, 1.425927, -0.064894)",
        "(-0.280000, 1.432766, -0.061426)",
        "(-0.280000, 1.440083, -0.058158)",
        "(-0.280000, 1.447422, -0.055310)",
        "(-0.280000, 1.455283, -0.052710)",
        "(-0.280000, 1.463657, -0.050427)",
        "(-0.280000, 1.472496, -0.048538)",
        "(-0.280000, 1.481778, -0.047110)",
        "(-0.280000, 1.490954, -0.046243)",
        "(-0.280000, 1.500450, -0.045906)",
        "(-0.280000, 1.510183, -0.046149)",
        "(-0.280000, 1.520056, -0.047007)",
        "(-0.280000, 1.529965, -0.048497)",
        "(-0.280000, 1.539485, -0.050539)",
        "(-0.280000, 1.548960, -0.053181)",
        "(-0.280000, 1.558324, -0.056377)",
        "(-0.280000, 1.567523, -0.060074)",
        "(-0.280000, 1.576511, -0.064221)",
        "(-0.280000, 1.585027, -0.068630)",
        "(-0.280000, 1.593399, -0.073443)",
        "(-0.280000, 1.601570, -0.078625)",
        "(-0.280000, 1.609542, -0.084174)",
        "(-0.280000, 1.617271, -0.090065)",
        "(-0.280000, 1.624541, -0.096061)",
        "(-0.280000, 1.631006, -0.102871)",
        "(-0.280000, 1.636613, -0.110411)",
        "(-0.280000, 1.641792, -0.118274)",
        "(-0.280000, 1.646520, -0.126430)",
        "(-0.280000, 1.650630, -0.134535)",
        "(-0.280000, 1.654303, -0.142891)",
        "(-0.280000, 1.657532, -0.151503)",
        "(-0.280000, 1.660293, -0.160343)",
        "(-0.280000, 1.662568, -0.169381)",
        "(-0.280000, 1.664287, -0.178279)",
        "(-0.280000, 1.665526, -0.187361)",
        "(-0.280000, 1.666267, -0.196625)",
        "(-0.280000, 1.666484, -0.206039)",
        "(-0.280000, 1.666158, -0.215565)",
        "(-0.280000, 1.665315, -0.224782)",
        "(-0.280000, 1.663939, -0.234039)",
        "(-0.280000, 1.662015, -0.243316)",
        "(-0.280000, 1.659536, -0.252553)",
        "(-0.280000, 1.656511, -0.261673)",
        "(-0.280000, 1.653090, -0.270302)",
        "(-0.280000, 1.649158, -0.278788)",
        "(-0.280000, 1.644720, -0.287094)",
        "(-0.280000, 1.639778, -0.295192)",
        "(-0.280000, 1.634351, -0.303030)",
        "(-0.280000, 1.628678, -0.310304)",
        "(-0.280000, 1.622547, -0.317316)",
        "(-0.280000, 1.615969, -0.324030)",
        "(-0.280000, 1.608933, -0.330433)",
        "(-0.280000, 1.601453, -0.336487)",
        "(-0.280000, 1.593882, -0.341927)",
        "(-0.280000, 1.585901, -0.347000)",
        "(-0.280000, 1.577478, -0.351693)",
        "(-0.280000, 1.568614, -0.355968)",
        "(-0.280000, 1.559311, -0.359782)",
        "(-0.280000, 1.550040, -0.362947)",
        "(-0.280000, 1.540404, -0.365605)",
        "(-0.280000, 1.530365, -0.367720)",
        "(-0.280000, 1.519640, -0.367946)",
        "(-0.280000, 1.508848, -0.366507)",
        "(-0.280000, 1.498590, -0.364363)",
        "(-0.280000, 1.488392, -0.361561)",
        "(-0.280000, 1.478296, -0.358081)",
        "(-0.280000, 1.468404, -0.353921)",
        "(-0.280000, 1.458839, -0.349117)",
        "(-0.280000, 1.450076, -0.343854)",
        "(-0.280000, 1.441641, -0.338035)",
        "(-0.280000, 1.433665, -0.331739)",
        "(-0.280000, 1.426206, -0.325029)",
        "(-0.280000, 1.419311, -0.317991)",
        "(-0.280000, 1.413249, -0.310909)",
        "(-0.280000, 1.407692, -0.303626)",
        "(-0.280000, 1.402629, -0.296203)",
        "(-0.280000, 1.398041, -0.288676)",
        "(-0.280000, 1.393903, -0.281079)",
        "(-0.280000, 1.390353, -0.273714)",
        "(-0.280000, 1.387152, -0.266333)",
        "(-0.280000, 1.384265, -0.258920)",
        "(-0.280000, 1.381670, -0.251482)",
        "(-0.280000, 1.379360, -0.244034)",
        "(-0.280000, 1.377384, -0.236838)",
        "(-0.280000, 1.375633, -0.229623)",
        "(-0.280000, 1.374096, -0.222344)",
        "(-0.280000, 1.372782, -0.215025)",
        "(-0.280000, 1.371698, -0.207660)",
        "(-0.280000, 1.370841, -0.200475)",
        "(-0.280000, 1.370212, -0.193229)",
        "(-0.280000, 1.369826, -0.185923)",
        "(-0.280000, 1.369707, -0.178534)",
        "(-0.280000, 1.369877, -0.171100)",
        "(-0.280000, 1.370286, -0.163854)",
        "(-0.280000, 1.371018, -0.156537)",
        "(-0.280000, 1.372101, -0.149190)",
        "(-0.280000, 1.373572, -0.141802)",
        "(-0.280000, 1.375464, -0.134411)",
        "(-0.280000, 1.377642, -0.127302)",
        "(-0.280000, 1.380266, -0.120236)",
        "(-0.280000, 1.383347, -0.113276)",
        "(-0.280000, 1.386901, -0.106457)",
        "(-0.280000, 1.390940, -0.099817)",
        "(-0.280000, 1.395243, -0.093622)",
        "(-0.280000, 1.400023, -0.087670)",
        "(-0.280000, 1.405307, -0.081976)",
        "(-0.280000, 1.411066, -0.076607)",
        "(-0.280000, 1.417336, -0.071568)",
        "(-0.280000, 1.423782, -0.067080)",
        "(-0.280000, 1.430709, -0.062958)",
        "(-0.280000, 1.438160, -0.059205)",
        "(-0.280000, 1.446102, -0.055862)",
        "(-0.280000, 1.454550, -0.052942)",
        "(-0.280000, 1.463030, -0.050581)",
        "(-0.280000, 1.472021, -0.048626)",
        "(-0.280000, 1.481479, -0.047147)",
        "(-0.280000, 1.491392, -0.046215)",
        "(-0.280000, 1.501667, -0.045904)",
        "(-0.280000, 1.511755, -0.046244)",
        "(-0.280000, 1.522146, -0.047268)",
        "(-0.280000, 1.532709, -0.049024)",
        "(-0.280000, 1.543339, -0.051542)",
        "(-0.280000, 1.553885, -0.054822)",
        "(-0.280000, 1.563886, -0.058701)",
        "(-0.280000, 1.573714, -0.063300)",
        "(-0.280000, 1.583245, -0.068581)",
        "(-0.280000, 1.592392, -0.074502)",
        "(-0.280000, 1.601107, -0.081029)",
        "(-0.280000, 1.609046, -0.087853)",
        "(-0.280000, 1.616482, -0.095142)",
        "(-0.280000, 1.623420, -0.102898)",
        "(-0.280000, 1.629820, -0.111065)",
        "(-0.280000, 1.635654, -0.119601)",
        "(-0.280000, 1.640758, -0.128197)",
        "(-0.280000, 1.645322, -0.137121)",
        "(-0.280000, 1.649335, -0.146359)",
        "(-0.280000, 1.652763, -0.155857)",
        "(-0.280000, 1.655588, -0.165572)",
        "(-0.280000, 1.657728, -0.175128)",
        "(-0.280000, 1.659284, -0.184843)",
        "(-0.280000, 1.660238, -0.194672)",
        "(-0.280000, 1.660582, -0.204609)",
        "(-0.280000, 1.660303, -0.214592)",
        "(-0.280000, 1.659438, -0.224206)",
        "(-0.280000, 1.657977, -0.233835)",
        "(-0.280000, 1.655925, -0.243381)",
        "(-0.280000, 1.653270, -0.252848)",
        "(-0.280000, 1.650028, -0.262157)",
        "(-0.280000, 1.646354, -0.270943)",
        "(-0.280000, 1.642130, -0.279554)",
        "(-0.280000, 1.637372, -0.287932)",
        "(-0.280000, 1.632063, -0.296084)",
        "(-0.280000, 1.626201, -0.303979)",
        "(-0.280000, 1.620057, -0.311280)",
        "(-0.280000, 1.613367, -0.318318)",
        "(-0.280000, 1.606098, -0.325079)",
        "(-0.280000, 1.598239, -0.331513)",
        "(-0.280000, 1.589784, -0.337569)",
        "(-0.280000, 1.581151, -0.342944)",
        "(-0.280000, 1.571935, -0.347885)",
        "(-0.280000, 1.562129, -0.352328)",
        "(-0.280000, 1.551755, -0.356196)",
        "(-0.280000, 1.540848, -0.359409)",
        "(-0.280000, 1.530004, -0.361786)",
        "(-0.280000, 1.518679, -0.363441)",
        "(-0.280000, 1.506948, -0.364288)",
        "(-0.280000, 1.494894, -0.364257)",
        "(-0.280000, 1.482685, -0.363291)",
        "(-0.280000, 1.470971, -0.361464)",
        "(-0.280000, 1.459323, -0.358744)",
        "(-0.280000, 1.447923, -0.355160)",
        "(-0.280000, 1.436796, -0.350719)",
        "(-0.280000, 1.426060, -0.345469)",
        "(-0.280000, 1.416158, -0.339688)",
        "(-0.280000, 1.406732, -0.333235)",
        "(-0.280000, 1.397859, -0.326180)",
        "(-0.280000, 1.389576, -0.318576)",
        "(-0.280000, 1.381917, -0.310481)",
        "(-0.280000, 1.375156, -0.302280)",
        "(-0.280000, 1.369060, -0.293800)",
        "(-0.280000, 1.363612, -0.285074)",
        "(-0.280000, 1.358827, -0.276192)",
        "(-0.280000, 1.354701, -0.267231)",
        "(-0.280000, 1.351302, -0.258495)",
        "(-0.280000, 1.348489, -0.249800)",
        "(-0.280000, 1.346239, -0.241219)",
        "(-0.280000, 1.344535, -0.232887)",
        "(-0.280000, 1.343328, -0.224883)",
        "(-0.280000, 1.342567, -0.217338)",
        "(-0.280000, 1.342179, -0.210187)",
        "(-0.280000, 1.342109, -0.203436)",
        "(-0.280000, 1.342304, -0.197087)",
        "(-0.280000, 1.342714, -0.191171)",
        "(-0.280000, 1.343289, -0.185719)",
        "(-0.280000, 1.343987, -0.180704)",
        "(-0.280000, 1.344776, -0.176073)",
        "(-0.280000, 1.345641, -0.171748)",
        "(-0.280000, 1.346574, -0.167660)",
        "(-0.280000, 1.347562, -0.163796)",
        "(-0.280000, 1.348622, -0.160037)",
        "(-0.280000, 1.349765, -0.156335)",
        "(-0.280000, 1.351009, -0.152626)",
        "(-0.280000, 1.352375, -0.148868)",
        "(-0.280000, 1.353796, -0.145244)",
        "(-0.280000, 1.355348, -0.141553)",
        "(-0.280000, 1.357054, -0.137773)",
        "(-0.280000, 1.358918, -0.133916)",
        "(-0.280000, 1.360974, -0.129947)",
        "(-0.280000, 1.363109, -0.126091)",
        "(-0.280000, 1.365430, -0.122163)",
        "(-0.280000, 1.367972, -0.118136)",
        "(-0.280000, 1.370744, -0.114029)",
        "(-0.280000, 1.373753, -0.109860)",
        "(-0.280000, 1.376845, -0.105855)",
        "(-0.280000, 1.380206, -0.101794)",
        "(-0.280000, 1.383862, -0.097742)",
        "(-0.280000, 1.387868, -0.093726)",
        "(-0.280000, 1.392233, -0.089813)",
        "(-0.280000, 1.396741, -0.086249)",
        "(-0.280000, 1.401658, -0.082821)",
        "(-0.280000, 1.406978, -0.079576)",
        "(-0.280000, 1.412744, -0.076523)",
        "(-0.280000, 1.418953, -0.073697)",
        "(-0.280000, 1.425252, -0.071335)",
        "(-0.280000, 1.432012, -0.069219)",
        "(-0.280000, 1.439217, -0.067387)",
        "(-0.280000, 1.446885, -0.065869)",
        "(-0.280000, 1.455011, -0.064709)",
        "(-0.280000, 1.463058, -0.064092)",
        "(-0.280000, 1.471493, -0.063872)",
        "(-0.280000, 1.480304, -0.064097)",
        "(-0.280000, 1.489414, -0.064815)",
        "(-0.280000, 1.498788, -0.066073)",
        "(-0.280000, 1.507858, -0.067891)",
        "(-0.280000, 1.517074, -0.070256)",
        "(-0.280000, 1.526366, -0.073200)",
        "(-0.280000, 1.535629, -0.076730)",
        "(-0.280000, 1.544762, -0.080839)",
        "(-0.280000, 1.553305, -0.085346)",
        "(-0.280000, 1.561617, -0.090337)",
        "(-0.280000, 1.569601, -0.095757)",
        "(-0.280000, 1.577225, -0.101565)",
        "(-0.280000, 1.584468, -0.107719)",
        "(-0.280000, 1.591106, -0.113975)",
        "(-0.280000, 1.597392, -0.120493)",
        "(-0.280000, 1.603321, -0.127247)",
        "(-0.280000, 1.608906, -0.134234)",
        "(-0.280000, 1.614148, -0.141447)",
        "(-0.280000, 1.618930, -0.148644)",
        "(-0.280000, 1.623422, -0.156104)",
        "(-0.280000, 1.627609, -0.163863)",
        "(-0.280000, 1.631461, -0.171922)",
        "(-0.280000, 1.634952, -0.180307)",
        "(-0.280000, 1.637993, -0.188663)",
        "(-0.280000, 1.640630, -0.197332)",
        "(-0.280000, 1.642819, -0.206316)",
        "(-0.280000, 1.644508, -0.215562)",
        "(-0.280000, 1.645654, -0.225057)",
        "(-0.280000, 1.646286, -0.234441)",
        "(-0.280000, 1.646333, -0.244013)",
        "(-0.280000, 1.645774, -0.253706)",
        "(-0.280000, 1.644579, -0.263474)",
        "(-0.280000, 1.642735, -0.273265)",
        "(-0.280000, 1.640383, -0.282768)",
        "(-0.280000, 1.637387, -0.292235)",
        "(-0.280000, 1.633711, -0.301664)",
        "(-0.280000, 1.628573, -0.310431)",
        "(-0.280000, 1.621829, -0.318086)",
        "(-0.280000, 1.614851, -0.325097)",
        "(-0.280000, 1.607353, -0.331773)",
        "(-0.280000, 1.599332, -0.338077)",
        "(-0.280000, 1.590779, -0.343976)",
        "(-0.280000, 1.581714, -0.349414)",
        "(-0.280000, 1.572564, -0.354143)",
        "(-0.280000, 1.562873, -0.358399)",
        "(-0.280000, 1.552720, -0.362095)",
        "(-0.280000, 1.542140, -0.365172)",
        "(-0.280000, 1.531136, -0.367581)",
        "(-0.280000, 1.520334, -0.369195)",
        "(-0.280000, 1.509196, -0.370104)",
        "(-0.280000, 1.497758, -0.370252)",
        "(-0.280000, 1.486135, -0.369589)",
        "(-0.280000, 1.474416, -0.368081)",
        "(-0.280000, 1.463181, -0.365821)",
        "(-0.280000, 1.451900, -0.362716)",
        "(-0.280000, 1.440747, -0.358773)",
        "(-0.280000, 1.429881, -0.354029)",
        "(-0.280000, 1.419366, -0.348509)",
        "(-0.280000, 1.409652, -0.342499)",
        "(-0.280000, 1.400371, -0.335828)",
        "(-0.280000, 1.391603, -0.328557)",
        "(-0.280000, 1.383334, -0.320675)",
        "(-0.280000, 1.375662, -0.312280)",
        "(-0.280000, 1.368888, -0.303782)",
        "(-0.280000, 1.362712, -0.294895)",
        "(-0.280000, 1.357147, -0.285650)",
        "(-0.280000, 1.352192, -0.276050)",
        "(-0.280000, 1.347894, -0.266194)",
        "(-0.280000, 1.344379, -0.256486)",
        "(-0.280000, 1.341460, -0.246509)",
        "(-0.280000, 1.339180, -0.236398)",
        "(-0.280000, 1.337546, -0.226223)",
        "(-0.280000, 1.336553, -0.215991)",
        "(-0.280000, 1.336790, -0.206154)",
        "(-0.280000, 1.338219, -0.196493)",
        "(-0.280000, 1.340057, -0.187013)",
        "(-0.280000, 1.342270, -0.177759)",
        "(-0.280000, 1.344833, -0.168738)",
        "(-0.280000, 1.347636, -0.160262)",
        "(-0.280000, 1.350731, -0.151979)",
        "(-0.280000, 1.354124, -0.143887)",
        "(-0.280000, 1.357821, -0.136000)",
        "(-0.280000, 1.361854, -0.128307)",
        "(-0.280000, 1.366085, -0.121099)",
        "(-0.280000, 1.370703, -0.114102)",
        "(-0.280000, 1.375733, -0.107374)",
        "(-0.280000, 1.381220, -0.100929)",
        "(-0.280000, 1.387165, -0.094827)",
        "(-0.280000, 1.393338, -0.089331)",
        "(-0.280000, 1.399967, -0.084219)",
        "(-0.280000, 1.407040, -0.079529)",
        "(-0.280000, 1.414563, -0.075288)",
        "(-0.280000, 1.422495, -0.071542)",
        "(-0.280000, 1.430465, -0.068502)",
        "(-0.280000, 1.438830, -0.065952)",
        "(-0.280000, 1.447520, -0.063936)",
        "(-0.280000, 1.456534, -0.062472)",
        "(-0.280000, 1.465832, -0.061591)",
        "(-0.280000, 1.474897, -0.061401)",
        "(-0.280000, 1.484111, -0.061785)",
        "(-0.280000, 1.493422, -0.062757)",
        "(-0.280000, 1.502725, -0.064316)",
        "(-0.280000, 1.511565, -0.066426)",
        "(-0.280000, 1.520305, -0.069051)",
        "(-0.280000, 1.528848, -0.072156)",
        "(-0.280000, 1.537165, -0.075714)",
        "(-0.280000, 1.545210, -0.079679)",
        "(-0.280000, 1.552987, -0.084025)",
        "(-0.280000, 1.560214, -0.088586)",
        "(-0.280000, 1.567188, -0.093439)",
        "(-0.280000, 1.573900, -0.098559)",
        "(-0.280000, 1.580328, -0.103912)",
        "(-0.280000, 1.586487, -0.109479)",
        "(-0.280000, 1.592193, -0.115058)",
        "(-0.280000, 1.597690, -0.120832)",
        "(-0.280000, 1.602982, -0.126805)",
        "(-0.280000, 1.608083, -0.133001)",
        "(-0.280000, 1.612992, -0.139444)",
        "(-0.280000, 1.617563, -0.145882)",
        "(-0.280000, 1.621941, -0.152567)",
        "(-0.280000, 1.626101, -0.159510)",
        "(-0.280000, 1.630033, -0.166763)",
        "(-0.280000, 1.633709, -0.174364)",
        "(-0.280000, 1.637023, -0.181999)",
        "(-0.280000, 1.640027, -0.190022)",
        "(-0.280000, 1.642667, -0.198480)",
        "(-0.280000, 1.644869, -0.207382)",
        "(-0.280000, 1.646560, -0.216728)",
        "(-0.280000, 1.647724, -0.226111)",
        "(-0.280000, 1.648259, -0.235941)",
        "(-0.280000, 1.648083, -0.246205)",
        "(-0.280000, 1.647126, -0.256778)",
        "(-0.280000, 1.645328, -0.267597)",
        "(-0.280000, 1.642860, -0.278154)",
        "(-0.280000, 1.639513, -0.288804)",
        "(-0.280000, 1.635221, -0.299444)",
        "(-0.280000, 1.629350, -0.309485)",
        "(-0.280000, 1.621614, -0.318316)",
        "(-0.280000, 1.613527, -0.326336)",
        "(-0.280000, 1.604761, -0.333899)",
        "(-0.280000, 1.595335, -0.340932)",
        "(-0.280000, 1.585238, -0.347393)",
        "(-0.280000, 1.574499, -0.353203)",
        "(-0.280000, 1.563650, -0.358086)",
        "(-0.280000, 1.552223, -0.362257)",
        "(-0.280000, 1.540324, -0.365624)",
        "(-0.280000, 1.528014, -0.368123)",
        "(-0.280000, 1.515362, -0.369695)",
        "(-0.280000, 1.503067, -0.370282)",
        "(-0.280000, 1.490568, -0.369939)",
        "(-0.280000, 1.477944, -0.368625)",
        "(-0.280000, 1.465336, -0.366318)",
        "(-0.280000, 1.452908, -0.363029)",
        "(-0.280000, 1.441198, -0.358950)",
        "(-0.280000, 1.429784, -0.353983)",
        "(-0.280000, 1.418686, -0.348108)",
        "(-0.280000, 1.409155, -0.339837)",
        "(-0.280000, 1.400431, -0.330912)",
        "(-0.280000, 1.392865, -0.321725)",
        "(-0.280000, 1.386087, -0.312110)",
        "(-0.280000, 1.380118, -0.302166)",
        "(-0.280000, 1.374968, -0.292009)",
        "(-0.280000, 1.370624, -0.281750)",
        "(-0.280000, 1.367201, -0.271782)",
        "(-0.280000, 1.364433, -0.261830)",
        "(-0.280000, 1.362283, -0.251990)",
        "(-0.280000, 1.360690, -0.242271)",
        "(-0.280000, 1.359597, -0.232715)",
        "(-0.280000, 1.358984, -0.223592)",
        "(-0.280000, 1.358732, -0.214623)",
        "(-0.280000, 1.358798, -0.205825)",
        "(-0.280000, 1.359144, -0.197191)",
        "(-0.280000, 1.359743, -0.188661)",
        "(-0.280000, 1.360530, -0.180487)",
        "(-0.280000, 1.361521, -0.172339)",
        "(-0.280000, 1.362729, -0.164173)",
        "(-0.280000, 1.364166, -0.155997)",
        "(-0.280000, 1.365862, -0.147777)",
        "(-0.280000, 1.367726, -0.139753)",
        "(-0.280000, 1.369899, -0.131662)",
        "(-0.280000, 1.372441, -0.123485)",
        "(-0.280000, 1.375407, -0.115255)",
        "(-0.280000, 1.378865, -0.106989)",
        "(-0.280000, 1.382637, -0.098998)",
        "(-0.280000, 1.387001, -0.091044)",
        "(-0.280000, 1.392031, -0.083125)",
        "(-0.280000, 1.398359, -0.076042)",
        "(-0.280000, 1.406088, -0.070239)",
        "(-0.280000, 1.413928, -0.065032)",
        "(-0.280000, 1.422302, -0.060143)",
        "(-0.280000, 1.431203, -0.055634)",
        "(-0.280000, 1.440645, -0.051559)",
        "(-0.280000, 1.450551, -0.048004)",
        "(-0.280000, 1.460400, -0.045155)",
        "(-0.280000, 1.470706, -0.042866)",
        "(-0.280000, 1.481377, -0.041211)",
        "(-0.280000, 1.492349, -0.040245)",
        "(-0.280000, 1.503530, -0.040014)",
        "(-0.280000, 1.514318, -0.040511)",
        "(-0.280000, 1.525129, -0.041722)",
        "(-0.280000, 1.535886, -0.043653)",
        "(-0.280000, 1.546500, -0.046294)",
        "(-0.280000, 1.556879, -0.049619)",
        "(-0.280000, 1.566651, -0.053463)",
        "(-0.280000, 1.576131, -0.057906)",
        "(-0.280000, 1.585270, -0.062917)",
        "(-0.280000, 1.594000, -0.068444)",
        "(-0.280000, 1.602321, -0.074470)",
        "(-0.280000, 1.609952, -0.080740)",
        "(-0.280000, 1.617116, -0.087378)",
        "(-0.280000, 1.623823, -0.094370)",
        "(-0.280000, 1.630080, -0.101707)",
        "(-0.280000, 1.635822, -0.109291)",
        "(-0.280000, 1.640909, -0.116863)",
        "(-0.280000, 1.645558, -0.124681)",
        "(-0.280000, 1.649781, -0.132767)",
        "(-0.280000, 1.653601, -0.141193)",
        "(-0.280000, 1.656986, -0.149938)",
        "(-0.280000, 1.659791, -0.158598)",
        "(-0.280000, 1.662163, -0.167602)",
        "(-0.280000, 1.664048, -0.176867)",
        "(-0.280000, 1.665417, -0.186381)",
        "(-0.280000, 1.666238, -0.196088)",
        "(-0.280000, 1.665895, -0.205539)",
        "(-0.280000, 1.664393, -0.215039)",
        "(-0.280000, 1.662480, -0.224529)",
        "(-0.280000, 1.660160, -0.233959)",
        "(-0.280000, 1.657430, -0.243313)",
        "(-0.280000, 1.654393, -0.252213)",
        "(-0.280000, 1.650968, -0.261021)",
        "(-0.280000, 1.647132, -0.269726)",
        "(-0.280000, 1.642868, -0.278284)",
        "(-0.280000, 1.638149, -0.286658)",
        "(-0.280000, 1.633150, -0.294501)",
        "(-0.280000, 1.627700, -0.302069)",
        "(-0.280000, 1.621853, -0.309338)",
        "(-0.280000, 1.615629, -0.316338)",
        "(-0.280000, 1.609102, -0.323034)",
        "(-0.280000, 1.602536, -0.329240)",
        "(-0.280000, 1.595694, -0.335213)",
        "(-0.280000, 1.588581, -0.340949)",
        "(-0.280000, 1.581141, -0.346473)",
        "(-0.280000, 1.573399, -0.351743)",
        "(-0.280000, 1.565626, -0.356621)",
        "(-0.280000, 1.557166, -0.360569)",
        "(-0.280000, 1.548139, -0.363521)",
        "(-0.280000, 1.538748, -0.365999)",
        "(-0.280000, 1.528983, -0.367961)",
        "(-0.280000, 1.519382, -0.369302)",
        "(-0.280000, 1.509446, -0.370092)",
        "(-0.280000, 1.499174, -0.370277)",
        "(-0.280000, 1.488610, -0.369799)",
        "(-0.280000, 1.477845, -0.368611)",
        "(-0.280000, 1.467458, -0.366777)",
        "(-0.280000, 1.456974, -0.364219)",
        "(-0.280000, 1.446465, -0.360907)",
        "(-0.280000, 1.436014, -0.356820)",
        "(-0.280000, 1.425620, -0.351908)",
        "(-0.280000, 1.415817, -0.346420)",
        "(-0.280000, 1.406147, -0.340094)",
        "(-0.280000, 1.396715, -0.332920)",
        "(-0.280000, 1.387643, -0.324918)",
        "(-0.280000, 1.379083, -0.316167)",
        "(-0.280000, 1.371424, -0.307098)",
        "(-0.280000, 1.364331, -0.297346)",
        "(-0.280000, 1.357915, -0.287011)",
        "(-0.280000, 1.352256, -0.276185)",
        "(-0.280000, 1.347417, -0.264981)",
        "(-0.280000, 1.343557, -0.253899)",
        "(-0.280000, 1.340494, -0.242579)",
        "(-0.280000, 1.338254, -0.231139)",
        "(-0.280000, 1.336836, -0.219667)",
        "(-0.280000, 1.336224, -0.208190)",
        "(-0.280000, 1.336388, -0.197180)",
        "(-0.280000, 1.337277, -0.186283)",
        "(-0.280000, 1.338866, -0.175572)",
        "(-0.280000, 1.341126, -0.165095)",
        "(-0.280000, 1.344026, -0.154898)",
        "(-0.280000, 1.347421, -0.145299)",
        "(-0.280000, 1.351348, -0.136045)",
        "(-0.280000, 1.355762, -0.127174)",
        "(-0.280000, 1.361746, -0.119402)",
        "(-0.280000, 1.368865, -0.112712)",
        "(-0.280000, 1.376060, -0.106847)",
        "(-0.280000, 1.383451, -0.101548)",
        "(-0.280000, 1.391057, -0.096807)",
        "(-0.280000, 1.398886, -0.092641)",
        "(-0.280000, 1.406927, -0.089054)",
        "(-0.280000, 1.414912, -0.086242)",
        "(-0.280000, 1.423108, -0.083966)",
        "(-0.280000, 1.431458, -0.082245)",
        "(-0.280000, 1.439979, -0.081065)",
        "(-0.280000, 1.448609, -0.080433)",
        "(-0.280000, 1.456931, -0.080485)",
        "(-0.280000, 1.465320, -0.081022)",
        "(-0.280000, 1.473688, -0.082040)",
        "(-0.280000, 1.481988, -0.083527)",
        "(-0.280000, 1.490174, -0.085463)",
        "(-0.280000, 1.497792, -0.087823)",
        "(-0.280000, 1.505211, -0.090511)",
        "(-0.280000, 1.512378, -0.093487)",
        "(-0.280000, 1.519243, -0.096690)",
        "(-0.280000, 1.525832, -0.100077)",
        "(-0.280000, 1.531899, -0.103529)",
        "(-0.280000, 1.537749, -0.107053)",
        "(-0.280000, 1.543421, -0.110631)",
        "(-0.280000, 1.548953, -0.114250)",
        "(-0.280000, 1.554371, -0.117900)",
        "(-0.280000, 1.559542, -0.121470)",
        "(-0.280000, 1.564691, -0.125079)",
        "(-0.280000, 1.569862, -0.128767)",
        "(-0.280000, 1.575071, -0.132568)",
        "(-0.280000, 1.580309, -0.136506)",
        "(-0.280000, 1.585431, -0.140430)",
        "(-0.280000, 1.590600, -0.144554)",
        "(-0.280000, 1.595796, -0.148926)",
        "(-0.280000, 1.600997, -0.153588)",
        "(-0.280000, 1.606154, -0.158567)",
        "(-0.280000, 1.611145, -0.163681)",
        "(-0.280000, 1.616036, -0.169178)",
        "(-0.280000, 1.620752, -0.175051)",
        "(-0.280000, 1.625236, -0.181302)",
        "(-0.280000, 1.629437, -0.187954)",
        "(-0.280000, 1.633260, -0.194730)",
        "(-0.280000, 1.636700, -0.201874)",
        "(-0.280000, 1.639702, -0.209354)",
        "(-0.280000, 1.642207, -0.217136)",
        "(-0.280000, 1.644174, -0.225206)",
        "(-0.280000, 1.645620, -0.233259)",
        "(-0.280000, 1.646491, -0.241499)",
        "(-0.280000, 1.646780, -0.249886)",
        "(-0.280000, 1.646480, -0.258375)",
        "(-0.280000, 1.645609, -0.266923)",
        "(-0.280000, 1.644331, -0.275230)",
        "(-0.280000, 1.642562, -0.283564)",
        "(-0.280000, 1.640287, -0.291931)",
        "(-0.280000, 1.636688, -0.299773)",
        "(-0.280000, 1.631549, -0.306727)",
        "(-0.280000, 1.626234, -0.313196)",
        "(-0.280000, 1.620494, -0.319494)",
        "(-0.280000, 1.614345, -0.325574)",
        "(-0.280000, 1.607772, -0.331421)",
        "(-0.280000, 1.600813, -0.336973)",
        "(-0.280000, 1.593776, -0.341999)",
        "(-0.280000, 1.586206, -0.346818)",
        "(-0.280000, 1.578135, -0.351350)",
        "(-0.280000, 1.569554, -0.355545)",
        "(-0.280000, 1.560421, -0.359361)",
        "(-0.280000, 1.551351, -0.362537)",
        "(-0.280000, 1.541824, -0.365252)",
        "(-0.280000, 1.531889, -0.367441)",
        "(-0.280000, 1.521655, -0.369037)",
        "(-0.280000, 1.511066, -0.370004)",
        "(-0.280000, 1.500798, -0.370290)",
        "(-0.280000, 1.490426, -0.369930)",
        "(-0.280000, 1.480007, -0.368907)",
        "(-0.280000, 1.469608, -0.367213)",
        "(-0.280000, 1.459301, -0.364850)",
        "(-0.280000, 1.449527, -0.361952)",
        "(-0.280000, 1.439834, -0.358409)",
        "(-0.280000, 1.430256, -0.354209)",
        "(-0.280000, 1.420850, -0.349347)",
        "(-0.280000, 1.411736, -0.343867)",
        "(-0.280000, 1.403309, -0.338046)",
        "(-0.280000, 1.395219, -0.331680)",
        "(-0.280000, 1.387565, -0.324845)",
        "(-0.280000, 1.380341, -0.317538)",
        "(-0.280000, 1.373644, -0.309866)",
        "(-0.280000, 1.367686, -0.302146)",
        "(-0.280000, 1.362240, -0.294161)",
        "(-0.280000, 1.357296, -0.285916)",
        "(-0.280000, 1.352865, -0.277450)",
        "(-0.280000, 1.348958, -0.268803)",
        "(-0.280000, 1.346246, -0.260131)",
        "(-0.280000, 1.344633, -0.251256)",
        "(-0.280000, 1.343391, -0.242468)",
        "(-0.280000, 1.342494, -0.233798)",
        "(-0.280000, 1.341915, -0.225235)",
        "(-0.280000, 1.341658, -0.217035)",
        "(-0.280000, 1.341667, -0.208933)",
        "(-0.280000, 1.341943, -0.200923)",
        "(-0.280000, 1.342499, -0.192972)",
        "(-0.280000, 1.343363, -0.185055)",
        "(-0.280000, 1.344522, -0.177473)",
        "(-0.280000, 1.346034, -0.169965)",
        "(-0.280000, 1.347911, -0.162520)",
        "(-0.280000, 1.350147, -0.155163)",
        "(-0.280000, 1.352725, -0.147951)",
        "(-0.280000, 1.355532, -0.141132)",
        "(-0.280000, 1.358657, -0.134441)",
        "(-0.280000, 1.362083, -0.127911)",
        "(-0.280000, 1.365804, -0.121553)",
        "(-0.280000, 1.369798, -0.115400)",
        "(-0.280000, 1.373900, -0.109665)",
        "(-0.280000, 1.378271, -0.104093)",
        "(-0.280000, 1.382890, -0.098716)",
        "(-0.280000, 1.387784, -0.093509)",
        "(-0.280000, 1.392957, -0.088480)",
        "(-0.280000, 1.398170, -0.083846)",
        "(-0.280000, 1.403685, -0.079363)",
        "(-0.280000, 1.409545, -0.075025)",
        "(-0.280000, 1.415763, -0.070854)",
        "(-0.280000, 1.422384, -0.066857)",
        "(-0.280000, 1.429067, -0.063250)",
        "(-0.280000, 1.436181, -0.059846)",
        "(-0.280000, 1.443766, -0.056676)",
        "(-0.280000, 1.451801, -0.053806)",
        "(-0.280000, 1.460253, -0.051296)",
        "(-0.280000, 1.468657, -0.049294)",
        "(-0.280000, 1.477446, -0.047707)",
        "(-0.280000, 1.486594, -0.046588)",
        "(-0.280000, 1.495993, -0.045993)",
        "(-0.280000, 1.505571, -0.045960)",
        "(-0.280000, 1.514906, -0.046482)",
        "(-0.280000, 1.524356, -0.047576)",
        "(-0.280000, 1.533844, -0.049256)",
        "(-0.280000, 1.543333, -0.051540)",
        "(-0.280000, 1.552726, -0.054422)",
        "(-0.280000, 1.561643, -0.057762)",
        "(-0.280000, 1.570440, -0.061676)",
        "(-0.280000, 1.579040, -0.066146)",
        "(-0.280000, 1.587401, -0.071161)",
        "(-0.280000, 1.595464, -0.076698)",
        "(-0.280000, 1.602929, -0.082516)",
        "(-0.280000, 1.610105, -0.088834)",
        "(-0.280000, 1.616936, -0.095620)",
        "(-0.280000, 1.623386, -0.102857)",
        "(-0.280000, 1.629418, -0.110518)",
        "(-0.280000, 1.634810, -0.118289)",
        "(-0.280000, 1.639745, -0.126389)",
        "(-0.280000, 1.644185, -0.134763)",
        "(-0.280000, 1.648107, -0.143357)",
        "(-0.280000, 1.651488, -0.152098)",
        "(-0.280000, 1.654245, -0.160668)",
        "(-0.280000, 1.656495, -0.169256)",
        "(-0.280000, 1.658288, -0.177816)",
        "(-0.280000, 1.659682, -0.186335)",
        "(-0.280000, 1.660722, -0.194752)",
        "(-0.280000, 1.661450, -0.202881)",
        "(-0.280000, 1.661919, -0.211037)",
        "(-0.280000, 1.662138, -0.219198)",
        "(-0.280000, 1.662101, -0.227450)",
        "(-0.280000, 1.661783, -0.235829)",
        "(-0.280000, 1.661226, -0.244060)",
        "(-0.280000, 1.659600, -0.252337)",
        "(-0.280000, 1.656911, -0.260564)",
        "(-0.280000, 1.653695, -0.268874)",
        "(-0.280000, 1.649910, -0.277259)",
        "(-0.280000, 1.645784, -0.285203)",
        "(-0.280000, 1.641109, -0.293112)",
        "(-0.280000, 1.635879, -0.300920)",
        "(-0.280000, 1.630097, -0.308562)",
        "(-0.280000, 1.623723, -0.316031)",
        "(-0.280000, 1.617077, -0.322952)",
        "(-0.280000, 1.609796, -0.329687)",
        "(-0.280000, 1.601864, -0.336173)",
        "(-0.280000, 1.593308, -0.342313)",
        "(-0.280000, 1.584106, -0.348055)",
        "(-0.280000, 1.574783, -0.353062)",
        "(-0.280000, 1.564842, -0.357595)",
        "(-0.280000, 1.554379, -0.361542)",
        "(-0.280000, 1.543451, -0.364832)",
        "(-0.280000, 1.532140, -0.367394)",
        "(-0.280000, 1.520970, -0.369120)",
        "(-0.280000, 1.509697, -0.370079)",
        "(-0.280000, 1.498257, -0.370262)",
        "(-0.280000, 1.486722, -0.369642)",
        "(-0.280000, 1.475231, -0.368214)",
        "(-0.280000, 1.464330, -0.366090)",
        "(-0.280000, 1.453490, -0.363206)",
        "(-0.280000, 1.442771, -0.359556)",
        "(-0.280000, 1.432292, -0.355162)",
        "(-0.280000, 1.422093, -0.350034)",
        "(-0.280000, 1.412666, -0.344464)",
        "(-0.280000, 1.403629, -0.338282)",
        "(-0.280000, 1.395058, -0.331545)",
        "(-0.280000, 1.387043, -0.324347)",
        "(-0.280000, 1.379555, -0.316685)",
        "(-0.280000, 1.372869, -0.308914)",
        "(-0.280000, 1.366720, -0.300801)",
        "(-0.280000, 1.361096, -0.292348)",
        "(-0.280000, 1.357161, -0.282931)",
        "(-0.280000, 1.354727, -0.272956)",
        "(-0.280000, 1.353121, -0.263357)",
        "(-0.280000, 1.352132, -0.253858)",
        "(-0.280000, 1.351696, -0.244477)",
        "(-0.280000, 1.351752, -0.235256)",
        "(-0.280000, 1.352235, -0.226243)",
        "(-0.280000, 1.353117, -0.217776)",
        "(-0.280000, 1.354278, -0.209484)",
        "(-0.280000, 1.355674, -0.201383)",
        "(-0.280000, 1.357271, -0.193488)",
        "(-0.280000, 1.359032, -0.185801)",
        "(-0.280000, 1.360877, -0.178575)",
        "(-0.280000, 1.362810, -0.171515)",
        "(-0.280000, 1.364820, -0.164583)",
        "(-0.280000, 1.366903, -0.157762)",
        "(-0.280000, 1.369056, -0.151036)",
        "(-0.280000, 1.371184, -0.144611)",
        "(-0.280000, 1.373404, -0.138190)",
        "(-0.280000, 1.375724, -0.131787)",
        "(-0.280000, 1.378167, -0.125403)",
        "(-0.280000, 1.380747, -0.119044)",
        "(-0.280000, 1.383359, -0.112877)",
        "(-0.280000, 1.386153, -0.106728)",
        "(-0.280000, 1.389175, -0.100579)",
        "(-0.280000, 1.392440, -0.094476)",
        "(-0.280000, 1.395988, -0.088421)",
        "(-0.280000, 1.399642, -0.082609)",
        "(-0.280000, 1.403606, -0.076900)",
        "(-0.280000, 1.407887, -0.071334)",
        "(-0.280000, 1.412519, -0.065931)",
        "(-0.280000, 1.418390, -0.062345)",
        "(-0.280000, 1.424200, -0.059124)",
        "(-0.280000, 1.430163, -0.056126)",
        "(-0.280000, 1.436250, -0.053369)",
        "(-0.280000, 1.442491, -0.050842)",
        "(-0.280000, 1.448856, -0.048562)",
        "(-0.280000, 1.455119, -0.046600)",
        "(-0.280000, 1.461543, -0.044867)",
        "(-0.280000, 1.468117, -0.043377)",
        "(-0.280000, 1.474883, -0.042133)",
        "(-0.280000, 1.481864, -0.041153)",
        "(-0.280000, 1.488731, -0.040482)",
        "(-0.280000, 1.495817, -0.040092)",
        "(-0.280000, 1.503163, -0.040010)",
        "(-0.280000, 1.510769, -0.040269)",
        "(-0.280000, 1.518652, -0.040910)",
        "(-0.280000, 1.526428, -0.041917)",
        "(-0.280000, 1.534446, -0.043352)",
        "(-0.280000, 1.542683, -0.045258)",
        "(-0.280000, 1.550647, -0.048985)",
        "(-0.280000, 1.558274, -0.053983)",
        "(-0.280000, 1.565371, -0.059344)",
        "(-0.280000, 1.572300, -0.065151)",
        "(-0.280000, 1.579044, -0.071419)",
        "(-0.280000, 1.585562, -0.078158)",
        "(-0.280000, 1.591779, -0.085332)",
        "(-0.280000, 1.597337, -0.092659)",
        "(-0.280000, 1.602596, -0.100403)",
        "(-0.280000, 1.607517, -0.108539)",
        "(-0.280000, 1.612080, -0.117087)",
        "(-0.280000, 1.616217, -0.125982)",
        "(-0.280000, 1.619636, -0.134772)",
        "(-0.280000, 1.622610, -0.143805)",
        "(-0.280000, 1.625112, -0.153027)",
        "(-0.280000, 1.627127, -0.162411)",
        "(-0.280000, 1.628636, -0.171907)",
        "(-0.280000, 1.629560, -0.181061)",
        "(-0.280000, 1.630034, -0.190268)",
        "(-0.280000, 1.630053, -0.199500)",
        "(-0.280000, 1.629620, -0.208701)",
        "(-0.280000, 1.628740, -0.217848)",
        "(-0.280000, 1.627474, -0.226599)",
        "(-0.280000, 1.625812, -0.235292)",
        "(-0.280000, 1.623742, -0.243945)",
        "(-0.280000, 1.621260, -0.252521)",
        "(-0.280000, 1.618345, -0.261037)",
        "(-0.280000, 1.615150, -0.269174)",
        "(-0.280000, 1.611517, -0.277244)",
        "(-0.280000, 1.607425, -0.285220)",
        "(-0.280000, 1.602824, -0.293105)",
        "(-0.280000, 1.597684, -0.300854)",
        "(-0.280000, 1.592256, -0.308174)",
        "(-0.280000, 1.586215, -0.315343)",
        "(-0.280000, 1.579557, -0.322262)",
        "(-0.280000, 1.572237, -0.328883)",
        "(-0.280000, 1.564261, -0.335105)",
        "(-0.280000, 1.556062, -0.340669)",
        "(-0.280000, 1.547223, -0.345729)",
        "(-0.280000, 1.537784, -0.350179)",
        "(-0.280000, 1.527859, -0.353917)",
        "(-0.280000, 1.517403, -0.356884)",
        "(-0.280000, 1.507054, -0.358969)",
        "(-0.280000, 1.496369, -0.360198)",
        "(-0.280000, 1.485432, -0.360517)",
        "(-0.280000, 1.474392, -0.359889)",
        "(-0.280000, 1.463328, -0.358295)",
        "(-0.280000, 1.452793, -0.355878)",
        "(-0.280000, 1.442461, -0.352588)",
        "(-0.280000, 1.432403, -0.348456)",
        "(-0.280000, 1.422754, -0.343568)",
        "(-0.280000, 1.413866, -0.338199)",
        "(-0.280000, 1.405365, -0.332214)",
        "(-0.280000, 1.397324, -0.325732)",
        "(-0.280000, 1.389712, -0.318803)",
        "(-0.280000, 1.382526, -0.311487)",
        "(-0.280000, 1.375792, -0.303875)",
        "(-0.280000, 1.369692, -0.296296)",
        "(-0.280000, 1.363941, -0.288459)",
        "(-0.280000, 1.358529, -0.280364)",
        "(-0.280000, 1.353439, -0.271974)",
        "(-0.280000, 1.348691, -0.263293)",
        "(-0.280000, 1.344429, -0.254704)",
        "(-0.280000, 1.341246, -0.245673)",
        "(-0.280000, 1.339187, -0.236436)",
        "(-0.280000, 1.337677, -0.227215)",
        "(-0.280000, 1.336698, -0.218009)",
        "(-0.280000, 1.336246, -0.209192)",
        "(-0.280000, 1.336262, -0.200463)",
        "(-0.280000, 1.336732, -0.191853)",
        "(-0.280000, 1.337635, -0.183390)",
        "(-0.280000, 1.338955, -0.175083)",
        "(-0.280000, 1.340612, -0.167209)",
        "(-0.280000, 1.342626, -0.159512)",
        "(-0.280000, 1.344986, -0.151986)",
        "(-0.280000, 1.347662, -0.144684)",
        "(-0.280000, 1.350646, -0.137589)",
        "(-0.280000, 1.353829, -0.130896)",
        "(-0.280000, 1.357283, -0.124398)",
        "(-0.280000, 1.361024, -0.118060)",
        "(-0.280000, 1.365061, -0.111868)",
        "(-0.280000, 1.369364, -0.105874)",
        "(-0.280000, 1.373766, -0.100277)",
        "(-0.280000, 1.378426, -0.094851)",
        "(-0.280000, 1.383337, -0.089612)",
        "(-0.280000, 1.388508, -0.084556)",
        "(-0.280000, 1.393902, -0.079727)",
        "(-0.280000, 1.399314, -0.075286)",
        "(-0.280000, 1.404968, -0.071036)",
        "(-0.280000, 1.410889, -0.066974)",
        "(-0.280000, 1.417082, -0.063112)",
        "(-0.280000, 1.423574, -0.059457)",
        "(-0.280000, 1.430034, -0.056188)",
        "(-0.280000, 1.436831, -0.053121)",
        "(-0.280000, 1.443977, -0.050283)",
        "(-0.280000, 1.451482, -0.047706)",
        "(-0.280000, 1.459333, -0.045432)",
        "(-0.280000, 1.467123, -0.043584)",
        "(-0.280000, 1.475237, -0.042076)",
        "(-0.280000, 1.483705, -0.040944)",
        "(-0.280000, 1.492517, -0.041558)",
        "(-0.280000, 1.501429, -0.043609)",
        "(-0.280000, 1.509873, -0.046132)",
        "(-0.280000, 1.518265, -0.049110)",
        "(-0.280000, 1.526561, -0.052554)",
        "(-0.280000, 1.534719, -0.056468)",
        "(-0.280000, 1.542700, -0.060841)",
        "(-0.280000, 1.550112, -0.065540)",
        "(-0.280000, 1.557360, -0.070663)",
        "(-0.280000, 1.564383, -0.076181)",
        "(-0.280000, 1.571170, -0.082096)",
        "(-0.280000, 1.577656, -0.088358)",
        "(-0.280000, 1.583514, -0.094720)",
        "(-0.280000, 1.589069, -0.101355)",
        "(-0.280000, 1.594319, -0.108240)",
        "(-0.280000, 1.599265, -0.115373)",
        "(-0.280000, 1.603889, -0.122727)",
        "(-0.280000, 1.607964, -0.129968)",
        "(-0.280000, 1.611758, -0.137387)",
        "(-0.280000, 1.615259, -0.144967)",
        "(-0.280000, 1.618466, -0.152706)",
        "(-0.280000, 1.621386, -0.160636)",
        "(-0.280000, 1.623897, -0.168405)",
        "(-0.280000, 1.626131, -0.176346)",
        "(-0.280000, 1.628072, -0.184491)",
        "(-0.280000, 1.629691, -0.192845)",
        "(-0.280000, 1.630957, -0.201459)",
        "(-0.280000, 1.631836, -0.209968)",
        "(-0.280000, 1.632309, -0.218726)",
        "(-0.280000, 1.632331, -0.227673)",
        "(-0.280000, 1.631850, -0.236820)",
        "(-0.280000, 1.630812, -0.246125)",
        "(-0.280000, 1.629315, -0.255178)",
        "(-0.280000, 1.627193, -0.264375)",
        "(-0.280000, 1.624409, -0.273617)",
        "(-0.280000, 1.620912, -0.282864)",
        "(-0.280000, 1.616677, -0.292013)",
        "(-0.280000, 1.611961, -0.300667)",
        "(-0.280000, 1.606488, -0.309131)",
        "(-0.280000, 1.600294, -0.317266)",
        "(-0.280000, 1.593367, -0.325009)",
        "(-0.280000, 1.585680, -0.332305)",
        "(-0.280000, 1.577674, -0.338815)",
        "(-0.280000, 1.568960, -0.344765)",
        "(-0.280000, 1.559475, -0.350107)",
        "(-0.280000, 1.549281, -0.354723)",
        "(-0.280000, 1.538370, -0.358536)",
        "(-0.280000, 1.527420, -0.361342)",
        "(-0.280000, 1.516007, -0.363231)",
        "(-0.280000, 1.504251, -0.364148)",
        "(-0.280000, 1.492342, -0.364066)",
        "(-0.280000, 1.480359, -0.362990)",
        "(-0.280000, 1.468899, -0.361047)",
        "(-0.280000, 1.457608, -0.358255)",
        "(-0.280000, 1.446622, -0.354620)",
        "(-0.280000, 1.436011, -0.350136)",
        "(-0.280000, 1.425912, -0.344848)",
        "(-0.280000, 1.416714, -0.338996)",
        "(-0.280000, 1.408121, -0.332464)",
        "(-0.280000, 1.400239, -0.325355)",
        "(-0.280000, 1.393104, -0.317742)",
        "(-0.280000, 1.386732, -0.309698)",
        "(-0.280000, 1.381320, -0.301529)",
        "(-0.280000, 1.376631, -0.293066)",
        "(-0.280000, 1.372675, -0.284403)",
        "(-0.280000, 1.369453, -0.275636)",
        "(-0.280000, 1.366923, -0.266793)",
        "(-0.280000, 1.365169, -0.258239)",
        "(-0.280000, 1.364010, -0.249745)",
        "(-0.280000, 1.363409, -0.241365)",
        "(-0.280000, 1.363316, -0.233142)",
        "(-0.280000, 1.363682, -0.225080)",
        "(-0.280000, 1.364485, -0.217458)",
        "(-0.280000, 1.365626, -0.210043)",
        "(-0.280000, 1.367064, -0.202840)",
        "(-0.280000, 1.368752, -0.195852)",
        "(-0.280000, 1.370657, -0.189050)",
        "(-0.280000, 1.372707, -0.182666)",
        "(-0.280000, 1.374888, -0.176448)",
        "(-0.280000, 1.377176, -0.170387)",
        "(-0.280000, 1.379561, -0.164441)",
        "(-0.280000, 1.382020, -0.158623)",
        "(-0.280000, 1.384459, -0.153104)",
        "(-0.280000, 1.386954, -0.147636)",
        "(-0.280000, 1.389494, -0.142232)",
        "(-0.280000, 1.392091, -0.136860)",
        "(-0.280000, 1.394737, -0.131537)",
        "(-0.280000, 1.397341, -0.126383)",
        "(-0.280000, 1.400022, -0.121222)",
        "(-0.280000, 1.402785, -0.116071)",
        "(-0.280000, 1.405674, -0.110897)",
        "(-0.280000, 1.408729, -0.105688)",
        "(-0.280000, 1.411797, -0.100612)",
        "(-0.280000, 1.415092, -0.095494)",
        "(-0.280000, 1.418645, -0.090347)",
        "(-0.280000, 1.422498, -0.085192)",
        "(-0.280000, 1.426665, -0.080061)",
        "(-0.280000, 1.430954, -0.075096)",
        "(-0.280000, 1.435650, -0.070172)",
        "(-0.280000, 1.440825, -0.065300)",
        "(-0.280000, 1.446535, -0.060524)",
        "(-0.280000, 1.452826, -0.055885)",
        "(-0.280000, 1.459335, -0.051544)",
        "(-0.280000, 1.466557, -0.047402)",
        "(-0.280000, 1.474499, -0.043538)",
        "(-0.280000, 1.483269, -0.040992)",
        "(-0.280000, 1.492677, -0.040227)",
        "(-0.280000, 1.501934, -0.040001)",
        "(-0.280000, 1.511599, -0.040319)",
        "(-0.280000, 1.521535, -0.041239)",
        "(-0.280000, 1.531723, -0.042819)",
        "(-0.280000, 1.542130, -0.045116)",
        "(-0.280000, 1.552157, -0.048013)",
        "(-0.280000, 1.562421, -0.051710)",
        "(-0.280000, 1.572803, -0.056262)",
        "(-0.280000, 1.583179, -0.061703)",
        "(-0.280000, 1.593435, -0.068063)",
        "(-0.280000, 1.602939, -0.074949)",
        "(-0.280000, 1.612137, -0.082682)",
        "(-0.280000, 1.620908, -0.091230)",
        "(-0.280000, 1.629129, -0.100535)",
        "(-0.280000, 1.636708, -0.110546)",
        "(-0.280000, 1.643317, -0.120789)",
        "(-0.280000, 1.649209, -0.131605)",
        "(-0.280000, 1.654314, -0.142916)",
        "(-0.280000, 1.658576, -0.154644)",
        "(-0.280000, 1.661944, -0.166679)",
        "(-0.280000, 1.664328, -0.178533)",
        "(-0.280000, 1.665834, -0.190478)",
        "(-0.280000, 1.666465, -0.202461)",
        "(-0.280000, 1.666228, -0.214392)",
        "(-0.280000, 1.665149, -0.226123)",
        "(-0.280000, 1.663331, -0.237277)",
        "(-0.280000, 1.660792, -0.248139)",
        "(-0.280000, 1.657582, -0.258642)",
        "(-0.280000, 1.653730, -0.268791)",
        "(-0.280000, 1.649287, -0.278529)",
        "(-0.280000, 1.644433, -0.287595)",
        "(-0.280000, 1.639027, -0.296335)",
        "(-0.280000, 1.633072, -0.304744)",
        "(-0.280000, 1.626552, -0.312827)",
        "(-0.280000, 1.619486, -0.320535)",
        "(-0.280000, 1.611811, -0.327106)",
        "(-0.280000, 1.603332, -0.332745)",
        "(-0.280000, 1.594609, -0.337970)",
        "(-0.280000, 1.585696, -0.342761)",
        "(-0.280000, 1.576609, -0.347114)",
        "(-0.280000, 1.567665, -0.350889)",
        "(-0.280000, 1.558517, -0.354280)",
        "(-0.280000, 1.549178, -0.357255)",
        "(-0.280000, 1.539674, -0.359773)",
        "(-0.280000, 1.529963, -0.361803)",
        "(-0.280000, 1.520448, -0.363237)",
        "(-0.280000, 1.510818, -0.364105)",
        "(-0.280000, 1.500961, -0.364387)",
        "(-0.280000, 1.490920, -0.364046)",
        "(-0.280000, 1.480760, -0.363051)",
        "(-0.280000, 1.470968, -0.361464)",
        "(-0.280000, 1.461039, -0.359203)",
        "(-0.280000, 1.451012, -0.356225)",
        "(-0.280000, 1.440888, -0.352466)",
        "(-0.280000, 1.430844, -0.347932)",
        "(-0.280000, 1.421404, -0.342870)",
        "(-0.280000, 1.412172, -0.337080)",
        "(-0.280000, 1.403291, -0.330621)",
        "(-0.280000, 1.394861, -0.323551)",
        "(-0.280000, 1.386959, -0.315936)",
        "(-0.280000, 1.379906, -0.308157)",
        "(-0.280000, 1.373404, -0.299961)",
        "(-0.280000, 1.367479, -0.291394)",
        "(-0.280000, 1.362160, -0.282518)",
        "(-0.280000, 1.357429, -0.273316)",
        "(-0.280000, 1.353451, -0.264192)",
        "(-0.280000, 1.350055, -0.254848)",
        "(-0.280000, 1.347245, -0.245298)",
        "(-0.280000, 1.345036, -0.235584)",
        "(-0.280000, 1.343431, -0.225694)",
        "(-0.280000, 1.342476, -0.216095)",
        "(-0.280000, 1.342105, -0.206468)",
        "(-0.280000, 1.342317, -0.196836)",
        "(-0.280000, 1.343109, -0.187241)",
        "(-0.280000, 1.344472, -0.177762)",
        "(-0.280000, 1.346304, -0.168795)",
        "(-0.280000, 1.348652, -0.159936)",
        "(-0.280000, 1.351482, -0.151293)",
        "(-0.280000, 1.354783, -0.142868)",
        "(-0.280000, 1.358509, -0.134741)",
        "(-0.280000, 1.362486, -0.127189)",
        "(-0.280000, 1.366838, -0.119900)",
        "(-0.280000, 1.371520, -0.112926)",
        "(-0.280000, 1.376516, -0.106269)",
        "(-0.280000, 1.381809, -0.099931)",
        "(-0.280000, 1.387146, -0.094161)",
        "(-0.280000, 1.392691, -0.088728)",
        "(-0.280000, 1.398429, -0.083626)",
        "(-0.280000, 1.404320, -0.078872)",
        "(-0.280000, 1.410336, -0.074471)",
        "(-0.280000, 1.416283, -0.070524)",
        "(-0.280000, 1.422340, -0.066882)",
        "(-0.280000, 1.428563, -0.063508)",
        "(-0.280000, 1.434919, -0.060418)",
        "(-0.280000, 1.441496, -0.057577)",
        "(-0.280000, 1.448004, -0.055102)",
        "(-0.280000, 1.454770, -0.052866)",
        "(-0.280000, 1.461853, -0.050877)",
        "(-0.280000, 1.469335, -0.049153)",
        "(-0.280000, 1.477224, -0.047740)",
        "(-0.280000, 1.485058, -0.046738)",
        "(-0.280000, 1.493369, -0.046103)",
        "(-0.280000, 1.502076, -0.045905)",
        "(-0.280000, 1.511179, -0.046208)",
        "(-0.280000, 1.520546, -0.047066)",
        "(-0.280000, 1.529636, -0.048437)",
        "(-0.280000, 1.538888, -0.050393)",
        "(-0.280000, 1.548162, -0.052942)",
        "(-0.280000, 1.557375, -0.056088)",
        "(-0.280000, 1.566460, -0.059827)",
        "(-0.280000, 1.574995, -0.063961)",
        "(-0.280000, 1.583302, -0.068616)",
        "(-0.280000, 1.591358, -0.073787)",
        "(-0.280000, 1.599110, -0.079450)",
        "(-0.280000, 1.606521, -0.085583)",
        "(-0.280000, 1.613324, -0.091929)",
        "(-0.280000, 1.619775, -0.098696)",
        "(-0.280000, 1.625849, -0.105869)",
        "(-0.280000, 1.631505, -0.113411)",
        "(-0.280000, 1.636695, -0.121257)",
        "(-0.280000, 1.641262, -0.129118)",
        "(-0.280000, 1.645392, -0.137268)",
        "(-0.280000, 1.649070, -0.145696)",
        "(-0.280000, 1.652277, -0.154388)",
        "(-0.280000, 1.654991, -0.163316)",
        "(-0.280000, 1.657109, -0.172065)",
        "(-0.280000, 1.658749, -0.181047)",
        "(-0.280000, 1.659881, -0.190212)",
        "(-0.280000, 1.660486, -0.199594)",
        "(-0.280000, 1.660533, -0.209138)",
        "(-0.280000, 1.660032, -0.218378)",
        "(-0.280000, 1.658972, -0.227740)",
        "(-0.280000, 1.657335, -0.237143)",
        "(-0.280000, 1.655108, -0.246543)",
        "(-0.280000, 1.652274, -0.255913)",
        "(-0.280000, 1.648997, -0.264775)",
        "(-0.280000, 1.645151, -0.273532)",
        "(-0.280000, 1.640733, -0.282138)",
        "(-0.280000, 1.635776, -0.290499)",
        "(-0.280000, 1.630296, -0.298573)",
        "(-0.280000, 1.624545, -0.306036)",
        "(-0.280000, 1.618330, -0.313180)",
        "(-0.280000, 1.611680, -0.319964)",
        "(-0.280000, 1.604646, -0.326332)",
        "(-0.280000, 1.597291, -0.332234)",
        "(-0.280000, 1.589912, -0.337483)",
        "(-0.280000, 1.582312, -0.342275)",
        "(-0.280000, 1.574526, -0.346648)",
        "(-0.280000, 1.566601, -0.350634)",
        "(-0.280000, 1.558621, -0.354240)",
        "(-0.280000, 1.550837, -0.357428)",
        "(-0.280000, 1.542980, -0.360343)",
        "(-0.280000, 1.535057, -0.362995)",
        "(-0.280000, 1.527004, -0.365404)",
        "(-0.280000, 1.518821, -0.367557)",
        "(-0.280000, 1.510792, -0.369426)",
        "(-0.280000, 1.502503, -0.370287)",
        "(-0.280000, 1.494028, -0.370129)",
        "(-0.280000, 1.485373, -0.369517)",
        "(-0.280000, 1.476532, -0.368417)",
        "(-0.280000, 1.467990, -0.366888)",
        "(-0.280000, 1.459269, -0.364842)",
        "(-0.280000, 1.450411, -0.362241)",
        "(-0.280000, 1.441556, -0.359089)",
        "(-0.280000, 1.432765, -0.355380)",
        "(-0.280000, 1.424477, -0.351313)",
        "(-0.280000, 1.416337, -0.346734)",
        "(-0.280000, 1.408358, -0.341627)",
        "(-0.280000, 1.400568, -0.335980)",
        "(-0.280000, 1.392998, -0.329783)",
        "(-0.280000, 1.386015, -0.323352)",
        "(-0.280000, 1.379313, -0.316420)",
        "(-0.280000, 1.372925, -0.308983)",
        "(-0.280000, 1.366901, -0.301056)",
        "(-0.280000, 1.361319, -0.292706)",
        "(-0.280000, 1.356438, -0.284366)",
        "(-0.280000, 1.351996, -0.275636)",
        "(-0.280000, 1.348046, -0.266575)",
        "(-0.280000, 1.344623, -0.257225)",
        "(-0.280000, 1.341767, -0.247678)",
        "(-0.280000, 1.339577, -0.238390)",
        "(-0.280000, 1.337925, -0.228979)",
        "(-0.280000, 1.336825, -0.219540)",
        "(-0.280000, 1.336271, -0.210133)",
        "(-0.280000, 1.336253, -0.200799)",
        "(-0.280000, 1.336729, -0.191891)",
        "(-0.280000, 1.337679, -0.183062)",
        "(-0.280000, 1.339097, -0.174324)",
        "(-0.280000, 1.340965, -0.165745)",
        "(-0.280000, 1.343274, -0.157316)",
        "(-0.280000, 1.345900, -0.149369)",
        "(-0.280000, 1.348905, -0.141614)",
        "(-0.280000, 1.352294, -0.134027)",
        "(-0.280000, 1.357206, -0.127275)",
        "(-0.280000, 1.363235, -0.121356)",
        "(-0.280000, 1.369329, -0.116092)",
        "(-0.280000, 1.375624, -0.111199)",
        "(-0.280000, 1.382128, -0.106718)",
        "(-0.280000, 1.388874, -0.102650)",
        "(-0.280000, 1.395841, -0.099028)",
        "(-0.280000, 1.402790, -0.096078)",
        "(-0.280000, 1.409940, -0.093562)",
        "(-0.280000, 1.417248, -0.091494)",
        "(-0.280000, 1.424707, -0.089869)",
        "(-0.280000, 1.432281, -0.088679)",
        "(-0.280000, 1.439619, -0.088086)",
        "(-0.280000, 1.447045, -0.087860)",
        "(-0.280000, 1.454510, -0.087986)",
        "(-0.280000, 1.461988, -0.088454)",
        "(-0.280000, 1.469442, -0.089253)",
        "(-0.280000, 1.476502, -0.090428)",
        "(-0.280000, 1.483489, -0.091843)",
        "(-0.280000, 1.490387, -0.093479)",
        "(-0.280000, 1.497163, -0.095302)",
        "(-0.280000, 1.503805, -0.097289)",
        "(-0.280000, 1.510026, -0.099390)",
        "(-0.280000, 1.516131, -0.101565)",
        "(-0.280000, 1.522151, -0.103802)",
        "(-0.280000, 1.528092, -0.106083)",
        "(-0.280000, 1.533975, -0.108404)",
        "(-0.280000, 1.539626, -0.110683)",
        "(-0.280000, 1.545308, -0.113000)",
        "(-0.280000, 1.551058, -0.115385)",
        "(-0.280000, 1.556909, -0.117877)",
        "(-0.280000, 1.562865, -0.120516)",
        "(-0.280000, 1.568741, -0.123191)",
        "(-0.280000, 1.574756, -0.126097)",
        "(-0.280000, 1.580876, -0.129274)",
        "(-0.280000, 1.587086, -0.132777)",
        "(-0.280000, 1.593330, -0.136638)",
        "(-0.280000, 1.599433, -0.140693)",
        "(-0.280000, 1.605516, -0.145176)",
        "(-0.280000, 1.611505, -0.150114)",
        "(-0.280000, 1.617347, -0.155535)",
        "(-0.280000, 1.622975, -0.161451)",
        "(-0.280000, 1.628225, -0.167572)",
        "(-0.280000, 1.633149, -0.174172)",
        "(-0.280000, 1.637684, -0.181231)",
        "(-0.280000, 1.641758, -0.188708)",
        "(-0.280000, 1.645320, -0.196560)",
        "(-0.280000, 1.648332, -0.204436)",
        "(-0.280000, 1.650789, -0.212599)",
        "(-0.280000, 1.652677, -0.221010)",
        "(-0.280000, 1.653993, -0.229564)",
        "(-0.280000, 1.654760, -0.238195)",
        "(-0.280000, 1.655092, -0.246602)",
        "(-0.280000, 1.654974, -0.255004)",
        "(-0.280000, 1.654380, -0.263412)",
        "(-0.280000, 1.652592, -0.271450)",
        "(-0.280000, 1.649163, -0.278779)",
        "(-0.280000, 1.645558, -0.285610)",
        "(-0.280000, 1.641636, -0.292269)",
        "(-0.280000, 1.637383, -0.298770)",
        "(-0.280000, 1.632833, -0.305060)",
        "(-0.280000, 1.627937, -0.311195)",
        "(-0.280000, 1.622933, -0.316898)",
        "(-0.280000, 1.617603, -0.322432)",
        "(-0.280000, 1.611899, -0.327824)",
        "(-0.280000, 1.605820, -0.333040)",
        "(-0.280000, 1.599386, -0.338037)",
        "(-0.280000, 1.592877, -0.342602)",
        "(-0.280000, 1.585965, -0.346961)",
        "(-0.280000, 1.578619, -0.351095)",
        "(-0.280000, 1.570793, -0.354977)",
        "(-0.280000, 1.562472, -0.358560)",
        "(-0.280000, 1.554201, -0.361602)",
        "(-0.280000, 1.545445, -0.364293)",
        "(-0.280000, 1.536276, -0.366544)",
        "(-0.280000, 1.526445, -0.366425)",
        "(-0.280000, 1.516464, -0.365680)",
        "(-0.280000, 1.507074, -0.364284)",
        "(-0.280000, 1.497574, -0.362345)",
        "(-0.280000, 1.488112, -0.359849)",
        "(-0.280000, 1.478785, -0.356825)",
        "(-0.280000, 1.469639, -0.353299)",
        "(-0.280000, 1.461172, -0.349438)",
        "(-0.280000, 1.452856, -0.345167)",
        "(-0.280000, 1.444703, -0.340508)",
        "(-0.280000, 1.436705, -0.335467)",
        "(-0.280000, 1.428881, -0.330049)",
        "(-0.280000, 1.421613, -0.324514)",
        "(-0.280000, 1.414532, -0.318686)",
        "(-0.280000, 1.407640, -0.312566)",
        "(-0.280000, 1.400971, -0.306186)",
        "(-0.280000, 1.394577, -0.299608)",
        "(-0.280000, 1.388628, -0.293075)",
        "(-0.280000, 1.382890, -0.286359)",
        "(-0.280000, 1.377382, -0.279480)",
        "(-0.280000, 1.372079, -0.272406)",
        "(-0.280000, 1.367017, -0.265174)",
        "(-0.280000, 1.362309, -0.258046)",
        "(-0.280000, 1.357799, -0.250668)",
        "(-0.280000, 1.353542, -0.243081)",
        "(-0.280000, 1.349591, -0.235318)",
        "(-0.280000, 1.345960, -0.227320)",
        "(-0.280000, 1.342738, -0.219388)",
        "(-0.280000, 1.339919, -0.211264)",
        "(-0.280000, 1.337469, -0.202881)",
        "(-0.280000, 1.336550, -0.194332)",
        "(-0.280000, 1.337329, -0.185830)",
        "(-0.280000, 1.338485, -0.177742)",
        "(-0.280000, 1.340041, -0.169717)",
        "(-0.280000, 1.341981, -0.161818)",
        "(-0.280000, 1.344275, -0.154124)",
        "(-0.280000, 1.346927, -0.146585)",
        "(-0.280000, 1.349805, -0.139498)",
        "(-0.280000, 1.352978, -0.132610)",
        "(-0.280000, 1.356457, -0.125889)",
        "(-0.280000, 1.360230, -0.119351)",
        "(-0.280000, 1.364273, -0.113030)",
        "(-0.280000, 1.368433, -0.107123)",
        "(-0.280000, 1.372847, -0.101404)",
        "(-0.280000, 1.377491, -0.095902)",
        "(-0.280000, 1.382387, -0.090590)",
        "(-0.280000, 1.387526, -0.085483)",
        "(-0.280000, 1.392667, -0.080796)",
        "(-0.280000, 1.398067, -0.076276)",
        "(-0.280000, 1.403704, -0.071954)",
        "(-0.280000, 1.409585, -0.067836)",
        "(-0.280000, 1.415781, -0.063892)",
        "(-0.280000, 1.421952, -0.060334)",
        "(-0.280000, 1.428357, -0.057003)",
        "(-0.280000, 1.435035, -0.053896)",
        "(-0.280000, 1.441958, -0.051046)",
        "(-0.280000, 1.449118, -0.048475)",
        "(-0.280000, 1.456151, -0.046303)",
        "(-0.280000, 1.463455, -0.044404)",
        "(-0.280000, 1.471038, -0.042804)",
        "(-0.280000, 1.478882, -0.041534)",
        "(-0.280000, 1.487066, -0.040618)",
        "(-0.280000, 1.495143, -0.040116)",
        "(-0.280000, 1.503534, -0.040015)",
        "(-0.280000, 1.512268, -0.040362)",
        "(-0.280000, 1.521271, -0.041207)",
        "(-0.280000, 1.530450, -0.042586)",
        "(-0.280000, 1.539364, -0.044437)",
        "(-0.280000, 1.548434, -0.046857)",
        "(-0.280000, 1.557520, -0.049849)",
        "(-0.280000, 1.566569, -0.053428)",
        "(-0.280000, 1.575519, -0.057597)",
        "(-0.280000, 1.583903, -0.062119)",
        "(-0.280000, 1.592116, -0.067186)",
        "(-0.280000, 1.600069, -0.072760)",
        "(-0.280000, 1.606872, -0.079746)",
        "(-0.280000, 1.612473, -0.087900)",
        "(-0.280000, 1.617279, -0.095984)",
        "(-0.280000, 1.621560, -0.104226)",
        "(-0.280000, 1.625355, -0.112619)",
        "(-0.280000, 1.628702, -0.121104)",
        "(-0.280000, 1.631634, -0.129643)",
        "(-0.280000, 1.634017, -0.137860)",
        "(-0.280000, 1.636100, -0.146098)",
        "(-0.280000, 1.637889, -0.154278)",
        "(-0.280000, 1.639412, -0.162378)",
        "(-0.280000, 1.640706, -0.170449)",
        "(-0.280000, 1.641728, -0.178170)",
        "(-0.280000, 1.642584, -0.185843)",
        "(-0.280000, 1.643286, -0.193530)",
        "(-0.280000, 1.643832, -0.201229)",
        "(-0.280000, 1.644213, -0.208956)",
        "(-0.280000, 1.644438, -0.216490)",
        "(-0.280000, 1.644482, -0.224177)",
        "(-0.280000, 1.644300, -0.232040)",
        "(-0.280000, 1.643822, -0.240217)",
        "(-0.280000, 1.642969, -0.248718)",
        "(-0.280000, 1.641818, -0.257094)",
        "(-0.280000, 1.640152, -0.265857)",
        "(-0.280000, 1.637862, -0.274984)",
        "(-0.280000, 1.634853, -0.284399)",
        "(-0.280000, 1.631001, -0.294096)",
        "(-0.280000, 1.626588, -0.303488)",
        "(-0.280000, 1.621178, -0.313021)",
        "(-0.280000, 1.614597, -0.322672)",
        "(-0.280000, 1.606725, -0.332285)",
        "(-0.280000, 1.596439, -0.340162)",
        "(-0.280000, 1.585792, -0.347064)",
        "(-0.280000, 1.574116, -0.353391)",
        "(-0.280000, 1.561535, -0.358930)",
        "(-0.280000, 1.548229, -0.363495)",
        "(-0.280000, 1.534361, -0.366956)",
        "(-0.280000, 1.520727, -0.369149)",
        "(-0.280000, 1.506841, -0.370199)",
        "(-0.280000, 1.492850, -0.370072)",
        "(-0.280000, 1.478979, -0.368770)",
        "(-0.280000, 1.465331, -0.366317)",
        "(-0.280000, 1.452455, -0.362889)",
        "(-0.280000, 1.439971, -0.358464)",
        "(-0.280000, 1.428032, -0.353127)",
        "(-0.280000, 1.416635, -0.346912)",
        "(-0.280000, 1.405910, -0.339926)",
        "(-0.280000, 1.396245, -0.332533)",
        "(-0.280000, 1.387264, -0.324558)",
        "(-0.280000, 1.379010, -0.316087)",
        "(-0.280000, 1.372598, -0.306354)",
        "(-0.280000, 1.367724, -0.295906)",
        "(-0.280000, 1.363981, -0.285706)",
        "(-0.280000, 1.361075, -0.275571)",
        "(-0.280000, 1.358936, -0.265486)",
        "(-0.280000, 1.357541, -0.255548)",
        "(-0.280000, 1.356838, -0.245791)",
        "(-0.280000, 1.356846, -0.236602)",
        "(-0.280000, 1.357404, -0.227634)",
        "(-0.280000, 1.358464, -0.218972)",
        "(-0.280000, 1.359963, -0.210658)",
        "(-0.280000, 1.361853, -0.202676)",
        "(-0.280000, 1.364051, -0.195306)",
        "(-0.280000, 1.366485, -0.188318)",
        "(-0.280000, 1.369120, -0.181628)",
        "(-0.280000, 1.371899, -0.175274)",
        "(-0.280000, 1.374763, -0.169267)",
        "(-0.280000, 1.377644, -0.163684)",
        "(-0.280000, 1.380544, -0.158342)",
        "(-0.280000, 1.383428, -0.153230)",
        "(-0.280000, 1.386303, -0.148274)",
        "(-0.280000, 1.389140, -0.143479)",
        "(-0.280000, 1.391847, -0.138959)",
        "(-0.280000, 1.394518, -0.134502)",
        "(-0.280000, 1.397146, -0.130109)",
        "(-0.280000, 1.399735, -0.125767)",
        "(-0.280000, 1.402327, -0.121420)",
        "(-0.280000, 1.404827, -0.117185)",
        "(-0.280000, 1.407337, -0.112952)",
        "(-0.280000, 1.409922, -0.108667)",
        "(-0.280000, 1.412614, -0.104332)",
        "(-0.280000, 1.415439, -0.099962)",
        "(-0.280000, 1.418271, -0.095693)",
        "(-0.280000, 1.421324, -0.091373)",
        "(-0.280000, 1.424624, -0.087038)",
        "(-0.280000, 1.428210, -0.082719)",
        "(-0.280000, 1.432165, -0.078405)",
        "(-0.280000, 1.436257, -0.074280)",
        "(-0.280000, 1.440778, -0.070237)",
        "(-0.280000, 1.445816, -0.066294)",
        "(-0.280000, 1.451388, -0.062522)",
        "(-0.280000, 1.457536, -0.058985)",
        "(-0.280000, 1.463862, -0.055848)",
        "(-0.280000, 1.470786, -0.053050)",
        "(-0.280000, 1.478253, -0.050679)",
        "(-0.280000, 1.486304, -0.048794)",
        "(-0.280000, 1.494827, -0.047482)",
        "(-0.280000, 1.503247, -0.046799)",
        "(-0.280000, 1.512085, -0.046745)",
        "(-0.280000, 1.521152, -0.047355)",
        "(-0.280000, 1.530331, -0.048632)",
        "(-0.280000, 1.539563, -0.050568)",
        "(-0.280000, 1.548336, -0.052996)",
        "(-0.280000, 1.556983, -0.055950)",
        "(-0.280000, 1.565466, -0.059458)",
        "(-0.280000, 1.573654, -0.063508)",
        "(-0.280000, 1.581479, -0.068090)",
        "(-0.280000, 1.588611, -0.073003)",
        "(-0.280000, 1.595341, -0.078401)",
        "(-0.280000, 1.601594, -0.084227)",
        "(-0.280000, 1.607324, -0.090422)",
        "(-0.280000, 1.612565, -0.096998)",
        "(-0.280000, 1.617093, -0.103677)",
        "(-0.280000, 1.621109, -0.110600)",
        "(-0.280000, 1.624652, -0.117788)",
        "(-0.280000, 1.627704, -0.125176)",
        "(-0.280000, 1.630279, -0.132726)",
        "(-0.280000, 1.632250, -0.140148)",
        "(-0.280000, 1.633802, -0.147678)",
        "(-0.280000, 1.634962, -0.155310)",
        "(-0.280000, 1.635761, -0.163122)",
        "(-0.280000, 1.636207, -0.171114)",
        "(-0.280000, 1.636215, -0.178859)",
        "(-0.280000, 1.635908, -0.186860)",
        "(-0.280000, 1.635258, -0.195044)",
        "(-0.280000, 1.634245, -0.203325)",
        "(-0.280000, 1.632849, -0.211712)",
        "(-0.280000, 1.631109, -0.219725)",
        "(-0.280000, 1.629013, -0.227826)",
        "(-0.280000, 1.626531, -0.236013)",
        "(-0.280000, 1.623652, -0.244227)",
        "(-0.280000, 1.620362, -0.252431)",
        "(-0.280000, 1.616829, -0.260213)",
        "(-0.280000, 1.612870, -0.268020)",
        "(-0.280000, 1.608465, -0.275804)",
        "(-0.280000, 1.603587, -0.283530)",
        "(-0.280000, 1.598187, -0.291190)",
        "(-0.280000, 1.592569, -0.298406)",
        "(-0.280000, 1.586475, -0.305447)",
        "(-0.280000, 1.579865, -0.312298)",
        "(-0.280000, 1.572755, -0.318880)",
        "(-0.280000, 1.565204, -0.325102)",
        "(-0.280000, 1.557489, -0.330815)",
        "(-0.280000, 1.549314, -0.336149)",
        "(-0.280000, 1.540698, -0.341041)",
        "(-0.280000, 1.531752, -0.345432)",
        "(-0.280000, 1.522257, -0.349320)",
        "(-0.280000, 1.512775, -0.352575)",
        "(-0.280000, 1.502910, -0.355248)",
        "(-0.280000, 1.492719, -0.357279)",
        "(-0.280000, 1.482227, -0.358614)",
        "(-0.280000, 1.471416, -0.359213)",
        "(-0.280000, 1.460798, -0.359139)",
        "(-0.280000, 1.449971, -0.358298)",
        "(-0.280000, 1.438871, -0.356660)",
        "(-0.280000, 1.428153, -0.353188)",
        "(-0.280000, 1.418571, -0.348051)",
        "(-0.280000, 1.409215, -0.342207)",
        "(-0.280000, 1.400042, -0.335573)",
        "(-0.280000, 1.391253, -0.328246)",
        "(-0.280000, 1.383024, -0.320359)",
        "(-0.280000, 1.375396, -0.311966)",
        "(-0.280000, 1.368651, -0.303463)",
        "(-0.280000, 1.362537, -0.294624)",
        "(-0.280000, 1.357048, -0.285473)",
        "(-0.280000, 1.352241, -0.276152)",
        "(-0.280000, 1.348089, -0.266681)",
        "(-0.280000, 1.344678, -0.257390)",
        "(-0.280000, 1.341856, -0.248010)",
        "(-0.280000, 1.339633, -0.238662)",
        "(-0.280000, 1.337975, -0.229317)",
        "(-0.280000, 1.336870, -0.220055)",
        "(-0.280000, 1.336307, -0.211197)",
        "(-0.280000, 1.336219, -0.202399)",
        "(-0.280000, 1.336592, -0.193710)",
        "(-0.280000, 1.337403, -0.185218)",
        "(-0.280000, 1.338637, -0.176857)",
        "(-0.280000, 1.340208, -0.168966)",
        "(-0.280000, 1.342127, -0.161284)",
        "(-0.280000, 1.344395, -0.153756)",
        "(-0.280000, 1.346982, -0.146440)",
        "(-0.280000, 1.349870, -0.139347)",
        "(-0.280000, 1.352929, -0.132711)",
        "(-0.280000, 1.356251, -0.126266)",
        "(-0.280000, 1.359811, -0.120044)",
        "(-0.280000, 1.363580, -0.114070)",
        "(-0.280000, 1.367554, -0.108326)",
        "(-0.280000, 1.371579, -0.102995)",
        "(-0.280000, 1.375747, -0.097912)",
        "(-0.280000, 1.380089, -0.093026)",
        "(-0.280000, 1.384592, -0.088344)",
        "(-0.280000, 1.389228, -0.083887)",
        "(-0.280000, 1.393850, -0.079771)",
        "(-0.280000, 1.398624, -0.075831)",
        "(-0.280000, 1.403555, -0.072063)",
        "(-0.280000, 1.408695, -0.068435)",
        "(-0.280000, 1.414056, -0.064952)",
        "(-0.280000, 1.419384, -0.061772)",
        "(-0.280000, 1.425013, -0.058698)",
        "(-0.280000, 1.430978, -0.055740)",
        "(-0.280000, 1.437801, -0.054068)",
        "(-0.280000, 1.445344, -0.053616)",
        "(-0.280000, 1.452713, -0.053510)",
        "(-0.280000, 1.460352, -0.053647)",
        "(-0.280000, 1.468336, -0.054114)",
        "(-0.280000, 1.476614, -0.055003)",
        "(-0.280000, 1.485162, -0.056389)",
        "(-0.280000, 1.493358, -0.058365)",
        "(-0.280000, 1.501742, -0.060907)",
        "(-0.280000, 1.510205, -0.064048)",
        "(-0.280000, 1.518687, -0.067807)",
        "(-0.280000, 1.527099, -0.072215)",
        "(-0.280000, 1.534824, -0.077122)",
        "(-0.280000, 1.542279, -0.082551)",
        "(-0.280000, 1.549401, -0.088484)",
        "(-0.280000, 1.556161, -0.094876)",
        "(-0.280000, 1.562437, -0.101623)",
        "(-0.280000, 1.567896, -0.108463)",
        "(-0.280000, 1.572901, -0.115511)",
        "(-0.280000, 1.577458, -0.122705)",
        "(-0.280000, 1.581588, -0.130022)",
        "(-0.280000, 1.585304, -0.137405)",
        "(-0.280000, 1.588443, -0.144537)",
        "(-0.280000, 1.591301, -0.151713)",
        "(-0.280000, 1.593878, -0.158879)",
        "(-0.280000, 1.596201, -0.166020)",
        "(-0.280000, 1.598305, -0.173176)",
        "(-0.280000, 1.600139, -0.180090)",
        "(-0.280000, 1.601820, -0.187040)",
        "(-0.280000, 1.603351, -0.194069)",
        "(-0.280000, 1.604724, -0.201198)",
        "(-0.280000, 1.605920, -0.208450)",
        "(-0.280000, 1.606938, -0.215564)",
        "(-0.280000, 1.607762, -0.222840)",
        "(-0.280000, 1.608352, -0.230279)",
        "(-0.280000, 1.608662, -0.237870)",
        "(-0.280000, 1.608638, -0.245673)",
        "(-0.280000, 1.608325, -0.253433)",
        "(-0.280000, 1.607576, -0.261373)",
        "(-0.280000, 1.606309, -0.269538)",
        "(-0.280000, 1.604463, -0.277847)",
        "(-0.280000, 1.601976, -0.286234)",
        "(-0.280000, 1.599020, -0.294420)",
        "(-0.280000, 1.595379, -0.302566)",
        "(-0.280000, 1.591046, -0.310564)",
        "(-0.280000, 1.586019, -0.318356)",
        "(-0.280000, 1.580324, -0.325838)",
        "(-0.280000, 1.574281, -0.332760)",
        "(-0.280000, 1.567620, -0.339299)",
        "(-0.280000, 1.560405, -0.345380)",
        "(-0.280000, 1.552662, -0.350966)",
        "(-0.280000, 1.544377, -0.356068)",
        "(-0.280000, 1.535978, -0.360575)",
        "(-0.280000, 1.527121, -0.364613)",
        "(-0.280000, 1.517666, -0.368218)",
        "(-0.280000, 1.507580, -0.370173)",
        "(-0.280000, 1.497079, -0.370236)",
        "(-0.280000, 1.486905, -0.369659)",
        "(-0.280000, 1.476478, -0.368408)",
        "(-0.280000, 1.465952, -0.366454)",
        "(-0.280000, 1.455421, -0.363778)",
        "(-0.280000, 1.444874, -0.360337)",
        "(-0.280000, 1.434881, -0.356327)",
        "(-0.280000, 1.425028, -0.351601)",
        "(-0.280000, 1.415349, -0.346136)",
        "(-0.280000, 1.405943, -0.339949)",
        "(-0.280000, 1.396935, -0.333100)",
        "(-0.280000, 1.388713, -0.325925)",
        "(-0.280000, 1.380941, -0.318179)",
        "(-0.280000, 1.373702, -0.309937)",
        "(-0.280000, 1.367024, -0.301228)",
        "(-0.280000, 1.360983, -0.292165)",
        "(-0.280000, 1.355794, -0.283178)",
        "(-0.280000, 1.351187, -0.273897)",
        "(-0.280000, 1.347208, -0.264441)",
        "(-0.280000, 1.343874, -0.254916)",
        "(-0.280000, 1.341157, -0.245320)",
        "(-0.280000, 1.339108, -0.236019)",
        "(-0.280000, 1.337617, -0.226762)",
        "(-0.280000, 1.336661, -0.217533)",
        "(-0.280000, 1.336227, -0.208366)",
        "(-0.280000, 1.336299, -0.199313)",
        "(-0.280000, 1.336828, -0.190709)",
        "(-0.280000, 1.337801, -0.182181)",
        "(-0.280000, 1.339195, -0.173815)",
        "(-0.280000, 1.340997, -0.165615)",
        "(-0.280000, 1.343197, -0.157572)",
        "(-0.280000, 1.345676, -0.149997)",
        "(-0.280000, 1.348485, -0.142631)",
        "(-0.280000, 1.351619, -0.135459)",
        "(-0.280000, 1.355051, -0.128516)",
        "(-0.280000, 1.358741, -0.121851)",
        "(-0.280000, 1.362547, -0.115652)",
        "(-0.280000, 1.366563, -0.109710)",
        "(-0.280000, 1.370769, -0.104033)",
        "(-0.280000, 1.375176, -0.098584)",
        "(-0.280000, 1.379755, -0.093387)",
        "(-0.280000, 1.384314, -0.088622)",
        "(-0.280000, 1.389047, -0.084054)",
        "(-0.280000, 1.393927, -0.079705)",
        "(-0.280000, 1.399700, -0.076574)",
        "(-0.280000, 1.406202, -0.074587)",
        "(-0.280000, 1.412479, -0.073004)",
        "(-0.280000, 1.418760, -0.071673)",
        "(-0.280000, 1.425084, -0.070590)",
        "(-0.280000, 1.431448, -0.069743)",
        "(-0.280000, 1.437887, -0.069106)",
        "(-0.280000, 1.444094, -0.068796)",
        "(-0.280000, 1.450456, -0.068638)",
        "(-0.280000, 1.456954, -0.068636)",
        "(-0.280000, 1.463570, -0.068794)",
        "(-0.280000, 1.470003, -0.069200)",
        "(-0.280000, 1.476626, -0.069740)",
        "(-0.280000, 1.483396, -0.070433)",
        "(-0.280000, 1.490349, -0.071300)",
        "(-0.280000, 1.497477, -0.072357)",
        "(-0.280000, 1.504724, -0.073624)",
        "(-0.280000, 1.511725, -0.075098)",
        "(-0.280000, 1.518906, -0.076794)",
        "(-0.280000, 1.526231, -0.078736)",
        "(-0.280000, 1.533721, -0.080969)",
        "(-0.280000, 1.541369, -0.083533)",
        "(-0.280000, 1.548693, -0.086286)",
        "(-0.280000, 1.556139, -0.089392)",
        "(-0.280000, 1.563650, -0.092874)",
        "(-0.280000, 1.571166, -0.096751)",
        "(-0.280000, 1.578767, -0.101131)",
        "(-0.280000, 1.586016, -0.105736)",
        "(-0.280000, 1.593225, -0.110838)",
        "(-0.280000, 1.600380, -0.116505)",
        "(-0.280000, 1.607389, -0.122746)",
        "(-0.280000, 1.614143, -0.129525)",
        "(-0.280000, 1.620348, -0.136458)",
        "(-0.280000, 1.626225, -0.143900)",
        "(-0.280000, 1.631691, -0.151820)",
        "(-0.280000, 1.636670, -0.160173)",
        "(-0.280000, 1.641123, -0.168958)",
        "(-0.280000, 1.644908, -0.177751)",
        "(-0.280000, 1.648084, -0.186850)",
        "(-0.280000, 1.650617, -0.196234)",
        "(-0.280000, 1.652458, -0.205813)",
        "(-0.280000, 1.653572, -0.215523)",
        "(-0.280000, 1.653987, -0.224985)",
        "(-0.280000, 1.653685, -0.234435)",
        "(-0.280000, 1.652669, -0.243783)",
        "(-0.280000, 1.650948, -0.252996)",
        "(-0.280000, 1.648559, -0.261953)",
        "(-0.280000, 1.645662, -0.270327)",
        "(-0.280000, 1.642205, -0.278382)",
        "(-0.280000, 1.638236, -0.286080)",
        "(-0.280000, 1.633814, -0.293394)",
        "(-0.280000, 1.628953, -0.300385)",
        "(-0.280000, 1.623899, -0.306819)",
        "(-0.280000, 1.618565, -0.312939)",
        "(-0.280000, 1.612942, -0.318830)",
        "(-0.280000, 1.607053, -0.324521)",
        "(-0.280000, 1.600870, -0.330062)",
        "(-0.280000, 1.594708, -0.335232)",
        "(-0.280000, 1.588224, -0.340317)",
        "(-0.280000, 1.581387, -0.345310)",
        "(-0.280000, 1.574198, -0.350172)",
        "(-0.280000, 1.566611, -0.354888)",
        "(-0.280000, 1.558971, -0.359278)",
        "(-0.280000, 1.550710, -0.362739)",
        "(-0.280000, 1.541914, -0.365229)",
        "(-0.280000, 1.532894, -0.367249)",
        "(-0.280000, 1.523635, -0.368779)",
        "(-0.280000, 1.514547, -0.369762)",
        "(-0.280000, 1.505253, -0.370244)",
        "(-0.280000, 1.495828, -0.370199)",
        "(-0.280000, 1.486314, -0.369606)",
        "(-0.280000, 1.476749, -0.368449)",
        "(-0.280000, 1.467634, -0.366814)",
        "(-0.280000, 1.458521, -0.364643)",
        "(-0.280000, 1.449487, -0.361939)",
        "(-0.280000, 1.440569, -0.358702)",
        "(-0.280000, 1.431754, -0.354914)",
        "(-0.280000, 1.423482, -0.350785)",
        "(-0.280000, 1.415334, -0.346127)",
        "(-0.280000, 1.407242, -0.340859)",
        "(-0.280000, 1.399261, -0.334963)",
        "(-0.280000, 1.391510, -0.328474)",
        "(-0.280000, 1.384420, -0.321774)",
        "(-0.280000, 1.377558, -0.314464)",
        "(-0.280000, 1.371051, -0.306622)",
        "(-0.280000, 1.364985, -0.298311)",
        "(-0.280000, 1.359361, -0.289494)",
        "(-0.280000, 1.354495, -0.280704)",
        "(-0.280000, 1.350157, -0.271600)",
        "(-0.280000, 1.346353, -0.262167)",
        "(-0.280000, 1.343136, -0.252518)",
        "(-0.280000, 1.340629, -0.243153)",
        "(-0.280000, 1.338679, -0.233673)",
        "(-0.280000, 1.337292, -0.224136)",
        "(-0.280000, 1.336467, -0.214600)",
        "(-0.280000, 1.336196, -0.205089)",
        "(-0.280000, 1.336469, -0.195661)",
        "(-0.280000, 1.337225, -0.186737)",
        "(-0.280000, 1.338448, -0.177964)",
        "(-0.280000, 1.340109, -0.169410)",
        "(-0.280000, 1.343453, -0.161430)",
        "(-0.280000, 1.348076, -0.154119)",
        "(-0.280000, 1.352879, -0.147554)",
        "(-0.280000, 1.357881, -0.141498)",
        "(-0.280000, 1.363108, -0.135926)",
        "(-0.280000, 1.368525, -0.130889)",
        "(-0.280000, 1.374107, -0.126396)",
        "(-0.280000, 1.379700, -0.122613)",
        "(-0.280000, 1.385408, -0.119329)",
        "(-0.280000, 1.391171, -0.116548)",
        "(-0.280000, 1.396936, -0.114249)",
        "(-0.280000, 1.402712, -0.112376)",
        "(-0.280000, 1.408331, -0.111017)",
        "(-0.280000, 1.413858, -0.110003)",
        "(-0.280000, 1.419299, -0.109288)",
        "(-0.280000, 1.424636, -0.108809)",
        "(-0.280000, 1.429844, -0.108513)",
        "(-0.280000, 1.434808, -0.108448)",
        "(-0.280000, 1.439646, -0.108456)",
        "(-0.280000, 1.444338, -0.108497)",
        "(-0.280000, 1.448949, -0.108512)",
        "(-0.280000, 1.453473, -0.108465)",
        "(-0.280000, 1.457703, -0.108419)",
        "(-0.280000, 1.461902, -0.108232)",
        "(-0.280000, 1.466080, -0.107882)",
        "(-0.280000, 1.470245, -0.107359)",
        "(-0.280000, 1.474482, -0.106644)",
        "(-0.280000, 1.478561, -0.105798)",
        "(-0.280000, 1.482762, -0.104754)",
        "(-0.280000, 1.487154, -0.103521)",
        "(-0.280000, 1.491781, -0.102130)",
        "(-0.280000, 1.496686, -0.100618)",
        "(-0.280000, 1.501593, -0.099037)",
        "(-0.280000, 1.506857, -0.097405)",
        "(-0.280000, 1.512512, -0.095792)",
        "(-0.280000, 1.518556, -0.094275)",
        "(-0.280000, 1.525033, -0.092923)",
        "(-0.280000, 1.531610, -0.091739)",
        "(-0.280000, 1.538573, -0.090859)",
        "(-0.280000, 1.545952, -0.090365)",
        "(-0.280000, 1.553689, -0.090344)",
        "(-0.280000, 1.561700, -0.090866)",
        "(-0.280000, 1.569667, -0.091819)",
        "(-0.280000, 1.577816, -0.093407)",
        "(-0.280000, 1.586050, -0.095671)",
        "(-0.280000, 1.594314, -0.098642)",
        "(-0.280000, 1.602504, -0.102330)",
        "(-0.280000, 1.610270, -0.106453)",
        "(-0.280000, 1.617868, -0.111275)",
        "(-0.280000, 1.625186, -0.116732)",
        "(-0.280000, 1.632141, -0.122751)",
        "(-0.280000, 1.638737, -0.129303)",
        "(-0.280000, 1.644809, -0.136044)",
        "(-0.280000, 1.650526, -0.143213)",
        "(-0.280000, 1.655889, -0.150807)",
        "(-0.280000, 1.659926, -0.159058)",
        "(-0.280000, 1.662225, -0.167869)",
        "(-0.280000, 1.663970, -0.176424)",
        "(-0.280000, 1.665269, -0.185124)",
        "(-0.280000, 1.666112, -0.194026)",
        "(-0.280000, 1.666474, -0.203080)",
        "(-0.280000, 1.666330, -0.212329)",
        "(-0.280000, 1.665694, -0.221309)",
        "(-0.280000, 1.664538, -0.230442)",
        "(-0.280000, 1.662809, -0.239802)",
        "(-0.280000, 1.660473, -0.249305)",
        "(-0.280000, 1.657486, -0.258922)",
        "(-0.280000, 1.654003, -0.268134)",
        "(-0.280000, 1.649824, -0.277437)",
        "(-0.280000, 1.644928, -0.286729)",
        "(-0.280000, 1.639268, -0.295971)",
        "(-0.280000, 1.632839, -0.305052)",
        "(-0.280000, 1.626033, -0.313427)",
        "(-0.280000, 1.618517, -0.321519)",
        "(-0.280000, 1.610353, -0.329200)",
        "(-0.280000, 1.601657, -0.336331)",
        "(-0.280000, 1.592424, -0.342903)",
        "(-0.280000, 1.583155, -0.348601)",
        "(-0.280000, 1.573498, -0.353693)",
        "(-0.280000, 1.563483, -0.358153)",
        "(-0.280000, 1.553156, -0.361952)",
        "(-0.280000, 1.542618, -0.365049)",
        "(-0.280000, 1.532367, -0.367350)",
        "(-0.280000, 1.521986, -0.368995)",
        "(-0.280000, 1.511562, -0.369974)",
        "(-0.280000, 1.501204, -0.370291)",
        "(-0.280000, 1.490905, -0.369961)",
        "(-0.280000, 1.481075, -0.369043)",
        "(-0.280000, 1.471464, -0.367566)",
        "(-0.280000, 1.462013, -0.365539)",
        "(-0.280000, 1.452775, -0.362988)",
        "(-0.280000, 1.443742, -0.359920)",
        "(-0.280000, 1.435456, -0.355934)",
        "(-0.280000, 1.427729, -0.350969)",
        "(-0.280000, 1.420291, -0.345761)",
        "(-0.280000, 1.413130, -0.340321)",
        "(-0.280000, 1.406255, -0.334678)",
        "(-0.280000, 1.399925, -0.329061)",
        "(-0.280000, 1.393786, -0.323222)",
        "(-0.280000, 1.387893, -0.317194)",
        "(-0.280000, 1.382288, -0.311001)",
        "(-0.280000, 1.376950, -0.304581)",
        "(-0.280000, 1.372103, -0.298180)",
        "(-0.280000, 1.367580, -0.291550)",
        "(-0.280000, 1.363394, -0.284698)",
        "(-0.280000, 1.359587, -0.277696)",
        "(-0.280000, 1.356159, -0.270567)",
        "(-0.280000, 1.353222, -0.263614)",
        "(-0.280000, 1.350642, -0.256601)",
        "(-0.280000, 1.348422, -0.249570)",
        "(-0.280000, 1.346563, -0.242583)",
        "(-0.280000, 1.345038, -0.235594)",
        "(-0.280000, 1.343875, -0.228858)",
        "(-0.280000, 1.343011, -0.222161)",
        "(-0.280000, 1.342435, -0.215470)",
        "(-0.280000, 1.342142, -0.208800)",
        "(-0.280000, 1.342127, -0.202167)",
        "(-0.280000, 1.342377, -0.195755)",
        "(-0.280000, 1.342886, -0.189338)",
        "(-0.280000, 1.343654, -0.182950)",
        "(-0.280000, 1.344683, -0.176576)",
        "(-0.280000, 1.345966, -0.170268)",
        "(-0.280000, 1.347435, -0.164271)",
        "(-0.280000, 1.349148, -0.158294)",
        "(-0.280000, 1.351093, -0.152389)",
        "(-0.280000, 1.353273, -0.146549)",
        "(-0.280000, 1.355705, -0.140741)",
        "(-0.280000, 1.358260, -0.135248)",
        "(-0.280000, 1.361049, -0.129807)",
        "(-0.280000, 1.364096, -0.124388)",
        "(-0.280000, 1.367396, -0.119026)",
        "(-0.280000, 1.370939, -0.113749)",
        "(-0.280000, 1.374532, -0.108827)",
        "(-0.280000, 1.378362, -0.103982)",
        "(-0.280000, 1.382418, -0.099244)",
        "(-0.280000, 1.386639, -0.094686)",
        "(-0.280000, 1.391023, -0.090307)",
        "(-0.280000, 1.395381, -0.086275)",
        "(-0.280000, 1.399852, -0.082435)",
        "(-0.280000, 1.404496, -0.078737)",
        "(-0.280000, 1.409292, -0.075204)",
        "(-0.280000, 1.414229, -0.071843)",
        "(-0.280000, 1.419139, -0.068761)",
        "(-0.280000, 1.424245, -0.065811)",
        "(-0.280000, 1.429541, -0.063009)",
        "(-0.280000, 1.435124, -0.060324)",
        "(-0.280000, 1.441010, -0.057775)",
        "(-0.280000, 1.446859, -0.055514)",
        "(-0.280000, 1.453119, -0.053381)",
        "(-0.280000, 1.459808, -0.051415)",
        "(-0.280000, 1.466962, -0.049659)",
        "(-0.280000, 1.474665, -0.048154)",
        "(-0.280000, 1.482333, -0.047042)",
        "(-0.280000, 1.490500, -0.046273)",
        "(-0.280000, 1.499178, -0.045918)",
        "(-0.280000, 1.508321, -0.046057)",
        "(-0.280000, 1.517262, -0.046701)",
        "(-0.280000, 1.526504, -0.047904)",
        "(-0.280000, 1.535994, -0.049720)",
        "(-0.280000, 1.545605, -0.052179)",
        "(-0.280000, 1.555211, -0.055292)",
        "(-0.280000, 1.564786, -0.059088)",
        "(-0.280000, 1.573794, -0.063341)",
        "(-0.280000, 1.582636, -0.068218)",
        "(-0.280000, 1.591303, -0.073749)",
        "(-0.280000, 1.599688, -0.079902)",
        "(-0.280000, 1.607681, -0.086614)",
        "(-0.280000, 1.614955, -0.093566)",
        "(-0.280000, 1.621827, -0.101025)",
        "(-0.280000, 1.628221, -0.108919)",
        "(-0.280000, 1.634134, -0.117258)",
        "(-0.280000, 1.639519, -0.125994)",
        "(-0.280000, 1.644144, -0.134680)",
        "(-0.280000, 1.648263, -0.143730)",
        "(-0.280000, 1.651836, -0.153095)",
        "(-0.280000, 1.654823, -0.162702)",
        "(-0.280000, 1.657218, -0.172579)",
        "(-0.280000, 1.658923, -0.182214)",
        "(-0.280000, 1.660037, -0.191972)",
        "(-0.280000, 1.660549, -0.201844)",
        "(-0.280000, 1.660446, -0.211748)",
        "(-0.280000, 1.659726, -0.221647)",
        "(-0.280000, 1.658456, -0.231085)",
        "(-0.280000, 1.656606, -0.240511)",
        "(-0.280000, 1.654174, -0.249866)",
        "(-0.280000, 1.651167, -0.259091)",
        "(-0.280000, 1.647563, -0.268211)",
        "(-0.280000, 1.643548, -0.276807)",
        "(-0.280000, 1.638979, -0.285231)",
        "(-0.280000, 1.633844, -0.293468)",
        "(-0.280000, 1.628168, -0.301441)",
        "(-0.280000, 1.621964, -0.309108)",
        "(-0.280000, 1.615502, -0.316164)",
        "(-0.280000, 1.608540, -0.322901)",
        "(-0.280000, 1.601122, -0.329249)",
        "(-0.280000, 1.593260, -0.335179)",
        "(-0.280000, 1.585030, -0.340623)",
        "(-0.280000, 1.576833, -0.345356)",
        "(-0.280000, 1.568294, -0.349628)",
        "(-0.280000, 1.559458, -0.353403)",
        "(-0.280000, 1.550376, -0.356650)",
        "(-0.280000, 1.540994, -0.359371)",
        "(-0.280000, 1.531777, -0.361452)",
        "(-0.280000, 1.522316, -0.362991)",
        "(-0.280000, 1.512614, -0.363921)",
        "(-0.280000, 1.502755, -0.364169)",
        "(-0.280000, 1.493234, -0.363703)",
        "(-0.280000, 1.483734, -0.362523)",
        "(-0.280000, 1.474310, -0.360610)",
        "(-0.280000, 1.465053, -0.357968)",
        "(-0.280000, 1.456029, -0.354613)",
        "(-0.280000, 1.447278, -0.350554)",
        "(-0.280000, 1.439233, -0.345989)",
        "(-0.280000, 1.431570, -0.340848)",
        "(-0.280000, 1.424244, -0.335118)",
        "(-0.280000, 1.417304, -0.328840)",
        "(-0.280000, 1.410820, -0.322087)",
        "(-0.280000, 1.405109, -0.315150)",
        "(-0.280000, 1.399850, -0.307849)",
        "(-0.280000, 1.395106, -0.300287)",
        "(-0.280000, 1.390841, -0.292464)",
        "(-0.280000, 1.387075, -0.284455)",
        "(-0.280000, 1.383999, -0.276649)",
        "(-0.280000, 1.381352, -0.268747)",
        "(-0.280000, 1.379118, -0.260799)",
        "(-0.280000, 1.377303, -0.252908)",
        "(-0.280000, 1.375879, -0.245103)",
        "(-0.280000, 1.374877, -0.237685)",
        "(-0.280000, 1.374154, -0.230400)",
        "(-0.280000, 1.373676, -0.223222)",
        "(-0.280000, 1.373415, -0.216197)",
        "(-0.280000, 1.373340, -0.209301)",
        "(-0.280000, 1.373419, -0.202765)",
        "(-0.280000, 1.373620, -0.196262)",
        "(-0.280000, 1.373930, -0.189828)",
        "(-0.280000, 1.374341, -0.183482)",
        "(-0.280000, 1.374850, -0.177171)",
        "(-0.280000, 1.375399, -0.171106)",
        "(-0.280000, 1.376037, -0.165058)",
        "(-0.280000, 1.376772, -0.158993)",
        "(-0.280000, 1.377614, -0.152925)",
        "(-0.280000, 1.378571, -0.146874)",
        "(-0.280000, 1.379577, -0.140967)",
        "(-0.280000, 1.380732, -0.135027)",
        "(-0.280000, 1.382039, -0.129097)",
        "(-0.280000, 1.383534, -0.123130)",
        "(-0.280000, 1.385228, -0.117161)",
        "(-0.280000, 1.387008, -0.111368)",
        "(-0.280000, 1.389030, -0.105549)",
        "(-0.280000, 1.391299, -0.099743)",
        "(-0.280000, 1.393812, -0.093990)",
        "(-0.280000, 1.396600, -0.088263)",
        "(-0.280000, 1.399498, -0.082728)",
        "(-0.280000, 1.402655, -0.077278)",
        "(-0.280000, 1.406138, -0.071908)",
        "(-0.280000, 1.410350, -0.067328)",
        "(-0.280000, 1.415494, -0.064067)",
        "(-0.280000, 1.420534, -0.061121)",
        "(-0.280000, 1.425696, -0.058344)",
        "(-0.280000, 1.430972, -0.055743)",
        "(-0.280000, 1.436334, -0.053333)",
        "(-0.280000, 1.441840, -0.051091)",
        "(-0.280000, 1.447246, -0.049111)",
        "(-0.280000, 1.452794, -0.047297)",
        "(-0.280000, 1.458566, -0.045636)",
        "(-0.280000, 1.464577, -0.044144)",
        "(-0.280000, 1.470819, -0.042845)",
        "(-0.280000, 1.477048, -0.041797)",
        "(-0.280000, 1.483644, -0.040951)",
        "(-0.280000, 1.490574, -0.040351)",
        "(-0.280000, 1.497902, -0.040036)",
        "(-0.280000, 1.505630, -0.040056)",
        "(-0.280000, 1.513263, -0.040431)",
        "(-0.280000, 1.521368, -0.041219)",
        "(-0.280000, 1.529873, -0.042492)",
        "(-0.280000, 1.538290, -0.046161)",
        "(-0.280000, 1.546340, -0.050306)",
        "(-0.280000, 1.554551, -0.055056)",
        "(-0.280000, 1.562728, -0.060378)",
        "(-0.280000, 1.570858, -0.066308)",
        "(-0.280000, 1.578864, -0.072837)",
        "(-0.280000, 1.586631, -0.079925)",
        "(-0.280000, 1.593643, -0.087186)",
        "(-0.280000, 1.600382, -0.094927)",
        "(-0.280000, 1.606818, -0.103137)",
        "(-0.280000, 1.612885, -0.111766)",
        "(-0.280000, 1.618538, -0.120787)",
        "(-0.280000, 1.623479, -0.129728)",
        "(-0.280000, 1.628008, -0.138943)",
        "(-0.280000, 1.632122, -0.148440)",
        "(-0.280000, 1.635784, -0.158152)",
        "(-0.280000, 1.638992, -0.168076)",
        "(-0.280000, 1.641656, -0.177802)",
        "(-0.280000, 1.643903, -0.187759)",
        "(-0.280000, 1.645699, -0.197899)",
        "(-0.280000, 1.647022, -0.208271)",
        "(-0.280000, 1.647831, -0.218836)",
        "(-0.280000, 1.648153, -0.229121)",
        "(-0.280000, 1.647935, -0.239601)",
        "(-0.280000, 1.647130, -0.250194)",
        "(-0.280000, 1.645710, -0.260790)",
        "(-0.280000, 1.643632, -0.271392)",
        "(-0.280000, 1.641047, -0.281567)",
        "(-0.280000, 1.637810, -0.291580)",
        "(-0.280000, 1.633945, -0.301455)",
        "(-0.280000, 1.628581, -0.310422)",
        "(-0.280000, 1.621764, -0.318156)",
        "(-0.280000, 1.614829, -0.325118)",
        "(-0.280000, 1.607521, -0.331632)",
        "(-0.280000, 1.599873, -0.337677)",
        "(-0.280000, 1.591937, -0.343223)",
        "(-0.280000, 1.584028, -0.348099)",
        "(-0.280000, 1.575895, -0.352505)",
        "(-0.280000, 1.567569, -0.356429)",
        "(-0.280000, 1.559054, -0.359878)",
        "(-0.280000, 1.550399, -0.362836)",
        "(-0.280000, 1.541618, -0.365304)",
        "(-0.280000, 1.533057, -0.367217)",
        "(-0.280000, 1.524407, -0.368672)",
        "(-0.280000, 1.515695, -0.369666)",
        "(-0.280000, 1.506877, -0.370198)",
        "(-0.280000, 1.497918, -0.370255)",
        "(-0.280000, 1.489429, -0.369861)",
        "(-0.280000, 1.480865, -0.369016)",
        "(-0.280000, 1.472295, -0.367716)",
        "(-0.280000, 1.463747, -0.365955)",
        "(-0.280000, 1.455561, -0.363819)",
        "(-0.280000, 1.447377, -0.361225)",
        "(-0.280000, 1.439246, -0.358172)",
        "(-0.280000, 1.431170, -0.354641)",
        "(-0.280000, 1.423184, -0.350625)",
        "(-0.280000, 1.415338, -0.346129)",
        "(-0.280000, 1.408028, -0.341401)",
        "(-0.280000, 1.400874, -0.336215)",
        "(-0.280000, 1.393913, -0.330574)",
        "(-0.280000, 1.387181, -0.324479)",
        "(-0.280000, 1.380706, -0.317929)",
        "(-0.280000, 1.374820, -0.311284)",
        "(-0.280000, 1.369277, -0.304302)",
        "(-0.280000, 1.364105, -0.297011)",
        "(-0.280000, 1.359367, -0.289504)",
        "(-0.280000, 1.355099, -0.281867)",
        "(-0.280000, 1.351405, -0.274371)",
        "(-0.280000, 1.348142, -0.266813)",
        "(-0.280000, 1.345315, -0.259263)",
        "(-0.280000, 1.342906, -0.251741)",
        "(-0.280000, 1.340898, -0.244273)",
        "(-0.280000, 1.339323, -0.237132)",
        "(-0.280000, 1.338081, -0.230028)",
        "(-0.280000, 1.337157, -0.222939)",
        "(-0.280000, 1.337793, -0.215801)",
        "(-0.280000, 1.339835, -0.208702)",
        "(-0.280000, 1.342129, -0.202059)",
        "(-0.280000, 1.344688, -0.195576)",
        "(-0.280000, 1.347570, -0.189205)",
        "(-0.280000, 1.350791, -0.183033)",
        "(-0.280000, 1.354365, -0.177070)",
        "(-0.280000, 1.358211, -0.171652)",
        "(-0.280000, 1.362382, -0.166479)",
        "(-0.280000, 1.366842, -0.161591)",
        "(-0.280000, 1.371540, -0.157039)",
        "(-0.280000, 1.376467, -0.152798)",
        "(-0.280000, 1.381466, -0.149100)",
        "(-0.280000, 1.386561, -0.145725)",
        "(-0.280000, 1.391750, -0.142621)",
        "(-0.280000, 1.396964, -0.139800)",
        "(-0.280000, 1.402154, -0.137237)",
        "(-0.280000, 1.407202, -0.135040)",
        "(-0.280000, 1.412183, -0.132994)",
        "(-0.280000, 1.417056, -0.131077)",
        "(-0.280000, 1.421864, -0.129210)",
        "(-0.280000, 1.426578, -0.127371)",
        "(-0.280000, 1.431020, -0.125678)",
        "(-0.280000, 1.435437, -0.123878)",
        "(-0.280000, 1.439840, -0.121952)",
        "(-0.280000, 1.444281, -0.119862)",
        "(-0.280000, 1.448854, -0.117573)",
        "(-0.280000, 1.453295, -0.115254)",
        "(-0.280000, 1.457981, -0.112714)",
        "(-0.280000, 1.462997, -0.109969)",
        "(-0.280000, 1.468425, -0.107063)",
        "(-0.280000, 1.474335, -0.104060)",
        "(-0.280000, 1.480326, -0.101138)",
        "(-0.280000, 1.486943, -0.098229)",
        "(-0.280000, 1.494193, -0.095455)",
        "(-0.280000, 1.502068, -0.092949)",
        "(-0.280000, 1.510110, -0.090785)",
        "(-0.280000, 1.518823, -0.089078)",
        "(-0.280000, 1.528095, -0.087963)",
        "(-0.280000, 1.537920, -0.087559)",
        "(-0.280000, 1.548155, -0.087979)",
        "(-0.280000, 1.558631, -0.089297)",
        "(-0.280000, 1.568910, -0.091366)",
        "(-0.280000, 1.579245, -0.094399)",
        "(-0.280000, 1.589481, -0.098414)",
        "(-0.280000, 1.599509, -0.103410)",
        "(-0.280000, 1.609176, -0.109350)",
        "(-0.280000, 1.618123, -0.115883)",
        "(-0.280000, 1.626606, -0.123298)",
        "(-0.280000, 1.634502, -0.131508)",
        "(-0.280000, 1.641725, -0.140415)",
        "(-0.280000, 1.648118, -0.149590)",
        "(-0.280000, 1.653842, -0.159304)",
        "(-0.280000, 1.658895, -0.169488)",
        "(-0.280000, 1.663312, -0.180150)",
        "(-0.280000, 1.665909, -0.191346)",
        "(-0.280000, 1.666464, -0.202384)",
        "(-0.280000, 1.666276, -0.213493)",
        "(-0.280000, 1.665328, -0.224671)",
        "(-0.280000, 1.663613, -0.235822)",
        "(-0.280000, 1.661130, -0.246866)",
        "(-0.280000, 1.657869, -0.257797)",
        "(-0.280000, 1.654028, -0.268072)",
        "(-0.280000, 1.649497, -0.278104)",
        "(-0.280000, 1.644274, -0.287869)",
        "(-0.280000, 1.638397, -0.297280)",
        "(-0.280000, 1.632171, -0.305925)",
        "(-0.280000, 1.625357, -0.314201)",
        "(-0.280000, 1.618020, -0.322017)",
        "(-0.280000, 1.610210, -0.329325)",
        "(-0.280000, 1.601957, -0.336102)",
        "(-0.280000, 1.593334, -0.342296)",
        "(-0.280000, 1.584732, -0.347690)",
        "(-0.280000, 1.575811, -0.352547)",
        "(-0.280000, 1.566646, -0.356830)",
        "(-0.280000, 1.557318, -0.360515)",
        "(-0.280000, 1.547801, -0.363621)",
        "(-0.280000, 1.538499, -0.366056)",
        "(-0.280000, 1.529074, -0.367946)",
        "(-0.280000, 1.519511, -0.369288)",
        "(-0.280000, 1.509906, -0.370069)",
        "(-0.280000, 1.500271, -0.370287)",
        "(-0.280000, 1.491020, -0.369968)",
        "(-0.280000, 1.481776, -0.369128)",
        "(-0.280000, 1.472594, -0.367769)",
        "(-0.280000, 1.463526, -0.365903)",
        "(-0.280000, 1.454574, -0.363530)",
        "(-0.280000, 1.446123, -0.360786)",
        "(-0.280000, 1.437854, -0.357600)",
        "(-0.280000, 1.429765, -0.353974)",
        "(-0.280000, 1.421901, -0.349929)",
        "(-0.280000, 1.414320, -0.345503)",
        "(-0.280000, 1.407257, -0.340870)",
        "(-0.280000, 1.400407, -0.335856)",
        "(-0.280000, 1.393843, -0.330513)",
        "(-0.280000, 1.387573, -0.324852)",
        "(-0.280000, 1.381644, -0.318924)",
        "(-0.280000, 1.376271, -0.312990)",
        "(-0.280000, 1.371152, -0.306751)",
        "(-0.280000, 1.366307, -0.300217)",
        "(-0.280000, 1.362826, -0.292753)",
        "(-0.280000, 1.360665, -0.284563)",
        "(-0.280000, 1.359066, -0.276670)",
        "(-0.280000, 1.357867, -0.268783)",
        "(-0.280000, 1.357068, -0.260871)",
        "(-0.280000, 1.356667, -0.252983)",
        "(-0.280000, 1.356662, -0.245160)",
        "(-0.280000, 1.357107, -0.237777)",
        "(-0.280000, 1.357877, -0.230475)",
        "(-0.280000, 1.358953, -0.223329)",
        "(-0.280000, 1.360300, -0.216354)",
        "(-0.280000, 1.361899, -0.209513)",
        "(-0.280000, 1.363714, -0.203129)",
        "(-0.280000, 1.365687, -0.196933)",
        "(-0.280000, 1.367803, -0.190896)",
        "(-0.280000, 1.370029, -0.185029)",
        "(-0.280000, 1.372336, -0.179320)",
        "(-0.280000, 1.374663, -0.173959)",
        "(-0.280000, 1.377035, -0.168666)",
        "(-0.280000, 1.379435, -0.163459)",
        "(-0.280000, 1.381875, -0.158285)",
        "(-0.280000, 1.384340, -0.153160)",
        "(-0.280000, 1.386733, -0.148272)",
        "(-0.280000, 1.389169, -0.143346)",
        "(-0.280000, 1.391656, -0.138389)",
        "(-0.280000, 1.394076, -0.133599)",
        "(-0.280000, 1.396606, -0.128698)",
        "(-0.280000, 1.399277, -0.123691)",
        "(-0.280000, 1.402123, -0.118589)",
        "(-0.280000, 1.405235, -0.113334)",
        "(-0.280000, 1.408672, -0.107944)",
        "(-0.280000, 1.412507, -0.102426)",
        "(-0.280000, 1.416504, -0.097056)",
        "(-0.280000, 1.421055, -0.091563)",
        "(-0.280000, 1.426247, -0.086000)",
        "(-0.280000, 1.432137, -0.080457)",
        "(-0.280000, 1.438840, -0.074984)",
        "(-0.280000, 1.445870, -0.069924)",
        "(-0.280000, 1.453754, -0.065133)",
        "(-0.280000, 1.462513, -0.060733)",
        "(-0.280000, 1.472114, -0.056880)",
        "(-0.280000, 1.482473, -0.053732)",
        "(-0.280000, 1.492928, -0.051446)",
        "(-0.280000, 1.503962, -0.050034)",
        "(-0.280000, 1.515354, -0.049593)",
        "(-0.280000, 1.526979, -0.050179)",
        "(-0.280000, 1.538613, -0.051813)",
        "(-0.280000, 1.549651, -0.054336)",
        "(-0.280000, 1.560503, -0.057816)",
        "(-0.280000, 1.571005, -0.062186)",
        "(-0.280000, 1.581035, -0.067356)",
        "(-0.280000, 1.590568, -0.073260)",
        "(-0.280000, 1.599254, -0.079562)",
        "(-0.280000, 1.607427, -0.086386)",
        "(-0.280000, 1.615115, -0.093729)",
        "(-0.280000, 1.622269, -0.101538)",
        "(-0.280000, 1.628865, -0.109774)",
        "(-0.280000, 1.634645, -0.118035)",
        "(-0.280000, 1.639882, -0.126632)",
        "(-0.280000, 1.644566, -0.135543)",
        "(-0.280000, 1.648685, -0.144747)",
        "(-0.280000, 1.652232, -0.154255)",
        "(-0.280000, 1.655073, -0.163618)",
        "(-0.280000, 1.657353, -0.173233)",
        "(-0.280000, 1.659057, -0.183155)",
        "(-0.280000, 1.660144, -0.193327)",
        "(-0.280000, 1.660576, -0.203685)",
        "(-0.280000, 1.660352, -0.213731)",
        "(-0.280000, 1.659475, -0.223903)",
        "(-0.280000, 1.657926, -0.234114)",
        "(-0.280000, 1.655688, -0.244324)",
        "(-0.280000, 1.652773, -0.254404)",
        "(-0.280000, 1.649351, -0.263891)",
        "(-0.280000, 1.645299, -0.273219)",
        "(-0.280000, 1.640641, -0.282305)",
        "(-0.280000, 1.635433, -0.291037)",
        "(-0.280000, 1.629688, -0.299406)",
        "(-0.280000, 1.623694, -0.307066)",
        "(-0.280000, 1.617274, -0.314313)",
        "(-0.280000, 1.610436, -0.321146)",
        "(-0.280000, 1.603228, -0.327526)",
        "(-0.280000, 1.595697, -0.333422)",
        "(-0.280000, 1.588184, -0.338623)",
        "(-0.280000, 1.580399, -0.343376)",
        "(-0.280000, 1.572410, -0.347649)",
        "(-0.280000, 1.564268, -0.351427)",
        "(-0.280000, 1.555998, -0.354713)",
        "(-0.280000, 1.547964, -0.357409)",
        "(-0.280000, 1.539919, -0.359644)",
        "(-0.280000, 1.531804, -0.361446)",
        "(-0.280000, 1.523606, -0.362823)",
        "(-0.280000, 1.515391, -0.363766)",
        "(-0.280000, 1.507418, -0.364271)",
        "(-0.280000, 1.499410, -0.364375)",
        "(-0.280000, 1.491490, -0.364082)",
        "(-0.280000, 1.483430, -0.363377)",
        "(-0.280000, 1.475377, -0.362256)",
        "(-0.280000, 1.467711, -0.360796)",
        "(-0.280000, 1.460025, -0.358934)",
        "(-0.280000, 1.452383, -0.356674)",
        "(-0.280000, 1.444810, -0.354015)",
        "(-0.280000, 1.437304, -0.350944)",
        "(-0.280000, 1.430216, -0.347621)",
        "(-0.280000, 1.423255, -0.343918)",
        "(-0.280000, 1.416424, -0.339778)",
        "(-0.280000, 1.409813, -0.335195)",
        "(-0.280000, 1.403489, -0.330170)",
        "(-0.280000, 1.397777, -0.324946)",
        "(-0.280000, 1.392417, -0.319319)",
        "(-0.280000, 1.387437, -0.313300)",
        "(-0.280000, 1.382870, -0.306921)",
        "(-0.280000, 1.378709, -0.300160)",
        "(-0.280000, 1.375220, -0.293393)",
        "(-0.280000, 1.372204, -0.286427)",
        "(-0.280000, 1.369628, -0.279228)",
        "(-0.280000, 1.367515, -0.271877)",
        "(-0.280000, 1.365871, -0.264453)",
        "(-0.280000, 1.364781, -0.257232)",
        "(-0.280000, 1.364078, -0.249946)",
        "(-0.280000, 1.363744, -0.242629)",
        "(-0.280000, 1.363768, -0.235283)",
        "(-0.280000, 1.364143, -0.228023)",
        "(-0.280000, 1.364867, -0.221165)",
        "(-0.280000, 1.365851, -0.214365)",
        "(-0.280000, 1.367068, -0.207685)",
        "(-0.280000, 1.368485, -0.201162)",
        "(-0.280000, 1.370082, -0.194736)",
        "(-0.280000, 1.371797, -0.188701)",
        "(-0.280000, 1.373617, -0.182761)",
        "(-0.280000, 1.375535, -0.176897)",
        "(-0.280000, 1.377527, -0.171129)",
        "(-0.280000, 1.379589, -0.165422)",
        "(-0.280000, 1.381619, -0.160021)",
        "(-0.280000, 1.383708, -0.154606)",
        "(-0.280000, 1.385830, -0.149240)",
        "(-0.280000, 1.387998, -0.143896)",
        "(-0.280000, 1.390245, -0.138510)",
        "(-0.280000, 1.392463, -0.133274)",
        "(-0.280000, 1.394813, -0.127944)",
        "(-0.280000, 1.397355, -0.122475)",
        "(-0.280000, 1.400137, -0.116867)",
        "(-0.280000, 1.403226, -0.111117)",
        "(-0.280000, 1.406436, -0.105455)",
        "(-0.280000, 1.410094, -0.099612)",
        "(-0.280000, 1.414331, -0.093585)",
        "(-0.280000, 1.419268, -0.087378)",
        "(-0.280000, 1.425028, -0.081049)",
        "(-0.280000, 1.431137, -0.075001)",
        "(-0.280000, 1.438278, -0.068924)",
        "(-0.280000, 1.446489, -0.062983)",
        "(-0.280000, 1.455825, -0.057340)",
        "(-0.280000, 1.465566, -0.052330)",
        "(-0.280000, 1.476364, -0.047875)",
        "(-0.280000, 1.488089, -0.044160)",
        "(-0.280000, 1.500633, -0.041325)",
        "(-0.280000, 1.513635, -0.040458)",
        "(-0.280000, 1.526650, -0.041951)",
        "(-0.280000, 1.538970, -0.044344)",
        "(-0.280000, 1.551036, -0.047654)",
        "(-0.280000, 1.562720, -0.051830)",
        "(-0.280000, 1.573866, -0.056777)",
        "(-0.280000, 1.584456, -0.062439)",
        "(-0.280000, 1.594137, -0.068537)",
        "(-0.280000, 1.603222, -0.075171)",
        "(-0.280000, 1.611712, -0.082298)",
        "(-0.280000, 1.619587, -0.089859)",
        "(-0.280000, 1.626614, -0.097537)",
        "(-0.280000, 1.633058, -0.105528)",
        "(-0.280000, 1.638911, -0.113781)",
        "(-0.280000, 1.644183, -0.122265)",
        "(-0.280000, 1.648916, -0.131018)",
        "(-0.280000, 1.653079, -0.139963)",
        "(-0.280000, 1.656556, -0.148742)",
        "(-0.280000, 1.659527, -0.157708)",
        "(-0.280000, 1.661990, -0.166871)",
        "(-0.280000, 1.663930, -0.176199)",
        "(-0.280000, 1.665344, -0.185751)",
        "(-0.280000, 1.666178, -0.195055)",
        "(-0.280000, 1.666486, -0.204514)",
        "(-0.280000, 1.666241, -0.214147)",
        "(-0.280000, 1.665416, -0.223916)",
        "(-0.280000, 1.663984, -0.233786)",
        "(-0.280000, 1.662028, -0.243261)",
        "(-0.280000, 1.659459, -0.252810)",
        "(-0.280000, 1.656271, -0.262327)",
        "(-0.280000, 1.652471, -0.271726)",
        "(-0.280000, 1.648041, -0.280989)",
        "(-0.280000, 1.643238, -0.289634)",
        "(-0.280000, 1.637905, -0.298008)",
        "(-0.280000, 1.632050, -0.306083)",
        "(-0.280000, 1.625732, -0.313773)",
        "(-0.280000, 1.618994, -0.321037)",
        "(-0.280000, 1.611699, -0.327208)",
        "(-0.280000, 1.603718, -0.332433)",
        "(-0.280000, 1.595597, -0.337273)",
        "(-0.280000, 1.587307, -0.341760)",
        "(-0.280000, 1.578860, -0.345897)",
        "(-0.280000, 1.570610, -0.349513)",
        "(-0.280000, 1.562161, -0.352832)",
        "(-0.280000, 1.553528, -0.355818)",
        "(-0.280000, 1.544750, -0.358426)",
        "(-0.280000, 1.535800, -0.360623)",
        "(-0.280000, 1.527091, -0.362292)",
        "(-0.280000, 1.518267, -0.363494)",
        "(-0.280000, 1.509348, -0.364252)",
        "(-0.280000, 1.500416, -0.364597)",
        "(-0.280000, 1.491423, -0.364557)",
        "(-0.280000, 1.482804, -0.364193)",
        "(-0.280000, 1.474085, -0.363503)",
        "(-0.280000, 1.465310, -0.362484)",
        "(-0.280000, 1.456464, -0.361116)",
        "(-0.280000, 1.447504, -0.359368)",
        "(-0.280000, 1.438833, -0.357365)",
        "(-0.280000, 1.430376, -0.354266)",
        "(-0.280000, 1.422221, -0.350104)",
        "(-0.280000, 1.414255, -0.345463)",
        "(-0.280000, 1.406564, -0.340387)",
        "(-0.280000, 1.399447, -0.335109)",
        "(-0.280000, 1.392607, -0.329443)",
        "(-0.280000, 1.386130, -0.323464)",
        "(-0.280000, 1.380021, -0.317192)",
        "(-0.280000, 1.374334, -0.310702)",
        "(-0.280000, 1.369261, -0.304281)",
        "(-0.280000, 1.364558, -0.297684)",
        "(-0.280000, 1.360250, -0.290972)",
        "(-0.280000, 1.356333, -0.284173)",
        "(-0.280000, 1.352787, -0.277289)",
        "(-0.280000, 1.349710, -0.270575)",
        "(-0.280000, 1.346968, -0.263812)",
        "(-0.280000, 1.344532, -0.256951)",
        "(-0.280000, 1.342407, -0.250011)",
        "(-0.280000, 1.340594, -0.243004)",
        "(-0.280000, 1.339141, -0.236197)",
        "(-0.280000, 1.337967, -0.229269)",
        "(-0.280000, 1.337085, -0.222255)",
        "(-0.280000, 1.336499, -0.215151)",
        "(-0.280000, 1.336225, -0.208256)",
        "(-0.280000, 1.336241, -0.201272)",
        "(-0.280000, 1.336557, -0.194235)",
        "(-0.280000, 1.337184, -0.187109)",
        "(-0.280000, 1.338132, -0.179935)",
        "(-0.280000, 1.339396, -0.172791)",
        "(-0.280000, 1.340914, -0.165952)",
        "(-0.280000, 1.342732, -0.159144)",
        "(-0.280000, 1.344845, -0.152403)",
        "(-0.280000, 1.347260, -0.145715)",
        "(-0.280000, 1.349970, -0.139119)",
        "(-0.280000, 1.352821, -0.132933)",
        "(-0.280000, 1.355956, -0.126811)",
        "(-0.280000, 1.359334, -0.120844)",
        "(-0.280000, 1.364034, -0.115778)",
        "(-0.280000, 1.369705, -0.111518)",
        "(-0.280000, 1.375319, -0.107799)",
        "(-0.280000, 1.380985, -0.104403)",
        "(-0.280000, 1.386726, -0.101301)",
        "(-0.280000, 1.392504, -0.098500)",
        "(-0.280000, 1.398311, -0.095976)",
        "(-0.280000, 1.403935, -0.093878)",
        "(-0.280000, 1.409594, -0.091982)",
        "(-0.280000, 1.415249, -0.090283)",
        "(-0.280000, 1.420911, -0.088744)",
        "(-0.280000, 1.426640, -0.087320)",
        "(-0.280000, 1.432163, -0.086151)",
        "(-0.280000, 1.437755, -0.085036)",
        "(-0.280000, 1.443517, -0.083936)",
        "(-0.280000, 1.449464, -0.082849)",
        "(-0.280000, 1.455615, -0.081783)",
        "(-0.280000, 1.461654, -0.080867)",
        "(-0.280000, 1.468015, -0.079957)",
        "(-0.280000, 1.474662, -0.079101)",
        "(-0.280000, 1.481637, -0.078339)",
        "(-0.280000, 1.488968, -0.077714)",
        "(-0.280000, 1.496149, -0.077306)",
        "(-0.280000, 1.503719, -0.077098)",
        "(-0.280000, 1.511655, -0.077158)",
        "(-0.280000, 1.519930, -0.077555)",
        "(-0.280000, 1.528498, -0.078353)",
        "(-0.280000, 1.536852, -0.079483)",
        "(-0.280000, 1.545400, -0.081068)",
        "(-0.280000, 1.554098, -0.083152)",
        "(-0.280000, 1.562838, -0.085756)",
        "(-0.280000, 1.571557, -0.088902)",
        "(-0.280000, 1.579850, -0.092376)",
        "(-0.280000, 1.588025, -0.096367)",
        "(-0.280000, 1.595979, -0.100846)",
        "(-0.280000, 1.603639, -0.105789)",
        "(-0.280000, 1.611012, -0.111227)",
        "(-0.280000, 1.617827, -0.116868)",
        "(-0.280000, 1.624231, -0.122889)",
        "(-0.280000, 1.630238, -0.129327)",
        "(-0.280000, 1.635803, -0.136176)",
        "(-0.280000, 1.640893, -0.143441)",
        "(-0.280000, 1.645364, -0.150816)",
        "(-0.280000, 1.649309, -0.158541)",
        "(-0.280000, 1.652685, -0.166573)",
        "(-0.280000, 1.655476, -0.174910)",
        "(-0.280000, 1.657647, -0.183501)",
        "(-0.280000, 1.659145, -0.191909)",
        "(-0.280000, 1.660038, -0.200504)",
        "(-0.280000, 1.660319, -0.209214)",
        "(-0.280000, 1.659999, -0.217969)",
        "(-0.280000, 1.659099, -0.226774)",
        "(-0.280000, 1.657723, -0.235188)",
        "(-0.280000, 1.655881, -0.243594)",
        "(-0.280000, 1.653608, -0.251983)",
        "(-0.280000, 1.650943, -0.260327)",
        "(-0.280000, 1.647896, -0.268642)",
        "(-0.280000, 1.644670, -0.276537)",
        "(-0.280000, 1.641111, -0.284419)",
        "(-0.280000, 1.637234, -0.292248)",
        "(-0.280000, 1.633050, -0.299980)",
        "(-0.280000, 1.628749, -0.307373)",
        "(-0.280000, 1.624104, -0.314724)",
        "(-0.280000, 1.618588, -0.321447)",
        "(-0.280000, 1.612257, -0.327500)",
        "(-0.280000, 1.605582, -0.333235)",
        "(-0.280000, 1.598869, -0.338417)",
        "(-0.280000, 1.591825, -0.343296)",
        "(-0.280000, 1.584483, -0.347835)",
        "(-0.280000, 1.576880, -0.352002)",
        "(-0.280000, 1.569026, -0.355783)",
        "(-0.280000, 1.560983, -0.359145)",
        "(-0.280000, 1.553120, -0.361964)",
        "(-0.280000, 1.545079, -0.364394)",
        "(-0.280000, 1.536947, -0.366407)",
        "(-0.280000, 1.528746, -0.368001)",
        "(-0.280000, 1.520452, -0.369181)",
        "(-0.280000, 1.512424, -0.369918)",
        "(-0.280000, 1.504374, -0.370263)",
        "(-0.280000, 1.496271, -0.370213)",
        "(-0.280000, 1.488180, -0.369765)",
        "(-0.280000, 1.480100, -0.368919)",
        "(-0.280000, 1.472408, -0.367736)",
        "(-0.280000, 1.464715, -0.366178)",
        "(-0.280000, 1.457043, -0.364239)",
        "(-0.280000, 1.449356, -0.361895)",
        "(-0.280000, 1.441611, -0.359111)",
        "(-0.280000, 1.434247, -0.356047)",
        "(-0.280000, 1.426928, -0.352576)",
        "(-0.280000, 1.419620, -0.348654)",
        "(-0.280000, 1.412411, -0.344302)",
        "(-0.280000, 1.405385, -0.339553)",
        "(-0.280000, 1.398808, -0.334605)",
        "(-0.280000, 1.392389, -0.329252)",
        "(-0.280000, 1.386177, -0.323510)",
        "(-0.280000, 1.380192, -0.317377)",
        "(-0.280000, 1.374493, -0.310893)",
        "(-0.280000, 1.369346, -0.304394)",
        "(-0.280000, 1.364494, -0.297589)",
        "(-0.280000, 1.359970, -0.290511)",
        "(-0.280000, 1.356975, -0.282593)",
        "(-0.280000, 1.355296, -0.274172)",
        "(-0.280000, 1.354229, -0.266104)",
        "(-0.280000, 1.353590, -0.258125)",
        "(-0.280000, 1.353325, -0.250220)",
        "(-0.280000, 1.353384, -0.242460)",
        "(-0.280000, 1.353717, -0.234877)",
        "(-0.280000, 1.354309, -0.227764)",
        "(-0.280000, 1.355044, -0.220750)",
        "(-0.280000, 1.355886, -0.213828)",
        "(-0.280000, 1.356811, -0.207026)",
        "(-0.280000, 1.357806, -0.200262)",
        "(-0.280000, 1.358837, -0.193812)",
        "(-0.280000, 1.359902, -0.187343)",
        "(-0.280000, 1.361019, -0.180792)",
        "(-0.280000, 1.362205, -0.174160)",
        "(-0.280000, 1.363474, -0.167470)",
        "(-0.280000, 1.364765, -0.160962)",
        "(-0.280000, 1.366186, -0.154308)",
        "(-0.280000, 1.367759, -0.147558)",
        "(-0.280000, 1.369532, -0.140669)",
        "(-0.280000, 1.371533, -0.133683)",
        "(-0.280000, 1.373614, -0.126927)",
        "(-0.280000, 1.375976, -0.120069)",
        "(-0.280000, 1.378665, -0.113136)",
        "(-0.280000, 1.381697, -0.106193)",
        "(-0.280000, 1.385141, -0.099215)",
        "(-0.280000, 1.388760, -0.092525)",
        "(-0.280000, 1.392800, -0.085911)",
        "(-0.280000, 1.397345, -0.079352)",
        "(-0.280000, 1.402406, -0.072927)",
        "(-0.280000, 1.409041, -0.068202)",
        "(-0.280000, 1.415667, -0.063962)",
        "(-0.280000, 1.422733, -0.059909)",
        "(-0.280000, 1.430219, -0.056100)",
        "(-0.280000, 1.438122, -0.052580)",
        "(-0.280000, 1.446021, -0.049541)",
        "(-0.280000, 1.454371, -0.046820)",
        "(-0.280000, 1.463201, -0.044465)",
        "(-0.280000, 1.472485, -0.042541)",
        "(-0.280000, 1.482160, -0.041118)",
        "(-0.280000, 1.492216, -0.040252)",
        "(-0.280000, 1.502098, -0.040002)",
        "(-0.280000, 1.512294, -0.040364)",
        "(-0.280000, 1.522635, -0.041379)",
        "(-0.280000, 1.533104, -0.043083)",
        "(-0.280000, 1.543524, -0.045478)",
        "(-0.280000, 1.553361, -0.048407)",
        "(-0.280000, 1.563079, -0.051974)",
        "(-0.280000, 1.572593, -0.056162)",
        "(-0.280000, 1.581130, -0.062135)",
        "(-0.280000, 1.588760, -0.069318)",
        "(-0.280000, 1.595447, -0.076685)",
        "(-0.280000, 1.601540, -0.084325)",
        "(-0.280000, 1.607106, -0.092210)",
        "(-0.280000, 1.612163, -0.100254)",
        "(-0.280000, 1.616745, -0.108405)",
        "(-0.280000, 1.620676, -0.116324)",
        "(-0.280000, 1.624286, -0.124330)",
        "(-0.280000, 1.627592, -0.132390)",
        "(-0.280000, 1.630621, -0.140497)",
        "(-0.280000, 1.633394, -0.148679)",
        "(-0.280000, 1.635799, -0.156596)",
        "(-0.280000, 1.637992, -0.164541)",
        "(-0.280000, 1.639990, -0.172591)",
        "(-0.280000, 1.641779, -0.180727)",
        "(-0.280000, 1.643337, -0.188893)",
        "(-0.280000, 1.644646, -0.196834)",
        "(-0.280000, 1.645741, -0.204852)",
        "(-0.280000, 1.646596, -0.212993)",
        "(-0.280000, 1.647178, -0.221348)",
        "(-0.280000, 1.647441, -0.229880)",
        "(-0.280000, 1.647422, -0.238205)",
        "(-0.280000, 1.647023, -0.246754)",
        "(-0.280000, 1.646189, -0.255488)",
        "(-0.280000, 1.644877, -0.264340)",
        "(-0.280000, 1.643031, -0.273322)",
        "(-0.280000, 1.640803, -0.282011)",
        "(-0.280000, 1.637996, -0.290723)",
        "(-0.280000, 1.634566, -0.299435)",
        "(-0.280000, 1.630474, -0.308077)",
        "(-0.280000, 1.624343, -0.315344)",
        "(-0.280000, 1.618055, -0.321982)",
        "(-0.280000, 1.611328, -0.328336)",
        "(-0.280000, 1.604190, -0.334355)",
        "(-0.280000, 1.596621, -0.340034)",
        "(-0.280000, 1.588610, -0.345350)",
        "(-0.280000, 1.580601, -0.350028)",
        "(-0.280000, 1.572212, -0.354311)",
        "(-0.280000, 1.563450, -0.358167)",
        "(-0.280000, 1.554359, -0.361549)",
        "(-0.280000, 1.544966, -0.364425)",
        "(-0.280000, 1.535705, -0.366676)",
        "(-0.280000, 1.526205, -0.368408)",
        "(-0.280000, 1.516558, -0.369588)",
        "(-0.280000, 1.506771, -0.370201)",
        "(-0.280000, 1.496922, -0.370232)",
        "(-0.280000, 1.487515, -0.369711)",
        "(-0.280000, 1.478087, -0.368645)",
        "(-0.280000, 1.468715, -0.367036)",
        "(-0.280000, 1.459845, -0.363563)",
        "(-0.280000, 1.451505, -0.358793)",
        "(-0.280000, 1.443955, -0.353688)",
        "(-0.280000, 1.436835, -0.348231)",
        "(-0.280000, 1.430138, -0.342442)",
        "(-0.280000, 1.423924, -0.336392)",
        "(-0.280000, 1.418194, -0.330125)",
        "(-0.280000, 1.413183, -0.323874)",
        "(-0.280000, 1.408581, -0.317481)",
        "(-0.280000, 1.404402, -0.311013)",
        "(-0.280000, 1.400648, -0.304539)",
        "(-0.280000, 1.397256, -0.298040)",
        "(-0.280000, 1.394376, -0.291770)",
        "(-0.280000, 1.391783, -0.285560)",
        "(-0.280000, 1.389433, -0.279388)",
        "(-0.280000, 1.387294, -0.273270)",
        "(-0.280000, 1.385347, -0.267231)",
        "(-0.280000, 1.383661, -0.261461)",
        "(-0.280000, 1.382102, -0.255788)",
        "(-0.280000, 1.380654, -0.250238)",
        "(-0.280000, 1.379273, -0.244737)",
        "(-0.280000, 1.377939, -0.239257)",
        "(-0.280000, 1.376696, -0.234011)",
        "(-0.280000, 1.375458, -0.228709)",
        "(-0.280000, 1.374236, -0.223351)",
        "(-0.280000, 1.373039, -0.217921)",
        "(-0.280000, 1.371872, -0.212313)",
        "(-0.280000, 1.370769, -0.206831)",
        "(-0.280000, 1.369733, -0.201182)",
        "(-0.280000, 1.368791, -0.195347)",
        "(-0.280000, 1.367978, -0.189337)",
        "(-0.280000, 1.367328, -0.183165)",
        "(-0.280000, 1.366821, -0.177130)",
        "(-0.280000, 1.366534, -0.170884)",
        "(-0.280000, 1.366505, -0.164476)",
        "(-0.280000, 1.366775, -0.157941)",
        "(-0.280000, 1.367364, -0.151308)",
        "(-0.280000, 1.368186, -0.144883)",
        "(-0.280000, 1.369373, -0.138419)",
        "(-0.280000, 1.370944, -0.131940)",
        "(-0.280000, 1.372893, -0.125534)",
        "(-0.280000, 1.375202, -0.119292)",
        "(-0.280000, 1.377744, -0.113396)",
        "(-0.280000, 1.380643, -0.107685)",
        "(-0.280000, 1.383880, -0.102210)",
        "(-0.280000, 1.387438, -0.096990)",
        "(-0.280000, 1.391297, -0.092051)",
        "(-0.280000, 1.395265, -0.087565)",
        "(-0.280000, 1.399501, -0.083348)",
        "(-0.280000, 1.403974, -0.079408)",
        "(-0.280000, 1.408650, -0.075742)",
        "(-0.280000, 1.413532, -0.072312)",
        "(-0.280000, 1.418391, -0.069214)",
        "(-0.280000, 1.423415, -0.066273)",
        "(-0.280000, 1.428655, -0.063461)",
        "(-0.280000, 1.434126, -0.060784)",
        "(-0.280000, 1.439885, -0.058240)",
        "(-0.280000, 1.445603, -0.055977)",
        "(-0.280000, 1.451718, -0.053833)",
        "(-0.280000, 1.458252, -0.051844)",
        "(-0.280000, 1.465242, -0.050049)",
        "(-0.280000, 1.472794, -0.048483)",
        "(-0.280000, 1.480332, -0.047296)",
        "(-0.280000, 1.488407, -0.046430)",
        "(-0.280000, 1.497031, -0.045962)",
        "(-0.280000, 1.506161, -0.045977)",
        "(-0.280000, 1.515682, -0.046551)",
        "(-0.280000, 1.524972, -0.047667)",
        "(-0.280000, 1.534542, -0.049403)",
        "(-0.280000, 1.544223, -0.051786)",
        "(-0.280000, 1.553914, -0.054832)",
        "(-0.280000, 1.563504, -0.058538)",
        "(-0.280000, 1.572465, -0.062670)",
        "(-0.280000, 1.581281, -0.067422)",
        "(-0.280000, 1.589831, -0.072754)",
        "(-0.280000, 1.598058, -0.078639)",
        "(-0.280000, 1.605912, -0.085050)",
        "(-0.280000, 1.613065, -0.091674)",
        "(-0.280000, 1.619797, -0.098720)",
        "(-0.280000, 1.626087, -0.106168)",
        "(-0.280000, 1.631874, -0.113936)",
        "(-0.280000, 1.636985, -0.121727)",
        "(-0.280000, 1.641630, -0.129800)",
        "(-0.280000, 1.645823, -0.138190)",
        "(-0.280000, 1.649537, -0.146870)",
        "(-0.280000, 1.652742, -0.155791)",
        "(-0.280000, 1.655338, -0.164611)",
        "(-0.280000, 1.657453, -0.173728)",
        "(-0.280000, 1.659049, -0.183093)",
        "(-0.280000, 1.660101, -0.192766)",
        "(-0.280000, 1.660565, -0.202731)",
        "(-0.280000, 1.660393, -0.212929)",
        "(-0.280000, 1.659595, -0.222853)",
        "(-0.280000, 1.658137, -0.232951)",
        "(-0.280000, 1.655986, -0.243132)",
        "(-0.280000, 1.653112, -0.253350)",
        "(-0.280000, 1.649503, -0.263507)",
        "(-0.280000, 1.645392, -0.273022)",
        "(-0.280000, 1.640610, -0.282361)",
        "(-0.280000, 1.635189, -0.291416)",
        "(-0.280000, 1.629146, -0.300140)",
        "(-0.280000, 1.622439, -0.308553)",
        "(-0.280000, 1.615410, -0.316260)",
        "(-0.280000, 1.607764, -0.323591)",
        "(-0.280000, 1.599471, -0.330475)",
        "(-0.280000, 1.590581, -0.336776)",
        "(-0.280000, 1.581141, -0.342397)",
        "(-0.280000, 1.571641, -0.347045)",
        "(-0.280000, 1.561720, -0.350935)",
        "(-0.280000, 1.551484, -0.353999)",
        "(-0.280000, 1.541054, -0.356197)",
        "(-0.280000, 1.530897, -0.357438)",
        "(-0.280000, 1.520730, -0.357849)",
        "(-0.280000, 1.510610, -0.357452)",
        "(-0.280000, 1.500585, -0.356262)",
        "(-0.280000, 1.490802, -0.354315)",
        "(-0.280000, 1.481302, -0.351665)",
        "(-0.280000, 1.472448, -0.348418)",
        "(-0.280000, 1.463842, -0.344580)",
        "(-0.280000, 1.455541, -0.340202)",
        "(-0.280000, 1.447591, -0.335321)",
        "(-0.280000, 1.440031, -0.329997)",
        "(-0.280000, 1.433197, -0.324469)",
        "(-0.280000, 1.426679, -0.318583)",
        "(-0.280000, 1.420485, -0.312374)",
        "(-0.280000, 1.414630, -0.305883)",
        "(-0.280000, 1.409091, -0.299098)",
        "(-0.280000, 1.404149, -0.292356)",
        "(-0.280000, 1.399479, -0.285386)",
        "(-0.280000, 1.395073, -0.278169)",
        "(-0.280000, 1.390954, -0.270734)",
        "(-0.280000, 1.387154, -0.263137)",
        "(-0.280000, 1.383828, -0.255745)",
        "(-0.280000, 1.380762, -0.248185)",
        "(-0.280000, 1.377979, -0.240499)",
        "(-0.280000, 1.375498, -0.232745)",
        "(-0.280000, 1.373305, -0.224880)",
        "(-0.280000, 1.371445, -0.217269)",
        "(-0.280000, 1.369856, -0.209600)",
        "(-0.280000, 1.368538, -0.201829)",
        "(-0.280000, 1.367509, -0.193992)",
        "(-0.280000, 1.366779, -0.186144)",
        "(-0.280000, 1.366293, -0.178549)",
        "(-0.280000, 1.366090, -0.170938)",
        "(-0.280000, 1.366178, -0.163344)",
        "(-0.280000, 1.366574, -0.155719)",
        "(-0.280000, 1.367188, -0.148344)",
        "(-0.280000, 1.368099, -0.141014)",
        "(-0.280000, 1.369323, -0.133701)",
        "(-0.280000, 1.370868, -0.126433)",
        "(-0.280000, 1.372732, -0.119251)",
        "(-0.280000, 1.374782, -0.112328)",
        "(-0.280000, 1.377141, -0.105485)",
        "(-0.280000, 1.379786, -0.098781)",
        "(-0.280000, 1.382771, -0.092199)",
        "(-0.280000, 1.386623, -0.086349)",
        "(-0.280000, 1.391616, -0.081722)",
        "(-0.280000, 1.396529, -0.077523)",
        "(-0.280000, 1.401606, -0.073518)",
        "(-0.280000, 1.406834, -0.069715)",
        "(-0.280000, 1.412187, -0.066133)",
        "(-0.280000, 1.417494, -0.062869)",
        "(-0.280000, 1.422996, -0.059767)",
        "(-0.280000, 1.428685, -0.056841)",
        "(-0.280000, 1.434644, -0.054068)",
        "(-0.280000, 1.440866, -0.051471)",
        "(-0.280000, 1.447349, -0.049076)",
        "(-0.280000, 1.453785, -0.046995)",
        "(-0.280000, 1.460508, -0.045128)",
        "(-0.280000, 1.467511, -0.043502)",
        "(-0.280000, 1.474834, -0.042141)",
        "(-0.280000, 1.482444, -0.041085)",
        "(-0.280000, 1.489900, -0.040397)",
        "(-0.280000, 1.497661, -0.040041)",
        "(-0.280000, 1.505644, -0.040065)",
        "(-0.280000, 1.513724, -0.042395)",
        "(-0.280000, 1.521848, -0.045209)",
        "(-0.280000, 1.529487, -0.048411)",
        "(-0.280000, 1.537074, -0.052015)",
        "(-0.280000, 1.544625, -0.056032)",
        "(-0.280000, 1.552058, -0.060428)",
        "(-0.280000, 1.559354, -0.065185)",
        "(-0.280000, 1.566081, -0.070079)",
        "(-0.280000, 1.572699, -0.075280)",
        "(-0.280000, 1.579218, -0.080783)",
        "(-0.280000, 1.585632, -0.086584)",
        "(-0.280000, 1.591949, -0.092710)",
        "(-0.280000, 1.597816, -0.098853)",
        "(-0.280000, 1.603571, -0.105263)",
        "(-0.280000, 1.609248, -0.112005)",
        "(-0.280000, 1.614787, -0.119044)",
        "(-0.280000, 1.620134, -0.126341)",
        "(-0.280000, 1.625086, -0.133568)",
        "(-0.280000, 1.629858, -0.141039)",
        "(-0.280000, 1.634435, -0.148775)",
        "(-0.280000, 1.638816, -0.156842)",
        "(-0.280000, 1.642966, -0.165283)",
        "(-0.280000, 1.646738, -0.173708)",
        "(-0.280000, 1.650234, -0.182613)",
        "(-0.280000, 1.653365, -0.192016)",
        "(-0.280000, 1.656029, -0.201923)",
        "(-0.280000, 1.658128, -0.212435)",
        "(-0.280000, 1.659587, -0.222933)",
        "(-0.280000, 1.660279, -0.233915)",
        "(-0.280000, 1.660085, -0.245350)",
        "(-0.280000, 1.658176, -0.256873)",
        "(-0.280000, 1.654043, -0.268036)",
        "(-0.280000, 1.649289, -0.278524)",
        "(-0.280000, 1.643684, -0.288880)",
        "(-0.280000, 1.637234, -0.298987)"
    ],
    "leftHandPositions": [
        "(-0.280000, 1.527992, 0.040205)",
        "(-0.280000, 1.515188, 0.040052)",
        "(-0.280000, 1.510872, 0.040210)",
        "(-0.280000, 1.506594, 0.040471)",
        "(-0.280000, 1.502310, 0.040837)",
        "(-0.280000, 1.498055, 0.041305)",
        "(-0.280000, 1.493865, 0.041868)",
        "(-0.280000, 1.489715, 0.042527)",
        "(-0.280000, 1.485622, 0.043277)",
        "(-0.280000, 1.481599, 0.044112)",
        "(-0.280000, 1.477642, 0.045029)",
        "(-0.280000, 1.473766, 0.046021)",
        "(-0.280000, 1.470002, 0.047075)",
        "(-0.280000, 1.466328, 0.048191)",
        "(-0.280000, 1.462767, 0.049357)",
        "(-0.280000, 1.459295, 0.050575)",
        "(-0.280000, 1.455963, 0.051821)",
        "(-0.280000, 1.452743, 0.053099)",
        "(-0.280000, 1.449648, 0.054397)",
        "(-0.280000, 1.446689, 0.055703)",
        "(-0.280000, 1.443876, 0.057006)",
        "(-0.280000, 1.441220, 0.058292)",
        "(-0.280000, 1.438694, 0.059566)",
        "(-0.280000, 1.436325, 0.060808)",
        "(-0.280000, 1.434106, 0.062013)",
        "(-0.280000, 1.432074, 0.063153)",
        "(-0.280000, 1.430204, 0.064233)",
        "(-0.280000, 1.428452, 0.065274)",
        "(-0.280000, 1.426895, 0.066221)",
        "(-0.280000, 1.425527, 0.067072)",
        "(-0.280000, 1.424372, 0.067804)",
        "(-0.280000, 1.423439, 0.068405)",
        "(-0.280000, 1.422634, 0.068930)",
        "(-0.280000, 1.422035, 0.069324)",
        "(-0.280000, 1.421670, 0.069567)",
        "(-0.280000, 1.421531, 0.069660)",
        "(-0.280000, 1.421612, 0.069605)",
        "(-0.280000, 1.421806, 0.069477)",
        "(-0.280000, 1.422209, 0.069209)",
        "(-0.280000, 1.422846, 0.068791)",
        "(-0.280000, 1.424393, 0.069281)",
        "(-0.280000, 1.426788, 0.070534)",
        "(-0.280000, 1.429246, 0.071709)",
        "(-0.280000, 1.431942, 0.072740)",
        "(-0.280000, 1.434887, 0.073642)",
        "(-0.280000, 1.438099, 0.074415)",
        "(-0.280000, 1.441528, 0.075085)",
        "(-0.280000, 1.444981, 0.075760)",
        "(-0.280000, 1.448672, 0.076324)",
        "(-0.280000, 1.452601, 0.076772)",
        "(-0.280000, 1.456781, 0.077109)",
        "(-0.280000, 1.461167, 0.077355)",
        "(-0.280000, 1.465458, 0.077634)",
        "(-0.280000, 1.469954, 0.077821)",
        "(-0.280000, 1.474599, 0.077934)",
        "(-0.280000, 1.479358, 0.077991)",
        "(-0.280000, 1.484215, 0.078000)",
        "(-0.280000, 1.488882, 0.078024)",
        "(-0.280000, 1.493605, 0.077992)",
        "(-0.280000, 1.498373, 0.077908)",
        "(-0.280000, 1.503163, 0.077773)",
        "(-0.280000, 1.507985, 0.077590)",
        "(-0.280000, 1.512655, 0.077368)",
        "(-0.280000, 1.517378, 0.077092)",
        "(-0.280000, 1.522206, 0.076769)",
        "(-0.280000, 1.527104, 0.076414)",
        "(-0.280000, 1.532079, 0.076041)",
        "(-0.280000, 1.536976, 0.075643)",
        "(-0.280000, 1.541931, 0.075247)",
        "(-0.280000, 1.546962, 0.074872)",
        "(-0.280000, 1.552070, 0.074538)",
        "(-0.280000, 1.557203, 0.074257)",
        "(-0.280000, 1.562255, 0.074017)",
        "(-0.280000, 1.567365, 0.073871)",
        "(-0.280000, 1.572503, 0.073841)",
        "(-0.280000, 1.577732, 0.073974)",
        "(-0.280000, 1.583030, 0.074302)",
        "(-0.280000, 1.588229, 0.074776)",
        "(-0.280000, 1.593566, 0.075536)",
        "(-0.280000, 1.599044, 0.076639)",
        "(-0.280000, 1.604678, 0.078143)",
        "(-0.280000, 1.610459, 0.080101)",
        "(-0.280000, 1.616032, 0.082327)",
        "(-0.280000, 1.621657, 0.085031)",
        "(-0.280000, 1.627275, 0.088217)",
        "(-0.280000, 1.632823, 0.091884)",
        "(-0.280000, 1.638230, 0.096004)",
        "(-0.280000, 1.643271, 0.100362)",
        "(-0.280000, 1.648142, 0.105158)",
        "(-0.280000, 1.652824, 0.110379)",
        "(-0.280000, 1.657271, 0.115969)",
        "(-0.280000, 1.661499, 0.121926)",
        "(-0.280000, 1.665341, 0.127944)",
        "(-0.280000, 1.668990, 0.134249)",
        "(-0.280000, 1.672456, 0.140882)",
        "(-0.280000, 1.675712, 0.147852)",
        "(-0.280000, 1.678717, 0.155135)",
        "(-0.280000, 1.681320, 0.162362)",
        "(-0.280000, 1.683653, 0.169900)",
        "(-0.280000, 1.685678, 0.177719)",
        "(-0.280000, 1.687375, 0.185870)",
        "(-0.280000, 1.688700, 0.194298)",
        "(-0.280000, 1.689584, 0.202564)",
        "(-0.280000, 1.690073, 0.211094)",
        "(-0.280000, 1.690130, 0.219843)",
        "(-0.280000, 1.689724, 0.228781)",
        "(-0.280000, 1.688825, 0.237894)",
        "(-0.280000, 1.687486, 0.246680)",
        "(-0.280000, 1.685646, 0.255577)",
        "(-0.280000, 1.683271, 0.264585)",
        "(-0.280000, 1.680346, 0.273624)",
        "(-0.280000, 1.676854, 0.282652)",
        "(-0.280000, 1.672980, 0.291211)",
        "(-0.280000, 1.668579, 0.299654)",
        "(-0.280000, 1.663634, 0.307967)",
        "(-0.280000, 1.658152, 0.316088)",
        "(-0.280000, 1.652163, 0.323943)",
        "(-0.280000, 1.645948, 0.331199)",
        "(-0.280000, 1.639289, 0.338143)",
        "(-0.280000, 1.632219, 0.344726)",
        "(-0.280000, 1.624747, 0.350932)",
        "(-0.280000, 1.616912, 0.356717)",
        "(-0.280000, 1.609046, 0.361870)",
        "(-0.280000, 1.600845, 0.366617)",
        "(-0.280000, 1.592333, 0.370929)",
        "(-0.280000, 1.583508, 0.374794)",
        "(-0.280000, 1.574416, 0.378176)",
        "(-0.280000, 1.565413, 0.380961)",
        "(-0.280000, 1.556103, 0.383283)",
        "(-0.280000, 1.546534, 0.385100)",
        "(-0.280000, 1.536698, 0.386387)",
        "(-0.280000, 1.526575, 0.387110)",
        "(-0.280000, 1.516696, 0.387234)",
        "(-0.280000, 1.506589, 0.386769)",
        "(-0.280000, 1.496279, 0.385672)",
        "(-0.280000, 1.485893, 0.383919)",
        "(-0.280000, 1.475461, 0.381482)",
        "(-0.280000, 1.465454, 0.378480)",
        "(-0.280000, 1.455514, 0.374816)",
        "(-0.280000, 1.445684, 0.370477)",
        "(-0.280000, 1.436071, 0.365486)",
        "(-0.280000, 1.426777, 0.359884)",
        "(-0.280000, 1.418150, 0.353919)",
        "(-0.280000, 1.409900, 0.347431)",
        "(-0.280000, 1.402050, 0.340434)",
        "(-0.280000, 1.394650, 0.332972)",
        "(-0.280000, 1.387745, 0.325094)",
        "(-0.280000, 1.381557, 0.317112)",
        "(-0.280000, 1.375834, 0.308750)",
        "(-0.280000, 1.370604, 0.300039)",
        "(-0.280000, 1.365888, 0.291003)",
        "(-0.280000, 1.361732, 0.281732)",
        "(-0.280000, 1.358271, 0.272623)",
        "(-0.280000, 1.355332, 0.263319)",
        "(-0.280000, 1.352932, 0.253875)",
        "(-0.280000, 1.351081, 0.244348)",
        "(-0.280000, 1.349776, 0.234738)",
        "(-0.280000, 1.349038, 0.225459)",
        "(-0.280000, 1.348808, 0.216153)",
        "(-0.280000, 1.349085, 0.206855)",
        "(-0.280000, 1.349864, 0.197619)",
        "(-0.280000, 1.351137, 0.188477)",
        "(-0.280000, 1.352823, 0.179773)",
        "(-0.280000, 1.354951, 0.171200)",
        "(-0.280000, 1.357517, 0.162755)",
        "(-0.280000, 1.360497, 0.154502)",
        "(-0.280000, 1.363881, 0.146450)",
        "(-0.280000, 1.367516, 0.138888)",
        "(-0.280000, 1.371481, 0.131576)",
        "(-0.280000, 1.375767, 0.124516)",
        "(-0.280000, 1.380373, 0.117694)",
        "(-0.280000, 1.385258, 0.111158)",
        "(-0.280000, 1.390229, 0.105119)",
        "(-0.280000, 1.395467, 0.099319)",
        "(-0.280000, 1.400927, 0.093801)",
        "(-0.280000, 1.406641, 0.088529)",
        "(-0.280000, 1.412596, 0.083518)",
        "(-0.280000, 1.418564, 0.078937)",
        "(-0.280000, 1.424855, 0.074538)",
        "(-0.280000, 1.431480, 0.070342)",
        "(-0.280000, 1.438517, 0.066331)",
        "(-0.280000, 1.446052, 0.062508)",
        "(-0.280000, 1.453646, 0.059113)",
        "(-0.280000, 1.461825, 0.055938)",
        "(-0.280000, 1.470607, 0.053052)",
        "(-0.280000, 1.480002, 0.050533)",
        "(-0.280000, 1.490014, 0.048467)",
        "(-0.280000, 1.499968, 0.047023)",
        "(-0.280000, 1.510432, 0.046144)",
        "(-0.280000, 1.521281, 0.045913)",
        "(-0.280000, 1.532369, 0.046391)",
        "(-0.280000, 1.543637, 0.047621)",
        "(-0.280000, 1.554482, 0.049530)",
        "(-0.280000, 1.565285, 0.052155)",
        "(-0.280000, 1.575987, 0.055458)",
        "(-0.280000, 1.586500, 0.059380)",
        "(-0.280000, 1.596766, 0.063868)",
        "(-0.280000, 1.606407, 0.068672)",
        "(-0.280000, 1.615815, 0.073941)",
        "(-0.280000, 1.624959, 0.079648)",
        "(-0.280000, 1.633839, 0.085787)",
        "(-0.280000, 1.642406, 0.092323)",
        "(-0.280000, 1.650441, 0.099014)",
        "(-0.280000, 1.657655, 0.106629)",
        "(-0.280000, 1.663957, 0.115051)",
        "(-0.280000, 1.669789, 0.123903)",
        "(-0.280000, 1.675115, 0.133156)",
        "(-0.280000, 1.679712, 0.142366)",
        "(-0.280000, 1.683801, 0.151924)",
        "(-0.280000, 1.687364, 0.161836)",
        "(-0.280000, 1.690352, 0.172029)",
        "(-0.280000, 1.692746, 0.182505)",
        "(-0.280000, 1.694450, 0.192754)",
        "(-0.280000, 1.695558, 0.203216)",
        "(-0.280000, 1.696044, 0.213861)",
        "(-0.280000, 1.695883, 0.224586)",
        "(-0.280000, 1.695058, 0.235405)",
        "(-0.280000, 1.693630, 0.245800)",
        "(-0.280000, 1.691567, 0.256180)",
        "(-0.280000, 1.688863, 0.266496)",
        "(-0.280000, 1.685508, 0.276721)",
        "(-0.280000, 1.681517, 0.286766)",
        "(-0.280000, 1.677095, 0.296201)",
        "(-0.280000, 1.672087, 0.305423)",
        "(-0.280000, 1.666513, 0.314371)",
        "(-0.280000, 1.660383, 0.323015)",
        "(-0.280000, 1.653726, 0.331297)",
        "(-0.280000, 1.646840, 0.338896)",
        "(-0.280000, 1.639469, 0.346134)",
        "(-0.280000, 1.631634, 0.352973)",
        "(-0.280000, 1.623361, 0.359375)",
        "(-0.280000, 1.614642, 0.365327)",
        "(-0.280000, 1.605917, 0.370561)",
        "(-0.280000, 1.596813, 0.375328)",
        "(-0.280000, 1.587340, 0.379603)",
        "(-0.280000, 1.577566, 0.383335)",
        "(-0.280000, 1.567489, 0.386510)",
        "(-0.280000, 1.557549, 0.389009)",
        "(-0.280000, 1.547352, 0.390948)",
        "(-0.280000, 1.536922, 0.392298)",
        "(-0.280000, 1.526309, 0.391708)",
        "(-0.280000, 1.515729, 0.389511)",
        "(-0.280000, 1.505706, 0.386700)",
        "(-0.280000, 1.495857, 0.383300)",
        "(-0.280000, 1.486250, 0.379318)",
        "(-0.280000, 1.476877, 0.374755)",
        "(-0.280000, 1.467836, 0.369651)",
        "(-0.280000, 1.459509, 0.364175)",
        "(-0.280000, 1.451526, 0.358241)",
        "(-0.280000, 1.443958, 0.351915)",
        "(-0.280000, 1.436845, 0.345245)",
        "(-0.280000, 1.430246, 0.338323)",
        "(-0.280000, 1.424341, 0.331352)",
        "(-0.280000, 1.418867, 0.324208)",
        "(-0.280000, 1.413819, 0.316942)",
        "(-0.280000, 1.409167, 0.309572)",
        "(-0.280000, 1.404884, 0.302110)",
        "(-0.280000, 1.401103, 0.294813)",
        "(-0.280000, 1.397606, 0.287448)",
        "(-0.280000, 1.394387, 0.280035)",
        "(-0.280000, 1.391429, 0.272578)",
        "(-0.280000, 1.388712, 0.265050)",
        "(-0.280000, 1.386316, 0.257726)",
        "(-0.280000, 1.384124, 0.250330)",
        "(-0.280000, 1.382133, 0.242831)",
        "(-0.280000, 1.380358, 0.235252)",
        "(-0.280000, 1.378810, 0.227572)",
        "(-0.280000, 1.377508, 0.220052)",
        "(-0.280000, 1.376440, 0.212414)",
        "(-0.280000, 1.375631, 0.204641)",
        "(-0.280000, 1.375109, 0.196740)",
        "(-0.280000, 1.374901, 0.188754)",
        "(-0.280000, 1.374966, 0.180969)",
        "(-0.280000, 1.375378, 0.173083)",
        "(-0.280000, 1.376168, 0.165139)",
        "(-0.280000, 1.377357, 0.157171)",
        "(-0.280000, 1.378973, 0.149217)",
        "(-0.280000, 1.380908, 0.141540)",
        "(-0.280000, 1.383291, 0.133919)",
        "(-0.280000, 1.386150, 0.126383)",
        "(-0.280000, 1.389505, 0.118968)",
        "(-0.280000, 1.393382, 0.111694)",
        "(-0.280000, 1.397566, 0.104860)",
        "(-0.280000, 1.402286, 0.098220)",
        "(-0.280000, 1.407562, 0.091803)",
        "(-0.280000, 1.413418, 0.085642)",
        "(-0.280000, 1.419869, 0.079773)",
        "(-0.280000, 1.426577, 0.074460)",
        "(-0.280000, 1.433911, 0.069458)",
        "(-0.280000, 1.441927, 0.064781)",
        "(-0.280000, 1.450618, 0.060486)",
        "(-0.280000, 1.459989, 0.056618)",
        "(-0.280000, 1.469469, 0.053396)",
        "(-0.280000, 1.479616, 0.050625)",
        "(-0.280000, 1.490484, 0.048385)",
        "(-0.280000, 1.502043, 0.046797)",
        "(-0.280000, 1.514170, 0.045986)",
        "(-0.280000, 1.526085, 0.046031)",
        "(-0.280000, 1.538437, 0.046959)",
        "(-0.280000, 1.551029, 0.048844)",
        "(-0.280000, 1.563670, 0.051722)",
        "(-0.280000, 1.576139, 0.055581)",
        "(-0.280000, 1.587875, 0.060205)",
        "(-0.280000, 1.599285, 0.065708)",
        "(-0.280000, 1.610244, 0.072036)",
        "(-0.280000, 1.620641, 0.079111)",
        "(-0.280000, 1.630437, 0.086888)",
        "(-0.280000, 1.639274, 0.095004)",
        "(-0.280000, 1.647480, 0.103675)",
        "(-0.280000, 1.655031, 0.112862)",
        "(-0.280000, 1.661862, 0.122458)",
        "(-0.280000, 1.667986, 0.132451)",
        "(-0.280000, 1.673216, 0.142439)",
        "(-0.280000, 1.677756, 0.152701)",
        "(-0.280000, 1.681610, 0.163233)",
        "(-0.280000, 1.684755, 0.173964)",
        "(-0.280000, 1.687195, 0.184898)",
        "(-0.280000, 1.688865, 0.195585)",
        "(-0.280000, 1.689858, 0.206423)",
        "(-0.280000, 1.690159, 0.217383)",
        "(-0.280000, 1.689749, 0.228432)",
        "(-0.280000, 1.688615, 0.239498)",
        "(-0.280000, 1.686838, 0.250096)",
        "(-0.280000, 1.684368, 0.260669)",
        "(-0.280000, 1.681210, 0.271127)",
        "(-0.280000, 1.677354, 0.281448)",
        "(-0.280000, 1.672818, 0.291542)",
        "(-0.280000, 1.667827, 0.300991)",
        "(-0.280000, 1.662181, 0.310219)",
        "(-0.280000, 1.655885, 0.319174)",
        "(-0.280000, 1.648950, 0.327798)",
        "(-0.280000, 1.641364, 0.336063)",
        "(-0.280000, 1.633528, 0.343563)",
        "(-0.280000, 1.625121, 0.350638)",
        "(-0.280000, 1.616168, 0.357232)",
        "(-0.280000, 1.606712, 0.363284)",
        "(-0.280000, 1.596807, 0.368738)",
        "(-0.280000, 1.586881, 0.373387)",
        "(-0.280000, 1.576613, 0.377412)",
        "(-0.280000, 1.565980, 0.380802)",
        "(-0.280000, 1.555101, 0.383500)",
        "(-0.280000, 1.544009, 0.385486)",
        "(-0.280000, 1.533136, 0.386710)",
        "(-0.280000, 1.522139, 0.387237)",
        "(-0.280000, 1.511031, 0.387048)",
        "(-0.280000, 1.499847, 0.386124)",
        "(-0.280000, 1.488681, 0.384455)",
        "(-0.280000, 1.477960, 0.382129)",
        "(-0.280000, 1.467380, 0.379109)",
        "(-0.280000, 1.457008, 0.375412)",
        "(-0.280000, 1.446904, 0.371056)",
        "(-0.280000, 1.437146, 0.366083)",
        "(-0.280000, 1.428048, 0.360699)",
        "(-0.280000, 1.419356, 0.354801)",
        "(-0.280000, 1.411144, 0.348463)",
        "(-0.280000, 1.403406, 0.341706)",
        "(-0.280000, 1.396108, 0.334516)",
        "(-0.280000, 1.389482, 0.327169)",
        "(-0.280000, 1.383304, 0.319467)",
        "(-0.280000, 1.377598, 0.311443)",
        "(-0.280000, 1.372400, 0.303165)",
        "(-0.280000, 1.367740, 0.294711)",
        "(-0.280000, 1.363740, 0.286396)",
        "(-0.280000, 1.360285, 0.278113)",
        "(-0.280000, 1.357367, 0.269951)",
        "(-0.280000, 1.354970, 0.262031)",
        "(-0.280000, 1.353053, 0.254413)",
        "(-0.280000, 1.351572, 0.247175)",
        "(-0.280000, 1.350462, 0.240289)",
        "(-0.280000, 1.349674, 0.233761)",
        "(-0.280000, 1.349162, 0.227575)",
        "(-0.280000, 1.348884, 0.221686)",
        "(-0.280000, 1.348808, 0.216132)",
        "(-0.280000, 1.348904, 0.210846)",
        "(-0.280000, 1.349147, 0.205818)",
        "(-0.280000, 1.349523, 0.200966)",
        "(-0.280000, 1.350024, 0.196239)",
        "(-0.280000, 1.350627, 0.191725)",
        "(-0.280000, 1.351352, 0.187218)",
        "(-0.280000, 1.352211, 0.182666)",
        "(-0.280000, 1.353215, 0.178041)",
        "(-0.280000, 1.354381, 0.173318)",
        "(-0.280000, 1.355639, 0.168777)",
        "(-0.280000, 1.357057, 0.164159)",
        "(-0.280000, 1.358644, 0.159476)",
        "(-0.280000, 1.360411, 0.154723)",
        "(-0.280000, 1.362374, 0.149895)",
        "(-0.280000, 1.364438, 0.145228)",
        "(-0.280000, 1.366724, 0.140457)",
        "(-0.280000, 1.369248, 0.135589)",
        "(-0.280000, 1.372021, 0.130643)",
        "(-0.280000, 1.375053, 0.125640)",
        "(-0.280000, 1.378183, 0.120849)",
        "(-0.280000, 1.381601, 0.116003)",
        "(-0.280000, 1.385359, 0.111136)",
        "(-0.280000, 1.389507, 0.106290)",
        "(-0.280000, 1.394070, 0.101518)",
        "(-0.280000, 1.398824, 0.097119)",
        "(-0.280000, 1.404063, 0.092816)",
        "(-0.280000, 1.409805, 0.088653)",
        "(-0.280000, 1.416098, 0.084644)",
        "(-0.280000, 1.422947, 0.080839)",
        "(-0.280000, 1.429943, 0.077554)",
        "(-0.280000, 1.437550, 0.074490)",
        "(-0.280000, 1.445762, 0.071706)",
        "(-0.280000, 1.454618, 0.069249)",
        "(-0.280000, 1.464118, 0.067194)",
        "(-0.280000, 1.473549, 0.065832)",
        "(-0.280000, 1.483523, 0.064959)",
        "(-0.280000, 1.493992, 0.064661)",
        "(-0.280000, 1.504844, 0.065015)",
        "(-0.280000, 1.516014, 0.066090)",
        "(-0.280000, 1.526770, 0.067915)",
        "(-0.280000, 1.537623, 0.070463)",
        "(-0.280000, 1.548437, 0.073753)",
        "(-0.280000, 1.559091, 0.077771)",
        "(-0.280000, 1.569473, 0.082489)",
        "(-0.280000, 1.579118, 0.087688)",
        "(-0.280000, 1.588396, 0.093448)",
        "(-0.280000, 1.597248, 0.099714)",
        "(-0.280000, 1.605661, 0.106453)",
        "(-0.280000, 1.613594, 0.113600)",
        "(-0.280000, 1.620834, 0.120899)",
        "(-0.280000, 1.627660, 0.128554)",
        "(-0.280000, 1.634048, 0.136525)",
        "(-0.280000, 1.640017, 0.144833)",
        "(-0.280000, 1.645546, 0.153457)",
        "(-0.280000, 1.650500, 0.162093)",
        "(-0.280000, 1.655060, 0.171110)",
        "(-0.280000, 1.659174, 0.180480)",
        "(-0.280000, 1.662807, 0.190209)",
        "(-0.280000, 1.665918, 0.200317)",
        "(-0.280000, 1.668430, 0.210335)",
        "(-0.280000, 1.670371, 0.220678)",
        "(-0.280000, 1.671688, 0.231335)",
        "(-0.280000, 1.672329, 0.242215)",
        "(-0.280000, 1.672255, 0.253271)",
        "(-0.280000, 1.671551, 0.264074)",
        "(-0.280000, 1.670117, 0.274949)",
        "(-0.280000, 1.667915, 0.285883)",
        "(-0.280000, 1.664925, 0.296793)",
        "(-0.280000, 1.661136, 0.307614)",
        "(-0.280000, 1.656803, 0.317942)",
        "(-0.280000, 1.651684, 0.328120)",
        "(-0.280000, 1.645772, 0.338097)",
        "(-0.280000, 1.638438, 0.347082)",
        "(-0.280000, 1.629618, 0.354606)",
        "(-0.280000, 1.620663, 0.361299)",
        "(-0.280000, 1.611274, 0.367429)",
        "(-0.280000, 1.601526, 0.372944)",
        "(-0.280000, 1.591398, 0.377853)",
        "(-0.280000, 1.581010, 0.382096)",
        "(-0.280000, 1.570750, 0.385555)",
        "(-0.280000, 1.560143, 0.388416)",
        "(-0.280000, 1.549412, 0.390606)",
        "(-0.280000, 1.538504, 0.392134)",
        "(-0.280000, 1.527466, 0.392980)",
        "(-0.280000, 1.516743, 0.393140)",
        "(-0.280000, 1.505947, 0.392641)",
        "(-0.280000, 1.495106, 0.391470)",
        "(-0.280000, 1.484309, 0.389622)",
        "(-0.280000, 1.473608, 0.387097)",
        "(-0.280000, 1.463367, 0.384007)",
        "(-0.280000, 1.453287, 0.380283)",
        "(-0.280000, 1.443402, 0.375929)",
        "(-0.280000, 1.433795, 0.370976)",
        "(-0.280000, 1.424526, 0.365455)",
        "(-0.280000, 1.415904, 0.359590)",
        "(-0.280000, 1.407668, 0.353247)",
        "(-0.280000, 1.399836, 0.346446)",
        "(-0.280000, 1.392436, 0.339216)",
        "(-0.280000, 1.385508, 0.331607)",
        "(-0.280000, 1.379249, 0.323887)",
        "(-0.280000, 1.373439, 0.315834)",
        "(-0.280000, 1.368108, 0.307497)",
        "(-0.280000, 1.363255, 0.298880)",
        "(-0.280000, 1.358907, 0.290036)",
        "(-0.280000, 1.355181, 0.281272)",
        "(-0.280000, 1.351928, 0.272308)",
        "(-0.280000, 1.349162, 0.263174)",
        "(-0.280000, 1.346889, 0.253883)",
        "(-0.280000, 1.345120, 0.244470)",
        "(-0.280000, 1.344489, 0.235256)",
        "(-0.280000, 1.344950, 0.225978)",
        "(-0.280000, 1.345749, 0.216767)",
        "(-0.280000, 1.346870, 0.207630)",
        "(-0.280000, 1.348309, 0.198554)",
        "(-0.280000, 1.350020, 0.189847)",
        "(-0.280000, 1.352029, 0.181189)",
        "(-0.280000, 1.354373, 0.172521)",
        "(-0.280000, 1.357084, 0.163862)",
        "(-0.280000, 1.360223, 0.155185)",
        "(-0.280000, 1.363671, 0.146918)",
        "(-0.280000, 1.367634, 0.138676)",
        "(-0.280000, 1.372176, 0.130509)",
        "(-0.280000, 1.377348, 0.122477)",
        "(-0.280000, 1.383177, 0.114658)",
        "(-0.280000, 1.389362, 0.107502)",
        "(-0.280000, 1.396233, 0.100611)",
        "(-0.280000, 1.403756, 0.094098)",
        "(-0.280000, 1.411929, 0.088020)",
        "(-0.280000, 1.420750, 0.082429)",
        "(-0.280000, 1.429717, 0.077699)",
        "(-0.280000, 1.439277, 0.073508)",
        "(-0.280000, 1.449342, 0.069939)",
        "(-0.280000, 1.459869, 0.067047)",
        "(-0.280000, 1.470791, 0.064888)",
        "(-0.280000, 1.481477, 0.063640)",
        "(-0.280000, 1.492425, 0.063120)",
        "(-0.280000, 1.503546, 0.063363)",
        "(-0.280000, 1.514700, 0.064385)",
        "(-0.280000, 1.525288, 0.066162)",
        "(-0.280000, 1.535778, 0.068631)",
        "(-0.280000, 1.546054, 0.071759)",
        "(-0.280000, 1.556069, 0.075515)",
        "(-0.280000, 1.565760, 0.079850)",
        "(-0.280000, 1.575087, 0.084718)",
        "(-0.280000, 1.583691, 0.089905)",
        "(-0.280000, 1.591939, 0.095499)",
        "(-0.280000, 1.599799, 0.101453)",
        "(-0.280000, 1.607288, 0.107745)",
        "(-0.280000, 1.614399, 0.114342)",
        "(-0.280000, 1.620911, 0.120982)",
        "(-0.280000, 1.627121, 0.127896)",
        "(-0.280000, 1.633025, 0.135081)",
        "(-0.280000, 1.638633, 0.142558)",
        "(-0.280000, 1.643932, 0.150330)",
        "(-0.280000, 1.648758, 0.158080)",
        "(-0.280000, 1.653313, 0.166198)",
        "(-0.280000, 1.657556, 0.174715)",
        "(-0.280000, 1.661448, 0.183669)",
        "(-0.280000, 1.664938, 0.193115)",
        "(-0.280000, 1.667901, 0.202562)",
        "(-0.280000, 1.670371, 0.212491)",
        "(-0.280000, 1.672270, 0.222920)",
        "(-0.280000, 1.673504, 0.233807)",
        "(-0.280000, 1.673987, 0.245109)",
        "(-0.280000, 1.673773, 0.256265)",
        "(-0.280000, 1.672726, 0.267708)",
        "(-0.280000, 1.670774, 0.279397)",
        "(-0.280000, 1.667880, 0.291183)",
        "(-0.280000, 1.664019, 0.302964)",
        "(-0.280000, 1.659449, 0.314256)",
        "(-0.280000, 1.653930, 0.325389)",
        "(-0.280000, 1.647462, 0.336220)",
        "(-0.280000, 1.639528, 0.346080)",
        "(-0.280000, 1.629958, 0.354334)",
        "(-0.280000, 1.620183, 0.361634)",
        "(-0.280000, 1.609897, 0.368258)",
        "(-0.280000, 1.599170, 0.374158)",
        "(-0.280000, 1.588048, 0.379306)",
        "(-0.280000, 1.576429, 0.383727)",
        "(-0.280000, 1.565073, 0.387174)",
        "(-0.280000, 1.553456, 0.389862)",
        "(-0.280000, 1.541656, 0.391763)",
        "(-0.280000, 1.529712, 0.392864)",
        "(-0.280000, 1.517667, 0.393151)",
        "(-0.280000, 1.506016, 0.392646)",
        "(-0.280000, 1.494362, 0.391365)",
        "(-0.280000, 1.482684, 0.389283)",
        "(-0.280000, 1.471063, 0.386392)",
        "(-0.280000, 1.459587, 0.382692)",
        "(-0.280000, 1.448683, 0.378345)",
        "(-0.280000, 1.437973, 0.373222)",
        "(-0.280000, 1.427537, 0.367323)",
        "(-0.280000, 1.418571, 0.359129)",
        "(-0.280000, 1.410244, 0.350316)",
        "(-0.280000, 1.402923, 0.341256)",
        "(-0.280000, 1.396297, 0.331805)",
        "(-0.280000, 1.390373, 0.322033)",
        "(-0.280000, 1.385126, 0.311980)",
        "(-0.280000, 1.380554, 0.301725)",
        "(-0.280000, 1.376838, 0.291696)",
        "(-0.280000, 1.373709, 0.281590)",
        "(-0.280000, 1.371134, 0.271446)",
        "(-0.280000, 1.369084, 0.261284)",
        "(-0.280000, 1.367534, 0.251162)",
        "(-0.280000, 1.366510, 0.241444)",
        "(-0.280000, 1.365870, 0.231726)",
        "(-0.280000, 1.365602, 0.222064)",
        "(-0.280000, 1.365684, 0.212475)",
        "(-0.280000, 1.366103, 0.202902)",
        "(-0.280000, 1.366795, 0.193733)",
        "(-0.280000, 1.367774, 0.184561)",
        "(-0.280000, 1.369048, 0.175382)",
        "(-0.280000, 1.370633, 0.166189)",
        "(-0.280000, 1.372549, 0.156987)",
        "(-0.280000, 1.374678, 0.148073)",
        "(-0.280000, 1.377163, 0.139145)",
        "(-0.280000, 1.380049, 0.130197)",
        "(-0.280000, 1.383370, 0.121282)",
        "(-0.280000, 1.387193, 0.112395)",
        "(-0.280000, 1.391331, 0.103853)",
        "(-0.280000, 1.396057, 0.095404)",
        "(-0.280000, 1.401391, 0.087086)",
        "(-0.280000, 1.407989, 0.079652)",
        "(-0.280000, 1.415936, 0.073547)",
        "(-0.280000, 1.423971, 0.068061)",
        "(-0.280000, 1.432489, 0.062917)",
        "(-0.280000, 1.441440, 0.058183)",
        "(-0.280000, 1.450853, 0.053883)",
        "(-0.280000, 1.460686, 0.050077)",
        "(-0.280000, 1.470487, 0.046934)",
        "(-0.280000, 1.480693, 0.044314)",
        "(-0.280000, 1.491271, 0.042268)",
        "(-0.280000, 1.502162, 0.040852)",
        "(-0.280000, 1.513322, 0.040108)",
        "(-0.280000, 1.524180, 0.040062)",
        "(-0.280000, 1.535208, 0.040701)",
        "(-0.280000, 1.546332, 0.042053)",
        "(-0.280000, 1.557437, 0.044127)",
        "(-0.280000, 1.568447, 0.046924)",
        "(-0.280000, 1.578914, 0.050301)",
        "(-0.280000, 1.589214, 0.054351)",
        "(-0.280000, 1.599271, 0.059054)",
        "(-0.280000, 1.609002, 0.064373)",
        "(-0.280000, 1.618397, 0.070304)",
        "(-0.280000, 1.627080, 0.076567)",
        "(-0.280000, 1.635342, 0.083323)",
        "(-0.280000, 1.643166, 0.090551)",
        "(-0.280000, 1.650520, 0.098216)",
        "(-0.280000, 1.657380, 0.106283)",
        "(-0.280000, 1.663514, 0.114423)",
        "(-0.280000, 1.669186, 0.122932)",
        "(-0.280000, 1.674360, 0.131763)",
        "(-0.280000, 1.679037, 0.140927)",
        "(-0.280000, 1.683207, 0.150434)",
        "(-0.280000, 1.686711, 0.159872)",
        "(-0.280000, 1.689725, 0.169689)",
        "(-0.280000, 1.692204, 0.179856)",
        "(-0.280000, 1.694107, 0.190359)",
        "(-0.280000, 1.695393, 0.201201)",
        "(-0.280000, 1.695409, 0.211811)",
        "(-0.280000, 1.694168, 0.222576)",
        "(-0.280000, 1.692403, 0.233402)",
        "(-0.280000, 1.690105, 0.244227)",
        "(-0.280000, 1.687263, 0.255004)",
        "(-0.280000, 1.683999, 0.265238)",
        "(-0.280000, 1.680238, 0.275334)",
        "(-0.280000, 1.675951, 0.285292)",
        "(-0.280000, 1.671132, 0.295041)",
        "(-0.280000, 1.665773, 0.304518)",
        "(-0.280000, 1.660085, 0.313337)",
        "(-0.280000, 1.653838, 0.321854)",
        "(-0.280000, 1.647071, 0.330047)",
        "(-0.280000, 1.639845, 0.337892)",
        "(-0.280000, 1.632208, 0.345370)",
        "(-0.280000, 1.624515, 0.352231)",
        "(-0.280000, 1.616446, 0.358791)",
        "(-0.280000, 1.608062, 0.365003)",
        "(-0.280000, 1.599309, 0.370892)",
        "(-0.280000, 1.590185, 0.376428)",
        "(-0.280000, 1.581106, 0.381427)",
        "(-0.280000, 1.571430, 0.385347)",
        "(-0.280000, 1.561276, 0.388144)",
        "(-0.280000, 1.550829, 0.390357)",
        "(-0.280000, 1.540130, 0.391950)",
        "(-0.280000, 1.529679, 0.392866)",
        "(-0.280000, 1.518983, 0.393160)",
        "(-0.280000, 1.508045, 0.392790)",
        "(-0.280000, 1.496978, 0.391721)",
        "(-0.280000, 1.485855, 0.389929)",
        "(-0.280000, 1.475181, 0.387513)",
        "(-0.280000, 1.464570, 0.384405)",
        "(-0.280000, 1.454025, 0.380580)",
        "(-0.280000, 1.443624, 0.376036)",
        "(-0.280000, 1.433427, 0.370771)",
        "(-0.280000, 1.423846, 0.365019)",
        "(-0.280000, 1.414489, 0.358555)",
        "(-0.280000, 1.405440, 0.351394)",
        "(-0.280000, 1.396778, 0.343560)",
        "(-0.280000, 1.388619, 0.335134)",
        "(-0.280000, 1.381259, 0.326464)",
        "(-0.280000, 1.374405, 0.317241)",
        "(-0.280000, 1.368139, 0.307549)",
        "(-0.280000, 1.362476, 0.297382)",
        "(-0.280000, 1.357474, 0.286818)",
        "(-0.280000, 1.353302, 0.276282)",
        "(-0.280000, 1.349782, 0.265386)",
        "(-0.280000, 1.346961, 0.254215)",
        "(-0.280000, 1.344862, 0.242802)",
        "(-0.280000, 1.343508, 0.231178)",
        "(-0.280000, 1.342934, 0.219859)",
        "(-0.280000, 1.343092, 0.208422)",
        "(-0.280000, 1.343997, 0.196964)",
        "(-0.280000, 1.345642, 0.185601)",
        "(-0.280000, 1.348018, 0.174390)",
        "(-0.280000, 1.350981, 0.163784)",
        "(-0.280000, 1.354596, 0.153395)",
        "(-0.280000, 1.358846, 0.143258)",
        "(-0.280000, 1.364858, 0.134075)",
        "(-0.280000, 1.372201, 0.125879)",
        "(-0.280000, 1.379737, 0.118594)",
        "(-0.280000, 1.387596, 0.111909)",
        "(-0.280000, 1.395783, 0.105836)",
        "(-0.280000, 1.404303, 0.100398)",
        "(-0.280000, 1.413081, 0.095657)",
        "(-0.280000, 1.421796, 0.091850)",
        "(-0.280000, 1.430716, 0.088695)",
        "(-0.280000, 1.439775, 0.086201)",
        "(-0.280000, 1.448953, 0.084356)",
        "(-0.280000, 1.458197, 0.083144)",
        "(-0.280000, 1.467110, 0.082690)",
        "(-0.280000, 1.476043, 0.082776)",
        "(-0.280000, 1.484924, 0.083383)",
        "(-0.280000, 1.493721, 0.084485)",
        "(-0.280000, 1.502390, 0.086058)",
        "(-0.280000, 1.510531, 0.088081)",
        "(-0.280000, 1.518526, 0.090449)",
        "(-0.280000, 1.526344, 0.093133)",
        "(-0.280000, 1.533952, 0.096088)",
        "(-0.280000, 1.541325, 0.099277)",
        "(-0.280000, 1.548206, 0.102597)",
        "(-0.280000, 1.554918, 0.106055)",
        "(-0.280000, 1.561467, 0.109632)",
        "(-0.280000, 1.567849, 0.113298)",
        "(-0.280000, 1.574132, 0.117065)",
        "(-0.280000, 1.580106, 0.120791)",
        "(-0.280000, 1.586045, 0.124606)",
        "(-0.280000, 1.591992, 0.128553)",
        "(-0.280000, 1.597950, 0.132655)",
        "(-0.280000, 1.603925, 0.136952)",
        "(-0.280000, 1.609734, 0.141271)",
        "(-0.280000, 1.615593, 0.145872)",
        "(-0.280000, 1.621454, 0.150785)",
        "(-0.280000, 1.627301, 0.156068)",
        "(-0.280000, 1.633069, 0.161740)",
        "(-0.280000, 1.638603, 0.167572)",
        "(-0.280000, 1.644002, 0.173875)",
        "(-0.280000, 1.649181, 0.180659)",
        "(-0.280000, 1.654075, 0.187946)",
        "(-0.280000, 1.658612, 0.195748)",
        "(-0.280000, 1.662670, 0.203698)",
        "(-0.280000, 1.666249, 0.212125)",
        "(-0.280000, 1.669278, 0.221012)",
        "(-0.280000, 1.671680, 0.230265)",
        "(-0.280000, 1.673409, 0.239825)",
        "(-0.280000, 1.674500, 0.249282)",
        "(-0.280000, 1.674893, 0.258900)",
        "(-0.280000, 1.674578, 0.268648)",
        "(-0.280000, 1.673561, 0.278430)",
        "(-0.280000, 1.671868, 0.288195)",
        "(-0.280000, 1.669695, 0.297619)",
        "(-0.280000, 1.666947, 0.306984)",
        "(-0.280000, 1.663626, 0.316270)",
        "(-0.280000, 1.658967, 0.324863)",
        "(-0.280000, 1.652819, 0.332349)",
        "(-0.280000, 1.646547, 0.339200)",
        "(-0.280000, 1.639915, 0.345720)",
        "(-0.280000, 1.632941, 0.351888)",
        "(-0.280000, 1.625625, 0.357700)",
        "(-0.280000, 1.618006, 0.363121)",
        "(-0.280000, 1.610398, 0.367958)",
        "(-0.280000, 1.602505, 0.372427)",
        "(-0.280000, 1.594347, 0.376506)",
        "(-0.280000, 1.585893, 0.380198)",
        "(-0.280000, 1.577125, 0.383488)",
        "(-0.280000, 1.568450, 0.386236)",
        "(-0.280000, 1.559522, 0.388562)",
        "(-0.280000, 1.550348, 0.390443)",
        "(-0.280000, 1.540933, 0.391853)",
        "(-0.280000, 1.531309, 0.392764)",
        "(-0.280000, 1.521804, 0.393146)",
        "(-0.280000, 1.512222, 0.393011)",
        "(-0.280000, 1.502501, 0.392342)",
        "(-0.280000, 1.492700, 0.391118)",
        "(-0.280000, 1.482838, 0.389316)",
        "(-0.280000, 1.473325, 0.387021)",
        "(-0.280000, 1.463806, 0.384153)",
        "(-0.280000, 1.454308, 0.380692)",
        "(-0.280000, 1.444877, 0.376626)",
        "(-0.280000, 1.435563, 0.371944)",
        "(-0.280000, 1.426791, 0.366875)",
        "(-0.280000, 1.418193, 0.361220)",
        "(-0.280000, 1.409850, 0.355003)",
        "(-0.280000, 1.401799, 0.348227)",
        "(-0.280000, 1.394131, 0.340948)",
        "(-0.280000, 1.387177, 0.333522)",
        "(-0.280000, 1.380640, 0.325681)",
        "(-0.280000, 1.374575, 0.317487)",
        "(-0.280000, 1.368993, 0.308955)",
        "(-0.280000, 1.363917, 0.300123)",
        "(-0.280000, 1.360068, 0.291136)",
        "(-0.280000, 1.357310, 0.281772)",
        "(-0.280000, 1.354956, 0.272387)",
        "(-0.280000, 1.352993, 0.263019)",
        "(-0.280000, 1.351408, 0.253679)",
        "(-0.280000, 1.350241, 0.244682)",
        "(-0.280000, 1.349403, 0.235716)",
        "(-0.280000, 1.348899, 0.226776)",
        "(-0.280000, 1.348746, 0.217869)",
        "(-0.280000, 1.348968, 0.208991)",
        "(-0.280000, 1.349568, 0.200486)",
        "(-0.280000, 1.350579, 0.192054)",
        "(-0.280000, 1.352000, 0.183722)",
        "(-0.280000, 1.353835, 0.175458)",
        "(-0.280000, 1.356063, 0.167347)",
        "(-0.280000, 1.358578, 0.159662)",
        "(-0.280000, 1.361451, 0.152112)",
        "(-0.280000, 1.364673, 0.144718)",
        "(-0.280000, 1.368238, 0.137491)",
        "(-0.280000, 1.372112, 0.130487)",
        "(-0.280000, 1.376123, 0.123963)",
        "(-0.280000, 1.380406, 0.117647)",
        "(-0.280000, 1.384971, 0.111524)",
        "(-0.280000, 1.389833, 0.105580)",
        "(-0.280000, 1.395035, 0.099777)",
        "(-0.280000, 1.400312, 0.094398)",
        "(-0.280000, 1.405928, 0.089161)",
        "(-0.280000, 1.411927, 0.084059)",
        "(-0.280000, 1.418340, 0.079102)",
        "(-0.280000, 1.425202, 0.074308)",
        "(-0.280000, 1.432144, 0.069944)",
        "(-0.280000, 1.439565, 0.065771)",
        "(-0.280000, 1.447528, 0.061813)",
        "(-0.280000, 1.455996, 0.058151)",
        "(-0.280000, 1.465035, 0.054822)",
        "(-0.280000, 1.474103, 0.052047)",
        "(-0.280000, 1.483697, 0.049698)",
        "(-0.280000, 1.493793, 0.047848)",
        "(-0.280000, 1.504320, 0.046579)",
        "(-0.280000, 1.515239, 0.045956)",
        "(-0.280000, 1.525931, 0.046025)",
        "(-0.280000, 1.536956, 0.046800)",
        "(-0.280000, 1.548176, 0.048332)",
        "(-0.280000, 1.559500, 0.050661)",
        "(-0.280000, 1.570804, 0.053802)",
        "(-0.280000, 1.581505, 0.057571)",
        "(-0.280000, 1.592072, 0.062109)",
        "(-0.280000, 1.602407, 0.067401)",
        "(-0.280000, 1.612443, 0.073440)",
        "(-0.280000, 1.622133, 0.080221)",
        "(-0.280000, 1.630997, 0.087369)",
        "(-0.280000, 1.639452, 0.095179)",
        "(-0.280000, 1.647437, 0.103627)",
        "(-0.280000, 1.654871, 0.112653)",
        "(-0.280000, 1.661704, 0.122219)",
        "(-0.280000, 1.667656, 0.131871)",
        "(-0.280000, 1.672975, 0.141941)",
        "(-0.280000, 1.677639, 0.152412)",
        "(-0.280000, 1.681586, 0.163161)",
        "(-0.280000, 1.684778, 0.174052)",
        "(-0.280000, 1.687150, 0.184663)",
        "(-0.280000, 1.688844, 0.195349)",
        "(-0.280000, 1.689903, 0.206058)",
        "(-0.280000, 1.690373, 0.216768)",
        "(-0.280000, 1.690296, 0.227389)",
        "(-0.280000, 1.689757, 0.237550)",
        "(-0.280000, 1.688775, 0.247666)",
        "(-0.280000, 1.687356, 0.257745)",
        "(-0.280000, 1.685496, 0.267805)",
        "(-0.280000, 1.683200, 0.277793)",
        "(-0.280000, 1.680601, 0.287383)",
        "(-0.280000, 1.676869, 0.296646)",
        "(-0.280000, 1.672066, 0.305458)",
        "(-0.280000, 1.666736, 0.314036)",
        "(-0.280000, 1.660865, 0.322373)",
        "(-0.280000, 1.654748, 0.330089)",
        "(-0.280000, 1.648110, 0.337560)",
        "(-0.280000, 1.640958, 0.344739)",
        "(-0.280000, 1.633352, 0.351543)",
        "(-0.280000, 1.625280, 0.357959)",
        "(-0.280000, 1.617101, 0.363725)",
        "(-0.280000, 1.608528, 0.369066)",
        "(-0.280000, 1.599577, 0.373952)",
        "(-0.280000, 1.590293, 0.378342)",
        "(-0.280000, 1.580711, 0.382206)",
        "(-0.280000, 1.571229, 0.385409)",
        "(-0.280000, 1.561532, 0.388082)",
        "(-0.280000, 1.551615, 0.390213)",
        "(-0.280000, 1.541516, 0.391781)",
        "(-0.280000, 1.531314, 0.392764)",
        "(-0.280000, 1.521390, 0.393150)",
        "(-0.280000, 1.511382, 0.392975)",
        "(-0.280000, 1.501372, 0.392229)",
        "(-0.280000, 1.491407, 0.390914)",
        "(-0.280000, 1.481504, 0.389028)",
        "(-0.280000, 1.472010, 0.386659)",
        "(-0.280000, 1.462589, 0.383744)",
        "(-0.280000, 1.453318, 0.380296)",
        "(-0.280000, 1.444179, 0.376298)",
        "(-0.280000, 1.435194, 0.371744)",
        "(-0.280000, 1.426746, 0.366848)",
        "(-0.280000, 1.418529, 0.361455)",
        "(-0.280000, 1.410598, 0.355593)",
        "(-0.280000, 1.403017, 0.349305)",
        "(-0.280000, 1.395827, 0.342635)",
        "(-0.280000, 1.389253, 0.335830)",
        "(-0.280000, 1.383075, 0.328710)",
        "(-0.280000, 1.377252, 0.321226)",
        "(-0.280000, 1.372927, 0.312691)",
        "(-0.280000, 1.369923, 0.303474)",
        "(-0.280000, 1.367619, 0.294475)",
        "(-0.280000, 1.365819, 0.285456)",
        "(-0.280000, 1.364480, 0.276446)",
        "(-0.280000, 1.363559, 0.267489)",
        "(-0.280000, 1.363010, 0.258632)",
        "(-0.280000, 1.362846, 0.250160)",
        "(-0.280000, 1.362931, 0.241746)",
        "(-0.280000, 1.363247, 0.233504)",
        "(-0.280000, 1.363761, 0.225457)",
        "(-0.280000, 1.364434, 0.217613)",
        "(-0.280000, 1.365226, 0.210197)",
        "(-0.280000, 1.366096, 0.202973)",
        "(-0.280000, 1.367023, 0.195919)",
        "(-0.280000, 1.368001, 0.188966)",
        "(-0.280000, 1.369034, 0.182063)",
        "(-0.280000, 1.370066, 0.175430)",
        "(-0.280000, 1.371161, 0.168786)",
        "(-0.280000, 1.372352, 0.162075)",
        "(-0.280000, 1.373663, 0.155313)",
        "(-0.280000, 1.375134, 0.148472)",
        "(-0.280000, 1.376692, 0.141748)",
        "(-0.280000, 1.378484, 0.134915)",
        "(-0.280000, 1.380557, 0.127966)",
        "(-0.280000, 1.382933, 0.120963)",
        "(-0.280000, 1.385650, 0.113920)",
        "(-0.280000, 1.388539, 0.107110)",
        "(-0.280000, 1.391801, 0.100329)",
        "(-0.280000, 1.395469, 0.093606)",
        "(-0.280000, 1.399602, 0.086943)",
        "(-0.280000, 1.405389, 0.081810)",
        "(-0.280000, 1.411201, 0.077098)",
        "(-0.280000, 1.417356, 0.072530)",
        "(-0.280000, 1.423816, 0.068161)",
        "(-0.280000, 1.430658, 0.063968)",
        "(-0.280000, 1.437896, 0.059979)",
        "(-0.280000, 1.445120, 0.056422)",
        "(-0.280000, 1.452826, 0.053065)",
        "(-0.280000, 1.460989, 0.049970)",
        "(-0.280000, 1.469701, 0.047163)",
        "(-0.280000, 1.479033, 0.044696)",
        "(-0.280000, 1.488286, 0.042778)",
        "(-0.280000, 1.498154, 0.041293)",
        "(-0.280000, 1.508610, 0.040335)",
        "(-0.280000, 1.519642, 0.040000)",
        "(-0.280000, 1.531117, 0.040384)",
        "(-0.280000, 1.542241, 0.041473)",
        "(-0.280000, 1.553656, 0.043338)",
        "(-0.280000, 1.565265, 0.046038)",
        "(-0.280000, 1.576443, 0.050904)",
        "(-0.280000, 1.587032, 0.057353)",
        "(-0.280000, 1.596606, 0.064321)",
        "(-0.280000, 1.605677, 0.071927)",
        "(-0.280000, 1.614206, 0.080140)",
        "(-0.280000, 1.622107, 0.088896)",
        "(-0.280000, 1.629329, 0.098123)",
        "(-0.280000, 1.635515, 0.107412)",
        "(-0.280000, 1.641051, 0.117043)",
        "(-0.280000, 1.645894, 0.126913)",
        "(-0.280000, 1.650048, 0.136976)",
        "(-0.280000, 1.653535, 0.147190)",
        "(-0.280000, 1.656203, 0.157144)",
        "(-0.280000, 1.658294, 0.167191)",
        "(-0.280000, 1.659816, 0.177280)",
        "(-0.280000, 1.660784, 0.187397)",
        "(-0.280000, 1.661207, 0.197530)",
        "(-0.280000, 1.661072, 0.207234)",
        "(-0.280000, 1.660468, 0.216900)",
        "(-0.280000, 1.659401, 0.226533)",
        "(-0.280000, 1.657879, 0.236089)",
        "(-0.280000, 1.655909, 0.245543)",
        "(-0.280000, 1.653588, 0.254565)",
        "(-0.280000, 1.650873, 0.263467)",
        "(-0.280000, 1.647748, 0.272285)",
        "(-0.280000, 1.644222, 0.280962)",
        "(-0.280000, 1.640283, 0.289503)",
        "(-0.280000, 1.636089, 0.297652)",
        "(-0.280000, 1.631473, 0.305673)",
        "(-0.280000, 1.626397, 0.313564)",
        "(-0.280000, 1.620843, 0.321291)",
        "(-0.280000, 1.614792, 0.328807)",
        "(-0.280000, 1.608492, 0.335876)",
        "(-0.280000, 1.601651, 0.342705)",
        "(-0.280000, 1.594238, 0.349236)",
        "(-0.280000, 1.586194, 0.355430)",
        "(-0.280000, 1.577582, 0.361169)",
        "(-0.280000, 1.568802, 0.366254)",
        "(-0.280000, 1.559402, 0.370815)",
        "(-0.280000, 1.549406, 0.374752)",
        "(-0.280000, 1.538896, 0.377968)",
        "(-0.280000, 1.527972, 0.380382)",
        "(-0.280000, 1.517161, 0.381929)",
        "(-0.280000, 1.506115, 0.382610)",
        "(-0.280000, 1.494959, 0.382395)",
        "(-0.280000, 1.483839, 0.381274)",
        "(-0.280000, 1.472844, 0.379258)",
        "(-0.280000, 1.462407, 0.376493)",
        "(-0.280000, 1.452264, 0.372943)",
        "(-0.280000, 1.442467, 0.368654)",
        "(-0.280000, 1.433103, 0.363707)",
        "(-0.280000, 1.424446, 0.358339)",
        "(-0.280000, 1.416191, 0.352452)",
        "(-0.280000, 1.408308, 0.346093)",
        "(-0.280000, 1.400783, 0.339312)",
        "(-0.280000, 1.393582, 0.332130)",
        "(-0.280000, 1.386732, 0.324611)",
        "(-0.280000, 1.380422, 0.317051)",
        "(-0.280000, 1.374393, 0.309178)",
        "(-0.280000, 1.368656, 0.300998)",
        "(-0.280000, 1.363208, 0.292486)",
        "(-0.280000, 1.358083, 0.283659)",
        "(-0.280000, 1.353441, 0.274901)",
        "(-0.280000, 1.349859, 0.265650)",
        "(-0.280000, 1.347383, 0.256102)",
        "(-0.280000, 1.345456, 0.246494)",
        "(-0.280000, 1.344068, 0.236822)",
        "(-0.280000, 1.343242, 0.227504)",
        "(-0.280000, 1.342911, 0.218219)",
        "(-0.280000, 1.343067, 0.208980)",
        "(-0.280000, 1.343701, 0.199816)",
        "(-0.280000, 1.344802, 0.190762)",
        "(-0.280000, 1.346295, 0.182138)",
        "(-0.280000, 1.348207, 0.173632)",
        "(-0.280000, 1.350526, 0.165259)",
        "(-0.280000, 1.353230, 0.157082)",
        "(-0.280000, 1.356304, 0.149106)",
        "(-0.280000, 1.359613, 0.141602)",
        "(-0.280000, 1.363250, 0.134291)",
        "(-0.280000, 1.367211, 0.127174)",
        "(-0.280000, 1.371503, 0.120237)",
        "(-0.280000, 1.376103, 0.113515)",
        "(-0.280000, 1.380823, 0.107247)",
        "(-0.280000, 1.385840, 0.101168)",
        "(-0.280000, 1.391158, 0.095283)",
        "(-0.280000, 1.396760, 0.089618)",
        "(-0.280000, 1.402633, 0.084193)",
        "(-0.280000, 1.408515, 0.079225)",
        "(-0.280000, 1.414686, 0.074461)",
        "(-0.280000, 1.421121, 0.069934)",
        "(-0.280000, 1.427842, 0.065642)",
        "(-0.280000, 1.434873, 0.061591)",
        "(-0.280000, 1.441881, 0.057967)",
        "(-0.280000, 1.449218, 0.054582)",
        "(-0.280000, 1.456934, 0.051450)",
        "(-0.280000, 1.465019, 0.048610)",
        "(-0.280000, 1.473478, 0.046099)",
        "(-0.280000, 1.481878, 0.044051)",
        "(-0.280000, 1.490670, 0.042367)",
        "(-0.280000, 1.499844, 0.041096)",
        "(-0.280000, 1.509391, 0.041611)",
        "(-0.280000, 1.519078, 0.043609)",
        "(-0.280000, 1.528301, 0.046131)",
        "(-0.280000, 1.537540, 0.049166)",
        "(-0.280000, 1.546746, 0.052736)",
        "(-0.280000, 1.555867, 0.056859)",
        "(-0.280000, 1.564778, 0.061511)",
        "(-0.280000, 1.573003, 0.066524)",
        "(-0.280000, 1.581016, 0.072012)",
        "(-0.280000, 1.588753, 0.077938)",
        "(-0.280000, 1.596187, 0.084291)",
        "(-0.280000, 1.603268, 0.091022)",
        "(-0.280000, 1.609660, 0.097866)",
        "(-0.280000, 1.615795, 0.105083)",
        "(-0.280000, 1.621638, 0.112647)",
        "(-0.280000, 1.627166, 0.120550)",
        "(-0.280000, 1.632365, 0.128795)",
        "(-0.280000, 1.636950, 0.136979)",
        "(-0.280000, 1.641201, 0.145435)",
        "(-0.280000, 1.645093, 0.154144)",
        "(-0.280000, 1.648592, 0.163056)",
        "(-0.280000, 1.651689, 0.172167)",
        "(-0.280000, 1.654267, 0.181083)",
        "(-0.280000, 1.656467, 0.190176)",
        "(-0.280000, 1.658267, 0.199441)",
        "(-0.280000, 1.659646, 0.208874)",
        "(-0.280000, 1.660575, 0.218469)",
        "(-0.280000, 1.661056, 0.227839)",
        "(-0.280000, 1.661074, 0.237347)",
        "(-0.280000, 1.660596, 0.246973)",
        "(-0.280000, 1.659583, 0.256709)",
        "(-0.280000, 1.657997, 0.266508)",
        "(-0.280000, 1.655958, 0.275984)",
        "(-0.280000, 1.653309, 0.285498)",
        "(-0.280000, 1.650018, 0.294981)",
        "(-0.280000, 1.646054, 0.304385)",
        "(-0.280000, 1.641400, 0.313625)",
        "(-0.280000, 1.636291, 0.322366)",
        "(-0.280000, 1.630482, 0.330865)",
        "(-0.280000, 1.623981, 0.339030)",
        "(-0.280000, 1.616770, 0.346804)",
        "(-0.280000, 1.608837, 0.354127)",
        "(-0.280000, 1.600603, 0.360682)",
        "(-0.280000, 1.591689, 0.366684)",
        "(-0.280000, 1.582099, 0.372065)",
        "(-0.280000, 1.571861, 0.376741)",
        "(-0.280000, 1.560980, 0.380646)",
        "(-0.280000, 1.549888, 0.383630)",
        "(-0.280000, 1.538535, 0.385710)",
        "(-0.280000, 1.526796, 0.386888)",
        "(-0.280000, 1.514856, 0.387128)",
        "(-0.280000, 1.502824, 0.386433)",
        "(-0.280000, 1.491228, 0.384902)",
        "(-0.280000, 1.479720, 0.382551)",
        "(-0.280000, 1.468376, 0.379356)",
        "(-0.280000, 1.457284, 0.375292)",
        "(-0.280000, 1.446591, 0.370381)",
        "(-0.280000, 1.436740, 0.364849)",
        "(-0.280000, 1.427410, 0.358573)",
        "(-0.280000, 1.418718, 0.351641)",
        "(-0.280000, 1.410697, 0.344101)",
        "(-0.280000, 1.403406, 0.336042)",
        "(-0.280000, 1.397107, 0.327800)",
        "(-0.280000, 1.391545, 0.319219)",
        "(-0.280000, 1.386747, 0.310413)",
        "(-0.280000, 1.382694, 0.301449)",
        "(-0.280000, 1.379360, 0.292388)",
        "(-0.280000, 1.376844, 0.283580)",
        "(-0.280000, 1.374937, 0.274788)",
        "(-0.280000, 1.373600, 0.266049)",
        "(-0.280000, 1.372790, 0.257411)",
        "(-0.280000, 1.372456, 0.248862)",
        "(-0.280000, 1.372611, 0.240719)",
        "(-0.280000, 1.373131, 0.232704)",
        "(-0.280000, 1.373984, 0.224808)",
        "(-0.280000, 1.375136, 0.217059)",
        "(-0.280000, 1.376556, 0.209450)",
        "(-0.280000, 1.378188, 0.202273)",
        "(-0.280000, 1.380005, 0.195227)",
        "(-0.280000, 1.381986, 0.188309)",
        "(-0.280000, 1.384120, 0.181495)",
        "(-0.280000, 1.386382, 0.174805)",
        "(-0.280000, 1.388679, 0.168450)",
        "(-0.280000, 1.391089, 0.162127)",
        "(-0.280000, 1.393602, 0.155857)",
        "(-0.280000, 1.396234, 0.149609)",
        "(-0.280000, 1.398987, 0.143391)",
        "(-0.280000, 1.401727, 0.137414)",
        "(-0.280000, 1.404615, 0.131413)",
        "(-0.280000, 1.407664, 0.125406)",
        "(-0.280000, 1.410910, 0.119376)",
        "(-0.280000, 1.414399, 0.113311)",
        "(-0.280000, 1.417919, 0.107454)",
        "(-0.280000, 1.421732, 0.101567)",
        "(-0.280000, 1.425885, 0.095655)",
        "(-0.280000, 1.430410, 0.089756)",
        "(-0.280000, 1.435324, 0.083907)",
        "(-0.280000, 1.440373, 0.078300)",
        "(-0.280000, 1.445872, 0.072781)",
        "(-0.280000, 1.451928, 0.067346)",
        "(-0.280000, 1.458547, 0.062069)",
        "(-0.280000, 1.465791, 0.056988)",
        "(-0.280000, 1.473190, 0.052302)",
        "(-0.280000, 1.481217, 0.047898)",
        "(-0.280000, 1.489891, 0.043840)",
        "(-0.280000, 1.499227, 0.041166)",
        "(-0.280000, 1.509026, 0.040310)",
        "(-0.280000, 1.518559, 0.040002)",
        "(-0.280000, 1.528236, 0.040217)",
        "(-0.280000, 1.538021, 0.040976)",
        "(-0.280000, 1.547953, 0.042310)",
        "(-0.280000, 1.557988, 0.044249)",
        "(-0.280000, 1.567689, 0.046707)",
        "(-0.280000, 1.577531, 0.049813)",
        "(-0.280000, 1.587457, 0.053607)",
        "(-0.280000, 1.597521, 0.058180)",
        "(-0.280000, 1.607680, 0.063603)",
        "(-0.280000, 1.617310, 0.069575)",
        "(-0.280000, 1.626929, 0.076451)",
        "(-0.280000, 1.636428, 0.084274)",
        "(-0.280000, 1.645649, 0.093036)",
        "(-0.280000, 1.654478, 0.102750)",
        "(-0.280000, 1.662405, 0.112878)",
        "(-0.280000, 1.669770, 0.123873)",
        "(-0.280000, 1.676464, 0.135723)",
        "(-0.280000, 1.682320, 0.148278)",
        "(-0.280000, 1.687240, 0.161457)",
        "(-0.280000, 1.690998, 0.174584)",
        "(-0.280000, 1.693749, 0.188075)",
        "(-0.280000, 1.695445, 0.201805)",
        "(-0.280000, 1.696062, 0.215617)",
        "(-0.280000, 1.695602, 0.229358)",
        "(-0.280000, 1.694159, 0.242452)",
        "(-0.280000, 1.691760, 0.255332)",
        "(-0.280000, 1.688454, 0.267863)",
        "(-0.280000, 1.684286, 0.279991)",
        "(-0.280000, 1.679318, 0.291638)",
        "(-0.280000, 1.673789, 0.302432)",
        "(-0.280000, 1.667536, 0.312815)",
        "(-0.280000, 1.660581, 0.322751)",
        "(-0.280000, 1.652932, 0.332219)",
        "(-0.280000, 1.644639, 0.341147)",
        "(-0.280000, 1.635723, 0.348719)",
        "(-0.280000, 1.625966, 0.355188)",
        "(-0.280000, 1.615939, 0.361081)",
        "(-0.280000, 1.605658, 0.366414)",
        "(-0.280000, 1.595150, 0.371179)",
        "(-0.280000, 1.584806, 0.375218)",
        "(-0.280000, 1.574182, 0.378759)",
        "(-0.280000, 1.563258, 0.381768)",
        "(-0.280000, 1.552089, 0.384181)",
        "(-0.280000, 1.540661, 0.385947)",
        "(-0.280000, 1.529505, 0.386963)",
        "(-0.280000, 1.518154, 0.387252)",
        "(-0.280000, 1.506705, 0.386778)",
        "(-0.280000, 1.495219, 0.385524)",
        "(-0.280000, 1.483776, 0.383480)",
        "(-0.280000, 1.472876, 0.380770)",
        "(-0.280000, 1.462068, 0.377310)",
        "(-0.280000, 1.451488, 0.373128)",
        "(-0.280000, 1.441161, 0.368225)",
        "(-0.280000, 1.431161, 0.362627)",
        "(-0.280000, 1.421898, 0.356607)",
        "(-0.280000, 1.413034, 0.349993)",
        "(-0.280000, 1.404611, 0.342813)",
        "(-0.280000, 1.396670, 0.335102)",
        "(-0.280000, 1.389278, 0.326930)",
        "(-0.280000, 1.382708, 0.318673)",
        "(-0.280000, 1.376706, 0.310094)",
        "(-0.280000, 1.371245, 0.301171)",
        "(-0.280000, 1.366373, 0.291997)",
        "(-0.280000, 1.362085, 0.282582)",
        "(-0.280000, 1.358488, 0.273243)",
        "(-0.280000, 1.355441, 0.263703)",
        "(-0.280000, 1.352957, 0.253987)",
        "(-0.280000, 1.351053, 0.244175)",
        "(-0.280000, 1.349731, 0.234310)",
        "(-0.280000, 1.349003, 0.224743)",
        "(-0.280000, 1.348813, 0.215225)",
        "(-0.280000, 1.349151, 0.205753)",
        "(-0.280000, 1.350009, 0.196363)",
        "(-0.280000, 1.351375, 0.187088)",
        "(-0.280000, 1.353168, 0.178244)",
        "(-0.280000, 1.355425, 0.169516)",
        "(-0.280000, 1.358128, 0.160950)",
        "(-0.280000, 1.361267, 0.152565)",
        "(-0.280000, 1.364819, 0.144405)",
        "(-0.280000, 1.368627, 0.136752)",
        "(-0.280000, 1.372809, 0.129306)",
        "(-0.280000, 1.377328, 0.122124)",
        "(-0.280000, 1.382161, 0.115225)",
        "(-0.280000, 1.387298, 0.108611)",
        "(-0.280000, 1.392523, 0.102513)",
        "(-0.280000, 1.398000, 0.096696)",
        "(-0.280000, 1.403737, 0.091148)",
        "(-0.280000, 1.409702, 0.085896)",
        "(-0.280000, 1.415888, 0.080940)",
        "(-0.280000, 1.422070, 0.076434)",
        "(-0.280000, 1.428454, 0.072205)",
        "(-0.280000, 1.435069, 0.068241)",
        "(-0.280000, 1.441918, 0.064547)",
        "(-0.280000, 1.449042, 0.061118)",
        "(-0.280000, 1.456117, 0.058103)",
        "(-0.280000, 1.463504, 0.055345)",
        "(-0.280000, 1.471269, 0.052855)",
        "(-0.280000, 1.479438, 0.050668)",
        "(-0.280000, 1.488039, 0.048825)",
        "(-0.280000, 1.496580, 0.047447)",
        "(-0.280000, 1.505606, 0.046469)",
        "(-0.280000, 1.515072, 0.045961)",
        "(-0.280000, 1.524958, 0.045991)",
        "(-0.280000, 1.535185, 0.046627)",
        "(-0.280000, 1.545110, 0.047838)",
        "(-0.280000, 1.555222, 0.049687)",
        "(-0.280000, 1.565413, 0.052199)",
        "(-0.280000, 1.575645, 0.055408)",
        "(-0.280000, 1.585801, 0.059314)",
        "(-0.280000, 1.595342, 0.063688)",
        "(-0.280000, 1.604686, 0.068691)",
        "(-0.280000, 1.613748, 0.074296)",
        "(-0.280000, 1.622448, 0.080459)",
        "(-0.280000, 1.630731, 0.087140)",
        "(-0.280000, 1.638293, 0.094045)",
        "(-0.280000, 1.645434, 0.101397)",
        "(-0.280000, 1.652154, 0.109206)",
        "(-0.280000, 1.658408, 0.117430)",
        "(-0.280000, 1.664163, 0.126035)",
        "(-0.280000, 1.669214, 0.134657)",
        "(-0.280000, 1.673782, 0.143623)",
        "(-0.280000, 1.677860, 0.152958)",
        "(-0.280000, 1.681410, 0.162631)",
        "(-0.280000, 1.684389, 0.172568)",
        "(-0.280000, 1.686688, 0.182323)",
        "(-0.280000, 1.688432, 0.192352)",
        "(-0.280000, 1.689582, 0.202537)",
        "(-0.280000, 1.690120, 0.212848)",
        "(-0.280000, 1.690034, 0.223160)",
        "(-0.280000, 1.689364, 0.233057)",
        "(-0.280000, 1.688111, 0.242951)",
        "(-0.280000, 1.686277, 0.252783)",
        "(-0.280000, 1.683853, 0.262551)",
        "(-0.280000, 1.680840, 0.272211)",
        "(-0.280000, 1.677391, 0.281357)",
        "(-0.280000, 1.673379, 0.290384)",
        "(-0.280000, 1.668785, 0.299283)",
        "(-0.280000, 1.663617, 0.307993)",
        "(-0.280000, 1.657881, 0.316465)",
        "(-0.280000, 1.651849, 0.324330)",
        "(-0.280000, 1.645296, 0.331915)",
        "(-0.280000, 1.638224, 0.339183)",
        "(-0.280000, 1.630712, 0.346037)",
        "(-0.280000, 1.622771, 0.352457)",
        "(-0.280000, 1.614777, 0.358178)",
        "(-0.280000, 1.606483, 0.363430)",
        "(-0.280000, 1.597959, 0.368221)",
        "(-0.280000, 1.589253, 0.372578)",
        "(-0.280000, 1.580437, 0.376513)",
        "(-0.280000, 1.571839, 0.379956)",
        "(-0.280000, 1.563115, 0.383080)",
        "(-0.280000, 1.554271, 0.385889)",
        "(-0.280000, 1.545263, 0.388392)",
        "(-0.280000, 1.536093, 0.390574)",
        "(-0.280000, 1.527133, 0.392401)",
        "(-0.280000, 1.517912, 0.393154)",
        "(-0.280000, 1.508555, 0.392822)",
        "(-0.280000, 1.499057, 0.391975)",
        "(-0.280000, 1.489436, 0.390585)",
        "(-0.280000, 1.480192, 0.388734)",
        "(-0.280000, 1.470894, 0.386344)",
        "(-0.280000, 1.461565, 0.383392)",
        "(-0.280000, 1.452267, 0.379867)",
        "(-0.280000, 1.443066, 0.375768)",
        "(-0.280000, 1.434384, 0.371301)",
        "(-0.280000, 1.425864, 0.366300)",
        "(-0.280000, 1.417573, 0.360784)",
        "(-0.280000, 1.409617, 0.354819)",
        "(-0.280000, 1.402025, 0.348429)",
        "(-0.280000, 1.395054, 0.341871)",
        "(-0.280000, 1.388443, 0.334939)",
        "(-0.280000, 1.382203, 0.327642)",
        "(-0.280000, 1.376375, 0.320023)",
        "(-0.280000, 1.370975, 0.312109)",
        "(-0.280000, 1.366173, 0.304195)",
        "(-0.280000, 1.361767, 0.295990)",
        "(-0.280000, 1.357787, 0.287536)",
        "(-0.280000, 1.354256, 0.278872)",
        "(-0.280000, 1.351186, 0.270024)",
        "(-0.280000, 1.348670, 0.261338)",
        "(-0.280000, 1.346596, 0.252501)",
        "(-0.280000, 1.344974, 0.243539)",
        "(-0.280000, 1.343814, 0.234484)",
        "(-0.280000, 1.343122, 0.225347)",
        "(-0.280000, 1.342904, 0.216500)",
        "(-0.280000, 1.343133, 0.207589)",
        "(-0.280000, 1.343817, 0.198645)",
        "(-0.280000, 1.344966, 0.189675)",
        "(-0.280000, 1.346581, 0.180734)",
        "(-0.280000, 1.348570, 0.172208)",
        "(-0.280000, 1.350975, 0.163803)",
        "(-0.280000, 1.353799, 0.155516)",
        "(-0.280000, 1.358230, 0.147927)",
        "(-0.280000, 1.363884, 0.141030)",
        "(-0.280000, 1.369673, 0.134805)",
        "(-0.280000, 1.375716, 0.128937)",
        "(-0.280000, 1.382045, 0.123432)",
        "(-0.280000, 1.388689, 0.118307)",
        "(-0.280000, 1.395632, 0.113601)",
        "(-0.280000, 1.402642, 0.109583)",
        "(-0.280000, 1.409947, 0.105964)",
        "(-0.280000, 1.417493, 0.102782)",
        "(-0.280000, 1.425290, 0.100024)",
        "(-0.280000, 1.433288, 0.097705)",
        "(-0.280000, 1.441129, 0.096039)",
        "(-0.280000, 1.449125, 0.094760)",
        "(-0.280000, 1.457226, 0.093862)",
        "(-0.280000, 1.465434, 0.093327)",
        "(-0.280000, 1.473740, 0.093147)",
        "(-0.280000, 1.481685, 0.093440)",
        "(-0.280000, 1.489663, 0.094022)",
        "(-0.280000, 1.497637, 0.094888)",
        "(-0.280000, 1.505550, 0.096025)",
        "(-0.280000, 1.513410, 0.097416)",
        "(-0.280000, 1.520861, 0.099042)",
        "(-0.280000, 1.528295, 0.100849)",
        "(-0.280000, 1.535735, 0.102842)",
        "(-0.280000, 1.543173, 0.105022)",
        "(-0.280000, 1.550604, 0.107396)",
        "(-0.280000, 1.557699, 0.109855)",
        "(-0.280000, 1.564848, 0.112505)",
        "(-0.280000, 1.572057, 0.115376)",
        "(-0.280000, 1.579339, 0.118510)",
        "(-0.280000, 1.586651, 0.121926)",
        "(-0.280000, 1.593736, 0.125458)",
        "(-0.280000, 1.600883, 0.129341)",
        "(-0.280000, 1.608026, 0.133591)",
        "(-0.280000, 1.615163, 0.138275)",
        "(-0.280000, 1.622238, 0.143432)",
        "(-0.280000, 1.629008, 0.148789)",
        "(-0.280000, 1.635647, 0.154657)",
        "(-0.280000, 1.642059, 0.161019)",
        "(-0.280000, 1.648180, 0.167877)",
        "(-0.280000, 1.653952, 0.175241)",
        "(-0.280000, 1.659209, 0.182739)",
        "(-0.280000, 1.664011, 0.190658)",
        "(-0.280000, 1.668306, 0.198977)",
        "(-0.280000, 1.672031, 0.207617)",
        "(-0.280000, 1.675154, 0.216580)",
        "(-0.280000, 1.677662, 0.225479)",
        "(-0.280000, 1.679542, 0.234595)",
        "(-0.280000, 1.680787, 0.243903)",
        "(-0.280000, 1.681402, 0.253289)",
        "(-0.280000, 1.681406, 0.262744)",
        "(-0.280000, 1.680944, 0.271911)",
        "(-0.280000, 1.679970, 0.281062)",
        "(-0.280000, 1.678444, 0.290226)",
        "(-0.280000, 1.675676, 0.298951)",
        "(-0.280000, 1.671267, 0.306817)",
        "(-0.280000, 1.666691, 0.314104)",
        "(-0.280000, 1.661763, 0.321162)",
        "(-0.280000, 1.656511, 0.327955)",
        "(-0.280000, 1.650952, 0.334466)",
        "(-0.280000, 1.645065, 0.340718)",
        "(-0.280000, 1.639120, 0.346457)",
        "(-0.280000, 1.632899, 0.351923)",
        "(-0.280000, 1.626357, 0.357146)",
        "(-0.280000, 1.619486, 0.362115)",
        "(-0.280000, 1.612315, 0.366790)",
        "(-0.280000, 1.605148, 0.370990)",
        "(-0.280000, 1.597676, 0.374905)",
        "(-0.280000, 1.589930, 0.378500)",
        "(-0.280000, 1.581874, 0.381772)",
        "(-0.280000, 1.573544, 0.384682)",
        "(-0.280000, 1.565312, 0.387110)",
        "(-0.280000, 1.556736, 0.389187)",
        "(-0.280000, 1.547830, 0.390862)",
        "(-0.280000, 1.538435, 0.390205)",
        "(-0.280000, 1.528821, 0.389008)",
        "(-0.280000, 1.519686, 0.387257)",
        "(-0.280000, 1.510541, 0.385023)",
        "(-0.280000, 1.501408, 0.382301)",
        "(-0.280000, 1.492362, 0.379115)",
        "(-0.280000, 1.483405, 0.375478)",
        "(-0.280000, 1.475016, 0.371541)",
        "(-0.280000, 1.466723, 0.367222)",
        "(-0.280000, 1.458557, 0.362544)",
        "(-0.280000, 1.450576, 0.357545)",
        "(-0.280000, 1.442773, 0.352227)",
        "(-0.280000, 1.435480, 0.346820)",
        "(-0.280000, 1.428359, 0.341171)",
        "(-0.280000, 1.421365, 0.335250)",
        "(-0.280000, 1.414551, 0.329099)",
        "(-0.280000, 1.407936, 0.322740)",
        "(-0.280000, 1.401696, 0.316391)",
        "(-0.280000, 1.395595, 0.309817)",
        "(-0.280000, 1.389672, 0.303049)",
        "(-0.280000, 1.383918, 0.296064)",
        "(-0.280000, 1.378346, 0.288845)",
        "(-0.280000, 1.373124, 0.281696)",
        "(-0.280000, 1.368075, 0.274259)",
        "(-0.280000, 1.363263, 0.266571)",
        "(-0.280000, 1.358730, 0.258606)",
        "(-0.280000, 1.354498, 0.250272)",
        "(-0.280000, 1.350705, 0.241959)",
        "(-0.280000, 1.347328, 0.233368)",
        "(-0.280000, 1.344340, 0.224491)",
        "(-0.280000, 1.342908, 0.215378)",
        "(-0.280000, 1.343206, 0.206254)",
        "(-0.280000, 1.343930, 0.197571)",
        "(-0.280000, 1.345082, 0.188929)",
        "(-0.280000, 1.346655, 0.180376)",
        "(-0.280000, 1.348630, 0.171978)",
        "(-0.280000, 1.351001, 0.163723)",
        "(-0.280000, 1.353644, 0.155938)",
        "(-0.280000, 1.356619, 0.148348)",
        "(-0.280000, 1.359935, 0.140919)",
        "(-0.280000, 1.363568, 0.133689)",
        "(-0.280000, 1.367494, 0.126693)",
        "(-0.280000, 1.371547, 0.120168)",
        "(-0.280000, 1.375880, 0.113826)",
        "(-0.280000, 1.380468, 0.107699)",
        "(-0.280000, 1.385349, 0.101740)",
        "(-0.280000, 1.390514, 0.095968)",
        "(-0.280000, 1.395709, 0.090643)",
        "(-0.280000, 1.401206, 0.085466)",
        "(-0.280000, 1.407003, 0.080461)",
        "(-0.280000, 1.413094, 0.075649)",
        "(-0.280000, 1.419537, 0.071009)",
        "(-0.280000, 1.425998, 0.066777)",
        "(-0.280000, 1.432785, 0.062750)",
        "(-0.280000, 1.439981, 0.058910)",
        "(-0.280000, 1.447583, 0.055302)",
        "(-0.280000, 1.455631, 0.051949)",
        "(-0.280000, 1.463625, 0.049068)",
        "(-0.280000, 1.472106, 0.046475)",
        "(-0.280000, 1.481045, 0.044235)",
        "(-0.280000, 1.490468, 0.042400)",
        "(-0.280000, 1.500389, 0.041036)",
        "(-0.280000, 1.510156, 0.040247)",
        "(-0.280000, 1.520337, 0.040002)",
        "(-0.280000, 1.530908, 0.040370)",
        "(-0.280000, 1.541739, 0.041408)",
        "(-0.280000, 1.552714, 0.043155)",
        "(-0.280000, 1.563249, 0.045509)",
        "(-0.280000, 1.573784, 0.048556)",
        "(-0.280000, 1.584187, 0.052281)",
        "(-0.280000, 1.594438, 0.056698)",
        "(-0.280000, 1.604390, 0.061753)",
        "(-0.280000, 1.613597, 0.067170)",
        "(-0.280000, 1.622463, 0.073137)",
        "(-0.280000, 1.630919, 0.079603)",
        "(-0.280000, 1.638105, 0.087468)",
        "(-0.280000, 1.643977, 0.096482)",
        "(-0.280000, 1.648964, 0.105380)",
        "(-0.280000, 1.653374, 0.114446)",
        "(-0.280000, 1.657259, 0.123692)",
        "(-0.280000, 1.660641, 0.133041)",
        "(-0.280000, 1.663547, 0.142436)",
        "(-0.280000, 1.665858, 0.151482)",
        "(-0.280000, 1.667827, 0.160575)",
        "(-0.280000, 1.669467, 0.169666)",
        "(-0.280000, 1.670800, 0.178734)",
        "(-0.280000, 1.671852, 0.187848)",
        "(-0.280000, 1.672578, 0.196621)",
        "(-0.280000, 1.673074, 0.205474)",
        "(-0.280000, 1.673325, 0.214487)",
        "(-0.280000, 1.673301, 0.223655)",
        "(-0.280000, 1.672972, 0.232948)",
        "(-0.280000, 1.672368, 0.241991)",
        "(-0.280000, 1.671417, 0.251237)",
        "(-0.280000, 1.670071, 0.260645)",
        "(-0.280000, 1.668282, 0.270215)",
        "(-0.280000, 1.665982, 0.279944)",
        "(-0.280000, 1.663340, 0.289340)",
        "(-0.280000, 1.660109, 0.298890)",
        "(-0.280000, 1.656218, 0.308542)",
        "(-0.280000, 1.651591, 0.318246)",
        "(-0.280000, 1.646141, 0.327975)",
        "(-0.280000, 1.640189, 0.337249)",
        "(-0.280000, 1.633341, 0.346399)",
        "(-0.280000, 1.625484, 0.355385)",
        "(-0.280000, 1.616626, 0.364029)",
        "(-0.280000, 1.605852, 0.370598)",
        "(-0.280000, 1.594870, 0.376260)",
        "(-0.280000, 1.583212, 0.381260)",
        "(-0.280000, 1.570976, 0.385486)",
        "(-0.280000, 1.558298, 0.388842)",
        "(-0.280000, 1.545252, 0.391271)",
        "(-0.280000, 1.532426, 0.392686)",
        "(-0.280000, 1.519471, 0.393161)",
        "(-0.280000, 1.506447, 0.392679)",
        "(-0.280000, 1.493514, 0.391241)",
        "(-0.280000, 1.480790, 0.388869)",
        "(-0.280000, 1.468705, 0.385702)",
        "(-0.280000, 1.456914, 0.381704)",
        "(-0.280000, 1.445517, 0.376922)",
        "(-0.280000, 1.434536, 0.371385)",
        "(-0.280000, 1.424039, 0.365143)",
        "(-0.280000, 1.414402, 0.358490)",
        "(-0.280000, 1.405273, 0.351252)",
        "(-0.280000, 1.396719, 0.343503)",
        "(-0.280000, 1.389833, 0.334413)",
        "(-0.280000, 1.384358, 0.324549)",
        "(-0.280000, 1.379913, 0.314818)",
        "(-0.280000, 1.376214, 0.305059)",
        "(-0.280000, 1.373216, 0.295280)",
        "(-0.280000, 1.370902, 0.285557)",
        "(-0.280000, 1.369246, 0.275956)",
        "(-0.280000, 1.368293, 0.266803)",
        "(-0.280000, 1.367867, 0.257791)",
        "(-0.280000, 1.367924, 0.248956)",
        "(-0.280000, 1.368424, 0.240361)",
        "(-0.280000, 1.369324, 0.231959)",
        "(-0.280000, 1.370595, 0.224058)",
        "(-0.280000, 1.372147, 0.216406)",
        "(-0.280000, 1.373953, 0.208941)",
        "(-0.280000, 1.375974, 0.201697)",
        "(-0.280000, 1.378168, 0.194703)",
        "(-0.280000, 1.380467, 0.188142)",
        "(-0.280000, 1.382875, 0.181737)",
        "(-0.280000, 1.385356, 0.175524)",
        "(-0.280000, 1.387915, 0.169428)",
        "(-0.280000, 1.390530, 0.163464)",
        "(-0.280000, 1.393090, 0.157835)",
        "(-0.280000, 1.395702, 0.152242)",
        "(-0.280000, 1.398355, 0.146707)",
        "(-0.280000, 1.401057, 0.141219)",
        "(-0.280000, 1.403829, 0.135747)",
        "(-0.280000, 1.406538, 0.130485)",
        "(-0.280000, 1.409330, 0.125232)",
        "(-0.280000, 1.412260, 0.119941)",
        "(-0.280000, 1.415328, 0.114652)",
        "(-0.280000, 1.418580, 0.109353)",
        "(-0.280000, 1.421835, 0.104249)",
        "(-0.280000, 1.425359, 0.099110)",
        "(-0.280000, 1.429167, 0.093987)",
        "(-0.280000, 1.433281, 0.088918)",
        "(-0.280000, 1.437804, 0.083879)",
        "(-0.280000, 1.442456, 0.079097)",
        "(-0.280000, 1.447556, 0.074429)",
        "(-0.280000, 1.453194, 0.069887)",
        "(-0.280000, 1.459404, 0.065537)",
        "(-0.280000, 1.466194, 0.061460)",
        "(-0.280000, 1.473176, 0.057832)",
        "(-0.280000, 1.480775, 0.054572)",
        "(-0.280000, 1.488992, 0.051760)",
        "(-0.280000, 1.497833, 0.049470)",
        "(-0.280000, 1.507219, 0.047793)",
        "(-0.280000, 1.516515, 0.046814)",
        "(-0.280000, 1.526215, 0.046514)",
        "(-0.280000, 1.536176, 0.046935)",
        "(-0.280000, 1.546295, 0.048090)",
        "(-0.280000, 1.556486, 0.049972)",
        "(-0.280000, 1.566190, 0.052418)",
        "(-0.280000, 1.575784, 0.055466)",
        "(-0.280000, 1.585186, 0.059128)",
        "(-0.280000, 1.594295, 0.063409)",
        "(-0.280000, 1.603032, 0.068299)",
        "(-0.280000, 1.610988, 0.073552)",
        "(-0.280000, 1.618548, 0.079372)",
        "(-0.280000, 1.625624, 0.085702)",
        "(-0.280000, 1.632131, 0.092454)",
        "(-0.280000, 1.638074, 0.099612)",
        "(-0.280000, 1.643216, 0.106872)",
        "(-0.280000, 1.647814, 0.114428)",
        "(-0.280000, 1.651906, 0.122303)",
        "(-0.280000, 1.655456, 0.130412)",
        "(-0.280000, 1.658488, 0.138732)",
        "(-0.280000, 1.660850, 0.146932)",
        "(-0.280000, 1.662754, 0.155302)",
        "(-0.280000, 1.664206, 0.163799)",
        "(-0.280000, 1.665221, 0.172452)",
        "(-0.280000, 1.665784, 0.181154)",
        "(-0.280000, 1.665842, 0.189475)",
        "(-0.280000, 1.665534, 0.197906)",
        "(-0.280000, 1.664860, 0.206389)",
        "(-0.280000, 1.663826, 0.214888)",
        "(-0.280000, 1.662426, 0.223436)",
        "(-0.280000, 1.660704, 0.231619)",
        "(-0.280000, 1.658654, 0.239874)",
        "(-0.280000, 1.656239, 0.248252)",
        "(-0.280000, 1.653436, 0.256724)",
        "(-0.280000, 1.650211, 0.265282)",
        "(-0.280000, 1.646726, 0.273468)",
        "(-0.280000, 1.642769, 0.281784)",
        "(-0.280000, 1.638314, 0.290156)",
        "(-0.280000, 1.633330, 0.298524)",
        "(-0.280000, 1.627790, 0.306836)",
        "(-0.280000, 1.621991, 0.314697)",
        "(-0.280000, 1.615644, 0.322416)",
        "(-0.280000, 1.608744, 0.329935)",
        "(-0.280000, 1.601308, 0.337172)",
        "(-0.280000, 1.593353, 0.344057)",
        "(-0.280000, 1.585219, 0.350382)",
        "(-0.280000, 1.576540, 0.356327)",
        "(-0.280000, 1.567313, 0.361822)",
        "(-0.280000, 1.557523, 0.366819)",
        "(-0.280000, 1.547183, 0.371238)",
        "(-0.280000, 1.536825, 0.374941)",
        "(-0.280000, 1.525929, 0.377998)",
        "(-0.280000, 1.514571, 0.380319)",
        "(-0.280000, 1.502903, 0.381840)",
        "(-0.280000, 1.490931, 0.382524)",
        "(-0.280000, 1.479190, 0.382433)",
        "(-0.280000, 1.467255, 0.381480)",
        "(-0.280000, 1.455160, 0.379677)",
        "(-0.280000, 1.443520, 0.375986)",
        "(-0.280000, 1.433120, 0.370599)",
        "(-0.280000, 1.423122, 0.364550)",
        "(-0.280000, 1.413559, 0.357862)",
        "(-0.280000, 1.404525, 0.350614)",
        "(-0.280000, 1.396066, 0.342868)",
        "(-0.280000, 1.388140, 0.334603)",
        "(-0.280000, 1.381049, 0.326200)",
        "(-0.280000, 1.374535, 0.317428)",
        "(-0.280000, 1.368596, 0.308304)",
        "(-0.280000, 1.363281, 0.298928)",
        "(-0.280000, 1.358612, 0.289387)",
        "(-0.280000, 1.354680, 0.279986)",
        "(-0.280000, 1.351317, 0.270435)",
        "(-0.280000, 1.348529, 0.260796)",
        "(-0.280000, 1.346310, 0.251095)",
        "(-0.280000, 1.344656, 0.241392)",
        "(-0.280000, 1.343585, 0.232072)",
        "(-0.280000, 1.343011, 0.222747)",
        "(-0.280000, 1.342930, 0.213514)",
        "(-0.280000, 1.343323, 0.204425)",
        "(-0.280000, 1.344173, 0.195449)",
        "(-0.280000, 1.345413, 0.186915)",
        "(-0.280000, 1.347050, 0.178541)",
        "(-0.280000, 1.349072, 0.170315)",
        "(-0.280000, 1.351461, 0.162279)",
        "(-0.280000, 1.354204, 0.154425)",
        "(-0.280000, 1.357159, 0.147075)",
        "(-0.280000, 1.360432, 0.139880)",
        "(-0.280000, 1.363993, 0.132896)",
        "(-0.280000, 1.367825, 0.126137)",
        "(-0.280000, 1.371940, 0.119568)",
        "(-0.280000, 1.376136, 0.113469)",
        "(-0.280000, 1.380568, 0.107571)",
        "(-0.280000, 1.385231, 0.101877)",
        "(-0.280000, 1.390112, 0.096399)",
        "(-0.280000, 1.395183, 0.091162)",
        "(-0.280000, 1.400275, 0.086312)",
        "(-0.280000, 1.405573, 0.081655)",
        "(-0.280000, 1.411067, 0.077202)",
        "(-0.280000, 1.416826, 0.072907)",
        "(-0.280000, 1.422847, 0.068791)",
        "(-0.280000, 1.428822, 0.065051)",
        "(-0.280000, 1.435138, 0.061447)",
        "(-0.280000, 1.441831, 0.057991)",
        "(-0.280000, 1.449401, 0.055866)",
        "(-0.280000, 1.457744, 0.054994)",
        "(-0.280000, 1.465861, 0.054546)",
        "(-0.280000, 1.474245, 0.054391)",
        "(-0.280000, 1.482976, 0.054613)",
        "(-0.280000, 1.492002, 0.055305)",
        "(-0.280000, 1.501258, 0.056547)",
        "(-0.280000, 1.510137, 0.058425)",
        "(-0.280000, 1.519167, 0.060907)",
        "(-0.280000, 1.528235, 0.064021)",
        "(-0.280000, 1.537252, 0.067773)",
        "(-0.280000, 1.546187, 0.072191)",
        "(-0.280000, 1.554432, 0.077128)",
        "(-0.280000, 1.562425, 0.082610)",
        "(-0.280000, 1.570102, 0.088620)",
        "(-0.280000, 1.577391, 0.095096)",
        "(-0.280000, 1.584237, 0.101966)",
        "(-0.280000, 1.590278, 0.108968)",
        "(-0.280000, 1.595879, 0.116217)",
        "(-0.280000, 1.601042, 0.123653)",
        "(-0.280000, 1.605770, 0.131243)",
        "(-0.280000, 1.610064, 0.138916)",
        "(-0.280000, 1.613765, 0.146375)",
        "(-0.280000, 1.617188, 0.153928)",
        "(-0.280000, 1.620348, 0.161563)",
        "(-0.280000, 1.623254, 0.169268)",
        "(-0.280000, 1.625925, 0.177083)",
        "(-0.280000, 1.628265, 0.184686)",
        "(-0.280000, 1.630414, 0.192414)",
        "(-0.280000, 1.632362, 0.200311)",
        "(-0.280000, 1.634084, 0.208382)",
        "(-0.280000, 1.635550, 0.216645)",
        "(-0.280000, 1.636742, 0.224777)",
        "(-0.280000, 1.637637, 0.233205)",
        "(-0.280000, 1.638168, 0.241912)",
        "(-0.280000, 1.638269, 0.250867)",
        "(-0.280000, 1.637871, 0.260096)",
        "(-0.280000, 1.637053, 0.269209)",
        "(-0.280000, 1.635635, 0.278517)",
        "(-0.280000, 1.633541, 0.288013)",
        "(-0.280000, 1.630713, 0.297600)",
        "(-0.280000, 1.627099, 0.307181)",
        "(-0.280000, 1.622951, 0.316395)",
        "(-0.280000, 1.618000, 0.325465)",
        "(-0.280000, 1.612269, 0.334256)",
        "(-0.280000, 1.605722, 0.342731)",
        "(-0.280000, 1.598397, 0.350771)",
        "(-0.280000, 1.590744, 0.358073)",
        "(-0.280000, 1.582425, 0.364842)",
        "(-0.280000, 1.573506, 0.371004)",
        "(-0.280000, 1.564062, 0.376507)",
        "(-0.280000, 1.554110, 0.381355)",
        "(-0.280000, 1.544316, 0.385441)",
        "(-0.280000, 1.533941, 0.388948)",
        "(-0.280000, 1.523156, 0.391865)",
        "(-0.280000, 1.512063, 0.393005)",
        "(-0.280000, 1.500887, 0.392179)",
        "(-0.280000, 1.490156, 0.390708)",
        "(-0.280000, 1.479318, 0.388532)",
        "(-0.280000, 1.468470, 0.385631)",
        "(-0.280000, 1.457730, 0.382010)",
        "(-0.280000, 1.447120, 0.377652)",
        "(-0.280000, 1.437164, 0.372798)",
        "(-0.280000, 1.427478, 0.367297)",
        "(-0.280000, 1.418084, 0.361144)",
        "(-0.280000, 1.409031, 0.354351)",
        "(-0.280000, 1.400436, 0.346995)",
        "(-0.280000, 1.392599, 0.339384)",
        "(-0.280000, 1.385247, 0.331302)",
        "(-0.280000, 1.378425, 0.322802)",
        "(-0.280000, 1.372126, 0.313875)",
        "(-0.280000, 1.366413, 0.304614)",
        "(-0.280000, 1.361478, 0.295413)",
        "(-0.280000, 1.357085, 0.285913)",
        "(-0.280000, 1.353262, 0.276169)",
        "(-0.280000, 1.350031, 0.266241)",
        "(-0.280000, 1.347391, 0.256134)",
        "(-0.280000, 1.345419, 0.246277)",
        "(-0.280000, 1.344019, 0.236394)",
        "(-0.280000, 1.343182, 0.226486)",
        "(-0.280000, 1.342904, 0.216634)",
        "(-0.280000, 1.343170, 0.206891)",
        "(-0.280000, 1.343923, 0.197639)",
        "(-0.280000, 1.345151, 0.188500)",
        "(-0.280000, 1.346836, 0.179522)",
        "(-0.280000, 1.348948, 0.170775)",
        "(-0.280000, 1.351478, 0.162225)",
        "(-0.280000, 1.354296, 0.154183)",
        "(-0.280000, 1.357454, 0.146390)",
        "(-0.280000, 1.360942, 0.138831)",
        "(-0.280000, 1.364730, 0.131540)",
        "(-0.280000, 1.368771, 0.124569)",
        "(-0.280000, 1.372933, 0.118075)",
        "(-0.280000, 1.377322, 0.111840)",
        "(-0.280000, 1.381891, 0.105907)",
        "(-0.280000, 1.386667, 0.100218)",
        "(-0.280000, 1.391618, 0.094799)",
        "(-0.280000, 1.396534, 0.089837)",
        "(-0.280000, 1.401631, 0.085084)",
        "(-0.280000, 1.406876, 0.080565)",
        "(-0.280000, 1.413033, 0.077264)",
        "(-0.280000, 1.419929, 0.075120)",
        "(-0.280000, 1.426589, 0.073398)",
        "(-0.280000, 1.433259, 0.071942)",
        "(-0.280000, 1.440001, 0.070736)",
        "(-0.280000, 1.446811, 0.069770)",
        "(-0.280000, 1.453675, 0.069047)",
        "(-0.280000, 1.460296, 0.068669)",
        "(-0.280000, 1.467022, 0.068479)",
        "(-0.280000, 1.473851, 0.068471)",
        "(-0.280000, 1.480766, 0.068642)",
        "(-0.280000, 1.487458, 0.069071)",
        "(-0.280000, 1.494299, 0.069646)",
        "(-0.280000, 1.501280, 0.070372)",
        "(-0.280000, 1.508493, 0.071264)",
        "(-0.280000, 1.515860, 0.072346)",
        "(-0.280000, 1.523374, 0.073634)",
        "(-0.280000, 1.530638, 0.075124)",
        "(-0.280000, 1.538079, 0.076829)",
        "(-0.280000, 1.545643, 0.078770)",
        "(-0.280000, 1.553338, 0.080979)",
        "(-0.280000, 1.561094, 0.083467)",
        "(-0.280000, 1.568536, 0.086118)",
        "(-0.280000, 1.576107, 0.089084)",
        "(-0.280000, 1.583732, 0.092376)",
        "(-0.280000, 1.591401, 0.096030)",
        "(-0.280000, 1.599149, 0.100118)",
        "(-0.280000, 1.606584, 0.104407)",
        "(-0.280000, 1.614005, 0.109136)",
        "(-0.280000, 1.621414, 0.114372)",
        "(-0.280000, 1.628759, 0.120160)",
        "(-0.280000, 1.635974, 0.126528)",
        "(-0.280000, 1.642730, 0.133128)",
        "(-0.280000, 1.649271, 0.140331)",
        "(-0.280000, 1.655500, 0.148125)",
        "(-0.280000, 1.661318, 0.156483)",
        "(-0.280000, 1.666671, 0.165422)",
        "(-0.280000, 1.671341, 0.174454)",
        "(-0.280000, 1.675418, 0.183939)",
        "(-0.280000, 1.678850, 0.193868)",
        "(-0.280000, 1.681560, 0.204131)",
        "(-0.280000, 1.683492, 0.214629)",
        "(-0.280000, 1.684639, 0.224912)",
        "(-0.280000, 1.684996, 0.235314)",
        "(-0.280000, 1.684545, 0.245741)",
        "(-0.280000, 1.683280, 0.256150)",
        "(-0.280000, 1.681203, 0.266446)",
        "(-0.280000, 1.678496, 0.276120)",
        "(-0.280000, 1.675057, 0.285608)",
        "(-0.280000, 1.670946, 0.294795)",
        "(-0.280000, 1.666213, 0.303636)",
        "(-0.280000, 1.660888, 0.312145)",
        "(-0.280000, 1.655288, 0.319962)",
        "(-0.280000, 1.649246, 0.327465)",
        "(-0.280000, 1.642763, 0.334714)",
        "(-0.280000, 1.635874, 0.341707)",
        "(-0.280000, 1.628549, 0.348484)",
        "(-0.280000, 1.621191, 0.354741)",
        "(-0.280000, 1.613268, 0.360907)",
        "(-0.280000, 1.604772, 0.366920)",
        "(-0.280000, 1.595694, 0.372707)",
        "(-0.280000, 1.586024, 0.378204)",
        "(-0.280000, 1.576362, 0.383125)",
        "(-0.280000, 1.566018, 0.386919)",
        "(-0.280000, 1.555146, 0.389522)",
        "(-0.280000, 1.544067, 0.391441)",
        "(-0.280000, 1.532914, 0.392649)",
        "(-0.280000, 1.522162, 0.393140)",
        "(-0.280000, 1.511401, 0.392976)",
        "(-0.280000, 1.500761, 0.392165)",
        "(-0.280000, 1.490229, 0.390720)",
        "(-0.280000, 1.479845, 0.388654)",
        "(-0.280000, 1.470029, 0.386094)",
        "(-0.280000, 1.460372, 0.382973)",
        "(-0.280000, 1.450950, 0.379319)",
        "(-0.280000, 1.441816, 0.375163)",
        "(-0.280000, 1.432948, 0.370503)",
        "(-0.280000, 1.424711, 0.365572)",
        "(-0.280000, 1.416774, 0.360216)",
        "(-0.280000, 1.409102, 0.354408)",
        "(-0.280000, 1.401741, 0.348175)",
        "(-0.280000, 1.394716, 0.341535)",
        "(-0.280000, 1.388288, 0.334768)",
        "(-0.280000, 1.382169, 0.327599)",
        "(-0.280000, 1.376389, 0.320042)",
        "(-0.280000, 1.370991, 0.312134)",
        "(-0.280000, 1.365974, 0.303845)",
        "(-0.280000, 1.361546, 0.295549)",
        "(-0.280000, 1.357550, 0.286992)",
        "(-0.280000, 1.353992, 0.278169)",
        "(-0.280000, 1.350883, 0.269061)",
        "(-0.280000, 1.348356, 0.260121)",
        "(-0.280000, 1.346285, 0.250971)",
        "(-0.280000, 1.344700, 0.241701)",
        "(-0.280000, 1.343613, 0.232386)",
        "(-0.280000, 1.343022, 0.223044)",
        "(-0.280000, 1.342926, 0.213772)",
        "(-0.280000, 1.343290, 0.204907)",
        "(-0.280000, 1.344092, 0.196132)",
        "(-0.280000, 1.345319, 0.187473)",
        "(-0.280000, 1.348232, 0.179298)",
        "(-0.280000, 1.352445, 0.171670)",
        "(-0.280000, 1.356875, 0.164726)",
        "(-0.280000, 1.361535, 0.158235)",
        "(-0.280000, 1.366449, 0.152189)",
        "(-0.280000, 1.371603, 0.146607)",
        "(-0.280000, 1.376974, 0.141522)",
        "(-0.280000, 1.382414, 0.137129)",
        "(-0.280000, 1.388025, 0.133196)",
        "(-0.280000, 1.393750, 0.129736)",
        "(-0.280000, 1.399538, 0.126736)",
        "(-0.280000, 1.405396, 0.124140)",
        "(-0.280000, 1.411157, 0.122063)",
        "(-0.280000, 1.416882, 0.120327)",
        "(-0.280000, 1.422575, 0.118885)",
        "(-0.280000, 1.428191, 0.117701)",
        "(-0.280000, 1.433679, 0.116746)",
        "(-0.280000, 1.438927, 0.116068)",
        "(-0.280000, 1.444053, 0.115490)",
        "(-0.280000, 1.449036, 0.114973)",
        "(-0.280000, 1.453915, 0.114461)",
        "(-0.280000, 1.458681, 0.113919)",
        "(-0.280000, 1.463150, 0.113409)",
        "(-0.280000, 1.467571, 0.112771)",
        "(-0.280000, 1.471965, 0.111974)",
        "(-0.280000, 1.476364, 0.110999)",
        "(-0.280000, 1.480869, 0.109817)",
        "(-0.280000, 1.485227, 0.108520)",
        "(-0.280000, 1.489752, 0.107011)",
        "(-0.280000, 1.494548, 0.105295)",
        "(-0.280000, 1.499661, 0.103410)",
        "(-0.280000, 1.505172, 0.101400)",
        "(-0.280000, 1.510706, 0.099365)",
        "(-0.280000, 1.516742, 0.097295)",
        "(-0.280000, 1.523263, 0.095282)",
        "(-0.280000, 1.530273, 0.093418)",
        "(-0.280000, 1.537818, 0.091789)",
        "(-0.280000, 1.545437, 0.090411)",
        "(-0.280000, 1.553543, 0.089430)",
        "(-0.280000, 1.562085, 0.088921)",
        "(-0.280000, 1.570998, 0.088979)",
        "(-0.280000, 1.580187, 0.089677)",
        "(-0.280000, 1.589247, 0.090877)",
        "(-0.280000, 1.598479, 0.092802)",
        "(-0.280000, 1.607725, 0.095460)",
        "(-0.280000, 1.616973, 0.098908)",
        "(-0.280000, 1.626093, 0.103139)",
        "(-0.280000, 1.634701, 0.107846)",
        "(-0.280000, 1.643069, 0.113285)",
        "(-0.280000, 1.651126, 0.119443)",
        "(-0.280000, 1.658789, 0.126259)",
        "(-0.280000, 1.666072, 0.133746)",
        "(-0.280000, 1.672724, 0.141426)",
        "(-0.280000, 1.678964, 0.149627)",
        "(-0.280000, 1.684776, 0.158325)",
        "(-0.280000, 1.689165, 0.167704)",
        "(-0.280000, 1.691719, 0.177646)",
        "(-0.280000, 1.693617, 0.187281)",
        "(-0.280000, 1.694986, 0.197098)",
        "(-0.280000, 1.695809, 0.207087)",
        "(-0.280000, 1.696063, 0.217213)",
        "(-0.280000, 1.695726, 0.227516)",
        "(-0.280000, 1.694826, 0.237455)",
        "(-0.280000, 1.693333, 0.247518)",
        "(-0.280000, 1.691206, 0.257718)",
        "(-0.280000, 1.688429, 0.267944)",
        "(-0.280000, 1.684992, 0.278125)",
        "(-0.280000, 1.681065, 0.287801)",
        "(-0.280000, 1.676492, 0.297384)",
        "(-0.280000, 1.671275, 0.306804)",
        "(-0.280000, 1.665391, 0.316038)",
        "(-0.280000, 1.658906, 0.324942)",
        "(-0.280000, 1.652143, 0.333124)",
        "(-0.280000, 1.644820, 0.340965)",
        "(-0.280000, 1.636985, 0.348392)",
        "(-0.280000, 1.628679, 0.355351)",
        "(-0.280000, 1.619867, 0.361852)",
        "(-0.280000, 1.610972, 0.367612)",
        "(-0.280000, 1.601672, 0.372868)",
        "(-0.280000, 1.591947, 0.377608)",
        "(-0.280000, 1.581826, 0.381790)",
        "(-0.280000, 1.571381, 0.385362)",
        "(-0.280000, 1.561123, 0.388181)",
        "(-0.280000, 1.550536, 0.390409)",
        "(-0.280000, 1.539657, 0.392005)",
        "(-0.280000, 1.528571, 0.392927)",
        "(-0.280000, 1.517313, 0.393147)",
        "(-0.280000, 1.506481, 0.392681)",
        "(-0.280000, 1.495615, 0.391540)",
        "(-0.280000, 1.484771, 0.389715)",
        "(-0.280000, 1.474061, 0.387219)",
        "(-0.280000, 1.463552, 0.384069)",
        "(-0.280000, 1.453865, 0.379879)",
        "(-0.280000, 1.444719, 0.374568)",
        "(-0.280000, 1.435939, 0.368911)",
        "(-0.280000, 1.427478, 0.362904)",
        "(-0.280000, 1.419373, 0.356592)",
        "(-0.280000, 1.411957, 0.350263)",
        "(-0.280000, 1.404894, 0.343713)",
        "(-0.280000, 1.398170, 0.336938)",
        "(-0.280000, 1.391815, 0.329955)",
        "(-0.280000, 1.385829, 0.322739)",
        "(-0.280000, 1.380469, 0.315602)",
        "(-0.280000, 1.375541, 0.308292)",
        "(-0.280000, 1.371028, 0.300790)",
        "(-0.280000, 1.366924, 0.293105)",
        "(-0.280000, 1.363226, 0.285239)",
        "(-0.280000, 1.360064, 0.277538)",
        "(-0.280000, 1.357254, 0.269607)",
        "(-0.280000, 1.354826, 0.261506)",
        "(-0.280000, 1.352804, 0.253299)",
        "(-0.280000, 1.351186, 0.244976)",
        "(-0.280000, 1.350026, 0.236944)",
        "(-0.280000, 1.349253, 0.228912)",
        "(-0.280000, 1.348861, 0.220848)",
        "(-0.280000, 1.348849, 0.212796)",
        "(-0.280000, 1.349211, 0.204842)",
        "(-0.280000, 1.349906, 0.197249)",
        "(-0.280000, 1.350928, 0.189757)",
        "(-0.280000, 1.352259, 0.182427)",
        "(-0.280000, 1.353900, 0.175199)",
        "(-0.280000, 1.355828, 0.168131)",
        "(-0.280000, 1.357939, 0.161500)",
        "(-0.280000, 1.360305, 0.154996)",
        "(-0.280000, 1.362916, 0.148633)",
        "(-0.280000, 1.365741, 0.142461)",
        "(-0.280000, 1.368812, 0.136402)",
        "(-0.280000, 1.371982, 0.130711)",
        "(-0.280000, 1.375353, 0.125165)",
        "(-0.280000, 1.378946, 0.119732)",
        "(-0.280000, 1.382757, 0.114422)",
        "(-0.280000, 1.386769, 0.109262)",
        "(-0.280000, 1.390803, 0.104456)",
        "(-0.280000, 1.395059, 0.099752)",
        "(-0.280000, 1.399516, 0.095179)",
        "(-0.280000, 1.404154, 0.090765)",
        "(-0.280000, 1.409006, 0.086484)",
        "(-0.280000, 1.413832, 0.082535)",
        "(-0.280000, 1.418848, 0.078730)",
        "(-0.280000, 1.424092, 0.075050)",
        "(-0.280000, 1.429543, 0.071525)",
        "(-0.280000, 1.435194, 0.068169)",
        "(-0.280000, 1.440804, 0.065121)",
        "(-0.280000, 1.446659, 0.062220)",
        "(-0.280000, 1.452754, 0.059489)",
        "(-0.280000, 1.459155, 0.056921)",
        "(-0.280000, 1.465857, 0.054547)",
        "(-0.280000, 1.472484, 0.052503)",
        "(-0.280000, 1.479503, 0.050652)",
        "(-0.280000, 1.486931, 0.049037)",
        "(-0.280000, 1.494714, 0.047711)",
        "(-0.280000, 1.502916, 0.046710)",
        "(-0.280000, 1.511008, 0.046114)",
        "(-0.280000, 1.519456, 0.045904)",
        "(-0.280000, 1.528250, 0.046129)",
        "(-0.280000, 1.537340, 0.046840)",
        "(-0.280000, 1.546189, 0.048006)",
        "(-0.280000, 1.555232, 0.049689)",
        "(-0.280000, 1.564464, 0.051937)",
        "(-0.280000, 1.573739, 0.054757)",
        "(-0.280000, 1.583015, 0.058168)",
        "(-0.280000, 1.592274, 0.062203)",
        "(-0.280000, 1.601016, 0.066636)",
        "(-0.280000, 1.609594, 0.071629)",
        "(-0.280000, 1.617976, 0.077189)",
        "(-0.280000, 1.626083, 0.083286)",
        "(-0.280000, 1.633826, 0.089866)",
        "(-0.280000, 1.640941, 0.096669)",
        "(-0.280000, 1.647681, 0.103904)",
        "(-0.280000, 1.653989, 0.111513)",
        "(-0.280000, 1.659896, 0.119549)",
        "(-0.280000, 1.665357, 0.127971)",
        "(-0.280000, 1.670141, 0.136375)",
        "(-0.280000, 1.674489, 0.145137)",
        "(-0.280000, 1.678366, 0.154234)",
        "(-0.280000, 1.681742, 0.163637)",
        "(-0.280000, 1.684606, 0.173392)",
        "(-0.280000, 1.686826, 0.183006)",
        "(-0.280000, 1.688504, 0.192856)",
        "(-0.280000, 1.689620, 0.203004)",
        "(-0.280000, 1.690131, 0.213373)",
        "(-0.280000, 1.690003, 0.223924)",
        "(-0.280000, 1.689259, 0.234103)",
        "(-0.280000, 1.687876, 0.244413)",
        "(-0.280000, 1.685835, 0.254766)",
        "(-0.280000, 1.683121, 0.265092)",
        "(-0.280000, 1.679715, 0.275373)",
        "(-0.280000, 1.675810, 0.285085)",
        "(-0.280000, 1.671250, 0.294669)",
        "(-0.280000, 1.666013, 0.304101)",
        "(-0.280000, 1.660094, 0.313325)",
        "(-0.280000, 1.653531, 0.322231)",
        "(-0.280000, 1.646645, 0.330425)",
        "(-0.280000, 1.639152, 0.338277)",
        "(-0.280000, 1.631113, 0.345691)",
        "(-0.280000, 1.622562, 0.352615)",
        "(-0.280000, 1.613546, 0.358998)",
        "(-0.280000, 1.604511, 0.364570)",
        "(-0.280000, 1.595009, 0.369638)",
        "(-0.280000, 1.585127, 0.374129)",
        "(-0.280000, 1.574923, 0.378003)",
        "(-0.280000, 1.564405, 0.381240)",
        "(-0.280000, 1.554120, 0.383706)",
        "(-0.280000, 1.543640, 0.385530)",
        "(-0.280000, 1.532975, 0.386657)",
        "(-0.280000, 1.522218, 0.387023)",
        "(-0.280000, 1.511881, 0.386610)",
        "(-0.280000, 1.501600, 0.385430)",
        "(-0.280000, 1.491394, 0.383465)",
        "(-0.280000, 1.481398, 0.380727)",
        "(-0.280000, 1.471700, 0.377245)",
        "(-0.280000, 1.462338, 0.373040)",
        "(-0.280000, 1.453732, 0.368311)",
        "(-0.280000, 1.445547, 0.362994)",
        "(-0.280000, 1.437801, 0.357121)",
        "(-0.280000, 1.430547, 0.350758)",
        "(-0.280000, 1.423839, 0.343995)",
        "(-0.280000, 1.417928, 0.337086)",
        "(-0.280000, 1.412558, 0.329930)",
        "(-0.280000, 1.407717, 0.322592)",
        "(-0.280000, 1.403341, 0.315054)",
        "(-0.280000, 1.399438, 0.307397)",
        "(-0.280000, 1.396162, 0.299929)",
        "(-0.280000, 1.393281, 0.292423)",
        "(-0.280000, 1.390782, 0.284945)",
        "(-0.280000, 1.388635, 0.277539)",
        "(-0.280000, 1.386794, 0.270178)",
        "(-0.280000, 1.385305, 0.263112)",
        "(-0.280000, 1.384036, 0.256136)",
        "(-0.280000, 1.382946, 0.249171)",
        "(-0.280000, 1.382019, 0.242231)",
        "(-0.280000, 1.381243, 0.235308)",
        "(-0.280000, 1.380630, 0.228671)",
        "(-0.280000, 1.380124, 0.222006)",
        "(-0.280000, 1.379727, 0.215318)",
        "(-0.280000, 1.379440, 0.208632)",
        "(-0.280000, 1.379270, 0.201872)",
        "(-0.280000, 1.379191, 0.195313)",
        "(-0.280000, 1.379225, 0.188735)",
        "(-0.280000, 1.379380, 0.182122)",
        "(-0.280000, 1.379676, 0.175454)",
        "(-0.280000, 1.380131, 0.168752)",
        "(-0.280000, 1.380680, 0.162198)",
        "(-0.280000, 1.381417, 0.155572)",
        "(-0.280000, 1.382361, 0.148904)",
        "(-0.280000, 1.383552, 0.142142)",
        "(-0.280000, 1.385000, 0.135339)",
        "(-0.280000, 1.386563, 0.128770)",
        "(-0.280000, 1.388425, 0.122131)",
        "(-0.280000, 1.390589, 0.115484)",
        "(-0.280000, 1.393041, 0.108886)",
        "(-0.280000, 1.395825, 0.102296)",
        "(-0.280000, 1.398739, 0.095952)",
        "(-0.280000, 1.401953, 0.089694)",
        "(-0.280000, 1.405505, 0.083537)",
        "(-0.280000, 1.409884, 0.078130)",
        "(-0.280000, 1.415350, 0.073974)",
        "(-0.280000, 1.420749, 0.070184)",
        "(-0.280000, 1.426402, 0.066526)",
        "(-0.280000, 1.432306, 0.063021)",
        "(-0.280000, 1.438476, 0.059678)",
        "(-0.280000, 1.445019, 0.056469)",
        "(-0.280000, 1.451525, 0.053601)",
        "(-0.280000, 1.458408, 0.050899)",
        "(-0.280000, 1.465782, 0.048364)",
        "(-0.280000, 1.473647, 0.046053)",
        "(-0.280000, 1.481997, 0.044025)",
        "(-0.280000, 1.490286, 0.042431)",
        "(-0.280000, 1.499149, 0.041175)",
        "(-0.280000, 1.508614, 0.040335)",
        "(-0.280000, 1.518648, 0.040002)",
        "(-0.280000, 1.529128, 0.040264)",
        "(-0.280000, 1.539283, 0.041114)",
        "(-0.280000, 1.549792, 0.042620)",
        "(-0.280000, 1.560471, 0.044832)",
        "(-0.280000, 1.570642, 0.049584)",
        "(-0.280000, 1.580037, 0.054865)",
        "(-0.280000, 1.589205, 0.060794)",
        "(-0.280000, 1.598060, 0.067320)",
        "(-0.280000, 1.606634, 0.074472)",
        "(-0.280000, 1.614832, 0.082186)",
        "(-0.280000, 1.622635, 0.090445)",
        "(-0.280000, 1.629583, 0.098816)",
        "(-0.280000, 1.636154, 0.107655)",
        "(-0.280000, 1.642285, 0.116894)",
        "(-0.280000, 1.647939, 0.126477)",
        "(-0.280000, 1.653117, 0.136413)",
        "(-0.280000, 1.657580, 0.146233)",
        "(-0.280000, 1.661601, 0.156334)",
        "(-0.280000, 1.665175, 0.166742)",
        "(-0.280000, 1.668266, 0.177399)",
        "(-0.280000, 1.670842, 0.188229)",
        "(-0.280000, 1.672848, 0.198815)",
        "(-0.280000, 1.674379, 0.209570)",
        "(-0.280000, 1.675411, 0.220417)",
        "(-0.280000, 1.675937, 0.231361)",
        "(-0.280000, 1.675934, 0.242377)",
        "(-0.280000, 1.675468, 0.253057)",
        "(-0.280000, 1.674471, 0.263810)",
        "(-0.280000, 1.672908, 0.274592)",
        "(-0.280000, 1.670744, 0.285343)",
        "(-0.280000, 1.667932, 0.296070)",
        "(-0.280000, 1.664650, 0.306343)",
        "(-0.280000, 1.660706, 0.316461)",
        "(-0.280000, 1.656112, 0.326448)",
        "(-0.280000, 1.650055, 0.335458)",
        "(-0.280000, 1.642574, 0.343188)",
        "(-0.280000, 1.634994, 0.350140)",
        "(-0.280000, 1.627035, 0.356628)",
        "(-0.280000, 1.618732, 0.362630)",
        "(-0.280000, 1.610136, 0.368116)",
        "(-0.280000, 1.601568, 0.372922)",
        "(-0.280000, 1.592727, 0.377254)",
        "(-0.280000, 1.583682, 0.381077)",
        "(-0.280000, 1.574371, 0.384414)",
        "(-0.280000, 1.564845, 0.387235)",
        "(-0.280000, 1.555135, 0.389524)",
        "(-0.280000, 1.545660, 0.391210)",
        "(-0.280000, 1.535974, 0.392389)",
        "(-0.280000, 1.526175, 0.393034)",
        "(-0.280000, 1.516262, 0.393131)",
        "(-0.280000, 1.506293, 0.392667)",
        "(-0.280000, 1.496744, 0.391690)",
        "(-0.280000, 1.487150, 0.390175)",
        "(-0.280000, 1.477566, 0.388113)",
        "(-0.280000, 1.468074, 0.385511)",
        "(-0.280000, 1.459050, 0.382497)",
        "(-0.280000, 1.450161, 0.378984)",
        "(-0.280000, 1.441478, 0.374997)",
        "(-0.280000, 1.432963, 0.370511)",
        "(-0.280000, 1.424666, 0.365544)",
        "(-0.280000, 1.416618, 0.360104)",
        "(-0.280000, 1.409179, 0.354470)",
        "(-0.280000, 1.401962, 0.348373)",
        "(-0.280000, 1.395019, 0.341836)",
        "(-0.280000, 1.388366, 0.334854)",
        "(-0.280000, 1.381990, 0.327378)",
        "(-0.280000, 1.376235, 0.319830)",
        "(-0.280000, 1.370884, 0.311967)",
        "(-0.280000, 1.365973, 0.303844)",
        "(-0.280000, 1.361526, 0.295509)",
        "(-0.280000, 1.357558, 0.287012)",
        "(-0.280000, 1.354187, 0.278689)",
        "(-0.280000, 1.351256, 0.270247)",
        "(-0.280000, 1.348781, 0.261757)",
        "(-0.280000, 1.346741, 0.253194)",
        "(-0.280000, 1.345153, 0.244672)",
        "(-0.280000, 1.344034, 0.236528)",
        "(-0.280000, 1.343302, 0.228427)",
        "(-0.280000, 1.342945, 0.220389)",
        "(-0.280000, 1.344202, 0.212488)",
        "(-0.280000, 1.346903, 0.204844)",
        "(-0.280000, 1.349847, 0.197769)",
        "(-0.280000, 1.353060, 0.190988)",
        "(-0.280000, 1.356592, 0.184451)",
        "(-0.280000, 1.360448, 0.178205)",
        "(-0.280000, 1.364641, 0.172233)",
        "(-0.280000, 1.369061, 0.166847)",
        "(-0.280000, 1.373793, 0.161729)",
        "(-0.280000, 1.378802, 0.156918)",
        "(-0.280000, 1.384029, 0.152463)",
        "(-0.280000, 1.389470, 0.148335)",
        "(-0.280000, 1.394947, 0.144756)",
        "(-0.280000, 1.400513, 0.141494)",
        "(-0.280000, 1.406175, 0.138497)",
        "(-0.280000, 1.411863, 0.135776)",
        "(-0.280000, 1.417519, 0.133318)",
        "(-0.280000, 1.422996, 0.131244)",
        "(-0.280000, 1.428411, 0.129319)",
        "(-0.280000, 1.433733, 0.127508)",
        "(-0.280000, 1.438984, 0.125766)",
        "(-0.280000, 1.444147, 0.124056)",
        "(-0.280000, 1.449013, 0.122497)",
        "(-0.280000, 1.453854, 0.120851)",
        "(-0.280000, 1.458679, 0.119096)",
        "(-0.280000, 1.463506, 0.117217)",
        "(-0.280000, 1.468449, 0.115165)",
        "(-0.280000, 1.473243, 0.113080)",
        "(-0.280000, 1.478247, 0.110803)",
        "(-0.280000, 1.483557, 0.108343)",
        "(-0.280000, 1.489272, 0.105731)",
        "(-0.280000, 1.495455, 0.103029)",
        "(-0.280000, 1.501742, 0.100383)",
        "(-0.280000, 1.508664, 0.097755)",
        "(-0.280000, 1.516231, 0.095266)",
        "(-0.280000, 1.524452, 0.093046)",
        "(-0.280000, 1.532871, 0.091162)",
        "(-0.280000, 1.541992, 0.089751)",
        "(-0.280000, 1.551692, 0.088949)",
        "(-0.280000, 1.561935, 0.088872)",
        "(-0.280000, 1.572568, 0.089623)",
        "(-0.280000, 1.583446, 0.091288)",
        "(-0.280000, 1.594090, 0.093689)",
        "(-0.280000, 1.604800, 0.097071)",
        "(-0.280000, 1.615400, 0.101443)",
        "(-0.280000, 1.625787, 0.106804)",
        "(-0.280000, 1.635828, 0.113147)",
        "(-0.280000, 1.645131, 0.120088)",
        "(-0.280000, 1.653953, 0.127917)",
        "(-0.280000, 1.662179, 0.136561)",
        "(-0.280000, 1.669720, 0.145920)",
        "(-0.280000, 1.676414, 0.155567)",
        "(-0.280000, 1.682425, 0.165777)",
        "(-0.280000, 1.687740, 0.176461)",
        "(-0.280000, 1.692397, 0.187609)",
        "(-0.280000, 1.695218, 0.199314)",
        "(-0.280000, 1.695972, 0.210861)",
        "(-0.280000, 1.695968, 0.222429)",
        "(-0.280000, 1.695199, 0.234042)",
        "(-0.280000, 1.693660, 0.245623)",
        "(-0.280000, 1.691354, 0.257096)",
        "(-0.280000, 1.688278, 0.268437)",
        "(-0.280000, 1.684606, 0.279153)",
        "(-0.280000, 1.680247, 0.289628)",
        "(-0.280000, 1.675201, 0.299844)",
        "(-0.280000, 1.669495, 0.309733)",
        "(-0.280000, 1.663423, 0.318865)",
        "(-0.280000, 1.656765, 0.327642)",
        "(-0.280000, 1.649543, 0.336018)",
        "(-0.280000, 1.641796, 0.343940)",
        "(-0.280000, 1.633514, 0.351405)",
        "(-0.280000, 1.624706, 0.358387)",
        "(-0.280000, 1.615830, 0.364561)",
        "(-0.280000, 1.606511, 0.370226)",
        "(-0.280000, 1.596781, 0.375344)",
        "(-0.280000, 1.586692, 0.379871)",
        "(-0.280000, 1.576230, 0.383795)",
        "(-0.280000, 1.565950, 0.386938)",
        "(-0.280000, 1.555457, 0.389458)",
        "(-0.280000, 1.544761, 0.391342)",
        "(-0.280000, 1.533879, 0.392573)",
        "(-0.280000, 1.523031, 0.393125)",
        "(-0.280000, 1.512642, 0.393028)",
        "(-0.280000, 1.502250, 0.392318)",
        "(-0.280000, 1.491941, 0.390999)",
        "(-0.280000, 1.481796, 0.389092)",
        "(-0.280000, 1.471819, 0.386606)",
        "(-0.280000, 1.462426, 0.383688)",
        "(-0.280000, 1.453255, 0.380270)",
        "(-0.280000, 1.444304, 0.376357)",
        "(-0.280000, 1.435642, 0.371987)",
        "(-0.280000, 1.427313, 0.367196)",
        "(-0.280000, 1.419603, 0.362198)",
        "(-0.280000, 1.412235, 0.356859)",
        "(-0.280000, 1.405239, 0.351223)",
        "(-0.280000, 1.398585, 0.345282)",
        "(-0.280000, 1.392302, 0.339077)",
        "(-0.280000, 1.386604, 0.332871)",
        "(-0.280000, 1.381234, 0.326433)",
        "(-0.280000, 1.376202, 0.319783)",
        "(-0.280000, 1.372587, 0.312299)",
        "(-0.280000, 1.370292, 0.304125)",
        "(-0.280000, 1.368536, 0.296238)",
        "(-0.280000, 1.367171, 0.288382)",
        "(-0.280000, 1.366189, 0.280524)",
        "(-0.280000, 1.365588, 0.272709)",
        "(-0.280000, 1.365353, 0.264959)",
        "(-0.280000, 1.365539, 0.257591)",
        "(-0.280000, 1.366022, 0.250280)",
        "(-0.280000, 1.366787, 0.243082)",
        "(-0.280000, 1.367803, 0.236014)",
        "(-0.280000, 1.369055, 0.229054)",
        "(-0.280000, 1.370524, 0.222475)",
        "(-0.280000, 1.372148, 0.216031)",
        "(-0.280000, 1.373918, 0.209656)",
        "(-0.280000, 1.375811, 0.203365)",
        "(-0.280000, 1.377810, 0.197154)",
        "(-0.280000, 1.379867, 0.191255)",
        "(-0.280000, 1.381996, 0.185384)",
        "(-0.280000, 1.384184, 0.179567)",
        "(-0.280000, 1.386446, 0.173748)",
        "(-0.280000, 1.388778, 0.167935)",
        "(-0.280000, 1.391070, 0.162391)",
        "(-0.280000, 1.393431, 0.156814)",
        "(-0.280000, 1.395882, 0.151180)",
        "(-0.280000, 1.398294, 0.145747)",
        "(-0.280000, 1.400859, 0.140172)",
        "(-0.280000, 1.403624, 0.134448)",
        "(-0.280000, 1.406629, 0.128591)",
        "(-0.280000, 1.409965, 0.122551)",
        "(-0.280000, 1.413683, 0.116360)",
        "(-0.280000, 1.417880, 0.110017)",
        "(-0.280000, 1.422257, 0.103884)",
        "(-0.280000, 1.427262, 0.097611)",
        "(-0.280000, 1.432993, 0.091258)",
        "(-0.280000, 1.439497, 0.084934)",
        "(-0.280000, 1.446898, 0.078694)",
        "(-0.280000, 1.454646, 0.072945)",
        "(-0.280000, 1.463293, 0.067506)",
        "(-0.280000, 1.472919, 0.062486)",
        "(-0.280000, 1.483408, 0.058081)",
        "(-0.280000, 1.494671, 0.054449)",
        "(-0.280000, 1.506011, 0.051766)",
        "(-0.280000, 1.517947, 0.050019)",
        "(-0.280000, 1.530221, 0.049308)",
        "(-0.280000, 1.542721, 0.049683)",
        "(-0.280000, 1.555211, 0.051162)",
        "(-0.280000, 1.567062, 0.053590)",
        "(-0.280000, 1.578699, 0.057014)",
        "(-0.280000, 1.589951, 0.061363)",
        "(-0.280000, 1.600730, 0.066557)",
        "(-0.280000, 1.611010, 0.072529)",
        "(-0.280000, 1.620422, 0.078950)",
        "(-0.280000, 1.629327, 0.085947)",
        "(-0.280000, 1.637736, 0.093507)",
        "(-0.280000, 1.645612, 0.101592)",
        "(-0.280000, 1.652922, 0.110162)",
        "(-0.280000, 1.659389, 0.118820)",
        "(-0.280000, 1.665332, 0.127929)",
        "(-0.280000, 1.670702, 0.137437)",
        "(-0.280000, 1.675469, 0.147304)",
        "(-0.280000, 1.679633, 0.157563)",
        "(-0.280000, 1.683011, 0.167696)",
        "(-0.280000, 1.685772, 0.178123)",
        "(-0.280000, 1.687901, 0.188900)",
        "(-0.280000, 1.689350, 0.199964)",
        "(-0.280000, 1.690076, 0.211204)",
        "(-0.280000, 1.690071, 0.222125)",
        "(-0.280000, 1.689352, 0.233174)",
        "(-0.280000, 1.687902, 0.244257)",
        "(-0.280000, 1.685694, 0.255373)",
        "(-0.280000, 1.682728, 0.266401)",
        "(-0.280000, 1.679186, 0.276797)",
        "(-0.280000, 1.674927, 0.287066)",
        "(-0.280000, 1.669988, 0.297074)",
        "(-0.280000, 1.664419, 0.306716)",
        "(-0.280000, 1.658218, 0.315996)",
        "(-0.280000, 1.651712, 0.324499)",
        "(-0.280000, 1.644717, 0.332542)",
        "(-0.280000, 1.637232, 0.340136)",
        "(-0.280000, 1.629303, 0.347234)",
        "(-0.280000, 1.620999, 0.353786)",
        "(-0.280000, 1.612708, 0.359549)",
        "(-0.280000, 1.604069, 0.364824)",
        "(-0.280000, 1.595151, 0.369568)",
        "(-0.280000, 1.586012, 0.373757)",
        "(-0.280000, 1.576638, 0.377403)",
        "(-0.280000, 1.567461, 0.380375)",
        "(-0.280000, 1.558156, 0.382818)",
        "(-0.280000, 1.548723, 0.384734)",
        "(-0.280000, 1.539177, 0.386117)",
        "(-0.280000, 1.529549, 0.386960)",
        "(-0.280000, 1.520319, 0.387255)",
        "(-0.280000, 1.511021, 0.387047)",
        "(-0.280000, 1.501687, 0.386327)",
        "(-0.280000, 1.492382, 0.385092)",
        "(-0.280000, 1.483159, 0.383347)",
        "(-0.280000, 1.474446, 0.381208)",
        "(-0.280000, 1.465834, 0.378606)",
        "(-0.280000, 1.457390, 0.375561)",
        "(-0.280000, 1.449181, 0.372106)",
        "(-0.280000, 1.441161, 0.368225)",
        "(-0.280000, 1.433672, 0.364116)",
        "(-0.280000, 1.426442, 0.359657)",
        "(-0.280000, 1.419469, 0.354801)",
        "(-0.280000, 1.412804, 0.349538)",
        "(-0.280000, 1.406495, 0.343864)",
        "(-0.280000, 1.400832, 0.338037)",
        "(-0.280000, 1.395565, 0.331835)",
        "(-0.280000, 1.390702, 0.325253)",
        "(-0.280000, 1.386289, 0.318343)",
        "(-0.280000, 1.382315, 0.311078)",
        "(-0.280000, 1.379016, 0.303839)",
        "(-0.280000, 1.376194, 0.296402)",
        "(-0.280000, 1.373835, 0.288761)",
        "(-0.280000, 1.371951, 0.280980)",
        "(-0.280000, 1.370530, 0.273105)",
        "(-0.280000, 1.369661, 0.265451)",
        "(-0.280000, 1.369198, 0.257756)",
        "(-0.280000, 1.369127, 0.250092)",
        "(-0.280000, 1.369421, 0.242419)",
        "(-0.280000, 1.370065, 0.234821)",
        "(-0.280000, 1.371049, 0.227640)",
        "(-0.280000, 1.372299, 0.220554)",
        "(-0.280000, 1.373783, 0.213591)",
        "(-0.280000, 1.375465, 0.206790)",
        "(-0.280000, 1.377329, 0.200105)",
        "(-0.280000, 1.379302, 0.193816)",
        "(-0.280000, 1.381371, 0.187675)",
        "(-0.280000, 1.383541, 0.181592)",
        "(-0.280000, 1.385790, 0.175588)",
        "(-0.280000, 1.388105, 0.169666)",
        "(-0.280000, 1.390394, 0.164022)",
        "(-0.280000, 1.392742, 0.158382)",
        "(-0.280000, 1.395148, 0.152750)",
        "(-0.280000, 1.397604, 0.147148)",
        "(-0.280000, 1.400159, 0.141496)",
        "(-0.280000, 1.402668, 0.136030)",
        "(-0.280000, 1.405297, 0.130503)",
        "(-0.280000, 1.408094, 0.124881)",
        "(-0.280000, 1.411101, 0.119161)",
        "(-0.280000, 1.414379, 0.113334)",
        "(-0.280000, 1.417771, 0.107592)",
        "(-0.280000, 1.421589, 0.101684)",
        "(-0.280000, 1.425933, 0.095621)",
        "(-0.280000, 1.430970, 0.089364)",
        "(-0.280000, 1.436789, 0.082985)",
        "(-0.280000, 1.442942, 0.076866)",
        "(-0.280000, 1.450035, 0.070725)",
        "(-0.280000, 1.458111, 0.064699)",
        "(-0.280000, 1.467179, 0.058942)",
        "(-0.280000, 1.476650, 0.053738)",
        "(-0.280000, 1.487170, 0.048991)",
        "(-0.280000, 1.498634, 0.044877)",
        "(-0.280000, 1.510920, 0.041533)",
        "(-0.280000, 1.523827, 0.040053)",
        "(-0.280000, 1.536932, 0.040864)",
        "(-0.280000, 1.549473, 0.042565)",
        "(-0.280000, 1.561950, 0.045182)",
        "(-0.280000, 1.574185, 0.048686)",
        "(-0.280000, 1.586071, 0.053036)",
        "(-0.280000, 1.597577, 0.058207)",
        "(-0.280000, 1.608200, 0.063904)",
        "(-0.280000, 1.618313, 0.070247)",
        "(-0.280000, 1.627906, 0.077206)",
        "(-0.280000, 1.636927, 0.084718)",
        "(-0.280000, 1.645064, 0.092442)",
        "(-0.280000, 1.652667, 0.100636)",
        "(-0.280000, 1.659709, 0.109260)",
        "(-0.280000, 1.666178, 0.118288)",
        "(-0.280000, 1.672093, 0.127747)",
        "(-0.280000, 1.677398, 0.137562)",
        "(-0.280000, 1.681877, 0.147233)",
        "(-0.280000, 1.685797, 0.157245)",
        "(-0.280000, 1.689131, 0.167585)",
        "(-0.280000, 1.691847, 0.178217)",
        "(-0.280000, 1.693925, 0.189178)",
        "(-0.280000, 1.695272, 0.199869)",
        "(-0.280000, 1.695971, 0.210820)",
        "(-0.280000, 1.695981, 0.222023)",
        "(-0.280000, 1.695261, 0.233406)",
        "(-0.280000, 1.693783, 0.244874)",
        "(-0.280000, 1.691659, 0.255779)",
        "(-0.280000, 1.688807, 0.266683)",
        "(-0.280000, 1.685235, 0.277468)",
        "(-0.280000, 1.680960, 0.288038)",
        "(-0.280000, 1.675988, 0.298355)",
        "(-0.280000, 1.670604, 0.307923)",
        "(-0.280000, 1.664637, 0.317135)",
        "(-0.280000, 1.658107, 0.325962)",
        "(-0.280000, 1.651041, 0.334366)",
        "(-0.280000, 1.643485, 0.342296)",
        "(-0.280000, 1.635382, 0.349019)",
        "(-0.280000, 1.626526, 0.354753)",
        "(-0.280000, 1.617493, 0.360033)",
        "(-0.280000, 1.608272, 0.364879)",
        "(-0.280000, 1.598920, 0.369275)",
        "(-0.280000, 1.589830, 0.373056)",
        "(-0.280000, 1.580621, 0.376443)",
        "(-0.280000, 1.571297, 0.379425)",
        "(-0.280000, 1.561887, 0.381975)",
        "(-0.280000, 1.552347, 0.384072)",
        "(-0.280000, 1.543101, 0.385615)",
        "(-0.280000, 1.533832, 0.386662)",
        "(-0.280000, 1.524539, 0.387249)",
        "(-0.280000, 1.515071, 0.387413)",
        "(-0.280000, 1.505524, 0.387164)",
        "(-0.280000, 1.496366, 0.386575)",
        "(-0.280000, 1.487112, 0.385630)",
        "(-0.280000, 1.477833, 0.384333)",
        "(-0.280000, 1.468576, 0.382688)",
        "(-0.280000, 1.459295, 0.380675)",
        "(-0.280000, 1.450354, 0.378424)",
        "(-0.280000, 1.441758, 0.375134)",
        "(-0.280000, 1.433583, 0.370858)",
        "(-0.280000, 1.425642, 0.366161)",
        "(-0.280000, 1.417960, 0.361057)",
        "(-0.280000, 1.410801, 0.355751)",
        "(-0.280000, 1.403901, 0.350077)",
        "(-0.280000, 1.397300, 0.344063)",
        "(-0.280000, 1.391009, 0.337720)",
        "(-0.280000, 1.385061, 0.331084)",
        "(-0.280000, 1.379692, 0.324464)",
        "(-0.280000, 1.374608, 0.317533)",
        "(-0.280000, 1.369855, 0.310344)",
        "(-0.280000, 1.365438, 0.302896)",
        "(-0.280000, 1.361350, 0.295156)",
        "(-0.280000, 1.357786, 0.287532)",
        "(-0.280000, 1.354574, 0.279709)",
        "(-0.280000, 1.351718, 0.271674)",
        "(-0.280000, 1.349254, 0.263510)",
        "(-0.280000, 1.347197, 0.255280)",
        "(-0.280000, 1.345608, 0.247365)",
        "(-0.280000, 1.344379, 0.239359)",
        "(-0.280000, 1.343519, 0.231305)",
        "(-0.280000, 1.343031, 0.223269)",
        "(-0.280000, 1.342907, 0.215531)",
        "(-0.280000, 1.343121, 0.207818)",
        "(-0.280000, 1.343672, 0.200126)",
        "(-0.280000, 1.344562, 0.192439)",
        "(-0.280000, 1.345788, 0.184798)",
        "(-0.280000, 1.347336, 0.177266)",
        "(-0.280000, 1.349134, 0.170088)",
        "(-0.280000, 1.351232, 0.162991)",
        "(-0.280000, 1.353608, 0.156035)",
        "(-0.280000, 1.356273, 0.149180)",
        "(-0.280000, 1.359212, 0.142463)",
        "(-0.280000, 1.362281, 0.136158)",
        "(-0.280000, 1.365611, 0.129957)",
        "(-0.280000, 1.369174, 0.123913)",
        "(-0.280000, 1.374051, 0.118772)",
        "(-0.280000, 1.379888, 0.114443)",
        "(-0.280000, 1.385662, 0.110646)",
        "(-0.280000, 1.391513, 0.107135)",
        "(-0.280000, 1.397455, 0.103899)",
        "(-0.280000, 1.403450, 0.100949)",
        "(-0.280000, 1.409494, 0.098262)",
        "(-0.280000, 1.415345, 0.096015)",
        "(-0.280000, 1.421239, 0.093967)",
        "(-0.280000, 1.427153, 0.092107)",
        "(-0.280000, 1.433085, 0.090406)",
        "(-0.280000, 1.439084, 0.088829)",
        "(-0.280000, 1.444872, 0.087518)",
        "(-0.280000, 1.450730, 0.086269)",
        "(-0.280000, 1.456719, 0.085058)",
        "(-0.280000, 1.462853, 0.083880)",
        "(-0.280000, 1.469167, 0.082726)",
        "(-0.280000, 1.475335, 0.081728)",
        "(-0.280000, 1.481772, 0.080735)",
        "(-0.280000, 1.488492, 0.079775)",
        "(-0.280000, 1.495555, 0.078881)",
        "(-0.280000, 1.502957, 0.078098)",
        "(-0.280000, 1.510232, 0.077508)",
        "(-0.280000, 1.517899, 0.077085)",
        "(-0.280000, 1.525898, 0.076890)",
        "(-0.280000, 1.534181, 0.076980)",
        "(-0.280000, 1.542760, 0.077410)",
        "(-0.280000, 1.551170, 0.078142)",
        "(-0.280000, 1.559795, 0.079272)",
        "(-0.280000, 1.568611, 0.080850)",
        "(-0.280000, 1.577577, 0.082928)",
        "(-0.280000, 1.586631, 0.085544)",
        "(-0.280000, 1.595335, 0.088516)",
        "(-0.280000, 1.604054, 0.092055)",
        "(-0.280000, 1.612733, 0.096201)",
        "(-0.280000, 1.621236, 0.100929)",
        "(-0.280000, 1.629520, 0.106247)",
        "(-0.280000, 1.637252, 0.111863)",
        "(-0.280000, 1.644652, 0.118022)",
        "(-0.280000, 1.651697, 0.124748)",
        "(-0.280000, 1.658286, 0.131977)",
        "(-0.280000, 1.664369, 0.139699)",
        "(-0.280000, 1.669753, 0.147554)",
        "(-0.280000, 1.674594, 0.155867)",
        "(-0.280000, 1.678829, 0.164575)",
        "(-0.280000, 1.682438, 0.173676)",
        "(-0.280000, 1.685376, 0.183119)",
        "(-0.280000, 1.687542, 0.192369)",
        "(-0.280000, 1.689046, 0.201861)",
        "(-0.280000, 1.689873, 0.211494)",
        "(-0.280000, 1.690032, 0.221210)",
        "(-0.280000, 1.689543, 0.230989)",
        "(-0.280000, 1.688494, 0.240375)",
        "(-0.280000, 1.686911, 0.249771)",
        "(-0.280000, 1.684821, 0.259207)",
        "(-0.280000, 1.682256, 0.268623)",
        "(-0.280000, 1.679227, 0.278031)",
        "(-0.280000, 1.675945, 0.286956)",
        "(-0.280000, 1.672240, 0.295898)",
        "(-0.280000, 1.668119, 0.304805)",
        "(-0.280000, 1.663601, 0.313605)",
        "(-0.280000, 1.658905, 0.321991)",
        "(-0.280000, 1.653794, 0.330304)",
        "(-0.280000, 1.647699, 0.337996)",
        "(-0.280000, 1.640671, 0.345011)",
        "(-0.280000, 1.633190, 0.351679)",
        "(-0.280000, 1.625672, 0.357665)",
        "(-0.280000, 1.617723, 0.363310)",
        "(-0.280000, 1.609456, 0.368520)",
        "(-0.280000, 1.600936, 0.373253)",
        "(-0.280000, 1.592123, 0.377528)",
        "(-0.280000, 1.583087, 0.381308)",
        "(-0.280000, 1.574267, 0.384448)",
        "(-0.280000, 1.565224, 0.387134)",
        "(-0.280000, 1.556007, 0.389343)",
        "(-0.280000, 1.546665, 0.391056)",
        "(-0.280000, 1.537173, 0.392273)",
        "(-0.280000, 1.528036, 0.392954)",
        "(-0.280000, 1.518903, 0.393160)",
        "(-0.280000, 1.509654, 0.392887)",
        "(-0.280000, 1.500387, 0.392125)",
        "(-0.280000, 1.491173, 0.390877)",
        "(-0.280000, 1.482440, 0.389231)",
        "(-0.280000, 1.473731, 0.387130)",
        "(-0.280000, 1.465097, 0.384576)",
        "(-0.280000, 1.456607, 0.381587)",
        "(-0.280000, 1.448216, 0.378140)",
        "(-0.280000, 1.440315, 0.374419)",
        "(-0.280000, 1.432553, 0.370280)",
        "(-0.280000, 1.424888, 0.365685)",
        "(-0.280000, 1.417355, 0.360630)",
        "(-0.280000, 1.410006, 0.355127)",
        "(-0.280000, 1.403171, 0.349441)",
        "(-0.280000, 1.396533, 0.343323)",
        "(-0.280000, 1.390157, 0.336810)",
        "(-0.280000, 1.384051, 0.329888)",
        "(-0.280000, 1.378302, 0.322638)",
        "(-0.280000, 1.373157, 0.315418)",
        "(-0.280000, 1.368344, 0.307889)",
        "(-0.280000, 1.363907, 0.300105)",
        "(-0.280000, 1.361072, 0.291567)",
        "(-0.280000, 1.359600, 0.282582)",
        "(-0.280000, 1.358753, 0.273992)",
        "(-0.280000, 1.358350, 0.265505)",
        "(-0.280000, 1.358338, 0.257101)",
        "(-0.280000, 1.358665, 0.248852)",
        "(-0.280000, 1.359277, 0.240771)",
        "(-0.280000, 1.360151, 0.233193)",
        "(-0.280000, 1.361187, 0.225754)",
        "(-0.280000, 1.362346, 0.218470)",
        "(-0.280000, 1.363595, 0.211326)",
        "(-0.280000, 1.364920, 0.204277)",
        "(-0.280000, 1.366268, 0.197581)",
        "(-0.280000, 1.367647, 0.190919)",
        "(-0.280000, 1.369066, 0.184244)",
        "(-0.280000, 1.370531, 0.177560)",
        "(-0.280000, 1.372050, 0.170870)",
        "(-0.280000, 1.373567, 0.164359)",
        "(-0.280000, 1.375165, 0.157788)",
        "(-0.280000, 1.376883, 0.151136)",
        "(-0.280000, 1.378758, 0.144375)",
        "(-0.280000, 1.380821, 0.137530)",
        "(-0.280000, 1.382942, 0.130878)",
        "(-0.280000, 1.385318, 0.124116)",
        "(-0.280000, 1.387977, 0.117287)",
        "(-0.280000, 1.390946, 0.110439)",
        "(-0.280000, 1.394280, 0.103556)",
        "(-0.280000, 1.397785, 0.096915)",
        "(-0.280000, 1.401713, 0.090302)",
        "(-0.280000, 1.406124, 0.083719)",
        "(-0.280000, 1.411084, 0.077200)",
        "(-0.280000, 1.417675, 0.072304)",
        "(-0.280000, 1.424298, 0.067852)",
        "(-0.280000, 1.431374, 0.063554)",
        "(-0.280000, 1.438946, 0.059437)",
        "(-0.280000, 1.446995, 0.055565)",
        "(-0.280000, 1.455086, 0.052162)",
        "(-0.280000, 1.463724, 0.049035)",
        "(-0.280000, 1.472902, 0.046255)",
        "(-0.280000, 1.482665, 0.043881)",
        "(-0.280000, 1.492928, 0.042008)",
        "(-0.280000, 1.503597, 0.040716)",
        "(-0.280000, 1.514056, 0.040083)",
        "(-0.280000, 1.524806, 0.040080)",
        "(-0.280000, 1.535737, 0.040750)",
        "(-0.280000, 1.546788, 0.042124)",
        "(-0.280000, 1.557820, 0.044212)",
        "(-0.280000, 1.568279, 0.046876)",
        "(-0.280000, 1.578688, 0.050221)",
        "(-0.280000, 1.588953, 0.054239)",
        "(-0.280000, 1.598322, 0.060124)",
        "(-0.280000, 1.606822, 0.067288)",
        "(-0.280000, 1.614347, 0.074694)",
        "(-0.280000, 1.621373, 0.082504)",
        "(-0.280000, 1.627903, 0.090661)",
        "(-0.280000, 1.633920, 0.099070)",
        "(-0.280000, 1.639463, 0.107692)",
        "(-0.280000, 1.644274, 0.116128)",
        "(-0.280000, 1.648741, 0.124739)",
        "(-0.280000, 1.652892, 0.133524)",
        "(-0.280000, 1.656725, 0.142459)",
        "(-0.280000, 1.660261, 0.151593)",
        "(-0.280000, 1.663309, 0.160450)",
        "(-0.280000, 1.666078, 0.169428)",
        "(-0.280000, 1.668554, 0.178511)",
        "(-0.280000, 1.670722, 0.187652)",
        "(-0.280000, 1.672572, 0.196821)",
        "(-0.280000, 1.674083, 0.205698)",
        "(-0.280000, 1.675308, 0.214681)",
        "(-0.280000, 1.676222, 0.223756)",
        "(-0.280000, 1.676801, 0.232974)",
        "(-0.280000, 1.677010, 0.242313)",
        "(-0.280000, 1.676894, 0.251375)",
        "(-0.280000, 1.676361, 0.260624)",
        "(-0.280000, 1.675348, 0.270056)",
        "(-0.280000, 1.673803, 0.279619)",
        "(-0.280000, 1.671675, 0.289304)",
        "(-0.280000, 1.669130, 0.298658)",
        "(-0.280000, 1.665948, 0.308039)",
        "(-0.280000, 1.662081, 0.317421)",
        "(-0.280000, 1.657516, 0.326693)",
        "(-0.280000, 1.650866, 0.334561)",
        "(-0.280000, 1.644055, 0.341732)",
        "(-0.280000, 1.636748, 0.348603)",
        "(-0.280000, 1.629009, 0.355090)",
        "(-0.280000, 1.620878, 0.361149)",
        "(-0.280000, 1.612313, 0.366792)",
        "(-0.280000, 1.603754, 0.371756)",
        "(-0.280000, 1.594851, 0.376269)",
        "(-0.280000, 1.585578, 0.380325)",
        "(-0.280000, 1.575980, 0.383879)",
        "(-0.280000, 1.566151, 0.386883)",
        "(-0.280000, 1.556494, 0.389239)",
        "(-0.280000, 1.546653, 0.391058)",
        "(-0.280000, 1.536660, 0.392323)",
        "(-0.280000, 1.526607, 0.393017)",
        "(-0.280000, 1.516395, 0.393134)",
        "(-0.280000, 1.506604, 0.392690)",
        "(-0.280000, 1.496759, 0.391692)",
        "(-0.280000, 1.486919, 0.390132)",
        "(-0.280000, 1.477495, 0.386672)",
        "(-0.280000, 1.468540, 0.381871)",
        "(-0.280000, 1.460361, 0.376690)",
        "(-0.280000, 1.452559, 0.371099)",
        "(-0.280000, 1.445150, 0.365115)",
        "(-0.280000, 1.438173, 0.358788)",
        "(-0.280000, 1.431672, 0.352176)",
        "(-0.280000, 1.425964, 0.345557)",
        "(-0.280000, 1.420681, 0.338744)",
        "(-0.280000, 1.415828, 0.331794)",
        "(-0.280000, 1.411444, 0.324803)",
        "(-0.280000, 1.407478, 0.317769)",
        "(-0.280000, 1.404081, 0.310952)",
        "(-0.280000, 1.401023, 0.304189)",
        "(-0.280000, 1.398255, 0.297457)",
        "(-0.280000, 1.395754, 0.290792)",
        "(-0.280000, 1.393478, 0.284192)",
        "(-0.280000, 1.391505, 0.277865)",
        "(-0.280000, 1.389677, 0.271593)",
        "(-0.280000, 1.387984, 0.265405)",
        "(-0.280000, 1.386395, 0.259254)",
        "(-0.280000, 1.384908, 0.253184)",
        "(-0.280000, 1.383558, 0.247413)",
        "(-0.280000, 1.382254, 0.241665)",
        "(-0.280000, 1.380991, 0.235925)",
        "(-0.280000, 1.379773, 0.230183)",
        "(-0.280000, 1.378596, 0.224362)",
        "(-0.280000, 1.377481, 0.218707)",
        "(-0.280000, 1.376427, 0.212973)",
        "(-0.280000, 1.375449, 0.207089)",
        "(-0.280000, 1.374582, 0.201050)",
        "(-0.280000, 1.373861, 0.194830)",
        "(-0.280000, 1.373271, 0.188736)",
        "(-0.280000, 1.372874, 0.182462)",
        "(-0.280000, 1.372714, 0.176021)",
        "(-0.280000, 1.372824, 0.169468)",
        "(-0.280000, 1.373251, 0.162754)",
        "(-0.280000, 1.373908, 0.156225)",
        "(-0.280000, 1.374921, 0.149630)",
        "(-0.280000, 1.376334, 0.142950)",
        "(-0.280000, 1.378160, 0.136261)",
        "(-0.280000, 1.380391, 0.129659)",
        "(-0.280000, 1.382896, 0.123365)",
        "(-0.280000, 1.385824, 0.117182)",
        "(-0.280000, 1.389149, 0.111184)",
        "(-0.280000, 1.392892, 0.105364)",
        "(-0.280000, 1.397013, 0.099788)",
        "(-0.280000, 1.401271, 0.094698)",
        "(-0.280000, 1.405878, 0.089846)",
        "(-0.280000, 1.410791, 0.085264)",
        "(-0.280000, 1.415959, 0.080969)",
        "(-0.280000, 1.421404, 0.076910)",
        "(-0.280000, 1.426812, 0.073254)",
        "(-0.280000, 1.432434, 0.069772)",
        "(-0.280000, 1.438325, 0.066435)",
        "(-0.280000, 1.444502, 0.063257)",
        "(-0.280000, 1.450984, 0.060253)",
        "(-0.280000, 1.457378, 0.057604)",
        "(-0.280000, 1.464168, 0.055116)",
        "(-0.280000, 1.471333, 0.052837)",
        "(-0.280000, 1.478886, 0.050802)",
        "(-0.280000, 1.486918, 0.049039)",
        "(-0.280000, 1.494851, 0.047691)",
        "(-0.280000, 1.503207, 0.046681)",
        "(-0.280000, 1.512069, 0.046065)",
        "(-0.280000, 1.521325, 0.045914)",
        "(-0.280000, 1.530946, 0.046289)",
        "(-0.280000, 1.540360, 0.047185)",
        "(-0.280000, 1.550034, 0.048660)",
        "(-0.280000, 1.559905, 0.050759)",
        "(-0.280000, 1.569911, 0.053523)",
        "(-0.280000, 1.579937, 0.056968)",
        "(-0.280000, 1.589425, 0.060892)",
        "(-0.280000, 1.598898, 0.065504)",
        "(-0.280000, 1.608218, 0.070783)",
        "(-0.280000, 1.617277, 0.076698)",
        "(-0.280000, 1.626049, 0.083259)",
        "(-0.280000, 1.634105, 0.090118)",
        "(-0.280000, 1.641810, 0.097556)",
        "(-0.280000, 1.649137, 0.105582)",
        "(-0.280000, 1.656004, 0.114146)",
        "(-0.280000, 1.662077, 0.122783)",
        "(-0.280000, 1.667679, 0.131911)",
        "(-0.280000, 1.672777, 0.141534)",
        "(-0.280000, 1.677284, 0.151544)",
        "(-0.280000, 1.681159, 0.161883)",
        "(-0.280000, 1.684255, 0.172071)",
        "(-0.280000, 1.686736, 0.182561)",
        "(-0.280000, 1.688565, 0.193294)",
        "(-0.280000, 1.689719, 0.204301)",
        "(-0.280000, 1.690158, 0.215492)",
        "(-0.280000, 1.689854, 0.226816)",
        "(-0.280000, 1.688846, 0.237727)",
        "(-0.280000, 1.687107, 0.248725)",
        "(-0.280000, 1.684627, 0.259689)",
        "(-0.280000, 1.681388, 0.270595)",
        "(-0.280000, 1.677397, 0.281343)",
        "(-0.280000, 1.672888, 0.291399)",
        "(-0.280000, 1.667661, 0.301281)",
        "(-0.280000, 1.661737, 0.310892)",
        "(-0.280000, 1.655099, 0.320210)",
        "(-0.280000, 1.647704, 0.329231)",
        "(-0.280000, 1.639960, 0.337477)",
        "(-0.280000, 1.631501, 0.345343)",
        "(-0.280000, 1.622268, 0.352755)",
        "(-0.280000, 1.612314, 0.359552)",
        "(-0.280000, 1.601624, 0.365647)",
        "(-0.280000, 1.590843, 0.370652)",
        "(-0.280000, 1.579439, 0.374837)",
        "(-0.280000, 1.567589, 0.378075)",
        "(-0.280000, 1.555491, 0.380287)",
        "(-0.280000, 1.543727, 0.381376)",
        "(-0.280000, 1.531913, 0.381477)",
        "(-0.280000, 1.520230, 0.380602)",
        "(-0.280000, 1.508759, 0.378780)",
        "(-0.280000, 1.497604, 0.376063)",
        "(-0.280000, 1.486836, 0.372518)",
        "(-0.280000, 1.476922, 0.368316)",
        "(-0.280000, 1.467455, 0.363462)",
        "(-0.280000, 1.458487, 0.358036)",
        "(-0.280000, 1.449969, 0.352058)",
        "(-0.280000, 1.441924, 0.345589)",
        "(-0.280000, 1.434729, 0.338940)",
        "(-0.280000, 1.427956, 0.331915)",
        "(-0.280000, 1.421638, 0.324581)",
        "(-0.280000, 1.415808, 0.317022)",
        "(-0.280000, 1.410448, 0.309266)",
        "(-0.280000, 1.405770, 0.301659)",
        "(-0.280000, 1.401508, 0.293990)",
        "(-0.280000, 1.397623, 0.286257)",
        "(-0.280000, 1.394106, 0.278506)",
        "(-0.280000, 1.390933, 0.270765)",
        "(-0.280000, 1.388173, 0.263312)",
        "(-0.280000, 1.385661, 0.255847)",
        "(-0.280000, 1.383387, 0.248383)",
        "(-0.280000, 1.381345, 0.240933)",
        "(-0.280000, 1.379512, 0.233431)",
        "(-0.280000, 1.377911, 0.226144)",
        "(-0.280000, 1.376506, 0.218814)",
        "(-0.280000, 1.375298, 0.211393)",
        "(-0.280000, 1.374308, 0.203876)",
        "(-0.280000, 1.373557, 0.196283)",
        "(-0.280000, 1.373012, 0.188835)",
        "(-0.280000, 1.372721, 0.181295)",
        "(-0.280000, 1.372707, 0.173694)",
        "(-0.280000, 1.372986, 0.166014)",
        "(-0.280000, 1.373480, 0.158538)",
        "(-0.280000, 1.374283, 0.151040)",
        "(-0.280000, 1.375409, 0.143509)",
        "(-0.280000, 1.376857, 0.136007)",
        "(-0.280000, 1.378635, 0.128561)",
        "(-0.280000, 1.380614, 0.121357)",
        "(-0.280000, 1.382925, 0.114198)",
        "(-0.280000, 1.385564, 0.107131)",
        "(-0.280000, 1.388579, 0.100152)",
        "(-0.280000, 1.392521, 0.093857)",
        "(-0.280000, 1.397703, 0.088713)",
        "(-0.280000, 1.402834, 0.084016)",
        "(-0.280000, 1.408183, 0.079494)",
        "(-0.280000, 1.413744, 0.075160)",
        "(-0.280000, 1.419509, 0.071028)",
        "(-0.280000, 1.425244, 0.067251)",
        "(-0.280000, 1.431220, 0.063642)",
        "(-0.280000, 1.437433, 0.060221)",
        "(-0.280000, 1.443946, 0.056973)",
        "(-0.280000, 1.450756, 0.053924)",
        "(-0.280000, 1.457857, 0.051103)",
        "(-0.280000, 1.464902, 0.048648)",
        "(-0.280000, 1.472287, 0.046424)",
        "(-0.280000, 1.480026, 0.044465)",
        "(-0.280000, 1.488142, 0.042804)",
        "(-0.280000, 1.496600, 0.041489)",
        "(-0.280000, 1.504879, 0.040605)",
        "(-0.280000, 1.513537, 0.040100)",
        "(-0.280000, 1.522507, 0.040035)",
        "(-0.280000, 1.531538, 0.042341)",
        "(-0.280000, 1.540557, 0.045191)",
        "(-0.280000, 1.549019, 0.048478)",
        "(-0.280000, 1.557474, 0.052235)",
        "(-0.280000, 1.565873, 0.056461)",
        "(-0.280000, 1.574184, 0.061142)",
        "(-0.280000, 1.582363, 0.066259)",
        "(-0.280000, 1.589900, 0.071557)",
        "(-0.280000, 1.597380, 0.077264)",
        "(-0.280000, 1.604746, 0.083359)",
        "(-0.280000, 1.611968, 0.089829)",
        "(-0.280000, 1.619049, 0.096699)",
        "(-0.280000, 1.625563, 0.103592)",
        "(-0.280000, 1.631928, 0.110830)",
        "(-0.280000, 1.638147, 0.118453)",
        "(-0.280000, 1.644187, 0.126467)",
        "(-0.280000, 1.649991, 0.134844)",
        "(-0.280000, 1.655315, 0.143191)",
        "(-0.280000, 1.660429, 0.151957)",
        "(-0.280000, 1.665264, 0.161117)",
        "(-0.280000, 1.669793, 0.170720)",
        "(-0.280000, 1.673945, 0.180749)",
        "(-0.280000, 1.677569, 0.190685)",
        "(-0.280000, 1.680766, 0.201094)",
        "(-0.280000, 1.683443, 0.211937)",
        "(-0.280000, 1.685508, 0.223203)",
        "(-0.280000, 1.686876, 0.234894)",
        "(-0.280000, 1.687532, 0.246422)",
        "(-0.280000, 1.687342, 0.258265)",
        "(-0.280000, 1.686203, 0.270400)",
        "(-0.280000, 1.683336, 0.282409)",
        "(-0.280000, 1.678278, 0.293814)",
        "(-0.280000, 1.672636, 0.304474)",
        "(-0.280000, 1.666149, 0.314917)",
        "(-0.280000, 1.658839, 0.325028)"
    ],
    "rightHandRotations": [
        "(290.000000, 70.000000, 0.000000)",
        "(290.000000, 70.000000, 0.000000)",
        "(290.000000, 70.000000, 0.000000)",
        "(290.000000, 70.000000, 0.000000)",
        "(290.000000, 70.000000, 0.000000)",
        "(290.000000, 70.000000, 0.000000)",
        "(290.000000, 70.000000, 0.000000)",
        "(290.000000, 70.000000, 0.000000)",
        "(290.000000, 70.000000, 0.000000)",
        "(290.000000, 70.000000, 0.000000)",
        "(290.000000, 70.000000, 0.000000)",
        "(290.000000, 70.000000, 0.000000)",
        "(290.000000, 70.000000, 0.000000)",
        "(290.000000, 70.000000, 0.000000)",
        "(290.000000, 70.000000, 0.000000)",
        "(290.000000, 70.000000, 0.000000)",
        "(290.000000, 70.000000, 0.000000)",
        "(290.000000, 70.000000, 0.000000)",
        "(290.000000, 70.000000, 0.000000)",
        "(290.000000, 70.000000, 0.000000)",
        "(290.000000, 70.000000, 0.000000)",
        "(290.000000, 70.000000, 0.000000)",
        "(290.000000, 70.000000, 0.000000)",
        "(290.000000, 70.000000, 0.000000)",
        "(290.000000, 70.000000, 0.000000)",
        "(290.000000, 70.000000, 0.000000)",
        "(290.000000, 70.000000, 0.000000)",
        "(290.000000, 70.000000, 0.000000)",
        "(290.000000, 70.000000, 0.000000)",
        "(290.000000, 70.000000, 0.000000)",
        "(290.000000, 70.000000, 0.000000)",
        "(290.000000, 70.000000, 0.000000)",
        "(290.000000, 70.000000, 0.000000)",
        "(290.000000, 70.000000, 0.000000)",
        "(290.000000, 70.000000, 0.000000)",
        "(290.000000, 70.000000, 0.000000)",
        "(290.000000, 70.000000, 0.000000)",
        "(290.000000, 70.000000, 0.000000)",
        "(290.000000, 70.000000, 0.000000)",
        "(290.000000, 70.000000, 0.000000)",
        "(290.000000, 70.000000, 0.000000)",
        "(290.000000, 70.000000, 0.000000)",
        "(290.000000, 70.000000, 0.000000)",
        "(290.000000, 70.000000, 0.000000)",
        "(290.000000, 70.000000, 0.000000)",
        "(290.000000, 70.000000, 0.000000)",
        "(290.000000, 70.000000, 0.000000)",
        "(290.000000, 70.000000, 0.000000)",
        "(290.000000, 70.000000, 0.000000)",
        "(290.000000, 70.000000, 0.000000)",
        "(290.000000, 70.000000, 0.000000)",
        "(290.000000, 70.000000, 0.000000)",
        "(290.000000, 70.000000, 0.000000)",
        "(290.000000, 70.000000, 0.000000)",
        "(290.000000, 70.000000, 0.000000)",
        "(290.000000, 70.000000, 0.000000)",
        "(290.000000, 70.000000, 0.000000)",
        "(290.000000, 70.000000, 0.000000)",
        "(290.000000, 70.000000, 0.000000)",
        "(290.000000, 70.000000, 0.000000)",
        "(290.000000, 70.000000, 0.000000)",
        "(290.000000, 70.000000, 0.000000)",
        "(290.000000, 70.000000, 0.000000)",
        "(290.000000, 70.000000, 0.000000)",
        "(290.000000, 70.000000, 0.000000)",
        "(290.000000, 70.000000, 0.000000)",
        "(290.000000, 70.000000, 0.000000)",
        "(290.000000, 70.000000, 0.000000)",
        "(290.000000, 70.000000, 0.000000)",
        "(290.000000, 70.000000, 0.000000)",
        "(290.000000, 70.000000, 0.000000)",
        "(290.000000, 70.000000, 0.000000)",
        "(290.000000, 70.000000, 0.000000)",
        "(290.000000, 70.000000, 0.000000)",
        "(290.000000, 70.000000, 0.000000)",
        "(290.000000, 70.000000, 0.000000)",
        "(290.000000, 70.000000, 0.000000)",
        "(290.000000, 70.000000, 0.000000)",
        "(290.000000, 70.000000, 0.000000)",
        "(290.000000, 70.000000, 0.000000)",
        "(290.000000, 70.000000, 0.000000)",
        "(290.000000, 70.000000, 0.000000)",
        "(290.000000, 70.000000, 0.000000)",
        "(290.000000, 70.000000, 0.000000)",
        "(290.000000, 70.000000, 0.000000)",
        "(290.000000, 70.000000, 0.000000)",
        "(290.000000, 70.000000, 0.000000)",
        "(290.000000, 70.000000, 0.000000)",
        "(290.000000, 70.000000, 0.000000)",
        "(290.000000, 70.000000, 0.000000)",
        "(290.000000, 70.000000, 0.000000)",
        "(290.000000, 70.000000, 0.000000)",
        "(290.000000, 70.000000, 0.000000)",
        "(290.000000, 70.000000, 0.000000)",
        "(290.000000, 70.000000, 0.000000)",
        "(290.000000, 70.000000, 0.000000)",
        "(290.000000, 70.000000, 0.000000)",
        "(290.000000, 70.000000, 0.000000)",
        "(290.000000, 70.000000, 0.000000)",
        "(290.000000, 70.000000, 0.000000)",
        "(290.000000, 70.000000, 0.000000)",
        "(290.000000, 70.000000, 0.000000)",
        "(290.000000, 70.000000, 0.000000)",
        "(290.000000, 70.000000, 0.000000)",
        "(290.000000, 70.000000, 0.000000)",
        "(290.000000, 70.000000, 0.000000)",
        "(290.000000, 70.000000, 0.000000)",
        "(290.000000, 70.000000, 0.000000)",
        "(290.000000, 70.000000, 0.000000)",
        "(290.000000, 70.000000, 0.000000)",
        "(290.000000, 70.000000, 0.000000)",
        "(290.000000, 70.000000, 0.000000)",
        "(290.000000, 70.000000, 0.000000)",
        "(290.000000, 70.000000, 0.000000)",
        "(290.000000, 70.000000, 0.000000)",
        "(290.000000, 70.000000, 0.000000)",
        "(290.000000, 70.000000, 0.000000)",
        "(290.000000, 70.000000, 0.000000)",
        "(290.000000, 70.000000, 0.000000)",
        "(290.000000, 70.000000, 0.000000)",
        "(290.000000, 70.000000, 0.000000)",
        "(290.000000, 70.000000, 0.000000)",
        "(290.000000, 70.000000, 0.000000)",
        "(290.000000, 70.000000, 0.000000)",
        "(290.000000, 70.000000, 0.000000)",
        "(290.000000, 70.000000, 0.000000)",
        "(290.000000, 70.000000, 0.000000)",
        "(290.000000, 70.000000, 0.000000)",
        "(290.000000, 70.000000, 0.000000)",
        "(290.000000, 70.000000, 0.000000)",
        "(290.000000, 70.000000, 0.000000)",
        "(290.000000, 70.000000, 0.000000)",
        "(290.000000, 70.000000, 0.000000)",
        "(290.000000, 70.000000, 0.000000)",
        "(290.000000, 70.000000, 0.000000)",
        "(290.000000, 70.000000, 0.000000)",
        "(290.000000, 70.000000, 0.000000)",
        "(290.000000, 70.000000, 0.000000)",
        "(290.000000, 70.000000, 0.000000)",
        "(290.000000, 70.000000, 0.000000)",
        "(290.000000, 70.000000, 0.000000)",
        "(290.000000, 70.000000, 0.000000)",
        "(290.000000, 70.000000, 0.000000)",
        "(290.000000, 70.000000, 0.000000)",
        "(290.000000, 70.000000, 0.000000)",
        "(290.000000, 70.000000, 0.000000)",
        "(290.000000, 70.000000, 0.000000)",
        "(290.000000, 70.000000, 0.000000)",
        "(290.000000, 70.000000, 0.000000)",
        "(290.000000, 70.000000, 0.000000)",
        "(290.000000, 70.000000, 0.000000)",
        "(290.000000, 70.000000, 0.000000)",
        "(290.000000, 70.000000, 0.000000)",
        "(290.000000, 70.000000, 0.000000)",
        "(290.000000, 70.000000, 0.000000)",
        "(290.000000, 70.000000, 0.000000)",
        "(290.000000, 70.000000, 0.000000)",
        "(290.000000, 70.000000, 0.000000)",
        "(290.000000, 70.000000, 0.000000)",
        "(290.000000, 70.000000, 0.000000)",
        "(290.000000, 70.000000, 0.000000)",
        "(290.000000, 70.000000, 0.000000)",
        "(290.000000, 70.000000, 0.000000)",
        "(290.000000, 70.000000, 0.000000)",
        "(290.000000, 70.000000, 0.000000)",
        "(290.000000, 70.000000, 0.000000)",
        "(290.000000, 70.000000, 0.000000)",
        "(290.000000, 70.000000, 0.000000)",
        "(290.000000, 70.000000, 0.000000)",
        "(290.000000, 70.000000, 0.000000)",
        "(290.000000, 70.000000, 0.000000)",
        "(290.000000, 70.000000, 0.000000)",
        "(290.000000, 70.000000, 0.000000)",
        "(290.000000, 70.000000, 0.000000)",
        "(290.000000, 70.000000, 0.000000)",
        "(290.000000, 70.000000, 0.000000)",
        "(290.000000, 70.000000, 0.000000)",
        "(290.000000, 70.000000, 0.000000)",
        "(290.000000, 70.000000, 0.000000)",
        "(290.000000, 70.000000, 0.000000)",
        "(290.000000, 70.000000, 0.000000)",
        "(290.000000, 70.000000, 0.000000)",
        "(290.000000, 70.000000, 0.000000)",
        "(290.000000, 70.000000, 0.000000)",
        "(290.000000, 70.000000, 0.000000)",
        "(290.000000, 70.000000, 0.000000)",
        "(290.000000, 70.000000, 0.000000)",
        "(290.000000, 70.000000, 0.000000)",
        "(290.000000, 70.000000, 0.000000)",
        "(290.000000, 70.000000, 0.000000)",
        "(290.000000, 70.000000, 0.000000)",
        "(290.000000, 70.000000, 0.000000)",
        "(290.000000, 70.000000, 0.000000)",
        "(290.000000, 70.000000, 0.000000)",
        "(290.000000, 70.000000, 0.000000)",
        "(290.000000, 70.000000, 0.000000)",
        "(290.000000, 70.000000, 0.000000)",
        "(290.000000, 70.000000, 0.000000)",
        "(290.000000, 70.000000, 0.000000)",
        "(290.000000, 70.000000, 0.000000)",
        "(290.000000, 70.000000, 0.000000)",
        "(290.000000, 70.000000, 0.000000)",
        "(290.000000, 70.000000, 0.000000)",
        "(290.000000, 70.000000, 0.000000)",
        "(290.000000, 70.000000, 0.000000)",
        "(290.000000, 70.000000, 0.000000)",
        "(290.000000, 70.000000, 0.000000)",
        "(290.000000, 70.000000, 0.000000)",
        "(290.000000, 70.000000, 0.000000)",
        "(290.000000, 70.000000, 0.000000)",
        "(290.000000, 70.000000, 0.000000)",
        "(290.000000, 70.000000, 0.000000)",
        "(290.000000, 70.000000, 0.000000)",
        "(290.000000, 70.000000, 0.000000)",
        "(290.000000, 70.000000, 0.000000)",
        "(290.000000, 70.000000, 0.000000)",
        "(290.000000, 70.000000, 0.000000)",
        "(290.000000, 70.000000, 0.000000)",
        "(290.000000, 70.000000, 0.000000)",
        "(290.000000, 70.000000, 0.000000)",
        "(290.000000, 70.000000, 0.000000)",
        "(290.000000, 70.000000, 0.000000)",
        "(290.000000, 70.000000, 0.000000)",
        "(290.000000, 70.000000, 0.000000)",
        "(290.000000, 70.000000, 0.000000)",
        "(290.000000, 70.000000, 0.000000)",
        "(290.000000, 70.000000, 0.000000)",
        "(290.000000, 70.000000, 0.000000)",
        "(290.000000, 70.000000, 0.000000)",
        "(290.000000, 70.000000, 0.000000)",
        "(290.000000, 70.000000, 0.000000)",
        "(290.000000, 70.000000, 0.000000)",
        "(290.000000, 70.000000, 0.000000)",
        "(290.000000, 70.000000, 0.000000)",
        "(290.000000, 70.000000, 0.000000)",
        "(290.000000, 70.000000, 0.000000)",
        "(290.000000, 70.000000, 0.000000)",
        "(290.000000, 70.000000, 0.000000)",
        "(290.000000, 70.000000, 0.000000)",
        "(290.000000, 70.000000, 0.000000)",
        "(290.000000, 70.000000, 0.000000)",
        "(290.000000, 70.000000, 0.000000)",
        "(290.000000, 70.000000, 0.000000)",
        "(290.000000, 70.000000, 0.000000)",
        "(290.000000, 70.000000, 0.000000)",
        "(290.000000, 70.000000, 0.000000)",
        "(290.000000, 70.000000, 0.000000)",
        "(290.000000, 70.000000, 0.000000)",
        "(290.000000, 70.000000, 0.000000)",
        "(290.000000, 70.000000, 0.000000)",
        "(290.000000, 70.000000, 0.000000)",
        "(290.000000, 70.000000, 0.000000)",
        "(290.000000, 70.000000, 0.000000)",
        "(290.000000, 70.000000, 0.000000)",
        "(290.000000, 70.000000, 0.000000)",
        "(290.000000, 70.000000, 0.000000)",
        "(290.000000, 70.000000, 0.000000)",
        "(290.000000, 70.000000, 0.000000)",
        "(290.000000, 70.000000, 0.000000)",
        "(290.000000, 70.000000, 0.000000)",
        "(290.000000, 70.000000, 0.000000)",
        "(290.000000, 70.000000, 0.000000)",
        "(290.000000, 70.000000, 0.000000)",
        "(290.000000, 70.000000, 0.000000)",
        "(290.000000, 70.000000, 0.000000)",
        "(290.000000, 70.000000, 0.000000)",
        "(290.000000, 70.000000, 0.000000)",
        "(290.000000, 70.000000, 0.000000)",
        "(290.000000, 70.000000, 0.000000)",
        "(290.000000, 70.000000, 0.000000)",
        "(290.000000, 70.000000, 0.000000)",
        "(290.000000, 70.000000, 0.000000)",
        "(290.000000, 70.000000, 0.000000)",
        "(290.000000, 70.000000, 0.000000)",
        "(290.000000, 70.000000, 0.000000)",
        "(290.000000, 70.000000, 0.000000)",
        "(290.000000, 70.000000, 0.000000)",
        "(290.000000, 70.000000, 0.000000)",
        "(290.000000, 70.000000, 0.000000)",
        "(290.000000, 70.000000, 0.000000)",
        "(290.000000, 70.000000, 0.000000)",
        "(290.000000, 70.000000, 0.000000)",
        "(290.000000, 70.000000, 0.000000)",
        "(290.000000, 70.000000, 0.000000)",
        "(290.000000, 70.000000, 0.000000)",
        "(290.000000, 70.000000, 0.000000)",
        "(290.000000, 70.000000, 0.000000)",
        "(290.000000, 70.000000, 0.000000)",
        "(290.000000, 70.000000, 0.000000)",
        "(290.000000, 70.000000, 0.000000)",
        "(290.000000, 70.000000, 0.000000)",
        "(290.000000, 70.000000, 0.000000)",
        "(290.000000, 70.000000, 0.000000)",
        "(290.000000, 70.000000, 0.000000)",
        "(290.000000, 70.000000, 0.000000)",
        "(290.000000, 70.000000, 0.000000)",
        "(290.000000, 70.000000, 0.000000)",
        "(290.000000, 70.000000, 0.000000)",
        "(290.000000, 70.000000, 0.000000)",
        "(290.000000, 70.000000, 0.000000)",
        "(290.000000, 70.000000, 0.000000)",
        "(290.000000, 70.000000, 0.000000)",
        "(290.000000, 70.000000, 0.000000)",
        "(290.000000, 70.000000, 0.000000)",
        "(290.000000, 70.000000, 0.000000)",
        "(290.000000, 70.000000, 0.000000)",
        "(290.000000, 70.000000, 0.000000)",
        "(290.000000, 70.000000, 0.000000)",
        "(290.000000, 70.000000, 0.000000)",
        "(290.000000, 70.000000, 0.000000)",
        "(290.000000, 70.000000, 0.000000)",
        "(290.000000, 70.000000, 0.000000)",
        "(290.000000, 70.000000, 0.000000)",
        "(290.000000, 70.000000, 0.000000)",
        "(290.000000, 70.000000, 0.000000)",
        "(290.000000, 70.000000, 0.000000)",
        "(290.000000, 70.000000, 0.000000)",
        "(290.000000, 70.000000, 0.000000)",
        "(290.000000, 70.000000, 0.000000)",
        "(290.000000, 70.000000, 0.000000)",
        "(290.000000, 70.000000, 0.000000)",
        "(290.000000, 70.000000, 0.000000)",
        "(290.000000, 70.000000, 0.000000)",
        "(290.000000, 70.000000, 0.000000)",
        "(290.000000, 70.000000, 0.000000)",
        "(290.000000, 70.000000, 0.000000)",
        "(290.000000, 70.000000, 0.000000)",
        "(290.000000, 70.000000, 0.000000)",
        "(290.000000, 70.000000, 0.000000)",
        "(290.000000, 70.000000, 0.000000)",
        "(290.000000, 70.000000, 0.000000)",
        "(290.000000, 70.000000, 0.000000)",
        "(290.000000, 70.000000, 0.000000)",
        "(290.000000, 70.000000, 0.000000)",
        "(290.000000, 70.000000, 0.000000)",
        "(290.000000, 70.000000, 0.000000)",
        "(290.000000, 70.000000, 0.000000)",
        "(290.000000, 70.000000, 0.000000)",
        "(290.000000, 70.000000, 0.000000)",
        "(290.000000, 70.000000, 0.000000)",
        "(290.000000, 70.000000, 0.000000)",
        "(290.000000, 70.000000, 0.000000)",
        "(290.000000, 70.000000, 0.000000)",
        "(290.000000, 70.000000, 0.000000)",
        "(290.000000, 70.000000, 0.000000)",
        "(290.000000, 70.000000, 0.000000)",
        "(290.000000, 70.000000, 0.000000)",
        "(290.000000, 70.000000, 0.000000)",
        "(290.000000, 70.000000, 0.000000)",
        "(290.000000, 70.000000, 0.000000)",
        "(290.000000, 70.000000, 0.000000)",
        "(290.000000, 70.000000, 0.000000)",
        "(290.000000, 70.000000, 0.000000)",
        "(290.000000, 70.000000, 0.000000)",
        "(290.000000, 70.000000, 0.000000)",
        "(290.000000, 70.000000, 0.000000)",
        "(290.000000, 70.000000, 0.000000)",
        "(290.000000, 70.000000, 0.000000)",
        "(290.000000, 70.000000, 0.000000)",
        "(290.000000, 70.000000, 0.000000)",
        "(290.000000, 70.000000, 0.000000)",
        "(290.000000, 70.000000, 0.000000)",
        "(290.000000, 70.000000, 0.000000)",
        "(290.000000, 70.000000, 0.000000)",
        "(290.000000, 70.000000, 0.000000)",
        "(290.000000, 70.000000, 0.000000)",
        "(290.000000, 70.000000, 0.000000)",
        "(290.000000, 70.000000, 0.000000)",
        "(290.000000, 70.000000, 0.000000)",
        "(290.000000, 70.000000, 0.000000)",
        "(290.000000, 70.000000, 0.000000)",
        "(290.000000, 70.000000, 0.000000)",
        "(290.000000, 70.000000, 0.000000)",
        "(290.000000, 70.000000, 0.000000)",
        "(290.000000, 70.000000, 0.000000)",
        "(290.000000, 70.000000, 0.000000)",
        "(290.000000, 70.000000, 0.000000)",
        "(290.000000, 70.000000, 0.000000)",
        "(290.000000, 70.000000, 0.000000)",
        "(290.000000, 70.000000, 0.000000)",
        "(290.000000, 70.000000, 0.000000)",
        "(290.000000, 70.000000, 0.000000)",
        "(290.000000, 70.000000, 0.000000)",
        "(290.000000, 70.000000, 0.000000)",
        "(290.000000, 70.000000, 0.000000)",
        "(290.000000, 70.000000, 0.000000)",
        "(290.000000, 70.000000, 0.000000)",
        "(290.000000, 70.000000, 0.000000)",
        "(290.000000, 70.000000, 0.000000)",
        "(290.000000, 70.000000, 0.000000)",
        "(290.000000, 70.000000, 0.000000)",
        "(290.000000, 70.000000, 0.000000)",
        "(290.000000, 70.000000, 0.000000)",
        "(290.000000, 70.000000, 0.000000)",
        "(290.000000, 70.000000, 0.000000)",
        "(290.000000, 70.000000, 0.000000)",
        "(290.000000, 70.000000, 0.000000)",
        "(290.000000, 70.000000, 0.000000)",
        "(290.000000, 70.000000, 0.000000)",
        "(290.000000, 70.000000, 0.000000)",
        "(290.000000, 70.000000, 0.000000)",
        "(290.000000, 70.000000, 0.000000)",
        "(290.000000, 70.000000, 0.000000)",
        "(290.000000, 70.000000, 0.000000)",
        "(290.000000, 70.000000, 0.000000)",
        "(290.000000, 70.000000, 0.000000)",
        "(290.000000, 70.000000, 0.000000)",
        "(290.000000, 70.000000, 0.000000)",
        "(290.000000, 70.000000, 0.000000)",
        "(290.000000, 70.000000, 0.000000)",
        "(290.000000, 70.000000, 0.000000)",
        "(290.000000, 70.000000, 0.000000)",
        "(290.000000, 70.000000, 0.000000)",
        "(290.000000, 70.000000, 0.000000)",
        "(290.000000, 70.000000, 0.000000)",
        "(290.000000, 70.000000, 0.000000)",
        "(290.000000, 70.000000, 0.000000)",
        "(290.000000, 70.000000, 0.000000)",
        "(290.000000, 70.000000, 0.000000)",
        "(290.000000, 70.000000, 0.000000)",
        "(290.000000, 70.000000, 0.000000)",
        "(290.000000, 70.000000, 0.000000)",
        "(290.000000, 70.000000, 0.000000)",
        "(290.000000, 70.000000, 0.000000)",
        "(290.000000, 70.000000, 0.000000)",
        "(290.000000, 70.000000, 0.000000)",
        "(290.000000, 70.000000, 0.000000)",
        "(290.000000, 70.000000, 0.000000)",
        "(290.000000, 70.000000, 0.000000)",
        "(290.000000, 70.000000, 0.000000)",
        "(290.000000, 70.000000, 0.000000)",
        "(290.000000, 70.000000, 0.000000)",
        "(290.000000, 70.000000, 0.000000)",
        "(290.000000, 70.000000, 0.000000)",
        "(290.000000, 70.000000, 0.000000)",
        "(290.000000, 70.000000, 0.000000)",
        "(290.000000, 70.000000, 0.000000)",
        "(290.000000, 70.000000, 0.000000)",
        "(290.000000, 70.000000, 0.000000)",
        "(290.000000, 70.000000, 0.000000)",
        "(290.000000, 70.000000, 0.000000)",
        "(290.000000, 70.000000, 0.000000)",
        "(290.000000, 70.000000, 0.000000)",
        "(290.000000, 70.000000, 0.000000)",
        "(290.000000, 70.000000, 0.000000)",
        "(290.000000, 70.000000, 0.000000)",
        "(290.000000, 70.000000, 0.000000)",
        "(290.000000, 70.000000, 0.000000)",
        "(290.000000, 70.000000, 0.000000)",
        "(290.000000, 70.000000, 0.000000)",
        "(290.000000, 70.000000, 0.000000)",
        "(290.000000, 70.000000, 0.000000)",
        "(290.000000, 70.000000, 0.000000)",
        "(290.000000, 70.000000, 0.000000)",
        "(290.000000, 70.000000, 0.000000)",
        "(290.000000, 70.000000, 0.000000)",
        "(290.000000, 70.000000, 0.000000)",
        "(290.000000, 70.000000, 0.000000)",
        "(290.000000, 70.000000, 0.000000)",
        "(290.000000, 70.000000, 0.000000)",
        "(290.000000, 70.000000, 0.000000)",
        "(290.000000, 70.000000, 0.000000)",
        "(290.000000, 70.000000, 0.000000)",
        "(290.000000, 70.000000, 0.000000)",
        "(290.000000, 70.000000, 0.000000)",
        "(290.000000, 70.000000, 0.000000)",
        "(290.000000, 70.000000, 0.000000)",
        "(290.000000, 70.000000, 0.000000)",
        "(290.000000, 70.000000, 0.000000)",
        "(290.000000, 70.000000, 0.000000)",
        "(290.000000, 70.000000, 0.000000)",
        "(290.000000, 70.000000, 0.000000)",
        "(290.000000, 70.000000, 0.000000)",
        "(290.000000, 70.000000, 0.000000)",
        "(290.000000, 70.000000, 0.000000)",
        "(290.000000, 70.000000, 0.000000)",
        "(290.000000, 70.000000, 0.000000)",
        "(290.000000, 70.000000, 0.000000)",
        "(290.000000, 70.000000, 0.000000)",
        "(290.000000, 70.000000, 0.000000)",
        "(290.000000, 70.000000, 0.000000)",
        "(290.000000, 70.000000, 0.000000)",
        "(290.000000, 70.000000, 0.000000)",
        "(290.000000, 70.000000, 0.000000)",
        "(290.000000, 70.000000, 0.000000)",
        "(290.000000, 70.000000, 0.000000)",
        "(290.000000, 70.000000, 0.000000)",
        "(290.000000, 70.000000, 0.000000)",
        "(290.000000, 70.000000, 0.000000)",
        "(290.000000, 70.000000, 0.000000)",
        "(290.000000, 70.000000, 0.000000)",
        "(290.000000, 70.000000, 0.000000)",
        "(290.000000, 70.000000, 0.000000)",
        "(290.000000, 70.000000, 0.000000)",
        "(290.000000, 70.000000, 0.000000)",
        "(290.000000, 70.000000, 0.000000)",
        "(290.000000, 70.000000, 0.000000)",
        "(290.000000, 70.000000, 0.000000)",
        "(290.000000, 70.000000, 0.000000)",
        "(290.000000, 70.000000, 0.000000)",
        "(290.000000, 70.000000, 0.000000)",
        "(290.000000, 70.000000, 0.000000)",
        "(290.000000, 70.000000, 0.000000)",
        "(290.000000, 70.000000, 0.000000)",
        "(290.000000, 70.000000, 0.000000)",
        "(290.000000, 70.000000, 0.000000)",
        "(290.000000, 70.000000, 0.000000)",
        "(290.000000, 70.000000, 0.000000)",
        "(290.000000, 70.000000, 0.000000)",
        "(290.000000, 70.000000, 0.000000)",
        "(290.000000, 70.000000, 0.000000)",
        "(290.000000, 70.000000, 0.000000)",
        "(290.000000, 70.000000, 0.000000)",
        "(290.000000, 70.000000, 0.000000)",
        "(290.000000, 70.000000, 0.000000)",
        "(290.000000, 70.000000, 0.000000)",
        "(290.000000, 70.000000, 0.000000)",
        "(290.000000, 70.000000, 0.000000)",
        "(290.000000, 70.000000, 0.000000)",
        "(290.000000, 70.000000, 0.000000)",
        "(290.000000, 70.000000, 0.000000)",
        "(290.000000, 70.000000, 0.000000)",
        "(290.000000, 70.000000, 0.000000)",
        "(290.000000, 70.000000, 0.000000)",
        "(290.000000, 70.000000, 0.000000)",
        "(290.000000, 70.000000, 0.000000)",
        "(290.000000, 70.000000, 0.000000)",
        "(290.000000, 70.000000, 0.000000)",
        "(290.000000, 70.000000, 0.000000)",
        "(290.000000, 70.000000, 0.000000)",
        "(290.000000, 70.000000, 0.000000)",
        "(290.000000, 70.000000, 0.000000)",
        "(290.000000, 70.000000, 0.000000)",
        "(290.000000, 70.000000, 0.000000)",
        "(290.000000, 70.000000, 0.000000)",
        "(290.000000, 70.000000, 0.000000)",
        "(290.000000, 70.000000, 0.000000)",
        "(290.000000, 70.000000, 0.000000)",
        "(290.000000, 70.000000, 0.000000)",
        "(290.000000, 70.000000, 0.000000)",
        "(290.000000, 70.000000, 0.000000)",
        "(290.000000, 70.000000, 0.000000)",
        "(290.000000, 70.000000, 0.000000)",
        "(290.000000, 70.000000, 0.000000)",
        "(290.000000, 70.000000, 0.000000)",
        "(290.000000, 70.000000, 0.000000)",
        "(290.000000, 70.000000, 0.000000)",
        "(290.000000, 70.000000, 0.000000)",
        "(290.000000, 70.000000, 0.000000)",
        "(290.000000, 70.000000, 0.000000)",
        "(290.000000, 70.000000, 0.000000)",
        "(290.000000, 70.000000, 0.000000)",
        "(290.000000, 70.000000, 0.000000)",
        "(290.000000, 70.000000, 0.000000)",
        "(290.000000, 70.000000, 0.000000)",
        "(290.000000, 70.000000, 0.000000)",
        "(290.000000, 70.000000, 0.000000)",
        "(290.000000, 70.000000, 0.000000)",
        "(290.000000, 70.000000, 0.000000)",
        "(290.000000, 70.000000, 0.000000)",
        "(290.000000, 70.000000, 0.000000)",
        "(290.000000, 70.000000, 0.000000)",
        "(290.000000, 70.000000, 0.000000)",
        "(290.000000, 70.000000, 0.000000)",
        "(290.000000, 70.000000, 0.000000)",
        "(290.000000, 70.000000, 0.000000)",
        "(290.000000, 70.000000, 0.000000)",
        "(290.000000, 70.000000, 0.000000)",
        "(290.000000, 70.000000, 0.000000)",
        "(290.000000, 70.000000, 0.000000)",
        "(290.000000, 70.000000, 0.000000)",
        "(290.000000, 70.000000, 0.000000)",
        "(290.000000, 70.000000, 0.000000)",
        "(290.000000, 70.000000, 0.000000)",
        "(290.000000, 70.000000, 0.000000)",
        "(290.000000, 70.000000, 0.000000)",
        "(290.000000, 70.000000, 0.000000)",
        "(290.000000, 70.000000, 0.000000)",
        "(290.000000, 70.000000, 0.000000)",
        "(290.000000, 70.000000, 0.000000)",
        "(290.000000, 70.000000, 0.000000)",
        "(290.000000, 70.000000, 0.000000)",
        "(290.000000, 70.000000, 0.000000)",
        "(290.000000, 70.000000, 0.000000)",
        "(290.000000, 70.000000, 0.000000)",
        "(290.000000, 70.000000, 0.000000)",
        "(290.000000, 70.000000, 0.000000)",
        "(290.000000, 70.000000, 0.000000)",
        "(290.000000, 70.000000, 0.000000)",
        "(290.000000, 70.000000, 0.000000)",
        "(290.000000, 70.000000, 0.000000)",
        "(290.000000, 70.000000, 0.000000)",
        "(290.000000, 70.000000, 0.000000)",
        "(290.000000, 70.000000, 0.000000)",
        "(290.000000, 70.000000, 0.000000)",
        "(290.000000, 70.000000, 0.000000)",
        "(290.000000, 70.000000, 0.000000)",
        "(290.000000, 70.000000, 0.000000)",
        "(290.000000, 70.000000, 0.000000)",
        "(290.000000, 70.000000, 0.000000)",
        "(290.000000, 70.000000, 0.000000)",
        "(290.000000, 70.000000, 0.000000)",
        "(290.000000, 70.000000, 0.000000)",
        "(290.000000, 70.000000, 0.000000)",
        "(290.000000, 70.000000, 0.000000)",
        "(290.000000, 70.000000, 0.000000)",
        "(290.000000, 70.000000, 0.000000)",
        "(290.000000, 70.000000, 0.000000)",
        "(290.000000, 70.000000, 0.000000)",
        "(290.000000, 70.000000, 0.000000)",
        "(290.000000, 70.000000, 0.000000)",
        "(290.000000, 70.000000, 0.000000)",
        "(290.000000, 70.000000, 0.000000)",
        "(290.000000, 70.000000, 0.000000)",
        "(290.000000, 70.000000, 0.000000)",
        "(290.000000, 70.000000, 0.000000)",
        "(290.000000, 70.000000, 0.000000)",
        "(290.000000, 70.000000, 0.000000)",
        "(290.000000, 70.000000, 0.000000)",
        "(290.000000, 70.000000, 0.000000)",
        "(290.000000, 70.000000, 0.000000)",
        "(290.000000, 70.000000, 0.000000)",
        "(290.000000, 70.000000, 0.000000)",
        "(290.000000, 70.000000, 0.000000)",
        "(290.000000, 70.000000, 0.000000)",
        "(290.000000, 70.000000, 0.000000)",
        "(290.000000, 70.000000, 0.000000)",
        "(290.000000, 70.000000, 0.000000)",
        "(290.000000, 70.000000, 0.000000)",
        "(290.000000, 70.000000, 0.000000)",
        "(290.000000, 70.000000, 0.000000)",
        "(290.000000, 70.000000, 0.000000)",
        "(290.000000, 70.000000, 0.000000)",
        "(290.000000, 70.000000, 0.000000)",
        "(290.000000, 70.000000, 0.000000)",
        "(290.000000, 70.000000, 0.000000)",
        "(290.000000, 70.000000, 0.000000)",
        "(290.000000, 70.000000, 0.000000)",
        "(290.000000, 70.000000, 0.000000)",
        "(290.000000, 70.000000, 0.000000)",
        "(290.000000, 70.000000, 0.000000)",
        "(290.000000, 70.000000, 0.000000)",
        "(290.000000, 70.000000, 0.000000)",
        "(290.000000, 70.000000, 0.000000)",
        "(290.000000, 70.000000, 0.000000)",
        "(290.000000, 70.000000, 0.000000)",
        "(290.000000, 70.000000, 0.000000)",
        "(290.000000, 70.000000, 0.000000)",
        "(290.000000, 70.000000, 0.000000)",
        "(290.000000, 70.000000, 0.000000)",
        "(290.000000, 70.000000, 0.000000)",
        "(290.000000, 70.000000, 0.000000)",
        "(290.000000, 70.000000, 0.000000)",
        "(290.000000, 70.000000, 0.000000)",
        "(290.000000, 70.000000, 0.000000)",
        "(290.000000, 70.000000, 0.000000)",
        "(290.000000, 70.000000, 0.000000)",
        "(290.000000, 70.000000, 0.000000)",
        "(290.000000, 70.000000, 0.000000)",
        "(290.000000, 70.000000, 0.000000)",
        "(290.000000, 70.000000, 0.000000)",
        "(290.000000, 70.000000, 0.000000)",
        "(290.000000, 70.000000, 0.000000)",
        "(290.000000, 70.000000, 0.000000)",
        "(290.000000, 70.000000, 0.000000)",
        "(290.000000, 70.000000, 0.000000)",
        "(290.000000, 70.000000, 0.000000)",
        "(290.000000, 70.000000, 0.000000)",
        "(290.000000, 70.000000, 0.000000)",
        "(290.000000, 70.000000, 0.000000)",
        "(290.000000, 70.000000, 0.000000)",
        "(290.000000, 70.000000, 0.000000)",
        "(290.000000, 70.000000, 0.000000)",
        "(290.000000, 70.000000, 0.000000)",
        "(290.000000, 70.000000, 0.000000)",
        "(290.000000, 70.000000, 0.000000)",
        "(290.000000, 70.000000, 0.000000)",
        "(290.000000, 70.000000, 0.000000)",
        "(290.000000, 70.000000, 0.000000)",
        "(290.000000, 70.000000, 0.000000)",
        "(290.000000, 70.000000, 0.000000)",
        "(290.000000, 70.000000, 0.000000)",
        "(290.000000, 70.000000, 0.000000)",
        "(290.000000, 70.000000, 0.000000)",
        "(290.000000, 70.000000, 0.000000)",
        "(290.000000, 70.000000, 0.000000)",
        "(290.000000, 70.000000, 0.000000)",
        "(290.000000, 70.000000, 0.000000)",
        "(290.000000, 70.000000, 0.000000)",
        "(290.000000, 70.000000, 0.000000)",
        "(290.000000, 70.000000, 0.000000)",
        "(290.000000, 70.000000, 0.000000)",
        "(290.000000, 70.000000, 0.000000)",
        "(290.000000, 70.000000, 0.000000)",
        "(290.000000, 70.000000, 0.000000)",
        "(290.000000, 70.000000, 0.000000)",
        "(290.000000, 70.000000, 0.000000)",
        "(290.000000, 70.000000, 0.000000)",
        "(290.000000, 70.000000, 0.000000)",
        "(290.000000, 70.000000, 0.000000)",
        "(290.000000, 70.000000, 0.000000)",
        "(290.000000, 70.000000, 0.000000)",
        "(290.000000, 70.000000, 0.000000)",
        "(290.000000, 70.000000, 0.000000)",
        "(290.000000, 70.000000, 0.000000)",
        "(290.000000, 70.000000, 0.000000)",
        "(290.000000, 70.000000, 0.000000)",
        "(290.000000, 70.000000, 0.000000)",
        "(290.000000, 70.000000, 0.000000)",
        "(290.000000, 70.000000, 0.000000)",
        "(290.000000, 70.000000, 0.000000)",
        "(290.000000, 70.000000, 0.000000)",
        "(290.000000, 70.000000, 0.000000)",
        "(290.000000, 70.000000, 0.000000)",
        "(290.000000, 70.000000, 0.000000)",
        "(290.000000, 70.000000, 0.000000)",
        "(290.000000, 70.000000, 0.000000)",
        "(290.000000, 70.000000, 0.000000)",
        "(290.000000, 70.000000, 0.000000)",
        "(290.000000, 70.000000, 0.000000)",
        "(290.000000, 70.000000, 0.000000)",
        "(290.000000, 70.000000, 0.000000)",
        "(290.000000, 70.000000, 0.000000)",
        "(290.000000, 70.000000, 0.000000)",
        "(290.000000, 70.000000, 0.000000)",
        "(290.000000, 70.000000, 0.000000)",
        "(290.000000, 70.000000, 0.000000)",
        "(290.000000, 70.000000, 0.000000)",
        "(290.000000, 70.000000, 0.000000)",
        "(290.000000, 70.000000, 0.000000)",
        "(290.000000, 70.000000, 0.000000)",
        "(290.000000, 70.000000, 0.000000)",
        "(290.000000, 70.000000, 0.000000)",
        "(290.000000, 70.000000, 0.000000)",
        "(290.000000, 70.000000, 0.000000)",
        "(290.000000, 70.000000, 0.000000)",
        "(290.000000, 70.000000, 0.000000)",
        "(290.000000, 70.000000, 0.000000)",
        "(290.000000, 70.000000, 0.000000)",
        "(290.000000, 70.000000, 0.000000)",
        "(290.000000, 70.000000, 0.000000)",
        "(290.000000, 70.000000, 0.000000)",
        "(290.000000, 70.000000, 0.000000)",
        "(290.000000, 70.000000, 0.000000)",
        "(290.000000, 70.000000, 0.000000)",
        "(290.000000, 70.000000, 0.000000)",
        "(290.000000, 70.000000, 0.000000)",
        "(290.000000, 70.000000, 0.000000)",
        "(290.000000, 70.000000, 0.000000)",
        "(290.000000, 70.000000, 0.000000)",
        "(290.000000, 70.000000, 0.000000)",
        "(290.000000, 70.000000, 0.000000)",
        "(290.000000, 70.000000, 0.000000)",
        "(290.000000, 70.000000, 0.000000)",
        "(290.000000, 70.000000, 0.000000)",
        "(290.000000, 70.000000, 0.000000)",
        "(290.000000, 70.000000, 0.000000)",
        "(290.000000, 70.000000, 0.000000)",
        "(290.000000, 70.000000, 0.000000)",
        "(290.000000, 70.000000, 0.000000)",
        "(290.000000, 70.000000, 0.000000)",
        "(290.000000, 70.000000, 0.000000)",
        "(290.000000, 70.000000, 0.000000)",
        "(290.000000, 70.000000, 0.000000)",
        "(290.000000, 70.000000, 0.000000)",
        "(290.000000, 70.000000, 0.000000)",
        "(290.000000, 70.000000, 0.000000)",
        "(290.000000, 70.000000, 0.000000)",
        "(290.000000, 70.000000, 0.000000)",
        "(290.000000, 70.000000, 0.000000)",
        "(290.000000, 70.000000, 0.000000)",
        "(290.000000, 70.000000, 0.000000)",
        "(290.000000, 70.000000, 0.000000)",
        "(290.000000, 70.000000, 0.000000)",
        "(290.000000, 70.000000, 0.000000)",
        "(290.000000, 70.000000, 0.000000)",
        "(290.000000, 70.000000, 0.000000)",
        "(290.000000, 70.000000, 0.000000)",
        "(290.000000, 70.000000, 0.000000)",
        "(290.000000, 70.000000, 0.000000)",
        "(290.000000, 70.000000, 0.000000)",
        "(290.000000, 70.000000, 0.000000)",
        "(290.000000, 70.000000, 0.000000)",
        "(290.000000, 70.000000, 0.000000)",
        "(290.000000, 70.000000, 0.000000)",
        "(290.000000, 70.000000, 0.000000)",
        "(290.000000, 70.000000, 0.000000)",
        "(290.000000, 70.000000, 0.000000)",
        "(290.000000, 70.000000, 0.000000)",
        "(290.000000, 70.000000, 0.000000)",
        "(290.000000, 70.000000, 0.000000)",
        "(290.000000, 70.000000, 0.000000)",
        "(290.000000, 70.000000, 0.000000)",
        "(290.000000, 70.000000, 0.000000)",
        "(290.000000, 70.000000, 0.000000)",
        "(290.000000, 70.000000, 0.000000)",
        "(290.000000, 70.000000, 0.000000)",
        "(290.000000, 70.000000, 0.000000)",
        "(290.000000, 70.000000, 0.000000)",
        "(290.000000, 70.000000, 0.000000)",
        "(290.000000, 70.000000, 0.000000)",
        "(290.000000, 70.000000, 0.000000)",
        "(290.000000, 70.000000, 0.000000)",
        "(290.000000, 70.000000, 0.000000)",
        "(290.000000, 70.000000, 0.000000)",
        "(290.000000, 70.000000, 0.000000)",
        "(290.000000, 70.000000, 0.000000)",
        "(290.000000, 70.000000, 0.000000)",
        "(290.000000, 70.000000, 0.000000)",
        "(290.000000, 70.000000, 0.000000)",
        "(290.000000, 70.000000, 0.000000)",
        "(290.000000, 70.000000, 0.000000)",
        "(290.000000, 70.000000, 0.000000)",
        "(290.000000, 70.000000, 0.000000)",
        "(290.000000, 70.000000, 0.000000)",
        "(290.000000, 70.000000, 0.000000)",
        "(290.000000, 70.000000, 0.000000)",
        "(290.000000, 70.000000, 0.000000)",
        "(290.000000, 70.000000, 0.000000)",
        "(290.000000, 70.000000, 0.000000)",
        "(290.000000, 70.000000, 0.000000)",
        "(290.000000, 70.000000, 0.000000)",
        "(290.000000, 70.000000, 0.000000)",
        "(290.000000, 70.000000, 0.000000)",
        "(290.000000, 70.000000, 0.000000)",
        "(290.000000, 70.000000, 0.000000)",
        "(290.000000, 70.000000, 0.000000)",
        "(290.000000, 70.000000, 0.000000)",
        "(290.000000, 70.000000, 0.000000)",
        "(290.000000, 70.000000, 0.000000)",
        "(290.000000, 70.000000, 0.000000)",
        "(290.000000, 70.000000, 0.000000)",
        "(290.000000, 70.000000, 0.000000)",
        "(290.000000, 70.000000, 0.000000)",
        "(290.000000, 70.000000, 0.000000)",
        "(290.000000, 70.000000, 0.000000)",
        "(290.000000, 70.000000, 0.000000)",
        "(290.000000, 70.000000, 0.000000)",
        "(290.000000, 70.000000, 0.000000)",
        "(290.000000, 70.000000, 0.000000)",
        "(290.000000, 70.000000, 0.000000)",
        "(290.000000, 70.000000, 0.000000)",
        "(290.000000, 70.000000, 0.000000)",
        "(290.000000, 70.000000, 0.000000)",
        "(290.000000, 70.000000, 0.000000)",
        "(290.000000, 70.000000, 0.000000)",
        "(290.000000, 70.000000, 0.000000)",
        "(290.000000, 70.000000, 0.000000)",
        "(290.000000, 70.000000, 0.000000)",
        "(290.000000, 70.000000, 0.000000)",
        "(290.000000, 70.000000, 0.000000)",
        "(290.000000, 70.000000, 0.000000)",
        "(290.000000, 70.000000, 0.000000)",
        "(290.000000, 70.000000, 0.000000)",
        "(290.000000, 70.000000, 0.000000)",
        "(290.000000, 70.000000, 0.000000)",
        "(290.000000, 70.000000, 0.000000)",
        "(290.000000, 70.000000, 0.000000)",
        "(290.000000, 70.000000, 0.000000)",
        "(290.000000, 70.000000, 0.000000)",
        "(290.000000, 70.000000, 0.000000)",
        "(290.000000, 70.000000, 0.000000)",
        "(290.000000, 70.000000, 0.000000)",
        "(290.000000, 70.000000, 0.000000)",
        "(290.000000, 70.000000, 0.000000)",
        "(290.000000, 70.000000, 0.000000)",
        "(290.000000, 70.000000, 0.000000)",
        "(290.000000, 70.000000, 0.000000)",
        "(290.000000, 70.000000, 0.000000)",
        "(290.000000, 70.000000, 0.000000)",
        "(290.000000, 70.000000, 0.000000)",
        "(290.000000, 70.000000, 0.000000)",
        "(290.000000, 70.000000, 0.000000)",
        "(290.000000, 70.000000, 0.000000)",
        "(290.000000, 70.000000, 0.000000)",
        "(290.000000, 70.000000, 0.000000)",
        "(290.000000, 70.000000, 0.000000)",
        "(290.000000, 70.000000, 0.000000)",
        "(290.000000, 70.000000, 0.000000)",
        "(290.000000, 70.000000, 0.000000)",
        "(290.000000, 70.000000, 0.000000)",
        "(290.000000, 70.000000, 0.000000)",
        "(290.000000, 70.000000, 0.000000)",
        "(290.000000, 70.000000, 0.000000)",
        "(290.000000, 70.000000, 0.000000)",
        "(290.000000, 70.000000, 0.000000)",
        "(290.000000, 70.000000, 0.000000)",
        "(290.000000, 70.000000, 0.000000)",
        "(290.000000, 70.000000, 0.000000)",
        "(290.000000, 70.000000, 0.000000)",
        "(290.000000, 70.000000, 0.000000)",
        "(290.000000, 70.000000, 0.000000)",
        "(290.000000, 70.000000, 0.000000)",
        "(290.000000, 70.000000, 0.000000)",
        "(290.000000, 70.000000, 0.000000)",
        "(290.000000, 70.000000, 0.000000)",
        "(290.000000, 70.000000, 0.000000)",
        "(290.000000, 70.000000, 0.000000)",
        "(290.000000, 70.000000, 0.000000)",
        "(290.000000, 70.000000, 0.000000)",
        "(290.000000, 70.000000, 0.000000)",
        "(290.000000, 70.000000, 0.000000)",
        "(290.000000, 70.000000, 0.000000)",
        "(290.000000, 70.000000, 0.000000)",
        "(290.000000, 70.000000, 0.000000)",
        "(290.000000, 70.000000, 0.000000)",
        "(290.000000, 70.000000, 0.000000)",
        "(290.000000, 70.000000, 0.000000)",
        "(290.000000, 70.000000, 0.000000)",
        "(290.000000, 70.000000, 0.000000)",
        "(290.000000, 70.000000, 0.000000)",
        "(290.000000, 70.000000, 0.000000)",
        "(290.000000, 70.000000, 0.000000)",
        "(290.000000, 70.000000, 0.000000)",
        "(290.000000, 70.000000, 0.000000)",
        "(290.000000, 70.000000, 0.000000)",
        "(290.000000, 70.000000, 0.000000)",
        "(290.000000, 70.000000, 0.000000)",
        "(290.000000, 70.000000, 0.000000)",
        "(290.000000, 70.000000, 0.000000)",
        "(290.000000, 70.000000, 0.000000)",
        "(290.000000, 70.000000, 0.000000)",
        "(290.000000, 70.000000, 0.000000)",
        "(290.000000, 70.000000, 0.000000)",
        "(290.000000, 70.000000, 0.000000)",
        "(290.000000, 70.000000, 0.000000)",
        "(290.000000, 70.000000, 0.000000)",
        "(290.000000, 70.000000, 0.000000)",
        "(290.000000, 70.000000, 0.000000)",
        "(290.000000, 70.000000, 0.000000)",
        "(290.000000, 70.000000, 0.000000)",
        "(290.000000, 70.000000, 0.000000)",
        "(290.000000, 70.000000, 0.000000)",
        "(290.000000, 70.000000, 0.000000)",
        "(290.000000, 70.000000, 0.000000)",
        "(290.000000, 70.000000, 0.000000)",
        "(290.000000, 70.000000, 0.000000)",
        "(290.000000, 70.000000, 0.000000)",
        "(290.000000, 70.000000, 0.000000)",
        "(290.000000, 70.000000, 0.000000)",
        "(290.000000, 70.000000, 0.000000)",
        "(290.000000, 70.000000, 0.000000)",
        "(290.000000, 70.000000, 0.000000)",
        "(290.000000, 70.000000, 0.000000)",
        "(290.000000, 70.000000, 0.000000)",
        "(290.000000, 70.000000, 0.000000)",
        "(290.000000, 70.000000, 0.000000)",
        "(290.000000, 70.000000, 0.000000)",
        "(290.000000, 70.000000, 0.000000)",
        "(290.000000, 70.000000, 0.000000)",
        "(290.000000, 70.000000, 0.000000)",
        "(290.000000, 70.000000, 0.000000)",
        "(290.000000, 70.000000, 0.000000)",
        "(290.000000, 70.000000, 0.000000)",
        "(290.000000, 70.000000, 0.000000)",
        "(290.000000, 70.000000, 0.000000)",
        "(290.000000, 70.000000, 0.000000)",
        "(290.000000, 70.000000, 0.000000)",
        "(290.000000, 70.000000, 0.000000)",
        "(290.000000, 70.000000, 0.000000)",
        "(290.000000, 70.000000, 0.000000)",
        "(290.000000, 70.000000, 0.000000)",
        "(290.000000, 70.000000, 0.000000)",
        "(290.000000, 70.000000, 0.000000)",
        "(290.000000, 70.000000, 0.000000)",
        "(290.000000, 70.000000, 0.000000)",
        "(290.000000, 70.000000, 0.000000)",
        "(290.000000, 70.000000, 0.000000)",
        "(290.000000, 70.000000, 0.000000)",
        "(290.000000, 70.000000, 0.000000)",
        "(290.000000, 70.000000, 0.000000)",
        "(290.000000, 70.000000, 0.000000)",
        "(290.000000, 70.000000, 0.000000)",
        "(290.000000, 70.000000, 0.000000)",
        "(290.000000, 70.000000, 0.000000)",
        "(290.000000, 70.000000, 0.000000)",
        "(290.000000, 70.000000, 0.000000)",
        "(290.000000, 70.000000, 0.000000)",
        "(290.000000, 70.000000, 0.000000)",
        "(290.000000, 70.000000, 0.000000)",
        "(290.000000, 70.000000, 0.000000)",
        "(290.000000, 70.000000, 0.000000)",
        "(290.000000, 70.000000, 0.000000)",
        "(290.000000, 70.000000, 0.000000)",
        "(290.000000, 70.000000, 0.000000)",
        "(290.000000, 70.000000, 0.000000)",
        "(290.000000, 70.000000, 0.000000)",
        "(290.000000, 70.000000, 0.000000)",
        "(290.000000, 70.000000, 0.000000)",
        "(290.000000, 70.000000, 0.000000)",
        "(290.000000, 70.000000, 0.000000)",
        "(290.000000, 70.000000, 0.000000)",
        "(290.000000, 70.000000, 0.000000)",
        "(290.000000, 70.000000, 0.000000)",
        "(290.000000, 70.000000, 0.000000)",
        "(290.000000, 70.000000, 0.000000)",
        "(290.000000, 70.000000, 0.000000)",
        "(290.000000, 70.000000, 0.000000)",
        "(290.000000, 70.000000, 0.000000)",
        "(290.000000, 70.000000, 0.000000)",
        "(290.000000, 70.000000, 0.000000)",
        "(290.000000, 70.000000, 0.000000)",
        "(290.000000, 70.000000, 0.000000)",
        "(290.000000, 70.000000, 0.000000)",
        "(290.000000, 70.000000, 0.000000)",
        "(290.000000, 70.000000, 0.000000)",
        "(290.000000, 70.000000, 0.000000)",
        "(290.000000, 70.000000, 0.000000)",
        "(290.000000, 70.000000, 0.000000)",
        "(290.000000, 70.000000, 0.000000)",
        "(290.000000, 70.000000, 0.000000)",
        "(290.000000, 70.000000, 0.000000)",
        "(290.000000, 70.000000, 0.000000)",
        "(290.000000, 70.000000, 0.000000)",
        "(290.000000, 70.000000, 0.000000)",
        "(290.000000, 70.000000, 0.000000)",
        "(290.000000, 70.000000, 0.000000)",
        "(290.000000, 70.000000, 0.000000)",
        "(290.000000, 70.000000, 0.000000)",
        "(290.000000, 70.000000, 0.000000)",
        "(290.000000, 70.000000, 0.000000)",
        "(290.000000, 70.000000, 0.000000)",
        "(290.000000, 70.000000, 0.000000)",
        "(290.000000, 70.000000, 0.000000)",
        "(290.000000, 70.000000, 0.000000)",
        "(290.000000, 70.000000, 0.000000)",
        "(290.000000, 70.000000, 0.000000)",
        "(290.000000, 70.000000, 0.000000)",
        "(290.000000, 70.000000, 0.000000)",
        "(290.000000, 70.000000, 0.000000)",
        "(290.000000, 70.000000, 0.000000)",
        "(290.000000, 70.000000, 0.000000)",
        "(290.000000, 70.000000, 0.000000)",
        "(290.000000, 70.000000, 0.000000)",
        "(290.000000, 70.000000, 0.000000)",
        "(290.000000, 70.000000, 0.000000)",
        "(290.000000, 70.000000, 0.000000)",
        "(290.000000, 70.000000, 0.000000)",
        "(290.000000, 70.000000, 0.000000)",
        "(290.000000, 70.000000, 0.000000)",
        "(290.000000, 70.000000, 0.000000)",
        "(290.000000, 70.000000, 0.000000)",
        "(290.000000, 70.000000, 0.000000)",
        "(290.000000, 70.000000, 0.000000)",
        "(290.000000, 70.000000, 0.000000)",
        "(290.000000, 70.000000, 0.000000)",
        "(290.000000, 70.000000, 0.000000)",
        "(290.000000, 70.000000, 0.000000)",
        "(290.000000, 70.000000, 0.000000)",
        "(290.000000, 70.000000, 0.000000)",
        "(290.000000, 70.000000, 0.000000)",
        "(290.000000, 70.000000, 0.000000)",
        "(290.000000, 70.000000, 0.000000)",
        "(290.000000, 70.000000, 0.000000)",
        "(290.000000, 70.000000, 0.000000)",
        "(290.000000, 70.000000, 0.000000)",
        "(290.000000, 70.000000, 0.000000)",
        "(290.000000, 70.000000, 0.000000)",
        "(290.000000, 70.000000, 0.000000)",
        "(290.000000, 70.000000, 0.000000)",
        "(290.000000, 70.000000, 0.000000)",
        "(290.000000, 70.000000, 0.000000)",
        "(290.000000, 70.000000, 0.000000)",
        "(290.000000, 70.000000, 0.000000)",
        "(290.000000, 70.000000, 0.000000)",
        "(290.000000, 70.000000, 0.000000)",
        "(290.000000, 70.000000, 0.000000)",
        "(290.000000, 70.000000, 0.000000)",
        "(290.000000, 70.000000, 0.000000)",
        "(290.000000, 70.000000, 0.000000)",
        "(290.000000, 70.000000, 0.000000)",
        "(290.000000, 70.000000, 0.000000)",
        "(290.000000, 70.000000, 0.000000)",
        "(290.000000, 70.000000, 0.000000)",
        "(290.000000, 70.000000, 0.000000)",
        "(290.000000, 70.000000, 0.000000)",
        "(290.000000, 70.000000, 0.000000)",
        "(290.000000, 70.000000, 0.000000)",
        "(290.000000, 70.000000, 0.000000)",
        "(290.000000, 70.000000, 0.000000)",
        "(290.000000, 70.000000, 0.000000)",
        "(290.000000, 70.000000, 0.000000)",
        "(290.000000, 70.000000, 0.000000)",
        "(290.000000, 70.000000, 0.000000)",
        "(290.000000, 70.000000, 0.000000)",
        "(290.000000, 70.000000, 0.000000)",
        "(290.000000, 70.000000, 0.000000)",
        "(290.000000, 70.000000, 0.000000)",
        "(290.000000, 70.000000, 0.000000)",
        "(290.000000, 70.000000, 0.000000)",
        "(290.000000, 70.000000, 0.000000)",
        "(290.000000, 70.000000, 0.000000)",
        "(290.000000, 70.000000, 0.000000)",
        "(290.000000, 70.000000, 0.000000)",
        "(290.000000, 70.000000, 0.000000)",
        "(290.000000, 70.000000, 0.000000)",
        "(290.000000, 70.000000, 0.000000)",
        "(290.000000, 70.000000, 0.000000)",
        "(290.000000, 70.000000, 0.000000)",
        "(290.000000, 70.000000, 0.000000)",
        "(290.000000, 70.000000, 0.000000)",
        "(290.000000, 70.000000, 0.000000)",
        "(290.000000, 70.000000, 0.000000)",
        "(290.000000, 70.000000, 0.000000)",
        "(290.000000, 70.000000, 0.000000)",
        "(290.000000, 70.000000, 0.000000)",
        "(290.000000, 70.000000, 0.000000)",
        "(290.000000, 70.000000, 0.000000)",
        "(290.000000, 70.000000, 0.000000)",
        "(290.000000, 70.000000, 0.000000)",
        "(290.000000, 70.000000, 0.000000)",
        "(290.000000, 70.000000, 0.000000)",
        "(290.000000, 70.000000, 0.000000)",
        "(290.000000, 70.000000, 0.000000)",
        "(290.000000, 70.000000, 0.000000)",
        "(290.000000, 70.000000, 0.000000)",
        "(290.000000, 70.000000, 0.000000)",
        "(290.000000, 70.000000, 0.000000)",
        "(290.000000, 70.000000, 0.000000)",
        "(290.000000, 70.000000, 0.000000)",
        "(290.000000, 70.000000, 0.000000)",
        "(290.000000, 70.000000, 0.000000)",
        "(290.000000, 70.000000, 0.000000)",
        "(290.000000, 70.000000, 0.000000)",
        "(290.000000, 70.000000, 0.000000)",
        "(290.000000, 70.000000, 0.000000)",
        "(290.000000, 70.000000, 0.000000)",
        "(290.000000, 70.000000, 0.000000)",
        "(290.000000, 70.000000, 0.000000)",
        "(290.000000, 70.000000, 0.000000)",
        "(290.000000, 70.000000, 0.000000)",
        "(290.000000, 70.000000, 0.000000)",
        "(290.000000, 70.000000, 0.000000)",
        "(290.000000, 70.000000, 0.000000)",
        "(290.000000, 70.000000, 0.000000)",
        "(290.000000, 70.000000, 0.000000)",
        "(290.000000, 70.000000, 0.000000)",
        "(290.000000, 70.000000, 0.000000)",
        "(290.000000, 70.000000, 0.000000)",
        "(290.000000, 70.000000, 0.000000)",
        "(290.000000, 70.000000, 0.000000)",
        "(290.000000, 70.000000, 0.000000)",
        "(290.000000, 70.000000, 0.000000)",
        "(290.000000, 70.000000, 0.000000)",
        "(290.000000, 70.000000, 0.000000)",
        "(290.000000, 70.000000, 0.000000)",
        "(290.000000, 70.000000, 0.000000)",
        "(290.000000, 70.000000, 0.000000)",
        "(290.000000, 70.000000, 0.000000)",
        "(290.000000, 70.000000, 0.000000)",
        "(290.000000, 70.000000, 0.000000)",
        "(290.000000, 70.000000, 0.000000)",
        "(290.000000, 70.000000, 0.000000)",
        "(290.000000, 70.000000, 0.000000)",
        "(290.000000, 70.000000, 0.000000)",
        "(290.000000, 70.000000, 0.000000)",
        "(290.000000, 70.000000, 0.000000)",
        "(290.000000, 70.000000, 0.000000)",
        "(290.000000, 70.000000, 0.000000)",
        "(290.000000, 70.000000, 0.000000)",
        "(290.000000, 70.000000, 0.000000)",
        "(290.000000, 70.000000, 0.000000)",
        "(290.000000, 70.000000, 0.000000)",
        "(290.000000, 70.000000, 0.000000)",
        "(290.000000, 70.000000, 0.000000)",
        "(290.000000, 70.000000, 0.000000)",
        "(290.000000, 70.000000, 0.000000)",
        "(290.000000, 70.000000, 0.000000)",
        "(290.000000, 70.000000, 0.000000)",
        "(290.000000, 70.000000, 0.000000)",
        "(290.000000, 70.000000, 0.000000)",
        "(290.000000, 70.000000, 0.000000)",
        "(290.000000, 70.000000, 0.000000)",
        "(290.000000, 70.000000, 0.000000)",
        "(290.000000, 70.000000, 0.000000)",
        "(290.000000, 70.000000, 0.000000)",
        "(290.000000, 70.000000, 0.000000)",
        "(290.000000, 70.000000, 0.000000)",
        "(290.000000, 70.000000, 0.000000)",
        "(290.000000, 70.000000, 0.000000)",
        "(290.000000, 70.000000, 0.000000)",
        "(290.000000, 70.000000, 0.000000)",
        "(290.000000, 70.000000, 0.000000)",
        "(290.000000, 70.000000, 0.000000)",
        "(290.000000, 70.000000, 0.000000)",
        "(290.000000, 70.000000, 0.000000)",
        "(290.000000, 70.000000, 0.000000)",
        "(290.000000, 70.000000, 0.000000)",
        "(290.000000, 70.000000, 0.000000)",
        "(290.000000, 70.000000, 0.000000)",
        "(290.000000, 70.000000, 0.000000)",
        "(290.000000, 70.000000, 0.000000)",
        "(290.000000, 70.000000, 0.000000)",
        "(290.000000, 70.000000, 0.000000)",
        "(290.000000, 70.000000, 0.000000)",
        "(290.000000, 70.000000, 0.000000)",
        "(290.000000, 70.000000, 0.000000)",
        "(290.000000, 70.000000, 0.000000)",
        "(290.000000, 70.000000, 0.000000)",
        "(290.000000, 70.000000, 0.000000)",
        "(290.000000, 70.000000, 0.000000)",
        "(290.000000, 70.000000, 0.000000)",
        "(290.000000, 70.000000, 0.000000)",
        "(290.000000, 70.000000, 0.000000)",
        "(290.000000, 70.000000, 0.000000)",
        "(290.000000, 70.000000, 0.000000)",
        "(290.000000, 70.000000, 0.000000)",
        "(290.000000, 70.000000, 0.000000)",
        "(290.000000, 70.000000, 0.000000)",
        "(290.000000, 70.000000, 0.000000)",
        "(290.000000, 70.000000, 0.000000)",
        "(290.000000, 70.000000, 0.000000)",
        "(290.000000, 70.000000, 0.000000)",
        "(290.000000, 70.000000, 0.000000)",
        "(290.000000, 70.000000, 0.000000)",
        "(290.000000, 70.000000, 0.000000)",
        "(290.000000, 70.000000, 0.000000)",
        "(290.000000, 70.000000, 0.000000)",
        "(290.000000, 70.000000, 0.000000)",
        "(290.000000, 70.000000, 0.000000)",
        "(290.000000, 70.000000, 0.000000)",
        "(290.000000, 70.000000, 0.000000)",
        "(290.000000, 70.000000, 0.000000)",
        "(290.000000, 70.000000, 0.000000)",
        "(290.000000, 70.000000, 0.000000)",
        "(290.000000, 70.000000, 0.000000)",
        "(290.000000, 70.000000, 0.000000)",
        "(290.000000, 70.000000, 0.000000)",
        "(290.000000, 70.000000, 0.000000)",
        "(290.000000, 70.000000, 0.000000)",
        "(290.000000, 70.000000, 0.000000)",
        "(290.000000, 70.000000, 0.000000)",
        "(290.000000, 70.000000, 0.000000)",
        "(290.000000, 70.000000, 0.000000)",
        "(290.000000, 70.000000, 0.000000)",
        "(290.000000, 70.000000, 0.000000)",
        "(290.000000, 70.000000, 0.000000)",
        "(290.000000, 70.000000, 0.000000)",
        "(290.000000, 70.000000, 0.000000)",
        "(290.000000, 70.000000, 0.000000)",
        "(290.000000, 70.000000, 0.000000)",
        "(290.000000, 70.000000, 0.000000)",
        "(290.000000, 70.000000, 0.000000)",
        "(290.000000, 70.000000, 0.000000)",
        "(290.000000, 70.000000, 0.000000)",
        "(290.000000, 70.000000, 0.000000)",
        "(290.000000, 70.000000, 0.000000)",
        "(290.000000, 70.000000, 0.000000)",
        "(290.000000, 70.000000, 0.000000)",
        "(290.000000, 70.000000, 0.000000)",
        "(290.000000, 70.000000, 0.000000)",
        "(290.000000, 70.000000, 0.000000)",
        "(290.000000, 70.000000, 0.000000)",
        "(290.000000, 70.000000, 0.000000)",
        "(290.000000, 70.000000, 0.000000)",
        "(290.000000, 70.000000, 0.000000)",
        "(290.000000, 70.000000, 0.000000)",
        "(290.000000, 70.000000, 0.000000)",
        "(290.000000, 70.000000, 0.000000)",
        "(290.000000, 70.000000, 0.000000)",
        "(290.000000, 70.000000, 0.000000)",
        "(290.000000, 70.000000, 0.000000)",
        "(290.000000, 70.000000, 0.000000)",
        "(290.000000, 70.000000, 0.000000)",
        "(290.000000, 70.000000, 0.000000)",
        "(290.000000, 70.000000, 0.000000)",
        "(290.000000, 70.000000, 0.000000)",
        "(290.000000, 70.000000, 0.000000)",
        "(290.000000, 70.000000, 0.000000)",
        "(290.000000, 70.000000, 0.000000)",
        "(290.000000, 70.000000, 0.000000)",
        "(290.000000, 70.000000, 0.000000)",
        "(290.000000, 70.000000, 0.000000)",
        "(290.000000, 70.000000, 0.000000)",
        "(290.000000, 70.000000, 0.000000)",
        "(290.000000, 70.000000, 0.000000)",
        "(290.000000, 70.000000, 0.000000)",
        "(290.000000, 70.000000, 0.000000)",
        "(290.000000, 70.000000, 0.000000)",
        "(290.000000, 70.000000, 0.000000)",
        "(290.000000, 70.000000, 0.000000)",
        "(290.000000, 70.000000, 0.000000)",
        "(290.000000, 70.000000, 0.000000)",
        "(290.000000, 70.000000, 0.000000)",
        "(290.000000, 70.000000, 0.000000)",
        "(290.000000, 70.000000, 0.000000)",
        "(290.000000, 70.000000, 0.000000)",
        "(290.000000, 70.000000, 0.000000)",
        "(290.000000, 70.000000, 0.000000)",
        "(290.000000, 70.000000, 0.000000)",
        "(290.000000, 70.000000, 0.000000)",
        "(290.000000, 70.000000, 0.000000)",
        "(290.000000, 70.000000, 0.000000)",
        "(290.000000, 70.000000, 0.000000)",
        "(290.000000, 70.000000, 0.000000)",
        "(290.000000, 70.000000, 0.000000)",
        "(290.000000, 70.000000, 0.000000)",
        "(290.000000, 70.000000, 0.000000)",
        "(290.000000, 70.000000, 0.000000)",
        "(290.000000, 70.000000, 0.000000)",
        "(290.000000, 70.000000, 0.000000)",
        "(290.000000, 70.000000, 0.000000)",
        "(290.000000, 70.000000, 0.000000)",
        "(290.000000, 70.000000, 0.000000)",
        "(290.000000, 70.000000, 0.000000)",
        "(290.000000, 70.000000, 0.000000)",
        "(290.000000, 70.000000, 0.000000)",
        "(290.000000, 70.000000, 0.000000)",
        "(290.000000, 70.000000, 0.000000)",
        "(290.000000, 70.000000, 0.000000)",
        "(290.000000, 70.000000, 0.000000)",
        "(290.000000, 70.000000, 0.000000)",
        "(290.000000, 70.000000, 0.000000)",
        "(290.000000, 70.000000, 0.000000)",
        "(290.000000, 70.000000, 0.000000)",
        "(290.000000, 70.000000, 0.000000)",
        "(290.000000, 70.000000, 0.000000)",
        "(290.000000, 70.000000, 0.000000)",
        "(290.000000, 70.000000, 0.000000)",
        "(290.000000, 70.000000, 0.000000)",
        "(290.000000, 70.000000, 0.000000)",
        "(290.000000, 70.000000, 0.000000)",
        "(290.000000, 70.000000, 0.000000)",
        "(290.000000, 70.000000, 0.000000)",
        "(290.000000, 70.000000, 0.000000)",
        "(290.000000, 70.000000, 0.000000)",
        "(290.000000, 70.000000, 0.000000)",
        "(290.000000, 70.000000, 0.000000)",
        "(290.000000, 70.000000, 0.000000)",
        "(290.000000, 70.000000, 0.000000)",
        "(290.000000, 70.000000, 0.000000)",
        "(290.000000, 70.000000, 0.000000)",
        "(290.000000, 70.000000, 0.000000)",
        "(290.000000, 70.000000, 0.000000)",
        "(290.000000, 70.000000, 0.000000)",
        "(290.000000, 70.000000, 0.000000)",
        "(290.000000, 70.000000, 0.000000)",
        "(290.000000, 70.000000, 0.000000)",
        "(290.000000, 70.000000, 0.000000)",
        "(290.000000, 70.000000, 0.000000)",
        "(290.000000, 70.000000, 0.000000)",
        "(290.000000, 70.000000, 0.000000)",
        "(290.000000, 70.000000, 0.000000)",
        "(290.000000, 70.000000, 0.000000)",
        "(290.000000, 70.000000, 0.000000)",
        "(290.000000, 70.000000, 0.000000)",
        "(290.000000, 70.000000, 0.000000)",
        "(290.000000, 70.000000, 0.000000)",
        "(290.000000, 70.000000, 0.000000)",
        "(290.000000, 70.000000, 0.000000)",
[truncated: 251,383 more chars]
