# Supplementary material for: Playing the mirror game in virtual reality with an autonomous character
Source: Sci Rep. 2022 Dec 9;12:21329. doi: 10.1038/s41598-022-25197-z (PMC9734752; doi:10.1038/s41598-022-25197-z)
Supplement: Supplementary file 2 — Supplementary Information 1. [file 41598_2022_25197_MOESM2_ESM.zip › Data/Couple23/condition3_trial1_player2.json]

{
    "isFemale": false,
    "eyesLevel": 1.6687366962432862,
    "timestamps": [
        0.0,
        0.019989013671875,
        0.040008544921875,
        0.05999755859375,
        0.079986572265625,
        0.100006103515625,
        0.1199951171875,
        0.139984130859375,
        0.160003662109375,
        0.17999267578125,
        0.199981689453125,
        0.220001220703125,
        0.239990234375,
        0.260009765625,
        0.279998779296875,
        0.29998779296875,
        0.32000732421875,
        0.339996337890625,
        0.3599853515625,
        0.3800048828125,
        0.399993896484375,
        0.41998291015625,
        0.44000244140625,
        0.459991455078125,
        0.480010986328125,
        0.5,
        0.519989013671875,
        0.540008544921875,
        0.55999755859375,
        0.579986572265625,
        0.600006103515625,
        0.6199951171875,
        0.639984130859375,
        0.660003662109375,
        0.67999267578125,
        0.699981689453125,
        0.720001220703125,
        0.739990234375,
        0.760009765625,
        0.779998779296875,
        0.79998779296875,
        0.82000732421875,
        0.839996337890625,
        0.8599853515625,
        0.8800048828125,
        0.899993896484375,
        0.91998291015625,
        0.94000244140625,
        0.959991455078125,
        0.980010986328125,
        1.0,
        1.019989013671875,
        1.040008544921875,
        1.05999755859375,
        1.079986572265625,
        1.100006103515625,
        1.1199951171875,
        1.139984130859375,
        1.160003662109375,
        1.17999267578125,
        1.199981689453125,
        1.220001220703125,
        1.239990234375,
        1.260009765625,
        1.279998779296875,
        1.29998779296875,
        1.32000732421875,
        1.339996337890625,
        1.3599853515625,
        1.3800048828125,
        1.399993896484375,
        1.41998291015625,
        1.44000244140625,
        1.459991455078125,
        1.480010986328125,
        1.5,
        1.519989013671875,
        1.540008544921875,
        1.55999755859375,
        1.579986572265625,
        1.600006103515625,
        1.6199951171875,
        1.639984130859375,
        1.660003662109375,
        1.67999267578125,
        1.699981689453125,
        1.720001220703125,
        1.739990234375,
        1.760009765625,
        1.779998779296875,
        1.79998779296875,
        1.82000732421875,
        1.839996337890625,
        1.8599853515625,
        1.8800048828125,
        1.899993896484375,
        1.91998291015625,
        1.94000244140625,
        1.959991455078125,
        1.980010986328125,
        2.0,
        2.019989013671875,
        2.040008544921875,
        2.05999755859375,
        2.079986572265625,
        2.100006103515625,
        2.1199951171875,
        2.139984130859375,
        2.160003662109375,
        2.17999267578125,
        2.199981689453125,
        2.220001220703125,
        2.239990234375,
        2.260009765625,
        2.279998779296875,
        2.29998779296875,
        2.32000732421875,
        2.339996337890625,
        2.3599853515625,
        2.3800048828125,
        2.399993896484375,
        2.41998291015625,
        2.44000244140625,
        2.459991455078125,
        2.480010986328125,
        2.5,
        2.519989013671875,
        2.540008544921875,
        2.55999755859375,
        2.579986572265625,
        2.600006103515625,
        2.6199951171875,
        2.639984130859375,
        2.660003662109375,
        2.67999267578125,
        2.699981689453125,
        2.720001220703125,
        2.739990234375,
        2.760009765625,
        2.779998779296875,
        2.79998779296875,
        2.82000732421875,
        2.839996337890625,
        2.8599853515625,
        2.8800048828125,
        2.899993896484375,
        2.91998291015625,
        2.94000244140625,
        2.959991455078125,
        2.980010986328125,
        3.0,
        3.019989013671875,
        3.040008544921875,
        3.05999755859375,
        3.079986572265625,
        3.100006103515625,
        3.1199951171875,
        3.139984130859375,
        3.160003662109375,
        3.17999267578125,
        3.199981689453125,
        3.220001220703125,
        3.239990234375,
        3.260009765625,
        3.279998779296875,
        3.29998779296875,
        3.32000732421875,
        3.339996337890625,
        3.3599853515625,
        3.3800048828125,
        3.399993896484375,
        3.41998291015625,
        3.44000244140625,
        3.459991455078125,
        3.480010986328125,
        3.5,
        3.519989013671875,
        3.540008544921875,
        3.55999755859375,
        3.579986572265625,
        3.600006103515625,
        3.6199951171875,
        3.639984130859375,
        3.660003662109375,
        3.67999267578125,
        3.699981689453125,
        3.720001220703125,
        3.739990234375,
        3.760009765625,
        3.779998779296875,
        3.79998779296875,
        3.82000732421875,
        3.839996337890625,
        3.8599853515625,
        3.8800048828125,
        3.899993896484375,
        3.91998291015625,
        3.94000244140625,
        3.959991455078125,
        3.980010986328125,
        4.0,
        4.019989013671875,
        4.040008544921875,
        4.05999755859375,
        4.079986572265625,
        4.100006103515625,
        4.1199951171875,
        4.139984130859375,
        4.160003662109375,
        4.17999267578125,
        4.199981689453125,
        4.220001220703125,
        4.239990234375,
        4.260009765625,
        4.279998779296875,
        4.29998779296875,
        4.32000732421875,
        4.339996337890625,
        4.3599853515625,
        4.3800048828125,
        4.399993896484375,
        4.41998291015625,
        4.44000244140625,
        4.459991455078125,
        4.480010986328125,
        4.5,
        4.519989013671875,
        4.540008544921875,
        4.55999755859375,
        4.579986572265625,
        4.600006103515625,
        4.6199951171875,
        4.639984130859375,
        4.660003662109375,
        4.67999267578125,
        4.699981689453125,
        4.720001220703125,
        4.739990234375,
        4.760009765625,
        4.779998779296875,
        4.79998779296875,
        4.82000732421875,
        4.839996337890625,
        4.8599853515625,
        4.8800048828125,
        4.899993896484375,
        4.91998291015625,
        4.94000244140625,
        4.959991455078125,
        4.980010986328125,
        5.0,
        5.019989013671875,
        5.040008544921875,
        5.05999755859375,
        5.079986572265625,
        5.100006103515625,
        5.1199951171875,
        5.139984130859375,
        5.160003662109375,
        5.17999267578125,
        5.199981689453125,
        5.220001220703125,
        5.239990234375,
        5.260009765625,
        5.279998779296875,
        5.29998779296875,
        5.32000732421875,
        5.339996337890625,
        5.3599853515625,
        5.3800048828125,
        5.399993896484375,
        5.41998291015625,
        5.44000244140625,
        5.459991455078125,
        5.480010986328125,
        5.5,
        5.519989013671875,
        5.540008544921875,
        5.55999755859375,
        5.579986572265625,
        5.600006103515625,
        5.6199951171875,
        5.639984130859375,
        5.660003662109375,
        5.67999267578125,
        5.699981689453125,
        5.720001220703125,
        5.739990234375,
        5.760009765625,
        5.779998779296875,
        5.79998779296875,
        5.82000732421875,
        5.839996337890625,
        5.8599853515625,
        5.8800048828125,
        5.899993896484375,
        5.91998291015625,
        5.94000244140625,
        5.959991455078125,
        5.980010986328125,
        6.0,
        6.019989013671875,
        6.040008544921875,
        6.05999755859375,
        6.079986572265625,
        6.100006103515625,
        6.1199951171875,
        6.139984130859375,
        6.160003662109375,
        6.17999267578125,
        6.199981689453125,
        6.220001220703125,
        6.239990234375,
        6.260009765625,
        6.279998779296875,
        6.29998779296875,
        6.32000732421875,
        6.339996337890625,
        6.3599853515625,
        6.3800048828125,
        6.399993896484375,
        6.41998291015625,
        6.44000244140625,
        6.459991455078125,
        6.480010986328125,
        6.5,
        6.519989013671875,
        6.540008544921875,
        6.55999755859375,
        6.579986572265625,
        6.600006103515625,
        6.6199951171875,
        6.639984130859375,
        6.660003662109375,
        6.67999267578125,
        6.699981689453125,
        6.720001220703125,
        6.739990234375,
        6.760009765625,
        6.779998779296875,
        6.79998779296875,
        6.82000732421875,
        6.839996337890625,
        6.8599853515625,
        6.8800048828125,
        6.899993896484375,
        6.91998291015625,
        6.94000244140625,
        6.959991455078125,
        6.980010986328125,
        7.0,
        7.019989013671875,
        7.040008544921875,
        7.05999755859375,
        7.079986572265625,
        7.100006103515625,
        7.1199951171875,
        7.139984130859375,
        7.160003662109375,
        7.17999267578125,
        7.199981689453125,
        7.220001220703125,
        7.239990234375,
        7.260009765625,
        7.279998779296875,
        7.29998779296875,
        7.32000732421875,
        7.339996337890625,
        7.3599853515625,
        7.3800048828125,
        7.399993896484375,
        7.41998291015625,
        7.44000244140625,
        7.459991455078125,
        7.480010986328125,
        7.5,
        7.519989013671875,
        7.540008544921875,
        7.55999755859375,
        7.579986572265625,
        7.600006103515625,
        7.6199951171875,
        7.639984130859375,
        7.660003662109375,
        7.67999267578125,
        7.699981689453125,
        7.720001220703125,
        7.739990234375,
        7.760009765625,
        7.779998779296875,
        7.79998779296875,
        7.82000732421875,
        7.839996337890625,
        7.8599853515625,
        7.8800048828125,
        7.899993896484375,
        7.91998291015625,
        7.94000244140625,
        7.959991455078125,
        7.980010986328125,
        8.0,
        8.019989013671875,
        8.040008544921875,
        8.05999755859375,
        8.079986572265625,
        8.100006103515625,
        8.1199951171875,
        8.139984130859375,
        8.160003662109375,
        8.17999267578125,
        8.199981689453125,
        8.220001220703125,
        8.239990234375,
        8.260009765625,
        8.279998779296875,
        8.29998779296875,
        8.32000732421875,
        8.339996337890625,
        8.3599853515625,
        8.3800048828125,
        8.399993896484375,
        8.41998291015625,
        8.44000244140625,
        8.459991455078125,
        8.480010986328125,
        8.5,
        8.519989013671875,
        8.540008544921875,
        8.55999755859375,
        8.579986572265625,
        8.600006103515625,
        8.6199951171875,
        8.639984130859375,
        8.660003662109375,
        8.67999267578125,
        8.699981689453125,
        8.720001220703125,
        8.739990234375,
        8.760009765625,
        8.779998779296875,
        8.79998779296875,
        8.82000732421875,
        8.839996337890625,
        8.8599853515625,
        8.8800048828125,
        8.899993896484375,
        8.91998291015625,
        8.94000244140625,
        8.959991455078125,
        8.980010986328125,
        9.0,
        9.019989013671875,
        9.040008544921875,
        9.05999755859375,
        9.079986572265625,
        9.100006103515625,
        9.1199951171875,
        9.139984130859375,
        9.160003662109375,
        9.17999267578125,
        9.199981689453125,
        9.220001220703125,
        9.239990234375,
        9.260009765625,
        9.279998779296875,
        9.29998779296875,
        9.32000732421875,
        9.339996337890625,
        9.3599853515625,
        9.3800048828125,
        9.399993896484375,
        9.41998291015625,
        9.44000244140625,
        9.459991455078125,
        9.480010986328125,
        9.5,
        9.519989013671875,
        9.540008544921875,
        9.55999755859375,
        9.579986572265625,
        9.600006103515625,
        9.6199951171875,
        9.639984130859375,
        9.660003662109375,
        9.67999267578125,
        9.699981689453125,
        9.720001220703125,
        9.739990234375,
        9.760009765625,
        9.779998779296875,
        9.79998779296875,
        9.82000732421875,
        9.839996337890625,
        9.8599853515625,
        9.8800048828125,
        9.899993896484375,
        9.91998291015625,
        9.94000244140625,
        9.959991455078125,
        9.980010986328125,
        10.0,
        10.019989013671875,
        10.040008544921875,
        10.05999755859375,
        10.079986572265625,
        10.100006103515625,
        10.1199951171875,
        10.139984130859375,
        10.160003662109375,
        10.17999267578125,
        10.199981689453125,
        10.220001220703125,
        10.239990234375,
        10.260009765625,
        10.279998779296875,
        10.29998779296875,
        10.32000732421875,
        10.339996337890625,
        10.3599853515625,
        10.3800048828125,
        10.399993896484375,
        10.41998291015625,
        10.44000244140625,
        10.459991455078125,
        10.480010986328125,
        10.5,
        10.519989013671875,
        10.540008544921875,
        10.55999755859375,
        10.579986572265625,
        10.600006103515625,
        10.6199951171875,
        10.639984130859375,
        10.660003662109375,
        10.67999267578125,
        10.699981689453125,
        10.720001220703125,
        10.739990234375,
        10.760009765625,
        10.779998779296875,
        10.79998779296875,
        10.82000732421875,
        10.839996337890625,
        10.8599853515625,
        10.8800048828125,
        10.899993896484375,
        10.91998291015625,
        10.94000244140625,
        10.959991455078125,
        10.980010986328125,
        11.0,
        11.019989013671875,
        11.040008544921875,
        11.05999755859375,
        11.079986572265625,
        11.100006103515625,
        11.1199951171875,
        11.139984130859375,
        11.160003662109375,
        11.17999267578125,
        11.199981689453125,
        11.220001220703125,
        11.239990234375,
        11.260009765625,
        11.279998779296875,
        11.29998779296875,
        11.32000732421875,
        11.339996337890625,
        11.3599853515625,
        11.3800048828125,
        11.399993896484375,
        11.41998291015625,
        11.44000244140625,
        11.459991455078125,
        11.480010986328125,
        11.5,
        11.519989013671875,
        11.540008544921875,
        11.55999755859375,
        11.579986572265625,
        11.600006103515625,
        11.6199951171875,
        11.639984130859375,
        11.660003662109375,
        11.67999267578125,
        11.699981689453125,
        11.720001220703125,
        11.739990234375,
        11.760009765625,
        11.779998779296875,
        11.79998779296875,
        11.82000732421875,
        11.839996337890625,
        11.8599853515625,
        11.8800048828125,
        11.899993896484375,
        11.91998291015625,
        11.94000244140625,
        11.959991455078125,
        11.980010986328125,
        12.0,
        12.019989013671875,
        12.040008544921875,
        12.05999755859375,
        12.079986572265625,
        12.100006103515625,
        12.1199951171875,
        12.139984130859375,
        12.160003662109375,
        12.17999267578125,
        12.199981689453125,
        12.220001220703125,
        12.239990234375,
        12.260009765625,
        12.279998779296875,
        12.29998779296875,
        12.32000732421875,
        12.339996337890625,
        12.3599853515625,
        12.3800048828125,
        12.399993896484375,
        12.41998291015625,
        12.44000244140625,
        12.459991455078125,
        12.480010986328125,
        12.5,
        12.519989013671875,
        12.540008544921875,
        12.55999755859375,
        12.579986572265625,
        12.600006103515625,
        12.6199951171875,
        12.639984130859375,
        12.660003662109375,
        12.67999267578125,
        12.699981689453125,
        12.720001220703125,
        12.739990234375,
        12.760009765625,
        12.779998779296875,
        12.79998779296875,
        12.82000732421875,
        12.839996337890625,
        12.8599853515625,
        12.8800048828125,
        12.899993896484375,
        12.91998291015625,
        12.94000244140625,
        12.959991455078125,
        12.980010986328125,
        13.0,
        13.019989013671875,
        13.040008544921875,
        13.05999755859375,
        13.079986572265625,
        13.100006103515625,
        13.1199951171875,
        13.139984130859375,
        13.160003662109375,
        13.17999267578125,
        13.199981689453125,
        13.220001220703125,
        13.239990234375,
        13.260009765625,
        13.279998779296875,
        13.29998779296875,
        13.32000732421875,
        13.339996337890625,
        13.3599853515625,
        13.3800048828125,
        13.399993896484375,
        13.41998291015625,
        13.44000244140625,
        13.459991455078125,
        13.480010986328125,
        13.5,
        13.519989013671875,
        13.540008544921875,
        13.55999755859375,
        13.579986572265625,
        13.600006103515625,
        13.6199951171875,
        13.639984130859375,
        13.660003662109375,
        13.67999267578125,
        13.699981689453125,
        13.720001220703125,
        13.739990234375,
        13.760009765625,
        13.779998779296875,
        13.79998779296875,
        13.82000732421875,
        13.839996337890625,
        13.8599853515625,
        13.8800048828125,
        13.899993896484375,
        13.91998291015625,
        13.94000244140625,
        13.959991455078125,
        13.980010986328125,
        14.0,
        14.019989013671875,
        14.040008544921875,
        14.05999755859375,
        14.079986572265625,
        14.100006103515625,
        14.1199951171875,
        14.139984130859375,
        14.160003662109375,
        14.17999267578125,
        14.199981689453125,
        14.220001220703125,
        14.239990234375,
        14.260009765625,
        14.279998779296875,
        14.29998779296875,
        14.32000732421875,
        14.339996337890625,
        14.3599853515625,
        14.3800048828125,
        14.399993896484375,
        14.41998291015625,
        14.44000244140625,
        14.459991455078125,
        14.480010986328125,
        14.5,
        14.519989013671875,
        14.540008544921875,
        14.55999755859375,
        14.579986572265625,
        14.600006103515625,
        14.6199951171875,
        14.639984130859375,
        14.660003662109375,
        14.67999267578125,
        14.699981689453125,
        14.720001220703125,
        14.739990234375,
        14.760009765625,
        14.779998779296875,
        14.79998779296875,
        14.82000732421875,
        14.839996337890625,
        14.8599853515625,
        14.8800048828125,
        14.899993896484375,
        14.91998291015625,
        14.94000244140625,
        14.959991455078125,
        14.980010986328125,
        15.0,
        15.019989013671875,
        15.040008544921875,
        15.05999755859375,
        15.079986572265625,
        15.100006103515625,
        15.1199951171875,
        15.139984130859375,
        15.160003662109375,
        15.17999267578125,
        15.199981689453125,
        15.220001220703125,
        15.239990234375,
        15.260009765625,
        15.279998779296875,
        15.29998779296875,
        15.32000732421875,
        15.339996337890625,
        15.3599853515625,
        15.3800048828125,
        15.399993896484375,
        15.41998291015625,
        15.44000244140625,
        15.459991455078125,
        15.480010986328125,
        15.5,
        15.519989013671875,
        15.540008544921875,
        15.55999755859375,
        15.579986572265625,
        15.600006103515625,
        15.6199951171875,
        15.639984130859375,
        15.660003662109375,
        15.67999267578125,
        15.699981689453125,
        15.720001220703125,
        15.739990234375,
        15.760009765625,
        15.779998779296875,
        15.79998779296875,
        15.82000732421875,
        15.839996337890625,
        15.8599853515625,
        15.8800048828125,
        15.899993896484375,
        15.91998291015625,
        15.94000244140625,
        15.959991455078125,
        15.980010986328125,
        16.0,
        16.019989013671876,
        16.040008544921876,
        16.05999755859375,
        16.079986572265626,
        16.100006103515626,
        16.1199951171875,
        16.139984130859376,
        16.160003662109376,
        16.17999267578125,
        16.199981689453126,
        16.220001220703126,
        16.239990234375,
        16.260009765625,
        16.279998779296876,
        16.29998779296875,
        16.32000732421875,
        16.339996337890626,
        16.3599853515625,
        16.3800048828125,
        16.399993896484376,
        16.41998291015625,
        16.44000244140625,
        16.459991455078126,
        16.480010986328126,
        16.5,
        16.519989013671876,
        16.540008544921876,
        16.55999755859375,
        16.579986572265626,
        16.600006103515626,
        16.6199951171875,
        16.639984130859376,
        16.660003662109376,
        16.67999267578125,
        16.699981689453126,
        16.720001220703126,
        16.739990234375,
        16.760009765625,
        16.779998779296876,
        16.79998779296875,
        16.82000732421875,
        16.839996337890626,
        16.8599853515625,
        16.8800048828125,
        16.899993896484376,
        16.91998291015625,
        16.94000244140625,
        16.959991455078126,
        16.980010986328126,
        17.0,
        17.019989013671876,
        17.040008544921876,
        17.05999755859375,
        17.079986572265626,
        17.100006103515626,
        17.1199951171875,
        17.139984130859376,
        17.160003662109376,
        17.17999267578125,
        17.199981689453126,
        17.220001220703126,
        17.239990234375,
        17.260009765625,
        17.279998779296876,
        17.29998779296875,
        17.32000732421875,
        17.339996337890626,
        17.3599853515625,
        17.3800048828125,
        17.399993896484376,
        17.41998291015625,
        17.44000244140625,
        17.459991455078126,
        17.480010986328126,
        17.5,
        17.519989013671876,
        17.540008544921876,
        17.55999755859375,
        17.579986572265626,
        17.600006103515626,
        17.6199951171875,
        17.639984130859376,
        17.660003662109376,
        17.67999267578125,
        17.699981689453126,
        17.720001220703126,
        17.739990234375,
        17.760009765625,
        17.779998779296876,
        17.79998779296875,
        17.82000732421875,
        17.839996337890626,
        17.8599853515625,
        17.8800048828125,
        17.899993896484376,
        17.91998291015625,
        17.94000244140625,
        17.959991455078126,
        17.980010986328126,
        18.0,
        18.019989013671876,
        18.040008544921876,
        18.05999755859375,
        18.079986572265626,
        18.100006103515626,
        18.1199951171875,
        18.139984130859376,
        18.160003662109376,
        18.17999267578125,
        18.199981689453126,
        18.220001220703126,
        18.239990234375,
        18.260009765625,
        18.279998779296876,
        18.29998779296875,
        18.32000732421875,
        18.339996337890626,
        18.3599853515625,
        18.3800048828125,
        18.399993896484376,
        18.41998291015625,
        18.44000244140625,
        18.459991455078126,
        18.480010986328126,
        18.5,
        18.519989013671876,
        18.540008544921876,
        18.55999755859375,
        18.579986572265626,
        18.600006103515626,
        18.6199951171875,
        18.639984130859376,
        18.660003662109376,
        18.67999267578125,
        18.699981689453126,
        18.720001220703126,
        18.739990234375,
        18.760009765625,
        18.779998779296876,
        18.79998779296875,
        18.82000732421875,
        18.839996337890626,
        18.8599853515625,
        18.8800048828125,
        18.899993896484376,
        18.91998291015625,
        18.94000244140625,
        18.959991455078126,
        18.980010986328126,
        19.0,
        19.019989013671876,
        19.040008544921876,
        19.05999755859375,
        19.079986572265626,
        19.100006103515626,
        19.1199951171875,
        19.139984130859376,
        19.160003662109376,
        19.17999267578125,
        19.199981689453126,
        19.220001220703126,
        19.239990234375,
        19.260009765625,
        19.279998779296876,
        19.29998779296875,
        19.32000732421875,
        19.339996337890626,
        19.3599853515625,
        19.3800048828125,
        19.399993896484376,
        19.41998291015625,
        19.44000244140625,
        19.459991455078126,
        19.480010986328126,
        19.5,
        19.519989013671876,
        19.540008544921876,
        19.55999755859375,
        19.579986572265626,
        19.600006103515626,
        19.6199951171875,
        19.639984130859376,
        19.660003662109376,
        19.67999267578125,
        19.699981689453126,
        19.720001220703126,
        19.739990234375,
        19.760009765625,
        19.779998779296876,
        19.79998779296875,
        19.82000732421875,
        19.839996337890626,
        19.8599853515625,
        19.8800048828125,
        19.899993896484376,
        19.91998291015625,
        19.94000244140625,
        19.959991455078126,
        19.980010986328126,
        20.0,
        20.019989013671876,
        20.040008544921876,
        20.05999755859375,
        20.079986572265626,
        20.100006103515626,
        20.1199951171875,
        20.139984130859376,
        20.160003662109376,
        20.17999267578125,
        20.199981689453126,
        20.220001220703126,
        20.239990234375,
        20.260009765625,
        20.279998779296876,
        20.29998779296875,
        20.32000732421875,
        20.339996337890626,
        20.3599853515625,
        20.3800048828125,
        20.399993896484376,
        20.41998291015625,
        20.44000244140625,
        20.459991455078126,
        20.480010986328126,
        20.5,
        20.519989013671876,
        20.540008544921876,
        20.55999755859375,
        20.579986572265626,
        20.600006103515626,
        20.6199951171875,
        20.639984130859376,
        20.660003662109376,
        20.67999267578125,
        20.699981689453126,
        20.720001220703126,
        20.739990234375,
        20.760009765625,
        20.779998779296876,
        20.79998779296875,
        20.82000732421875,
        20.839996337890626,
        20.8599853515625,
        20.8800048828125,
        20.899993896484376,
        20.91998291015625,
        20.94000244140625,
        20.959991455078126,
        20.980010986328126,
        21.0,
        21.019989013671876,
        21.040008544921876,
        21.05999755859375,
        21.079986572265626,
        21.100006103515626,
        21.1199951171875,
        21.139984130859376,
        21.160003662109376,
        21.17999267578125,
        21.199981689453126,
        21.220001220703126,
        21.239990234375,
        21.260009765625,
        21.279998779296876,
        21.29998779296875,
        21.32000732421875,
        21.339996337890626,
        21.3599853515625,
        21.3800048828125,
        21.399993896484376,
        21.41998291015625,
        21.44000244140625,
        21.459991455078126,
        21.480010986328126,
        21.5,
        21.519989013671876,
        21.540008544921876,
        21.55999755859375,
        21.579986572265626,
        21.600006103515626,
        21.6199951171875,
        21.639984130859376,
        21.660003662109376,
        21.67999267578125,
        21.699981689453126,
        21.720001220703126,
        21.739990234375,
        21.760009765625,
        21.779998779296876,
        21.79998779296875,
        21.82000732421875,
        21.839996337890626,
        21.8599853515625,
        21.8800048828125,
        21.899993896484376,
        21.91998291015625,
        21.94000244140625,
        21.959991455078126,
        21.980010986328126,
        22.0,
        22.019989013671876,
        22.040008544921876,
        22.05999755859375,
        22.079986572265626,
        22.100006103515626,
        22.1199951171875,
        22.139984130859376,
        22.160003662109376,
        22.17999267578125,
        22.199981689453126,
        22.220001220703126,
        22.239990234375,
        22.260009765625,
        22.279998779296876,
        22.29998779296875,
        22.32000732421875,
        22.339996337890626,
        22.3599853515625,
        22.3800048828125,
        22.399993896484376,
        22.41998291015625,
        22.44000244140625,
        22.459991455078126,
        22.480010986328126,
        22.5,
        22.519989013671876,
        22.540008544921876,
        22.55999755859375,
        22.579986572265626,
        22.600006103515626,
        22.6199951171875,
        22.639984130859376,
        22.660003662109376,
        22.67999267578125,
        22.699981689453126,
        22.720001220703126,
        22.739990234375,
        22.760009765625,
        22.779998779296876,
        22.79998779296875,
        22.82000732421875,
        22.839996337890626,
        22.8599853515625,
        22.8800048828125,
        22.899993896484376,
        22.91998291015625,
        22.94000244140625,
        22.959991455078126,
        22.980010986328126,
        23.0,
        23.019989013671876,
        23.040008544921876,
        23.05999755859375,
        23.079986572265626,
        23.100006103515626,
        23.1199951171875,
        23.139984130859376,
        23.160003662109376,
        23.17999267578125,
        23.199981689453126,
        23.220001220703126,
        23.239990234375,
        23.260009765625,
        23.279998779296876,
        23.29998779296875,
        23.32000732421875,
        23.339996337890626,
        23.3599853515625,
        23.3800048828125,
        23.399993896484376,
        23.41998291015625,
        23.44000244140625,
        23.459991455078126,
        23.480010986328126,
        23.5,
        23.519989013671876,
        23.540008544921876,
        23.55999755859375,
        23.579986572265626,
        23.600006103515626,
        23.6199951171875,
        23.639984130859376,
        23.660003662109376,
        23.67999267578125,
        23.699981689453126,
        23.720001220703126,
        23.739990234375,
        23.760009765625,
        23.779998779296876,
        23.79998779296875,
        23.82000732421875,
        23.839996337890626,
        23.8599853515625,
        23.8800048828125,
        23.899993896484376,
        23.91998291015625,
        23.94000244140625,
        23.959991455078126,
        23.980010986328126,
        24.0,
        24.019989013671876,
        24.040008544921876,
        24.05999755859375,
        24.079986572265626,
        24.100006103515626,
        24.1199951171875,
        24.139984130859376,
        24.160003662109376,
        24.17999267578125,
        24.199981689453126,
        24.220001220703126,
        24.239990234375,
        24.260009765625,
        24.279998779296876,
        24.29998779296875,
        24.32000732421875,
        24.339996337890626,
        24.3599853515625,
        24.3800048828125,
        24.399993896484376,
        24.41998291015625,
        24.44000244140625,
        24.459991455078126,
        24.480010986328126,
        24.5,
        24.519989013671876,
        24.540008544921876,
        24.55999755859375,
        24.579986572265626,
        24.600006103515626,
        24.6199951171875,
        24.639984130859376,
        24.660003662109376,
        24.67999267578125,
        24.699981689453126,
        24.720001220703126,
        24.739990234375,
        24.760009765625,
        24.779998779296876,
        24.79998779296875,
        24.82000732421875,
        24.839996337890626,
        24.8599853515625,
        24.8800048828125,
        24.899993896484376,
        24.91998291015625,
        24.94000244140625,
        24.959991455078126,
        24.980010986328126,
        25.0,
        25.019989013671876,
        25.040008544921876,
        25.05999755859375,
        25.079986572265626,
        25.100006103515626,
        25.1199951171875,
        25.139984130859376,
        25.160003662109376,
        25.17999267578125,
        25.199981689453126,
        25.220001220703126,
        25.239990234375,
        25.260009765625,
        25.279998779296876,
        25.29998779296875,
        25.32000732421875,
        25.339996337890626,
        25.3599853515625,
        25.3800048828125,
        25.399993896484376,
        25.41998291015625,
        25.44000244140625,
        25.459991455078126,
        25.480010986328126,
        25.5,
        25.519989013671876,
        25.540008544921876,
        25.55999755859375,
        25.579986572265626,
        25.600006103515626,
        25.6199951171875,
        25.639984130859376,
        25.660003662109376,
        25.67999267578125,
        25.699981689453126,
        25.720001220703126,
        25.739990234375,
        25.760009765625,
        25.779998779296876,
        25.79998779296875,
        25.82000732421875,
        25.839996337890626,
        25.8599853515625,
        25.8800048828125,
        25.899993896484376,
        25.91998291015625,
        25.94000244140625,
        25.959991455078126,
        25.980010986328126,
        26.0,
        26.019989013671876,
        26.040008544921876,
        26.05999755859375,
        26.079986572265626,
        26.100006103515626,
        26.1199951171875,
        26.139984130859376,
        26.160003662109376,
        26.17999267578125,
        26.199981689453126,
        26.220001220703126,
        26.239990234375,
        26.260009765625,
        26.279998779296876,
        26.29998779296875,
        26.32000732421875,
        26.339996337890626,
        26.3599853515625,
        26.3800048828125,
        26.399993896484376,
        26.41998291015625,
        26.44000244140625,
        26.459991455078126,
        26.480010986328126,
        26.5,
        26.519989013671876,
        26.540008544921876,
        26.55999755859375,
        26.579986572265626,
        26.600006103515626,
        26.6199951171875,
        26.639984130859376,
        26.660003662109376,
        26.67999267578125,
        26.699981689453126,
        26.720001220703126,
        26.739990234375,
        26.760009765625,
        26.779998779296876,
        26.79998779296875,
        26.82000732421875,
        26.839996337890626,
        26.8599853515625,
        26.8800048828125,
        26.899993896484376,
        26.91998291015625,
        26.94000244140625,
        26.959991455078126,
        26.980010986328126,
        27.0,
        27.019989013671876,
        27.040008544921876,
        27.05999755859375,
        27.079986572265626,
        27.100006103515626,
        27.1199951171875,
        27.139984130859376,
        27.160003662109376,
        27.17999267578125,
        27.199981689453126,
        27.220001220703126,
        27.239990234375,
        27.260009765625,
        27.279998779296876,
        27.29998779296875,
        27.32000732421875,
        27.339996337890626,
        27.3599853515625,
        27.3800048828125,
        27.399993896484376,
        27.41998291015625,
        27.44000244140625,
        27.459991455078126,
        27.480010986328126,
        27.5,
        27.519989013671876,
        27.540008544921876,
        27.55999755859375,
        27.579986572265626,
        27.600006103515626,
        27.6199951171875,
        27.639984130859376,
        27.660003662109376,
        27.67999267578125,
        27.699981689453126,
        27.720001220703126,
        27.739990234375,
        27.760009765625,
        27.779998779296876,
        27.79998779296875,
        27.82000732421875,
        27.8399658203125,
        27.8599853515625,
        27.8800048828125,
        27.9000244140625,
        27.91998291015625,
        27.94000244140625,
        27.96002197265625,
        27.97998046875,
        28.0,
        28.02001953125,
        28.03997802734375,
        28.05999755859375,
        28.08001708984375,
        28.0999755859375,
        28.1199951171875,
        28.1400146484375,
        28.15997314453125,
        28.17999267578125,
        28.20001220703125,
        28.219970703125,
        28.239990234375,
        28.260009765625,
        28.27996826171875,
        28.29998779296875,
        28.32000732421875,
        28.3399658203125,
        28.3599853515625,
        28.3800048828125,
        28.4000244140625,
        28.41998291015625,
        28.44000244140625,
        28.46002197265625,
        28.47998046875,
        28.5,
        28.52001953125,
        28.53997802734375,
        28.55999755859375,
        28.58001708984375,
        28.5999755859375,
        28.6199951171875,
        28.6400146484375,
        28.65997314453125,
        28.67999267578125,
        28.70001220703125,
        28.719970703125,
        28.739990234375,
        28.760009765625,
        28.77996826171875,
        28.79998779296875,
        28.82000732421875,
        28.8399658203125,
        28.8599853515625,
        28.8800048828125,
        28.9000244140625,
        28.91998291015625,
        28.94000244140625,
        28.96002197265625,
        28.97998046875,
        29.0,
        29.02001953125,
        29.03997802734375,
        29.05999755859375,
        29.08001708984375,
        29.0999755859375,
        29.1199951171875,
        29.1400146484375,
        29.15997314453125,
        29.17999267578125,
        29.20001220703125,
        29.219970703125,
        29.239990234375,
        29.260009765625,
        29.27996826171875,
        29.29998779296875,
        29.32000732421875,
        29.3399658203125,
        29.3599853515625,
        29.3800048828125,
        29.4000244140625,
        29.41998291015625,
        29.44000244140625,
        29.46002197265625,
        29.47998046875,
        29.5,
        29.52001953125,
        29.53997802734375,
        29.55999755859375,
        29.58001708984375,
        29.5999755859375,
        29.6199951171875,
        29.6400146484375,
        29.65997314453125,
        29.67999267578125,
        29.70001220703125,
        29.719970703125,
        29.739990234375,
        29.760009765625,
        29.77996826171875,
        29.79998779296875,
        29.82000732421875,
        29.8399658203125,
        29.8599853515625,
        29.8800048828125,
        29.9000244140625,
        29.91998291015625,
        29.94000244140625,
        29.96002197265625,
        29.97998046875,
        30.0,
        30.02001953125,
        30.03997802734375,
        30.05999755859375,
        30.08001708984375,
        30.0999755859375,
        30.1199951171875,
        30.1400146484375,
        30.15997314453125,
        30.17999267578125,
        30.20001220703125,
        30.219970703125,
        30.239990234375,
        30.260009765625,
        30.27996826171875,
        30.29998779296875,
        30.32000732421875,
        30.3399658203125,
        30.3599853515625,
        30.3800048828125,
        30.4000244140625,
        30.41998291015625,
        30.44000244140625,
        30.46002197265625,
        30.47998046875,
        30.5,
        30.52001953125,
        30.53997802734375,
        30.55999755859375,
        30.58001708984375,
        30.5999755859375,
        30.6199951171875,
        30.6400146484375,
        30.65997314453125,
        30.67999267578125,
        30.70001220703125,
        30.719970703125,
        30.739990234375,
        30.760009765625,
        30.77996826171875,
        30.79998779296875,
        30.82000732421875,
        30.8399658203125,
        30.8599853515625,
        30.8800048828125,
        30.9000244140625,
        30.91998291015625,
        30.94000244140625,
        30.96002197265625,
        30.97998046875,
        31.0,
        31.02001953125,
        31.03997802734375,
        31.05999755859375,
        31.08001708984375,
        31.0999755859375,
        31.1199951171875,
        31.1400146484375,
        31.15997314453125,
        31.17999267578125,
        31.20001220703125,
        31.219970703125,
        31.239990234375,
        31.260009765625,
        31.27996826171875,
        31.29998779296875,
        31.32000732421875,
        31.3399658203125,
        31.3599853515625,
        31.3800048828125,
        31.4000244140625,
        31.41998291015625,
        31.44000244140625,
        31.46002197265625,
        31.47998046875,
        31.5,
        31.52001953125,
        31.53997802734375,
        31.55999755859375,
        31.58001708984375,
        31.5999755859375,
        31.6199951171875,
        31.6400146484375,
        31.65997314453125,
        31.67999267578125,
        31.70001220703125,
        31.719970703125,
        31.739990234375,
        31.760009765625,
        31.77996826171875,
        31.79998779296875,
        31.82000732421875,
        31.8399658203125,
        31.8599853515625,
        31.8800048828125,
        31.9000244140625,
        31.91998291015625,
        31.94000244140625,
        31.96002197265625,
        31.97998046875,
        32.0,
        32.02001953125,
        32.03997802734375,
        32.05999755859375,
        32.08001708984375,
        32.0999755859375,
        32.1199951171875,
        32.1400146484375,
        32.15997314453125,
        32.17999267578125,
        32.20001220703125,
        32.219970703125,
        32.239990234375,
        32.260009765625,
        32.27996826171875,
        32.29998779296875,
        32.32000732421875,
        32.3399658203125,
        32.3599853515625,
        32.3800048828125,
        32.4000244140625,
        32.41998291015625,
        32.44000244140625,
        32.46002197265625,
        32.47998046875,
        32.5,
        32.52001953125,
        32.53997802734375,
        32.55999755859375,
        32.58001708984375,
        32.5999755859375,
        32.6199951171875,
        32.6400146484375,
        32.65997314453125,
        32.67999267578125,
        32.70001220703125,
        32.719970703125,
        32.739990234375,
        32.760009765625,
        32.77996826171875,
        32.79998779296875,
        32.82000732421875,
        32.8399658203125,
        32.8599853515625,
        32.8800048828125,
        32.9000244140625,
        32.91998291015625,
        32.94000244140625,
        32.96002197265625,
        32.97998046875,
        33.0,
        33.02001953125,
        33.03997802734375,
        33.05999755859375,
        33.08001708984375,
        33.0999755859375,
        33.1199951171875,
        33.1400146484375,
        33.15997314453125,
        33.17999267578125,
        33.20001220703125,
        33.219970703125,
        33.239990234375,
        33.260009765625,
        33.27996826171875,
        33.29998779296875,
        33.32000732421875,
        33.3399658203125,
        33.3599853515625,
        33.3800048828125,
        33.4000244140625,
        33.41998291015625,
        33.44000244140625,
        33.46002197265625,
        33.47998046875,
        33.5,
        33.52001953125,
        33.53997802734375,
        33.55999755859375,
        33.58001708984375,
        33.5999755859375,
        33.6199951171875,
        33.6400146484375,
        33.65997314453125,
        33.67999267578125,
        33.70001220703125,
        33.719970703125,
        33.739990234375,
        33.760009765625,
        33.77996826171875,
        33.79998779296875,
        33.82000732421875,
        33.8399658203125,
        33.8599853515625,
        33.8800048828125,
        33.9000244140625,
        33.91998291015625,
        33.94000244140625,
        33.96002197265625,
        33.97998046875,
        34.0,
        34.02001953125,
        34.03997802734375,
        34.05999755859375,
        34.08001708984375,
        34.0999755859375,
        34.1199951171875,
        34.1400146484375,
        34.15997314453125,
        34.17999267578125,
        34.20001220703125,
        34.219970703125,
        34.239990234375,
        34.260009765625,
        34.27996826171875,
        34.29998779296875,
        34.32000732421875,
        34.3399658203125,
        34.3599853515625,
        34.3800048828125,
        34.4000244140625,
        34.41998291015625,
        34.44000244140625,
        34.46002197265625,
        34.47998046875,
        34.5,
        34.52001953125,
        34.53997802734375,
        34.55999755859375,
        34.58001708984375,
        34.5999755859375,
        34.6199951171875,
        34.6400146484375,
        34.65997314453125,
        34.67999267578125,
        34.70001220703125,
        34.719970703125,
        34.739990234375,
        34.760009765625,
        34.77996826171875,
        34.79998779296875,
        34.82000732421875,
        34.8399658203125,
        34.8599853515625,
        34.8800048828125,
        34.9000244140625,
        34.91998291015625,
        34.94000244140625,
        34.96002197265625,
        34.97998046875,
        35.0,
        35.02001953125,
        35.03997802734375,
        35.05999755859375,
        35.08001708984375,
        35.0999755859375,
        35.1199951171875,
        35.1400146484375,
        35.15997314453125,
        35.17999267578125,
        35.20001220703125,
        35.219970703125,
        35.239990234375,
        35.260009765625,
        35.27996826171875,
        35.29998779296875,
        35.32000732421875,
        35.3399658203125,
        35.3599853515625,
        35.3800048828125,
        35.4000244140625,
        35.41998291015625,
        35.44000244140625,
        35.46002197265625,
        35.47998046875,
        35.5,
        35.52001953125,
        35.53997802734375,
        35.55999755859375,
        35.58001708984375,
        35.5999755859375,
        35.6199951171875,
        35.6400146484375,
        35.65997314453125,
        35.67999267578125,
        35.70001220703125,
        35.719970703125,
        35.739990234375,
        35.760009765625,
        35.77996826171875,
        35.79998779296875,
        35.82000732421875,
        35.8399658203125,
        35.8599853515625,
        35.8800048828125,
        35.9000244140625,
        35.91998291015625,
        35.94000244140625,
        35.96002197265625,
        35.97998046875,
        36.0,
        36.02001953125,
        36.03997802734375,
        36.05999755859375,
        36.08001708984375,
        36.0999755859375,
        36.1199951171875,
        36.1400146484375,
        36.15997314453125,
        36.17999267578125,
        36.20001220703125,
        36.219970703125,
        36.239990234375,
        36.260009765625,
        36.27996826171875,
        36.29998779296875,
        36.32000732421875,
        36.3399658203125,
        36.3599853515625,
        36.3800048828125,
        36.4000244140625,
        36.41998291015625,
        36.44000244140625,
        36.46002197265625,
        36.47998046875,
        36.5,
        36.52001953125,
        36.53997802734375,
        36.55999755859375,
        36.58001708984375,
        36.5999755859375,
        36.6199951171875,
        36.6400146484375,
        36.65997314453125,
        36.67999267578125,
        36.70001220703125,
        36.719970703125,
        36.739990234375,
        36.760009765625,
        36.77996826171875,
        36.79998779296875,
        36.82000732421875,
        36.8399658203125,
        36.8599853515625,
        36.8800048828125,
        36.9000244140625,
        36.91998291015625,
        36.94000244140625,
        36.96002197265625,
        36.97998046875,
        37.0,
        37.02001953125,
        37.03997802734375,
        37.05999755859375,
        37.08001708984375,
        37.0999755859375,
        37.1199951171875,
        37.1400146484375,
        37.15997314453125,
        37.17999267578125,
        37.20001220703125,
        37.219970703125,
        37.239990234375,
        37.260009765625,
        37.27996826171875,
        37.29998779296875,
        37.32000732421875,
        37.3399658203125,
        37.3599853515625,
        37.3800048828125,
        37.4000244140625,
        37.41998291015625,
        37.44000244140625,
        37.46002197265625,
        37.47998046875,
        37.5,
        37.52001953125,
        37.53997802734375,
        37.55999755859375,
        37.58001708984375,
        37.5999755859375,
        37.6199951171875,
        37.6400146484375,
        37.65997314453125,
        37.67999267578125,
        37.70001220703125,
        37.719970703125,
        37.739990234375,
        37.760009765625,
        37.77996826171875,
        37.79998779296875,
        37.82000732421875,
        37.8399658203125,
        37.8599853515625,
        37.8800048828125,
        37.9000244140625,
        37.91998291015625,
        37.94000244140625,
        37.96002197265625,
        37.97998046875,
        38.0,
        38.02001953125,
        38.03997802734375,
        38.05999755859375,
        38.08001708984375,
        38.0999755859375,
        38.1199951171875,
        38.1400146484375,
        38.15997314453125,
        38.17999267578125,
        38.20001220703125,
        38.219970703125,
        38.239990234375,
        38.260009765625,
        38.27996826171875,
        38.29998779296875,
        38.32000732421875,
        38.3399658203125,
        38.3599853515625,
        38.3800048828125,
        38.4000244140625,
        38.41998291015625,
        38.44000244140625,
        38.46002197265625,
        38.47998046875,
        38.5,
        38.52001953125,
        38.53997802734375,
        38.55999755859375,
        38.58001708984375,
        38.5999755859375,
        38.6199951171875,
        38.6400146484375,
        38.65997314453125,
        38.67999267578125,
        38.70001220703125,
        38.719970703125,
        38.739990234375,
        38.760009765625,
        38.77996826171875,
        38.79998779296875,
        38.82000732421875,
        38.8399658203125,
        38.8599853515625,
        38.8800048828125,
        38.9000244140625,
        38.91998291015625,
        38.94000244140625,
        38.96002197265625,
        38.97998046875,
        39.0,
        39.02001953125,
        39.03997802734375,
        39.05999755859375,
        39.08001708984375,
        39.0999755859375,
        39.1199951171875,
        39.1400146484375,
        39.15997314453125,
        39.17999267578125,
        39.20001220703125,
        39.219970703125,
        39.239990234375,
        39.260009765625,
        39.27996826171875,
        39.29998779296875,
        39.32000732421875,
        39.3399658203125,
        39.3599853515625,
        39.3800048828125,
        39.4000244140625,
        39.41998291015625,
        39.44000244140625,
        39.46002197265625,
        39.47998046875,
        39.5,
        39.52001953125,
        39.53997802734375,
        39.55999755859375,
        39.58001708984375,
        39.5999755859375,
        39.6199951171875,
        39.6400146484375,
        39.65997314453125,
        39.67999267578125,
        39.70001220703125,
        39.719970703125,
        39.739990234375,
        39.760009765625,
        39.77996826171875,
        39.79998779296875,
        39.82000732421875,
        39.8399658203125,
        39.8599853515625,
        39.8800048828125,
        39.9000244140625,
        39.91998291015625,
        39.94000244140625,
        39.96002197265625,
        39.97998046875,
        40.0,
        40.02001953125,
        40.03997802734375,
        40.05999755859375,
        40.08001708984375,
        40.0999755859375,
        40.1199951171875,
        40.1400146484375,
        40.15997314453125,
        40.17999267578125,
        40.20001220703125,
        40.219970703125,
        40.239990234375,
        40.260009765625,
        40.27996826171875,
        40.29998779296875,
        40.32000732421875,
        40.3399658203125,
        40.3599853515625,
        40.3800048828125,
        40.4000244140625,
        40.41998291015625,
        40.44000244140625,
        40.46002197265625,
        40.47998046875,
        40.5,
        40.52001953125,
        40.53997802734375,
        40.55999755859375,
        40.58001708984375,
        40.5999755859375,
        40.6199951171875,
        40.6400146484375,
        40.65997314453125,
        40.67999267578125,
        40.70001220703125,
        40.719970703125,
        40.739990234375,
        40.760009765625,
        40.77996826171875,
        40.79998779296875,
        40.82000732421875,
        40.8399658203125,
        40.8599853515625,
        40.8800048828125,
        40.9000244140625,
        40.91998291015625,
        40.94000244140625,
        40.96002197265625,
        40.97998046875,
        41.0,
        41.02001953125,
        41.03997802734375,
        41.05999755859375,
        41.08001708984375,
        41.0999755859375,
        41.1199951171875,
        41.1400146484375,
        41.15997314453125,
        41.17999267578125,
        41.20001220703125,
        41.219970703125,
        41.239990234375,
        41.260009765625,
        41.27996826171875,
        41.29998779296875,
        41.32000732421875,
        41.3399658203125,
        41.3599853515625,
        41.3800048828125,
        41.4000244140625,
        41.41998291015625,
        41.44000244140625,
        41.46002197265625,
        41.47998046875,
        41.5,
        41.52001953125,
        41.53997802734375,
        41.55999755859375,
        41.58001708984375,
        41.5999755859375,
        41.6199951171875,
        41.6400146484375,
        41.65997314453125,
        41.67999267578125,
        41.70001220703125,
        41.719970703125,
        41.739990234375,
        41.760009765625,
        41.77996826171875,
        41.79998779296875,
        41.82000732421875,
        41.8399658203125,
        41.8599853515625,
        41.8800048828125,
        41.9000244140625,
        41.91998291015625,
        41.94000244140625,
        41.96002197265625,
        41.97998046875,
        42.0,
        42.02001953125,
        42.03997802734375,
        42.05999755859375,
        42.08001708984375,
        42.0999755859375,
        42.1199951171875,
        42.1400146484375,
        42.15997314453125,
        42.17999267578125,
        42.20001220703125,
        42.219970703125,
        42.239990234375,
        42.260009765625,
        42.27996826171875,
        42.29998779296875,
        42.32000732421875,
        42.3399658203125,
        42.3599853515625,
        42.3800048828125,
        42.4000244140625,
        42.41998291015625,
        42.44000244140625,
        42.46002197265625,
        42.47998046875,
        42.5,
        42.52001953125,
        42.53997802734375,
        42.55999755859375,
        42.58001708984375,
        42.5999755859375,
        42.6199951171875,
        42.6400146484375,
        42.65997314453125,
        42.67999267578125,
        42.70001220703125,
        42.719970703125,
        42.739990234375,
        42.760009765625,
        42.77996826171875,
        42.79998779296875,
        42.82000732421875,
        42.8399658203125,
        42.8599853515625,
        42.8800048828125,
        42.9000244140625,
        42.91998291015625,
        42.94000244140625,
        42.96002197265625,
        42.97998046875,
        43.0,
        43.02001953125,
        43.03997802734375,
        43.05999755859375,
        43.08001708984375,
        43.0999755859375,
        43.1199951171875,
        43.1400146484375,
        43.15997314453125,
        43.17999267578125,
        43.20001220703125,
        43.219970703125,
        43.239990234375,
        43.260009765625,
        43.27996826171875,
        43.29998779296875,
        43.32000732421875,
        43.3399658203125,
        43.3599853515625,
        43.3800048828125,
        43.4000244140625,
        43.41998291015625,
        43.44000244140625,
        43.46002197265625,
        43.47998046875,
        43.5,
        43.52001953125,
        43.53997802734375,
        43.55999755859375,
        43.58001708984375,
        43.5999755859375,
        43.6199951171875,
        43.6400146484375,
        43.65997314453125,
        43.67999267578125,
        43.70001220703125,
        43.719970703125,
        43.739990234375,
        43.760009765625,
        43.77996826171875,
        43.79998779296875,
        43.82000732421875,
        43.8399658203125,
        43.8599853515625,
        43.8800048828125,
        43.9000244140625,
        43.91998291015625,
        43.94000244140625,
        43.96002197265625,
        43.97998046875,
        44.0,
        44.02001953125,
        44.03997802734375,
        44.05999755859375,
        44.08001708984375,
        44.0999755859375,
        44.1199951171875,
        44.1400146484375,
        44.15997314453125,
        44.17999267578125,
        44.20001220703125,
        44.219970703125,
        44.239990234375,
        44.260009765625,
        44.27996826171875,
        44.29998779296875,
        44.32000732421875,
        44.3399658203125,
        44.3599853515625,
        44.3800048828125,
        44.4000244140625,
        44.41998291015625,
        44.44000244140625,
        44.46002197265625,
        44.47998046875,
        44.5,
        44.52001953125,
        44.53997802734375,
        44.55999755859375,
        44.58001708984375,
        44.5999755859375,
        44.6199951171875,
        44.6400146484375,
        44.65997314453125,
        44.67999267578125,
        44.70001220703125,
        44.719970703125,
        44.739990234375,
        44.760009765625,
        44.77996826171875,
        44.79998779296875,
        44.82000732421875,
        44.8399658203125,
        44.8599853515625,
        44.8800048828125,
        44.9000244140625,
        44.91998291015625,
        44.94000244140625,
        44.96002197265625,
        44.97998046875,
        45.0,
        45.02001953125,
        45.03997802734375,
        45.05999755859375,
        45.08001708984375,
        45.0999755859375,
        45.1199951171875,
        45.1400146484375,
        45.15997314453125,
        45.17999267578125,
        45.20001220703125,
        45.219970703125,
        45.239990234375,
        45.260009765625,
        45.27996826171875,
        45.29998779296875,
        45.32000732421875,
        45.3399658203125,
        45.3599853515625,
        45.3800048828125,
        45.4000244140625,
        45.41998291015625,
        45.44000244140625,
        45.46002197265625,
        45.47998046875,
        45.5,
        45.52001953125,
        45.53997802734375,
        45.55999755859375,
        45.58001708984375,
        45.5999755859375,
        45.6199951171875,
        45.6400146484375,
        45.65997314453125,
        45.67999267578125,
        45.70001220703125,
        45.719970703125,
        45.739990234375,
        45.760009765625,
        45.77996826171875,
        45.79998779296875,
        45.82000732421875,
        45.8399658203125,
        45.8599853515625,
        45.8800048828125,
        45.9000244140625,
        45.91998291015625,
        45.94000244140625,
        45.96002197265625,
        45.97998046875,
        46.0,
        46.02001953125,
        46.03997802734375,
        46.05999755859375,
        46.08001708984375,
        46.0999755859375,
        46.1199951171875,
        46.1400146484375,
        46.15997314453125,
        46.17999267578125,
        46.20001220703125,
        46.219970703125,
        46.239990234375,
        46.260009765625,
        46.27996826171875,
        46.29998779296875,
        46.32000732421875,
        46.3399658203125,
        46.3599853515625,
        46.3800048828125,
        46.4000244140625,
        46.41998291015625,
        46.44000244140625,
        46.46002197265625,
        46.47998046875,
        46.5,
        46.52001953125,
        46.53997802734375,
        46.55999755859375,
        46.58001708984375,
        46.5999755859375,
        46.6199951171875,
        46.6400146484375,
        46.65997314453125,
        46.67999267578125,
        46.70001220703125,
        46.719970703125,
        46.739990234375,
        46.760009765625,
        46.77996826171875,
        46.79998779296875,
        46.82000732421875,
        46.8399658203125,
        46.8599853515625,
        46.8800048828125,
        46.9000244140625,
        46.91998291015625,
        46.94000244140625,
        46.96002197265625,
        46.97998046875,
        47.0,
        47.02001953125,
        47.03997802734375,
        47.05999755859375,
        47.08001708984375,
        47.0999755859375,
        47.1199951171875,
        47.1400146484375,
        47.15997314453125,
        47.17999267578125,
        47.20001220703125,
        47.219970703125,
        47.239990234375,
        47.260009765625,
        47.27996826171875,
        47.29998779296875,
        47.32000732421875,
        47.3399658203125,
        47.3599853515625,
        47.3800048828125,
        47.4000244140625,
        47.41998291015625,
        47.44000244140625,
        47.46002197265625,
        47.47998046875,
        47.5,
        47.52001953125,
        47.53997802734375,
        47.55999755859375,
        47.58001708984375,
        47.5999755859375,
        47.6199951171875,
        47.6400146484375,
        47.65997314453125,
        47.67999267578125,
        47.70001220703125,
        47.719970703125,
        47.739990234375,
        47.760009765625,
        47.77996826171875,
        47.79998779296875,
        47.82000732421875,
        47.8399658203125,
        47.8599853515625,
        47.8800048828125,
        47.9000244140625,
        47.91998291015625,
        47.94000244140625,
        47.96002197265625,
        47.97998046875,
        48.0,
        48.02001953125,
        48.03997802734375,
        48.05999755859375,
        48.08001708984375,
        48.0999755859375,
        48.1199951171875,
        48.1400146484375,
        48.15997314453125,
        48.17999267578125,
        48.20001220703125,
        48.219970703125,
        48.239990234375,
        48.260009765625,
        48.27996826171875,
        48.29998779296875,
        48.32000732421875,
        48.3399658203125,
        48.3599853515625,
        48.3800048828125,
        48.4000244140625,
        48.41998291015625,
        48.44000244140625,
        48.46002197265625,
        48.47998046875,
        48.5,
        48.52001953125,
        48.53997802734375,
        48.55999755859375,
        48.58001708984375,
        48.5999755859375,
        48.6199951171875,
        48.6400146484375,
        48.65997314453125,
        48.67999267578125,
        48.70001220703125,
        48.719970703125,
        48.739990234375,
        48.760009765625,
        48.77996826171875,
        48.79998779296875,
        48.82000732421875,
        48.8399658203125,
        48.8599853515625,
        48.8800048828125,
        48.9000244140625,
        48.91998291015625,
        48.94000244140625,
        48.96002197265625,
        48.97998046875,
        49.0,
        49.02001953125,
        49.03997802734375,
        49.05999755859375,
        49.08001708984375,
        49.0999755859375,
        49.1199951171875,
        49.1400146484375,
        49.15997314453125,
        49.17999267578125,
        49.20001220703125,
        49.219970703125,
        49.239990234375,
        49.260009765625,
        49.27996826171875,
        49.29998779296875,
        49.32000732421875,
        49.3399658203125,
        49.3599853515625,
        49.3800048828125,
        49.4000244140625,
        49.41998291015625,
        49.44000244140625,
        49.46002197265625,
        49.47998046875,
        49.5,
        49.52001953125,
        49.53997802734375,
        49.55999755859375,
        49.58001708984375,
        49.5999755859375,
        49.6199951171875,
        49.6400146484375,
        49.65997314453125,
        49.67999267578125,
        49.70001220703125,
        49.719970703125,
        49.739990234375,
        49.760009765625,
        49.77996826171875,
        49.79998779296875,
        49.82000732421875,
        49.8399658203125,
        49.8599853515625,
        49.8800048828125,
        49.9000244140625,
        49.91998291015625,
        49.94000244140625,
        49.96002197265625,
        49.97998046875,
        50.0,
        50.02001953125,
        50.03997802734375,
        50.05999755859375,
        50.08001708984375,
        50.0999755859375,
        50.1199951171875,
        50.1400146484375,
        50.15997314453125,
        50.17999267578125,
        50.20001220703125,
        50.219970703125,
        50.239990234375,
        50.260009765625,
        50.27996826171875,
        50.29998779296875,
        50.32000732421875,
        50.3399658203125,
        50.3599853515625,
        50.3800048828125,
        50.4000244140625,
        50.41998291015625,
        50.44000244140625,
        50.46002197265625,
        50.47998046875,
        50.5,
        50.52001953125,
        50.53997802734375,
        50.55999755859375,
        50.58001708984375,
        50.5999755859375,
        50.6199951171875,
        50.6400146484375,
        50.65997314453125,
        50.67999267578125,
        50.70001220703125,
        50.719970703125,
        50.739990234375,
        50.760009765625,
        50.77996826171875,
        50.79998779296875,
        50.82000732421875,
        50.8399658203125,
        50.8599853515625,
        50.8800048828125,
        50.9000244140625,
        50.91998291015625,
        50.94000244140625,
        50.96002197265625,
        50.97998046875,
        51.0,
        51.02001953125,
        51.03997802734375,
        51.05999755859375,
        51.08001708984375,
        51.0999755859375,
        51.1199951171875,
        51.1400146484375,
        51.15997314453125,
        51.17999267578125,
        51.20001220703125,
        51.219970703125,
        51.239990234375,
        51.260009765625,
        51.27996826171875,
        51.29998779296875,
        51.32000732421875,
        51.3399658203125,
        51.3599853515625,
        51.3800048828125,
        51.4000244140625,
        51.41998291015625,
        51.44000244140625,
        51.46002197265625,
        51.47998046875,
        51.5,
        51.52001953125,
        51.53997802734375,
        51.55999755859375,
        51.58001708984375,
        51.5999755859375,
        51.6199951171875,
        51.6400146484375,
        51.65997314453125,
        51.67999267578125,
        51.70001220703125,
        51.719970703125,
        51.739990234375,
        51.760009765625,
        51.77996826171875,
        51.79998779296875,
        51.82000732421875,
        51.8399658203125,
        51.8599853515625,
        51.8800048828125,
        51.9000244140625,
        51.91998291015625,
        51.94000244140625,
        51.96002197265625,
        51.97998046875,
        52.0,
        52.02001953125,
        52.03997802734375,
        52.05999755859375,
        52.08001708984375,
        52.0999755859375,
        52.1199951171875,
        52.1400146484375,
        52.15997314453125,
        52.17999267578125,
        52.20001220703125,
        52.219970703125,
        52.239990234375,
        52.260009765625,
        52.27996826171875,
        52.29998779296875,
        52.32000732421875,
        52.3399658203125,
        52.3599853515625,
        52.3800048828125,
        52.4000244140625,
        52.41998291015625,
        52.44000244140625,
        52.46002197265625,
        52.47998046875,
        52.5,
        52.52001953125,
        52.53997802734375,
        52.55999755859375,
        52.58001708984375,
        52.5999755859375,
        52.6199951171875,
        52.6400146484375,
        52.65997314453125,
        52.67999267578125,
        52.70001220703125,
        52.719970703125,
        52.739990234375,
        52.760009765625,
        52.77996826171875,
        52.79998779296875,
        52.82000732421875,
        52.8399658203125,
        52.8599853515625,
        52.8800048828125,
        52.9000244140625,
        52.91998291015625,
        52.94000244140625,
        52.96002197265625,
        52.97998046875,
        53.0,
        53.02001953125,
        53.03997802734375,
        53.05999755859375,
        53.08001708984375,
        53.0999755859375,
        53.1199951171875,
        53.1400146484375,
        53.15997314453125,
        53.17999267578125,
        53.20001220703125,
        53.219970703125,
        53.239990234375,
        53.260009765625,
        53.27996826171875,
        53.29998779296875,
        53.32000732421875,
        53.3399658203125,
        53.3599853515625,
        53.3800048828125,
        53.4000244140625,
        53.41998291015625,
        53.44000244140625,
        53.46002197265625,
        53.47998046875,
        53.5,
        53.52001953125,
        53.53997802734375,
        53.55999755859375,
        53.58001708984375,
        53.5999755859375,
        53.6199951171875,
        53.6400146484375,
        53.65997314453125,
        53.67999267578125,
        53.70001220703125,
        53.719970703125,
        53.739990234375,
        53.760009765625,
        53.77996826171875,
        53.79998779296875,
        53.82000732421875,
        53.8399658203125,
        53.8599853515625,
        53.8800048828125,
        53.9000244140625,
        53.91998291015625,
        53.94000244140625,
        53.96002197265625,
        53.97998046875,
        54.0,
        54.02001953125,
        54.03997802734375,
        54.05999755859375,
        54.08001708984375,
        54.0999755859375,
        54.1199951171875,
        54.1400146484375,
        54.15997314453125,
        54.17999267578125,
        54.20001220703125,
        54.219970703125,
        54.239990234375,
        54.260009765625,
        54.27996826171875,
        54.29998779296875,
        54.32000732421875,
        54.3399658203125,
        54.3599853515625,
        54.3800048828125,
        54.4000244140625,
        54.41998291015625,
        54.44000244140625,
        54.46002197265625,
        54.47998046875,
        54.5,
        54.52001953125,
        54.53997802734375,
        54.55999755859375,
        54.58001708984375,
        54.5999755859375,
        54.6199951171875,
        54.6400146484375,
        54.65997314453125,
        54.67999267578125,
        54.70001220703125,
        54.719970703125,
        54.739990234375,
        54.760009765625,
        54.77996826171875,
        54.79998779296875,
        54.82000732421875,
        54.8399658203125,
        54.8599853515625,
        54.8800048828125,
        54.9000244140625,
        54.91998291015625,
        54.94000244140625,
        54.96002197265625,
        54.97998046875,
        55.0,
        55.02001953125,
        55.03997802734375,
        55.05999755859375,
        55.08001708984375,
        55.0999755859375,
        55.1199951171875,
        55.1400146484375,
        55.15997314453125,
        55.17999267578125,
        55.20001220703125,
        55.219970703125,
        55.239990234375,
        55.260009765625,
        55.27996826171875,
        55.29998779296875,
        55.32000732421875,
        55.3399658203125,
        55.3599853515625,
        55.3800048828125,
        55.4000244140625,
        55.41998291015625,
        55.44000244140625,
        55.46002197265625,
        55.47998046875,
        55.5,
        55.52001953125,
        55.53997802734375,
        55.55999755859375,
        55.58001708984375,
        55.5999755859375,
        55.6199951171875,
        55.6400146484375,
        55.65997314453125,
        55.67999267578125,
        55.70001220703125,
        55.719970703125,
        55.739990234375,
        55.760009765625,
        55.77996826171875,
        55.79998779296875,
        55.82000732421875,
        55.8399658203125,
        55.8599853515625,
        55.8800048828125,
        55.9000244140625,
        55.91998291015625,
        55.94000244140625,
        55.96002197265625,
        55.97998046875,
        56.0,
        56.02001953125,
        56.03997802734375,
        56.05999755859375,
        56.08001708984375,
        56.0999755859375,
        56.1199951171875,
        56.1400146484375,
        56.15997314453125,
        56.17999267578125,
        56.20001220703125,
        56.219970703125,
        56.239990234375,
        56.260009765625,
        56.27996826171875,
        56.29998779296875,
        56.32000732421875,
        56.3399658203125,
        56.3599853515625,
        56.3800048828125,
        56.4000244140625,
        56.41998291015625,
        56.44000244140625,
        56.46002197265625,
        56.47998046875,
        56.5,
        56.52001953125,
        56.53997802734375,
        56.55999755859375,
        56.58001708984375,
        56.5999755859375,
        56.6199951171875,
        56.6400146484375,
        56.65997314453125,
        56.67999267578125,
        56.70001220703125,
        56.719970703125,
        56.739990234375,
        56.760009765625,
        56.77996826171875,
        56.79998779296875,
        56.82000732421875,
        56.8399658203125,
        56.8599853515625,
        56.8800048828125,
        56.9000244140625,
        56.91998291015625,
        56.94000244140625,
        56.96002197265625,
        56.97998046875,
        57.0,
        57.02001953125,
        57.03997802734375,
        57.05999755859375,
        57.08001708984375,
        57.0999755859375,
        57.1199951171875,
        57.1400146484375,
        57.15997314453125,
        57.17999267578125,
        57.20001220703125,
        57.219970703125,
        57.239990234375,
        57.260009765625,
        57.27996826171875,
        57.29998779296875,
        57.32000732421875,
        57.3399658203125,
        57.3599853515625,
        57.3800048828125,
        57.4000244140625,
        57.41998291015625,
        57.44000244140625,
        57.46002197265625,
        57.47998046875,
        57.5,
        57.52001953125,
        57.53997802734375,
        57.55999755859375,
        57.58001708984375,
        57.5999755859375,
        57.6199951171875,
        57.6400146484375,
        57.65997314453125,
        57.67999267578125,
        57.70001220703125,
        57.719970703125,
        57.739990234375,
        57.760009765625,
        57.77996826171875,
        57.79998779296875,
        57.82000732421875,
        57.8399658203125,
        57.8599853515625,
        57.8800048828125,
        57.9000244140625,
        57.91998291015625,
        57.94000244140625,
        57.96002197265625,
        57.97998046875,
        58.0,
        58.02001953125,
        58.03997802734375,
        58.05999755859375,
        58.08001708984375,
        58.0999755859375,
        58.1199951171875,
        58.1400146484375,
        58.15997314453125,
        58.17999267578125,
        58.20001220703125,
        58.219970703125,
        58.239990234375,
        58.260009765625,
        58.27996826171875,
        58.29998779296875,
        58.32000732421875,
        58.3399658203125,
        58.3599853515625,
        58.3800048828125,
        58.4000244140625,
        58.41998291015625,
        58.44000244140625,
        58.46002197265625,
        58.47998046875,
        58.5,
        58.52001953125,
        58.53997802734375,
        58.55999755859375,
        58.58001708984375,
        58.5999755859375,
        58.6199951171875,
        58.6400146484375,
        58.65997314453125,
        58.67999267578125,
        58.70001220703125,
        58.719970703125,
        58.739990234375,
        58.760009765625,
        58.77996826171875,
        58.79998779296875,
        58.82000732421875,
        58.8399658203125,
        58.8599853515625,
        58.8800048828125,
        58.9000244140625,
        58.91998291015625,
        58.94000244140625,
        58.96002197265625,
        58.97998046875,
        59.0,
        59.02001953125,
        59.03997802734375,
        59.05999755859375,
        59.08001708984375,
        59.0999755859375,
        59.1199951171875,
        59.1400146484375,
        59.15997314453125,
        59.17999267578125,
        59.20001220703125,
        59.219970703125,
        59.239990234375,
        59.260009765625,
        59.27996826171875,
        59.29998779296875,
        59.32000732421875,
        59.3399658203125,
        59.3599853515625,
        59.3800048828125,
        59.4000244140625,
        59.41998291015625,
        59.44000244140625,
        59.46002197265625,
        59.47998046875,
        59.5,
        59.52001953125,
        59.53997802734375,
        59.55999755859375,
        59.58001708984375,
        59.5999755859375,
        59.6199951171875,
        59.6400146484375,
        59.65997314453125,
        59.67999267578125,
        59.70001220703125,
        59.719970703125,
        59.739990234375,
        59.760009765625,
        59.77996826171875,
        59.79998779296875,
        59.82000732421875,
        59.8399658203125,
        59.8599853515625,
        59.8800048828125,
        59.9000244140625,
        59.91998291015625,
        59.94000244140625,
        59.96002197265625,
        59.97998046875
    ],
    "rightHandPositions": [
        "(0.415930, 0.798603, 0.185711)",
        "(0.415837, 0.798663, 0.185586)",
        "(0.415611, 0.798787, 0.185352)",
        "(0.415244, 0.798973, 0.185069)",
        "(0.414864, 0.799364, 0.184695)",
        "(0.414431, 0.799872, 0.184227)",
        "(0.414142, 0.800118, 0.184006)",
        "(0.413386, 0.800550, 0.183550)",
        "(0.411645, 0.801891, 0.182899)",
        "(0.408298, 0.804587, 0.182096)",
        "(0.403392, 0.808802, 0.180938)",
        "(0.400576, 0.811297, 0.180243)",
        "(0.394063, 0.817017, 0.178534)",
        "(0.386340, 0.823210, 0.176635)",
        "(0.377370, 0.830354, 0.174190)",
        "(0.367008, 0.839537, 0.170981)",
        "(0.361441, 0.844808, 0.169285)",
        "(0.348764, 0.856984, 0.166151)",
        "(0.334924, 0.870683, 0.162971)",
        "(0.320803, 0.886311, 0.158968)",
        "(0.306314, 0.903982, 0.154299)",
        "(0.298715, 0.914223, 0.151885)",
        "(0.283395, 0.935114, 0.147474)",
        "(0.268356, 0.957182, 0.143179)",
        "(0.253648, 0.981398, 0.138383)",
        "(0.239170, 1.007981, 0.133837)",
        "(0.232222, 1.021808, 0.131771)",
        "(0.218932, 1.049892, 0.127442)",
        "(0.206365, 1.078227, 0.122995)",
        "(0.194733, 1.107445, 0.118826)",
        "(0.185989, 1.136340, 0.114940)",
        "(0.182135, 1.149932, 0.113155)",
        "(0.174887, 1.174514, 0.109811)",
        "(0.167031, 1.196689, 0.106615)",
        "(0.160568, 1.217939, 0.103726)",
        "(0.154462, 1.237683, 0.101639)",
        "(0.151273, 1.246658, 0.100765)",
        "(0.144799, 1.263290, 0.098929)",
        "(0.139303, 1.279162, 0.097083)",
        "(0.135295, 1.294162, 0.095303)",
        "(0.131763, 1.307575, 0.092770)",
        "(0.130403, 1.314057, 0.091514)",
        "(0.128131, 1.327176, 0.089551)",
        "(0.127173, 1.340342, 0.088112)",
        "(0.125918, 1.351877, 0.086148)",
        "(0.124451, 1.362286, 0.084221)",
        "(0.123956, 1.367675, 0.083494)",
        "(0.123010, 1.377905, 0.082136)",
        "(0.121996, 1.387353, 0.080127)",
        "(0.121317, 1.396778, 0.078628)",
        "(0.120345, 1.405533, 0.077240)",
        "(0.119733, 1.409509, 0.076463)",
        "(0.118678, 1.417343, 0.074976)",
        "(0.117861, 1.424699, 0.073661)",
        "(0.116798, 1.431280, 0.072515)",
        "(0.115686, 1.437296, 0.071506)",
        "(0.115090, 1.440117, 0.071145)",
        "(0.114245, 1.445441, 0.070403)",
        "(0.113690, 1.450326, 0.069745)",
        "(0.112976, 1.454938, 0.069181)",
        "(0.112146, 1.459197, 0.068268)",
        "(0.111792, 1.461179, 0.067701)",
        "(0.111200, 1.465225, 0.066337)",
        "(0.111024, 1.469247, 0.064680)",
        "(0.111081, 1.473204, 0.063027)",
        "(0.111173, 1.477232, 0.061164)",
        "(0.111125, 1.479044, 0.060153)",
        "(0.111227, 1.482604, 0.058458)",
        "(0.111840, 1.486290, 0.057382)",
        "(0.112386, 1.489810, 0.056707)",
        "(0.112625, 1.493108, 0.056254)",
        "(0.112675, 1.494781, 0.056167)",
        "(0.112744, 1.498139, 0.056220)",
        "(0.112619, 1.501632, 0.056271)",
        "(0.112311, 1.505599, 0.055881)",
        "(0.111923, 1.510001, 0.055076)",
        "(0.111727, 1.512465, 0.054700)",
        "(0.111471, 1.518019, 0.054259)",
        "(0.111481, 1.524312, 0.054205)",
        "(0.111988, 1.531280, 0.054357)",
        "(0.112516, 1.538759, 0.054985)",
        "(0.112816, 1.542504, 0.055328)",
        "(0.113329, 1.550089, 0.056252)",
        "(0.113966, 1.557711, 0.057559)",
        "(0.114622, 1.565247, 0.059319)",
        "(0.114992, 1.572631, 0.061430)",
        "(0.115137, 1.576266, 0.062745)",
        "(0.115294, 1.583506, 0.065995)",
        "(0.115487, 1.590531, 0.069756)",
        "(0.115308, 1.597158, 0.074075)",
        "(0.114950, 1.603556, 0.079108)",
        "(0.114873, 1.606721, 0.081811)",
        "(0.114581, 1.612702, 0.087667)",
        "(0.114305, 1.618563, 0.094332)",
        "(0.114115, 1.624191, 0.101567)",
        "(0.113943, 1.629426, 0.109298)",
        "(0.113764, 1.631793, 0.113296)",
        "(0.113040, 1.636185, 0.121632)",
        "(0.112374, 1.640208, 0.130758)",
        "(0.111951, 1.643803, 0.140565)",
        "(0.111241, 1.646850, 0.150683)",
        "(0.110815, 1.648112, 0.155824)",
        "(0.110061, 1.650226, 0.166410)",
        "(0.109498, 1.651831, 0.177294)",
        "(0.109012, 1.652771, 0.188427)",
        "(0.108347, 1.653108, 0.199772)",
        "(0.108058, 1.652988, 0.205481)",
        "(0.107576, 1.652370, 0.217165)",
        "(0.106894, 1.651115, 0.229327)",
        "(0.105914, 1.648895, 0.241555)",
        "(0.105252, 1.645900, 0.253457)",
        "(0.105068, 1.644056, 0.259235)",
        "(0.104685, 1.639788, 0.270551)",
        "(0.104122, 1.634750, 0.281555)",
        "(0.103142, 1.628829, 0.292219)",
        "(0.102239, 1.622177, 0.302043)",
        "(0.102004, 1.618772, 0.306577)",
        "(0.101319, 1.611361, 0.315056)",
        "(0.100109, 1.603359, 0.322771)",
        "(0.099010, 1.594983, 0.329816)",
        "(0.097884, 1.585871, 0.335745)",
        "(0.097307, 1.581015, 0.338243)",
        "(0.096059, 1.571118, 0.342730)",
        "(0.094534, 1.560806, 0.346510)",
        "(0.093273, 1.550157, 0.349373)",
        "(0.091670, 1.539237, 0.351272)",
        "(0.090455, 1.533383, 0.351841)",
        "(0.088757, 1.521505, 0.352390)",
        "(0.087348, 1.509886, 0.352905)",
        "(0.085617, 1.498026, 0.352978)",
        "(0.083647, 1.485554, 0.352524)",
        "(0.082707, 1.479248, 0.352037)",
        "(0.080908, 1.466606, 0.350686)",
        "(0.079165, 1.453817, 0.349005)",
        "(0.077664, 1.441436, 0.347187)",
        "(0.076129, 1.428934, 0.344840)",
        "(0.075565, 1.422719, 0.343382)",
        "(0.074634, 1.410574, 0.339984)",
        "(0.073169, 1.398452, 0.335941)",
        "(0.071622, 1.386426, 0.331450)",
        "(0.070911, 1.375450, 0.326832)",
        "(0.070638, 1.370251, 0.324230)",
        "(0.070067, 1.359800, 0.318435)",
        "(0.069534, 1.349497, 0.312173)",
        "(0.069179, 1.339717, 0.305696)",
        "(0.068362, 1.329661, 0.298521)",
        "(0.068001, 1.324694, 0.294563)",
        "(0.067347, 1.315033, 0.286143)",
        "(0.066849, 1.305720, 0.276709)",
        "(0.066272, 1.297025, 0.266390)",
        "(0.065618, 1.289294, 0.256103)",
        "(0.065521, 1.286145, 0.250793)",
        "(0.065288, 1.280420, 0.239526)",
        "(0.064881, 1.275748, 0.227404)",
        "(0.064684, 1.272596, 0.215302)",
        "(0.064384, 1.270361, 0.202878)",
        "(0.064287, 1.269750, 0.196538)",
        "(0.064205, 1.269292, 0.184131)",
        "(0.064535, 1.270005, 0.171925)",
        "(0.064601, 1.271424, 0.159912)",
        "(0.064598, 1.273844, 0.148558)",
        "(0.064703, 1.275500, 0.143074)",
        "(0.065047, 1.279058, 0.132198)",
        "(0.065439, 1.283391, 0.121816)",
        "(0.065892, 1.288436, 0.112051)",
        "(0.066287, 1.293888, 0.102836)",
        "(0.066567, 1.297031, 0.098665)",
        "(0.067111, 1.303734, 0.090992)",
        "(0.067730, 1.310911, 0.083945)",
        "(0.068463, 1.318639, 0.077628)",
        "(0.068894, 1.326691, 0.071954)",
        "(0.069045, 1.330763, 0.069329)",
        "(0.069126, 1.339467, 0.064981)",
        "(0.069058, 1.349118, 0.062001)",
        "(0.068733, 1.359304, 0.059673)",
        "(0.067978, 1.369713, 0.057731)",
        "(0.067489, 1.375065, 0.056899)",
        "(0.066300, 1.386037, 0.055457)",
        "(0.065296, 1.397775, 0.054660)",
        "(0.064540, 1.409741, 0.053911)",
        "(0.064210, 1.422099, 0.053352)",
        "(0.064070, 1.428450, 0.053192)",
        "(0.063747, 1.441088, 0.052836)",
        "(0.063500, 1.453644, 0.052585)",
        "(0.063603, 1.466336, 0.052563)",
        "(0.063698, 1.478830, 0.052498)",
        "(0.063784, 1.484927, 0.052454)",
        "(0.064348, 1.497064, 0.052458)",
        "(0.064795, 1.508748, 0.052236)",
        "(0.065324, 1.520110, 0.052281)",
        "(0.066079, 1.531527, 0.053015)",
        "(0.066359, 1.537096, 0.053544)",
        "(0.067033, 1.547889, 0.054750)",
        "(0.067635, 1.558423, 0.056210)",
        "(0.068428, 1.568708, 0.057762)",
        "(0.069474, 1.578862, 0.059867)",
        "(0.070063, 1.583862, 0.061107)",
        "(0.071091, 1.593785, 0.063750)",
        "(0.072162, 1.603428, 0.067240)",
        "(0.073266, 1.612813, 0.071383)",
        "(0.074321, 1.621722, 0.076270)",
        "(0.074827, 1.626079, 0.079278)",
        "(0.075926, 1.634737, 0.085882)",
        "(0.077461, 1.643155, 0.093898)",
        "(0.078993, 1.651164, 0.102897)",
        "(0.080243, 1.658599, 0.112854)",
        "(0.080854, 1.662022, 0.118048)",
        "(0.082317, 1.668168, 0.129153)",
        "(0.084075, 1.673668, 0.141082)",
        "(0.085836, 1.678341, 0.153767)",
        "(0.087129, 1.681970, 0.166961)",
        "(0.087709, 1.683369, 0.173714)",
        "(0.089087, 1.685602, 0.187536)",
        "(0.090698, 1.686920, 0.201665)",
        "(0.092009, 1.687079, 0.215838)",
        "(0.093112, 1.686244, 0.230276)",
        "(0.093672, 1.685343, 0.237477)",
        "(0.094985, 1.683137, 0.251691)",
        "(0.096276, 1.679721, 0.265499)",
        "(0.097338, 1.675025, 0.279023)",
        "(0.098386, 1.669468, 0.292042)",
        "(0.098727, 1.666298, 0.298325)",
        "(0.099160, 1.658879, 0.310216)",
        "(0.099561, 1.650551, 0.321385)",
        "(0.099472, 1.641394, 0.331752)",
        "(0.099154, 1.631088, 0.341184)",
        "(0.099058, 1.625643, 0.345431)",
        "(0.098440, 1.614406, 0.353327)",
        "(0.097493, 1.602343, 0.360200)",
        "(0.096540, 1.589790, 0.366228)",
        "(0.095263, 1.576812, 0.371162)",
        "(0.094664, 1.570182, 0.373038)",
        "(0.093235, 1.556781, 0.376368)",
        "(0.091565, 1.543316, 0.378984)",
        "(0.089726, 1.529678, 0.380769)",
        "(0.087760, 1.515897, 0.381462)",
        "(0.086664, 1.509083, 0.381296)",
        "(0.084119, 1.495421, 0.380640)",
        "(0.081994, 1.481984, 0.379653)",
        "(0.080062, 1.469073, 0.378018)",
        "(0.077602, 1.455925, 0.375371)",
        "(0.076456, 1.449301, 0.373691)",
        "(0.074962, 1.436377, 0.369889)",
        "(0.073306, 1.423563, 0.366036)",
        "(0.071421, 1.410520, 0.361836)",
        "(0.069854, 1.397537, 0.357366)",
        "(0.069155, 1.391203, 0.355008)",
        "(0.067735, 1.378811, 0.349950)",
        "(0.066358, 1.366635, 0.344488)",
        "(0.065473, 1.355420, 0.338981)",
        "(0.064517, 1.345046, 0.333142)",
        "(0.063894, 1.339947, 0.329850)",
        "(0.062856, 1.330225, 0.322761)",
        "(0.061966, 1.321322, 0.315136)",
        "(0.061158, 1.313168, 0.306693)",
        "(0.060154, 1.305368, 0.297337)",
        "(0.059628, 1.301660, 0.292347)",
        "(0.058649, 1.295156, 0.282079)",
        "(0.057898, 1.289881, 0.271450)",
        "(0.056932, 1.285301, 0.260157)",
        "(0.055977, 1.281652, 0.248394)",
        "(0.055594, 1.280361, 0.242446)",
        "(0.054851, 1.278503, 0.230470)",
        "(0.054190, 1.277609, 0.218456)",
        "(0.053685, 1.277742, 0.206470)",
        "(0.053090, 1.278753, 0.194627)",
        "(0.052810, 1.279598, 0.188814)",
        "(0.052420, 1.281906, 0.177368)",
        "(0.052215, 1.285145, 0.166354)",
        "(0.052033, 1.288899, 0.155665)",
        "(0.052073, 1.293447, 0.145679)",
        "(0.052020, 1.295833, 0.140845)",
        "(0.051871, 1.300965, 0.131591)",
        "(0.052053, 1.306717, 0.122902)",
        "(0.052383, 1.313120, 0.115038)",
        "(0.052365, 1.319502, 0.107500)",
        "(0.052283, 1.322890, 0.104008)",
        "(0.052151, 1.330240, 0.097733)",
        "(0.052103, 1.338370, 0.092090)",
        "(0.052098, 1.346796, 0.086752)",
        "(0.051935, 1.355505, 0.081877)",
        "(0.051788, 1.360135, 0.079687)",
        "(0.051455, 1.369759, 0.075866)",
        "(0.051300, 1.379992, 0.072600)",
        "(0.051212, 1.390557, 0.069726)",
        "(0.051073, 1.401379, 0.067137)",
        "(0.051090, 1.406971, 0.066002)",
        "(0.051325, 1.418292, 0.063751)",
        "(0.052357, 1.430335, 0.061938)",
        "(0.053128, 1.442599, 0.060676)",
        "(0.053848, 1.455159, 0.059841)",
        "(0.053951, 1.461491, 0.059576)",
        "(0.054156, 1.474403, 0.059290)",
        "(0.055185, 1.487841, 0.059669)",
        "(0.056305, 1.501469, 0.060306)",
        "(0.057334, 1.515083, 0.061034)",
        "(0.057952, 1.522000, 0.061664)",
        "(0.059201, 1.535976, 0.063280)",
        "(0.060755, 1.549847, 0.065357)",
        "(0.062497, 1.563332, 0.067573)",
        "(0.064632, 1.576545, 0.070003)",
        "(0.065741, 1.582998, 0.071579)",
        "(0.068237, 1.595842, 0.075206)",
        "(0.070760, 1.608398, 0.079404)",
        "(0.073145, 1.620237, 0.084394)",
        "(0.075741, 1.631536, 0.090503)",
        "(0.077052, 1.637093, 0.093883)",
        "(0.079554, 1.647774, 0.101453)",
        "(0.081552, 1.657481, 0.109959)",
        "(0.083090, 1.666141, 0.119421)",
        "(0.084382, 1.674128, 0.129779)",
        "(0.085097, 1.677706, 0.135370)",
        "(0.086672, 1.684014, 0.146984)",
        "(0.088321, 1.688954, 0.159183)",
        "(0.090015, 1.692684, 0.172216)",
        "(0.091531, 1.695502, 0.185921)",
        "(0.092093, 1.696274, 0.193059)",
        "(0.093140, 1.697065, 0.207651)",
        "(0.093892, 1.696705, 0.222766)",
        "(0.094083, 1.695028, 0.237996)",
        "(0.094211, 1.692077, 0.253350)",
        "(0.094675, 1.690254, 0.260986)",
        "(0.095595, 1.685951, 0.275949)",
        "(0.095634, 1.679863, 0.290317)",
        "(0.095698, 1.671762, 0.303891)",
        "(0.095790, 1.662720, 0.316900)",
        "(0.095711, 1.657790, 0.323060)",
        "(0.095091, 1.646612, 0.334799)",
        "(0.094189, 1.633981, 0.345878)",
        "(0.093172, 1.620424, 0.355813)",
        "(0.091635, 1.605904, 0.364629)",
        "(0.091010, 1.598294, 0.368551)",
        "(0.090385, 1.582912, 0.375417)",
        "(0.089081, 1.567427, 0.381013)",
        "(0.087185, 1.551599, 0.385513)",
        "(0.086221, 1.535889, 0.388929)",
        "(0.085699, 1.528372, 0.390222)",
        "(0.083785, 1.513021, 0.391977)",
        "(0.082263, 1.497588, 0.392300)",
        "(0.081241, 1.482955, 0.391522)",
        "(0.079422, 1.468594, 0.389884)",
        "(0.078472, 1.461441, 0.388701)",
        "(0.077082, 1.447607, 0.385673)",
        "(0.075258, 1.434110, 0.381397)",
        "(0.073285, 1.420807, 0.376181)",
        "(0.071685, 1.408300, 0.370487)",
        "(0.070727, 1.402485, 0.367492)",
        "(0.068267, 1.391524, 0.361423)",
        "(0.066097, 1.381537, 0.354920)",
        "(0.064445, 1.372633, 0.347506)",
        "(0.062965, 1.364613, 0.339662)",
        "(0.062224, 1.361158, 0.335723)",
        "(0.060557, 1.354482, 0.328281)",
        "(0.059286, 1.348668, 0.321045)",
        "(0.058386, 1.343530, 0.313181)",
        "(0.057412, 1.338673, 0.304157)",
        "(0.056742, 1.336293, 0.299520)",
        "(0.055470, 1.331627, 0.290845)",
        "(0.054351, 1.327059, 0.282411)",
        "(0.053208, 1.322473, 0.274034)",
        "(0.052182, 1.318490, 0.266647)",
        "(0.051758, 1.316810, 0.263438)",
        "(0.050828, 1.313922, 0.258168)",
        "(0.050047, 1.311821, 0.253956)",
        "(0.049638, 1.310544, 0.250715)",
        "(0.049519, 1.310015, 0.248383)",
        "(0.049470, 1.309949, 0.247485)",
        "(0.049282, 1.309958, 0.245838)",
        "(0.049205, 1.310302, 0.244555)",
        "(0.049255, 1.310915, 0.243161)",
        "(0.049431, 1.311705, 0.241261)",
        "(0.049532, 1.312143, 0.240183)",
        "(0.049806, 1.313198, 0.238080)",
        "(0.049866, 1.314194, 0.235884)",
        "(0.049889, 1.315205, 0.232576)",
        "(0.049895, 1.316207, 0.228459)",
        "(0.049926, 1.316741, 0.225994)",
        "(0.050148, 1.317746, 0.220563)",
        "(0.050153, 1.318359, 0.214096)",
        "(0.049953, 1.318925, 0.207196)",
        "(0.049687, 1.319719, 0.200195)",
        "(0.049455, 1.320240, 0.196713)",
        "(0.049058, 1.321719, 0.189822)",
        "(0.048582, 1.323725, 0.182992)",
        "(0.048091, 1.326123, 0.175877)",
        "(0.047600, 1.329021, 0.168708)",
        "(0.047484, 1.330764, 0.165197)",
        "(0.047292, 1.334581, 0.158078)",
        "(0.046955, 1.338599, 0.150978)",
        "(0.046612, 1.343165, 0.144161)",
        "(0.046329, 1.348161, 0.137666)",
        "(0.046250, 1.350875, 0.134542)",
        "(0.046033, 1.356391, 0.128382)",
        "(0.045837, 1.362238, 0.122486)",
        "(0.045724, 1.368552, 0.116881)",
        "(0.045574, 1.375245, 0.111475)",
        "(0.045515, 1.378722, 0.108847)",
        "(0.045556, 1.386391, 0.103863)",
        "(0.045674, 1.394679, 0.099119)",
        "(0.046035, 1.403468, 0.094662)",
        "(0.046379, 1.412864, 0.090432)",
        "(0.046614, 1.417838, 0.088439)",
        "(0.047083, 1.428038, 0.084796)",
        "(0.047869, 1.438955, 0.081736)",
        "(0.048829, 1.450387, 0.079014)",
        "(0.049931, 1.462097, 0.076590)",
        "(0.050582, 1.468112, 0.075564)",
        "(0.051594, 1.480158, 0.073852)",
        "(0.052552, 1.492544, 0.072883)",
        "(0.053806, 1.505375, 0.072761)",
        "(0.055284, 1.518650, 0.073429)",
        "(0.056004, 1.525274, 0.074027)",
        "(0.057379, 1.538314, 0.075516)",
        "(0.058686, 1.551097, 0.077532)",
        "(0.060505, 1.563891, 0.080245)",
        "(0.062756, 1.576501, 0.083616)",
        "(0.063777, 1.582568, 0.085622)",
        "(0.065616, 1.594400, 0.090049)",
        "(0.067367, 1.605690, 0.095110)",
        "(0.069159, 1.616388, 0.101051)",
        "(0.071065, 1.626612, 0.107973)",
        "(0.072102, 1.631488, 0.111860)",
        "(0.074116, 1.640814, 0.120267)",
        "(0.076099, 1.649192, 0.129523)",
        "(0.077660, 1.656545, 0.139673)",
        "(0.079169, 1.663166, 0.151081)",
        "(0.080063, 1.666232, 0.157396)",
        "(0.081775, 1.671704, 0.170648)",
        "(0.083481, 1.676057, 0.184626)",
        "(0.085095, 1.679252, 0.199405)",
        "(0.086631, 1.681123, 0.214712)",
        "(0.087309, 1.681721, 0.222419)",
        "(0.088629, 1.681800, 0.238196)",
        "(0.089987, 1.680798, 0.254229)",
        "(0.091248, 1.678597, 0.270034)",
        "(0.092593, 1.674835, 0.285421)",
        "(0.093611, 1.672449, 0.292865)",
        "(0.095304, 1.667055, 0.307431)",
        "(0.096035, 1.659693, 0.321432)",
        "(0.097098, 1.650665, 0.334619)",
        "(0.098609, 1.640861, 0.347067)",
        "(0.099144, 1.635467, 0.352888)",
        "(0.099558, 1.623412, 0.363837)",
        "(0.099858, 1.610403, 0.374119)",
        "(0.099772, 1.597232, 0.383808)",
        "(0.099029, 1.582963, 0.392308)",
        "(0.098873, 1.575740, 0.396137)",
        "(0.098943, 1.561460, 0.402658)",
        "(0.098595, 1.546906, 0.407890)",
        "(0.098217, 1.531731, 0.411882)",
        "(0.098702, 1.516921, 0.414937)",
        "(0.098915, 1.509640, 0.416144)",
        "(0.098702, 1.494416, 0.417517)",
        "(0.098358, 1.478522, 0.417413)",
        "(0.098030, 1.463085, 0.416651)",
        "(0.096812, 1.447890, 0.414945)",
        "(0.095996, 1.440208, 0.413692)",
        "(0.094773, 1.425143, 0.410807)",
        "(0.093321, 1.410647, 0.406788)",
        "(0.091503, 1.396544, 0.401498)",
        "(0.090118, 1.383548, 0.395425)",
        "(0.089347, 1.377101, 0.392033)",
        "(0.087860, 1.364332, 0.385058)",
        "(0.086474, 1.352645, 0.377634)",
        "(0.084904, 1.341805, 0.369792)",
        "(0.083383, 1.331940, 0.361670)",
        "(0.082654, 1.327491, 0.357378)",
        "(0.081001, 1.319004, 0.348495)",
        "(0.079026, 1.311129, 0.339218)",
        "(0.077414, 1.304373, 0.329725)",
        "(0.075871, 1.298550, 0.319754)",
        "(0.075012, 1.295960, 0.314497)",
        "(0.073102, 1.291041, 0.303861)",
        "(0.071576, 1.287023, 0.292945)",
        "(0.070025, 1.284054, 0.281849)",
        "(0.068366, 1.282079, 0.270742)",
        "(0.067458, 1.281404, 0.265151)",
        "(0.065830, 1.280536, 0.253800)",
        "(0.064151, 1.280237, 0.242217)",
        "(0.062679, 1.280958, 0.230805)",
        "(0.061433, 1.282686, 0.219691)",
        "(0.060928, 1.283867, 0.214142)",
        "(0.059833, 1.286600, 0.203176)",
        "(0.058725, 1.289955, 0.192621)",
        "(0.057855, 1.293872, 0.182107)",
        "(0.057086, 1.298438, 0.171803)",
        "(0.056629, 1.301012, 0.166825)",
        "(0.055974, 1.306573, 0.156897)",
        "(0.055538, 1.312801, 0.147089)",
        "(0.055132, 1.319904, 0.137509)",
        "(0.054853, 1.327804, 0.128138)",
        "(0.054997, 1.332205, 0.123740)",
        "(0.055290, 1.341447, 0.115149)",
        "(0.055363, 1.350906, 0.106971)",
        "(0.055308, 1.361000, 0.099744)",
        "(0.055490, 1.371738, 0.093369)",
        "(0.055704, 1.377288, 0.090489)",
        "(0.056001, 1.388455, 0.085122)",
        "(0.055852, 1.399652, 0.080449)",
        "(0.055374, 1.410848, 0.076237)",
        "(0.055551, 1.422357, 0.072531)",
        "(0.055664, 1.428116, 0.070815)",
        "(0.055996, 1.439726, 0.067979)",
        "(0.055957, 1.451341, 0.065778)",
        "(0.055819, 1.462936, 0.063706)",
        "(0.055827, 1.474555, 0.062189)",
        "(0.055921, 1.480465, 0.061699)",
        "(0.055926, 1.492247, 0.061114)",
        "(0.055819, 1.503896, 0.060916)",
        "(0.055788, 1.515405, 0.060999)",
        "(0.055951, 1.521064, 0.061217)",
        "(0.056324, 1.532259, 0.062100)",
        "(0.056578, 1.543176, 0.063463)",
        "(0.057197, 1.554090, 0.065578)",
        "(0.058202, 1.564866, 0.068502)",
        "(0.059201, 1.575145, 0.072067)",
        "(0.059650, 1.580080, 0.074225)",
        "(0.060403, 1.589679, 0.079095)",
        "(0.061093, 1.598723, 0.084499)",
        "(0.061693, 1.606997, 0.090646)",
        "(0.062709, 1.614713, 0.097440)",
        "(0.063476, 1.618426, 0.101146)",
        "(0.064713, 1.625425, 0.109075)",
        "(0.065459, 1.631576, 0.117769)",
        "(0.066536, 1.637010, 0.127053)",
        "(0.067548, 1.641495, 0.137025)",
        "(0.067949, 1.643516, 0.142357)",
        "(0.068543, 1.646851, 0.153624)",
        "(0.068989, 1.649297, 0.165795)",
        "(0.069268, 1.650583, 0.178765)",
        "(0.068583, 1.650756, 0.192533)",
        "(0.068360, 1.650295, 0.199547)",
        "(0.068393, 1.648893, 0.213843)",
        "(0.068492, 1.646545, 0.228451)",
        "(0.067910, 1.642764, 0.243259)",
        "(0.067398, 1.638042, 0.258077)",
        "(0.067289, 1.635337, 0.265428)",
        "(0.067223, 1.629404, 0.279830)",
        "(0.066708, 1.622010, 0.293735)",
        "(0.066415, 1.613952, 0.307236)",
        "(0.065825, 1.605332, 0.320251)",
        "(0.065311, 1.600437, 0.326389)",
        "(0.064695, 1.589988, 0.337656)",
        "(0.064268, 1.579055, 0.347567)",
        "(0.063569, 1.567215, 0.355880)",
        "(0.063281, 1.554758, 0.362860)",
        "(0.063178, 1.548425, 0.365888)",
        "(0.062759, 1.535525, 0.371457)",
        "(0.062601, 1.522370, 0.376519)",
        "(0.062525, 1.508907, 0.380800)",
        "(0.061898, 1.495000, 0.383793)",
        "(0.061352, 1.487816, 0.384778)",
        "(0.060631, 1.473817, 0.386243)",
        "(0.059652, 1.459896, 0.386656)",
        "(0.058398, 1.445876, 0.385676)",
        "(0.057636, 1.432176, 0.383361)",
        "(0.057255, 1.425579, 0.381594)",
        "(0.055951, 1.412382, 0.377250)",
        "(0.054388, 1.398869, 0.371202)",
        "(0.052967, 1.385837, 0.364038)",
        "(0.051143, 1.373697, 0.356138)",
        "(0.050062, 1.367748, 0.351720)",
        "(0.048209, 1.355971, 0.342002)",
        "(0.046426, 1.344938, 0.331777)",
        "(0.044436, 1.334947, 0.321215)",
        "(0.042463, 1.325317, 0.309939)",
        "(0.041554, 1.320814, 0.304172)",
        "(0.039834, 1.312761, 0.292691)",
        "(0.038182, 1.305797, 0.280846)",
        "(0.036624, 1.299216, 0.268280)",
        "(0.035213, 1.293744, 0.255436)",
        "(0.034578, 1.291568, 0.249084)",
        "(0.033442, 1.287893, 0.236351)",
        "(0.032663, 1.285068, 0.223138)",
        "(0.032101, 1.283294, 0.209801)",
        "(0.031955, 1.282743, 0.196628)",
        "(0.032031, 1.282730, 0.189974)",
        "(0.032214, 1.283137, 0.176665)",
        "(0.032380, 1.284764, 0.164077)",
        "(0.032628, 1.287368, 0.151852)",
        "(0.033077, 1.290706, 0.139766)",
        "(0.033296, 1.292845, 0.134052)",
        "(0.034024, 1.298042, 0.123147)",
        "(0.035028, 1.303915, 0.112573)",
        "(0.035939, 1.310260, 0.102514)",
        "(0.036947, 1.317554, 0.093390)",
        "(0.037605, 1.321636, 0.089264)",
        "(0.038602, 1.329923, 0.081596)",
        "(0.039250, 1.338741, 0.074735)",
        "(0.039823, 1.348050, 0.068716)",
        "(0.040470, 1.358093, 0.063439)",
        "(0.040718, 1.363087, 0.060888)",
        "(0.041294, 1.373167, 0.056138)",
        "(0.042171, 1.383825, 0.052138)",
        "(0.042856, 1.394470, 0.048516)",
        "(0.043524, 1.405164, 0.045293)",
        "(0.043943, 1.410649, 0.043905)",
        "(0.044869, 1.421660, 0.041427)",
        "(0.045790, 1.432574, 0.039344)",
        "(0.046771, 1.443485, 0.037576)",
        "(0.047679, 1.454327, 0.036103)",
        "(0.048083, 1.459769, 0.035640)",
        "(0.048738, 1.470819, 0.035194)",
        "(0.049293, 1.481749, 0.034986)",
        "(0.049947, 1.492526, 0.035046)",
        "(0.050685, 1.503266, 0.035199)",
        "(0.051083, 1.508574, 0.035322)",
        "(0.052046, 1.519194, 0.035787)",
        "(0.053176, 1.529811, 0.036634)",
        "(0.054363, 1.540400, 0.037652)",
        "(0.055412, 1.550684, 0.038946)",
        "(0.056049, 1.555943, 0.039969)",
        "(0.057401, 1.566532, 0.042379)",
        "(0.058557, 1.576699, 0.044951)",
        "(0.059778, 1.586625, 0.048287)",
        "(0.061150, 1.596505, 0.052532)",
        "(0.061734, 1.601211, 0.054846)",
        "(0.062794, 1.610228, 0.059904)",
        "(0.063457, 1.618557, 0.065675)",
        "(0.064127, 1.626442, 0.072326)",
        "(0.064981, 1.633790, 0.079674)",
        "(0.065531, 1.637203, 0.083647)",
        "(0.066636, 1.643591, 0.092174)",
        "(0.067412, 1.649148, 0.101488)",
        "(0.067631, 1.654025, 0.111481)",
        "(0.068482, 1.658411, 0.122595)",
        "(0.069152, 1.660392, 0.128670)",
        "(0.069494, 1.663583, 0.140999)",
        "(0.068995, 1.665630, 0.153866)",
        "(0.068482, 1.666950, 0.167420)",
        "(0.068184, 1.667601, 0.181280)",
        "(0.068154, 1.667565, 0.188325)",
        "(0.067810, 1.666795, 0.202424)",
        "(0.067196, 1.665106, 0.216490)",
        "(0.066552, 1.662399, 0.230240)",
        "(0.066233, 1.658857, 0.243558)",
        "(0.066116, 1.656761, 0.250015)",
        "(0.065365, 1.651726, 0.262045)",
        "(0.064345, 1.645585, 0.273431)",
        "(0.063905, 1.638914, 0.284067)",
        "(0.063391, 1.631309, 0.293809)",
        "(0.063073, 1.627195, 0.298294)",
        "(0.062231, 1.618301, 0.306968)",
        "(0.062124, 1.608654, 0.314944)",
        "(0.062379, 1.599088, 0.321755)",
        "(0.061642, 1.588887, 0.327745)",
        "(0.061525, 1.583634, 0.330384)",
        "(0.061547, 1.573376, 0.335355)",
        "(0.060505, 1.562682, 0.338999)",
        "(0.058694, 1.551227, 0.341368)",
        "(0.057245, 1.539507, 0.342651)",
        "(0.056824, 1.533791, 0.342950)",
        "(0.055918, 1.522547, 0.342924)",
        "(0.054334, 1.510841, 0.342019)",
        "(0.053135, 1.499034, 0.340395)",
        "(0.052231, 1.487554, 0.337906)",
        "(0.051479, 1.481740, 0.336298)",
        "(0.049633, 1.470137, 0.332727)",
        "(0.048012, 1.458804, 0.328455)",
        "(0.046540, 1.448056, 0.323814)",
        "(0.045071, 1.437852, 0.318935)",
        "(0.044386, 1.433067, 0.316444)",
        "(0.043140, 1.423853, 0.311174)",
        "(0.042019, 1.415062, 0.305145)",
        "(0.040999, 1.406543, 0.298782)",
        "(0.040074, 1.398335, 0.292138)",
        "(0.039410, 1.394102, 0.288672)",
        "(0.037569, 1.385304, 0.281645)",
        "(0.035686, 1.376784, 0.274442)",
        "(0.033964, 1.368961, 0.267223)",
        "(0.032487, 1.361788, 0.259677)",
        "(0.031779, 1.358344, 0.255709)",
        "(0.030293, 1.351775, 0.247519)",
        "(0.029072, 1.345873, 0.238873)",
        "(0.028207, 1.340769, 0.229670)",
        "(0.027387, 1.336229, 0.220076)",
        "(0.026974, 1.334210, 0.215074)",
        "(0.026402, 1.330569, 0.204648)",
        "(0.026198, 1.327710, 0.193775)",
        "(0.026484, 1.325609, 0.182514)",
        "(0.027325, 1.324031, 0.170765)",
        "(0.027960, 1.323696, 0.164647)",
        "(0.029059, 1.323497, 0.152555)",
        "(0.030429, 1.324349, 0.141024)",
        "(0.032204, 1.326256, 0.129939)",
        "(0.033809, 1.329060, 0.119266)",
        "(0.034608, 1.331066, 0.114265)",
        "(0.036356, 1.335888, 0.104739)",
        "(0.038296, 1.341695, 0.095741)",
        "(0.040315, 1.348394, 0.087413)",
        "(0.042328, 1.355756, 0.079637)",
        "(0.043443, 1.359719, 0.076037)",
        "(0.045557, 1.368099, 0.069634)",
        "(0.047394, 1.377046, 0.064159)",
        "(0.049045, 1.386384, 0.059372)",
        "(0.050470, 1.396113, 0.055531)",
        "(0.051092, 1.401149, 0.053968)",
        "(0.052094, 1.411315, 0.051317)",
        "(0.052625, 1.421516, 0.049266)",
        "(0.052977, 1.431678, 0.047549)",
        "(0.053361, 1.442068, 0.046340)",
        "(0.053442, 1.447315, 0.045956)",
        "(0.053552, 1.457801, 0.045194)",
        "(0.053798, 1.468070, 0.044439)",
        "(0.054192, 1.478423, 0.043937)",
        "(0.054560, 1.488697, 0.043612)",
        "(0.054766, 1.493866, 0.043733)",
        "(0.055196, 1.504310, 0.044282)",
        "(0.055738, 1.514543, 0.044929)",
        "(0.056507, 1.524573, 0.046078)",
        "(0.057321, 1.534531, 0.047804)",
        "(0.057708, 1.539515, 0.048982)",
        "(0.058253, 1.549242, 0.051718)",
        "(0.058533, 1.558416, 0.054812)",
        "(0.058969, 1.567215, 0.058379)",
        "(0.059539, 1.575940, 0.062893)",
        "(0.059825, 1.580093, 0.065522)",
        "(0.060338, 1.588143, 0.070902)",
        "(0.060819, 1.595584, 0.076987)",
        "(0.061405, 1.602586, 0.083556)",
        "(0.061993, 1.609204, 0.090595)",
        "(0.062305, 1.612291, 0.094347)",
        "(0.062846, 1.618134, 0.102198)",
        "(0.063334, 1.623318, 0.110385)",
        "(0.063849, 1.627848, 0.118984)",
        "(0.064224, 1.631909, 0.127899)",
        "(0.064316, 1.633655, 0.132470)",
        "(0.064510, 1.636902, 0.141946)",
        "(0.064627, 1.639561, 0.151564)",
        "(0.064811, 1.641735, 0.161370)",
        "(0.064729, 1.643509, 0.171585)",
        "(0.064727, 1.644332, 0.176895)",
        "(0.064611, 1.645565, 0.187501)",
        "(0.064558, 1.646242, 0.198087)",
        "(0.064675, 1.646786, 0.208766)",
        "(0.064636, 1.646951, 0.219562)",
        "(0.064780, 1.646869, 0.224923)",
        "(0.065218, 1.646605, 0.235576)",
        "(0.065843, 1.645988, 0.246220)",
        "(0.066746, 1.644934, 0.256840)",
        "(0.067414, 1.643211, 0.267374)",
        "(0.067593, 1.642087, 0.272667)",
        "(0.068418, 1.639491, 0.283188)",
        "(0.069288, 1.636319, 0.293688)",
        "(0.069801, 1.632388, 0.303794)",
        "(0.070174, 1.627561, 0.313509)",
        "(0.070456, 1.624901, 0.318210)",
        "(0.070881, 1.619200, 0.327375)",
        "(0.071000, 1.612543, 0.335979)",
        "(0.071117, 1.605150, 0.344300)",
        "(0.071294, 1.597454, 0.352532)",
        "(0.071419, 1.593348, 0.356280)",
        "(0.071579, 1.584427, 0.363137)",
        "(0.072318, 1.574971, 0.369230)",
        "(0.072585, 1.564563, 0.374696)",
        "(0.072002, 1.553393, 0.379565)",
        "(0.071810, 1.547734, 0.381838)",
        "(0.071917, 1.536471, 0.385910)",
        "(0.071637, 1.524801, 0.389105)",
        "(0.070805, 1.512402, 0.391493)",
        "(0.070299, 1.499745, 0.392960)",
        "(0.069881, 1.493365, 0.393312)",
        "(0.068838, 1.480573, 0.393283)",
        "(0.068177, 1.467744, 0.392048)",
        "(0.067398, 1.454894, 0.389968)",
        "(0.065963, 1.441829, 0.387279)",
        "(0.065228, 1.435153, 0.385508)",
        "(0.063939, 1.421984, 0.381500)",
        "(0.062359, 1.409151, 0.376726)",
        "(0.060397, 1.396290, 0.371351)",
        "(0.058728, 1.383227, 0.365390)",
        "(0.057980, 1.376702, 0.362306)",
        "(0.056280, 1.363747, 0.355934)",
        "(0.054468, 1.350996, 0.349010)",
        "(0.052830, 1.338503, 0.341504)",
        "(0.051413, 1.326592, 0.333813)",
        "(0.050945, 1.320974, 0.329883)",
        "(0.050177, 1.310171, 0.321746)",
        "(0.049276, 1.299715, 0.312722)",
        "(0.048374, 1.289744, 0.303031)",
        "(0.047681, 1.280680, 0.292750)",
        "(0.047432, 1.276688, 0.287318)",
        "(0.046993, 1.269575, 0.276274)",
        "(0.046572, 1.263338, 0.264752)",
        "(0.046003, 1.258131, 0.252536)",
        "(0.045655, 1.254169, 0.240001)",
        "(0.045462, 1.252533, 0.233685)",
        "(0.045059, 1.250363, 0.220963)",
        "(0.044713, 1.249649, 0.208269)",
        "(0.044450, 1.250271, 0.195625)",
        "(0.044363, 1.252005, 0.183033)",
        "(0.044338, 1.253359, 0.177002)",
        "(0.044355, 1.256900, 0.165498)",
        "(0.044316, 1.261216, 0.154401)",
        "(0.044397, 1.266343, 0.143650)",
        "(0.044546, 1.272359, 0.133658)",
        "(0.044716, 1.275779, 0.129011)",
        "(0.044997, 1.282955, 0.120163)",
        "(0.045163, 1.290541, 0.111821)",
        "(0.045313, 1.298864, 0.104286)",
        "(0.045491, 1.308395, 0.098562)",
        "(0.045267, 1.313319, 0.096275)",
        "(0.044460, 1.323020, 0.091815)",
        "(0.043345, 1.332408, 0.087222)",
        "(0.042696, 1.342241, 0.082758)",
        "(0.042270, 1.352562, 0.078768)",
        "(0.042086, 1.357874, 0.077022)",
        "(0.041614, 1.368556, 0.073685)",
        "(0.041008, 1.379113, 0.070224)",
        "(0.040800, 1.390177, 0.067352)",
        "(0.040749, 1.401523, 0.064964)",
        "(0.040691, 1.407126, 0.063811)",
        "(0.040549, 1.418506, 0.062005)",
        "(0.040480, 1.430080, 0.060695)",
        "(0.040368, 1.441354, 0.059624)",
        "(0.040684, 1.453012, 0.059167)",
        "(0.040838, 1.458795, 0.059096)",
        "(0.041057, 1.469918, 0.059160)",
        "(0.041357, 1.480968, 0.059707)",
        "(0.041469, 1.491638, 0.060475)",
        "(0.041920, 1.502330, 0.061798)",
        "(0.042261, 1.507830, 0.062798)",
        "(0.042917, 1.518588, 0.064918)",
        "(0.043713, 1.529023, 0.067163)",
        "(0.044535, 1.539244, 0.069813)",
        "(0.045265, 1.549385, 0.072871)",
        "(0.045652, 1.554345, 0.074537)",
        "(0.046519, 1.564049, 0.078370)",
        "(0.047438, 1.573591, 0.082771)",
        "(0.048505, 1.582957, 0.087706)",
        "(0.049963, 1.592293, 0.093666)",
        "(0.050867, 1.596915, 0.096968)",
        "(0.052438, 1.605724, 0.104023)",
        "(0.053873, 1.614236, 0.111956)",
        "(0.054984, 1.622091, 0.120531)",
        "(0.056145, 1.629344, 0.129812)",
        "(0.056844, 1.632800, 0.134749)",
        "(0.057936, 1.639250, 0.144908)",
        "(0.058954, 1.644742, 0.155657)",
        "(0.060176, 1.649207, 0.166435)",
        "(0.060329, 1.652218, 0.176580)",
        "(0.060178, 1.653248, 0.181712)",
        "(0.059876, 1.654861, 0.192284)",
        "(0.059397, 1.655737, 0.202901)",
        "(0.058844, 1.656050, 0.213665)",
        "(0.058475, 1.655575, 0.224126)",
        "(0.058290, 1.654947, 0.229249)",
        "(0.058220, 1.653600, 0.239756)",
        "(0.058169, 1.651523, 0.250524)",
        "(0.058289, 1.648361, 0.261247)",
        "(0.058586, 1.644288, 0.271642)",
        "(0.058725, 1.641812, 0.276705)",
        "(0.059078, 1.636486, 0.286874)",
        "(0.059522, 1.630120, 0.296846)",
        "(0.060019, 1.623152, 0.306445)",
        "(0.060413, 1.615215, 0.315607)",
        "(0.060439, 1.610861, 0.320043)",
        "(0.060881, 1.601484, 0.328240)",
        "(0.062020, 1.591987, 0.336149)",
        "(0.063584, 1.582365, 0.343462)",
        "(0.064022, 1.571687, 0.349827)",
        "(0.064133, 1.566138, 0.352667)",
        "(0.064411, 1.555414, 0.358279)",
        "(0.064249, 1.544653, 0.363068)",
        "(0.063816, 1.533527, 0.366748)",
        "(0.063692, 1.522374, 0.369005)",
        "(0.063809, 1.516930, 0.369646)",
        "(0.063838, 1.506104, 0.370521)",
        "(0.063586, 1.495218, 0.370848)",
        "(0.063290, 1.484587, 0.370809)",
        "(0.063172, 1.474482, 0.370383)",
        "(0.063288, 1.469508, 0.369926)",
        "(0.063427, 1.459611, 0.368867)",
        "(0.063526, 1.449700, 0.367373)",
        "(0.063724, 1.440302, 0.365383)",
        "(0.063651, 1.430839, 0.363042)",
        "(0.063501, 1.426086, 0.361659)",
        "(0.063008, 1.416434, 0.358541)",
        "(0.062872, 1.407113, 0.354877)",
        "(0.062071, 1.397621, 0.350402)",
        "(0.061011, 1.388030, 0.345329)",
        "(0.060835, 1.383456, 0.342626)",
        "(0.060963, 1.374744, 0.337169)",
        "(0.060990, 1.366598, 0.331719)",
        "(0.060665, 1.358644, 0.326076)",
        "(0.060555, 1.351058, 0.320503)",
        "(0.060531, 1.347486, 0.317799)",
        "(0.059896, 1.340261, 0.311791)",
        "(0.058822, 1.332941, 0.304635)",
        "(0.057785, 1.325792, 0.296716)",
        "(0.056982, 1.319246, 0.288502)",
        "(0.056515, 1.316205, 0.284211)",
        "(0.055505, 1.310298, 0.275343)",
        "(0.054765, 1.304970, 0.266202)",
        "(0.054146, 1.300076, 0.256953)",
        "(0.053481, 1.295565, 0.247207)",
        "(0.053098, 1.293297, 0.241937)",
        "(0.052398, 1.288988, 0.231663)",
        "(0.052126, 1.285933, 0.222530)",
        "(0.051579, 1.283462, 0.213984)",
        "(0.051220, 1.281443, 0.205819)",
        "(0.051052, 1.280636, 0.202085)",
        "(0.050742, 1.279531, 0.195043)",
        "(0.050418, 1.279187, 0.188075)",
        "(0.050191, 1.279576, 0.180626)",
        "(0.050151, 1.280889, 0.173008)",
        "(0.050231, 1.282083, 0.169358)",
        "(0.050496, 1.285057, 0.161889)",
        "(0.050893, 1.288721, 0.153839)",
        "(0.051610, 1.293684, 0.146060)",
        "(0.052518, 1.299710, 0.138573)",
        "(0.053036, 1.302873, 0.134598)",
        "(0.054075, 1.309495, 0.126836)",
        "(0.055143, 1.317013, 0.119990)",
        "(0.056315, 1.324991, 0.113620)",
        "(0.057387, 1.333340, 0.107968)",
        "(0.057920, 1.337837, 0.105673)",
        "(0.058837, 1.346949, 0.101482)",
        "(0.059732, 1.356288, 0.097804)",
        "(0.060908, 1.365988, 0.094642)",
        "(0.062186, 1.375488, 0.091763)",
        "(0.062754, 1.380181, 0.090462)",
        "(0.063578, 1.389664, 0.088297)",
        "(0.064071, 1.399321, 0.086803)",
        "(0.064629, 1.409182, 0.085611)",
        "(0.064905, 1.418879, 0.084281)",
        "(0.064903, 1.423571, 0.083507)",
        "(0.064830, 1.433154, 0.082360)",
        "(0.064471, 1.442830, 0.081797)",
        "(0.064038, 1.453047, 0.081424)",
        "(0.063793, 1.463572, 0.081819)",
        "(0.063565, 1.468775, 0.082124)",
        "(0.063039, 1.478951, 0.082760)",
        "(0.062850, 1.489226, 0.083952)",
        "(0.062833, 1.499654, 0.085643)",
        "(0.062653, 1.509606, 0.087400)",
        "(0.062645, 1.514397, 0.088399)",
        "(0.062910, 1.523939, 0.090816)",
        "(0.063306, 1.533385, 0.093637)",
        "(0.063799, 1.542332, 0.097012)",
        "(0.064183, 1.550859, 0.100961)",
        "(0.064231, 1.554956, 0.103124)",
        "(0.064341, 1.562953, 0.107814)",
        "(0.064400, 1.570816, 0.113100)",
        "(0.064529, 1.578401, 0.118756)",
        "(0.064646, 1.585967, 0.124902)",
        "(0.064618, 1.589699, 0.128076)",
        "(0.064505, 1.596907, 0.134721)",
        "(0.064645, 1.603914, 0.141774)",
        "(0.064767, 1.610584, 0.149466)",
        "(0.064854, 1.616835, 0.157991)",
        "(0.064940, 1.619739, 0.162519)",
        "(0.065105, 1.625203, 0.172084)",
        "(0.065251, 1.630063, 0.182450)",
        "(0.065552, 1.634188, 0.193464)",
        "(0.066277, 1.637657, 0.205022)",
        "(0.066731, 1.639065, 0.210960)",
        "(0.067444, 1.641259, 0.223019)",
        "(0.067996, 1.642538, 0.235483)",
        "(0.068765, 1.643029, 0.248265)",
        "(0.069702, 1.642504, 0.260939)",
        "(0.070134, 1.641738, 0.267183)",
        "(0.070880, 1.639483, 0.279503)",
        "(0.071537, 1.636033, 0.291619)",
        "(0.072514, 1.631488, 0.303340)",
        "(0.073339, 1.626025, 0.314584)",
        "(0.073514, 1.622671, 0.319975)",
        "(0.073754, 1.615009, 0.330230)",
        "(0.073714, 1.606040, 0.339634)",
        "(0.073487, 1.596019, 0.347750)",
        "(0.073072, 1.584940, 0.355091)",
        "(0.072935, 1.579165, 0.358598)",
        "(0.072265, 1.567144, 0.364900)",
        "(0.071108, 1.553757, 0.369601)",
        "(0.070322, 1.539167, 0.373446)",
        "(0.070918, 1.525388, 0.377005)",
        "(0.070981, 1.518363, 0.378074)",
        "(0.069700, 1.502769, 0.378621)",
        "(0.068570, 1.486656, 0.377816)",
        "(0.068153, 1.471452, 0.376709)",
        "(0.067602, 1.456754, 0.375043)",
        "(0.067181, 1.449512, 0.373933)",
        "(0.066563, 1.435421, 0.371392)",
        "(0.066629, 1.422359, 0.368533)",
        "(0.066848, 1.410118, 0.365036)",
        "(0.066730, 1.398465, 0.361098)",
        "(0.066834, 1.393034, 0.358864)",
        "(0.066989, 1.382756, 0.354249)",
        "(0.066523, 1.372828, 0.349190)",
        "(0.066028, 1.363612, 0.343810)",
        "(0.065897, 1.359169, 0.340933)",
        "(0.065393, 1.350613, 0.334296)",
        "(0.063950, 1.341872, 0.326586)",
        "(0.062434, 1.333364, 0.318258)",
        "(0.061319, 1.325423, 0.309415)",
        "(0.060118, 1.317957, 0.299922)",
        "(0.059430, 1.314363, 0.294965)",
        "(0.058308, 1.307451, 0.284811)",
        "(0.057534, 1.301136, 0.274090)",
        "(0.056510, 1.295350, 0.262733)",
        "(0.055623, 1.290294, 0.251104)",
        "(0.055325, 1.288143, 0.245311)",
        "(0.054636, 1.284384, 0.234149)",
        "(0.054034, 1.281800, 0.223552)",
        "(0.053588, 1.279936, 0.212805)",
        "(0.053122, 1.278571, 0.201730)",
        "(0.052887, 1.278374, 0.196449)",
        "(0.052494, 1.278614, 0.186245)",
        "(0.052236, 1.279590, 0.176171)",
        "(0.052106, 1.281008, 0.165836)",
        "(0.052204, 1.283276, 0.155752)",
        "(0.052291, 1.284709, 0.150865)",
        "(0.052525, 1.287992, 0.141203)",
        "(0.052677, 1.292020, 0.132063)",
        "(0.052884, 1.296977, 0.123821)",
        "(0.053143, 1.302503, 0.116082)",
        "(0.053262, 1.305525, 0.112376)",
        "(0.053565, 1.312135, 0.105252)",
        "(0.053900, 1.319308, 0.098653)",
        "(0.054364, 1.326980, 0.092638)",
        "(0.055061, 1.335251, 0.087179)",
        "(0.055369, 1.339433, 0.084666)",
        "(0.055917, 1.347878, 0.079916)",
        "(0.056413, 1.356352, 0.075601)",
        "(0.056803, 1.365055, 0.072109)",
        "(0.056908, 1.373711, 0.069063)",
        "(0.056897, 1.377943, 0.067663)",
        "(0.056859, 1.386523, 0.065192)",
        "(0.056656, 1.395310, 0.063202)",
        "(0.056290, 1.404118, 0.061543)",
        "(0.056078, 1.413431, 0.060509)",
        "(0.055860, 1.418143, 0.060129)",
        "(0.055415, 1.427398, 0.059361)",
        "(0.055235, 1.436798, 0.058961)",
        "(0.054896, 1.446063, 0.058514)",
        "(0.054736, 1.455191, 0.058269)",
        "(0.054812, 1.459978, 0.058485)",
        "(0.054827, 1.469444, 0.058921)",
        "(0.054672, 1.478376, 0.059083)",
        "(0.054558, 1.487219, 0.059422)",
        "(0.054217, 1.496024, 0.060169)",
        "(0.054118, 1.500520, 0.060840)",
        "(0.054236, 1.509809, 0.062602)",
        "(0.054237, 1.518914, 0.064566)",
        "(0.054381, 1.527880, 0.066956)",
        "(0.054556, 1.536512, 0.069743)",
        "(0.054655, 1.540701, 0.071316)",
        "(0.054765, 1.549011, 0.074950)",
        "(0.054558, 1.557129, 0.079271)",
        "(0.054111, 1.564902, 0.083986)",
        "(0.053515, 1.572456, 0.089146)",
        "(0.053292, 1.576254, 0.092046)",
        "(0.052958, 1.583899, 0.098503)",
        "(0.052704, 1.591512, 0.105689)",
        "(0.052452, 1.598974, 0.113515)",
        "(0.052343, 1.606188, 0.122066)",
        "(0.052435, 1.609701, 0.126581)",
        "(0.052707, 1.616273, 0.135731)",
        "(0.053089, 1.622132, 0.145297)",
        "(0.053635, 1.627363, 0.155242)",
        "(0.054322, 1.631878, 0.165606)",
        "(0.054869, 1.633755, 0.170888)",
        "(0.056188, 1.636736, 0.181609)",
        "(0.057186, 1.638649, 0.192659)",
        "(0.058362, 1.639636, 0.203925)",
        "(0.059568, 1.640232, 0.215499)",
        "(0.060073, 1.640207, 0.221238)",
        "(0.060611, 1.639307, 0.232581)",
        "(0.060961, 1.637369, 0.243624)",
        "(0.061160, 1.634536, 0.254514)",
        "(0.061593, 1.631183, 0.265471)",
        "(0.061812, 1.629366, 0.270976)",
        "(0.062169, 1.624981, 0.281780)",
        "(0.062729, 1.619535, 0.292065)",
        "(0.063349, 1.613462, 0.302068)",
        "(0.063781, 1.606552, 0.311724)",
        "(0.064045, 1.602611, 0.316229)",
        "(0.064610, 1.594070, 0.324571)",
        "(0.065360, 1.584638, 0.331793)",
        "(0.066132, 1.574162, 0.337988)",
        "(0.066443, 1.562890, 0.343441)",
        "(0.066478, 1.557067, 0.345857)",
        "(0.066226, 1.544803, 0.350583)",
        "(0.065891, 1.531528, 0.354745)",
        "(0.065095, 1.517405, 0.358316)",
        "(0.063916, 1.502381, 0.360943)",
        "(0.063404, 1.494725, 0.361853)",
        "(0.062442, 1.479550, 0.363334)",
        "(0.061582, 1.464283, 0.363948)",
        "(0.061063, 1.449513, 0.363829)",
        "(0.060629, 1.434981, 0.362594)",
        "(0.060470, 1.427807, 0.361588)",
        "(0.060506, 1.413963, 0.359113)",
        "(0.060224, 1.400415, 0.355890)",
        "(0.059893, 1.386919, 0.351719)",
        "(0.059914, 1.374044, 0.347039)",
        "(0.059878, 1.367839, 0.344614)",
        "(0.059590, 1.355535, 0.339662)",
        "(0.059512, 1.343560, 0.334201)",
        "(0.059329, 1.331871, 0.327987)",
        "(0.058942, 1.320529, 0.320910)",
        "(0.058912, 1.315204, 0.317099)",
        "(0.058945, 1.305356, 0.309391)",
        "(0.058361, 1.296182, 0.301365)",
        "(0.057636, 1.287746, 0.292811)",
        "(0.056947, 1.280168, 0.283513)",
        "(0.056522, 1.276775, 0.278480)",
        "(0.055601, 1.270961, 0.268215)",
        "(0.054765, 1.266401, 0.257431)",
        "(0.053895, 1.262823, 0.245791)",
        "(0.052738, 1.260043, 0.233517)",
        "(0.052205, 1.259221, 0.227318)",
        "(0.051402, 1.258557, 0.214915)",
        "(0.050612, 1.258757, 0.202339)",
        "(0.049816, 1.259677, 0.189741)",
        "(0.048938, 1.261228, 0.177423)",
        "(0.048529, 1.262393, 0.171463)",
        "(0.047617, 1.265371, 0.159951)",
        "(0.046654, 1.269212, 0.148894)",
        "(0.045578, 1.273889, 0.138469)",
        "(0.044831, 1.279647, 0.128728)",
        "(0.044472, 1.282552, 0.123902)",
        "(0.044085, 1.289474, 0.114970)",
        "(0.043545, 1.296849, 0.106697)",
        "(0.042986, 1.304755, 0.099204)",
        "(0.042396, 1.313344, 0.092757)",
        "(0.042124, 1.317788, 0.089800)",
        "(0.041641, 1.327006, 0.084466)",
        "(0.041417, 1.336595, 0.079619)",
        "(0.040915, 1.346189, 0.075299)",
        "(0.040961, 1.356255, 0.071627)",
        "(0.040954, 1.361320, 0.070031)",
        "(0.040976, 1.371351, 0.066969)",
        "(0.041073, 1.381475, 0.064388)",
        "(0.041835, 1.391852, 0.062432)",
        "(0.042401, 1.401896, 0.060927)",
        "(0.042422, 1.406882, 0.060393)",
        "(0.042372, 1.417092, 0.059815)",
        "(0.043370, 1.427908, 0.059790)",
        "(0.044741, 1.438436, 0.059856)",
        "(0.046221, 1.448814, 0.060413)",
        "(0.046595, 1.453875, 0.060970)",
        "(0.047454, 1.463890, 0.062264)",
        "(0.049004, 1.473299, 0.063557)",
        "(0.050456, 1.481683, 0.064745)",
        "(0.051562, 1.489703, 0.065779)",
        "(0.051788, 1.493338, 0.066149)",
        "(0.053039, 1.500462, 0.067149)",
        "(0.054535, 1.507482, 0.068567)",
        "(0.055516, 1.514607, 0.070456)",
        "(0.056357, 1.521952, 0.073017)",
        "(0.056776, 1.525725, 0.074548)",
        "(0.057598, 1.533337, 0.077797)",
        "(0.058473, 1.540992, 0.081594)",
        "(0.059687, 1.549062, 0.086473)",
        "(0.060676, 1.557117, 0.092172)",
        "(0.061112, 1.561119, 0.095333)",
        "(0.062087, 1.569084, 0.102217)",
        "(0.062988, 1.576776, 0.109783)",
        "(0.063796, 1.584241, 0.117942)",
        "(0.064455, 1.591369, 0.126792)",
        "(0.064770, 1.594828, 0.131528)",
        "(0.065386, 1.601407, 0.141529)",
        "(0.066285, 1.607575, 0.152185)",
        "(0.067114, 1.613225, 0.163294)",
        "(0.067982, 1.618222, 0.174963)",
        "(0.068433, 1.620445, 0.181035)",
        "(0.069398, 1.624375, 0.193142)",
        "(0.070292, 1.627231, 0.205265)",
        "(0.071374, 1.628886, 0.217295)",
        "(0.072236, 1.629112, 0.229057)",
        "(0.072540, 1.628653, 0.234752)",
        "(0.073228, 1.627035, 0.245821)",
        "(0.074227, 1.624406, 0.256198)",
        "(0.075515, 1.620839, 0.266053)",
        "(0.077791, 1.616617, 0.275700)",
        "(0.079300, 1.614070, 0.280498)",
        "(0.081957, 1.607869, 0.290254)",
        "(0.084341, 1.600444, 0.300047)",
        "(0.086232, 1.592336, 0.309471)",
        "(0.086942, 1.583336, 0.317975)",
        "(0.087356, 1.578583, 0.321775)",
        "(0.088084, 1.568978, 0.328747)",
        "(0.088062, 1.558737, 0.334756)",
        "(0.087393, 1.547632, 0.339769)",
        "(0.086018, 1.535829, 0.343303)",
        "(0.084919, 1.529494, 0.344385)",
        "(0.082638, 1.516247, 0.345816)",
        "(0.080719, 1.502895, 0.346480)",
        "(0.078595, 1.489572, 0.346238)",
        "(0.075822, 1.475874, 0.345089)",
        "(0.074542, 1.469097, 0.344089)",
        "(0.072575, 1.455762, 0.341537)",
        "(0.071166, 1.442739, 0.338678)",
        "(0.070014, 1.430437, 0.335141)",
        "(0.068294, 1.417944, 0.330749)",
        "(0.067539, 1.411697, 0.328395)",
        "(0.066829, 1.399792, 0.323298)",
        "(0.066296, 1.388526, 0.317850)",
        "(0.065575, 1.377329, 0.311960)",
        "(0.064974, 1.366168, 0.305840)",
        "(0.064801, 1.360903, 0.302837)",
        "(0.064378, 1.350615, 0.296591)",
        "(0.063651, 1.340402, 0.289732)",
        "(0.062943, 1.330546, 0.282164)",
        "(0.062521, 1.321745, 0.274442)",
        "(0.062527, 1.318064, 0.270630)",
        "(0.062439, 1.311163, 0.262554)",
        "(0.061903, 1.304232, 0.253318)",
        "(0.061561, 1.298325, 0.243681)",
        "(0.061108, 1.293072, 0.233494)",
        "(0.060806, 1.290526, 0.227894)",
        "(0.059991, 1.285806, 0.216402)",
        "(0.059216, 1.282051, 0.204999)",
        "(0.058253, 1.279302, 0.193709)",
        "(0.057406, 1.277650, 0.182287)",
        "(0.057068, 1.277445, 0.176719)",
        "(0.056563, 1.278250, 0.166193)",
        "(0.055637, 1.279899, 0.155979)",
        "(0.054704, 1.282385, 0.145867)",
        "(0.054157, 1.286200, 0.136162)",
        "(0.053844, 1.288397, 0.131461)",
        "(0.053121, 1.293034, 0.122374)",
        "(0.052769, 1.298433, 0.113769)",
        "(0.052263, 1.304216, 0.105684)",
        "(0.051675, 1.310244, 0.098080)",
        "(0.051487, 1.313496, 0.094602)",
        "(0.051325, 1.320433, 0.088173)",
        "(0.050932, 1.327382, 0.082210)",
        "(0.050599, 1.334472, 0.076804)",
        "(0.050304, 1.341768, 0.072114)",
        "(0.050319, 1.345661, 0.070104)",
        "(0.050399, 1.353616, 0.066441)",
        "(0.050747, 1.361539, 0.062930)",
        "(0.051043, 1.369274, 0.059723)",
        "(0.051329, 1.377040, 0.056845)",
        "(0.051411, 1.380965, 0.055474)",
        "(0.051491, 1.388818, 0.052772)",
        "(0.051725, 1.397061, 0.050387)",
        "(0.051933, 1.405757, 0.048398)",
        "(0.052062, 1.414847, 0.046658)",
        "(0.052146, 1.419527, 0.045829)",
        "(0.052474, 1.429286, 0.044502)",
        "(0.052869, 1.439665, 0.043464)",
        "(0.053310, 1.450395, 0.042705)",
        "(0.054158, 1.461734, 0.042512)",
        "(0.054575, 1.467549, 0.042520)",
        "(0.055368, 1.479215, 0.042710)",
        "(0.056340, 1.491011, 0.043214)",
        "(0.057284, 1.502734, 0.043999)",
        "(0.058444, 1.514483, 0.045177)",
        "(0.059042, 1.520250, 0.045828)",
        "(0.060038, 1.531193, 0.046967)",
        "(0.060965, 1.542033, 0.048962)",
        "(0.061830, 1.553003, 0.051950)",
        "(0.062477, 1.563422, 0.055229)",
        "(0.062889, 1.568374, 0.057038)",
        "(0.063953, 1.578036, 0.060892)",
        "(0.065119, 1.587462, 0.065113)",
        "(0.066142, 1.596400, 0.069818)",
        "(0.067450, 1.604824, 0.074850)",
        "(0.068184, 1.608867, 0.077555)",
        "(0.069793, 1.617007, 0.083656)",
        "(0.071447, 1.624914, 0.090583)",
        "(0.072958, 1.632191, 0.098072)",
        "(0.074194, 1.638924, 0.106238)",
        "(0.074669, 1.641902, 0.110786)",
        "(0.075760, 1.647818, 0.120186)",
        "(0.077056, 1.653257, 0.130581)",
        "(0.078143, 1.658069, 0.141411)",
        "(0.078795, 1.662023, 0.152459)",
        "(0.079245, 1.663942, 0.158272)",
        "(0.080732, 1.667580, 0.170376)",
        "(0.082563, 1.670632, 0.182451)",
        "(0.084178, 1.672680, 0.194251)",
        "(0.085821, 1.673846, 0.205801)",
        "(0.086721, 1.674243, 0.211619)",
        "(0.088662, 1.674794, 0.223369)",
        "(0.090489, 1.674360, 0.235228)",
        "(0.092056, 1.672639, 0.247047)",
        "(0.093139, 1.669723, 0.258772)",
        "(0.093607, 1.667886, 0.264698)",
        "(0.094434, 1.663789, 0.276689)",
        "(0.094556, 1.658381, 0.288695)",
        "(0.094503, 1.651662, 0.300372)",
        "(0.094385, 1.644005, 0.311275)",
        "(0.094055, 1.639825, 0.316426)",
        "(0.093326, 1.630868, 0.326432)",
        "(0.093034, 1.621498, 0.336106)",
        "(0.092502, 1.612329, 0.345353)",
        "(0.091629, 1.602953, 0.354264)",
        "(0.091241, 1.598082, 0.358396)",
        "(0.090668, 1.588465, 0.365895)",
        "(0.089750, 1.578734, 0.372206)",
        "(0.088760, 1.568489, 0.377056)",
        "(0.087821, 1.558006, 0.380474)",
        "(0.087214, 1.552723, 0.381689)",
        "(0.086061, 1.541904, 0.383509)",
        "(0.085027, 1.530776, 0.384386)",
        "(0.083663, 1.519329, 0.384379)",
        "(0.082384, 1.507563, 0.383578)",
        "(0.081758, 1.501547, 0.382799)",
        "(0.080098, 1.489261, 0.380647)",
        "(0.078283, 1.476644, 0.377547)",
        "(0.076481, 1.463927, 0.373808)",
        "(0.074630, 1.451200, 0.369559)",
        "(0.073734, 1.444916, 0.367362)",
        "(0.072350, 1.432792, 0.362929)",
        "(0.070696, 1.420727, 0.358191)",
        "(0.068872, 1.408619, 0.353066)",
        "(0.067387, 1.396931, 0.347731)",
        "(0.066827, 1.391346, 0.344893)",
        "(0.065433, 1.380478, 0.338973)",
        "(0.064023, 1.370429, 0.332731)",
        "(0.063069, 1.361560, 0.326238)",
        "(0.062386, 1.353558, 0.319264)",
        "(0.062102, 1.349820, 0.315531)",
        "(0.061626, 1.342649, 0.307769)",
        "(0.061184, 1.336051, 0.299818)",
        "(0.060803, 1.330030, 0.291929)",
        "(0.060537, 1.324327, 0.283741)",
        "(0.060400, 1.321527, 0.279485)",
        "(0.060006, 1.316215, 0.270637)",
        "(0.059698, 1.311572, 0.261738)",
        "(0.059654, 1.307579, 0.252796)",
        "(0.059572, 1.304170, 0.243617)",
        "(0.059520, 1.302781, 0.238993)",
        "(0.059577, 1.300509, 0.229554)",
        "(0.059842, 1.299003, 0.219811)",
        "(0.060236, 1.298500, 0.210049)",
        "(0.060560, 1.298622, 0.200130)",
        "(0.060711, 1.298785, 0.194959)",
        "(0.061197, 1.299946, 0.184745)",
        "(0.061920, 1.302410, 0.174871)",
        "(0.062574, 1.305434, 0.164693)",
        "(0.063277, 1.309174, 0.155121)",
        "(0.063607, 1.311527, 0.150820)",
        "(0.064142, 1.316778, 0.142838)",
        "(0.064493, 1.322406, 0.135334)",
        "(0.064926, 1.329001, 0.128454)",
        "(0.065336, 1.335944, 0.122029)",
        "(0.065494, 1.339635, 0.119113)",
        "(0.065805, 1.347290, 0.113523)",
        "(0.066098, 1.355320, 0.108313)",
        "(0.066546, 1.363800, 0.103551)",
        "(0.066972, 1.372399, 0.099104)",
        "(0.067146, 1.376744, 0.096990)",
        "(0.067468, 1.385563, 0.093055)",
        "(0.067841, 1.394509, 0.089518)",
        "(0.068095, 1.403352, 0.086091)",
        "(0.068305, 1.412217, 0.082998)",
        "(0.068499, 1.416840, 0.081729)",
        "(0.068593, 1.425997, 0.079325)",
        "(0.068772, 1.435253, 0.077238)",
        "(0.069170, 1.444810, 0.075695)",
        "(0.069850, 1.454619, 0.074371)",
        "(0.070199, 1.459448, 0.073734)",
        "(0.070717, 1.468898, 0.072876)",
        "(0.071215, 1.478225, 0.072403)",
        "(0.071519, 1.487249, 0.071795)",
        "(0.072261, 1.496479, 0.071558)",
        "(0.072803, 1.501274, 0.071691)",
        "(0.073662, 1.510836, 0.072206)",
        "(0.074463, 1.520549, 0.073324)",
        "(0.075213, 1.530299, 0.075003)",
        "(0.076317, 1.539954, 0.076963)",
        "(0.076999, 1.544747, 0.078115)",
        "(0.078211, 1.554300, 0.080927)",
        "(0.079364, 1.563905, 0.084479)",
        "(0.080619, 1.573286, 0.088625)",
        "(0.081837, 1.582583, 0.093238)",
        "(0.082409, 1.587123, 0.095753)",
        "(0.083664, 1.595922, 0.101087)",
        "(0.084958, 1.604355, 0.106913)",
        "(0.086120, 1.612590, 0.113460)",
        "(0.087358, 1.620574, 0.120708)",
        "(0.087964, 1.624357, 0.124488)",
        "(0.089211, 1.631651, 0.132146)",
        "(0.090420, 1.638495, 0.140230)",
        "(0.091679, 1.644944, 0.148796)",
        "(0.092903, 1.650841, 0.157489)",
        "(0.093530, 1.653560, 0.161948)",
        "(0.094741, 1.658671, 0.170938)",
        "(0.095831, 1.663136, 0.180141)",
        "(0.097108, 1.667230, 0.189699)",
        "(0.098157, 1.670835, 0.199643)",
        "(0.098539, 1.672364, 0.204751)",
        "(0.099277, 1.675076, 0.215212)",
        "(0.100001, 1.677342, 0.225908)",
        "(0.100454, 1.678962, 0.236598)",
        "(0.100839, 1.679766, 0.247249)",
        "(0.101064, 1.679841, 0.252565)",
        "(0.101265, 1.679623, 0.263178)",
        "(0.100900, 1.678544, 0.273830)",
        "(0.100517, 1.676692, 0.284513)",
        "(0.100196, 1.674037, 0.294944)",
        "(0.100025, 1.672436, 0.300018)",
        "(0.099651, 1.668425, 0.309921)",
        "(0.099204, 1.663444, 0.319685)",
        "(0.098721, 1.657424, 0.328969)",
        "(0.098380, 1.650317, 0.337465)",
        "(0.098442, 1.646438, 0.341478)",
        "(0.098768, 1.638321, 0.349440)",
        "(0.098211, 1.629281, 0.357017)",
        "(0.096505, 1.618795, 0.363548)",
        "(0.095172, 1.607382, 0.368713)",
        "(0.094675, 1.601584, 0.370744)",
        "(0.093223, 1.589860, 0.374294)",
        "(0.091941, 1.577684, 0.376961)",
        "(0.091360, 1.565550, 0.378988)",
        "(0.090454, 1.553335, 0.380580)",
        "(0.089755, 1.546968, 0.381095)",
        "(0.088474, 1.533866, 0.381503)",
        "(0.086934, 1.520444, 0.380960)",
        "(0.085453, 1.507129, 0.379675)",
        "(0.083564, 1.493654, 0.377898)",
        "(0.082448, 1.486844, 0.376769)",
        "(0.080260, 1.473476, 0.374399)",
        "(0.078270, 1.460681, 0.371902)",
        "(0.076386, 1.448040, 0.368831)",
        "(0.074427, 1.435335, 0.364921)",
        "(0.073518, 1.429152, 0.362705)",
        "(0.071673, 1.416813, 0.358245)",
        "(0.069835, 1.404422, 0.353619)",
        "(0.068094, 1.392307, 0.348509)",
        "(0.066645, 1.380693, 0.343014)",
        "(0.066039, 1.375057, 0.340096)",
        "(0.064720, 1.363814, 0.333915)",
        "(0.063303, 1.352704, 0.327335)",
        "(0.062420, 1.342474, 0.320517)",
        "(0.061491, 1.332798, 0.313154)",
        "(0.060900, 1.328005, 0.309102)",
        "(0.059769, 1.318967, 0.300856)",
        "(0.058826, 1.311062, 0.292622)",
        "(0.058081, 1.304014, 0.283975)",
        "(0.057522, 1.297666, 0.274660)",
        "(0.057174, 1.294681, 0.269836)",
        "(0.056467, 1.289204, 0.260209)",
        "(0.055698, 1.284348, 0.250432)",
        "(0.055026, 1.279764, 0.239894)",
        "(0.054244, 1.275097, 0.228656)",
        "(0.053955, 1.273062, 0.223010)",
        "(0.053354, 1.269342, 0.211783)",
        "(0.052761, 1.266325, 0.200378)",
        "(0.052035, 1.264039, 0.189035)",
        "(0.051700, 1.263078, 0.177957)",
        "(0.051676, 1.263137, 0.172499)",
        "(0.051753, 1.263974, 0.161648)",
        "(0.051785, 1.265782, 0.151046)",
        "(0.051987, 1.268772, 0.140876)",
        "(0.052253, 1.273109, 0.131524)",
        "(0.052382, 1.275623, 0.127089)",
        "(0.052604, 1.281467, 0.118752)",
        "(0.053009, 1.288050, 0.111003)",
        "(0.053439, 1.295489, 0.103885)",
        "(0.053844, 1.303679, 0.097568)",
        "(0.054038, 1.307858, 0.095113)",
        "(0.054451, 1.317374, 0.090223)",
        "(0.054658, 1.327277, 0.085928)",
        "(0.055140, 1.337485, 0.082346)",
        "(0.055798, 1.348089, 0.079569)",
        "(0.056034, 1.353284, 0.078203)",
        "(0.056655, 1.363498, 0.075618)",
        "(0.057628, 1.373529, 0.073326)",
        "(0.058674, 1.383652, 0.071494)",
        "(0.059423, 1.393588, 0.069805)",
        "(0.059801, 1.398485, 0.069024)",
        "(0.060527, 1.408066, 0.067521)",
        "(0.061113, 1.417652, 0.066238)",
        "(0.061796, 1.427404, 0.065028)",
        "(0.062754, 1.437274, 0.063906)",
        "(0.063289, 1.442247, 0.063362)",
        "(0.064170, 1.451998, 0.062174)",
        "(0.065020, 1.461867, 0.061152)",
        "(0.065776, 1.472366, 0.060713)",
        "(0.066500, 1.482988, 0.060489)",
        "(0.066856, 1.488310, 0.060470)",
        "(0.067529, 1.499085, 0.060664)",
        "(0.068048, 1.509845, 0.060927)",
        "(0.068572, 1.520487, 0.061390)",
        "(0.069083, 1.531124, 0.062162)",
        "(0.069330, 1.536377, 0.062629)",
        "(0.069884, 1.546663, 0.063671)",
        "(0.070536, 1.556808, 0.065121)",
        "(0.071283, 1.566772, 0.067011)",
        "(0.071988, 1.576192, 0.069421)",
        "(0.072302, 1.580689, 0.070739)",
        "(0.072814, 1.589337, 0.073865)",
        "(0.073164, 1.597622, 0.077788)",
        "(0.073517, 1.605492, 0.082785)",
        "(0.073876, 1.613091, 0.088268)",
        "(0.074064, 1.616645, 0.091365)",
        "(0.074267, 1.623457, 0.098109)",
        "(0.074461, 1.629715, 0.105741)",
        "(0.074724, 1.635609, 0.114047)",
        "(0.075003, 1.640750, 0.122774)",
        "(0.075263, 1.642999, 0.127283)",
        "(0.076110, 1.646854, 0.136765)",
        "(0.077091, 1.650025, 0.146570)",
        "(0.077560, 1.651921, 0.156632)",
        "(0.077610, 1.652664, 0.167302)",
        "(0.077365, 1.652670, 0.172826)",
        "(0.076228, 1.652136, 0.183961)",
        "(0.074430, 1.650567, 0.195384)",
        "(0.072565, 1.648481, 0.206976)",
        "(0.070844, 1.645879, 0.218660)",
        "(0.070093, 1.644310, 0.224545)",
        "(0.069072, 1.640782, 0.236196)",
        "(0.068322, 1.636579, 0.247603)",
        "(0.067687, 1.631427, 0.258630)",
        "(0.067286, 1.625395, 0.269423)",
        "(0.067210, 1.622031, 0.274648)",
        "(0.066933, 1.614661, 0.284732)",
        "(0.066361, 1.605971, 0.294435)",
        "(0.066451, 1.596067, 0.303463)",
        "(0.066680, 1.585103, 0.311659)",
        "(0.066709, 1.579230, 0.315408)",
        "(0.066646, 1.566862, 0.322569)",
        "(0.066254, 1.553562, 0.329567)",
        "(0.065765, 1.539991, 0.335828)",
        "(0.064818, 1.525805, 0.340975)",
        "(0.064230, 1.518392, 0.343163)",
        "(0.063345, 1.503714, 0.347013)",
        "(0.062168, 1.489381, 0.350234)",
        "(0.061036, 1.475114, 0.352710)",
        "(0.060310, 1.461051, 0.354567)",
        "(0.060007, 1.454226, 0.355104)",
        "(0.058969, 1.440495, 0.355691)",
        "(0.058112, 1.426824, 0.355752)",
        "(0.057654, 1.413674, 0.355414)",
        "(0.057420, 1.400882, 0.354394)",
        "(0.057312, 1.394520, 0.353543)",
        "(0.057055, 1.381619, 0.351367)",
        "(0.057001, 1.368970, 0.348498)",
        "(0.056823, 1.356310, 0.344973)",
        "(0.057055, 1.343804, 0.340636)",
        "(0.057024, 1.337642, 0.338303)",
        "(0.056427, 1.325303, 0.333146)",
        "(0.055749, 1.313221, 0.327550)",
        "(0.055513, 1.302047, 0.321416)",
        "(0.055373, 1.291888, 0.314513)",
        "(0.055202, 1.286956, 0.310800)",
        "(0.054703, 1.277421, 0.302502)",
        "(0.054055, 1.268466, 0.293337)",
        "(0.053530, 1.260489, 0.283668)",
        "(0.053308, 1.254002, 0.273604)",
        "(0.053223, 1.251039, 0.268401)",
        "(0.053095, 1.245651, 0.257449)",
        "(0.053064, 1.241345, 0.245871)",
        "(0.053009, 1.237947, 0.234031)",
        "(0.053111, 1.235470, 0.222135)",
        "(0.053255, 1.234612, 0.216160)",
        "(0.053568, 1.233676, 0.203967)",
        "(0.053871, 1.233626, 0.191756)",
        "(0.054398, 1.234811, 0.179940)",
        "(0.055118, 1.237212, 0.168457)",
        "(0.055504, 1.238640, 0.162783)",
        "(0.056312, 1.242273, 0.151830)",
        "(0.057305, 1.246989, 0.141449)",
        "(0.058467, 1.252643, 0.131545)",
        "(0.059639, 1.259093, 0.122275)",
        "(0.060221, 1.262479, 0.117831)",
        "(0.061333, 1.269727, 0.109436)",
        "(0.062560, 1.277595, 0.101706)",
        "(0.063645, 1.285802, 0.094610)",
        "(0.064313, 1.294372, 0.088280)",
        "(0.064508, 1.298957, 0.085499)",
        "(0.065048, 1.308388, 0.080186)",
        "(0.065408, 1.318298, 0.075593)",
        "(0.065445, 1.328447, 0.071672)",
        "(0.065692, 1.338842, 0.068236)",
        "(0.065650, 1.343984, 0.066618)",
        "(0.065249, 1.354198, 0.063624)",
        "(0.065007, 1.364702, 0.061220)",
        "(0.064510, 1.375475, 0.059302)",
        "(0.063803, 1.386198, 0.057425)",
        "(0.063428, 1.391568, 0.056518)",
        "(0.062883, 1.402415, 0.054785)",
        "(0.062484, 1.413180, 0.053129)",
        "(0.061979, 1.424213, 0.052022)",
        "(0.061340, 1.435335, 0.050803)",
        "(0.060913, 1.440806, 0.050086)",
        "(0.059928, 1.451692, 0.048823)",
        "(0.059228, 1.462961, 0.047714)",
        "(0.058089, 1.474056, 0.046151)",
        "(0.057435, 1.485358, 0.044558)",
        "(0.057050, 1.491050, 0.043822)",
        "(0.056417, 1.502084, 0.042325)",
        "(0.055924, 1.512908, 0.041410)",
        "(0.055663, 1.524027, 0.041063)",
        "(0.055789, 1.534839, 0.040835)",
        "(0.056052, 1.540086, 0.041000)",
        "(0.056411, 1.550382, 0.041510)",
        "(0.056294, 1.559997, 0.042412)",
        "(0.056286, 1.569305, 0.044142)",
        "(0.056309, 1.578011, 0.046633)",
        "(0.056395, 1.582332, 0.048097)",
        "(0.056587, 1.590682, 0.051833)",
        "(0.056753, 1.598453, 0.056514)",
        "(0.056816, 1.605388, 0.061844)",
        "(0.056799, 1.611406, 0.067945)",
        "(0.056802, 1.614250, 0.071265)",
        "(0.056525, 1.619416, 0.078869)",
        "(0.055776, 1.623813, 0.087275)",
        "(0.054909, 1.627255, 0.096366)",
        "(0.054142, 1.630050, 0.106095)",
        "(0.053633, 1.631184, 0.111147)",
        "(0.052316, 1.632742, 0.121435)",
        "(0.051333, 1.633497, 0.132186)",
        "(0.050176, 1.633419, 0.142850)",
        "(0.048558, 1.632161, 0.153042)",
        "(0.047759, 1.631130, 0.158034)",
        "(0.046809, 1.629100, 0.168108)",
        "(0.046478, 1.626936, 0.178004)",
        "(0.046227, 1.624284, 0.187498)",
        "(0.045226, 1.620801, 0.196599)",
        "(0.044678, 1.618996, 0.201180)",
        "(0.043592, 1.615115, 0.210523)",
        "(0.042924, 1.611025, 0.220046)",
        "(0.042055, 1.606417, 0.229473)",
        "(0.041157, 1.600782, 0.238279)",
        "(0.040959, 1.597808, 0.242743)",
        "(0.040770, 1.591856, 0.251976)",
        "(0.040163, 1.585133, 0.260743)",
        "(0.039445, 1.577492, 0.268778)",
        "(0.039141, 1.569838, 0.275907)",
        "(0.038756, 1.565786, 0.279053)",
        "(0.037879, 1.557083, 0.284424)",
        "(0.038124, 1.548972, 0.289562)",
        "(0.038317, 1.541117, 0.294441)",
        "(0.038160, 1.532733, 0.298554)",
        "(0.038219, 1.528452, 0.300387)",
        "(0.038272, 1.519525, 0.303582)",
        "(0.038263, 1.510162, 0.305951)",
        "(0.038333, 1.500351, 0.307633)",
        "(0.038621, 1.490262, 0.308943)",
        "(0.038706, 1.485184, 0.309528)",
        "(0.038133, 1.474455, 0.310248)",
        "(0.037570, 1.463504, 0.310634)",
        "(0.037843, 1.452965, 0.310942)",
        "(0.037691, 1.442052, 0.310690)",
        "(0.037376, 1.436241, 0.310174)",
        "(0.036832, 1.424438, 0.308801)",
        "(0.036973, 1.412843, 0.306850)",
        "(0.036819, 1.401166, 0.304668)",
        "(0.036661, 1.395266, 0.303416)",
        "(0.036400, 1.383582, 0.300876)",
        "(0.036071, 1.371973, 0.298158)",
        "(0.035834, 1.360706, 0.294839)",
        "(0.035543, 1.349584, 0.290926)",
        "(0.034966, 1.338512, 0.285734)",
        "(0.034734, 1.333060, 0.282908)",
        "(0.034703, 1.322745, 0.276578)",
        "(0.034787, 1.313068, 0.269452)",
        "(0.034544, 1.303990, 0.261944)",
        "(0.034634, 1.295900, 0.254038)",
        "(0.034657, 1.292157, 0.249736)",
        "(0.034506, 1.284914, 0.240492)",
        "(0.034507, 1.278550, 0.230880)",
        "(0.034670, 1.273221, 0.221175)",
        "(0.034527, 1.268540, 0.211024)",
        "(0.034456, 1.266568, 0.205751)",
        "(0.034314, 1.263224, 0.195318)",
        "(0.034279, 1.260781, 0.184903)",
        "(0.034049, 1.259100, 0.174577)",
        "(0.033839, 1.258314, 0.164315)",
        "(0.033787, 1.258091, 0.159157)",
        "(0.033714, 1.258107, 0.148805)",
        "(0.033726, 1.258997, 0.138629)",
        "(0.033695, 1.260905, 0.128933)",
        "(0.033803, 1.263582, 0.119332)",
        "(0.033969, 1.265271, 0.114617)",
        "(0.034257, 1.269260, 0.105655)",
        "(0.034403, 1.273933, 0.097115)",
        "(0.034645, 1.279405, 0.088974)",
        "(0.035080, 1.286045, 0.081469)",
        "(0.035298, 1.289612, 0.077919)",
        "(0.035798, 1.297282, 0.071364)",
        "(0.036093, 1.305515, 0.065679)",
        "(0.036164, 1.314245, 0.060738)",
        "(0.036057, 1.323672, 0.056590)",
        "(0.035944, 1.328538, 0.054717)",
        "(0.035605, 1.338565, 0.051515)",
        "(0.035295, 1.349237, 0.049056)",
        "(0.034635, 1.360323, 0.047009)",
        "(0.033932, 1.371543, 0.045183)",
        "(0.033574, 1.377188, 0.044393)",
        "(0.032800, 1.388683, 0.042989)",
        "(0.031949, 1.400381, 0.041737)",
        "(0.031354, 1.412526, 0.041027)",
        "(0.030836, 1.425080, 0.040903)",
        "(0.030546, 1.431230, 0.040836)",
        "(0.030443, 1.443691, 0.041192)",
        "(0.030628, 1.456398, 0.042283)",
        "(0.031046, 1.468751, 0.043423)",
        "(0.031584, 1.480681, 0.044746)",
        "(0.031830, 1.486611, 0.045546)",
        "(0.032460, 1.498234, 0.047462)",
        "(0.033140, 1.509647, 0.049894)",
        "(0.033719, 1.520930, 0.052905)",
        "(0.034250, 1.532015, 0.056552)",
        "(0.034599, 1.537506, 0.058529)",
        "(0.035499, 1.548217, 0.062790)",
        "(0.036356, 1.558472, 0.067456)",
        "(0.037569, 1.568481, 0.072937)",
        "(0.038895, 1.577867, 0.079084)",
        "(0.039450, 1.582389, 0.082265)",
        "(0.040261, 1.590941, 0.089113)",
        "(0.041023, 1.598972, 0.096685)",
        "(0.041755, 1.605967, 0.104625)",
        "(0.042201, 1.611893, 0.113273)",
        "(0.042507, 1.614854, 0.117822)",
        "(0.042835, 1.620261, 0.127460)",
        "(0.043094, 1.624949, 0.137684)",
        "(0.043209, 1.628737, 0.148392)",
        "(0.043217, 1.631753, 0.159475)",
        "(0.043286, 1.633175, 0.165094)",
        "(0.043518, 1.635401, 0.176413)",
        "(0.043836, 1.636765, 0.187667)",
        "(0.044413, 1.637312, 0.198872)",
        "(0.045191, 1.637093, 0.210284)",
        "(0.045600, 1.636926, 0.216098)",
        "(0.046480, 1.635553, 0.228075)",
        "(0.047171, 1.633141, 0.240011)",
        "(0.047407, 1.629133, 0.251607)",
        "(0.047472, 1.623682, 0.262770)",
        "(0.047502, 1.620609, 0.268129)",
        "(0.047281, 1.613539, 0.278383)",
        "(0.046595, 1.605551, 0.288123)",
        "(0.046504, 1.597081, 0.297274)",
        "(0.046413, 1.587948, 0.305635)",
        "(0.046341, 1.583360, 0.309674)",
        "(0.046368, 1.574141, 0.317301)",
        "(0.046329, 1.564598, 0.324145)",
        "(0.045972, 1.554449, 0.330027)",
        "(0.045781, 1.543941, 0.335092)",
        "(0.045854, 1.538702, 0.337372)",
        "(0.045843, 1.528271, 0.341465)",
        "(0.045110, 1.517610, 0.344800)",
        "(0.044438, 1.506706, 0.347336)",
        "(0.044053, 1.495689, 0.348851)",
        "(0.043776, 1.490103, 0.349204)",
        "(0.043185, 1.478658, 0.349372)",
        "(0.043219, 1.467026, 0.348402)",
        "(0.043397, 1.455611, 0.346494)",
        "(0.042528, 1.443824, 0.343918)",
        "(0.041945, 1.437649, 0.342223)",
        "(0.041018, 1.425137, 0.338539)",
        "(0.039759, 1.412760, 0.334501)",
        "(0.037911, 1.400442, 0.330224)",
        "(0.036527, 1.388425, 0.325712)",
        "(0.036028, 1.382586, 0.323232)",
        "(0.035239, 1.371071, 0.317910)",
        "(0.034247, 1.359580, 0.311938)",
        "(0.033309, 1.348219, 0.305436)",
        "(0.032290, 1.337171, 0.298599)",
        "(0.031664, 1.331886, 0.295087)",
        "(0.030432, 1.321624, 0.287776)",
        "(0.029528, 1.311869, 0.279545)",
        "(0.028960, 1.303102, 0.270457)",
        "(0.028588, 1.295459, 0.260950)",
        "(0.028455, 1.291977, 0.255963)",
        "(0.028226, 1.285291, 0.245428)",
        "(0.028105, 1.279107, 0.234092)",
        "(0.028525, 1.273971, 0.222239)",
        "(0.029041, 1.269238, 0.210228)",
        "(0.029276, 1.266981, 0.204089)",
        "(0.029664, 1.262671, 0.191904)",
        "(0.030134, 1.259070, 0.180112)",
        "(0.030776, 1.256273, 0.168496)",
        "(0.031378, 1.254110, 0.156824)",
        "(0.031685, 1.253294, 0.150898)",
        "(0.032215, 1.252298, 0.139394)",
        "(0.032915, 1.252274, 0.128050)",
        "(0.033806, 1.253582, 0.117143)",
        "(0.034772, 1.256003, 0.106669)",
        "(0.035172, 1.257453, 0.101584)",
        "(0.036105, 1.261010, 0.091925)",
        "(0.037039, 1.265722, 0.083304)",
        "(0.037872, 1.271094, 0.075336)",
        "(0.038814, 1.277507, 0.068417)",
        "(0.039228, 1.280798, 0.065106)",
        "(0.039831, 1.287747, 0.058978)",
        "(0.040442, 1.295137, 0.053547)",
        "(0.041243, 1.303272, 0.049099)",
        "(0.041788, 1.311690, 0.045307)",
        "(0.042065, 1.315991, 0.043571)",
        "(0.042649, 1.324793, 0.040488)",
        "(0.042856, 1.333707, 0.037773)",
        "(0.043141, 1.342916, 0.035541)",
        "(0.043245, 1.352666, 0.034040)",
        "(0.043143, 1.357581, 0.033326)",
        "(0.042954, 1.367497, 0.032046)",
        "(0.043095, 1.377800, 0.031185)",
        "(0.043058, 1.388218, 0.030488)",
        "(0.043118, 1.398803, 0.030130)",
        "(0.043058, 1.404125, 0.030119)",
        "(0.042653, 1.414822, 0.030155)",
        "(0.042158, 1.425288, 0.030071)",
        "(0.041674, 1.435740, 0.030028)",
        "(0.041423, 1.441079, 0.030084)",
        "(0.040769, 1.451624, 0.030213)",
        "(0.040505, 1.462711, 0.031003)",
        "(0.040316, 1.474017, 0.032066)",
        "(0.040125, 1.484943, 0.032923)",
        "(0.040382, 1.495914, 0.034241)",
        "(0.040651, 1.501483, 0.035092)",
        "(0.041089, 1.512408, 0.036991)",
        "(0.041577, 1.523070, 0.039332)",
        "(0.041974, 1.533419, 0.041947)",
        "(0.042256, 1.543273, 0.044697)",
        "(0.042564, 1.548153, 0.046361)",
        "(0.043167, 1.557903, 0.050078)",
        "(0.043369, 1.567264, 0.054313)",
        "(0.043960, 1.576561, 0.059502)",
        "(0.044571, 1.585666, 0.065392)",
        "(0.044749, 1.590045, 0.068395)",
        "(0.045073, 1.598414, 0.074898)",
        "(0.045925, 1.606707, 0.082100)",
        "(0.046834, 1.614885, 0.089873)",
        "(0.047972, 1.622798, 0.098245)",
        "(0.048605, 1.626576, 0.102655)",
        "(0.049911, 1.633823, 0.111691)",
        "(0.051395, 1.640730, 0.121288)",
        "(0.052844, 1.647164, 0.131405)",
        "(0.054363, 1.652978, 0.142068)",
        "(0.055111, 1.655733, 0.147484)",
        "(0.056786, 1.660822, 0.158557)",
        "(0.058309, 1.665053, 0.169935)",
        "(0.059912, 1.668659, 0.181548)",
        "(0.061715, 1.671677, 0.193368)",
        "(0.062509, 1.672922, 0.199281)",
        "(0.063653, 1.674791, 0.211279)",
        "(0.064932, 1.675908, 0.223572)",
        "(0.066373, 1.676540, 0.236027)",
        "(0.067687, 1.676409, 0.248533)",
        "(0.068410, 1.676004, 0.254831)",
        "(0.069830, 1.674573, 0.267397)",
        "(0.070893, 1.671908, 0.279713)",
        "(0.071859, 1.667986, 0.291871)",
        "(0.072813, 1.662983, 0.303926)",
        "(0.073205, 1.660118, 0.309854)",
        "(0.073714, 1.653183, 0.321459)",
        "(0.074218, 1.644598, 0.332514)",
        "(0.074762, 1.634457, 0.342862)",
        "(0.075499, 1.622551, 0.353207)",
        "(0.075743, 1.615816, 0.358336)",
        "(0.075836, 1.600464, 0.368286)",
        "(0.075087, 1.584056, 0.378306)",
        "(0.074203, 1.566837, 0.388187)",
        "(0.073713, 1.549210, 0.396929)",
        "(0.073411, 1.540493, 0.400964)",
        "(0.072599, 1.522681, 0.407678)",
        "(0.071945, 1.504951, 0.412774)",
        "(0.071608, 1.487876, 0.416449)",
        "(0.071131, 1.471428, 0.418622)",
        "(0.070763, 1.463195, 0.419337)",
        "(0.070253, 1.447326, 0.419668)",
        "(0.070213, 1.432458, 0.419039)",
        "(0.070029, 1.418215, 0.417093)",
        "(0.068686, 1.403732, 0.414129)",
        "(0.068010, 1.396564, 0.412274)",
        "(0.067278, 1.382828, 0.407823)",
        "(0.066553, 1.369726, 0.402833)",
        "(0.064823, 1.356568, 0.397819)",
        "(0.063147, 1.343715, 0.392483)",
        "(0.062499, 1.337458, 0.389444)",
        "(0.061317, 1.325474, 0.382316)",
        "(0.059796, 1.313735, 0.374085)",
        "(0.058392, 1.302597, 0.365313)",
        "(0.056556, 1.291908, 0.355919)",
        "(0.055581, 1.286706, 0.350945)",
        "(0.053738, 1.276643, 0.340259)",
        "(0.051937, 1.267336, 0.328935)",
        "(0.049995, 1.258675, 0.316799)",
        "(0.048217, 1.250796, 0.303813)",
        "(0.047374, 1.247115, 0.297306)",
        "(0.045744, 1.240529, 0.284384)",
        "(0.044258, 1.234873, 0.271271)",
        "(0.043250, 1.229954, 0.256772)",
        "(0.043127, 1.228215, 0.249368)",
        "(0.042946, 1.225254, 0.235165)",
        "(0.043101, 1.223072, 0.221301)",
        "(0.043545, 1.221227, 0.207910)",
        "(0.043903, 1.219612, 0.195190)",
        "(0.044126, 1.218536, 0.183180)",
        "(0.044286, 1.218190, 0.177311)",
        "(0.044587, 1.217760, 0.165630)",
        "(0.044740, 1.217571, 0.153971)",
        "(0.044986, 1.218377, 0.142938)",
        "(0.045340, 1.220456, 0.132844)",
        "(0.045395, 1.221588, 0.127941)",
        "(0.045398, 1.224645, 0.118810)",
        "(0.045268, 1.228885, 0.110569)",
        "(0.045195, 1.234267, 0.103020)",
        "(0.045046, 1.240542, 0.096223)",
        "(0.044938, 1.243987, 0.093142)",
        "(0.044705, 1.251337, 0.087498)",
        "(0.044255, 1.259215, 0.082423)",
        "(0.043789, 1.267714, 0.077866)",
        "(0.043618, 1.277187, 0.073933)",
        "(0.043525, 1.281929, 0.071941)",
        "(0.043378, 1.291716, 0.068297)",
        "(0.043030, 1.301891, 0.065502)",
        "(0.042584, 1.312193, 0.063169)",
        "(0.042031, 1.322558, 0.061281)",
        "(0.041714, 1.327758, 0.060483)",
        "(0.041175, 1.338339, 0.059125)",
        "(0.040483, 1.348649, 0.057794)",
        "(0.039619, 1.358907, 0.056769)",
        "(0.038729, 1.368969, 0.055941)",
        "(0.038363, 1.374106, 0.055730)",
        "(0.037800, 1.384622, 0.055361)",
        "(0.037197, 1.394813, 0.054528)",
        "(0.036985, 1.405090, 0.053794)",
        "(0.036862, 1.415884, 0.053497)",
        "(0.036699, 1.421224, 0.053345)",
        "(0.036684, 1.431986, 0.053202)",
        "(0.036930, 1.442858, 0.053303)",
        "(0.037239, 1.453863, 0.053600)",
        "(0.037628, 1.464955, 0.054317)",
        "(0.037865, 1.470526, 0.054829)",
        "(0.038473, 1.481440, 0.055879)",
        "(0.039121, 1.491808, 0.056960)",
        "(0.039903, 1.502165, 0.058661)",
        "(0.040512, 1.512316, 0.060971)",
        "(0.040844, 1.517294, 0.062297)",
        "(0.041531, 1.526970, 0.065289)",
        "(0.042149, 1.536047, 0.068407)",
        "(0.042907, 1.544909, 0.071902)",
        "(0.043770, 1.553412, 0.075734)",
        "(0.044266, 1.557588, 0.077682)",
        "(0.045295, 1.565656, 0.081766)",
        "(0.045992, 1.573179, 0.086119)",
        "(0.046809, 1.580445, 0.091024)",
        "(0.047503, 1.587350, 0.096212)",
        "(0.047801, 1.590636, 0.098878)",
        "(0.048481, 1.596900, 0.104475)",
        "(0.049135, 1.602884, 0.110446)",
        "(0.049749, 1.608667, 0.116899)",
        "(0.050332, 1.613928, 0.123835)",
        "(0.050456, 1.616362, 0.127410)",
        "(0.050373, 1.620764, 0.134847)",
        "(0.049835, 1.624308, 0.142461)",
        "(0.049036, 1.626848, 0.149989)",
        "(0.048132, 1.628756, 0.157700)",
        "(0.047664, 1.629588, 0.161710)",
        "(0.046900, 1.631040, 0.170183)",
        "(0.046106, 1.632209, 0.179416)",
        "(0.045236, 1.633058, 0.189010)",
        "(0.044650, 1.633473, 0.199038)",
        "(0.044625, 1.633620, 0.204272)",
        "(0.044995, 1.633906, 0.215236)",
        "(0.045879, 1.633991, 0.226761)",
        "(0.046986, 1.633241, 0.238368)",
        "(0.048383, 1.631464, 0.249997)",
        "(0.049290, 1.630498, 0.255868)",
        "(0.051138, 1.628020, 0.267804)",
        "(0.052603, 1.624380, 0.279608)",
        "(0.054073, 1.619630, 0.290857)",
        "(0.056014, 1.614242, 0.301038)",
        "(0.057029, 1.611214, 0.305657)",
        "(0.058701, 1.604530, 0.314602)",
        "(0.060251, 1.596781, 0.322424)",
        "(0.061400, 1.588266, 0.329276)",
        "(0.062245, 1.578848, 0.335403)",
        "(0.062825, 1.573975, 0.338280)",
        "(0.064069, 1.563900, 0.343592)",
        "(0.064578, 1.553277, 0.348376)",
        "(0.064900, 1.541844, 0.352393)",
        "(0.066306, 1.530349, 0.355650)",
        "(0.066918, 1.524635, 0.357011)",
        "(0.066856, 1.512444, 0.358813)",
        "(0.066345, 1.499357, 0.359426)",
        "(0.066618, 1.486392, 0.359201)",
        "(0.065817, 1.473565, 0.358805)",
        "(0.065302, 1.467162, 0.358484)",
        "(0.064447, 1.454476, 0.357438)",
        "(0.064021, 1.442248, 0.355916)",
        "(0.063601, 1.430293, 0.353976)",
        "(0.062857, 1.418191, 0.351565)",
        "(0.062438, 1.412030, 0.350208)",
        "(0.062061, 1.399869, 0.347088)",
        "(0.061952, 1.388092, 0.343766)",
        "(0.061407, 1.376393, 0.340105)",
        "(0.060312, 1.364321, 0.336214)",
        "(0.059919, 1.358418, 0.334214)",
        "(0.059538, 1.347615, 0.330108)",
        "(0.058733, 1.336382, 0.325273)",
        "(0.057819, 1.325507, 0.319782)",
        "(0.057238, 1.315344, 0.313633)",
        "(0.056952, 1.310549, 0.310483)",
        "(0.056341, 1.301626, 0.303798)",
        "(0.055262, 1.292946, 0.296757)",
        "(0.054104, 1.284633, 0.288540)",
        "(0.052672, 1.276515, 0.279066)",
        "(0.051949, 1.272570, 0.273954)",
        "(0.050370, 1.265125, 0.263073)",
        "(0.048366, 1.258266, 0.251530)",
        "(0.046506, 1.252509, 0.239472)",
        "(0.045104, 1.248010, 0.227118)",
        "(0.044491, 1.246017, 0.220994)",
        "(0.043462, 1.242937, 0.208829)",
        "(0.042353, 1.240598, 0.196724)",
        "(0.041453, 1.239110, 0.184593)",
        "(0.040879, 1.238760, 0.172757)",
        "(0.040609, 1.238853, 0.167061)",
        "(0.040016, 1.239643, 0.156164)",
        "(0.039412, 1.241124, 0.145838)",
        "(0.038902, 1.243191, 0.135863)",
        "(0.038325, 1.245899, 0.126267)",
        "(0.038001, 1.247485, 0.121649)",
        "(0.037436, 1.251481, 0.112959)",
        "(0.036824, 1.256129, 0.104614)",
        "(0.036340, 1.261702, 0.096744)",
        "(0.036144, 1.268059, 0.089319)",
        "(0.036120, 1.271443, 0.085742)",
        "(0.036206, 1.278744, 0.079025)",
        "(0.036485, 1.286571, 0.072871)",
        "(0.036822, 1.294672, 0.067196)",
        "(0.037136, 1.303156, 0.062119)",
        "(0.037336, 1.307463, 0.059710)",
        "(0.037664, 1.316352, 0.055563)",
        "(0.037857, 1.325290, 0.051861)",
        "(0.038160, 1.334469, 0.048696)",
        "(0.038552, 1.343812, 0.046191)",
        "(0.038780, 1.348473, 0.045003)",
        "(0.039382, 1.357830, 0.042834)",
        "(0.040029, 1.367118, 0.040800)",
        "(0.040706, 1.376614, 0.039313)",
        "(0.041177, 1.386211, 0.038142)",
        "(0.041347, 1.391044, 0.037637)",
        "(0.041602, 1.400737, 0.036866)",
        "(0.041759, 1.410466, 0.036201)",
        "(0.041808, 1.420235, 0.035642)",
        "(0.041999, 1.430317, 0.035427)",
        "(0.042146, 1.435506, 0.035477)",
        "(0.042475, 1.446048, 0.035792)",
        "(0.043085, 1.456751, 0.036298)",
        "(0.043947, 1.467316, 0.036733)",
        "(0.044919, 1.477827, 0.037348)",
        "(0.045455, 1.483090, 0.037799)",
        "(0.046442, 1.493454, 0.038874)",
        "(0.047216, 1.503643, 0.040126)",
        "(0.048067, 1.513751, 0.041449)",
        "(0.048621, 1.518752, 0.042207)",
        "(0.049742, 1.528824, 0.043970)",
        "(0.050491, 1.538636, 0.045863)",
        "(0.051203, 1.548204, 0.047879)",
        "(0.052128, 1.557818, 0.050506)",
        "(0.053001, 1.567388, 0.053689)",
        "(0.053412, 1.572097, 0.055408)",
        "(0.054131, 1.581249, 0.059181)",
        "(0.054739, 1.589909, 0.063394)",
        "(0.055440, 1.598302, 0.068116)",
        "(0.056234, 1.606166, 0.073274)",
        "(0.056612, 1.609929, 0.076002)",
        "(0.057452, 1.617096, 0.081874)",
        "(0.058066, 1.623577, 0.088212)",
        "(0.059014, 1.629553, 0.095353)",
        "(0.060134, 1.635183, 0.103145)",
        "(0.060674, 1.637810, 0.107219)",
        "(0.061801, 1.642564, 0.115812)",
        "(0.062796, 1.646794, 0.125024)",
        "(0.063699, 1.650628, 0.134931)",
        "(0.064488, 1.653896, 0.145463)",
        "(0.064766, 1.655314, 0.150789)",
        "(0.065344, 1.657678, 0.161747)",
        "(0.066133, 1.659616, 0.173245)",
        "(0.066943, 1.660900, 0.185366)",
        "(0.067783, 1.661581, 0.197747)",
        "(0.068290, 1.661808, 0.204059)",
        "(0.069772, 1.661795, 0.216864)",
        "(0.071430, 1.660712, 0.229855)",
        "(0.073049, 1.658497, 0.242807)",
        "(0.074503, 1.654911, 0.255538)",
        "(0.075120, 1.652757, 0.261847)",
        "(0.076057, 1.647386, 0.274320)",
        "(0.076613, 1.640827, 0.286595)",
        "(0.077281, 1.633235, 0.298641)",
        "(0.078359, 1.624852, 0.310164)",
        "(0.079060, 1.620409, 0.315737)",
        "(0.081076, 1.611263, 0.326699)",
        "(0.083969, 1.602053, 0.337577)",
        "(0.087463, 1.592388, 0.347468)",
        "(0.089683, 1.581090, 0.355488)",
        "(0.090303, 1.574926, 0.359070)",
        "(0.090909, 1.561889, 0.365290)",
        "(0.090994, 1.548644, 0.370629)",
        "(0.090375, 1.534884, 0.374808)",
        "(0.089614, 1.521035, 0.378059)",
        "(0.088936, 1.514050, 0.379369)",
        "(0.087441, 1.500023, 0.381063)",
        "(0.086444, 1.486123, 0.381591)",
        "(0.085479, 1.472512, 0.381507)",
        "(0.084827, 1.465947, 0.381046)",
        "(0.082906, 1.452778, 0.379669)",
        "(0.081175, 1.439810, 0.377641)",
        "(0.079703, 1.427260, 0.374935)",
        "(0.077862, 1.415131, 0.371709)",
        "(0.075728, 1.403249, 0.367868)",
        "(0.074663, 1.397337, 0.365685)",
        "(0.072692, 1.385692, 0.360837)",
        "(0.070920, 1.374393, 0.355624)",
        "(0.068963, 1.363364, 0.349844)",
        "(0.067102, 1.352595, 0.344252)",
        "(0.066435, 1.347518, 0.341663)",
        "(0.065401, 1.337637, 0.336437)",
        "(0.064083, 1.327819, 0.330348)",
        "(0.062418, 1.317909, 0.323635)",
        "(0.060836, 1.308356, 0.316604)",
        "(0.060118, 1.303803, 0.313048)",
        "(0.058913, 1.295291, 0.305810)",
        "(0.057817, 1.287430, 0.298381)",
        "(0.056737, 1.280169, 0.290689)",
        "(0.055863, 1.273637, 0.282472)",
        "(0.055535, 1.270576, 0.278196)",
        "(0.055034, 1.264834, 0.269128)",
        "(0.054284, 1.259308, 0.259480)",
        "(0.053846, 1.254487, 0.249198)",
        "(0.053703, 1.250514, 0.238228)",
        "(0.053615, 1.248638, 0.232657)",
        "(0.053443, 1.245315, 0.221386)",
        "(0.053487, 1.242920, 0.210273)",
        "(0.053994, 1.241573, 0.199027)",
        "(0.054818, 1.240611, 0.187146)",
        "(0.055353, 1.240322, 0.181409)",
        "(0.056534, 1.240638, 0.170860)",
        "(0.057715, 1.241857, 0.160926)",
        "(0.059213, 1.243808, 0.150647)",
        "(0.060846, 1.246649, 0.140280)",
        "(0.061678, 1.248471, 0.135347)",
        "(0.063428, 1.253277, 0.126006)",
        "(0.065368, 1.258943, 0.116695)",
        "(0.067280, 1.265396, 0.107938)",
        "(0.069229, 1.272746, 0.100067)",
        "(0.070201, 1.276564, 0.096322)",
        "(0.072048, 1.284468, 0.089044)",
        "(0.073718, 1.292638, 0.082387)",
        "(0.075418, 1.301418, 0.076717)",
        "(0.077203, 1.310712, 0.071878)",
        "(0.078124, 1.315502, 0.069686)",
        "(0.079715, 1.325419, 0.066200)",
        "(0.080875, 1.335668, 0.063838)",
        "(0.081534, 1.346364, 0.062655)",
        "(0.082282, 1.357381, 0.061876)",
        "(0.082645, 1.362845, 0.061504)",
        "(0.083335, 1.373581, 0.060672)",
        "(0.083835, 1.384267, 0.059897)",
        "(0.084047, 1.395119, 0.059327)",
        "(0.083937, 1.405899, 0.058644)",
        "(0.083917, 1.411297, 0.058324)",
        "(0.084137, 1.422499, 0.058164)",
        "(0.084526, 1.434018, 0.058369)",
        "(0.084733, 1.445327, 0.058617)",
        "(0.084782, 1.456653, 0.059063)",
        "(0.084817, 1.462312, 0.059384)",
        "(0.084816, 1.473854, 0.060661)",
        "(0.085023, 1.485804, 0.062445)",
        "(0.084984, 1.497373, 0.064080)",
        "(0.084776, 1.508338, 0.065897)",
        "(0.084743, 1.513819, 0.066910)",
        "(0.084763, 1.524420, 0.069196)",
        "(0.084730, 1.534418, 0.071791)",
        "(0.084748, 1.543960, 0.074863)",
        "(0.084844, 1.548528, 0.076607)",
        "(0.084984, 1.557598, 0.080615)",
        "(0.085616, 1.566705, 0.085306)",
        "(0.086719, 1.575866, 0.090809)",
        "(0.087734, 1.584713, 0.096903)",
        "(0.088919, 1.593467, 0.103751)",
        "(0.089557, 1.597768, 0.107446)",
        "(0.090942, 1.606130, 0.115347)",
        "(0.092269, 1.613901, 0.123762)",
        "(0.093558, 1.621184, 0.133031)",
        "(0.094911, 1.628082, 0.143050)",
        "(0.095571, 1.631305, 0.148285)",
        "(0.097059, 1.637252, 0.159362)",
        "(0.098940, 1.642613, 0.171161)",
        "(0.100791, 1.647134, 0.183406)",
        "(0.102200, 1.650813, 0.195660)",
        "(0.102830, 1.652364, 0.201813)",
        "(0.104177, 1.654855, 0.214200)",
        "(0.105574, 1.656468, 0.226301)",
        "(0.106716, 1.657218, 0.238201)",
        "(0.107957, 1.657209, 0.250149)",
        "(0.108539, 1.656931, 0.256121)",
        "(0.109375, 1.655436, 0.267822)",
        "(0.109924, 1.652888, 0.279204)",
        "(0.110758, 1.649428, 0.290296)",
        "(0.111328, 1.645236, 0.300948)",
        "(0.111513, 1.642882, 0.306175)",
        "(0.111737, 1.637393, 0.316319)",
        "(0.111770, 1.631013, 0.326022)",
        "(0.111503, 1.624014, 0.335131)",
        "(0.111237, 1.616565, 0.344017)",
        "(0.111258, 1.612654, 0.348294)",
        "(0.111165, 1.604243, 0.356278)",
        "(0.110242, 1.594980, 0.363510)",
        "(0.109401, 1.585195, 0.370223)",
        "(0.109183, 1.580101, 0.373341)",
        "(0.108852, 1.569429, 0.378917)",
        "(0.107841, 1.558375, 0.384086)",
        "(0.106723, 1.546730, 0.388909)",
        "(0.105812, 1.534485, 0.393316)",
        "(0.103912, 1.521557, 0.396801)",
        "(0.102628, 1.514749, 0.398164)",
        "(0.100224, 1.500744, 0.399886)",
        "(0.098367, 1.486784, 0.400921)",
        "(0.096604, 1.472810, 0.401438)",
        "(0.094805, 1.458723, 0.401480)",
        "(0.093901, 1.451540, 0.401323)",
        "(0.092521, 1.437130, 0.400342)",
        "(0.091219, 1.422729, 0.398468)",
        "(0.089375, 1.408159, 0.395901)",
        "(0.088535, 1.400905, 0.394391)",
        "(0.087326, 1.386905, 0.391198)",
        "(0.086022, 1.373515, 0.387461)",
        "(0.084383, 1.359951, 0.382737)",
        "(0.083360, 1.346826, 0.376811)",
        "(0.082234, 1.334019, 0.369985)",
        "(0.081366, 1.327566, 0.366030)",
        "(0.079826, 1.314970, 0.357615)",
        "(0.078837, 1.302929, 0.348360)",
        "(0.077436, 1.290543, 0.337686)",
        "(0.075860, 1.278130, 0.325909)",
        "(0.075297, 1.272339, 0.319950)",
        "(0.074674, 1.262412, 0.308486)",
        "(0.074144, 1.254123, 0.297381)",
        "(0.073704, 1.246644, 0.286067)",
        "(0.073554, 1.239939, 0.274454)",
        "(0.073579, 1.237050, 0.268638)",
        "(0.073822, 1.232220, 0.256907)",
        "(0.073782, 1.227764, 0.244969)",
        "(0.073566, 1.223982, 0.233049)",
        "(0.073124, 1.221260, 0.221680)",
        "(0.072805, 1.220316, 0.216151)",
        "(0.071978, 1.219213, 0.205195)",
        "(0.070948, 1.218817, 0.194070)",
        "(0.069901, 1.219220, 0.182967)",
        "(0.068681, 1.220466, 0.172099)",
        "(0.068053, 1.221326, 0.166678)",
        "(0.066887, 1.223735, 0.155847)",
        "(0.065978, 1.227131, 0.145140)",
        "(0.065181, 1.231138, 0.134599)",
        "(0.064407, 1.235599, 0.124110)",
        "(0.064095, 1.237994, 0.118877)",
        "(0.063817, 1.243414, 0.108593)",
        "(0.063725, 1.249645, 0.098882)",
        "(0.063516, 1.256849, 0.090034)",
        "(0.063219, 1.264895, 0.082006)",
        "(0.063051, 1.269133, 0.078188)",
        "(0.062794, 1.278117, 0.071013)",
        "(0.062837, 1.287800, 0.064438)",
        "(0.062753, 1.297981, 0.058787)",
        "(0.062595, 1.308753, 0.054060)",
        "(0.062493, 1.314335, 0.051962)",
        "(0.062353, 1.325817, 0.048288)",
        "(0.062260, 1.337611, 0.045364)",
        "(0.062170, 1.349761, 0.043293)",
        "(0.061978, 1.361881, 0.041643)",
        "(0.061906, 1.367947, 0.040953)",
        "(0.061817, 1.380372, 0.040158)",
        "(0.061750, 1.393167, 0.039979)",
        "(0.061526, 1.405724, 0.039952)",
        "(0.061477, 1.418419, 0.040329)",
        "(0.061525, 1.424865, 0.040662)",
        "(0.061633, 1.437687, 0.041530)",
        "(0.061981, 1.450606, 0.042823)",
        "(0.062387, 1.463767, 0.044710)",
        "(0.062746, 1.476783, 0.046834)",
        "(0.063042, 1.483281, 0.047975)",
        "(0.063671, 1.496218, 0.050507)",
        "(0.064213, 1.508901, 0.053245)",
        "(0.064999, 1.521403, 0.056416)",
        "(0.065544, 1.527725, 0.058178)",
        "(0.067020, 1.540373, 0.062016)",
        "(0.068555, 1.552378, 0.065932)",
        "(0.070278, 1.564117, 0.070260)",
        "(0.071928, 1.575444, 0.074966)",
        "(0.073732, 1.586357, 0.080073)",
        "(0.074623, 1.591655, 0.082851)",
        "(0.076284, 1.601851, 0.088886)",
        "(0.077911, 1.611534, 0.095434)",
        "(0.079751, 1.620851, 0.102447)",
        "(0.081706, 1.629661, 0.110100)",
        "(0.082758, 1.633794, 0.114262)",
        "(0.085159, 1.641802, 0.122987)",
        "(0.087350, 1.648968, 0.132445)",
        "(0.088943, 1.655188, 0.142315)",
        "(0.089626, 1.657847, 0.147460)",
        "(0.090911, 1.662523, 0.157959)",
        "(0.091984, 1.666418, 0.168700)",
        "(0.093200, 1.669473, 0.180081)",
        "(0.094579, 1.671899, 0.192048)",
        "(0.095184, 1.672571, 0.198297)",
        "(0.096221, 1.673669, 0.210726)",
        "(0.097012, 1.673634, 0.223454)",
        "(0.097886, 1.672771, 0.236486)",
        "(0.099011, 1.671294, 0.249694)",
        "(0.100323, 1.668855, 0.262762)",
        "(0.100988, 1.667358, 0.269243)",
        "(0.102325, 1.663534, 0.281936)",
        "(0.103415, 1.658463, 0.294154)",
        "(0.104190, 1.652091, 0.305626)",
        "(0.104472, 1.648533, 0.311102)",
        "(0.105062, 1.640832, 0.321524)",
        "(0.105516, 1.632312, 0.331420)",
        "(0.105797, 1.622850, 0.340857)",
        "(0.105779, 1.612317, 0.349596)",
        "(0.105155, 1.600666, 0.357428)",
        "(0.104907, 1.594561, 0.361009)",
        "(0.104695, 1.582223, 0.367448)",
        "(0.103787, 1.569358, 0.373326)",
        "(0.102631, 1.555820, 0.378541)",
        "(0.101357, 1.541871, 0.383260)",
        "(0.100682, 1.534969, 0.385472)",
        "(0.099213, 1.521071, 0.389284)",
        "(0.097738, 1.507115, 0.392365)",
        "(0.096462, 1.493448, 0.394555)",
        "(0.095227, 1.479841, 0.395862)",
        "(0.094675, 1.472995, 0.396159)",
        "(0.093888, 1.459393, 0.396075)",
        "(0.093269, 1.446366, 0.395577)",
        "(0.092560, 1.433697, 0.394623)",
        "(0.092280, 1.421074, 0.392772)",
        "(0.092111, 1.414802, 0.391508)",
        "(0.091129, 1.402483, 0.388661)",
        "(0.090098, 1.390678, 0.385516)",
        "(0.088802, 1.379139, 0.381692)",
        "(0.087284, 1.368033, 0.377206)",
        "(0.086566, 1.362795, 0.374845)",
        "(0.085397, 1.353155, 0.369802)",
        "(0.084365, 1.344132, 0.364169)",
        "(0.083078, 1.335505, 0.358051)",
        "(0.082428, 1.327491, 0.351442)",
        "(0.082202, 1.323634, 0.347995)",
        "(0.081547, 1.316240, 0.340774)",
        "(0.080808, 1.309230, 0.333320)",
        "(0.080266, 1.302749, 0.325540)",
        "(0.079456, 1.296209, 0.317298)",
        "(0.079018, 1.292968, 0.313040)",
        "(0.078162, 1.286725, 0.304285)",
        "(0.077379, 1.280896, 0.295230)",
        "(0.076569, 1.275580, 0.285820)",
        "(0.075800, 1.270616, 0.276207)",
        "(0.075441, 1.268311, 0.271340)",
        "(0.074607, 1.264189, 0.261500)",
        "(0.073572, 1.260719, 0.251462)",
        "(0.072621, 1.258040, 0.241041)",
        "(0.071574, 1.256087, 0.230389)",
        "(0.071090, 1.255444, 0.224995)",
        "(0.070316, 1.254955, 0.213965)",
        "(0.069446, 1.255240, 0.202714)",
        "(0.068547, 1.256650, 0.191333)",
        "(0.067700, 1.258953, 0.179835)",
        "(0.067320, 1.260537, 0.174182)",
        "(0.066626, 1.264818, 0.163152)",
        "(0.065759, 1.270091, 0.152578)",
        "(0.065224, 1.276717, 0.142601)",
        "(0.064484, 1.284229, 0.133350)",
        "(0.064168, 1.288487, 0.129113)",
        "(0.063426, 1.297898, 0.121509)",
        "(0.062645, 1.307978, 0.114446)",
        "(0.062216, 1.313241, 0.111063)",
        "(0.061397, 1.323645, 0.104257)",
        "(0.060967, 1.334836, 0.098162)",
        "(0.060786, 1.346503, 0.092480)",
        "(0.060696, 1.358435, 0.087092)",
        "(0.060534, 1.370408, 0.082043)",
        "(0.060431, 1.382714, 0.077491)",
        "(0.060431, 1.388945, 0.075369)",
        "(0.060820, 1.401793, 0.071733)",
        "(0.061371, 1.414826, 0.068307)",
        "(0.061609, 1.427740, 0.065130)",
        "(0.062056, 1.441005, 0.062774)",
        "(0.062268, 1.447596, 0.061754)",
        "(0.062812, 1.460550, 0.059919)",
        "(0.063795, 1.473569, 0.058614)",
        "(0.064396, 1.486145, 0.057755)",
        "(0.065071, 1.498596, 0.057350)",
        "(0.065457, 1.504747, 0.057341)",
        "(0.066246, 1.516792, 0.057639)",
        "(0.066931, 1.528091, 0.058022)",
        "(0.067825, 1.539116, 0.058808)",
        "(0.068407, 1.549662, 0.059770)",
        "(0.068742, 1.554771, 0.060343)",
        "(0.069656, 1.564681, 0.061899)",
        "(0.070476, 1.574212, 0.063960)",
        "(0.071211, 1.583325, 0.066729)",
        "(0.072069, 1.592309, 0.070259)",
        "(0.072570, 1.596805, 0.072325)",
        "(0.073526, 1.605530, 0.077276)",
        "(0.074021, 1.613701, 0.083029)",
        "(0.074233, 1.621511, 0.089530)",
        "(0.074095, 1.628950, 0.096997)",
        "(0.074165, 1.632602, 0.101026)",
        "(0.074600, 1.639642, 0.109630)",
        "(0.075056, 1.646149, 0.118660)",
        "(0.075792, 1.652356, 0.128798)",
        "(0.076833, 1.658165, 0.139734)",
        "(0.077427, 1.660872, 0.145428)",
        "(0.078821, 1.665809, 0.157652)",
        "(0.080494, 1.670089, 0.170831)",
        "(0.082071, 1.673074, 0.184627)",
        "(0.083681, 1.674770, 0.198819)",
        "(0.084286, 1.675302, 0.205947)",
        "(0.085009, 1.675210, 0.220298)",
        "(0.085881, 1.674109, 0.234872)",
        "(0.087740, 1.672564, 0.249484)",
        "(0.088943, 1.669851, 0.264063)",
        "(0.089621, 1.668138, 0.271299)",
        "(0.091650, 1.664042, 0.285572)",
        "(0.093468, 1.659387, 0.299389)",
        "(0.094670, 1.653258, 0.312180)",
        "(0.095375, 1.645305, 0.323602)",
        "(0.095722, 1.640984, 0.328849)",
        "(0.096352, 1.631724, 0.338286)",
        "(0.096734, 1.621875, 0.347034)",
        "(0.097271, 1.611583, 0.354907)",
        "(0.097641, 1.601102, 0.362071)",
        "(0.097589, 1.595691, 0.365447)",
        "(0.097521, 1.584562, 0.371668)",
        "(0.097927, 1.573423, 0.377569)",
        "(0.097880, 1.562016, 0.382747)",
        "(0.097211, 1.550031, 0.387528)",
        "(0.096726, 1.543972, 0.390187)",
        "(0.096100, 1.532005, 0.395414)",
        "(0.095606, 1.519807, 0.399462)",
        "(0.094676, 1.506591, 0.402546)",
        "(0.094651, 1.493234, 0.404611)",
        "(0.094562, 1.486488, 0.405305)",
        "(0.093692, 1.472371, 0.405802)",
        "(0.093129, 1.457998, 0.405557)",
        "(0.092998, 1.444236, 0.405327)",
        "(0.091881, 1.430656, 0.404860)",
        "(0.091106, 1.423842, 0.404354)",
        "(0.089546, 1.410532, 0.402686)",
        "(0.088166, 1.397958, 0.400178)",
        "(0.086520, 1.385920, 0.396681)",
        "(0.084830, 1.374119, 0.392040)",
        "(0.084097, 1.368399, 0.389465)",
        "(0.083099, 1.357699, 0.384001)",
        "(0.082163, 1.347588, 0.378127)",
        "(0.080697, 1.337483, 0.371349)",
        "(0.079358, 1.327492, 0.363946)",
        "(0.078970, 1.322771, 0.360218)",
        "(0.078160, 1.313704, 0.352601)",
        "(0.076786, 1.304278, 0.343898)",
        "(0.075575, 1.294867, 0.334357)",
        "(0.074927, 1.285892, 0.324409)",
        "(0.074564, 1.281520, 0.319385)",
        "(0.073565, 1.273060, 0.309102)",
        "(0.072363, 1.265067, 0.298589)",
        "(0.071049, 1.257369, 0.287168)",
        "(0.069634, 1.250281, 0.275053)",
        "(0.068970, 1.247094, 0.268873)",
        "(0.067804, 1.241583, 0.256082)",
        "(0.066778, 1.237068, 0.242759)",
        "(0.065831, 1.233941, 0.229273)",
        "(0.065204, 1.232108, 0.215919)",
        "(0.064952, 1.231557, 0.209337)",
        "(0.064386, 1.231518, 0.196549)",
        "(0.063755, 1.232798, 0.184159)",
        "(0.063203, 1.235038, 0.172006)",
        "(0.062556, 1.238184, 0.160413)",
        "(0.062157, 1.240221, 0.154891)",
        "(0.061199, 1.245179, 0.144276)",
        "(0.060371, 1.251138, 0.134103)",
        "(0.059427, 1.258082, 0.124605)",
        "(0.058423, 1.265814, 0.115717)",
        "(0.058043, 1.269961, 0.111472)",
        "(0.057262, 1.278920, 0.103859)",
        "(0.056271, 1.288822, 0.097668)",
        "(0.055326, 1.299235, 0.092173)",
        "(0.054222, 1.309729, 0.087177)",
        "(0.053620, 1.315021, 0.084859)",
        "(0.052339, 1.326026, 0.080952)",
        "(0.051113, 1.337530, 0.077603)",
        "(0.049658, 1.349467, 0.074875)",
        "(0.048070, 1.361760, 0.072513)",
        "(0.047335, 1.368127, 0.071461)",
        "(0.046468, 1.381506, 0.069690)",
        "(0.045680, 1.394821, 0.067888)",
        "(0.045496, 1.408340, 0.066107)",
        "(0.045560, 1.421856, 0.064426)",
        "(0.045569, 1.428553, 0.063564)",
        "(0.045463, 1.441603, 0.061927)",
        "(0.045675, 1.454623, 0.060841)",
        "(0.046320, 1.467120, 0.060105)",
        "(0.046592, 1.473503, 0.059691)",
        "(0.047170, 1.486229, 0.059175)",
        "(0.047751, 1.498477, 0.059002)",
        "(0.048373, 1.509823, 0.058638)",
        "(0.049438, 1.520823, 0.058667)",
        "(0.050415, 1.531494, 0.058849)",
        "(0.050825, 1.536623, 0.058982)",
        "(0.051695, 1.546613, 0.059554)",
        "(0.052432, 1.556255, 0.060446)",
        "(0.053285, 1.565914, 0.062120)",
        "(0.054483, 1.575520, 0.064272)",
        "(0.055059, 1.580110, 0.065463)",
        "(0.056283, 1.589123, 0.068225)",
        "(0.057422, 1.597871, 0.071762)",
        "(0.058742, 1.606375, 0.076203)",
        "(0.059511, 1.610498, 0.078850)",
        "(0.060951, 1.618440, 0.084486)",
        "(0.062458, 1.625892, 0.091109)",
        "(0.064044, 1.632934, 0.098936)",
        "(0.065763, 1.639403, 0.107525)",
        "(0.067056, 1.645039, 0.116740)",
        "(0.067646, 1.647512, 0.121576)",
        "(0.068860, 1.651888, 0.131966)",
        "(0.069842, 1.655650, 0.143259)",
        "(0.070774, 1.658800, 0.155255)",
        "(0.071742, 1.661308, 0.168013)",
        "(0.072077, 1.662276, 0.174556)",
        "(0.072711, 1.663572, 0.188069)",
        "(0.073611, 1.664338, 0.202155)",
        "(0.074339, 1.664339, 0.216525)",
        "(0.074821, 1.663424, 0.230731)",
        "(0.075237, 1.662736, 0.237800)",
        "(0.076189, 1.660780, 0.251775)",
        "(0.076786, 1.657714, 0.265313)",
        "(0.077447, 1.653929, 0.278515)",
        "(0.078262, 1.649297, 0.291158)",
        "(0.078585, 1.646643, 0.297168)",
        "(0.079170, 1.640387, 0.308314)",
        "(0.080201, 1.633394, 0.318559)",
        "(0.080774, 1.625809, 0.328858)",
        "(0.081045, 1.617432, 0.338510)",
        "(0.081069, 1.612863, 0.343002)",
        "(0.080611, 1.602903, 0.351335)",
        "(0.080255, 1.592556, 0.358873)",
        "(0.079708, 1.582070, 0.365883)",
        "(0.079179, 1.571153, 0.372013)",
        "(0.079034, 1.565642, 0.374837)",
        "(0.078915, 1.554697, 0.379907)",
        "(0.078082, 1.543544, 0.384386)",
        "(0.076869, 1.531908, 0.388097)",
        "(0.076298, 1.520133, 0.391030)",
        "(0.076317, 1.514384, 0.392226)",
        "(0.076201, 1.502908, 0.394151)",
        "(0.075796, 1.490782, 0.395187)",
        "(0.075734, 1.478153, 0.395273)",
        "(0.075185, 1.465351, 0.394845)",
        "(0.074687, 1.458929, 0.394606)",
        "(0.073967, 1.446274, 0.393927)",
        "(0.073686, 1.434148, 0.392823)",
        "(0.073196, 1.422141, 0.391150)",
        "(0.072759, 1.410012, 0.388939)",
        "(0.072559, 1.403967, 0.387755)",
        "(0.072075, 1.392053, 0.385194)",
        "(0.071649, 1.380449, 0.382186)",
        "(0.071375, 1.368965, 0.378622)",
        "(0.070998, 1.357467, 0.374104)",
        "(0.070795, 1.351814, 0.371570)",
        "(0.070643, 1.340791, 0.366029)",
        "(0.070862, 1.330186, 0.359951)",
        "(0.071182, 1.320211, 0.353621)",
        "(0.071797, 1.310631, 0.346681)",
        "(0.072231, 1.305887, 0.342957)",
        "(0.073134, 1.296435, 0.334824)",
        "(0.074286, 1.287061, 0.325948)",
        "(0.075728, 1.277223, 0.316134)",
        "(0.077074, 1.266999, 0.305856)",
        "(0.077676, 1.261978, 0.300524)",
        "(0.078155, 1.251893, 0.289418)",
        "(0.078130, 1.242301, 0.278110)",
        "(0.077971, 1.233512, 0.266558)",
        "(0.077679, 1.226025, 0.254915)",
        "(0.077483, 1.222690, 0.248979)",
        "(0.077279, 1.217021, 0.236510)",
        "(0.077173, 1.212668, 0.223429)",
        "(0.077099, 1.209612, 0.210577)",
        "(0.077104, 1.208545, 0.204257)",
        "(0.077169, 1.207331, 0.191550)",
        "(0.077109, 1.207002, 0.178764)",
        "(0.076918, 1.207511, 0.165986)",
        "(0.076767, 1.209012, 0.153529)",
        "(0.076543, 1.211498, 0.141554)",
        "(0.076494, 1.213118, 0.135777)",
        "(0.076336, 1.217206, 0.124786)",
        "(0.076278, 1.222544, 0.114509)",
        "(0.075945, 1.228631, 0.104846)",
        "(0.075736, 1.235759, 0.095806)",
        "(0.075841, 1.239763, 0.091602)",
        "(0.075847, 1.248111, 0.083774)",
        "(0.075898, 1.257597, 0.077215)",
        "(0.075769, 1.267493, 0.071394)",
        "(0.075594, 1.277566, 0.066264)",
        "(0.075496, 1.282598, 0.063852)",
        "(0.075159, 1.292786, 0.059493)",
        "(0.074671, 1.303253, 0.055932)",
        "(0.074035, 1.313661, 0.052797)",
        "(0.072922, 1.324026, 0.050326)",
        "(0.072117, 1.329189, 0.049257)",
        "(0.070713, 1.339667, 0.047509)",
        "(0.069519, 1.350471, 0.046256)",
        "(0.068299, 1.361177, 0.044895)",
        "(0.067266, 1.371800, 0.043588)",
        "(0.066739, 1.377232, 0.043110)",
        "(0.065549, 1.388090, 0.042068)",
        "(0.064517, 1.398823, 0.040693)",
        "(0.063749, 1.410046, 0.039844)",
        "(0.062965, 1.421346, 0.038960)",
        "(0.062495, 1.426950, 0.038456)",
        "(0.061813, 1.438456, 0.037831)",
        "(0.061613, 1.450394, 0.037763)",
        "(0.061550, 1.462155, 0.037655)",
        "(0.061590, 1.473742, 0.037770)",
        "(0.061678, 1.479614, 0.038099)",
        "(0.061761, 1.491263, 0.038995)",
        "(0.061898, 1.502473, 0.039782)",
        "(0.062359, 1.513346, 0.040529)",
        "(0.062693, 1.524063, 0.041638)",
        "(0.062894, 1.529402, 0.042378)",
        "(0.063438, 1.539941, 0.044059)",
        "(0.063929, 1.550172, 0.045934)",
        "(0.064801, 1.560440, 0.048404)",
        "(0.065525, 1.570534, 0.051323)",
        "(0.065886, 1.575487, 0.052913)",
        "(0.066417, 1.585282, 0.056662)",
        "(0.067125, 1.594987, 0.061251)",
        "(0.067904, 1.604099, 0.065952)",
        "(0.068694, 1.612832, 0.071155)",
        "(0.069083, 1.617069, 0.073970)",
        "(0.069930, 1.625241, 0.080128)",
        "(0.071221, 1.632967, 0.086968)",
        "(0.072523, 1.640156, 0.094279)",
        "(0.073772, 1.646940, 0.102406)",
        "(0.074442, 1.650163, 0.106839)",
        "(0.075741, 1.656095, 0.115934)",
        "(0.077276, 1.661574, 0.125538)",
        "(0.079005, 1.666577, 0.135843)",
        "(0.080562, 1.670992, 0.146635)",
        "(0.081233, 1.672888, 0.152130)",
        "(0.082535, 1.676366, 0.163184)",
        "(0.084346, 1.679404, 0.174446)",
        "(0.086274, 1.681835, 0.186100)",
        "(0.087723, 1.683573, 0.198205)",
        "(0.088267, 1.684215, 0.204457)",
        "(0.089433, 1.684833, 0.217376)",
        "(0.090596, 1.684736, 0.230421)",
        "(0.091663, 1.683822, 0.243689)",
        "(0.092795, 1.682069, 0.257420)",
        "(0.093376, 1.680898, 0.264346)",
        "(0.094249, 1.678046, 0.277999)",
        "(0.095342, 1.674146, 0.291251)",
        "(0.096845, 1.669441, 0.304171)",
        "(0.097577, 1.666636, 0.310497)",
        "(0.098799, 1.660254, 0.322937)",
        "(0.099666, 1.652402, 0.334756)",
        "(0.100404, 1.643481, 0.345895)",
        "(0.100580, 1.633524, 0.356609)",
        "(0.100586, 1.628210, 0.361757)",
        "(0.101067, 1.617098, 0.371265)",
        "(0.102581, 1.605870, 0.379087)",
        "(0.104016, 1.594336, 0.385539)",
        "(0.105164, 1.582195, 0.391074)",
        "(0.106470, 1.569961, 0.396294)",
        "(0.106903, 1.563884, 0.398830)",
        "(0.106969, 1.551216, 0.403358)",
        "(0.106700, 1.538227, 0.407213)",
        "(0.105952, 1.525072, 0.410755)",
        "(0.105020, 1.511541, 0.413641)",
        "(0.104689, 1.504819, 0.414882)",
        "(0.103840, 1.491437, 0.416660)",
        "(0.102415, 1.477818, 0.417447)",
        "(0.100999, 1.464188, 0.417637)",
        "(0.099493, 1.450689, 0.416904)",
        "(0.098632, 1.444002, 0.416297)",
        "(0.096817, 1.430629, 0.414288)",
        "(0.095333, 1.417492, 0.411277)",
        "(0.093937, 1.404815, 0.407207)",
        "(0.092186, 1.392249, 0.402040)",
        "(0.091244, 1.385935, 0.399058)",
        "(0.089628, 1.373641, 0.392198)",
        "(0.088173, 1.361441, 0.384927)",
        "(0.086652, 1.349236, 0.377074)",
        "(0.085079, 1.336970, 0.368683)",
        "(0.084264, 1.330828, 0.364252)",
        "(0.082561, 1.318737, 0.355296)",
        "(0.080602, 1.306931, 0.346092)",
        "(0.078739, 1.295708, 0.336886)",
        "(0.077233, 1.285220, 0.327411)",
        "(0.076438, 1.280171, 0.322523)",
        "(0.074922, 1.270682, 0.312291)",
        "(0.073383, 1.261803, 0.301779)",
        "(0.071944, 1.253529, 0.291072)",
        "(0.070634, 1.246067, 0.280211)",
        "(0.069965, 1.242612, 0.274688)",
        "(0.068609, 1.235873, 0.263330)",
        "(0.067307, 1.229871, 0.251679)",
        "(0.065586, 1.224466, 0.239812)",
        "(0.063570, 1.220013, 0.227721)",
        "(0.062531, 1.218242, 0.221682)",
        "(0.060696, 1.216105, 0.209487)",
        "(0.058926, 1.215339, 0.197186)",
        "(0.057164, 1.215942, 0.184771)",
        "(0.055694, 1.217888, 0.172492)",
        "(0.054975, 1.219142, 0.166398)",
        "(0.053564, 1.222546, 0.154376)",
        "(0.052296, 1.226940, 0.142633)",
        "(0.050982, 1.232087, 0.131337)",
        "(0.049656, 1.238244, 0.120772)",
        "(0.049050, 1.241679, 0.115708)",
        "(0.048100, 1.249620, 0.106242)",
        "(0.047521, 1.258721, 0.097608)",
        "(0.047010, 1.268351, 0.089599)",
        "(0.046554, 1.278665, 0.082578)",
        "(0.046331, 1.283982, 0.079359)",
        "(0.045853, 1.294810, 0.073520)",
        "(0.045419, 1.305930, 0.068418)",
        "(0.044741, 1.317096, 0.063939)",
        "(0.044158, 1.328356, 0.060121)",
        "(0.044037, 1.334252, 0.058623)",
        "(0.043694, 1.346030, 0.055836)",
        "(0.043223, 1.357518, 0.052949)",
        "(0.042922, 1.368943, 0.050272)",
        "(0.042589, 1.380454, 0.047845)",
        "(0.042474, 1.386331, 0.046745)",
        "(0.042216, 1.398163, 0.044826)",
        "(0.042192, 1.410310, 0.043353)",
        "(0.042095, 1.422166, 0.041685)",
        "(0.042115, 1.428181, 0.041093)",
        "(0.042487, 1.440688, 0.040587)",
        "(0.042974, 1.453140, 0.040215)",
        "(0.043520, 1.465433, 0.040016)",
        "(0.044198, 1.477409, 0.039961)",
        "(0.044907, 1.488856, 0.039836)",
        "(0.045200, 1.494513, 0.039850)",
        "(0.045587, 1.505398, 0.040398)",
        "(0.045931, 1.515980, 0.041451)",
        "(0.045873, 1.526137, 0.042767)",
        "(0.045452, 1.535736, 0.044499)",
        "(0.045317, 1.540506, 0.045530)",
        "(0.045839, 1.550083, 0.048161)",
        "(0.046556, 1.559434, 0.051051)",
        "(0.047233, 1.568503, 0.054185)",
        "(0.047786, 1.577223, 0.057582)",
        "(0.048080, 1.581502, 0.059492)",
        "(0.050060, 1.590501, 0.064185)",
        "(0.051941, 1.599202, 0.069681)",
        "(0.053386, 1.607473, 0.075662)",
        "(0.054710, 1.615564, 0.082300)",
        "(0.055290, 1.619621, 0.085802)",
        "(0.056178, 1.627794, 0.093479)",
        "(0.057105, 1.636072, 0.102337)",
        "(0.057904, 1.644338, 0.111795)",
        "(0.058960, 1.652638, 0.121929)",
        "(0.059475, 1.656664, 0.127140)",
        "(0.060254, 1.663909, 0.137581)",
        "(0.061022, 1.670524, 0.148044)",
        "(0.062113, 1.676687, 0.158573)",
        "(0.062875, 1.681935, 0.169296)",
        "(0.063221, 1.684231, 0.174819)",
        "(0.064440, 1.688353, 0.186395)",
        "(0.066463, 1.692074, 0.198455)",
        "(0.068125, 1.694749, 0.210826)",
        "(0.070049, 1.696146, 0.223563)",
        "(0.071090, 1.696456, 0.230057)",
        "(0.072912, 1.696145, 0.243447)",
        "(0.074739, 1.694662, 0.257481)",
        "(0.076370, 1.692049, 0.271773)",
        "(0.077898, 1.688275, 0.286070)",
        "(0.078607, 1.686057, 0.293150)",
        "(0.079947, 1.680325, 0.306857)",
        "(0.080910, 1.673000, 0.320079)",
        "(0.082050, 1.664708, 0.332396)",
        "(0.082474, 1.655343, 0.344116)",
        "(0.082612, 1.650266, 0.349584)",
        "(0.083121, 1.639316, 0.359772)",
        "(0.083997, 1.628477, 0.369474)",
        "(0.084246, 1.616835, 0.378337)",
        "(0.084277, 1.603992, 0.386077)",
        "(0.084147, 1.597304, 0.389462)",
        "(0.083233, 1.583553, 0.395525)",
        "(0.082131, 1.569259, 0.400440)",
        "(0.081500, 1.554915, 0.404718)",
        "(0.080830, 1.540697, 0.408401)",
        "(0.080557, 1.533662, 0.410011)",
        "(0.080198, 1.519572, 0.412618)",
        "(0.079970, 1.505397, 0.414712)",
        "(0.079661, 1.491288, 0.416264)",
        "(0.079527, 1.477146, 0.417221)",
        "(0.079582, 1.470010, 0.417400)",
        "(0.079420, 1.455676, 0.417256)",
        "(0.078759, 1.441185, 0.416265)",
        "(0.078374, 1.426667, 0.414640)",
        "(0.077919, 1.412108, 0.412538)",
        "(0.077578, 1.404819, 0.411273)",
        "(0.077018, 1.390357, 0.408353)",
        "(0.076701, 1.376045, 0.404656)",
        "(0.075995, 1.361872, 0.400669)",
        "(0.075311, 1.348069, 0.396162)",
        "(0.075056, 1.341375, 0.393630)",
        "(0.074301, 1.328144, 0.388261)",
        "(0.073494, 1.315401, 0.382484)",
        "(0.073005, 1.303572, 0.376448)",
        "(0.072560, 1.291956, 0.369911)",
        "(0.072268, 1.286107, 0.366347)",
        "(0.071980, 1.274986, 0.359054)",
        "(0.071948, 1.264391, 0.351502)",
        "(0.071640, 1.253337, 0.343426)",
        "(0.071353, 1.242188, 0.334352)",
        "(0.071238, 1.236833, 0.329584)",
        "(0.071021, 1.226883, 0.319754)",
        "(0.070292, 1.217690, 0.309732)",
        "(0.069076, 1.209222, 0.299548)",
        "(0.067927, 1.202272, 0.289036)",
        "(0.067382, 1.199430, 0.283563)",
        "(0.066361, 1.194910, 0.272432)",
        "(0.065254, 1.191787, 0.260860)",
        "(0.064163, 1.189804, 0.248517)",
        "(0.063075, 1.188971, 0.235966)",
        "(0.062521, 1.189096, 0.229716)",
        "(0.061448, 1.190042, 0.217169)",
        "(0.060375, 1.191711, 0.204168)",
        "(0.059365, 1.193971, 0.190890)",
        "(0.058441, 1.196992, 0.177745)",
        "(0.058153, 1.199114, 0.171313)",
        "(0.057697, 1.204029, 0.158712)",
        "(0.057201, 1.209698, 0.146556)",
        "(0.056858, 1.216176, 0.134877)",
        "(0.056499, 1.223389, 0.123736)",
        "(0.056499, 1.227418, 0.118448)",
        "(0.056638, 1.235747, 0.108074)",
        "(0.056860, 1.244582, 0.098465)",
        "(0.057102, 1.253721, 0.089572)",
        "(0.057534, 1.263318, 0.081611)",
        "(0.057677, 1.268163, 0.077910)",
        "(0.057957, 1.278046, 0.071135)",
        "(0.058428, 1.288114, 0.064946)",
        "(0.058689, 1.298241, 0.059749)",
        "(0.058589, 1.308233, 0.055075)",
        "(0.058554, 1.313217, 0.052925)",
        "(0.058567, 1.323527, 0.049481)",
        "(0.058246, 1.333791, 0.046419)",
        "(0.057787, 1.343915, 0.043609)",
        "(0.057231, 1.354114, 0.041347)",
        "(0.056851, 1.359273, 0.040355)",
        "(0.056091, 1.369762, 0.038597)",
        "(0.055679, 1.380532, 0.037043)",
        "(0.055012, 1.391254, 0.035414)",
        "(0.054253, 1.401917, 0.033810)",
        "(0.054063, 1.407482, 0.033316)",
        "(0.053687, 1.418807, 0.032452)",
        "(0.053073, 1.429898, 0.031289)",
        "(0.052843, 1.441253, 0.030457)",
        "(0.052803, 1.452847, 0.029921)",
        "(0.052830, 1.458603, 0.029673)",
        "(0.053035, 1.470260, 0.029623)",
        "(0.053394, 1.482322, 0.030189)",
        "(0.053547, 1.494026, 0.030758)",
        "(0.054114, 1.505847, 0.031776)",
        "(0.054422, 1.511697, 0.032348)",
        "(0.054770, 1.523196, 0.033706)",
        "(0.055549, 1.534750, 0.035691)",
        "(0.056570, 1.546200, 0.038088)",
        "(0.057544, 1.557247, 0.040919)",
        "(0.058195, 1.562820, 0.042788)",
        "(0.059547, 1.573918, 0.047134)",
        "(0.060896, 1.584563, 0.052140)",
        "(0.062264, 1.594679, 0.057722)",
        "(0.063608, 1.604420, 0.064143)",
        "(0.064245, 1.609181, 0.067794)",
        "(0.065276, 1.618306, 0.075657)",
        "(0.066056, 1.626762, 0.084343)",
        "(0.066889, 1.634489, 0.093714)",
        "(0.067282, 1.638178, 0.098719)",
        "(0.068401, 1.644978, 0.109543)",
        "(0.069845, 1.651000, 0.121042)",
        "(0.070861, 1.656015, 0.132669)",
        "(0.071897, 1.659854, 0.144715)",
        "(0.072506, 1.661284, 0.150949)",
        "(0.073758, 1.663789, 0.163741)",
        "(0.074105, 1.665203, 0.176829)",
        "(0.073920, 1.665234, 0.190229)",
        "(0.073782, 1.664306, 0.203644)",
        "(0.073702, 1.662836, 0.217205)",
        "(0.073568, 1.661668, 0.223967)",
        "(0.072978, 1.658334, 0.237270)",
        "(0.072535, 1.654016, 0.250032)",
        "(0.072698, 1.649323, 0.262165)",
        "(0.072907, 1.643427, 0.273747)",
        "(0.073105, 1.639850, 0.279219)",
        "(0.073353, 1.632066, 0.289669)",
        "(0.072942, 1.622473, 0.298764)",
        "(0.072601, 1.611340, 0.307106)",
        "(0.072764, 1.598820, 0.314582)",
        "(0.072883, 1.592209, 0.317867)",
        "(0.072836, 1.578656, 0.323733)",
        "(0.072954, 1.564831, 0.329056)",
        "(0.073440, 1.551019, 0.333943)",
        "(0.073361, 1.536624, 0.338156)",
        "(0.073117, 1.529177, 0.339875)",
        "(0.072527, 1.514373, 0.342882)",
        "(0.071749, 1.499984, 0.345669)",
        "(0.071190, 1.485999, 0.348254)",
        "(0.070928, 1.479020, 0.349382)",
        "(0.070211, 1.465134, 0.350591)",
        "(0.069807, 1.451812, 0.350785)",
        "(0.069709, 1.438889, 0.350195)",
        "(0.069108, 1.425876, 0.348709)",
        "(0.068461, 1.412815, 0.346306)",
        "(0.068420, 1.406439, 0.344764)",
        "(0.068610, 1.393922, 0.341280)",
        "(0.068642, 1.381321, 0.336938)",
        "(0.068839, 1.368330, 0.331489)",
        "(0.069613, 1.354964, 0.325238)",
        "(0.069997, 1.348110, 0.321920)",
        "(0.070429, 1.334226, 0.314933)",
        "(0.070764, 1.320272, 0.307212)",
        "(0.071256, 1.306643, 0.298979)",
        "(0.071747, 1.293509, 0.290576)",
        "(0.071978, 1.287286, 0.286291)",
        "(0.072241, 1.275438, 0.277521)",
        "(0.072398, 1.264437, 0.268260)",
        "(0.072670, 1.254504, 0.258503)",
        "(0.073041, 1.245920, 0.248612)",
        "(0.073096, 1.242118, 0.243558)",
        "(0.072969, 1.235300, 0.233340)",
        "(0.072735, 1.229529, 0.222781)",
        "(0.072662, 1.224986, 0.211809)",
        "(0.072450, 1.221582, 0.200624)",
        "(0.072271, 1.220594, 0.194912)",
        "(0.072063, 1.219117, 0.183486)",
        "(0.071989, 1.218647, 0.171782)",
        "(0.071918, 1.219283, 0.159903)",
        "(0.071926, 1.221073, 0.148201)",
        "(0.072029, 1.222531, 0.142481)",
        "(0.072170, 1.226037, 0.131296)",
        "(0.072347, 1.230881, 0.120793)",
        "(0.072416, 1.236468, 0.110774)",
        "(0.072473, 1.239508, 0.105972)",
        "(0.072674, 1.246371, 0.097110)",
        "(0.072736, 1.254083, 0.089238)",
        "(0.072761, 1.262228, 0.081975)",
        "(0.072859, 1.270830, 0.075366)",
        "(0.072964, 1.275375, 0.072341)",
        "(0.073361, 1.284924, 0.066920)",
        "(0.073762, 1.294936, 0.062546)",
        "(0.074090, 1.305055, 0.058723)",
        "(0.074514, 1.315341, 0.055418)",
        "(0.074756, 1.325736, 0.052754)",
        "(0.074850, 1.330992, 0.051623)",
        "(0.075159, 1.341675, 0.049696)",
        "(0.075287, 1.352322, 0.047965)",
        "(0.075099, 1.362699, 0.046167)",
        "(0.075036, 1.367883, 0.045354)",
        "(0.074872, 1.378331, 0.044080)",
        "(0.074584, 1.388597, 0.042908)",
        "(0.074368, 1.398799, 0.042009)",
        "(0.074237, 1.409193, 0.041708)",
        "(0.074039, 1.419487, 0.041334)",
        "(0.073936, 1.424543, 0.041083)",
        "(0.073890, 1.434765, 0.040947)",
        "(0.073839, 1.445011, 0.040967)",
        "(0.073724, 1.454859, 0.040820)",
        "(0.074248, 1.464860, 0.041126)",
        "(0.074591, 1.469961, 0.041399)",
        "(0.075151, 1.479991, 0.041970)",
        "(0.075848, 1.489761, 0.042802)",
        "(0.076220, 1.499107, 0.043598)",
        "(0.076367, 1.508135, 0.044324)",
        "(0.076705, 1.512867, 0.044969)",
        "(0.077635, 1.522680, 0.046868)",
        "(0.078443, 1.532348, 0.049174)",
        "(0.079276, 1.542093, 0.052102)",
        "(0.079700, 1.551654, 0.055792)",
        "(0.079814, 1.556364, 0.057949)",
        "(0.080384, 1.565912, 0.063128)",
        "(0.080850, 1.575291, 0.069160)",
        "(0.081149, 1.584262, 0.075918)",
        "(0.081318, 1.592790, 0.083515)",
        "(0.081284, 1.596788, 0.087545)",
        "(0.081390, 1.604461, 0.095861)",
        "(0.081844, 1.611556, 0.105037)",
        "(0.081995, 1.618115, 0.114654)",
        "(0.082074, 1.624009, 0.124611)",
        "(0.082165, 1.626709, 0.129766)",
        "(0.082311, 1.631534, 0.140608)",
        "(0.081987, 1.635442, 0.151953)",
        "(0.082038, 1.638512, 0.163486)",
        "(0.082309, 1.640793, 0.175201)",
        "(0.082449, 1.641546, 0.181128)",
        "(0.082612, 1.642307, 0.193124)",
        "(0.082636, 1.641948, 0.205278)",
        "(0.082476, 1.640568, 0.217442)",
        "(0.082609, 1.638184, 0.229621)",
        "(0.082694, 1.636536, 0.235683)",
        "(0.082411, 1.632317, 0.247510)",
        "(0.081910, 1.626934, 0.258959)",
        "(0.081522, 1.620599, 0.270085)",
        "(0.080900, 1.613351, 0.280602)",
        "(0.080390, 1.609272, 0.285516)",
        "(0.079137, 1.600454, 0.295058)",
        "(0.078229, 1.591157, 0.304223)",
        "(0.077354, 1.581589, 0.312745)"
    ],
    "leftHandPositions": [
        "(0.376978, 0.804382, -0.197839)",
        "(0.376978, 0.804444, -0.197959)",
        "(0.376947, 0.804653, -0.198207)",
        "(0.376857, 0.804922, -0.198433)",
        "(0.376478, 0.805490, -0.198583)",
        "(0.375683, 0.806233, -0.198887)",
        "(0.375220, 0.806640, -0.199022)",
        "(0.373936, 0.807741, -0.199292)",
        "(0.371489, 0.809860, -0.199362)",
        "(0.367825, 0.813373, -0.199322)",
        "(0.363559, 0.817657, -0.198431)",
        "(0.361237, 0.820033, -0.197725)",
        "(0.355884, 0.825764, -0.195984)",
        "(0.349242, 0.833093, -0.193889)",
        "(0.341468, 0.841916, -0.191445)",
        "(0.332913, 0.851600, -0.188528)",
        "(0.328418, 0.856691, -0.186926)",
        "(0.318359, 0.868297, -0.183525)",
        "(0.306932, 0.881468, -0.179932)",
        "(0.294395, 0.896984, -0.175914)",
        "(0.281272, 0.914325, -0.171568)",
        "(0.274468, 0.923594, -0.169184)",
        "(0.260635, 0.943896, -0.164104)",
        "(0.246914, 0.966820, -0.158571)",
        "(0.233497, 0.991793, -0.152806)",
        "(0.220909, 1.018113, -0.146489)",
        "(0.214983, 1.031765, -0.143166)",
        "(0.203894, 1.060567, -0.136898)",
        "(0.194067, 1.090409, -0.131195)",
        "(0.185662, 1.120123, -0.125783)",
        "(0.178995, 1.149094, -0.120362)",
        "(0.175882, 1.163001, -0.117831)",
        "(0.170136, 1.188876, -0.113545)",
        "(0.164974, 1.212709, -0.109716)",
        "(0.160309, 1.234576, -0.106445)",
        "(0.155429, 1.254383, -0.103544)",
        "(0.153159, 1.263860, -0.102299)",
        "(0.148906, 1.282006, -0.100217)",
        "(0.145112, 1.298721, -0.098376)",
        "(0.141936, 1.313847, -0.096394)",
        "(0.139216, 1.327507, -0.094449)",
        "(0.138120, 1.333878, -0.093563)",
        "(0.136472, 1.346194, -0.091378)",
        "(0.135147, 1.357689, -0.089076)",
        "(0.134042, 1.368443, -0.086651)",
        "(0.133424, 1.378052, -0.084005)",
        "(0.133124, 1.382715, -0.082682)",
        "(0.132610, 1.391381, -0.079933)",
        "(0.132043, 1.399376, -0.077279)",
        "(0.131171, 1.406965, -0.075167)",
        "(0.130122, 1.414313, -0.073340)",
        "(0.129572, 1.417744, -0.072374)",
        "(0.128651, 1.424528, -0.070736)",
        "(0.127997, 1.431419, -0.069603)",
        "(0.126709, 1.437973, -0.068776)",
        "(0.125191, 1.443935, -0.068108)",
        "(0.124602, 1.446974, -0.067998)",
        "(0.123712, 1.453130, -0.067945)",
        "(0.122843, 1.458718, -0.067750)",
        "(0.121417, 1.463684, -0.067499)",
        "(0.120220, 1.468584, -0.067136)",
        "(0.119782, 1.471026, -0.066954)",
        "(0.118926, 1.475709, -0.066446)",
        "(0.117775, 1.479944, -0.065358)",
        "(0.116771, 1.483904, -0.063977)",
        "(0.116287, 1.487877, -0.062423)",
        "(0.116239, 1.489858, -0.061632)",
        "(0.116343, 1.493621, -0.060160)",
        "(0.116790, 1.497081, -0.058751)",
        "(0.117025, 1.500174, -0.057337)",
        "(0.117143, 1.502914, -0.056022)",
        "(0.117214, 1.504300, -0.055481)",
        "(0.117334, 1.507132, -0.054318)",
        "(0.117219, 1.509886, -0.053062)",
        "(0.117022, 1.513144, -0.052058)",
        "(0.116598, 1.517049, -0.051165)",
        "(0.116328, 1.519235, -0.050866)",
        "(0.115953, 1.523984, -0.050444)",
        "(0.115657, 1.529317, -0.050154)",
        "(0.115419, 1.535008, -0.050039)",
        "(0.115423, 1.541138, -0.050380)",
        "(0.115272, 1.544237, -0.050608)",
        "(0.114939, 1.550533, -0.051292)",
        "(0.114661, 1.557054, -0.052528)",
        "(0.114394, 1.563776, -0.054235)",
        "(0.113951, 1.570361, -0.056354)",
        "(0.113573, 1.573700, -0.057670)",
        "(0.112749, 1.580418, -0.060704)",
        "(0.111902, 1.586927, -0.064181)",
        "(0.111110, 1.593288, -0.068093)",
        "(0.110741, 1.599563, -0.072363)",
        "(0.110573, 1.602632, -0.074737)",
        "(0.110413, 1.608653, -0.079965)",
        "(0.110165, 1.614443, -0.085773)",
        "(0.109574, 1.619703, -0.091827)",
        "(0.108949, 1.624776, -0.098445)",
        "(0.108724, 1.627158, -0.101848)",
        "(0.108044, 1.631448, -0.109004)",
        "(0.107218, 1.635375, -0.116381)",
        "(0.106319, 1.638625, -0.124302)",
        "(0.105719, 1.641443, -0.132538)",
        "(0.105439, 1.642650, -0.136694)",
        "(0.104659, 1.644625, -0.145321)",
        "(0.103596, 1.645845, -0.154415)",
        "(0.102634, 1.646217, -0.163873)",
        "(0.101592, 1.645828, -0.173207)",
        "(0.101173, 1.645496, -0.177934)",
        "(0.100387, 1.644220, -0.187683)",
        "(0.099336, 1.642320, -0.197465)",
        "(0.097946, 1.639540, -0.207202)",
        "(0.096657, 1.636098, -0.216908)",
        "(0.095979, 1.634096, -0.221876)",
        "(0.094443, 1.629464, -0.231487)",
        "(0.092570, 1.623821, -0.240352)",
        "(0.090755, 1.617472, -0.248983)",
        "(0.088691, 1.610526, -0.257356)",
        "(0.087613, 1.606842, -0.261326)",
        "(0.085225, 1.598960, -0.268672)",
        "(0.083029, 1.590626, -0.275166)",
        "(0.080995, 1.581935, -0.280934)",
        "(0.079167, 1.572802, -0.285647)",
        "(0.078154, 1.567963, -0.287612)",
        "(0.076067, 1.557698, -0.290923)",
        "(0.073833, 1.546882, -0.293569)",
        "(0.072041, 1.535781, -0.295377)",
        "(0.069962, 1.524200, -0.296396)",
        "(0.068722, 1.518193, -0.296619)",
        "(0.066553, 1.506008, -0.296387)",
        "(0.064659, 1.493307, -0.295063)",
        "(0.062785, 1.480681, -0.293395)",
        "(0.060830, 1.467543, -0.291099)",
        "(0.059935, 1.460744, -0.289701)",
        "(0.058598, 1.447425, -0.286775)",
        "(0.057127, 1.434113, -0.283427)",
        "(0.055539, 1.420583, -0.279601)",
        "(0.054368, 1.407238, -0.275549)",
        "(0.053959, 1.400693, -0.273435)",
        "(0.053297, 1.388170, -0.269111)",
        "(0.052666, 1.376132, -0.264296)",
        "(0.051986, 1.364173, -0.258802)",
        "(0.051704, 1.353005, -0.252956)",
        "(0.051782, 1.347725, -0.249866)",
        "(0.052148, 1.337560, -0.243358)",
        "(0.052785, 1.328054, -0.236384)",
        "(0.053496, 1.319175, -0.228920)",
        "(0.053949, 1.310769, -0.220824)",
        "(0.054257, 1.306819, -0.216419)",
        "(0.054767, 1.299404, -0.207342)",
        "(0.055449, 1.293170, -0.198369)",
        "(0.056418, 1.288310, -0.188931)",
        "(0.056872, 1.283865, -0.178998)",
        "(0.057032, 1.282025, -0.173758)",
        "(0.057586, 1.279214, -0.163407)",
        "(0.058241, 1.277742, -0.153136)",
        "(0.058495, 1.276964, -0.142466)",
        "(0.058820, 1.277564, -0.132157)",
        "(0.059049, 1.278397, -0.127173)",
        "(0.059710, 1.280393, -0.116879)",
        "(0.060180, 1.283083, -0.106745)",
        "(0.060689, 1.286590, -0.097110)",
        "(0.061378, 1.290678, -0.087837)",
        "(0.061778, 1.293007, -0.083377)",
        "(0.062571, 1.297948, -0.074902)",
        "(0.063264, 1.303180, -0.066801)",
        "(0.063848, 1.308655, -0.059078)",
        "(0.064378, 1.314870, -0.052366)",
        "(0.064725, 1.318172, -0.049313)",
        "(0.065424, 1.324876, -0.043653)",
        "(0.065686, 1.331930, -0.038893)",
        "(0.066067, 1.339299, -0.034801)",
        "(0.066258, 1.346956, -0.031202)",
        "(0.066344, 1.350936, -0.029553)",
        "(0.066520, 1.359337, -0.026788)",
        "(0.066590, 1.368234, -0.024723)",
        "(0.066273, 1.377636, -0.023003)",
        "(0.065806, 1.387472, -0.021426)",
        "(0.065742, 1.392731, -0.020848)",
        "(0.065486, 1.403700, -0.019695)",
        "(0.065300, 1.414973, -0.018574)",
        "(0.064907, 1.426423, -0.017509)",
        "(0.065513, 1.438326, -0.016791)",
        "(0.065814, 1.444304, -0.016545)",
        "(0.066323, 1.456309, -0.016151)",
        "(0.066839, 1.468295, -0.015961)",
        "(0.067007, 1.479936, -0.015701)",
        "(0.067605, 1.491494, -0.015511)",
        "(0.067940, 1.497227, -0.015530)",
        "(0.068295, 1.508432, -0.015635)",
        "(0.068474, 1.519067, -0.015655)",
        "(0.068904, 1.529495, -0.015916)",
        "(0.069111, 1.539692, -0.016375)",
        "(0.069236, 1.544705, -0.016820)",
        "(0.069710, 1.554817, -0.018295)",
        "(0.070161, 1.564741, -0.019839)",
        "(0.070215, 1.574400, -0.021280)",
        "(0.070980, 1.584000, -0.023310)",
        "(0.071432, 1.588804, -0.024826)",
        "(0.072085, 1.598482, -0.028029)",
        "(0.072758, 1.607668, -0.031767)",
        "(0.073484, 1.616526, -0.035950)",
        "(0.074205, 1.625004, -0.040658)",
        "(0.074531, 1.628932, -0.043287)",
        "(0.075239, 1.636679, -0.048992)",
        "(0.075860, 1.644046, -0.055993)",
        "(0.076551, 1.650866, -0.063842)",
        "(0.077535, 1.656888, -0.072219)",
        "(0.078061, 1.659613, -0.076502)",
        "(0.079363, 1.664539, -0.085657)",
        "(0.080531, 1.668684, -0.095516)",
        "(0.081203, 1.672096, -0.105868)",
        "(0.081933, 1.674704, -0.116535)",
        "(0.082438, 1.675842, -0.122071)",
        "(0.083402, 1.677730, -0.133366)",
        "(0.084083, 1.678951, -0.145064)",
        "(0.084712, 1.679618, -0.157245)",
        "(0.085299, 1.679478, -0.169370)",
        "(0.085449, 1.679029, -0.175418)",
        "(0.085717, 1.677672, -0.187466)",
        "(0.085952, 1.675490, -0.199398)",
        "(0.086007, 1.672215, -0.210862)",
        "(0.086187, 1.667846, -0.221402)",
        "(0.086156, 1.665404, -0.226507)",
        "(0.085576, 1.659793, -0.236330)",
        "(0.084653, 1.653072, -0.245648)",
        "(0.083819, 1.645492, -0.254216)",
        "(0.082573, 1.637233, -0.262108)",
        "(0.081730, 1.632643, -0.265650)",
        "(0.080003, 1.622933, -0.272122)",
        "(0.078211, 1.612591, -0.277712)",
        "(0.076556, 1.601882, -0.282540)",
        "(0.075009, 1.590746, -0.286528)",
        "(0.074105, 1.585047, -0.288176)",
        "(0.072626, 1.573405, -0.290648)",
        "(0.070661, 1.561387, -0.292336)",
        "(0.068397, 1.548727, -0.292939)",
        "(0.066240, 1.536109, -0.292908)",
        "(0.065335, 1.529945, -0.292752)",
        "(0.063356, 1.517872, -0.291925)",
        "(0.061019, 1.505605, -0.290287)",
        "(0.059087, 1.492918, -0.287807)",
        "(0.057751, 1.480757, -0.285020)",
        "(0.057073, 1.474779, -0.283639)",
        "(0.055453, 1.463044, -0.280411)",
        "(0.053981, 1.451249, -0.276688)",
        "(0.053081, 1.439643, -0.273024)",
        "(0.052130, 1.428489, -0.269735)",
        "(0.051423, 1.422858, -0.267848)",
        "(0.049379, 1.411120, -0.263448)",
        "(0.047388, 1.399814, -0.259142)",
        "(0.046044, 1.389113, -0.254753)",
        "(0.044916, 1.378702, -0.249949)",
        "(0.044418, 1.373614, -0.247329)",
        "(0.043319, 1.363725, -0.241801)",
        "(0.042359, 1.354194, -0.235388)",
        "(0.041602, 1.345343, -0.228335)",
        "(0.041031, 1.337243, -0.220843)",
        "(0.040787, 1.333649, -0.216849)",
        "(0.040258, 1.326905, -0.208365)",
        "(0.039796, 1.320782, -0.198977)",
        "(0.039533, 1.315556, -0.188903)",
        "(0.039444, 1.311485, -0.178789)",
        "(0.039466, 1.310047, -0.173781)",
        "(0.039432, 1.307569, -0.163572)",
        "(0.039534, 1.305971, -0.152934)",
        "(0.039767, 1.305132, -0.142466)",
        "(0.040225, 1.305406, -0.132090)",
        "(0.040485, 1.305801, -0.126955)",
        "(0.040903, 1.307404, -0.117178)",
        "(0.041295, 1.309961, -0.107930)",
        "(0.041890, 1.313234, -0.099031)",
        "(0.042436, 1.317369, -0.090587)",
        "(0.042712, 1.319616, -0.086483)",
        "(0.043424, 1.324695, -0.078680)",
        "(0.044194, 1.330225, -0.071148)",
        "(0.045032, 1.336069, -0.063823)",
        "(0.046032, 1.342268, -0.056792)",
        "(0.046523, 1.345542, -0.053509)",
        "(0.047290, 1.352209, -0.047278)",
        "(0.048089, 1.359334, -0.041532)",
        "(0.048709, 1.366879, -0.036431)",
        "(0.049055, 1.374657, -0.031918)",
        "(0.049095, 1.378659, -0.029783)",
        "(0.049220, 1.386895, -0.025781)",
        "(0.049468, 1.395795, -0.022613)",
        "(0.049531, 1.405066, -0.019807)",
        "(0.049681, 1.414773, -0.017541)",
        "(0.049762, 1.419901, -0.016763)",
        "(0.049720, 1.430166, -0.015194)",
        "(0.049941, 1.440713, -0.013687)",
        "(0.050603, 1.451822, -0.012712)",
        "(0.051331, 1.463168, -0.012077)",
        "(0.051527, 1.468979, -0.011775)",
        "(0.051630, 1.481170, -0.011457)",
        "(0.052115, 1.493239, -0.011310)",
        "(0.053046, 1.505366, -0.011213)",
        "(0.054657, 1.517759, -0.011593)",
        "(0.055375, 1.523906, -0.012025)",
        "(0.056172, 1.536510, -0.013109)",
        "(0.056632, 1.549112, -0.014617)",
        "(0.057165, 1.561414, -0.016399)",
        "(0.058202, 1.573416, -0.018538)",
        "(0.058988, 1.579407, -0.019941)",
        "(0.060448, 1.591201, -0.023279)",
        "(0.061866, 1.602518, -0.027289)",
        "(0.063498, 1.613155, -0.031651)",
        "(0.065346, 1.623328, -0.036893)",
        "(0.066285, 1.627982, -0.039596)",
        "(0.068105, 1.636901, -0.045796)",
        "(0.069739, 1.645439, -0.053229)",
        "(0.071072, 1.653233, -0.061386)",
        "(0.072064, 1.660447, -0.070277)",
        "(0.072505, 1.663735, -0.075227)",
        "(0.073537, 1.669817, -0.085805)",
        "(0.074502, 1.674791, -0.097002)",
        "(0.075341, 1.678555, -0.108612)",
        "(0.076313, 1.681619, -0.120606)",
        "(0.076927, 1.682798, -0.126874)",
        "(0.077959, 1.684432, -0.139369)",
        "(0.078904, 1.684900, -0.151811)",
        "(0.079929, 1.684738, -0.164457)",
        "(0.080801, 1.683758, -0.177130)",
        "(0.081062, 1.682798, -0.183422)",
        "(0.081304, 1.680042, -0.195650)",
        "(0.081303, 1.676091, -0.207281)",
        "(0.081063, 1.671011, -0.218518)",
        "(0.080129, 1.664738, -0.229079)",
        "(0.079648, 1.661192, -0.234042)",
        "(0.078903, 1.653428, -0.243292)",
        "(0.077825, 1.644802, -0.251890)",
        "(0.076598, 1.635066, -0.259521)",
        "(0.075304, 1.624294, -0.266285)",
        "(0.074660, 1.618585, -0.269396)",
        "(0.073178, 1.606789, -0.275243)",
        "(0.070859, 1.593917, -0.280186)",
        "(0.068464, 1.580345, -0.284085)",
        "(0.066328, 1.566765, -0.287359)",
        "(0.065101, 1.559837, -0.288691)",
        "(0.062407, 1.545572, -0.290459)",
        "(0.060404, 1.531073, -0.291030)",
        "(0.058453, 1.516729, -0.291013)",
        "(0.055779, 1.502367, -0.289909)",
        "(0.054485, 1.495060, -0.288762)",
        "(0.052326, 1.480641, -0.286078)",
        "(0.050553, 1.466590, -0.282714)",
        "(0.048448, 1.452949, -0.278489)",
        "(0.046355, 1.439935, -0.273667)",
        "(0.045517, 1.433917, -0.271204)",
        "(0.044361, 1.422618, -0.266390)",
        "(0.043536, 1.412383, -0.261239)",
        "(0.042904, 1.402778, -0.254705)",
        "(0.042345, 1.393865, -0.247645)",
        "(0.042218, 1.389924, -0.243998)",
        "(0.041946, 1.382661, -0.236638)",
        "(0.041727, 1.376146, -0.229016)",
        "(0.041629, 1.370295, -0.220865)",
        "(0.041748, 1.365261, -0.212663)",
        "(0.041709, 1.363113, -0.208864)",
        "(0.041639, 1.359210, -0.201628)",
        "(0.041622, 1.355602, -0.194565)",
        "(0.041678, 1.352156, -0.187559)",
        "(0.041989, 1.349282, -0.181259)",
        "(0.042012, 1.347966, -0.178250)",
        "(0.041961, 1.345433, -0.172391)",
        "(0.041648, 1.343191, -0.167179)",
        "(0.041414, 1.341502, -0.163054)",
        "(0.041333, 1.340450, -0.159817)",
        "(0.041268, 1.340093, -0.158501)",
        "(0.040993, 1.339666, -0.156220)",
        "(0.040814, 1.339540, -0.154278)",
        "(0.040562, 1.339682, -0.152711)",
        "(0.040457, 1.340119, -0.151741)",
        "(0.040363, 1.340450, -0.151576)",
        "(0.040137, 1.341092, -0.151670)",
        "(0.039656, 1.342112, -0.151478)",
        "(0.039427, 1.342956, -0.150796)",
        "(0.039173, 1.343531, -0.149460)",
        "(0.039078, 1.343789, -0.148480)",
        "(0.038866, 1.344253, -0.146150)",
        "(0.038813, 1.344735, -0.142946)",
        "(0.039028, 1.345480, -0.139178)",
        "(0.039243, 1.346468, -0.135122)",
        "(0.039350, 1.347022, -0.132985)",
        "(0.039568, 1.348184, -0.128474)",
        "(0.039804, 1.349563, -0.123618)",
        "(0.039977, 1.351233, -0.118423)",
        "(0.040275, 1.353306, -0.113022)",
        "(0.040385, 1.354426, -0.110319)",
        "(0.040655, 1.357167, -0.105100)",
        "(0.040904, 1.360186, -0.099748)",
        "(0.041125, 1.363443, -0.094155)",
        "(0.041563, 1.367316, -0.088895)",
        "(0.041770, 1.369424, -0.086345)",
        "(0.042207, 1.373888, -0.081198)",
        "(0.042758, 1.378866, -0.076515)",
        "(0.043309, 1.384087, -0.072021)",
        "(0.043465, 1.389593, -0.067716)",
        "(0.043473, 1.392420, -0.065589)",
        "(0.043451, 1.398418, -0.061420)",
        "(0.043645, 1.405056, -0.057414)",
        "(0.043860, 1.412423, -0.053936)",
        "(0.044064, 1.420351, -0.050825)",
        "(0.044194, 1.424525, -0.049305)",
        "(0.044313, 1.433049, -0.046392)",
        "(0.044686, 1.442111, -0.043748)",
        "(0.045222, 1.451656, -0.041469)",
        "(0.045737, 1.461533, -0.039230)",
        "(0.046093, 1.466616, -0.038097)",
        "(0.047160, 1.477049, -0.036062)",
        "(0.048380, 1.488050, -0.034712)",
        "(0.049473, 1.499399, -0.033685)",
        "(0.050672, 1.511414, -0.033454)",
        "(0.051408, 1.517630, -0.033628)",
        "(0.052918, 1.530234, -0.034333)",
        "(0.054396, 1.543008, -0.035674)",
        "(0.055716, 1.556064, -0.037774)",
        "(0.057190, 1.568960, -0.040366)",
        "(0.058034, 1.575297, -0.041847)",
        "(0.059937, 1.587740, -0.045372)",
        "(0.061586, 1.599671, -0.049151)",
        "(0.063360, 1.610934, -0.053466)",
        "(0.065719, 1.621640, -0.058844)",
        "(0.066948, 1.626692, -0.061768)",
        "(0.069036, 1.636177, -0.067788)",
        "(0.071080, 1.644904, -0.074562)",
        "(0.073260, 1.652815, -0.082240)",
        "(0.075056, 1.659748, -0.090521)",
        "(0.075841, 1.662806, -0.095062)",
        "(0.077544, 1.668536, -0.104774)",
        "(0.079194, 1.673549, -0.115582)",
        "(0.080854, 1.677542, -0.127091)",
        "(0.082340, 1.680332, -0.138809)",
        "(0.083052, 1.681449, -0.144679)",
        "(0.084282, 1.683036, -0.156763)",
        "(0.085334, 1.683574, -0.169164)",
        "(0.085807, 1.682812, -0.181311)",
        "(0.086191, 1.681071, -0.193342)",
        "(0.086523, 1.679953, -0.199349)",
        "(0.087236, 1.676882, -0.210909)",
        "(0.087220, 1.672057, -0.221424)",
        "(0.087169, 1.666400, -0.231250)",
        "(0.086934, 1.659893, -0.240670)",
        "(0.086706, 1.656083, -0.244996)",
        "(0.086448, 1.647769, -0.253074)",
        "(0.086005, 1.638634, -0.260734)",
        "(0.084774, 1.628691, -0.267903)",
        "(0.083238, 1.617823, -0.274242)",
        "(0.082596, 1.612292, -0.277229)",
        "(0.081266, 1.600906, -0.282567)",
        "(0.079641, 1.588728, -0.287087)",
        "(0.078179, 1.576099, -0.290869)",
        "(0.076537, 1.563166, -0.294071)",
        "(0.075279, 1.556468, -0.295420)",
        "(0.072877, 1.542741, -0.297721)",
        "(0.071251, 1.529334, -0.299296)",
        "(0.069528, 1.515895, -0.300170)",
        "(0.067489, 1.502266, -0.300143)",
        "(0.066592, 1.495435, -0.299645)",
        "(0.064735, 1.481928, -0.297989)",
        "(0.062709, 1.468284, -0.295351)",
        "(0.060968, 1.454917, -0.291834)",
        "(0.059401, 1.442139, -0.287584)",
        "(0.058479, 1.435799, -0.285066)",
        "(0.056408, 1.422723, -0.279143)",
        "(0.054583, 1.411250, -0.273165)",
        "(0.053333, 1.400719, -0.266904)",
        "(0.052226, 1.390704, -0.260042)",
        "(0.051659, 1.385882, -0.256410)",
        "(0.050654, 1.376876, -0.248950)",
        "(0.049897, 1.368688, -0.241002)",
        "(0.049111, 1.360837, -0.232097)",
        "(0.048497, 1.353880, -0.222931)",
        "(0.048261, 1.350993, -0.218525)",
        "(0.047934, 1.345492, -0.209434)",
        "(0.047448, 1.340212, -0.199286)",
        "(0.047117, 1.335682, -0.188678)",
        "(0.046962, 1.332251, -0.178196)",
        "(0.046953, 1.330645, -0.172649)",
        "(0.046839, 1.327449, -0.161071)",
        "(0.046827, 1.325311, -0.149882)",
        "(0.047120, 1.324418, -0.139221)",
        "(0.047426, 1.323959, -0.128269)",
        "(0.047588, 1.324091, -0.122992)",
        "(0.048021, 1.325335, -0.112991)",
        "(0.048454, 1.327124, -0.103065)",
        "(0.048869, 1.329460, -0.093384)",
        "(0.049183, 1.332641, -0.084432)",
        "(0.049424, 1.334582, -0.080193)",
        "(0.049792, 1.338804, -0.071996)",
        "(0.050046, 1.343632, -0.064326)",
        "(0.050318, 1.349098, -0.057083)",
        "(0.050538, 1.355296, -0.050383)",
        "(0.050670, 1.358652, -0.047240)",
        "(0.051020, 1.365591, -0.041289)",
        "(0.051236, 1.373004, -0.035798)",
        "(0.051504, 1.380955, -0.030829)",
        "(0.051867, 1.389509, -0.026604)",
        "(0.052048, 1.394006, -0.024686)",
        "(0.052369, 1.403102, -0.021228)",
        "(0.052697, 1.412679, -0.018422)",
        "(0.053023, 1.422462, -0.015980)",
        "(0.053326, 1.432559, -0.014225)",
        "(0.053509, 1.437789, -0.013534)",
        "(0.053878, 1.448415, -0.012378)",
        "(0.054444, 1.459266, -0.011764)",
        "(0.055007, 1.470498, -0.011365)",
        "(0.055717, 1.481681, -0.010862)",
        "(0.056032, 1.487249, -0.010885)",
        "(0.056748, 1.498447, -0.011056)",
        "(0.057380, 1.509524, -0.011553)",
        "(0.058104, 1.520471, -0.012545)",
        "(0.058603, 1.525742, -0.013120)",
        "(0.059484, 1.536273, -0.014423)",
        "(0.060078, 1.546458, -0.015845)",
        "(0.060823, 1.556306, -0.017758)",
        "(0.061756, 1.566020, -0.020672)",
        "(0.062787, 1.575486, -0.024395)",
        "(0.063170, 1.580028, -0.026508)",
        "(0.064164, 1.588834, -0.031209)",
        "(0.065400, 1.597144, -0.036425)",
        "(0.066338, 1.604547, -0.041986)",
        "(0.067119, 1.611433, -0.048200)",
        "(0.067528, 1.614618, -0.051536)",
        "(0.068305, 1.620535, -0.058526)",
        "(0.069170, 1.625964, -0.066116)",
        "(0.070131, 1.630763, -0.074330)",
        "(0.070965, 1.634776, -0.083165)",
        "(0.071164, 1.636410, -0.087671)",
        "(0.071315, 1.638914, -0.096496)",
        "(0.071481, 1.640453, -0.105628)",
        "(0.071822, 1.641487, -0.115366)",
        "(0.072256, 1.641554, -0.125236)",
        "(0.072494, 1.641311, -0.130207)",
        "(0.072791, 1.640031, -0.140448)",
        "(0.072390, 1.637515, -0.150848)",
        "(0.071824, 1.633962, -0.161293)",
        "(0.071022, 1.630168, -0.171792)",
        "(0.070451, 1.627986, -0.177050)",
        "(0.069150, 1.623044, -0.187519)",
        "(0.067831, 1.617524, -0.197728)",
        "(0.066335, 1.611301, -0.207199)",
        "(0.064721, 1.604622, -0.215868)",
        "(0.063968, 1.601087, -0.219861)",
        "(0.062475, 1.594191, -0.227855)",
        "(0.061164, 1.586736, -0.235325)",
        "(0.060218, 1.578574, -0.241861)",
        "(0.059547, 1.569965, -0.247826)",
        "(0.058972, 1.565437, -0.250521)",
        "(0.057839, 1.555994, -0.255440)",
        "(0.057256, 1.546060, -0.259965)",
        "(0.056854, 1.535659, -0.264132)",
        "(0.055689, 1.524471, -0.267605)",
        "(0.054949, 1.518546, -0.269023)",
        "(0.053591, 1.506762, -0.271416)",
        "(0.052557, 1.494945, -0.273270)",
        "(0.051620, 1.482922, -0.274321)",
        "(0.050371, 1.470552, -0.274611)",
        "(0.049570, 1.464316, -0.274309)",
        "(0.047902, 1.451792, -0.272866)",
        "(0.046521, 1.439169, -0.269857)",
        "(0.045295, 1.426934, -0.266361)",
        "(0.044361, 1.415306, -0.262261)",
        "(0.043870, 1.409705, -0.259982)",
        "(0.042785, 1.398506, -0.254509)",
        "(0.041754, 1.387504, -0.247716)",
        "(0.041060, 1.377529, -0.240441)",
        "(0.040496, 1.368295, -0.232628)",
        "(0.040160, 1.363794, -0.228309)",
        "(0.039309, 1.355137, -0.219223)",
        "(0.038740, 1.347420, -0.209959)",
        "(0.038240, 1.340332, -0.200519)",
        "(0.037729, 1.333985, -0.191037)",
        "(0.037505, 1.331187, -0.186337)",
        "(0.037246, 1.326332, -0.176815)",
        "(0.036997, 1.321977, -0.167239)",
        "(0.037054, 1.318742, -0.157671)",
        "(0.037128, 1.315967, -0.147757)",
        "(0.037135, 1.314968, -0.142801)",
        "(0.037073, 1.313891, -0.133285)",
        "(0.037129, 1.314057, -0.124368)",
        "(0.037223, 1.315709, -0.115764)",
        "(0.037218, 1.318479, -0.107345)",
        "(0.037218, 1.320327, -0.103258)",
        "(0.037255, 1.324728, -0.095248)",
        "(0.037148, 1.329986, -0.087571)",
        "(0.037198, 1.336410, -0.080577)",
        "(0.037491, 1.343819, -0.074148)",
        "(0.037680, 1.347818, -0.071174)",
        "(0.037985, 1.356073, -0.065610)",
        "(0.038532, 1.364915, -0.060733)",
        "(0.039048, 1.374246, -0.056687)",
        "(0.039463, 1.383731, -0.053108)",
        "(0.039732, 1.388540, -0.051406)",
        "(0.040251, 1.398460, -0.048357)",
        "(0.040730, 1.408258, -0.045369)",
        "(0.041536, 1.418333, -0.042944)",
        "(0.042337, 1.428800, -0.041325)",
        "(0.042548, 1.433906, -0.040540)",
        "(0.043028, 1.443942, -0.039001)",
        "(0.043888, 1.454345, -0.038257)",
        "(0.044713, 1.464585, -0.037640)",
        "(0.045216, 1.474360, -0.036924)",
        "(0.045573, 1.479300, -0.036745)",
        "(0.046311, 1.489248, -0.036623)",
        "(0.047127, 1.499058, -0.036745)",
        "(0.048187, 1.508798, -0.037117)",
        "(0.049056, 1.518312, -0.037531)",
        "(0.049455, 1.522942, -0.037712)",
        "(0.050070, 1.531950, -0.038049)",
        "(0.050954, 1.540927, -0.038700)",
        "(0.052066, 1.549987, -0.039687)",
        "(0.052961, 1.558824, -0.040688)",
        "(0.053615, 1.563249, -0.041417)",
        "(0.055039, 1.572172, -0.043159)",
        "(0.055916, 1.580831, -0.045002)",
        "(0.056847, 1.589285, -0.047623)",
        "(0.058015, 1.597614, -0.050877)",
        "(0.058516, 1.601573, -0.052578)",
        "(0.059544, 1.609205, -0.056234)",
        "(0.061012, 1.616656, -0.060588)",
        "(0.062355, 1.623446, -0.065624)",
        "(0.063432, 1.629189, -0.070932)",
        "(0.063966, 1.631810, -0.073859)",
        "(0.064955, 1.636836, -0.080370)",
        "(0.066252, 1.641480, -0.088199)",
        "(0.067667, 1.646020, -0.097507)",
        "(0.068772, 1.649707, -0.107592)",
        "(0.069126, 1.651201, -0.112931)",
        "(0.069877, 1.653919, -0.123848)",
        "(0.070684, 1.656067, -0.135077)",
        "(0.071428, 1.657321, -0.146300)",
        "(0.072007, 1.657643, -0.157524)",
        "(0.072155, 1.657445, -0.163224)",
        "(0.072665, 1.656571, -0.174569)",
        "(0.073186, 1.655105, -0.185758)",
        "(0.073679, 1.652830, -0.196638)",
        "(0.073898, 1.649515, -0.207111)",
        "(0.073905, 1.647448, -0.212209)",
        "(0.073827, 1.643041, -0.222002)",
        "(0.073586, 1.638002, -0.231225)",
        "(0.073027, 1.631991, -0.239986)",
        "(0.072288, 1.625145, -0.248115)",
        "(0.071924, 1.621628, -0.251871)",
        "(0.071250, 1.614559, -0.258641)",
        "(0.070455, 1.607243, -0.264620)",
        "(0.069826, 1.599500, -0.270035)",
        "(0.069721, 1.591691, -0.274710)",
        "(0.069744, 1.587924, -0.276812)",
        "(0.069369, 1.580045, -0.280547)",
        "(0.068368, 1.570883, -0.282859)",
        "(0.068431, 1.561308, -0.283870)",
        "(0.068613, 1.551755, -0.284444)",
        "(0.068311, 1.546736, -0.284614)",
        "(0.067604, 1.536457, -0.284692)",
        "(0.066752, 1.526087, -0.284060)",
        "(0.065413, 1.515375, -0.282662)",
        "(0.064188, 1.504592, -0.280750)",
        "(0.063629, 1.499326, -0.279687)",
        "(0.062310, 1.488863, -0.277467)",
        "(0.060580, 1.478283, -0.274398)",
        "(0.058680, 1.467695, -0.270537)",
        "(0.057056, 1.457797, -0.266370)",
        "(0.056271, 1.453079, -0.264192)",
        "(0.054651, 1.443705, -0.259432)",
        "(0.053453, 1.434718, -0.254245)",
        "(0.052477, 1.426042, -0.248494)",
        "(0.050618, 1.417335, -0.241707)",
        "(0.049504, 1.412911, -0.237790)",
        "(0.047766, 1.404307, -0.229599)",
        "(0.046274, 1.396102, -0.221046)",
        "(0.045005, 1.388435, -0.212336)",
        "(0.043678, 1.381301, -0.203463)",
        "(0.042957, 1.377772, -0.198764)",
        "(0.041616, 1.370920, -0.188996)",
        "(0.040699, 1.364636, -0.178937)",
        "(0.040003, 1.359067, -0.168827)",
        "(0.039218, 1.354048, -0.158538)",
        "(0.038835, 1.351822, -0.153286)",
        "(0.038231, 1.347771, -0.142778)",
        "(0.037869, 1.344600, -0.132294)",
        "(0.037677, 1.342330, -0.121788)",
        "(0.037827, 1.340930, -0.111116)",
        "(0.038076, 1.340789, -0.105916)",
        "(0.038723, 1.341309, -0.096030)",
        "(0.039474, 1.342721, -0.086645)",
        "(0.040208, 1.344561, -0.077347)",
        "(0.041227, 1.347033, -0.068393)",
        "(0.041753, 1.348518, -0.064108)",
        "(0.042680, 1.351804, -0.056093)",
        "(0.043465, 1.355857, -0.049065)",
        "(0.044402, 1.361106, -0.043207)",
        "(0.045445, 1.367688, -0.038411)",
        "(0.046035, 1.371355, -0.036376)",
        "(0.047164, 1.379194, -0.032965)",
        "(0.047992, 1.387839, -0.030431)",
        "(0.048719, 1.397216, -0.028748)",
        "(0.049601, 1.407330, -0.027888)",
        "(0.049947, 1.412557, -0.027678)",
        "(0.050405, 1.423049, -0.027363)",
        "(0.050795, 1.433753, -0.027479)",
        "(0.051095, 1.444452, -0.027768)",
        "(0.051296, 1.455050, -0.028170)",
        "(0.051513, 1.460382, -0.028507)",
        "(0.051872, 1.470979, -0.029274)",
        "(0.052236, 1.481322, -0.030109)",
        "(0.052946, 1.491472, -0.031070)",
        "(0.053563, 1.501392, -0.032050)",
        "(0.053812, 1.506166, -0.032517)",
        "(0.054286, 1.515479, -0.033503)",
        "(0.054813, 1.524488, -0.034654)",
        "(0.055408, 1.532984, -0.035877)",
        "(0.056237, 1.541440, -0.037504)",
        "(0.056561, 1.545587, -0.038512)",
        "(0.057024, 1.553595, -0.040789)",
        "(0.057411, 1.561420, -0.043757)",
        "(0.057741, 1.569106, -0.047228)",
        "(0.058209, 1.576618, -0.051201)",
        "(0.058495, 1.580298, -0.053451)",
        "(0.059066, 1.587449, -0.058160)",
        "(0.059720, 1.594266, -0.063469)",
        "(0.060426, 1.600743, -0.069151)",
        "(0.060979, 1.606773, -0.075072)",
        "(0.061108, 1.609588, -0.078112)",
        "(0.061407, 1.614674, -0.084423)",
        "(0.061899, 1.619433, -0.091100)",
        "(0.062588, 1.623763, -0.097931)",
        "(0.062993, 1.627730, -0.105132)",
        "(0.062952, 1.629351, -0.108870)",
        "(0.063214, 1.632233, -0.116348)",
        "(0.063620, 1.634920, -0.123791)",
        "(0.064083, 1.637259, -0.131236)",
        "(0.064346, 1.639007, -0.138855)",
        "(0.064464, 1.639629, -0.142692)",
        "(0.064515, 1.640621, -0.150309)",
        "(0.064719, 1.641620, -0.157931)",
        "(0.065297, 1.642295, -0.165862)",
        "(0.065824, 1.642617, -0.173981)",
        "(0.065997, 1.642572, -0.178040)",
        "(0.066140, 1.642211, -0.186014)",
        "(0.066293, 1.641208, -0.193939)",
        "(0.066226, 1.639489, -0.201714)",
        "(0.066100, 1.636964, -0.209105)",
        "(0.066152, 1.635620, -0.212743)",
        "(0.066435, 1.632750, -0.220122)",
        "(0.066846, 1.629212, -0.227485)",
        "(0.066958, 1.624920, -0.234920)",
        "(0.067040, 1.620015, -0.242397)",
        "(0.067179, 1.617292, -0.246161)",
        "(0.067649, 1.611516, -0.253815)",
        "(0.068095, 1.604733, -0.261126)",
        "(0.068743, 1.596750, -0.267308)",
        "(0.070482, 1.587910, -0.272463)",
        "(0.071434, 1.582939, -0.274755)",
        "(0.072160, 1.571678, -0.279856)",
        "(0.073100, 1.560255, -0.284272)",
        "(0.073936, 1.548316, -0.288767)",
        "(0.073623, 1.535919, -0.293420)",
        "(0.073711, 1.529665, -0.295634)",
        "(0.073876, 1.517019, -0.299769)",
        "(0.073779, 1.504190, -0.303248)",
        "(0.073315, 1.490764, -0.305354)",
        "(0.072518, 1.476854, -0.306203)",
        "(0.072522, 1.470247, -0.306476)",
        "(0.072873, 1.457647, -0.306762)",
        "(0.072618, 1.445017, -0.306366)",
        "(0.072315, 1.432238, -0.305213)",
        "(0.072246, 1.419764, -0.303419)",
        "(0.072222, 1.413464, -0.302108)",
        "(0.071473, 1.400024, -0.298635)",
        "(0.070311, 1.386204, -0.293973)",
        "(0.069169, 1.372628, -0.288815)",
        "(0.067567, 1.358998, -0.283665)",
        "(0.066709, 1.352044, -0.280945)",
        "(0.065256, 1.338282, -0.275122)",
        "(0.064298, 1.325342, -0.268849)",
        "(0.063300, 1.312537, -0.261381)",
        "(0.062651, 1.301520, -0.253822)",
        "(0.062494, 1.296486, -0.249913)",
        "(0.062162, 1.286662, -0.241514)",
        "(0.061800, 1.277202, -0.231920)",
        "(0.061371, 1.268886, -0.221773)",
        "(0.060972, 1.261733, -0.211288)",
        "(0.060867, 1.258826, -0.205878)",
        "(0.060795, 1.254104, -0.194824)",
        "(0.060516, 1.250854, -0.183652)",
        "(0.060123, 1.249298, -0.172581)",
        "(0.059598, 1.248912, -0.161359)",
        "(0.059287, 1.249086, -0.155671)",
        "(0.058604, 1.250962, -0.144766)",
        "(0.058015, 1.254596, -0.134448)",
        "(0.057362, 1.258898, -0.123818)",
        "(0.056866, 1.264010, -0.113156)",
        "(0.056519, 1.266933, -0.108123)",
        "(0.055775, 1.273172, -0.098422)",
        "(0.055065, 1.280032, -0.089291)",
        "(0.054477, 1.287498, -0.080881)",
        "(0.053913, 1.295423, -0.073114)",
        "(0.053454, 1.299567, -0.069604)",
        "(0.052672, 1.308029, -0.063041)",
        "(0.051888, 1.316407, -0.057155)",
        "(0.051204, 1.324987, -0.052053)",
        "(0.050671, 1.333875, -0.047744)",
        "(0.050345, 1.338394, -0.045794)",
        "(0.049662, 1.347549, -0.042129)",
        "(0.048768, 1.356772, -0.038966)",
        "(0.048200, 1.366209, -0.036249)",
        "(0.047560, 1.375944, -0.033996)",
        "(0.047130, 1.380823, -0.032951)",
        "(0.046267, 1.390574, -0.030894)",
        "(0.045621, 1.400696, -0.029296)",
        "(0.045031, 1.411041, -0.027964)",
        "(0.044595, 1.421255, -0.026290)",
        "(0.044631, 1.426494, -0.025459)",
        "(0.044642, 1.436958, -0.023903)",
        "(0.044732, 1.447320, -0.022331)",
        "(0.045008, 1.457865, -0.021237)",
        "(0.045102, 1.468148, -0.020273)",
        "(0.045152, 1.473134, -0.019762)",
        "(0.045719, 1.483313, -0.019311)",
        "(0.046163, 1.493457, -0.019251)",
        "(0.046075, 1.502877, -0.019096)",
        "(0.046298, 1.512506, -0.019099)",
        "(0.046582, 1.517358, -0.019323)",
        "(0.047354, 1.526738, -0.020075)",
        "(0.047941, 1.535891, -0.021112)",
        "(0.048689, 1.544977, -0.022636)",
        "(0.049009, 1.553739, -0.024524)",
        "(0.049093, 1.558041, -0.025643)",
        "(0.049907, 1.566685, -0.028306)",
        "(0.050764, 1.575254, -0.031724)",
        "(0.051280, 1.583375, -0.035332)",
        "(0.052228, 1.591192, -0.039506)",
        "(0.052834, 1.595090, -0.041971)",
        "(0.053683, 1.602627, -0.047442)",
        "(0.054386, 1.609709, -0.053515)",
        "(0.055429, 1.616450, -0.060025)",
        "(0.056654, 1.622810, -0.067154)",
        "(0.057192, 1.625663, -0.070949)",
        "(0.058150, 1.630695, -0.078412)",
        "(0.058860, 1.634638, -0.085772)",
        "(0.059202, 1.637746, -0.093316)",
        "(0.058971, 1.639923, -0.100505)",
        "(0.058662, 1.640622, -0.103874)",
        "(0.058107, 1.641703, -0.110339)",
        "(0.057574, 1.642313, -0.116572)",
        "(0.057183, 1.642455, -0.122470)",
        "(0.056927, 1.642210, -0.128147)",
        "(0.056897, 1.642038, -0.131134)",
        "(0.057012, 1.641710, -0.137395)",
        "(0.057614, 1.640983, -0.143847)",
        "(0.058249, 1.639797, -0.150827)",
        "(0.058146, 1.637666, -0.158451)",
        "(0.058039, 1.636178, -0.162548)",
        "(0.058338, 1.633109, -0.170978)",
        "(0.058465, 1.629335, -0.179913)",
        "(0.058031, 1.624356, -0.188836)",
        "(0.057963, 1.618288, -0.197394)",
        "(0.058047, 1.615192, -0.201480)",
        "(0.058017, 1.608296, -0.208792)",
        "(0.058061, 1.600072, -0.214691)",
        "(0.058377, 1.591155, -0.219773)",
        "(0.058076, 1.581973, -0.224455)",
        "(0.057609, 1.577222, -0.226672)",
        "(0.056668, 1.567696, -0.230931)",
        "(0.055915, 1.558273, -0.234794)",
        "(0.055507, 1.549040, -0.238452)",
        "(0.054878, 1.539546, -0.241772)",
        "(0.054484, 1.534698, -0.243309)",
        "(0.053913, 1.524966, -0.246005)",
        "(0.053680, 1.515536, -0.248412)",
        "(0.053416, 1.506242, -0.250409)",
        "(0.053197, 1.496866, -0.251936)",
        "(0.053246, 1.492266, -0.252487)",
        "(0.053471, 1.483115, -0.253516)",
        "(0.053435, 1.473729, -0.253899)",
        "(0.053559, 1.464302, -0.253434)",
        "(0.054178, 1.455327, -0.252668)",
        "(0.054389, 1.450772, -0.252124)",
        "(0.054278, 1.441207, -0.250412)",
        "(0.053914, 1.431404, -0.247938)",
        "(0.053779, 1.421864, -0.244992)",
        "(0.053678, 1.412375, -0.241468)",
        "(0.053563, 1.407633, -0.239527)",
        "(0.053426, 1.398411, -0.235527)",
        "(0.053855, 1.389872, -0.231474)",
        "(0.054607, 1.381734, -0.226962)",
        "(0.055142, 1.373647, -0.221539)",
        "(0.055418, 1.369728, -0.218505)",
        "(0.056073, 1.362187, -0.212323)",
        "(0.056371, 1.354989, -0.205416)",
        "(0.056067, 1.347507, -0.197455)",
        "(0.055449, 1.340457, -0.188745)",
        "(0.055336, 1.337222, -0.184529)",
        "(0.055019, 1.331060, -0.175990)",
        "(0.054649, 1.325052, -0.166701)",
        "(0.054210, 1.319387, -0.156932)",
        "(0.054077, 1.314221, -0.146962)",
        "(0.054037, 1.311812, -0.141816)",
        "(0.053704, 1.307090, -0.131102)",
        "(0.053113, 1.302768, -0.120140)",
        "(0.052824, 1.299077, -0.109120)",
        "(0.052622, 1.296159, -0.098138)",
        "(0.052688, 1.295238, -0.092966)",
        "(0.052942, 1.294347, -0.082966)",
        "(0.053424, 1.294273, -0.072682)",
        "(0.053898, 1.295104, -0.062437)",
        "(0.054323, 1.297579, -0.053149)",
        "(0.054567, 1.299429, -0.048730)",
        "(0.055101, 1.303439, -0.039807)",
        "(0.055512, 1.308200, -0.031427)",
        "(0.055745, 1.313861, -0.023968)",
        "(0.055677, 1.320132, -0.017256)",
        "(0.055555, 1.323509, -0.014206)",
        "(0.055449, 1.330681, -0.008410)",
        "(0.055720, 1.338449, -0.003242)",
        "(0.055662, 1.346536, 0.001175)",
        "(0.055756, 1.354800, 0.005108)",
        "(0.055826, 1.358995, 0.006825)",
        "(0.056114, 1.367387, 0.009997)",
        "(0.056449, 1.375790, 0.012797)",
        "(0.056830, 1.384172, 0.015068)",
        "(0.057348, 1.392517, 0.016918)",
        "(0.057482, 1.396609, 0.017754)",
        "(0.057516, 1.404686, 0.019041)",
        "(0.057470, 1.412866, 0.019646)",
        "(0.057240, 1.420995, 0.019657)",
        "(0.056637, 1.429090, 0.019211)",
        "(0.056237, 1.433120, 0.018900)",
        "(0.055367, 1.441110, 0.018380)",
        "(0.054837, 1.449175, 0.017647)",
        "(0.054459, 1.457473, 0.016617)",
        "(0.054238, 1.465824, 0.015365)",
        "(0.054190, 1.469888, 0.014623)",
        "(0.054139, 1.478295, 0.012796)",
        "(0.054164, 1.486915, 0.010569)",
        "(0.054227, 1.495771, 0.007646)",
        "(0.054762, 1.504806, 0.003717)",
        "(0.055196, 1.509210, 0.001434)",
        "(0.056160, 1.517754, -0.003527)",
        "(0.057466, 1.525915, -0.009080)",
        "(0.058605, 1.533451, -0.015142)",
        "(0.059257, 1.540327, -0.021737)",
        "(0.059454, 1.543599, -0.025301)",
        "(0.059680, 1.550083, -0.032719)",
        "(0.059682, 1.556307, -0.040403)",
        "(0.059670, 1.562208, -0.048189)",
        "(0.059572, 1.567986, -0.055927)",
        "(0.059570, 1.570882, -0.059821)",
        "(0.059694, 1.576656, -0.067764)",
        "(0.060007, 1.582541, -0.076148)",
        "(0.060609, 1.588354, -0.085023)",
        "(0.061835, 1.593981, -0.094006)",
        "(0.062618, 1.596646, -0.098464)",
        "(0.064430, 1.601707, -0.107502)",
        "(0.066716, 1.606449, -0.116935)",
        "(0.069302, 1.610649, -0.126747)",
        "(0.071773, 1.614184, -0.136889)",
        "(0.072805, 1.615550, -0.142050)",
        "(0.074715, 1.617861, -0.152403)",
        "(0.076577, 1.619442, -0.162777)",
        "(0.078031, 1.619856, -0.172976)",
        "(0.079181, 1.619144, -0.182975)",
        "(0.079527, 1.618305, -0.187899)",
        "(0.079974, 1.615960, -0.197414)",
        "(0.080089, 1.612695, -0.206494)",
        "(0.079977, 1.608599, -0.215259)",
        "(0.079657, 1.603448, -0.223491)",
        "(0.079418, 1.600463, -0.227316)",
        "(0.078889, 1.594117, -0.234562)",
        "(0.078287, 1.587220, -0.241017)",
        "(0.077266, 1.579418, -0.246919)",
        "(0.076154, 1.570965, -0.252498)",
        "(0.075557, 1.566551, -0.255082)",
        "(0.073907, 1.557320, -0.259772)",
        "(0.071965, 1.547528, -0.263779)",
        "(0.070572, 1.537566, -0.267349)",
        "(0.069667, 1.527487, -0.270467)",
        "(0.069362, 1.522387, -0.271759)",
        "(0.068860, 1.512005, -0.273996)",
        "(0.068976, 1.501173, -0.275688)",
        "(0.069973, 1.490526, -0.277077)",
        "(0.070952, 1.480142, -0.278542)",
        "(0.071161, 1.474820, -0.279316)",
        "(0.071080, 1.463746, -0.280468)",
        "(0.070784, 1.452266, -0.280840)",
        "(0.070023, 1.440596, -0.280446)",
        "(0.068960, 1.428722, -0.279314)",
        "(0.068479, 1.422847, -0.278513)",
        "(0.067550, 1.411386, -0.276592)",
        "(0.066605, 1.400063, -0.274063)",
        "(0.065741, 1.388913, -0.270733)",
        "(0.065382, 1.383374, -0.268717)",
        "(0.064632, 1.372583, -0.263969)",
        "(0.063988, 1.362342, -0.258562)",
        "(0.063345, 1.352334, -0.252333)",
        "(0.062776, 1.342815, -0.245307)",
        "(0.062279, 1.334140, -0.238151)",
        "(0.062026, 1.330082, -0.234497)",
        "(0.061780, 1.322242, -0.226441)",
        "(0.061728, 1.314844, -0.217150)",
        "(0.061636, 1.307779, -0.207094)",
        "(0.061563, 1.301396, -0.196297)",
        "(0.061513, 1.298484, -0.190796)",
        "(0.061451, 1.293059, -0.180171)",
        "(0.061586, 1.288856, -0.170371)",
        "(0.061694, 1.285530, -0.160596)",
        "(0.061356, 1.282403, -0.150499)",
        "(0.061213, 1.281303, -0.145618)",
        "(0.061099, 1.279978, -0.136037)",
        "(0.060743, 1.279614, -0.126501)",
        "(0.060292, 1.280148, -0.117112)",
        "(0.059927, 1.281959, -0.108239)",
        "(0.059663, 1.283318, -0.103969)",
        "(0.059101, 1.286731, -0.095723)",
        "(0.058743, 1.291208, -0.088164)",
        "(0.058225, 1.296440, -0.081220)",
        "(0.057448, 1.302351, -0.074715)",
        "(0.057096, 1.305522, -0.071566)",
        "(0.056627, 1.312525, -0.065506)",
        "(0.056120, 1.319816, -0.059672)",
        "(0.055541, 1.327482, -0.054305)",
        "(0.055202, 1.335521, -0.049455)",
        "(0.055079, 1.339635, -0.047242)",
        "(0.054762, 1.348068, -0.043252)",
        "(0.054334, 1.356511, -0.039771)",
        "(0.053741, 1.364921, -0.036832)",
        "(0.053117, 1.373472, -0.034423)",
        "(0.052770, 1.377811, -0.033457)",
        "(0.051945, 1.386556, -0.031721)",
        "(0.051249, 1.395360, -0.030076)",
        "(0.050616, 1.404250, -0.028771)",
        "(0.049999, 1.413364, -0.027810)",
        "(0.049718, 1.417958, -0.027363)",
        "(0.049191, 1.427100, -0.026354)",
        "(0.048784, 1.436248, -0.025552)",
        "(0.048599, 1.445534, -0.025138)",
        "(0.048310, 1.454734, -0.025028)",
        "(0.048083, 1.459283, -0.025101)",
        "(0.047553, 1.468454, -0.025531)",
        "(0.047072, 1.477400, -0.026352)",
        "(0.046482, 1.486144, -0.027759)",
        "(0.045848, 1.494672, -0.029312)",
        "(0.045465, 1.498749, -0.030170)",
        "(0.044901, 1.506984, -0.032086)",
        "(0.044672, 1.515126, -0.034245)",
        "(0.044539, 1.523081, -0.036523)",
        "(0.044726, 1.531075, -0.039418)",
        "(0.044937, 1.535136, -0.041189)",
        "(0.045393, 1.543258, -0.045100)",
        "(0.045568, 1.551093, -0.049275)",
        "(0.045759, 1.558829, -0.054082)",
        "(0.045906, 1.566373, -0.059202)",
        "(0.045996, 1.569974, -0.061891)",
        "(0.046166, 1.576836, -0.067496)",
        "(0.046663, 1.583422, -0.073615)",
        "(0.047130, 1.589806, -0.080199)",
        "(0.047652, 1.595621, -0.087062)",
        "(0.048027, 1.598327, -0.090658)",
        "(0.048666, 1.603558, -0.097866)",
        "(0.049229, 1.608146, -0.105346)",
        "(0.050151, 1.612272, -0.113557)",
        "(0.051102, 1.615946, -0.122161)",
        "(0.051487, 1.617425, -0.126521)",
        "(0.052148, 1.619644, -0.135379)",
        "(0.052931, 1.620907, -0.144734)",
        "(0.053566, 1.621188, -0.154614)",
        "(0.053584, 1.620537, -0.164919)",
        "(0.053422, 1.619926, -0.170196)",
        "(0.053071, 1.618110, -0.180394)",
        "(0.052977, 1.615474, -0.189950)",
        "(0.053229, 1.612488, -0.199510)",
        "(0.053220, 1.608769, -0.209151)",
        "(0.053070, 1.606636, -0.213953)",
        "(0.052860, 1.601998, -0.223544)",
        "(0.052790, 1.597024, -0.233039)",
        "(0.052760, 1.591498, -0.242424)",
        "(0.052245, 1.584981, -0.251407)",
        "(0.051882, 1.581118, -0.255421)",
        "(0.051464, 1.572914, -0.262613)",
        "(0.051472, 1.564514, -0.269081)",
        "(0.051385, 1.555118, -0.274684)",
        "(0.051044, 1.544580, -0.278977)",
        "(0.050746, 1.539174, -0.280647)",
        "(0.050095, 1.527731, -0.283550)",
        "(0.049335, 1.515096, -0.286327)",
        "(0.048951, 1.501843, -0.288454)",
        "(0.048266, 1.487465, -0.289629)",
        "(0.047811, 1.480276, -0.289853)",
        "(0.047164, 1.466403, -0.290035)",
        "(0.046973, 1.452752, -0.289845)",
        "(0.046589, 1.439074, -0.289116)",
        "(0.045957, 1.425205, -0.287661)",
        "(0.045792, 1.418547, -0.286587)",
        "(0.045519, 1.405773, -0.284140)",
        "(0.045327, 1.393648, -0.281230)",
        "(0.045165, 1.381883, -0.277531)",
        "(0.044985, 1.370472, -0.273030)",
        "(0.044830, 1.365017, -0.270528)",
        "(0.044546, 1.354662, -0.265298)",
        "(0.044269, 1.344980, -0.259623)",
        "(0.044045, 1.335634, -0.253455)",
        "(0.043702, 1.326476, -0.246421)",
        "(0.043491, 1.322038, -0.242400)",
        "(0.043026, 1.313693, -0.234044)",
        "(0.042939, 1.306469, -0.225262)",
        "(0.042841, 1.300162, -0.215919)",
        "(0.042777, 1.294532, -0.205875)",
        "(0.042758, 1.292129, -0.200726)",
        "(0.042756, 1.288111, -0.190500)",
        "(0.042721, 1.285195, -0.180254)",
        "(0.042535, 1.282897, -0.169667)",
        "(0.042483, 1.281142, -0.158711)",
        "(0.042478, 1.280629, -0.153295)",
        "(0.042566, 1.280384, -0.142755)",
        "(0.042579, 1.280951, -0.132496)",
        "(0.042560, 1.281979, -0.122332)",
        "(0.042747, 1.283494, -0.112252)",
        "(0.042864, 1.284625, -0.107367)",
        "(0.042851, 1.287264, -0.097924)",
        "(0.042690, 1.290417, -0.088844)",
        "(0.042674, 1.294518, -0.080302)",
        "(0.042992, 1.299701, -0.072555)",
        "(0.043130, 1.302232, -0.068696)",
        "(0.043346, 1.307620, -0.061520)",
        "(0.043615, 1.313473, -0.055034)",
        "(0.043723, 1.319837, -0.049415)",
        "(0.043558, 1.326481, -0.044500)",
        "(0.043399, 1.329871, -0.042239)",
        "(0.043063, 1.337047, -0.038352)",
        "(0.042404, 1.344610, -0.035109)",
        "(0.041778, 1.352665, -0.032424)",
        "(0.041105, 1.361240, -0.030292)",
        "(0.040812, 1.365538, -0.029353)",
        "(0.040253, 1.374297, -0.027643)",
        "(0.039740, 1.383416, -0.026344)",
        "(0.039171, 1.392517, -0.025559)",
        "(0.038962, 1.401590, -0.025249)",
        "(0.038871, 1.406111, -0.025126)",
        "(0.038757, 1.415463, -0.024945)",
        "(0.038894, 1.425283, -0.025345)",
        "(0.039329, 1.435614, -0.026582)",
        "(0.039382, 1.446176, -0.028526)",
        "(0.039308, 1.451598, -0.029812)",
        "(0.039494, 1.462539, -0.032794)",
        "(0.039854, 1.473024, -0.035943)",
        "(0.040150, 1.482774, -0.038910)",
        "(0.040169, 1.492149, -0.041924)",
        "(0.040251, 1.496737, -0.043633)",
        "(0.040713, 1.505673, -0.047378)",
        "(0.040948, 1.513952, -0.051038)",
        "(0.040924, 1.522147, -0.054682)",
        "(0.041378, 1.530664, -0.058843)",
        "(0.041771, 1.535026, -0.061211)",
        "(0.042672, 1.543926, -0.066450)",
        "(0.043645, 1.552875, -0.072135)",
        "(0.044895, 1.561519, -0.078179)",
        "(0.046503, 1.570078, -0.084660)",
        "(0.047404, 1.574222, -0.088099)",
        "(0.049288, 1.582152, -0.095319)",
        "(0.051234, 1.589634, -0.102953)",
        "(0.052982, 1.596710, -0.111136)",
        "(0.054825, 1.603305, -0.119837)",
        "(0.055881, 1.606464, -0.124353)",
        "(0.058315, 1.612326, -0.133815)",
        "(0.060590, 1.617736, -0.143649)",
        "(0.062768, 1.622313, -0.154006)",
        "(0.064864, 1.626364, -0.164386)",
        "(0.065986, 1.628058, -0.169608)",
        "(0.068646, 1.631198, -0.180004)",
        "(0.071197, 1.633483, -0.190410)",
        "(0.073583, 1.634701, -0.200441)",
        "(0.076305, 1.635203, -0.210020)",
        "(0.077780, 1.635046, -0.214497)",
        "(0.080709, 1.634105, -0.223149)",
        "(0.083246, 1.631776, -0.231251)",
        "(0.085778, 1.628094, -0.238453)",
        "(0.088781, 1.623361, -0.245077)",
        "(0.090586, 1.620515, -0.248260)",
        "(0.093684, 1.614050, -0.254761)",
        "(0.095390, 1.606162, -0.261006)",
        "(0.096244, 1.597569, -0.266743)",
        "(0.096436, 1.588893, -0.272244)",
        "(0.096474, 1.584656, -0.274986)",
        "(0.096451, 1.576234, -0.280389)",
        "(0.096017, 1.567662, -0.285650)",
        "(0.095565, 1.559212, -0.290524)",
        "(0.094430, 1.550241, -0.294281)",
        "(0.093652, 1.545373, -0.295608)",
        "(0.092187, 1.535322, -0.297295)",
        "(0.090337, 1.525441, -0.297851)",
        "(0.087811, 1.515472, -0.297544)",
        "(0.085165, 1.505388, -0.296323)",
        "(0.084006, 1.500507, -0.295445)",
        "(0.081409, 1.490775, -0.293005)",
        "(0.078784, 1.480906, -0.289905)",
        "(0.076562, 1.471129, -0.286337)",
        "(0.075315, 1.461388, -0.282636)",
        "(0.074600, 1.456443, -0.280920)",
        "(0.072546, 1.446123, -0.277219)",
        "(0.070016, 1.435198, -0.272613)",
        "(0.067406, 1.424045, -0.266939)",
        "(0.064942, 1.413472, -0.260949)",
        "(0.063683, 1.408353, -0.257890)",
        "(0.061382, 1.398635, -0.251479)",
        "(0.059829, 1.389800, -0.244679)",
        "(0.058880, 1.381982, -0.237894)",
        "(0.058044, 1.374738, -0.231199)",
        "(0.057604, 1.371236, -0.227759)",
        "(0.056922, 1.364472, -0.220696)",
        "(0.055820, 1.358038, -0.213660)",
        "(0.053644, 1.351634, -0.205975)",
        "(0.051604, 1.345556, -0.197219)",
        "(0.050946, 1.342930, -0.192612)",
        "(0.050349, 1.338686, -0.183285)",
        "(0.049951, 1.335280, -0.173560)",
        "(0.049454, 1.332101, -0.163184)",
        "(0.049200, 1.329349, -0.152117)",
        "(0.049136, 1.328376, -0.146636)",
        "(0.049015, 1.327139, -0.136071)",
        "(0.048568, 1.326283, -0.125510)",
        "(0.048095, 1.326334, -0.114945)",
        "(0.047993, 1.327648, -0.104800)",
        "(0.047965, 1.328637, -0.099831)",
        "(0.047976, 1.330981, -0.089992)",
        "(0.047733, 1.334020, -0.080738)",
        "(0.047451, 1.337959, -0.072300)",
        "(0.047262, 1.342597, -0.064593)",
        "(0.047186, 1.345191, -0.061021)",
        "(0.047012, 1.350677, -0.054290)",
        "(0.046824, 1.356420, -0.048156)",
        "(0.047020, 1.362759, -0.042774)",
        "(0.047223, 1.368969, -0.037871)",
        "(0.047202, 1.371901, -0.035576)",
        "(0.047657, 1.377850, -0.031467)",
        "(0.048648, 1.384344, -0.028487)",
        "(0.048924, 1.390738, -0.026039)",
        "(0.048969, 1.397065, -0.024089)",
        "(0.048909, 1.400350, -0.023370)",
        "(0.048944, 1.407155, -0.022226)",
        "(0.048911, 1.414252, -0.021453)",
        "(0.048734, 1.421664, -0.020963)",
        "(0.048748, 1.429876, -0.020784)",
        "(0.048753, 1.434019, -0.020903)",
        "(0.048831, 1.442605, -0.021148)",
        "(0.048849, 1.451579, -0.021264)",
        "(0.048946, 1.461276, -0.021664)",
        "(0.049372, 1.471511, -0.022530)",
        "(0.049565, 1.476785, -0.023085)",
        "(0.049891, 1.487297, -0.024298)",
        "(0.050346, 1.497761, -0.025736)",
        "(0.050974, 1.508046, -0.027330)",
        "(0.051751, 1.518099, -0.029051)",
        "(0.052126, 1.522927, -0.029984)",
        "(0.052989, 1.532380, -0.031957)",
        "(0.053718, 1.541420, -0.034037)",
        "(0.054316, 1.550046, -0.036174)",
        "(0.055060, 1.558418, -0.038630)",
        "(0.055473, 1.562527, -0.040015)",
        "(0.056371, 1.570441, -0.042912)",
        "(0.057284, 1.578226, -0.046181)",
        "(0.058197, 1.585902, -0.050070)",
        "(0.059077, 1.593426, -0.054581)",
        "(0.059546, 1.597049, -0.057088)",
        "(0.060353, 1.604129, -0.062521)",
        "(0.061257, 1.610885, -0.068651)",
        "(0.061783, 1.617104, -0.075134)",
        "(0.062376, 1.622436, -0.081663)",
        "(0.062946, 1.625045, -0.085383)",
        "(0.064049, 1.630216, -0.092963)",
        "(0.065109, 1.634698, -0.101138)",
        "(0.066357, 1.638587, -0.109865)",
        "(0.067508, 1.641779, -0.118837)",
        "(0.068058, 1.643196, -0.123410)",
        "(0.069519, 1.645723, -0.133007)",
        "(0.071314, 1.647794, -0.143229)",
        "(0.073068, 1.649376, -0.154047)",
        "(0.074617, 1.650539, -0.165374)",
        "(0.075188, 1.650840, -0.171206)",
        "(0.076010, 1.650844, -0.182907)",
        "(0.076938, 1.650118, -0.194754)",
        "(0.078214, 1.649063, -0.206899)",
        "(0.079239, 1.647370, -0.219250)",
        "(0.079778, 1.646236, -0.225559)",
        "(0.080904, 1.643580, -0.238252)",
        "(0.081891, 1.640058, -0.250675)",
        "(0.082767, 1.635682, -0.262623)",
        "(0.083644, 1.630431, -0.274155)",
        "(0.084095, 1.627514, -0.279748)",
        "(0.085137, 1.621101, -0.290726)",
        "(0.086125, 1.613820, -0.301048)",
        "(0.087276, 1.605820, -0.309922)",
        "(0.089441, 1.597762, -0.317492)",
        "(0.090925, 1.593838, -0.321234)",
        "(0.093656, 1.586226, -0.329056)",
        "(0.094912, 1.578152, -0.336140)",
        "(0.095460, 1.569158, -0.340846)",
        "(0.096076, 1.560138, -0.343751)",
        "(0.096243, 1.555463, -0.344438)",
        "(0.096189, 1.545796, -0.344832)",
        "(0.095978, 1.535797, -0.343899)",
        "(0.095711, 1.525690, -0.342233)",
        "(0.095623, 1.515498, -0.339998)",
        "(0.095432, 1.510205, -0.338642)",
        "(0.094490, 1.499251, -0.335229)",
        "(0.092913, 1.487881, -0.330934)",
        "(0.090967, 1.476153, -0.326068)",
        "(0.088960, 1.464373, -0.321020)",
        "(0.087742, 1.458517, -0.318401)",
        "(0.085036, 1.446832, -0.312591)",
        "(0.082646, 1.435670, -0.306140)",
        "(0.080549, 1.425561, -0.300025)",
        "(0.078188, 1.416019, -0.293932)",
        "(0.077161, 1.411511, -0.290617)",
        "(0.075405, 1.403223, -0.283763)",
        "(0.073390, 1.395524, -0.276395)",
        "(0.071380, 1.387782, -0.267978)",
        "(0.069437, 1.380339, -0.259053)",
        "(0.068450, 1.376820, -0.254521)",
        "(0.066721, 1.370191, -0.245279)",
        "(0.065259, 1.364091, -0.235769)",
        "(0.064169, 1.358582, -0.225757)",
        "(0.063475, 1.353902, -0.215626)",
        "(0.063214, 1.351755, -0.210593)",
        "(0.062773, 1.347903, -0.200394)",
        "(0.062370, 1.344493, -0.189971)",
        "(0.062099, 1.341646, -0.179714)",
        "(0.061956, 1.339411, -0.169855)",
        "(0.061910, 1.338584, -0.165072)",
        "(0.061735, 1.337239, -0.155540)",
        "(0.061661, 1.336940, -0.146498)",
        "(0.061757, 1.337541, -0.138034)",
        "(0.061826, 1.338950, -0.129830)",
        "(0.061943, 1.339903, -0.125731)",
        "(0.062322, 1.342345, -0.117856)",
        "(0.062738, 1.345264, -0.110384)",
        "(0.063199, 1.348837, -0.103487)",
        "(0.063658, 1.352690, -0.096929)",
        "(0.063944, 1.354812, -0.093882)",
        "(0.064549, 1.359277, -0.088048)",
        "(0.065127, 1.364063, -0.082523)",
        "(0.065594, 1.369189, -0.077438)",
        "(0.066024, 1.374458, -0.072559)",
        "(0.066242, 1.377220, -0.070241)",
        "(0.066752, 1.382965, -0.065807)",
        "(0.067110, 1.388876, -0.061614)",
        "(0.067350, 1.395090, -0.057704)",
        "(0.067623, 1.401505, -0.053849)",
        "(0.067718, 1.404778, -0.051972)",
        "(0.067726, 1.411734, -0.048660)",
        "(0.067655, 1.418809, -0.045592)",
        "(0.067444, 1.426291, -0.042967)",
        "(0.067265, 1.434134, -0.040613)",
        "(0.067069, 1.438126, -0.039592)",
        "(0.066800, 1.446429, -0.037891)",
        "(0.066837, 1.455197, -0.036643)",
        "(0.066753, 1.464106, -0.035979)",
        "(0.066613, 1.473025, -0.035796)",
        "(0.066619, 1.477430, -0.035682)",
        "(0.066990, 1.486049, -0.035583)",
        "(0.067733, 1.494488, -0.035552)",
        "(0.068612, 1.502962, -0.035941)",
        "(0.069283, 1.511100, -0.036472)",
        "(0.069635, 1.515039, -0.036768)",
        "(0.070460, 1.522928, -0.037695)",
        "(0.071471, 1.530648, -0.039001)",
        "(0.072289, 1.538045, -0.040620)",
        "(0.072867, 1.545293, -0.042716)",
        "(0.073135, 1.548828, -0.043910)",
        "(0.073539, 1.555749, -0.046533)",
        "(0.074156, 1.562654, -0.049800)",
        "(0.074484, 1.569435, -0.053620)",
        "(0.074632, 1.576054, -0.057742)",
        "(0.074762, 1.579231, -0.059939)",
        "(0.075413, 1.585535, -0.064515)",
        "(0.076220, 1.591697, -0.069297)",
        "(0.076803, 1.597569, -0.074497)",
        "(0.077544, 1.603101, -0.080037)",
        "(0.077997, 1.605699, -0.082854)",
        "(0.078879, 1.610803, -0.088634)",
        "(0.079647, 1.615877, -0.094766)",
        "(0.080510, 1.620693, -0.101281)",
        "(0.081414, 1.625265, -0.107974)",
        "(0.081795, 1.627431, -0.111384)",
        "(0.082604, 1.631785, -0.118484)",
        "(0.083561, 1.635958, -0.126007)",
        "(0.084472, 1.639837, -0.133691)",
        "(0.085448, 1.643550, -0.141507)",
        "(0.085993, 1.645334, -0.145541)",
        "(0.087231, 1.648786, -0.153860)",
        "(0.088272, 1.651874, -0.162369)",
        "(0.089128, 1.654540, -0.170870)",
        "(0.089683, 1.656288, -0.178777)",
        "(0.089997, 1.656765, -0.182465)",
        "(0.090754, 1.657461, -0.189967)",
        "(0.091025, 1.657618, -0.197344)",
        "(0.091126, 1.657136, -0.204595)",
        "(0.091477, 1.655895, -0.212236)",
        "(0.091555, 1.655027, -0.215878)",
        "(0.091529, 1.652722, -0.223478)",
        "(0.091516, 1.649767, -0.231461)",
        "(0.091216, 1.645639, -0.239174)",
        "(0.090782, 1.640170, -0.246389)",
        "(0.090540, 1.636988, -0.249924)",
        "(0.090169, 1.630142, -0.256895)",
        "(0.089837, 1.622398, -0.263613)",
        "(0.089494, 1.613597, -0.269637)",
        "(0.089202, 1.604037, -0.274865)",
        "(0.089072, 1.599032, -0.277242)",
        "(0.088815, 1.588415, -0.281792)",
        "(0.088280, 1.577083, -0.286117)",
        "(0.087502, 1.565368, -0.290075)",
        "(0.086478, 1.553051, -0.293778)",
        "(0.085885, 1.546764, -0.295617)",
        "(0.084927, 1.534475, -0.299192)",
        "(0.083717, 1.521955, -0.302208)",
        "(0.082063, 1.509020, -0.304376)",
        "(0.080643, 1.496032, -0.305763)",
        "(0.080141, 1.489654, -0.306174)",
        "(0.078935, 1.476897, -0.306600)",
        "(0.077642, 1.464066, -0.306315)",
        "(0.076725, 1.451391, -0.305374)",
        "(0.076263, 1.438935, -0.303668)",
        "(0.076069, 1.432879, -0.302576)",
        "(0.075526, 1.420463, -0.299698)",
        "(0.074859, 1.407324, -0.295658)",
        "(0.074178, 1.393790, -0.290315)",
        "(0.073528, 1.380710, -0.284449)",
        "(0.073122, 1.374118, -0.281290)",
        "(0.072538, 1.360793, -0.274682)",
        "(0.072273, 1.348068, -0.267818)",
        "(0.071804, 1.335949, -0.260486)",
        "(0.071280, 1.324620, -0.252627)",
        "(0.071019, 1.319387, -0.248596)",
        "(0.070454, 1.309496, -0.240259)",
        "(0.069834, 1.300445, -0.231309)",
        "(0.069478, 1.292773, -0.222121)",
        "(0.069188, 1.286346, -0.212821)",
        "(0.069052, 1.283402, -0.207817)",
        "(0.068801, 1.278091, -0.197343)",
        "(0.068322, 1.273945, -0.187000)",
        "(0.068037, 1.270925, -0.176759)",
        "(0.067677, 1.268753, -0.166368)",
        "(0.067366, 1.268051, -0.161100)",
        "(0.066874, 1.267128, -0.150304)",
        "(0.066682, 1.267027, -0.139264)",
        "(0.066758, 1.267406, -0.127779)",
        "(0.066882, 1.268505, -0.116174)",
        "(0.066900, 1.269521, -0.110614)",
        "(0.066827, 1.272182, -0.100086)",
        "(0.066493, 1.275712, -0.090363)",
        "(0.065863, 1.280456, -0.081714)",
        "(0.065218, 1.286129, -0.073622)",
        "(0.064952, 1.289079, -0.069672)",
        "(0.064440, 1.295612, -0.062355)",
        "(0.063793, 1.302757, -0.055685)",
        "(0.063233, 1.310473, -0.049528)",
        "(0.062792, 1.318820, -0.044027)",
        "(0.062561, 1.323126, -0.041564)",
        "(0.062093, 1.331888, -0.037102)",
        "(0.061515, 1.340930, -0.033311)",
        "(0.061502, 1.350483, -0.030266)",
        "(0.061332, 1.360345, -0.028137)",
        "(0.061145, 1.365229, -0.027184)",
        "(0.060822, 1.375151, -0.025757)",
        "(0.060806, 1.385154, -0.024817)",
        "(0.061102, 1.395066, -0.024158)",
        "(0.061860, 1.404730, -0.023514)",
        "(0.062340, 1.409378, -0.023213)",
        "(0.063007, 1.418254, -0.022640)",
        "(0.063473, 1.426616, -0.022061)",
        "(0.063952, 1.434740, -0.021763)",
        "(0.063947, 1.442491, -0.021603)",
        "(0.063879, 1.446314, -0.021617)",
        "(0.063649, 1.454105, -0.021974)",
        "(0.063234, 1.462125, -0.022685)",
        "(0.062694, 1.470310, -0.023461)",
        "(0.062012, 1.478602, -0.024263)",
        "(0.061788, 1.482906, -0.024729)",
        "(0.061620, 1.491593, -0.025837)",
        "(0.061737, 1.500399, -0.026973)",
        "(0.061764, 1.509068, -0.027864)",
        "(0.061884, 1.517773, -0.028803)",
        "(0.062049, 1.522205, -0.029444)",
        "(0.062400, 1.531156, -0.030864)",
        "(0.062558, 1.539808, -0.032313)",
        "(0.062739, 1.548255, -0.034100)",
        "(0.063191, 1.556693, -0.036510)",
        "(0.063444, 1.560900, -0.037847)",
        "(0.063995, 1.569047, -0.040833)",
        "(0.064478, 1.576860, -0.044039)",
        "(0.065268, 1.584363, -0.047769)",
        "(0.066424, 1.591770, -0.051978)",
        "(0.067097, 1.595315, -0.054325)",
        "(0.068560, 1.602274, -0.059432)",
        "(0.070011, 1.608885, -0.065256)",
        "(0.071183, 1.614964, -0.071659)",
        "(0.072214, 1.620623, -0.078874)",
        "(0.072736, 1.623242, -0.082677)",
        "(0.073921, 1.627680, -0.090228)",
        "(0.075605, 1.631625, -0.097719)",
        "(0.077517, 1.635155, -0.105307)",
        "(0.079352, 1.637697, -0.113088)",
        "(0.080108, 1.638596, -0.116993)",
        "(0.081350, 1.639987, -0.124788)",
        "(0.082079, 1.640731, -0.132540)",
        "(0.082500, 1.640360, -0.140255)",
        "(0.082566, 1.639207, -0.147986)",
        "(0.082539, 1.638166, -0.151907)",
        "(0.082345, 1.635906, -0.159926)",
        "(0.082196, 1.633108, -0.168473)",
        "(0.082443, 1.629475, -0.177658)",
        "(0.082406, 1.624905, -0.187204)",
        "(0.082122, 1.621986, -0.191806)",
        "(0.081881, 1.615533, -0.201149)",
        "(0.082888, 1.607869, -0.210595)",
        "(0.083808, 1.598738, -0.218987)",
        "(0.083853, 1.588016, -0.225957)",
        "(0.083636, 1.581943, -0.228784)",
        "(0.083235, 1.569390, -0.233938)",
        "(0.083011, 1.556680, -0.239072)",
        "(0.082305, 1.543676, -0.244200)",
        "(0.081281, 1.530648, -0.248861)",
        "(0.080579, 1.524068, -0.250862)",
        "(0.079243, 1.510677, -0.254019)",
        "(0.078228, 1.497167, -0.255887)",
        "(0.077152, 1.484167, -0.257154)",
        "(0.076086, 1.471886, -0.258189)",
        "(0.075427, 1.465812, -0.258343)",
        "(0.074257, 1.453629, -0.257788)",
        "(0.073716, 1.442004, -0.256615)",
        "(0.073235, 1.430833, -0.254975)",
        "(0.072325, 1.419445, -0.252517)",
        "(0.071849, 1.413752, -0.251170)",
        "(0.071501, 1.402786, -0.247971)",
        "(0.071452, 1.392053, -0.244179)",
        "(0.071287, 1.381410, -0.239700)",
        "(0.071086, 1.371157, -0.234800)",
        "(0.071065, 1.366117, -0.232311)",
        "(0.070964, 1.356259, -0.227040)",
        "(0.070560, 1.346623, -0.221157)",
        "(0.069961, 1.336963, -0.214403)",
        "(0.069754, 1.327774, -0.206915)",
        "(0.069747, 1.323360, -0.203050)",
        "(0.069530, 1.314868, -0.194813)",
        "(0.068838, 1.306419, -0.185770)",
        "(0.068309, 1.298480, -0.176032)",
        "(0.068166, 1.291280, -0.165635)",
        "(0.068114, 1.287819, -0.160294)",
        "(0.068116, 1.281451, -0.149272)",
        "(0.068424, 1.276204, -0.138322)",
        "(0.068900, 1.271960, -0.127419)",
        "(0.069301, 1.268345, -0.116351)",
        "(0.069465, 1.266934, -0.111276)",
        "(0.069888, 1.264791, -0.101201)",
        "(0.070468, 1.263426, -0.091107)",
        "(0.071110, 1.263063, -0.081595)",
        "(0.071771, 1.264096, -0.072981)",
        "(0.072065, 1.264788, -0.068810)",
        "(0.072437, 1.266742, -0.060875)",
        "(0.072768, 1.269726, -0.053583)",
        "(0.073274, 1.273686, -0.046962)",
        "(0.073612, 1.278670, -0.041377)",
        "(0.073694, 1.281424, -0.038845)",
        "(0.073725, 1.287572, -0.034415)",
        "(0.073655, 1.294251, -0.030529)",
        "(0.073730, 1.301609, -0.027381)",
        "(0.073821, 1.309773, -0.024874)",
        "(0.073825, 1.314153, -0.023891)",
        "(0.073732, 1.323032, -0.022202)",
        "(0.073335, 1.332112, -0.020885)",
        "(0.072955, 1.341343, -0.019651)",
        "(0.072734, 1.351043, -0.018837)",
        "(0.072656, 1.355986, -0.018566)",
        "(0.072360, 1.365893, -0.018125)",
        "(0.071797, 1.375873, -0.017823)",
        "(0.070973, 1.386082, -0.017955)",
        "(0.070012, 1.396337, -0.017913)",
        "(0.069567, 1.401532, -0.017901)",
        "(0.068724, 1.412305, -0.018272)",
        "(0.067761, 1.423119, -0.018656)",
        "(0.067147, 1.433796, -0.018910)",
        "(0.066636, 1.444781, -0.019446)",
        "(0.066222, 1.450193, -0.019645)",
        "(0.065137, 1.460650, -0.019967)",
        "(0.064087, 1.471175, -0.020662)",
        "(0.062769, 1.481528, -0.021196)",
        "(0.061461, 1.491570, -0.021571)",
        "(0.060910, 1.496620, -0.022032)",
        "(0.059617, 1.506683, -0.022989)",
        "(0.058192, 1.516208, -0.023271)",
        "(0.057853, 1.525674, -0.023727)",
        "(0.057783, 1.534864, -0.024413)",
        "(0.057558, 1.539044, -0.024774)",
        "(0.057244, 1.547495, -0.025521)",
        "(0.057070, 1.555887, -0.026556)",
        "(0.056744, 1.563522, -0.028064)",
        "(0.056394, 1.570711, -0.030538)",
        "(0.056322, 1.574125, -0.031930)",
        "(0.056290, 1.580655, -0.035240)",
        "(0.056154, 1.586670, -0.039002)",
        "(0.056157, 1.592116, -0.043434)",
        "(0.056333, 1.597158, -0.048908)",
        "(0.056378, 1.599526, -0.051807)",
        "(0.056201, 1.603648, -0.058140)",
        "(0.055893, 1.607092, -0.064942)",
        "(0.055726, 1.610009, -0.072388)",
        "(0.055575, 1.612184, -0.080434)",
        "(0.055422, 1.612944, -0.084553)",
        "(0.054902, 1.613986, -0.092708)",
        "(0.054572, 1.614564, -0.101578)",
        "(0.054459, 1.614687, -0.111262)",
        "(0.054189, 1.614496, -0.121422)",
        "(0.053978, 1.614361, -0.126819)",
        "(0.053584, 1.613717, -0.137894)",
        "(0.053466, 1.612371, -0.148819)",
        "(0.052840, 1.610116, -0.159295)",
        "(0.051715, 1.606984, -0.169472)",
        "(0.051139, 1.605324, -0.174544)",
        "(0.050217, 1.601722, -0.184609)",
        "(0.049643, 1.597764, -0.194413)",
        "(0.049156, 1.593108, -0.203741)",
        "(0.048643, 1.587577, -0.212437)",
        "(0.048424, 1.584592, -0.216582)",
        "(0.048025, 1.578122, -0.224533)",
        "(0.047579, 1.570930, -0.231741)",
        "(0.046932, 1.563219, -0.238450)",
        "(0.046002, 1.554945, -0.244456)",
        "(0.045650, 1.550962, -0.247337)",
        "(0.045194, 1.543190, -0.252573)",
        "(0.044917, 1.535176, -0.257340)",
        "(0.045020, 1.527055, -0.261443)",
        "(0.044536, 1.519191, -0.264955)",
        "(0.044288, 1.515085, -0.266256)",
        "(0.044035, 1.506634, -0.268318)",
        "(0.043861, 1.498293, -0.270007)",
        "(0.043566, 1.489906, -0.271334)",
        "(0.042984, 1.481311, -0.272282)",
        "(0.042769, 1.477007, -0.272654)",
        "(0.042448, 1.468371, -0.273074)",
        "(0.042323, 1.459672, -0.272917)",
        "(0.041856, 1.450456, -0.272183)",
        "(0.041275, 1.440884, -0.270870)",
        "(0.041014, 1.436017, -0.270045)",
        "(0.040467, 1.426057, -0.267843)",
        "(0.039879, 1.415491, -0.264502)",
        "(0.039566, 1.404911, -0.261008)",
        "(0.039625, 1.399693, -0.259087)",
        "(0.039529, 1.388671, -0.254022)",
        "(0.038919, 1.376905, -0.246804)",
        "(0.038740, 1.366106, -0.239893)",
        "(0.038473, 1.355777, -0.233506)",
        "(0.037943, 1.345924, -0.226765)",
        "(0.037809, 1.341249, -0.223226)",
        "(0.037876, 1.332646, -0.215684)",
        "(0.038309, 1.324916, -0.207818)",
        "(0.038635, 1.318178, -0.200040)",
        "(0.038707, 1.311821, -0.191480)",
        "(0.038743, 1.308839, -0.186813)",
        "(0.038902, 1.303592, -0.177652)",
        "(0.039282, 1.299914, -0.168848)",
        "(0.039353, 1.296538, -0.159970)",
        "(0.039028, 1.293781, -0.150949)",
        "(0.038852, 1.292540, -0.146366)",
        "(0.038673, 1.290544, -0.137050)",
        "(0.038690, 1.289210, -0.127870)",
        "(0.038795, 1.288586, -0.119043)",
        "(0.039009, 1.288300, -0.110155)",
        "(0.039165, 1.288252, -0.105756)",
        "(0.039563, 1.288703, -0.097152)",
        "(0.039995, 1.289525, -0.088587)",
        "(0.040585, 1.290904, -0.080090)",
        "(0.041081, 1.293000, -0.072117)",
        "(0.041342, 1.294167, -0.068192)",
        "(0.041864, 1.297063, -0.060638)",
        "(0.042355, 1.300931, -0.053789)",
        "(0.042685, 1.305390, -0.047476)",
        "(0.043104, 1.310531, -0.041891)",
        "(0.043276, 1.313429, -0.039458)",
        "(0.043298, 1.319744, -0.035297)",
        "(0.043235, 1.326454, -0.031574)",
        "(0.043067, 1.333786, -0.028490)",
        "(0.042848, 1.341878, -0.026320)",
        "(0.042623, 1.346102, -0.025446)",
        "(0.041875, 1.354736, -0.024022)",
        "(0.040824, 1.363593, -0.022802)",
        "(0.040005, 1.373304, -0.022414)",
        "(0.039010, 1.383373, -0.022311)",
        "(0.038450, 1.388451, -0.022263)",
        "(0.037333, 1.398851, -0.022469)",
        "(0.036362, 1.409678, -0.023019)",
        "(0.035565, 1.420789, -0.023969)",
        "(0.034785, 1.431898, -0.024853)",
        "(0.034492, 1.437478, -0.025288)",
        "(0.034011, 1.448710, -0.026625)",
        "(0.033741, 1.459911, -0.028196)",
        "(0.033664, 1.470897, -0.029756)",
        "(0.033837, 1.481861, -0.031969)",
        "(0.033916, 1.487260, -0.033168)",
        "(0.034005, 1.497787, -0.035638)",
        "(0.034153, 1.508021, -0.038660)",
        "(0.034557, 1.518610, -0.042160)",
        "(0.035056, 1.528765, -0.045990)",
        "(0.035305, 1.533730, -0.048008)",
        "(0.035880, 1.543296, -0.052305)",
        "(0.036659, 1.552418, -0.056829)",
        "(0.037608, 1.561744, -0.062393)",
        "(0.038829, 1.570044, -0.068256)",
        "(0.039301, 1.574066, -0.071215)",
        "(0.040132, 1.581870, -0.077495)",
        "(0.040844, 1.589349, -0.084510)",
        "(0.041392, 1.596205, -0.092169)",
        "(0.041703, 1.602482, -0.100437)",
        "(0.041787, 1.605483, -0.104750)",
        "(0.042384, 1.610889, -0.113750)",
        "(0.043348, 1.615593, -0.122793)",
        "(0.044310, 1.619703, -0.132058)",
        "(0.045492, 1.623370, -0.141726)",
        "(0.045999, 1.624984, -0.146575)",
        "(0.046979, 1.627578, -0.156256)",
        "(0.048259, 1.629550, -0.165982)",
        "(0.049539, 1.630851, -0.175885)",
        "(0.050825, 1.631198, -0.185537)",
        "(0.051523, 1.631222, -0.190133)",
        "(0.053360, 1.630403, -0.198820)",
        "(0.055262, 1.628950, -0.207375)",
        "(0.057009, 1.626621, -0.215654)",
        "(0.058326, 1.623329, -0.223954)",
        "(0.058794, 1.621305, -0.228020)",
        "(0.059147, 1.616460, -0.236067)",
        "(0.059430, 1.611327, -0.244449)",
        "(0.059879, 1.605764, -0.252997)",
        "(0.059738, 1.599402, -0.261058)",
        "(0.059538, 1.595988, -0.264800)",
        "(0.058967, 1.588816, -0.271706)",
        "(0.058687, 1.581496, -0.278110)",
        "(0.058426, 1.574080, -0.284010)",
        "(0.057981, 1.566030, -0.288692)",
        "(0.057894, 1.561899, -0.290709)",
        "(0.057727, 1.553595, -0.294081)",
        "(0.057194, 1.545052, -0.296566)",
        "(0.056708, 1.536030, -0.298189)",
        "(0.055895, 1.526635, -0.299097)",
        "(0.055369, 1.521768, -0.299164)",
        "(0.053679, 1.511487, -0.298744)",
        "(0.051027, 1.500364, -0.297785)",
        "(0.047707, 1.488579, -0.296712)",
        "(0.044664, 1.476598, -0.295556)",
        "(0.043081, 1.470436, -0.294942)",
        "(0.040100, 1.458071, -0.293473)",
        "(0.037671, 1.446036, -0.291479)",
        "(0.035705, 1.434234, -0.288554)",
        "(0.033947, 1.422173, -0.284591)",
        "(0.033135, 1.416135, -0.282287)",
        "(0.031464, 1.404226, -0.277394)",
        "(0.030347, 1.392595, -0.271664)",
        "(0.029318, 1.381054, -0.265349)",
        "(0.028151, 1.369789, -0.258868)",
        "(0.027593, 1.364326, -0.255488)",
        "(0.026537, 1.353638, -0.248152)",
        "(0.025759, 1.343392, -0.240165)",
        "(0.025294, 1.333746, -0.231864)",
        "(0.025402, 1.324890, -0.223513)",
        "(0.025317, 1.320690, -0.219246)",
        "(0.025105, 1.312344, -0.210207)",
        "(0.025090, 1.304306, -0.201020)",
        "(0.025096, 1.297424, -0.192010)",
        "(0.024981, 1.291295, -0.182811)",
        "(0.025018, 1.288597, -0.178028)",
        "(0.025503, 1.284037, -0.168397)",
        "(0.026358, 1.280810, -0.158651)",
        "(0.027139, 1.278457, -0.148668)",
        "(0.028006, 1.277121, -0.138663)",
        "(0.028433, 1.276649, -0.133672)",
        "(0.029389, 1.276480, -0.123711)",
        "(0.030290, 1.277469, -0.113985)",
        "(0.031209, 1.279435, -0.104447)",
        "(0.032180, 1.282212, -0.095143)",
        "(0.032675, 1.283947, -0.090637)",
        "(0.033833, 1.288062, -0.082095)",
        "(0.035106, 1.293106, -0.074593)",
        "(0.036318, 1.298680, -0.067625)",
        "(0.037443, 1.304747, -0.061394)",
        "(0.037951, 1.307914, -0.058605)",
        "(0.038907, 1.314670, -0.053800)",
        "(0.039767, 1.321652, -0.049516)",
        "(0.040530, 1.328653, -0.045476)",
        "(0.041237, 1.335938, -0.041917)",
        "(0.041490, 1.339656, -0.040295)",
        "(0.041970, 1.347286, -0.037597)",
        "(0.042284, 1.355123, -0.035415)",
        "(0.042299, 1.363225, -0.033852)",
        "(0.042070, 1.371661, -0.033001)",
        "(0.042042, 1.376027, -0.032675)",
        "(0.042087, 1.384901, -0.032205)",
        "(0.041909, 1.393686, -0.032052)",
        "(0.041337, 1.402722, -0.032162)",
        "(0.040786, 1.411999, -0.032311)",
        "(0.040541, 1.416734, -0.032600)",
        "(0.039972, 1.426567, -0.033530)",
        "(0.039331, 1.436182, -0.034175)",
        "(0.038545, 1.445667, -0.034834)",
        "(0.038393, 1.450532, -0.035289)",
        "(0.037957, 1.460051, -0.036057)",
        "(0.037581, 1.469264, -0.036917)",
        "(0.037329, 1.478462, -0.038042)",
        "(0.037112, 1.487555, -0.039144)",
        "(0.037076, 1.496505, -0.040518)",
        "(0.037247, 1.501029, -0.041372)",
        "(0.037672, 1.510177, -0.043349)",
        "(0.037594, 1.519144, -0.045393)",
        "(0.037617, 1.528249, -0.047894)",
        "(0.038134, 1.537642, -0.050996)",
        "(0.038440, 1.542293, -0.052592)",
        "(0.038976, 1.551360, -0.055932)",
        "(0.039552, 1.560319, -0.059818)",
        "(0.040432, 1.569158, -0.064331)",
        "(0.041471, 1.578020, -0.070623)",
        "(0.041667, 1.582362, -0.073908)",
        "(0.042251, 1.590742, -0.080665)",
        "(0.042927, 1.598944, -0.088285)",
        "(0.043756, 1.606877, -0.096530)",
        "(0.044119, 1.614104, -0.104728)",
        "(0.044239, 1.617460, -0.108728)",
        "(0.044798, 1.623906, -0.117124)",
        "(0.045785, 1.630017, -0.126153)",
        "(0.046490, 1.635607, -0.135482)",
        "(0.046805, 1.640258, -0.145047)",
        "(0.047001, 1.642361, -0.149876)",
        "(0.047730, 1.645960, -0.159685)",
        "(0.048465, 1.649119, -0.169759)",
        "(0.049268, 1.651894, -0.180024)",
        "(0.050023, 1.653820, -0.190499)",
        "(0.050224, 1.654417, -0.195607)",
        "(0.050582, 1.655272, -0.205605)",
        "(0.051367, 1.656067, -0.215967)",
        "(0.053023, 1.656884, -0.226499)",
        "(0.054833, 1.657014, -0.236146)",
        "(0.055567, 1.656681, -0.240697)",
        "(0.057455, 1.655603, -0.249555)",
        "(0.059687, 1.654023, -0.258519)",
        "(0.061454, 1.651616, -0.267413)",
        "(0.063132, 1.647913, -0.275883)",
        "(0.063976, 1.645756, -0.279946)",
        "(0.065462, 1.640526, -0.287773)",
        "(0.066859, 1.634322, -0.295275)",
        "(0.068331, 1.626658, -0.302283)",
        "(0.069654, 1.617703, -0.308951)",
        "(0.070273, 1.613086, -0.312146)",
        "(0.070916, 1.602749, -0.317798)",
        "(0.071403, 1.591402, -0.322536)",
        "(0.072071, 1.579971, -0.327546)",
        "(0.071730, 1.568807, -0.332253)",
        "(0.071211, 1.562981, -0.334416)",
        "(0.070299, 1.550930, -0.338044)",
        "(0.070831, 1.539073, -0.340551)",
        "(0.071157, 1.527550, -0.341961)",
        "(0.070167, 1.515131, -0.342488)",
        "(0.069611, 1.508805, -0.342702)",
        "(0.068952, 1.496330, -0.342736)",
        "(0.068538, 1.483997, -0.342120)",
        "(0.067639, 1.472104, -0.340878)",
        "(0.066320, 1.459988, -0.339123)",
        "(0.065696, 1.454032, -0.338115)",
        "(0.064394, 1.442431, -0.336068)",
        "(0.063235, 1.430837, -0.333374)",
        "(0.062393, 1.419145, -0.329728)",
        "(0.061186, 1.407207, -0.325573)",
        "(0.060523, 1.401194, -0.323241)",
        "(0.058648, 1.388986, -0.316998)",
        "(0.055747, 1.376399, -0.308297)",
        "(0.052856, 1.363827, -0.298426)",
        "(0.050448, 1.352064, -0.288176)",
        "(0.049306, 1.346327, -0.282777)",
        "(0.047114, 1.334966, -0.271102)",
        "(0.045125, 1.324332, -0.259572)",
        "(0.043651, 1.314463, -0.247418)",
        "(0.042086, 1.304923, -0.234370)",
        "(0.041344, 1.300411, -0.227920)",
        "(0.040174, 1.292242, -0.215095)",
        "(0.039267, 1.284742, -0.201648)",
        "(0.038540, 1.278416, -0.188439)",
        "(0.038300, 1.276018, -0.182148)",
        "(0.038314, 1.271837, -0.169407)",
        "(0.038791, 1.268888, -0.156388)",
        "(0.039496, 1.266812, -0.143572)",
        "(0.040821, 1.265512, -0.130867)",
        "(0.042440, 1.264852, -0.118502)",
        "(0.043264, 1.264762, -0.112607)",
        "(0.044634, 1.265256, -0.101693)",
        "(0.045851, 1.266164, -0.091145)",
        "(0.047218, 1.266971, -0.080130)",
        "(0.048581, 1.268548, -0.070062)",
        "(0.049181, 1.269689, -0.065524)",
        "(0.050276, 1.272441, -0.056948)",
        "(0.051229, 1.275411, -0.048590)",
        "(0.051768, 1.279058, -0.041391)",
        "(0.052082, 1.283645, -0.035293)",
        "(0.052150, 1.286065, -0.032362)",
        "(0.052122, 1.291805, -0.027588)",
        "(0.051818, 1.298289, -0.023762)",
        "(0.051189, 1.305328, -0.020260)",
        "(0.050057, 1.313162, -0.017677)",
        "(0.049374, 1.317258, -0.016697)",
        "(0.047821, 1.325969, -0.015494)",
        "(0.046812, 1.335517, -0.015058)",
        "(0.045855, 1.345318, -0.014828)",
        "(0.044968, 1.355118, -0.014344)",
        "(0.044565, 1.360083, -0.014200)",
        "(0.043880, 1.370236, -0.014462)",
        "(0.043275, 1.380427, -0.014792)",
        "(0.042742, 1.390646, -0.015071)",
        "(0.042233, 1.400867, -0.015572)",
        "(0.041921, 1.405948, -0.015999)",
        "(0.041338, 1.415979, -0.016901)",
        "(0.040928, 1.425842, -0.017866)",
        "(0.040538, 1.435567, -0.019090)",
        "(0.040198, 1.445125, -0.020459)",
        "(0.040128, 1.449837, -0.021111)",
        "(0.040252, 1.459052, -0.022390)",
        "(0.040421, 1.467889, -0.023650)",
        "(0.040584, 1.476670, -0.025199)",
        "(0.040872, 1.485355, -0.027156)",
        "(0.040939, 1.489544, -0.028165)",
        "(0.040919, 1.497660, -0.030280)",
        "(0.041020, 1.505715, -0.032830)",
        "(0.040984, 1.513541, -0.035820)",
        "(0.040832, 1.521236, -0.038461)",
        "(0.040836, 1.524873, -0.039856)",
        "(0.041230, 1.532130, -0.042911)",
        "(0.041775, 1.539387, -0.046219)",
        "(0.042430, 1.546490, -0.049712)",
        "(0.043160, 1.553511, -0.053376)",
        "(0.043551, 1.556943, -0.055204)",
        "(0.044501, 1.563636, -0.058979)",
        "(0.045534, 1.570346, -0.062961)",
        "(0.046437, 1.576806, -0.067067)",
        "(0.047406, 1.583114, -0.071523)",
        "(0.047912, 1.586275, -0.073810)",
        "(0.049013, 1.592251, -0.078652)",
        "(0.050267, 1.597895, -0.083613)",
        "(0.051266, 1.603002, -0.088621)",
        "(0.052244, 1.607697, -0.093956)",
        "(0.052814, 1.609977, -0.096770)",
        "(0.053744, 1.614220, -0.102534)",
        "(0.054421, 1.617876, -0.108417)",
        "(0.055303, 1.620734, -0.114769)",
        "(0.055732, 1.622760, -0.121335)",
        "(0.055658, 1.623513, -0.124742)",
        "(0.055456, 1.624754, -0.132095)",
        "(0.055517, 1.625993, -0.140278)",
        "(0.055910, 1.627023, -0.148850)",
        "(0.056346, 1.627490, -0.157927)",
        "(0.056618, 1.627559, -0.162680)",
        "(0.057174, 1.627316, -0.172642)",
        "(0.057401, 1.626078, -0.183138)",
        "(0.057826, 1.624250, -0.193938)",
        "(0.058968, 1.621359, -0.205353)",
        "(0.059662, 1.619753, -0.211252)",
        "(0.061411, 1.615848, -0.223375)",
        "(0.063644, 1.610759, -0.235502)",
        "(0.066918, 1.605025, -0.248208)",
        "(0.069937, 1.598713, -0.261571)",
        "(0.071113, 1.595010, -0.268225)",
        "(0.073395, 1.587307, -0.281148)",
        "(0.075934, 1.578605, -0.293075)",
        "(0.078538, 1.569256, -0.304073)",
        "(0.080708, 1.558658, -0.313640)",
        "(0.081740, 1.553233, -0.318217)",
        "(0.083278, 1.541565, -0.325974)",
        "(0.084302, 1.529287, -0.332537)",
        "(0.084842, 1.516378, -0.337817)",
        "(0.085330, 1.503597, -0.342354)",
        "(0.085635, 1.497177, -0.344201)",
        "(0.085915, 1.484288, -0.347385)",
        "(0.086079, 1.471608, -0.350350)",
        "(0.086281, 1.459331, -0.352731)",
        "(0.086346, 1.447221, -0.354389)",
        "(0.086710, 1.441262, -0.355192)",
        "(0.088267, 1.429789, -0.356399)",
        "(0.089617, 1.418280, -0.356996)",
        "(0.090310, 1.406324, -0.356615)",
        "(0.091030, 1.393977, -0.355143)",
        "(0.091422, 1.387716, -0.354258)",
        "(0.091637, 1.375137, -0.352112)",
        "(0.091233, 1.362420, -0.349356)",
        "(0.090806, 1.349975, -0.346275)",
        "(0.090264, 1.337840, -0.342721)",
        "(0.089851, 1.331722, -0.340608)",
        "(0.088815, 1.319470, -0.335406)",
        "(0.087876, 1.307826, -0.329294)",
        "(0.087034, 1.296956, -0.322403)",
        "(0.085823, 1.286446, -0.314282)",
        "(0.085184, 1.281236, -0.309888)",
        "(0.083876, 1.271415, -0.300429)",
        "(0.082467, 1.262503, -0.290743)",
        "(0.080984, 1.254745, -0.281180)",
        "(0.080069, 1.247596, -0.271288)",
        "(0.079785, 1.244324, -0.266501)",
        "(0.078804, 1.238579, -0.257623)",
        "(0.077559, 1.233260, -0.248650)",
        "(0.076073, 1.228525, -0.239912)",
        "(0.074271, 1.224707, -0.231196)",
        "(0.073283, 1.222925, -0.226765)",
        "(0.071069, 1.220036, -0.217609)",
        "(0.069344, 1.218623, -0.208092)",
        "(0.068006, 1.218490, -0.198033)",
        "(0.066821, 1.219532, -0.187440)",
        "(0.066206, 1.220212, -0.182111)",
        "(0.065096, 1.222288, -0.171280)",
        "(0.064124, 1.225205, -0.160572)",
        "(0.063183, 1.228937, -0.150166)",
        "(0.062225, 1.233791, -0.140597)",
        "(0.061702, 1.236421, -0.135943)",
        "(0.060355, 1.242426, -0.126520)",
        "(0.059176, 1.248560, -0.117378)",
        "(0.058067, 1.255350, -0.108516)",
        "(0.057228, 1.262851, -0.099929)",
        "(0.056835, 1.266708, -0.095720)",
        "(0.056362, 1.274637, -0.087498)",
        "(0.056531, 1.282732, -0.079295)",
        "(0.057038, 1.291001, -0.071672)",
        "(0.057565, 1.299725, -0.065026)",
        "(0.057737, 1.304093, -0.061899)",
        "(0.057768, 1.312622, -0.056054)",
        "(0.057865, 1.321165, -0.050921)",
        "(0.057718, 1.329927, -0.046800)",
        "(0.056892, 1.338718, -0.044294)",
        "(0.056422, 1.343096, -0.043166)",
        "(0.055400, 1.351662, -0.041434)",
        "(0.054393, 1.360070, -0.039859)",
        "(0.053426, 1.368595, -0.038546)",
        "(0.052265, 1.377128, -0.037556)",
        "(0.051686, 1.381375, -0.037132)",
        "(0.050684, 1.389883, -0.036517)",
        "(0.049791, 1.398616, -0.036200)",
        "(0.049061, 1.407698, -0.035903)",
        "(0.048333, 1.416898, -0.035727)",
        "(0.048010, 1.421596, -0.035710)",
        "(0.047753, 1.431407, -0.035944)",
        "(0.047388, 1.441412, -0.036331)",
        "(0.047189, 1.451609, -0.037066)",
        "(0.046711, 1.461945, -0.038128)",
        "(0.046540, 1.467095, -0.038660)",
        "(0.046490, 1.477092, -0.039771)",
        "(0.046862, 1.486893, -0.041059)",
        "(0.047355, 1.496817, -0.042361)",
        "(0.047708, 1.501636, -0.043037)",
        "(0.048464, 1.510970, -0.044503)",
        "(0.049186, 1.520121, -0.046272)",
        "(0.049527, 1.529009, -0.048291)",
        "(0.050114, 1.537565, -0.050775)",
        "(0.050704, 1.546028, -0.053741)",
        "(0.051020, 1.550194, -0.055375)",
        "(0.051704, 1.558430, -0.059063)",
        "(0.052431, 1.566604, -0.063338)",
        "(0.053199, 1.574541, -0.067889)",
        "(0.054346, 1.582092, -0.072794)",
        "(0.054929, 1.585794, -0.075402)",
        "(0.056282, 1.593008, -0.081121)",
        "(0.057544, 1.599807, -0.087352)",
        "(0.058836, 1.606055, -0.094218)",
        "(0.060299, 1.611908, -0.101536)",
        "(0.061052, 1.614571, -0.105460)",
        "(0.062765, 1.619608, -0.113810)",
        "(0.064278, 1.624253, -0.122813)",
        "(0.065292, 1.627862, -0.132137)",
        "(0.066511, 1.630877, -0.141913)",
        "(0.067132, 1.632481, -0.146878)",
        "(0.068259, 1.635026, -0.156907)",
        "(0.069513, 1.636573, -0.166813)",
        "(0.071223, 1.637751, -0.176680)",
        "(0.073271, 1.638546, -0.186778)",
        "(0.074270, 1.638744, -0.191957)",
        "(0.076429, 1.638524, -0.202487)",
        "(0.078532, 1.637199, -0.212925)",
        "(0.080482, 1.635034, -0.223478)",
        "(0.082401, 1.631996, -0.234314)",
        "(0.083273, 1.630243, -0.239802)",
        "(0.084940, 1.625869, -0.250626)",
        "(0.086319, 1.620726, -0.261220)",
        "(0.087486, 1.614655, -0.271401)",
        "(0.088670, 1.607557, -0.281045)",
        "(0.089098, 1.603761, -0.285734)",
        "(0.089159, 1.595132, -0.294487)",
        "(0.089413, 1.586026, -0.302517)",
        "(0.090523, 1.576371, -0.309144)",
        "(0.091651, 1.566267, -0.313965)",
        "(0.092181, 1.561103, -0.315999)",
        "(0.093460, 1.550481, -0.319523)",
        "(0.094934, 1.539711, -0.323036)",
        "(0.095637, 1.528854, -0.326423)",
        "(0.095438, 1.517067, -0.329019)",
        "(0.095282, 1.510839, -0.330004)",
        "(0.094982, 1.498059, -0.331469)",
        "(0.094395, 1.485183, -0.332370)",
        "(0.093010, 1.472213, -0.332847)",
        "(0.092218, 1.465803, -0.332823)",
        "(0.091035, 1.453408, -0.332382)",
        "(0.089746, 1.441320, -0.331383)",
        "(0.088134, 1.429169, -0.329523)",
        "(0.086441, 1.416973, -0.326368)",
        "(0.084849, 1.405210, -0.321944)",
        "(0.084195, 1.399469, -0.319388)",
        "(0.082693, 1.388167, -0.313426)",
        "(0.080967, 1.376817, -0.306055)",
        "(0.079012, 1.365735, -0.297368)",
        "(0.076857, 1.355000, -0.288068)",
        "(0.075742, 1.349762, -0.283226)",
        "(0.073705, 1.339830, -0.273139)",
        "(0.072160, 1.330690, -0.262776)",
        "(0.070576, 1.321827, -0.251900)",
        "(0.069195, 1.313273, -0.240557)",
        "(0.068592, 1.309136, -0.234826)",
        "(0.067536, 1.301300, -0.223159)",
        "(0.066714, 1.293902, -0.211375)",
        "(0.066115, 1.287201, -0.199817)",
        "(0.065669, 1.281382, -0.188631)",
        "(0.065440, 1.278526, -0.182987)",
        "(0.065149, 1.273399, -0.171607)",
        "(0.064992, 1.268764, -0.160481)",
        "(0.064909, 1.265139, -0.149846)",
        "(0.064555, 1.262285, -0.138959)",
        "(0.064339, 1.260918, -0.133256)",
        "(0.064098, 1.258845, -0.121801)",
        "(0.064240, 1.258520, -0.111254)",
        "(0.064125, 1.259175, -0.101325)",
        "(0.064280, 1.260888, -0.091765)",
        "(0.064390, 1.261885, -0.087082)",
        "(0.064739, 1.264930, -0.078290)",
        "(0.065211, 1.268683, -0.070102)",
        "(0.065594, 1.273273, -0.062503)",
        "(0.066112, 1.278224, -0.055168)",
        "(0.066422, 1.280858, -0.051731)",
        "(0.067128, 1.286712, -0.045521)",
        "(0.067861, 1.293083, -0.039932)",
        "(0.068582, 1.299337, -0.034467)",
        "(0.069670, 1.305676, -0.029121)",
        "(0.070375, 1.308932, -0.026537)",
        "(0.071897, 1.315540, -0.021600)",
        "(0.073116, 1.322162, -0.017127)",
        "(0.074591, 1.329076, -0.013016)",
        "(0.076081, 1.336328, -0.009358)",
        "(0.076870, 1.340155, -0.007762)",
        "(0.078046, 1.347852, -0.004918)",
        "(0.078813, 1.355245, -0.002250)",
        "(0.079510, 1.362741, 0.000030)",
        "(0.080338, 1.370374, 0.001720)",
        "(0.080626, 1.374254, 0.002216)",
        "(0.080850, 1.382162, 0.002652)",
        "(0.080632, 1.389748, 0.003028)",
        "(0.080363, 1.397114, 0.003224)",
        "(0.079706, 1.404523, 0.003120)",
        "(0.079333, 1.408272, 0.003043)",
        "(0.078732, 1.416064, 0.002530)",
        "(0.078058, 1.424329, 0.001375)",
        "(0.077347, 1.432838, 0.000109)",
        "(0.076442, 1.441456, -0.001278)",
        "(0.076286, 1.445894, -0.001959)",
        "(0.076157, 1.455242, -0.003707)",
        "(0.075854, 1.464638, -0.005683)",
        "(0.075507, 1.473859, -0.007674)",
        "(0.075152, 1.483286, -0.009992)",
        "(0.075039, 1.488137, -0.011333)",
        "(0.074685, 1.498148, -0.014871)",
        "(0.073851, 1.508035, -0.018587)",
        "(0.073178, 1.518146, -0.022634)",
        "(0.072995, 1.523341, -0.025007)",
        "(0.072626, 1.534024, -0.030409)",
        "(0.072362, 1.543712, -0.035851)",
        "(0.072248, 1.553411, -0.041730)",
        "(0.072635, 1.563114, -0.048234)",
        "(0.073039, 1.572221, -0.055069)",
        "(0.073166, 1.576556, -0.058583)",
        "(0.073495, 1.585084, -0.066171)",
        "(0.073855, 1.593239, -0.074618)",
        "(0.074726, 1.600914, -0.083792)",
        "(0.075866, 1.607924, -0.093029)",
        "(0.076499, 1.611171, -0.097668)",
        "(0.077859, 1.617144, -0.107211)",
        "(0.079352, 1.622610, -0.117140)",
        "(0.080805, 1.627320, -0.127233)",
        "(0.082444, 1.631683, -0.137732)",
        "(0.083238, 1.633737, -0.143157)",
        "(0.084441, 1.637313, -0.154215)",
        "(0.085269, 1.639935, -0.165594)",
        "(0.086387, 1.642217, -0.177528)",
        "(0.087648, 1.644087, -0.189874)",
        "(0.088322, 1.644753, -0.196076)",
        "(0.089573, 1.645351, -0.208655)",
        "(0.090672, 1.644973, -0.221063)",
        "(0.091725, 1.643567, -0.233070)",
        "(0.092729, 1.641421, -0.244773)",
        "(0.093384, 1.640077, -0.250415)",
        "(0.094744, 1.636672, -0.261253)",
        "(0.095811, 1.632190, -0.271534)",
        "(0.096576, 1.626430, -0.281085)",
        "(0.097269, 1.619969, -0.289953)",
        "(0.097565, 1.616641, -0.294234)",
        "(0.098162, 1.609483, -0.302489)",
        "(0.098601, 1.601643, -0.310397)",
        "(0.098790, 1.593441, -0.317940)",
        "(0.098847, 1.589197, -0.321509)",
        "(0.098956, 1.580288, -0.328054)",
        "(0.099107, 1.571220, -0.334144)",
        "(0.098977, 1.561923, -0.339367)",
        "(0.098082, 1.551794, -0.343595)",
        "(0.097095, 1.541171, -0.346773)",
        "(0.096756, 1.536008, -0.348252)",
        "(0.095856, 1.525604, -0.350830)",
        "(0.094530, 1.514852, -0.352868)",
        "(0.093180, 1.503714, -0.354081)",
        "(0.091965, 1.492691, -0.354822)",
        "(0.091359, 1.487133, -0.354979)",
        "(0.090070, 1.475759, -0.354792)",
        "(0.088790, 1.464229, -0.354018)",
        "(0.087496, 1.452619, -0.352674)",
        "(0.086756, 1.446613, -0.351784)",
        "(0.085235, 1.434421, -0.349691)",
        "(0.083842, 1.422135, -0.347164)",
        "(0.082419, 1.409719, -0.344128)",
        "(0.080957, 1.397060, -0.340293)",
        "(0.079577, 1.384448, -0.335778)",
        "(0.078941, 1.378276, -0.333230)",
        "(0.077627, 1.365963, -0.327803)",
        "(0.076167, 1.353387, -0.321510)",
        "(0.074796, 1.340665, -0.314179)",
        "(0.074132, 1.328093, -0.306510)",
        "(0.074082, 1.321964, -0.302642)",
        "(0.073809, 1.310396, -0.294979)",
        "(0.073240, 1.298897, -0.287477)",
        "(0.072886, 1.287829, -0.280627)",
        "(0.072535, 1.277496, -0.273954)",
        "(0.072354, 1.272524, -0.270555)",
        "(0.071879, 1.263333, -0.263760)",
        "(0.071272, 1.255347, -0.256900)",
        "(0.070479, 1.249033, -0.249769)",
        "(0.069703, 1.244537, -0.242409)",
        "(0.069308, 1.242835, -0.238566)",
        "(0.068326, 1.240294, -0.230035)",
        "(0.067447, 1.239076, -0.220312)",
        "(0.066829, 1.239165, -0.209846)",
        "(0.066212, 1.240219, -0.198808)",
        "(0.065894, 1.240929, -0.193080)",
        "(0.065304, 1.242820, -0.181168)",
        "(0.064806, 1.245254, -0.169146)",
        "(0.064340, 1.248451, -0.157481)",
        "(0.063836, 1.252315, -0.146220)",
        "(0.063551, 1.254404, -0.140763)",
        "(0.063013, 1.258909, -0.130263)",
        "(0.062548, 1.264002, -0.120542)",
        "(0.062069, 1.269508, -0.111167)",
        "(0.061586, 1.275640, -0.102432)",
        "(0.061407, 1.278919, -0.098293)",
        "(0.061038, 1.286021, -0.090561)",
        "(0.060722, 1.293818, -0.083464)",
        "(0.060487, 1.302491, -0.077140)",
        "(0.060249, 1.311866, -0.071485)",
        "(0.060115, 1.316707, -0.068828)",
        "(0.059792, 1.326707, -0.063939)",
        "(0.059400, 1.337379, -0.059802)",
        "(0.059014, 1.348733, -0.056376)",
        "(0.058537, 1.360886, -0.053902)",
        "(0.058265, 1.366961, -0.052666)",
        "(0.057591, 1.379271, -0.050642)",
        "(0.057161, 1.391747, -0.048963)",
        "(0.056711, 1.404530, -0.047764)",
        "(0.056311, 1.417283, -0.046857)",
        "(0.056223, 1.423610, -0.046499)",
        "(0.056065, 1.436092, -0.046010)",
        "(0.055927, 1.448150, -0.045702)",
        "(0.055967, 1.460167, -0.045903)",
        "(0.056099, 1.472048, -0.046550)",
        "(0.056131, 1.477853, -0.046962)",
        "(0.056061, 1.489183, -0.048184)",
        "(0.056071, 1.500234, -0.049862)",
        "(0.056218, 1.510806, -0.051881)",
        "(0.056314, 1.516037, -0.053112)",
        "(0.056581, 1.526528, -0.055807)",
        "(0.056941, 1.536637, -0.058929)",
        "(0.057576, 1.546561, -0.062614)",
        "(0.058073, 1.556172, -0.066648)",
        "(0.058511, 1.565327, -0.070921)",
        "(0.058872, 1.569883, -0.073192)",
        "(0.059820, 1.578898, -0.078051)",
        "(0.060944, 1.587299, -0.083428)",
        "(0.062126, 1.595344, -0.089134)",
        "(0.063417, 1.602823, -0.095549)",
        "(0.064072, 1.606318, -0.099091)",
        "(0.065350, 1.613068, -0.106589)",
        "(0.066616, 1.619007, -0.114637)",
        "(0.067940, 1.624212, -0.122978)",
        "(0.068587, 1.626487, -0.127321)",
        "(0.069837, 1.630289, -0.136210)",
        "(0.071107, 1.633242, -0.145491)",
        "(0.072435, 1.635172, -0.155242)",
        "(0.073314, 1.636224, -0.165608)",
        "(0.073587, 1.636196, -0.171201)",
        "(0.074374, 1.636242, -0.182356)",
        "(0.075147, 1.635432, -0.193791)",
        "(0.076072, 1.633950, -0.205339)",
        "(0.077240, 1.632011, -0.217223)",
        "(0.078218, 1.628995, -0.229028)",
        "(0.078609, 1.627248, -0.234826)",
        "(0.079326, 1.623190, -0.246219)",
        "(0.079859, 1.618216, -0.257454)",
        "(0.080229, 1.612262, -0.268404)",
        "(0.080372, 1.609037, -0.273765)",
        "(0.080327, 1.602095, -0.284196)",
        "(0.080206, 1.594551, -0.293901)",
        "(0.080192, 1.586284, -0.302698)",
        "(0.080592, 1.577611, -0.310536)",
        "(0.080732, 1.568463, -0.317523)",
        "(0.080583, 1.563601, -0.320637)",
        "(0.080179, 1.553386, -0.325769)",
        "(0.080089, 1.543231, -0.330024)",
        "(0.080010, 1.533276, -0.333579)",
        "(0.079688, 1.522968, -0.336233)",
        "(0.079379, 1.517617, -0.337256)",
        "(0.078563, 1.506720, -0.338235)",
        "(0.077606, 1.495710, -0.338721)",
        "(0.076458, 1.485124, -0.338651)",
        "(0.075524, 1.474552, -0.337866)",
        "(0.075030, 1.469289, -0.337228)",
        "(0.074014, 1.459002, -0.335268)",
        "(0.072972, 1.448961, -0.332817)",
        "(0.072229, 1.439211, -0.329654)",
        "(0.071497, 1.429905, -0.326186)",
        "(0.071215, 1.425410, -0.324252)",
        "(0.070608, 1.416710, -0.319933)",
        "(0.069958, 1.408398, -0.314947)",
        "(0.069552, 1.400710, -0.309400)",
        "(0.069398, 1.393509, -0.303532)",
        "(0.069221, 1.389959, -0.300453)",
        "(0.068420, 1.383018, -0.293751)",
        "(0.067748, 1.376458, -0.286795)",
        "(0.067388, 1.370564, -0.280379)",
        "(0.067047, 1.365062, -0.274092)",
        "(0.066754, 1.362236, -0.270858)",
        "(0.065909, 1.356233, -0.263917)",
        "(0.064957, 1.350044, -0.256317)",
        "(0.064267, 1.344121, -0.248354)",
        "(0.063380, 1.338300, -0.240314)",
        "(0.063020, 1.335458, -0.236197)",
        "(0.062293, 1.329928, -0.227842)",
        "(0.061689, 1.324731, -0.219265)",
        "(0.061111, 1.319792, -0.210402)",
        "(0.060726, 1.315295, -0.201370)",
        "(0.060578, 1.313173, -0.196814)",
        "(0.060247, 1.309336, -0.187685)",
        "(0.059903, 1.306149, -0.178555)",
        "(0.059497, 1.303501, -0.169130)",
        "(0.059114, 1.301166, -0.159605)",
        "(0.058988, 1.300274, -0.154871)",
        "(0.058812, 1.299152, -0.145688)",
        "(0.058574, 1.298921, -0.136915)",
        "(0.058292, 1.299532, -0.128240)",
        "(0.058053, 1.300859, -0.119351)",
        "(0.057996, 1.301869, -0.114936)",
        "(0.058285, 1.304873, -0.106363)",
        "(0.058584, 1.308632, -0.098197)",
        "(0.058671, 1.313210, -0.090652)",
        "(0.058543, 1.318364, -0.083641)",
        "(0.058504, 1.321193, -0.080294)",
        "(0.058565, 1.327600, -0.074102)",
        "(0.058647, 1.334844, -0.068519)",
        "(0.058639, 1.338813, -0.065940)",
        "(0.058656, 1.346698, -0.060698)",
        "(0.058713, 1.355471, -0.056304)",
        "(0.058688, 1.365050, -0.052611)",
        "(0.058513, 1.375010, -0.049038)",
        "(0.058437, 1.385604, -0.045989)",
        "(0.058507, 1.396954, -0.043509)",
        "(0.058475, 1.402660, -0.042367)",
        "(0.058373, 1.414230, -0.040419)",
        "(0.058334, 1.426201, -0.038876)",
        "(0.058417, 1.438141, -0.037504)",
        "(0.058520, 1.450056, -0.036397)",
        "(0.058607, 1.456065, -0.035930)",
        "(0.058799, 1.467941, -0.035109)",
        "(0.058737, 1.479645, -0.034633)",
        "(0.058954, 1.491459, -0.034606)",
        "(0.059371, 1.503171, -0.034974)",
        "(0.059649, 1.508927, -0.035271)",
        "(0.060217, 1.520181, -0.036260)",
        "(0.060582, 1.530989, -0.037714)",
        "(0.060787, 1.541174, -0.039424)",
        "(0.060926, 1.550905, -0.041524)",
        "(0.061018, 1.555661, -0.042763)",
        "(0.061373, 1.564740, -0.045548)",
        "(0.062062, 1.573456, -0.048554)",
        "(0.062922, 1.581823, -0.052027)",
        "(0.063763, 1.589836, -0.056025)",
        "(0.064246, 1.593749, -0.058220)",
        "(0.065309, 1.601408, -0.063093)",
        "(0.066535, 1.608873, -0.068742)",
        "(0.067817, 1.616163, -0.075069)",
        "(0.068863, 1.622863, -0.082080)",
        "(0.069281, 1.625956, -0.085582)",
        "(0.070039, 1.631616, -0.092981)",
        "(0.070742, 1.636877, -0.101152)",
        "(0.071449, 1.641656, -0.110251)",
        "(0.072044, 1.645816, -0.119887)",
        "(0.072347, 1.647711, -0.124973)",
        "(0.072884, 1.651030, -0.135968)",
        "(0.073735, 1.653827, -0.147815)",
        "(0.075221, 1.655870, -0.160434)",
        "(0.076982, 1.657157, -0.173283)",
        "(0.077868, 1.657457, -0.179665)",
        "(0.079425, 1.657251, -0.192767)",
        "(0.080714, 1.656330, -0.206116)",
        "(0.082783, 1.654866, -0.219108)",
        "(0.085027, 1.652725, -0.231978)",
        "(0.086041, 1.651542, -0.238417)",
        "(0.087710, 1.648187, -0.250951)",
        "(0.089031, 1.643754, -0.262933)",
        "(0.090297, 1.638332, -0.274012)",
        "(0.091530, 1.632671, -0.284468)",
        "(0.092040, 1.629537, -0.289478)",
        "(0.093031, 1.622526, -0.298959)",
        "(0.093898, 1.614994, -0.307672)",
        "(0.094654, 1.606971, -0.315653)",
        "(0.095729, 1.598747, -0.323429)",
        "(0.096222, 1.594591, -0.327158)",
        "(0.096826, 1.585954, -0.334134)",
        "(0.097255, 1.577172, -0.340814)",
        "(0.097447, 1.567980, -0.346586)",
        "(0.097287, 1.558922, -0.351240)",
        "(0.096857, 1.555003, -0.352814)",
        "(0.096033, 1.546484, -0.356185)",
        "(0.095037, 1.537020, -0.359139)",
        "(0.094496, 1.526897, -0.362107)",
        "(0.094386, 1.516651, -0.364635)",
        "(0.094270, 1.511339, -0.365680)",
        "(0.093656, 1.500499, -0.366879)",
        "(0.093059, 1.489654, -0.367371)",
        "(0.092415, 1.478678, -0.367062)",
        "(0.091509, 1.467642, -0.366065)",
        "(0.090802, 1.462123, -0.365305)",
        "(0.088998, 1.450929, -0.363193)",
        "(0.086927, 1.439660, -0.360278)",
        "(0.084891, 1.428523, -0.356456)",
        "(0.082792, 1.417499, -0.351998)",
        "(0.081746, 1.412113, -0.349580)",
        "(0.079657, 1.401635, -0.344064)",
        "(0.077527, 1.391379, -0.338049)",
        "(0.075445, 1.381559, -0.331236)",
        "(0.073296, 1.372141, -0.324217)",
        "(0.072364, 1.367699, -0.320656)",
        "(0.070679, 1.359391, -0.313386)",
        "(0.068669, 1.351198, -0.305562)",
        "(0.066552, 1.342891, -0.296815)",
        "(0.064579, 1.334936, -0.287652)",
        "(0.063781, 1.331266, -0.283112)",
        "(0.062365, 1.324566, -0.274227)",
        "(0.060731, 1.318005, -0.264962)",
        "(0.058907, 1.311531, -0.255279)",
        "(0.057314, 1.305819, -0.245481)",
        "(0.056497, 1.303103, -0.240479)",
        "(0.054641, 1.297747, -0.229722)",
        "(0.052932, 1.292697, -0.218179)",
        "(0.051534, 1.288558, -0.206843)",
        "(0.050170, 1.285403, -0.195814)",
        "(0.049453, 1.284098, -0.190291)",
        "(0.048194, 1.282302, -0.179169)",
        "(0.047201, 1.281669, -0.168174)",
        "(0.046274, 1.282204, -0.157479)",
        "(0.045339, 1.283596, -0.146884)",
        "(0.044923, 1.284621, -0.141587)",
        "(0.044374, 1.287894, -0.131294)",
        "(0.044101, 1.292466, -0.121890)",
        "(0.043636, 1.297987, -0.113398)",
        "(0.043078, 1.304041, -0.105210)",
        "(0.042848, 1.307366, -0.101366)",
        "(0.042411, 1.315214, -0.094457)",
        "(0.041921, 1.323374, -0.089051)",
        "(0.041466, 1.332143, -0.084141)",
        "(0.040982, 1.341513, -0.079789)",
        "(0.040619, 1.346294, -0.077659)",
        "(0.039898, 1.356334, -0.073622)",
        "(0.039469, 1.366864, -0.070295)",
        "(0.038999, 1.377980, -0.067846)",
        "(0.038291, 1.389049, -0.065339)",
        "(0.037995, 1.394650, -0.064193)",
        "(0.037549, 1.406312, -0.062521)",
        "(0.037179, 1.418145, -0.060988)",
        "(0.036706, 1.429820, -0.059579)",
        "(0.036358, 1.441645, -0.058520)",
        "(0.036157, 1.447522, -0.058056)",
        "(0.035876, 1.459161, -0.057036)",
        "(0.036001, 1.470754, -0.056292)",
        "(0.036565, 1.482448, -0.055972)",
        "(0.036779, 1.488197, -0.055596)",
        "(0.037465, 1.499446, -0.054819)",
        "(0.038779, 1.510807, -0.054526)",
        "(0.039962, 1.521909, -0.054305)",
        "(0.040890, 1.532358, -0.054094)",
        "(0.041904, 1.542732, -0.054269)",
        "(0.042495, 1.547775, -0.054307)",
        "(0.043764, 1.557544, -0.054526)",
        "(0.044676, 1.567203, -0.055240)",
        "(0.045468, 1.576387, -0.056331)",
        "(0.046261, 1.585251, -0.057942)",
        "(0.046741, 1.589631, -0.058971)",
        "(0.047643, 1.598147, -0.061699)",
        "(0.048632, 1.606181, -0.065155)",
        "(0.049562, 1.613890, -0.069295)",
        "(0.050054, 1.617541, -0.071684)",
        "(0.051104, 1.624332, -0.076411)",
        "(0.052415, 1.630518, -0.081905)",
        "(0.054253, 1.636332, -0.088267)",
        "(0.056332, 1.641431, -0.095307)",
        "(0.058474, 1.645647, -0.102767)",
        "(0.059627, 1.647482, -0.106597)",
        "(0.062258, 1.650679, -0.114792)",
        "(0.065139, 1.653404, -0.123854)",
        "(0.067819, 1.655683, -0.133590)",
        "(0.070178, 1.657265, -0.143868)",
        "(0.071282, 1.657861, -0.149115)",
        "(0.073247, 1.658711, -0.159894)",
        "(0.075051, 1.659013, -0.171045)",
        "(0.076573, 1.658690, -0.182758)",
        "(0.077620, 1.657801, -0.194719)",
        "(0.077966, 1.657132, -0.200793)",
        "(0.078508, 1.655237, -0.213104)",
        "(0.079263, 1.652665, -0.225507)",
        "(0.079882, 1.649494, -0.237656)",
        "(0.080001, 1.645447, -0.249369)",
        "(0.080052, 1.643108, -0.255047)",
        "(0.080381, 1.637834, -0.265784)",
        "(0.080945, 1.632001, -0.275552)",
        "(0.081236, 1.625312, -0.284328)",
        "(0.081048, 1.616992, -0.291688)",
        "(0.080943, 1.612568, -0.295006)",
        "(0.081110, 1.603741, -0.301038)",
        "(0.080867, 1.594425, -0.306422)",
        "(0.080090, 1.584316, -0.311182)",
        "(0.079272, 1.573904, -0.315520)",
        "(0.078859, 1.568569, -0.317648)",
        "(0.078034, 1.557749, -0.321586)",
        "(0.076838, 1.546677, -0.325070)",
        "(0.075511, 1.535606, -0.328241)",
        "(0.074357, 1.524595, -0.330824)",
        "(0.073692, 1.519013, -0.331974)",
        "(0.072181, 1.507823, -0.333965)",
        "(0.071193, 1.497091, -0.335560)",
        "(0.070278, 1.486424, -0.336694)",
        "(0.068960, 1.475395, -0.337216)",
        "(0.068329, 1.469774, -0.337208)",
        "(0.067196, 1.458645, -0.336642)",
        "(0.066201, 1.447501, -0.335311)",
        "(0.065433, 1.435967, -0.333397)",
        "(0.064837, 1.423860, -0.331113)",
        "(0.064462, 1.417592, -0.329862)",
        "(0.063464, 1.404638, -0.327003)",
        "(0.062396, 1.391534, -0.323784)",
        "(0.061656, 1.378737, -0.320358)",
        "(0.060828, 1.366076, -0.316576)",
        "(0.060384, 1.359824, -0.314578)",
        "(0.059561, 1.347658, -0.310164)",
        "(0.059051, 1.336339, -0.305360)",
        "(0.058867, 1.325525, -0.300429)",
        "(0.058891, 1.315420, -0.295883)",
        "(0.058698, 1.310416, -0.293604)",
        "(0.058136, 1.300690, -0.288597)",
        "(0.057767, 1.291680, -0.282962)",
        "(0.057627, 1.283292, -0.276919)",
        "(0.057515, 1.275886, -0.270778)",
        "(0.057473, 1.272406, -0.267579)",
        "(0.057342, 1.265760, -0.260528)",
        "(0.057110, 1.259563, -0.252556)",
        "(0.056596, 1.253991, -0.244071)",
        "(0.056134, 1.249005, -0.234826)",
        "(0.055842, 1.246825, -0.229867)",
        "(0.055231, 1.242996, -0.219492)",
        "(0.054823, 1.240245, -0.208334)",
        "(0.054551, 1.238298, -0.196644)",
        "(0.054474, 1.237551, -0.190738)",
        "(0.054582, 1.237093, -0.178628)",
        "(0.054799, 1.237530, -0.166480)",
        "(0.054843, 1.238605, -0.154111)",
        "(0.055044, 1.240391, -0.141743)",
        "(0.055393, 1.243381, -0.130118)",
        "(0.055562, 1.245112, -0.124474)",
        "(0.055836, 1.249622, -0.113712)",
        "(0.056471, 1.255036, -0.103212)",
        "(0.057386, 1.261423, -0.093425)",
        "(0.058378, 1.268365, -0.084290)",
        "(0.058908, 1.272046, -0.080007)",
        "(0.059990, 1.279606, -0.071770)",
        "(0.060852, 1.287648, -0.064865)",
        "(0.061408, 1.295870, -0.058639)",
        "(0.061830, 1.304480, -0.053298)",
        "(0.062083, 1.309000, -0.050954)",
        "(0.062314, 1.318225, -0.047010)",
        "(0.062211, 1.327670, -0.043818)",
        "(0.061955, 1.337225, -0.041327)",
        "(0.061547, 1.346957, -0.039534)",
        "(0.061217, 1.351816, -0.038719)",
        "(0.060519, 1.361630, -0.037463)",
        "(0.059796, 1.371661, -0.036940)",
        "(0.058839, 1.381623, -0.036382)",
        "(0.057952, 1.391726, -0.035941)",
        "(0.057642, 1.396883, -0.035981)",
        "(0.057021, 1.407536, -0.036479)",
        "(0.056222, 1.418394, -0.036684)",
        "(0.055632, 1.428969, -0.036400)",
        "(0.055342, 1.439657, -0.036278)",
        "(0.055290, 1.445133, -0.036254)",
        "(0.055266, 1.455956, -0.036256)",
        "(0.054890, 1.466434, -0.036634)",
        "(0.054349, 1.476706, -0.037129)",
        "(0.053918, 1.487094, -0.038194)",
        "(0.053802, 1.492351, -0.038923)",
        "(0.053553, 1.502653, -0.040279)",
        "(0.053233, 1.512927, -0.041729)",
        "(0.053218, 1.523355, -0.043634)",
        "(0.053387, 1.533648, -0.045475)",
        "(0.053588, 1.538728, -0.046385)",
        "(0.054269, 1.548967, -0.048448)",
        "(0.054986, 1.559078, -0.050642)",
        "(0.055891, 1.568853, -0.053142)",
        "(0.057115, 1.578446, -0.056104)",
        "(0.057715, 1.583108, -0.057661)",
        "(0.058582, 1.591993, -0.060877)",
        "(0.059359, 1.600272, -0.064346)",
        "(0.060590, 1.608225, -0.068133)",
        "(0.062421, 1.616158, -0.072437)",
        "(0.063293, 1.619775, -0.074632)",
        "(0.064983, 1.626812, -0.079237)",
        "(0.066486, 1.633450, -0.084516)",
        "(0.067917, 1.639937, -0.090776)",
        "(0.069481, 1.646226, -0.098167)",
        "(0.070166, 1.649096, -0.102111)",
        "(0.071085, 1.654280, -0.110160)",
        "(0.071720, 1.658780, -0.118793)",
        "(0.072260, 1.662645, -0.127975)",
        "(0.072839, 1.666075, -0.137616)",
        "(0.073114, 1.667595, -0.142647)",
        "(0.073155, 1.670006, -0.152829)",
        "(0.073281, 1.671744, -0.163290)",
        "(0.073749, 1.673378, -0.174246)",
        "(0.074871, 1.674810, -0.185500)",
        "(0.075590, 1.675426, -0.191300)",
        "(0.077054, 1.676228, -0.203245)",
        "(0.078317, 1.676408, -0.215250)",
        "(0.079873, 1.676110, -0.227702)",
        "(0.082030, 1.675501, -0.240528)",
        "(0.082973, 1.674817, -0.247017)",
        "(0.084557, 1.672499, -0.259472)",
        "(0.086098, 1.669035, -0.271253)",
        "(0.088003, 1.664994, -0.282776)",
        "(0.088995, 1.662540, -0.288453)",
        "(0.091238, 1.657098, -0.299751)",
        "(0.094220, 1.651335, -0.311428)",
        "(0.098207, 1.645506, -0.323483)",
        "(0.101927, 1.638529, -0.335041)",
        "(0.103551, 1.634486, -0.340476)",
        "(0.106340, 1.625812, -0.350826)",
        "(0.107909, 1.615940, -0.360673)",
        "(0.108889, 1.605396, -0.369627)",
        "(0.109735, 1.594722, -0.377689)",
        "(0.110340, 1.583696, -0.384530)",
        "(0.110543, 1.578002, -0.387653)",
        "(0.110783, 1.566463, -0.393241)",
        "(0.110800, 1.554860, -0.398355)",
        "(0.110701, 1.543049, -0.402872)",
        "(0.110448, 1.530789, -0.406476)",
        "(0.110338, 1.524554, -0.408058)",
        "(0.109725, 1.512024, -0.410494)",
        "(0.108558, 1.499478, -0.412259)",
        "(0.107333, 1.486973, -0.413655)",
        "(0.105989, 1.474436, -0.414446)",
        "(0.105176, 1.468129, -0.414505)",
        "(0.103609, 1.455317, -0.413046)",
        "(0.102170, 1.442143, -0.409601)",
        "(0.100472, 1.428138, -0.404137)",
        "(0.097651, 1.413337, -0.398467)",
        "(0.096290, 1.406092, -0.395548)",
        "(0.094557, 1.392258, -0.388635)",
        "(0.092842, 1.378589, -0.381131)",
        "(0.090722, 1.365241, -0.373526)",
        "(0.088707, 1.352434, -0.365665)",
        "(0.087640, 1.346137, -0.361536)",
        "(0.085470, 1.333517, -0.352790)",
        "(0.083416, 1.321374, -0.343410)",
        "(0.081585, 1.309875, -0.333874)",
        "(0.079474, 1.298773, -0.324050)",
        "(0.078457, 1.293379, -0.319020)",
        "(0.076463, 1.283284, -0.308949)",
        "(0.074255, 1.273946, -0.298574)",
        "(0.071880, 1.265285, -0.287750)",
        "(0.069410, 1.257581, -0.276713)",
        "(0.068289, 1.254169, -0.271136)",
        "(0.066009, 1.247773, -0.259796)",
        "(0.063784, 1.242541, -0.248021)",
        "(0.061472, 1.238382, -0.236143)",
        "(0.058805, 1.235427, -0.224274)",
        "(0.057420, 1.234451, -0.218175)",
        "(0.054653, 1.233427, -0.205314)",
        "(0.052038, 1.233689, -0.191913)",
        "(0.049782, 1.236206, -0.178775)",
        "(0.047920, 1.240164, -0.165468)",
        "(0.047117, 1.242510, -0.158728)",
        "(0.045884, 1.248425, -0.145402)",
        "(0.044745, 1.255308, -0.132499)",
        "(0.043915, 1.262897, -0.120090)",
        "(0.043204, 1.271068, -0.108314)",
        "(0.042886, 1.275250, -0.102551)",
        "(0.042344, 1.284026, -0.091823)",
        "(0.041897, 1.292968, -0.082051)",
        "(0.041492, 1.302291, -0.073234)",
        "(0.041400, 1.312034, -0.065375)",
        "(0.041341, 1.316982, -0.061779)",
        "(0.040909, 1.326952, -0.055342)",
        "(0.040605, 1.336959, -0.049521)",
        "(0.040356, 1.347167, -0.044436)",
        "(0.040346, 1.357728, -0.040174)",
        "(0.040338, 1.362978, -0.038217)",
        "(0.040118, 1.373310, -0.035014)",
        "(0.039602, 1.383741, -0.032376)",
        "(0.039365, 1.394590, -0.030540)",
        "(0.038917, 1.405121, -0.028952)",
        "(0.038667, 1.410268, -0.028124)",
        "(0.038537, 1.420738, -0.026751)",
        "(0.038683, 1.431400, -0.025998)",
        "(0.038673, 1.441857, -0.025255)",
        "(0.038594, 1.446933, -0.024947)",
        "(0.038569, 1.457341, -0.024956)",
        "(0.038293, 1.468181, -0.025570)",
        "(0.037181, 1.478354, -0.026125)",
        "(0.035495, 1.488170, -0.026972)",
        "(0.034583, 1.498517, -0.028403)",
        "(0.034359, 1.503698, -0.029308)",
        "(0.033883, 1.513559, -0.031356)",
        "(0.033281, 1.522825, -0.033290)",
        "(0.033608, 1.532229, -0.034728)",
        "(0.034368, 1.541010, -0.036096)",
        "(0.034789, 1.545344, -0.036848)",
        "(0.035849, 1.553937, -0.038754)",
        "(0.036832, 1.562286, -0.041235)",
        "(0.037776, 1.570356, -0.044224)",
        "(0.038792, 1.578161, -0.047682)",
        "(0.039378, 1.581980, -0.049548)",
        "(0.040651, 1.589306, -0.053725)",
        "(0.041811, 1.596112, -0.058525)",
        "(0.043113, 1.602705, -0.063882)",
        "(0.044459, 1.608856, -0.069857)",
        "(0.045121, 1.611798, -0.073041)",
        "(0.046267, 1.617391, -0.079967)",
        "(0.047080, 1.622652, -0.087341)",
        "(0.048038, 1.627542, -0.095286)",
        "(0.049035, 1.631862, -0.103507)",
        "(0.049463, 1.633865, -0.107641)",
        "(0.049824, 1.637382, -0.115990)",
        "(0.050168, 1.640458, -0.124661)",
        "(0.050410, 1.642987, -0.133367)",
        "(0.050510, 1.644768, -0.141719)",
        "(0.050613, 1.645516, -0.145828)",
        "(0.051056, 1.646855, -0.154242)",
        "(0.051883, 1.648176, -0.163387)",
        "(0.052981, 1.649716, -0.173162)",
        "(0.054225, 1.651022, -0.183513)",
        "(0.054804, 1.651486, -0.188825)",
        "(0.056073, 1.651961, -0.199794)",
        "(0.057586, 1.651891, -0.211224)",
        "(0.059073, 1.651086, -0.222747)",
        "(0.060335, 1.649167, -0.234190)",
        "(0.060937, 1.647912, -0.239919)",
        "(0.062447, 1.644790, -0.251408)",
        "(0.064334, 1.640857, -0.263031)",
        "(0.066281, 1.635858, -0.274418)",
        "(0.067860, 1.629181, -0.284668)",
        "(0.068304, 1.625229, -0.289277)",
        "(0.068516, 1.615972, -0.296969)",
        "(0.068306, 1.606007, -0.303864)",
        "(0.067502, 1.595219, -0.310875)",
        "(0.067145, 1.584540, -0.317889)",
        "(0.066991, 1.579155, -0.321301)",
        "(0.066263, 1.567304, -0.327622)",
        "(0.064804, 1.555092, -0.332398)",
        "(0.062990, 1.542255, -0.336114)",
        "(0.061406, 1.528928, -0.339663)",
        "(0.060673, 1.522274, -0.341444)",
        "(0.059418, 1.509138, -0.344904)",
        "(0.058439, 1.496032, -0.347727)",
        "(0.057880, 1.483080, -0.349676)",
        "(0.057149, 1.470104, -0.351167)",
        "(0.056819, 1.463583, -0.351698)",
        "(0.056293, 1.450610, -0.352363)",
        "(0.055924, 1.437963, -0.352210)",
        "(0.055544, 1.425529, -0.351592)",
        "(0.054983, 1.412924, -0.350369)",
        "(0.054773, 1.406694, -0.349414)",
        "(0.054415, 1.394493, -0.347273)",
        "(0.054221, 1.382491, -0.344761)",
        "(0.054097, 1.370750, -0.341965)",
        "(0.053921, 1.359327, -0.338755)",
        "(0.053785, 1.353711, -0.337042)",
        "(0.053653, 1.342672, -0.333240)",
        "(0.053423, 1.331809, -0.328902)",
        "(0.053276, 1.321350, -0.324232)",
        "(0.053296, 1.311175, -0.319252)",
        "(0.053282, 1.306136, -0.316582)",
        "(0.053251, 1.296068, -0.310705)",
        "(0.053422, 1.286395, -0.303976)",
        "(0.053545, 1.276534, -0.296699)",
        "(0.053553, 1.267022, -0.288942)",
        "(0.053581, 1.262828, -0.284932)",
        "(0.053705, 1.255537, -0.276870)",
        "(0.053968, 1.249701, -0.268299)",
        "(0.054013, 1.244757, -0.258795)",
        "(0.053596, 1.240373, -0.248026)",
        "(0.053356, 1.238633, -0.242199)",
        "(0.052971, 1.235788, -0.230284)",
        "(0.052568, 1.233938, -0.217999)",
        "(0.052306, 1.233006, -0.205042)",
        "(0.051987, 1.232538, -0.191130)",
        "(0.051768, 1.232534, -0.183993)",
        "(0.051375, 1.233380, -0.170001)",
        "(0.050886, 1.235307, -0.156586)",
        "(0.050454, 1.238391, -0.143555)",
        "(0.049951, 1.242160, -0.130806)",
        "(0.049703, 1.244308, -0.124475)",
        "(0.049416, 1.248986, -0.111906)",
        "(0.049347, 1.254159, -0.099782)",
        "(0.049527, 1.260029, -0.088548)",
        "(0.049845, 1.266327, -0.078122)",
        "(0.050053, 1.269560, -0.073184)",
        "(0.050558, 1.276049, -0.063548)",
        "(0.051043, 1.282833, -0.054930)",
        "(0.051395, 1.290112, -0.047542)",
        "(0.051869, 1.297963, -0.041487)",
        "(0.052018, 1.301847, -0.038755)",
        "(0.052181, 1.309913, -0.033916)",
        "(0.052232, 1.318424, -0.030199)",
        "(0.052182, 1.327135, -0.027515)",
        "(0.052043, 1.335869, -0.025511)",
        "(0.051931, 1.340322, -0.024689)",
        "(0.051555, 1.349410, -0.023751)",
        "(0.050866, 1.357996, -0.022823)",
        "(0.050240, 1.366495, -0.022192)",
        "(0.049465, 1.374923, -0.021658)",
        "(0.049120, 1.379202, -0.021465)",
        "(0.048547, 1.388140, -0.021618)",
        "(0.047812, 1.397310, -0.022092)",
        "(0.046886, 1.406272, -0.022172)",
        "(0.046130, 1.415773, -0.022461)",
        "(0.045892, 1.420815, -0.022846)",
        "(0.045317, 1.430980, -0.023476)",
        "(0.044686, 1.441105, -0.023709)",
        "(0.044126, 1.451539, -0.023902)",
        "(0.044118, 1.462576, -0.024498)",
        "(0.044185, 1.468191, -0.024954)",
        "(0.044285, 1.479439, -0.025877)",
        "(0.044441, 1.490536, -0.026476)",
        "(0.045037, 1.501840, -0.027038)",
        "(0.045946, 1.513301, -0.027992)",
        "(0.046435, 1.519007, -0.028512)",
        "(0.047444, 1.530248, -0.029587)",
        "(0.048544, 1.541117, -0.030771)",
        "(0.049708, 1.551723, -0.032251)",
        "(0.051117, 1.562049, -0.034288)",
        "(0.051892, 1.567032, -0.035565)",
        "(0.053465, 1.577289, -0.038230)",
        "(0.054867, 1.587192, -0.041695)",
        "(0.056003, 1.596514, -0.046189)",
        "(0.057038, 1.605183, -0.051309)",
        "(0.057540, 1.609238, -0.054253)",
        "(0.058303, 1.616768, -0.060479)",
        "(0.058625, 1.623356, -0.066863)",
        "(0.059076, 1.628807, -0.073684)",
        "(0.059466, 1.631480, -0.077321)",
        "(0.060159, 1.635937, -0.085516)",
        "(0.060363, 1.639357, -0.094023)",
        "(0.060865, 1.642163, -0.103024)",
        "(0.061529, 1.644223, -0.112500)",
        "(0.061913, 1.644942, -0.117511)",
        "(0.062580, 1.646016, -0.127921)",
        "(0.062833, 1.646294, -0.138679)",
        "(0.062721, 1.645959, -0.150059)",
        "(0.062381, 1.645064, -0.162049)",
        "(0.061930, 1.643690, -0.174280)",
        "(0.061734, 1.642811, -0.180588)",
        "(0.061668, 1.640978, -0.193177)",
        "(0.061540, 1.638346, -0.205621)",
        "(0.061503, 1.635066, -0.217990)",
        "(0.061669, 1.630620, -0.230044)",
        "(0.061825, 1.627883, -0.235646)",
        "(0.062277, 1.621672, -0.245843)",
        "(0.062791, 1.614464, -0.254940)",
        "(0.063301, 1.606627, -0.263784)",
        "(0.063696, 1.597908, -0.272716)",
        "(0.063678, 1.593064, -0.277224)",
        "(0.063574, 1.583103, -0.285979)",
        "(0.063508, 1.572741, -0.294154)",
        "(0.063651, 1.562333, -0.301870)",
        "(0.063928, 1.551436, -0.308742)",
        "(0.064102, 1.545760, -0.311923)",
        "(0.064678, 1.534477, -0.317854)",
        "(0.064967, 1.523147, -0.322664)",
        "(0.064870, 1.511417, -0.326050)",
        "(0.065102, 1.505738, -0.327514)",
        "(0.065802, 1.494681, -0.329845)",
        "(0.065158, 1.483068, -0.330844)",
        "(0.064381, 1.471423, -0.330620)",
        "(0.064015, 1.460293, -0.329686)",
        "(0.063501, 1.449204, -0.327738)",
        "(0.062879, 1.443473, -0.326229)",
        "(0.061216, 1.431527, -0.322575)",
        "(0.060340, 1.419728, -0.317807)",
        "(0.060109, 1.408754, -0.312345)",
        "(0.059794, 1.398231, -0.306260)",
        "(0.059511, 1.392971, -0.303029)",
        "(0.059031, 1.382454, -0.296030)",
        "(0.058473, 1.371928, -0.288194)",
        "(0.057944, 1.361232, -0.279660)",
        "(0.057554, 1.350803, -0.270816)",
        "(0.057371, 1.345657, -0.266066)",
        "(0.056809, 1.335250, -0.255905)",
        "(0.056337, 1.324993, -0.244808)",
        "(0.056116, 1.315193, -0.233277)",
        "(0.056030, 1.306105, -0.221487)",
        "(0.055954, 1.301830, -0.215410)",
        "(0.055917, 1.293643, -0.202813)",
        "(0.055886, 1.286234, -0.190058)",
        "(0.055829, 1.279538, -0.177155)",
        "(0.055815, 1.273690, -0.164150)",
        "(0.055893, 1.271198, -0.157590)",
        "(0.056204, 1.266843, -0.144462)",
        "(0.056620, 1.263323, -0.131265)",
        "(0.057218, 1.260967, -0.118289)",
        "(0.058012, 1.260561, -0.106040)",
        "(0.058240, 1.260775, -0.100512)",
        "(0.058604, 1.261429, -0.089477)",
        "(0.059224, 1.263014, -0.078589)",
        "(0.060181, 1.265929, -0.068279)",
        "(0.060701, 1.267850, -0.063409)",
        "(0.061677, 1.272657, -0.054526)",
        "(0.062584, 1.278669, -0.046742)",
        "(0.063647, 1.285305, -0.039310)",
        "(0.064720, 1.292584, -0.032778)",
        "(0.065135, 1.296487, -0.029982)",
        "(0.065828, 1.304533, -0.024867)",
        "(0.066544, 1.313184, -0.020848)",
        "(0.067095, 1.321950, -0.017464)",
        "(0.067508, 1.331072, -0.014980)",
        "(0.067561, 1.340268, -0.013325)",
        "(0.067418, 1.344770, -0.012492)",
        "(0.067287, 1.353833, -0.011028)",
        "(0.067125, 1.363261, -0.010443)",
        "(0.066511, 1.372673, -0.010159)",
        "(0.066190, 1.377381, -0.009966)",
        "(0.065793, 1.386945, -0.009821)",
        "(0.065254, 1.396549, -0.009843)",
        "(0.064795, 1.406168, -0.009863)",
        "(0.064814, 1.415958, -0.010317)",
        "(0.064805, 1.425810, -0.011138)",
        "(0.064677, 1.430619, -0.011398)",
        "(0.064462, 1.439922, -0.011788)",
        "(0.064153, 1.448985, -0.012385)",
        "(0.064192, 1.457953, -0.012939)",
        "(0.064173, 1.466893, -0.013917)",
        "(0.064149, 1.471362, -0.014540)",
        "(0.063890, 1.480001, -0.015715)",
        "(0.063525, 1.488339, -0.016922)",
        "(0.063583, 1.497025, -0.018902)",
        "(0.063373, 1.505559, -0.021005)",
        "(0.063274, 1.509688, -0.022014)",
        "(0.063396, 1.518109, -0.024335)",
        "(0.063620, 1.526604, -0.026919)",
        "(0.063784, 1.534848, -0.029666)",
        "(0.063990, 1.542978, -0.032810)",
        "(0.064152, 1.547011, -0.034445)",
        "(0.064429, 1.555016, -0.038116)",
        "(0.064894, 1.563161, -0.042720)",
        "(0.065318, 1.571362, -0.047964)",
        "(0.065673, 1.579359, -0.053805)",
        "(0.065892, 1.583254, -0.056944)",
        "(0.066321, 1.590753, -0.063449)",
        "(0.066912, 1.597866, -0.070651)",
        "(0.067594, 1.604353, -0.078356)",
        "(0.067979, 1.609563, -0.086156)",
        "(0.068042, 1.611639, -0.090024)",
        "(0.068295, 1.615333, -0.097909)",
        "(0.068567, 1.618035, -0.106187)",
        "(0.068690, 1.619990, -0.114814)",
        "(0.068769, 1.621359, -0.123891)",
        "(0.068775, 1.621814, -0.128580)",
        "(0.068863, 1.622353, -0.138226)",
        "(0.069124, 1.622260, -0.148201)",
        "(0.069207, 1.621692, -0.158777)",
        "(0.068920, 1.620437, -0.169899)",
        "(0.068750, 1.619400, -0.175515)",
        "(0.068490, 1.616782, -0.186648)",
        "(0.068154, 1.613177, -0.197458)",
        "(0.067781, 1.608549, -0.208193)",
        "(0.067471, 1.602861, -0.218798)",
        "(0.067294, 1.599639, -0.223784)",
        "(0.067005, 1.592803, -0.233281)",
        "(0.066496, 1.585025, -0.242053)",
        "(0.065926, 1.576614, -0.250475)"
    ],
    "rightHandRotations": [
        "(57.305660, 245.104100, 264.931900)",
        "(57.259950, 245.083800, 264.929700)",
        "(57.166210, 245.045000, 264.852500)",
        "(57.111660, 244.964700, 264.611400)",
        "(56.919640, 244.781600, 264.343000)",
        "(56.656480, 244.503100, 264.006900)",
        "(56.512200, 244.394200, 263.864500)",
        "(56.472500, 244.304800, 263.731600)",
        "(56.133430, 244.633600, 264.011700)",
        "(55.231970, 245.658300, 264.512500)",
        "(54.144340, 246.376200, 264.225600)",
        "(53.456580, 246.788400, 264.085700)",
        "(51.757170, 247.684300, 263.972300)",
        "(50.061710, 249.315100, 265.257300)",
        "(48.134040, 251.664600, 268.180700)",
        "(45.779430, 253.533000, 270.896700)",
        "(44.450630, 254.069800, 271.704700)",
        "(41.498000, 255.376600, 273.024700)",
        "(38.598890, 257.299100, 275.331400)",
        "(35.097270, 258.589500, 278.603500)",
        "(30.623620, 259.422400, 282.654700)",
        "(28.011730, 259.892200, 284.686600)",
        "(23.266960, 260.885400, 287.779100)",
        "(18.869430, 261.807100, 290.810600)",
        "(13.903800, 262.620800, 294.294500)",
        "(8.833910, 262.958900, 295.750700)",
        "(6.541235, 263.026400, 295.982700)",
        "(1.718262, 263.454500, 297.150400)",
        "(356.847100, 264.499500, 298.680300)",
        "(352.886800, 266.271800, 299.186900)",
        "(348.183600, 266.831000, 299.291700)",
        "(345.995800, 266.729200, 299.590600)",
        "(342.342700, 266.582600, 301.133000)",
        "(338.584300, 267.280800, 303.504600)",
        "(334.695800, 267.770500, 304.451200)",
        "(331.693500, 267.750900, 305.155200)",
        "(330.302500, 268.189100, 305.958600)",
        "(327.444500, 269.668900, 307.840400)",
        "(324.815600, 270.935700, 308.551100)",
        "(322.032100, 271.103800, 308.706500)",
        "(319.004200, 271.251300, 311.456100)",
        "(317.221400, 271.354000, 312.834000)",
        "(314.323900, 272.369100, 314.037200)",
        "(311.245000, 273.845100, 313.585600)",
        "(308.319500, 274.762100, 314.513900)",
        "(306.458600, 275.309500, 315.575200)",
        "(305.481400, 275.869000, 315.322800)",
        "(303.189500, 277.306000, 314.649800)",
        "(301.117500, 277.711900, 315.856400)",
        "(299.602200, 278.048500, 315.718200)",
        "(298.522200, 278.769500, 315.339400)",
        "(298.110200, 278.549500, 315.872200)",
        "(296.927100, 278.440700, 317.207600)",
        "(295.661900, 278.532000, 317.819700)",
        "(294.819800, 278.097800, 318.734400)",
        "(293.995200, 277.520300, 319.857800)",
        "(293.557500, 277.586600, 320.181200)",
        "(292.573500, 277.641200, 320.723200)",
        "(291.819000, 277.557600, 321.121500)",
        "(291.406600, 277.708700, 321.362700)",
        "(291.365400, 277.437600, 321.837200)",
        "(291.328100, 276.925500, 322.389600)",
        "(290.876200, 276.157100, 323.282800)",
        "(290.341900, 274.961500, 324.590800)",
        "(289.807400, 274.010100, 325.619900)",
        "(289.581400, 273.455600, 325.857100)",
        "(289.538300, 272.668100, 326.613400)",
        "(289.159000, 271.172300, 328.403500)",
        "(288.603400, 270.075000, 329.636900)",
        "(288.081500, 269.270100, 330.496200)",
        "(287.844500, 268.351100, 331.465800)",
        "(287.764400, 268.176000, 331.642800)",
        "(287.692600, 268.003000, 331.827500)",
        "(287.489100, 268.094500, 331.731200)",
        "(287.333800, 267.361000, 332.478000)",
        "(287.106300, 265.451900, 334.519900)",
        "(286.909800, 264.429800, 335.734500)",
        "(286.641800, 262.521700, 337.908100)",
        "(286.206200, 260.895600, 339.791700)",
        "(285.634600, 259.709600, 340.987400)",
        "(285.158000, 259.545600, 341.194300)",
        "(284.915200, 258.971500, 341.788800)",
        "(284.387400, 257.476100, 343.680900)",
        "(283.796600, 256.014000, 345.421100)",
        "(283.318100, 254.665100, 346.947100)",
        "(282.715800, 253.325500, 348.773100)",
        "(282.485600, 252.478400, 349.871200)",
        "(282.040600, 251.863100, 350.978200)",
        "(281.525000, 250.776300, 352.415600)",
        "(281.056300, 249.157700, 354.775900)",
        "(280.905800, 248.918700, 355.534300)",
        "(280.758000, 248.795800, 355.919700)",
        "(280.341400, 247.633000, 358.038500)",
        "(279.935800, 247.324000, 359.172900)",
        "(279.458600, 247.226300, -0.005528)",
        "(279.045700, 247.731100, 0.205451)",
        "(278.903900, 247.990100, 0.265857)",
        "(278.812300, 248.103400, 1.233924)",
        "(278.551100, 249.142800, 1.447585)",
        "(278.278700, 251.980600, 359.294000)",
        "(278.194200, 255.644800, 356.462600)",
        "(278.227100, 257.035800, 355.494100)",
        "(278.250500, 259.538800, 353.964800)",
        "(278.241500, 263.033500, 351.289900)",
        "(278.257800, 266.179200, 348.946300)",
        "(278.394600, 269.734000, 346.349800)",
        "(278.505600, 270.752100, 345.740700)",
        "(278.580200, 274.580000, 342.476600)",
        "(278.880300, 280.456700, 337.228200)",
        "(279.520800, 284.823300, 333.623700)",
        "(279.921500, 288.582100, 330.642600)",
        "(280.082600, 290.484600, 329.041900)",
        "(280.454800, 293.962600, 325.968000)",
        "(280.956100, 297.108900, 323.285600)",
        "(281.614600, 299.310600, 321.923800)",
        "(282.325700, 300.666500, 321.341800)",
        "(282.488800, 301.280800, 320.875700)",
        "(282.676300, 302.540200, 320.094800)",
        "(283.457900, 303.739600, 319.401100)",
        "(284.237500, 304.743700, 318.559700)",
        "(284.906100, 305.012600, 318.650600)",
        "(285.114300, 304.527900, 319.352200)",
        "(285.432700, 303.917600, 320.459800)",
        "(286.344800, 303.921500, 320.760600)",
        "(287.434700, 304.173100, 320.194700)",
        "(288.068200, 304.303600, 320.008900)",
        "(288.524400, 303.526900, 320.892300)",
        "(289.210800, 301.640500, 322.928700)",
        "(289.657100, 301.851700, 322.866900)",
        "(290.642800, 302.350300, 321.904100)",
        "(291.764200, 301.853900, 322.122000)",
        "(292.156100, 301.690400, 322.361300)",
        "(292.957400, 301.263500, 322.660700)",
        "(293.838700, 300.573500, 323.242200)",
        "(294.851100, 300.899800, 322.651900)",
        "(296.062400, 300.900500, 322.260600)",
        "(296.590700, 300.769400, 322.181700)",
        "(297.373600, 300.634200, 321.927500)",
        "(298.232900, 299.879200, 322.296900)",
        "(299.337500, 298.652200, 323.437400)",
        "(300.393100, 298.559000, 322.874100)",
        "(300.883900, 298.669800, 322.344400)",
        "(301.811000, 298.118600, 322.248900)",
        "(302.575100, 297.027100, 323.116800)",
        "(303.225700, 296.645600, 322.941400)",
        "(304.406800, 295.935900, 322.879700)",
        "(304.901700, 295.333000, 323.106900)",
        "(305.672800, 294.210600, 323.603000)",
        "(306.613300, 292.954000, 324.010300)",
        "(307.580500, 291.431100, 324.424400)",
        "(308.329700, 290.054000, 325.125400)",
        "(308.566700, 289.664600, 324.986200)",
        "(309.214500, 289.083400, 324.161200)",
        "(309.818500, 287.351300, 324.687600)",
        "(309.749900, 286.158300, 325.035200)",
        "(310.151600, 285.034400, 324.788600)",
        "(310.342000, 284.270400, 324.786800)",
        "(310.359500, 282.865900, 325.079700)",
        "(310.121600, 281.859200, 324.772100)",
        "(310.113600, 280.530000, 324.872000)",
        "(309.778400, 279.248400, 325.294200)",
        "(309.635300, 278.880700, 325.110300)",
        "(309.483800, 277.908300, 324.700000)",
        "(309.026400, 276.713700, 324.964100)",
        "(308.535900, 275.810700, 324.836600)",
        "(308.242000, 274.663300, 325.093000)",
        "(307.929000, 274.196700, 325.218400)",
        "(307.201700, 273.669800, 324.973100)",
        "(306.676500, 272.898400, 324.894200)",
        "(305.868200, 271.983900, 325.192900)",
        "(305.078200, 271.225600, 325.518300)",
        "(304.744900, 270.701700, 325.762500)",
        "(304.101400, 269.750600, 326.455300)",
        "(303.232200, 269.561600, 326.319100)",
        "(302.439900, 269.416000, 326.155000)",
        "(301.691700, 269.024000, 326.549500)",
        "(301.333200, 268.816300, 326.763200)",
        "(300.757900, 268.360500, 327.224200)",
        "(299.830400, 268.323800, 327.412700)",
        "(299.051500, 268.154800, 327.602400)",
        "(298.185200, 267.735800, 327.971200)",
        "(297.645500, 267.621900, 328.169300)",
        "(296.755900, 267.312900, 328.598000)",
        "(295.974900, 266.567400, 329.565300)",
        "(295.031300, 266.392100, 329.906500)",
        "(294.210100, 266.052200, 330.311600)",
        "(293.875200, 265.683000, 330.769900)",
        "(292.894100, 264.625900, 331.980000)",
        "(292.010300, 263.232400, 333.756600)",
        "(291.272700, 261.382900, 336.100300)",
        "(290.464900, 260.528600, 337.174500)",
        "(290.177600, 260.320600, 337.487700)",
        "(289.685000, 259.549200, 338.517700)",
        "(289.017600, 258.921600, 339.519200)",
        "(288.490500, 257.535000, 341.347700)",
        "(287.744600, 256.572900, 342.900300)",
        "(287.427800, 255.996200, 343.654800)",
        "(286.905200, 255.038300, 345.028300)",
        "(286.376000, 254.243300, 346.228200)",
        "(285.766200, 253.362200, 347.672400)",
        "(285.205900, 251.522000, 350.325600)",
        "(284.922400, 250.808400, 351.505100)",
        "(284.384700, 249.951300, 353.252400)",
        "(283.743400, 250.101700, 353.763000)",
        "(283.202000, 250.903300, 353.584200)",
        "(282.564500, 251.735000, 353.690800)",
        "(282.327800, 251.807100, 354.200100)",
        "(281.842100, 251.910800, 355.276400)",
        "(281.321100, 253.444300, 354.614300)",
        "(280.781900, 255.237700, 353.680400)",
        "(280.325000, 256.385700, 353.894400)",
        "(280.221400, 256.758300, 354.322400)",
        "(280.020800, 258.989700, 353.481000)",
        "(279.694900, 261.848500, 351.610700)",
        "(279.728300, 264.291600, 350.311300)",
        "(279.718500, 267.205800, 348.915500)",
        "(279.790700, 268.858800, 347.909800)",
        "(279.975800, 272.490400, 345.208100)",
        "(280.015600, 276.477800, 342.075100)",
        "(280.365800, 280.393300, 339.291900)",
        "(280.750000, 284.662400, 335.834100)",
        "(281.040800, 286.734200, 334.155300)",
        "(281.838200, 289.501400, 332.069700)",
        "(282.419400, 291.856500, 330.405400)",
        "(282.977500, 294.344100, 328.667800)",
        "(283.928300, 295.916400, 327.616300)",
        "(284.410900, 296.886200, 326.723600)",
        "(285.301300, 298.528800, 325.269200)",
        "(286.179300, 298.902300, 325.514000)",
        "(287.028300, 300.184800, 324.546700)",
        "(288.200100, 301.239700, 323.607100)",
        "(288.708600, 301.471800, 323.309400)",
        "(289.631700, 301.994100, 322.907600)",
        "(290.622900, 302.830800, 322.172700)",
        "(291.849200, 303.718900, 321.132200)",
        "(293.164400, 304.107500, 320.534400)",
        "(293.690900, 304.052700, 320.354500)",
        "(294.686200, 303.457300, 320.819200)",
        "(295.815700, 303.242400, 321.054700)",
        "(296.929200, 304.048900, 319.685700)",
        "(298.288500, 303.395500, 319.886000)",
        "(298.743500, 302.610300, 320.597800)",
        "(299.094100, 301.227700, 322.006000)",
        "(299.650400, 300.845500, 322.277200)",
        "(301.035300, 300.121400, 322.177800)",
        "(302.122700, 299.421100, 322.579400)",
        "(302.446400, 299.049500, 322.817200)",
        "(303.247800, 298.087900, 323.446500)",
        "(304.074600, 297.232000, 323.997900)",
        "(304.902700, 296.773000, 324.161600)",
        "(305.643600, 296.945900, 323.415400)",
        "(306.284600, 296.641800, 323.274700)",
        "(307.229400, 295.822200, 323.411000)",
        "(307.785800, 295.180200, 323.584500)",
        "(308.595100, 294.614900, 323.220200)",
        "(309.327700, 293.626100, 323.342300)",
        "(309.662100, 292.833800, 323.748600)",
        "(310.129500, 291.464100, 324.487300)",
        "(310.691400, 290.641500, 324.082600)",
        "(311.221300, 289.408800, 324.115700)",
        "(311.580300, 287.865700, 324.696700)",
        "(311.658000, 287.073800, 324.926100)",
        "(311.751300, 285.618300, 325.358600)",
        "(311.941500, 284.381200, 325.316200)",
        "(311.947300, 283.022700, 325.458000)",
        "(311.787300, 281.567300, 325.898700)",
        "(311.732300, 280.942000, 326.050300)",
        "(311.680000, 279.612400, 326.155900)",
        "(311.214500, 278.320400, 326.542900)",
        "(310.955200, 277.138500, 326.747100)",
        "(310.623600, 276.142000, 326.551300)",
        "(310.307600, 275.724200, 326.635900)",
        "(309.960600, 274.779400, 326.750000)",
        "(309.453600, 273.745700, 326.922400)",
        "(308.633200, 273.029400, 327.005100)",
        "(308.169800, 272.119100, 327.211500)",
        "(307.963700, 271.621600, 327.460500)",
        "(307.373400, 271.115000, 327.502700)",
        "(306.787400, 270.953600, 326.929100)",
        "(306.071700, 270.288800, 327.113300)",
        "(305.266600, 269.649000, 327.666400)",
        "(305.024300, 269.467600, 327.673800)",
        "(304.458100, 269.167200, 327.613100)",
        "(303.605100, 269.020300, 327.525500)",
        "(302.901300, 268.825000, 327.360000)",
        "(302.347800, 268.346100, 327.713000)",
        "(301.994100, 268.167800, 327.899700)",
        "(301.201000, 267.558600, 328.602600)",
        "(300.088900, 266.757800, 329.245700)",
        "(299.092800, 266.402900, 329.559000)",
        "(298.269300, 265.806200, 330.159100)",
        "(297.838200, 265.773300, 330.324600)",
        "(297.388900, 265.413400, 330.755400)",
        "(296.320600, 264.998400, 331.242200)",
        "(294.946500, 264.641200, 331.954500)",
        "(294.232300, 263.735300, 333.088600)",
        "(293.780400, 263.478100, 333.516700)",
        "(292.925500, 263.684500, 333.570300)",
        "(292.169300, 263.504800, 333.832900)",
        "(291.078500, 262.433000, 335.484700)",
        "(290.015300, 260.520400, 337.967600)",
        "(289.552900, 259.809500, 339.089200)",
        "(288.692800, 258.778200, 340.614500)",
        "(287.862700, 258.043500, 341.776500)",
        "(287.170900, 256.786900, 343.766300)",
        "(286.308700, 255.184200, 346.414800)",
        "(285.816300, 254.754600, 347.253400)",
        "(284.929200, 255.007300, 347.540000)",
        "(284.452900, 255.665500, 347.480800)",
        "(283.970600, 255.627300, 348.596400)",
        "(283.497100, 256.179500, 349.271300)",
        "(283.270900, 257.000500, 348.959500)",
        "(282.883300, 257.851600, 349.073600)",
        "(282.430200, 257.381400, 351.001100)",
        "(281.778800, 257.403700, 352.615900)",
        "(281.420300, 259.835600, 351.163900)",
        "(281.412600, 261.223100, 350.221900)",
        "(281.339600, 263.656900, 348.939600)",
        "(281.017900, 266.435500, 347.684900)",
        "(281.028900, 268.951400, 346.681100)",
        "(281.595500, 272.248100, 344.658200)",
        "(281.716100, 274.534600, 342.811400)",
        "(281.746700, 279.646900, 338.310100)",
        "(282.239000, 282.836600, 336.119000)",
        "(282.920100, 284.106400, 336.063300)",
        "(283.227200, 286.938000, 334.308200)",
        "(283.497300, 287.948500, 333.688700)",
        "(284.301300, 289.371300, 333.011400)",
        "(285.361100, 291.688900, 331.557500)",
        "(286.438800, 293.930000, 329.574900)",
        "(287.603600, 294.837900, 329.270700)",
        "(288.117200, 295.241900, 329.314800)",
        "(289.008000, 296.649200, 328.183700)",
        "(289.967200, 297.777200, 327.086800)",
        "(291.406800, 297.881400, 327.324700)",
        "(292.586700, 298.974700, 326.287500)",
        "(292.990100, 300.031300, 325.061500)",
        "(294.206000, 300.522600, 324.578100)",
        "(295.533800, 300.376400, 324.760300)",
        "(296.265500, 301.010000, 323.885000)",
        "(297.154700, 301.043900, 323.667900)",
        "(297.733700, 301.029300, 323.583800)",
        "(298.734100, 301.213800, 322.874800)",
        "(299.668700, 300.943800, 322.823000)",
        "(300.835500, 300.147300, 323.169100)",
        "(301.525000, 299.496200, 323.337400)",
        "(301.718600, 299.038900, 323.724000)",
        "(302.562200, 298.296600, 324.043900)",
        "(303.867100, 298.103300, 323.415700)",
        "(304.696800, 297.406900, 323.446200)",
        "(305.006600, 296.674500, 323.584200)",
        "(305.162000, 296.279300, 323.571000)",
        "(305.669000, 295.893100, 323.422900)",
        "(306.473000, 296.527300, 321.999300)",
        "(307.490400, 297.560000, 319.712800)",
        "(307.864300, 297.436600, 318.765800)",
        "(307.929300, 296.962900, 319.028400)",
        "(308.134900, 296.433300, 318.946100)",
        "(308.647900, 296.011700, 318.529400)",
        "(309.126600, 295.059000, 318.593800)",
        "(309.156100, 294.076400, 319.363200)",
        "(309.176700, 293.753400, 319.441000)",
        "(309.685800, 293.375400, 319.160400)",
        "(310.219400, 293.040000, 318.803600)",
        "(310.264600, 292.602600, 319.100000)",
        "(310.139100, 292.540300, 319.148800)",
        "(310.180100, 292.453500, 319.036800)",
        "(310.316600, 292.105800, 319.183100)",
        "(310.242700, 291.862400, 319.382300)",
        "(310.332500, 291.596700, 319.476700)",
        "(310.148500, 290.968500, 320.035400)",
        "(310.005500, 290.604300, 320.429800)",
        "(309.884200, 290.029900, 320.828900)",
        "(309.850600, 289.945700, 320.852400)",
        "(309.942400, 289.835800, 320.625200)",
        "(309.917200, 289.307900, 320.646900)",
        "(309.871100, 289.058300, 320.755900)",
        "(309.580400, 288.455400, 320.868900)",
        "(309.435300, 287.412900, 321.424800)",
        "(309.362300, 286.242800, 322.006900)",
        "(309.273600, 285.263100, 322.245100)",
        "(309.283900, 284.815800, 322.357400)",
        "(309.100400, 283.823400, 322.803300)",
        "(308.922900, 283.294500, 322.709700)",
        "(308.936500, 282.585000, 322.501200)",
        "(308.703600, 281.569200, 323.002300)",
        "(308.431800, 281.275100, 322.986000)",
        "(308.050400, 280.542400, 322.960800)",
        "(307.702600, 279.542100, 323.423900)",
        "(307.353900, 278.861800, 323.371900)",
        "(306.968300, 278.200900, 323.341800)",
        "(306.695200, 277.944300, 323.330300)",
        "(306.274700, 277.305100, 323.372100)",
        "(305.761400, 276.373200, 323.882800)",
        "(305.147400, 275.718800, 323.989200)",
        "(304.720600, 274.940900, 324.231300)",
        "(304.449500, 274.529200, 324.468900)",
        "(303.721900, 273.901000, 324.625100)",
        "(303.104400, 273.412000, 324.638200)",
        "(302.272700, 272.648800, 325.047300)",
        "(301.390100, 271.891800, 325.499600)",
        "(301.028900, 271.488300, 325.694900)",
        "(300.229700, 270.682500, 326.341100)",
        "(299.277800, 270.024000, 326.782500)",
        "(298.311600, 269.439600, 327.130200)",
        "(297.394800, 268.637300, 327.768600)",
        "(296.857100, 268.205400, 328.081700)",
        "(295.882100, 267.044000, 329.330700)",
        "(294.960500, 265.951600, 330.768500)",
        "(294.087400, 265.316800, 331.486700)",
        "(293.125500, 265.158200, 331.513100)",
        "(292.724600, 265.004100, 331.706500)",
        "(291.941000, 264.055500, 333.148000)",
        "(291.103600, 262.728500, 335.357200)",
        "(290.335100, 261.823500, 336.582500)",
        "(289.424100, 260.978500, 337.533200)",
        "(288.956100, 260.178600, 338.727300)",
        "(287.987000, 258.872500, 340.996100)",
        "(287.428800, 257.767100, 342.816500)",
        "(286.958700, 257.246200, 343.894000)",
        "(286.559900, 257.225100, 344.480700)",
        "(286.275200, 257.280900, 344.757700)",
        "(285.587400, 257.514200, 345.456700)",
        "(285.005100, 257.309300, 346.590500)",
        "(284.603200, 257.143200, 347.958400)",
        "(284.388500, 257.495100, 348.774000)",
        "(284.117100, 258.373600, 348.388300)",
        "(283.684900, 260.457800, 347.392400)",
        "(283.423500, 262.294700, 346.755400)",
        "(283.137600, 264.314400, 346.170700)",
        "(282.949500, 266.427300, 345.493900)",
        "(282.866300, 267.672700, 344.952100)",
        "(283.054200, 270.199100, 343.752300)",
        "(283.247100, 274.470900, 340.693100)",
        "(283.480800, 277.659600, 338.766200)",
        "(283.734500, 280.136500, 337.809100)",
        "(283.862900, 281.636400, 336.679900)",
        "(284.063800, 285.319200, 333.567900)",
        "(284.859500, 287.717700, 332.271900)",
        "(285.608200, 289.230400, 331.804800)",
        "(285.894900, 292.059700, 329.792100)",
        "(286.068200, 293.298500, 328.926600)",
        "(287.091600, 293.907300, 329.155500)",
        "(288.145800, 294.372400, 329.503700)",
        "(289.023000, 296.538000, 327.972500)",
        "(290.636000, 297.441900, 327.707400)",
        "(291.323500, 297.749100, 327.712800)",
        "(292.259900, 298.901200, 326.677600)",
        "(293.140700, 299.355400, 326.433500)",
        "(294.358500, 299.031200, 327.288500)",
        "(295.147800, 299.658100, 326.753200)",
        "(295.500600, 300.560600, 325.800100)",
        "(296.569000, 301.321200, 324.872700)",
        "(297.769500, 300.584000, 325.409900)",
        "(298.353500, 301.050100, 325.227000)",
        "(299.553100, 301.375900, 324.253000)",
        "(300.408200, 301.200800, 324.084300)",
        "(301.735200, 301.058300, 324.077700)",
        "(302.596500, 300.872000, 324.113700)",
        "(303.788500, 300.066900, 324.382000)",
        "(304.715700, 299.207500, 324.619700)",
        "(305.076500, 298.606100, 324.945200)",
        "(305.909900, 297.753200, 325.499600)",
        "(306.833000, 297.503300, 324.854900)",
        "(307.812100, 296.782700, 324.760800)",
        "(308.453600, 296.290600, 324.685600)",
        "(308.877000, 296.114500, 324.344600)",
        "(309.692800, 295.728900, 323.578200)",
        "(310.398700, 294.662700, 323.976100)",
        "(310.865400, 293.861800, 324.021600)",
        "(311.373700, 293.470300, 323.310100)",
        "(311.678600, 293.012900, 323.072900)",
        "(312.014600, 291.733300, 323.551200)",
        "(312.147900, 290.584100, 323.975200)",
        "(312.489900, 289.586400, 323.744500)",
        "(312.507000, 288.624600, 323.759600)",
        "(312.583000, 288.237400, 323.654900)",
        "(312.960400, 287.439400, 322.932300)",
        "(312.953100, 286.077500, 323.469700)",
        "(312.598100, 284.628200, 324.251400)",
        "(312.523800, 283.963200, 323.700200)",
        "(312.545000, 283.478700, 323.452900)",
        "(312.223600, 282.249600, 323.839200)",
        "(311.853200, 281.437900, 324.055600)",
        "(311.784800, 280.659100, 323.675000)",
        "(311.357800, 279.490900, 323.952900)",
        "(311.089900, 279.084900, 324.069500)",
        "(310.834800, 278.206000, 324.023900)",
        "(310.339900, 277.179700, 324.356200)",
        "(309.753400, 276.387900, 324.396700)",
        "(309.508300, 275.540400, 324.251300)",
        "(309.088300, 275.045100, 324.225200)",
        "(307.989700, 274.267000, 324.369900)",
        "(307.337800, 272.971300, 325.034300)",
        "(306.525300, 272.315300, 325.259200)",
        "(305.821600, 271.539700, 325.276400)",
        "(305.187000, 271.216300, 325.377200)",
        "(304.258700, 270.631700, 325.638000)",
        "(303.606200, 270.217000, 325.736100)",
        "(303.133700, 269.616900, 326.204500)",
        "(302.208500, 268.613600, 326.923000)",
        "(301.710600, 268.095300, 327.441300)",
        "(300.729000, 267.112200, 328.383900)",
        "(299.922400, 266.649000, 328.963200)",
        "(299.298100, 265.887600, 329.618100)",
        "(298.443200, 264.929900, 330.655700)",
        "(297.947500, 264.647300, 330.978100)",
        "(297.125700, 264.331100, 331.403400)",
        "(296.534700, 263.852200, 332.086000)",
        "(295.876800, 263.446900, 332.846800)",
        "(295.552100, 263.066000, 333.235700)",
        "(294.666400, 262.318500, 334.255600)",
        "(293.957300, 261.602400, 335.465000)",
        "(293.424200, 261.163400, 336.280000)",
        "(292.710300, 261.234700, 336.348800)",
        "(291.904000, 260.665600, 337.342400)",
        "(291.489900, 260.311000, 338.093600)",
        "(290.673000, 260.846800, 338.230700)",
        "(290.498200, 261.519000, 337.858900)",
        "(290.321500, 261.903700, 338.112800)",
        "(289.769200, 261.955900, 338.886000)",
        "(289.092200, 261.761800, 339.468000)",
        "(288.100000, 261.654300, 340.544000)",
        "(287.554300, 262.413300, 340.940400)",
        "(287.530100, 263.460300, 340.485000)",
        "(287.712200, 264.538700, 339.776200)",
        "(287.599700, 265.060300, 339.569400)",
        "(287.006500, 265.865000, 340.013500)",
        "(286.373200, 266.876500, 340.467400)",
        "(286.344400, 268.640900, 339.421900)",
        "(286.823700, 271.930100, 337.172900)",
        "(287.170600, 273.189900, 336.392000)",
        "(287.456400, 276.058800, 334.424100)",
        "(286.978700, 278.955000, 332.938600)",
        "(287.062200, 282.143900, 331.458400)",
        "(287.874100, 286.006800, 328.492600)",
        "(288.365000, 288.464300, 326.339400)",
        "(288.748300, 293.082200, 322.416400)",
        "(289.226100, 295.554900, 321.356100)",
        "(289.795100, 298.239300, 319.832200)",
        "(290.739000, 301.526800, 317.318500)",
        "(291.472100, 302.653100, 316.614900)",
        "(292.741900, 304.213900, 315.784200)",
        "(293.570900, 305.538600, 315.280700)",
        "(294.348400, 305.469600, 316.305800)",
        "(294.880700, 305.404300, 317.221200)",
        "(295.238200, 305.580800, 317.204200)",
        "(296.039500, 305.296000, 317.910900)",
        "(296.738800, 305.636800, 318.126300)",
        "(297.715100, 306.353400, 317.556900)",
        "(298.783500, 306.482200, 317.652100)",
        "(299.422000, 306.223200, 318.141900)",
        "(300.732600, 306.101100, 318.246600)",
        "(301.766900, 306.004400, 318.311200)",
        "(302.988000, 305.265500, 319.013200)",
        "(304.123000, 304.695600, 319.359200)",
        "(304.429700, 304.379500, 319.527300)",
        "(305.431400, 303.816000, 319.660000)",
        "(306.838800, 302.636400, 320.072300)",
        "(307.726200, 301.409900, 320.851400)",
        "(308.568200, 300.426200, 320.990700)",
        "(309.100300, 299.839800, 321.127000)",
        "(310.044500, 298.460000, 321.570100)",
        "(310.655800, 297.019400, 322.412400)",
        "(311.573500, 296.154500, 322.178900)",
        "(312.555500, 294.872000, 322.313000)",
        "(312.926000, 294.170000, 322.656000)",
        "(313.690300, 293.085800, 322.643600)",
        "(314.307800, 292.314600, 322.217100)",
        "(315.004900, 291.074700, 322.185900)",
        "(315.423300, 289.480500, 322.691800)",
        "(315.505800, 288.797000, 322.897800)",
        "(315.795800, 287.651400, 322.879600)",
        "(316.182100, 286.268600, 322.825700)",
        "(316.303400, 284.618400, 323.346300)",
        "(316.198800, 283.211100, 323.620000)",
        "(316.205900, 282.563600, 323.680000)",
        "(316.196400, 280.815200, 324.191100)",
        "(315.973000, 279.430900, 324.538700)",
        "(315.992800, 278.422200, 324.273200)",
        "(315.901200, 276.891200, 324.674700)",
        "(315.686100, 276.249800, 325.015800)",
        "(315.374800, 275.291700, 324.703500)",
        "(314.936800, 274.296800, 324.547600)",
        "(314.581800, 273.051700, 324.880200)",
        "(314.008200, 271.995100, 325.048700)",
        "(313.562600, 271.608900, 325.002500)",
        "(312.782400, 270.830800, 325.082400)",
        "(312.087700, 270.054500, 325.245100)",
        "(311.331500, 269.370500, 325.520500)",
        "(310.597200, 269.072000, 325.147800)",
        "(310.256200, 268.868200, 325.134000)",
        "(309.477200, 267.993100, 325.855000)",
        "(308.531200, 267.476900, 325.934000)",
        "(307.627700, 266.889600, 326.186900)",
        "(306.844800, 266.208200, 326.747600)",
        "(306.428200, 265.982000, 326.909700)",
        "(305.562500, 265.578900, 326.999000)",
        "(304.663100, 265.007800, 327.546500)",
        "(303.705600, 264.414500, 328.058700)",
        "(302.866100, 263.819200, 328.636000)",
        "(302.413300, 263.567000, 328.921600)",
        "(301.534200, 263.574600, 328.941900)",
        "(300.905900, 263.629200, 328.837300)",
        "(300.188300, 263.627000, 328.988100)",
        "(299.505600, 263.513200, 329.137400)",
        "(299.063600, 263.313800, 329.486500)",
        "(298.233300, 262.917300, 330.105300)",
        "(297.431800, 262.672300, 330.488300)",
        "(296.581000, 262.406300, 330.972800)",
        "(295.943100, 261.673200, 332.107700)",
        "(295.537700, 261.630400, 332.379300)",
        "(294.699500, 261.852100, 332.340700)",
        "(293.949000, 261.323600, 333.299400)",
        "(293.191100, 260.727400, 334.561600)",
        "(292.313800, 261.186400, 334.562000)",
        "(292.015100, 261.376900, 334.518200)",
        "(291.382400, 261.641500, 334.668200)",
        "(290.824000, 261.754500, 335.334100)",
        "(290.371300, 262.537800, 335.307700)",
        "(289.893200, 263.445300, 335.008500)",
        "(289.675700, 263.796800, 334.941000)",
        "(289.259500, 264.810200, 334.682600)",
        "(289.100800, 266.097500, 334.282400)",
        "(289.305100, 267.214400, 334.190200)",
        "(289.176600, 268.579200, 333.655000)",
        "(288.824600, 269.544400, 333.052200)",
        "(288.357600, 271.059600, 332.720600)",
        "(288.682000, 272.478000, 332.588400)",
        "(289.170600, 274.771100, 331.427000)",
        "(289.493300, 276.835400, 330.484800)",
        "(289.334500, 277.831600, 330.351600)",
        "(289.237000, 279.954000, 329.815700)",
        "(289.326500, 282.517400, 328.513500)",
        "(289.932100, 284.562200, 327.589900)",
        "(290.273400, 286.537500, 326.758800)",
        "(290.344500, 287.774900, 326.041600)",
        "(290.861200, 289.341900, 325.244900)",
        "(291.803600, 290.338200, 325.268600)",
        "(292.411600, 291.987900, 324.286200)",
        "(292.848000, 293.328300, 323.661300)",
        "(293.020200, 293.834800, 323.447200)",
        "(293.806800, 295.154400, 322.811000)",
        "(294.975800, 297.319500, 320.848500)",
        "(296.093400, 300.078900, 317.485700)",
        "(297.356900, 301.501800, 316.278600)",
        "(297.828700, 302.147900, 315.749300)",
        "(298.841900, 304.173600, 313.435300)",
        "(300.025700, 305.515100, 311.616900)",
        "(301.257400, 305.322300, 311.775200)",
        "(302.122500, 304.953600, 312.536000)",
        "(302.531000, 305.102500, 312.430400)",
        "(303.215100, 305.424500, 311.666000)",
        "(304.062400, 304.899600, 312.270100)",
        "(305.002200, 304.610300, 312.398200)",
        "(305.895100, 304.686100, 311.700300)",
        "(306.339600, 304.436500, 311.711700)",
        "(307.296700, 303.662600, 312.271400)",
        "(308.027600, 302.803100, 312.905000)",
        "(308.784200, 302.317000, 312.988000)",
        "(309.770300, 301.764500, 312.889800)",
        "(310.182000, 301.654700, 312.732400)",
        "(311.044300, 301.304700, 312.364200)",
        "(311.773200, 300.673400, 312.233700)",
        "(312.424800, 299.886900, 312.393300)",
        "(312.962200, 299.424100, 311.845100)",
        "(313.233600, 299.125700, 311.644300)",
        "(313.973300, 298.279300, 311.783600)",
        "(314.670000, 297.298200, 312.278600)",
        "(315.360700, 296.550300, 312.427500)",
        "(316.067400, 295.790100, 312.321800)",
        "(316.299300, 295.329100, 312.483600)",
        "(316.835100, 294.256000, 313.003600)",
        "(317.212700, 293.074000, 313.647700)",
        "(317.507500, 291.841200, 314.081500)",
        "(317.773700, 290.539700, 314.541700)",
        "(317.921300, 289.861800, 314.808300)",
        "(318.200100, 288.410600, 315.442000)",
        "(318.399900, 286.921200, 316.006000)",
        "(318.560800, 285.397400, 316.570700)",
        "(318.542400, 283.625300, 317.458900)",
        "(318.447300, 282.637500, 317.913400)",
        "(318.366300, 280.576200, 319.104600)",
        "(318.320200, 278.968800, 319.813700)",
        "(318.351800, 277.683200, 319.888200)",
        "(318.322600, 276.283100, 320.453600)",
        "(318.208800, 275.701800, 320.715800)",
        "(317.989400, 274.866700, 320.635800)",
        "(317.666700, 273.809700, 320.535600)",
        "(316.911700, 272.851400, 320.880100)",
        "(316.353100, 271.978800, 321.008500)",
        "(316.005600, 271.399300, 321.206300)",
        "(315.126000, 270.576700, 321.646900)",
        "(314.409700, 270.074600, 321.572800)",
        "(313.641500, 269.437500, 321.736700)",
        "(312.742400, 269.018000, 321.846500)",
        "(312.291600, 268.828600, 321.870600)",
        "(311.393300, 268.619300, 321.788300)",
        "(310.706800, 268.621300, 321.525800)",
        "(309.972400, 268.421200, 321.602100)",
        "(308.943900, 268.228200, 321.906000)",
        "(308.487100, 268.256500, 321.923500)",
        "(307.824400, 268.285500, 321.774800)",
        "(307.043600, 267.887500, 322.330700)",
        "(306.077600, 267.562400, 322.927600)",
        "(305.209900, 267.057600, 323.688100)",
        "(304.775300, 266.946000, 323.933900)",
        "(303.993000, 267.029900, 323.874800)",
        "(303.175400, 266.795400, 324.360700)",
        "(302.313300, 266.576700, 324.879000)",
        "(301.396400, 266.491800, 325.343400)",
        "(301.002000, 266.653400, 325.293400)",
        "(300.456600, 267.102600, 324.825800)",
        "(299.752400, 267.095200, 325.464400)",
        "(298.911700, 266.716200, 326.604000)",
        "(298.124000, 266.908900, 327.044300)",
        "(297.828900, 267.103400, 327.085200)",
        "(297.250200, 267.354300, 327.482200)",
        "(296.717700, 267.634900, 327.977400)",
        "(296.039100, 267.955500, 328.573300)",
        "(295.493900, 268.452700, 328.846100)",
        "(295.295500, 268.844900, 328.752900)",
        "(294.889100, 269.717600, 328.543200)",
        "(294.464700, 270.486600, 328.725100)",
        "(293.935500, 270.972900, 329.384700)",
        "(293.636100, 271.885500, 329.321700)",
        "(293.592100, 272.327500, 329.249200)",
        "(293.345600, 273.309500, 329.254400)",
        "(293.080400, 274.356700, 329.339200)",
        "(292.980300, 275.352200, 329.168000)",
        "(292.947800, 276.298300, 329.318500)",
        "(292.850600, 277.044000, 329.092300)",
        "(292.854800, 278.708100, 328.431800)",
        "(292.950300, 280.107200, 328.012900)",
        "(292.997400, 281.689000, 327.265700)",
        "(293.225800, 283.410400, 326.526000)",
        "(293.318500, 284.230600, 326.156200)",
        "(293.297100, 285.836300, 325.462500)",
        "(293.343300, 287.418400, 324.834700)",
        "(293.430800, 289.158800, 323.917400)",
        "(293.580000, 290.608200, 323.308900)",
        "(293.709600, 291.254600, 323.176100)",
        "(293.920700, 292.773000, 322.414900)",
        "(294.118400, 294.602100, 321.280900)",
        "(294.558400, 295.875600, 320.730400)",
        "(294.913300, 296.587600, 320.979300)",
        "(294.970100, 296.928600, 321.152300)",
        "(295.249200, 297.649400, 321.178600)",
        "(295.755700, 297.972000, 321.527600)",
        "(296.276900, 298.205100, 322.058400)",
        "(296.708600, 299.279100, 321.666800)",
        "(296.927800, 299.687300, 321.447500)",
        "(297.245200, 299.914200, 321.862300)",
        "(297.447600, 300.547900, 321.570100)",
        "(297.754900, 301.164300, 321.403000)",
        "(298.472600, 301.070600, 321.965500)",
        "(298.892900, 301.239700, 321.949500)",
        "(299.586800, 302.128700, 320.986900)",
        "(300.203600, 302.740200, 320.325300)",
        "(301.133300, 302.841400, 320.306900)",
        "(301.886700, 303.053000, 320.100100)",
        "(302.287800, 303.088900, 320.021100)",
        "(303.072100, 302.901400, 320.037400)",
        "(303.763400, 302.572500, 320.043300)",
        "(304.437500, 302.324500, 319.928600)",
        "(305.515000, 302.066500, 319.645400)",
        "(306.062900, 301.743300, 319.680900)",
        "(306.895400, 301.113600, 319.698900)",
        "(307.682900, 300.342900, 319.553900)",
        "(308.499700, 299.730700, 319.530400)",
        "(309.579300, 299.175500, 319.465100)",
        "(310.035700, 298.925800, 319.450700)",
        "(311.056700, 298.425200, 319.423400)",
        "(312.232100, 297.693500, 319.401100)",
        "(313.273300, 296.664700, 319.761600)",
        "(314.160200, 295.671400, 320.333700)",
        "(314.583600, 295.344100, 320.337800)",
        "(315.555400, 294.917600, 319.927800)",
        "(316.652900, 294.042800, 319.844800)",
        "(317.603800, 292.933400, 320.208000)",
        "(318.344200, 291.752900, 320.692700)",
        "(318.627800, 291.080400, 320.907700)",
        "(319.219400, 290.050900, 320.908400)",
        "(319.895000, 289.046800, 320.728200)",
        "(320.419200, 287.682200, 321.019200)",
        "(320.471000, 286.255300, 321.543100)",
        "(320.594700, 285.630100, 321.595500)",
        "(320.950300, 284.442300, 321.452100)",
        "(321.092400, 283.296100, 321.307000)",
        "(320.967900, 282.167300, 321.242300)",
        "(320.738600, 280.844400, 321.294200)",
        "(320.559100, 280.221100, 321.399000)",
        "(320.255200, 279.373200, 321.049400)",
        "(320.044000, 278.579300, 320.631200)",
        "(319.654200, 277.499000, 320.701800)",
        "(319.010700, 276.461900, 321.104400)",
        "(318.557700, 276.018000, 321.335800)",
        "(317.855900, 275.275600, 321.895600)",
        "(317.173600, 274.383000, 322.677200)",
        "(316.603600, 273.307600, 323.380400)",
        "(315.467400, 273.198100, 323.113900)",
        "(315.201000, 273.472400, 322.653000)",
        "(314.988200, 273.830400, 321.701200)",
        "(314.686600, 273.492900, 321.984400)",
        "(313.843600, 272.733200, 322.611100)",
        "(312.976300, 272.160600, 322.831800)",
        "(312.614800, 271.977300, 322.882900)",
        "(311.789000, 271.591700, 323.039600)",
        "(311.167100, 270.765000, 323.733300)",
        "(310.239300, 269.983100, 324.466800)",
        "(309.143700, 269.409100, 324.869300)",
        "(308.739200, 268.976300, 325.307700)",
        "(307.891200, 268.489300, 325.963000)",
        "(307.064100, 268.333400, 326.057100)",
        "(306.371900, 267.730600, 326.735600)",
        "(305.433000, 267.455900, 326.953800)",
        "(304.913200, 267.400500, 326.989700)",
        "(304.096500, 266.920700, 327.783300)",
        "(303.340100, 266.754400, 328.132900)",
        "(302.847400, 266.459200, 328.585600)",
        "(302.150900, 266.079300, 329.314800)",
        "(301.689500, 266.127900, 329.451300)",
        "(300.831600, 266.048600, 329.879200)",
        "(300.109000, 265.791100, 330.538700)",
        "(299.475600, 265.472800, 331.298800)",
        "(298.894100, 265.484700, 331.727900)",
        "(298.615300, 265.414200, 331.974900)",
        "(297.891300, 265.148300, 332.865300)",
        "(297.193400, 265.038200, 333.591600)",
        "(296.521300, 264.663400, 334.685900)",
        "(295.677800, 264.769200, 335.396500)",
        "(295.312600, 265.027300, 335.339100)",
        "(294.630700, 265.398200, 335.604100)",
        "(293.866500, 266.163800, 335.661800)",
        "(293.349400, 266.923100, 335.778700)",
        "(292.839400, 267.857400, 335.872400)",
        "(292.582800, 268.596400, 335.473800)",
        "(292.241200, 270.454500, 334.271500)",
        "(292.047100, 272.263300, 333.499000)",
        "(291.590100, 274.187600, 332.510000)",
        "(291.398800, 274.660400, 333.272200)",
        "(291.280000, 274.741600, 333.994900)",
        "(291.176600, 275.824400, 334.165400)",
        "(291.485500, 277.364000, 333.367100)",
        "(291.726200, 279.278500, 332.452500)",
        "(291.841100, 280.691100, 332.108300)",
        "(291.874900, 280.970400, 332.465100)",
        "(292.071000, 282.375400, 331.991000)",
        "(292.468900, 284.446900, 330.605000)",
        "(292.985600, 286.273300, 329.500300)",
        "(293.311800, 287.570400, 328.920300)",
        "(293.420300, 287.940100, 329.089800)",
        "(293.670200, 289.035000, 329.013600)",
        "(294.296000, 290.480400, 328.238900)",
        "(294.990100, 292.045400, 327.141400)",
        "(295.619600, 293.633600, 325.997100)",
        "(295.982100, 294.365100, 325.652700)",
        "(296.940000, 295.625400, 324.684600)",
        "(297.941200, 297.842100, 322.535400)",
        "(298.609300, 300.796800, 319.205800)",
        "(299.625500, 302.322900, 317.795700)",
        "(300.143500, 302.690200, 317.518200)",
        "(301.167000, 304.481400, 315.776200)",
        "(302.542800, 305.873200, 313.960500)",
        "(303.812000, 306.870100, 312.953700)",
        "(304.807200, 307.090500, 312.608700)",
        "(305.024100, 307.130700, 312.571600)",
        "(305.546000, 307.190800, 312.453600)",
        "(306.147700, 306.989300, 312.666200)",
        "(306.930700, 306.773000, 312.847200)",
        "(307.752600, 306.808300, 312.500400)",
        "(308.131100, 306.763900, 312.340900)",
        "(308.750700, 306.767000, 312.080800)",
        "(309.386700, 306.646100, 312.210900)",
        "(309.954500, 306.661300, 311.683100)",
        "(310.582700, 306.677700, 311.361500)",
        "(310.906700, 306.546700, 311.304100)",
        "(311.618400, 306.160800, 311.607800)",
        "(312.457900, 306.178300, 310.881700)",
        "(313.330600, 305.793300, 310.587000)",
        "(314.120100, 305.003700, 311.084900)",
        "(314.439400, 304.664800, 311.231900)",
        "(315.069200, 304.452600, 310.908700)",
        "(315.826600, 304.533800, 310.060200)",
        "(316.518800, 304.284800, 309.742800)",
        "(317.214600, 304.339100, 309.158700)",
        "(317.645200, 304.552600, 308.557800)",
        "(318.567600, 304.630900, 307.530500)",
        "(319.387900, 303.977000, 307.411500)",
        "(319.958100, 303.012400, 307.800400)",
        "(320.546500, 302.153000, 307.916300)",
        "(320.848400, 301.702600, 307.895000)",
        "(321.383100, 300.535100, 308.305000)",
        "(321.653200, 299.402600, 308.823400)",
        "(322.057100, 298.311900, 309.130200)",
        "(322.375100, 297.178300, 309.379700)",
        "(322.543800, 296.328700, 309.780700)",
        "(322.589300, 294.370700, 311.317000)",
        "(322.527300, 293.168600, 311.793900)",
        "(322.668700, 292.181900, 312.014700)",
        "(322.646600, 290.889000, 312.608400)",
        "(322.567400, 290.304400, 313.022900)",
        "(322.587100, 289.426200, 313.329800)",
        "(322.670600, 288.548000, 313.377800)",
        "(322.577900, 287.317200, 313.884700)",
        "(322.246800, 285.788600, 314.867800)",
        "(322.060300, 285.190300, 315.148500)",
        "(321.591800, 284.083300, 315.555800)",
        "(321.169000, 282.558300, 316.208400)",
        "(320.390100, 281.224700, 316.873100)",
        "(319.614500, 280.356200, 316.804800)",
        "(319.244900, 279.682900, 316.953600)",
        "(318.332800, 278.161100, 317.752000)",
        "(317.440500, 277.197300, 317.970500)",
        "(316.538300, 276.380100, 318.023700)",
        "(315.559800, 275.403600, 318.442200)",
        "(315.056900, 275.202200, 318.338900)",
        "(314.203200, 274.868200, 318.039600)",
        "(313.441300, 274.490700, 317.763900)",
        "(312.559600, 274.114500, 317.494800)",
        "(311.320000, 273.306000, 318.183500)",
        "(310.720800, 272.791200, 318.687600)",
        "(309.714900, 271.998900, 319.402000)",
        "(308.950700, 271.651100, 319.586600)",
        "(308.171400, 271.335100, 319.502700)",
        "(307.277000, 270.668000, 320.080200)",
        "(306.796100, 270.008200, 320.948500)",
        "(305.889700, 268.866100, 322.393500)",
        "(305.230300, 268.474500, 322.765200)",
        "(304.708200, 267.593700, 323.637300)",
        "(303.835500, 267.177400, 324.304300)",
        "(303.454300, 266.963300, 324.635600)",
        "(302.742500, 266.155700, 325.865000)",
        "(302.050000, 265.496900, 326.823600)",
        "(301.351000, 265.376100, 327.051500)",
        "(300.678300, 264.638400, 328.286700)",
        "(300.236200, 264.021700, 329.309900)",
        "(299.389600, 263.002100, 330.923900)",
        "(298.877900, 262.348300, 331.707400)",
        "(298.386200, 261.251500, 333.098600)",
        "(297.608100, 259.655500, 335.530300)",
        "(297.277600, 258.908700, 336.822400)",
        "(296.839100, 257.562600, 338.934500)",
        "(296.459000, 257.137300, 340.064100)",
        "(296.049200, 256.338900, 341.727100)",
        "(295.392700, 255.712000, 343.525500)",
        "(295.139400, 255.511400, 344.280800)",
        "(294.715000, 255.233000, 345.621700)",
        "(294.304200, 255.335400, 346.406300)",
        "(293.980700, 255.728300, 346.780300)",
        "(293.589400, 256.144300, 347.457500)",
        "(293.249600, 256.116900, 348.230500)",
        "(292.739100, 256.613700, 348.882000)",
        "(292.420600, 257.883000, 348.654800)",
        "(292.196700, 259.394800, 348.151100)",
        "(291.971900, 261.032500, 347.456700)",
        "(291.653100, 261.715800, 347.393200)",
        "(291.263500, 263.183300, 347.032200)",
        "(291.170000, 265.365100, 345.863500)",
        "(291.096600, 268.144800, 343.961900)",
        "(291.104100, 271.006800, 341.784800)",
        "(291.113300, 272.291600, 340.912200)",
        "(291.188700, 274.728800, 339.367100)",
        "(291.496600, 277.247300, 337.847100)",
        "(291.889100, 279.786300, 335.959000)",
        "(292.169800, 282.682300, 333.552900)",
        "(292.459000, 283.987800, 332.509900)",
        "(293.172100, 286.366200, 330.650800)",
        "(294.069500, 288.394800, 329.099500)",
        "(294.678900, 289.629500, 328.452200)",
        "(295.498800, 290.467900, 328.146500)",
        "(295.967800, 291.397000, 327.346500)",
        "(297.064400, 292.980100, 325.904100)",
        "(298.170000, 293.117300, 326.198500)",
        "(299.028300, 292.301600, 328.375500)",
        "(299.584000, 294.622400, 326.685900)",
        "(300.426900, 295.896200, 324.726300)",
        "(302.231800, 295.469500, 325.051500)",
        "(303.304400, 293.675900, 327.542800)",
        "(303.952900, 293.195100, 328.297900)",
        "(305.054100, 293.195300, 327.916700)",
        "(305.629000, 293.051000, 327.973100)",
        "(306.906600, 292.730500, 327.999200)",
        "(307.972700, 293.040400, 327.168700)",
        "(308.725000, 293.228500, 326.497300)",
        "(309.447300, 293.131100, 326.473400)",
        "(309.768500, 293.141800, 326.220700)",
        "(310.538800, 293.542200, 325.072600)",
        "(311.342400, 293.512300, 324.492600)",
        "(312.188400, 293.835300, 323.575000)",
        "(312.610300, 294.130000, 322.843300)",
        "(313.318600, 294.442000, 321.564000)",
        "(314.075600, 293.777000, 321.532400)",
        "(314.872600, 292.939300, 321.709200)",
        "(315.675800, 292.382100, 321.337900)",
        "(316.399400, 291.746400, 320.851500)",
        "(316.784000, 291.403400, 320.730200)",
        "(317.598200, 290.664000, 320.348900)",
        "(318.229000, 289.770900, 320.130300)",
        "(318.713600, 288.436600, 320.511800)",
        "(319.088900, 286.943900, 320.973900)",
        "(319.253800, 286.302900, 321.067700)",
        "(319.606300, 284.924300, 321.454900)",
        "(319.815800, 284.108200, 321.302400)",
        "(320.162100, 283.287000, 320.847500)",
        "(320.220500, 281.820800, 321.390200)",
        "(320.141700, 281.223200, 321.648000)",
        "(319.989800, 280.257900, 321.711200)",
        "(320.142800, 279.558700, 321.088300)",
        "(319.997300, 278.284000, 321.437900)",
        "(319.572300, 277.005100, 322.034800)",
        "(319.395400, 276.441500, 322.178200)",
        "(319.176900, 275.391500, 322.131500)",
        "(318.764600, 274.250100, 322.427700)",
        "(318.187700, 273.511400, 322.442600)",
        "(317.783000, 272.918100, 322.133900)",
        "(317.494100, 272.586600, 322.100800)",
        "(316.780600, 271.953100, 321.979000)",
        "(316.138200, 271.413800, 321.787000)",
        "(315.392800, 270.966200, 321.676200)",
        "(314.438500, 270.644400, 321.412200)",
        "(314.000800, 270.453400, 321.361900)",
        "(313.217100, 270.065700, 321.209100)",
        "(312.361300, 269.523700, 321.354800)",
        "(311.404400, 269.228900, 321.363400)",
        "(310.567000, 268.960500, 321.421800)",
        "(310.247000, 268.672700, 321.608700)",
        "(309.438400, 268.180200, 322.030800)",
        "(308.654700, 267.927600, 322.152600)",
        "(307.979300, 267.476100, 322.585100)",
        "(307.009500, 267.420900, 322.724100)",
        "(306.646500, 267.490500, 322.653400)",
        "(306.060600, 267.314200, 322.829600)",
        "(305.177300, 267.225400, 323.053800)",
        "(304.492100, 266.997200, 323.369400)",
        "(303.728000, 266.323800, 324.310900)",
        "(303.209700, 266.405100, 324.356000)",
        "(302.509300, 266.533000, 324.099200)",
        "(301.795600, 266.026200, 324.907500)",
        "(301.094400, 265.348700, 325.863100)",
        "(300.531100, 264.758400, 326.824700)",
        "(300.227200, 264.573900, 327.224000)",
        "(299.437700, 264.624200, 327.414300)",
        "(298.736300, 264.347200, 328.082000)",
        "(298.006300, 264.072200, 328.820400)",
        "(297.294600, 263.632000, 329.771900)",
        "(296.970700, 263.370400, 330.314800)",
        "(296.350000, 263.073500, 331.148200)",
        "(295.714900, 263.056700, 331.814800)",
        "(295.208000, 262.743000, 332.812100)",
        "(294.792800, 262.639500, 333.688400)",
        "(294.627900, 262.709400, 333.938700)",
        "(294.103700, 263.131100, 334.310800)",
        "(293.421700, 263.640300, 334.717300)",
        "(292.970800, 264.521100, 334.570100)",
        "(292.590200, 265.835900, 333.973200)",
        "(292.384300, 266.657000, 333.463400)",
        "(291.902800, 267.684700, 333.256700)",
        "(291.364700, 268.563300, 333.487900)",
        "(290.954000, 269.172700, 333.789100)",
        "(290.708700, 269.878500, 333.897400)",
        "(290.628800, 270.215000, 333.904800)",
        "(290.200400, 270.200700, 334.759400)",
        "(289.618100, 270.241800, 336.538100)",
        "(289.460800, 270.504200, 337.543200)",
        "(289.359700, 272.277200, 336.716200)",
        "(289.366300, 273.205000, 336.095800)",
        "(289.427600, 274.452600, 336.011400)",
        "(289.485000, 275.008000, 336.763100)",
        "(289.743800, 275.498500, 337.551500)",
        "(289.980100, 276.582200, 337.431200)",
        "(290.102900, 277.640000, 336.836500)",
        "(290.527000, 279.452600, 335.878200)",
        "(290.899800, 280.720900, 335.509000)",
        "(291.125400, 282.208600, 334.678700)",
        "(291.700800, 284.372400, 332.914700)",
        "(291.989300, 285.434900, 331.935500)",
        "(292.402500, 286.950600, 330.507600)",
        "(292.328700, 287.628700, 329.856800)",
        "(292.100000, 287.880000, 329.890700)",
        "(292.402300, 288.333700, 329.533700)",
        "(292.443800, 288.613200, 329.243500)",
        "(292.778300, 289.536700, 328.410100)",
        "(293.303300, 290.229700, 327.686900)",
        "(294.068800, 290.987400, 326.939400)",
        "(295.026600, 290.763100, 327.281200)",
        "(295.479100, 290.595100, 327.376500)",
        "(296.372500, 290.669600, 327.052900)",
        "(297.342000, 290.213000, 327.297700)",
        "(298.180900, 290.168500, 327.184600)",
        "(298.903900, 289.597700, 327.350300)",
        "(299.162900, 289.239100, 327.714800)",
        "(299.680800, 288.890900, 327.753200)",
        "(300.279900, 288.510300, 327.754500)",
        "(301.220200, 287.470300, 328.390300)",
        "(301.953200, 286.752500, 328.632000)",
        "(302.401300, 286.603200, 328.465500)",
        "(303.369100, 286.283400, 328.490700)",
        "(304.369700, 285.997400, 328.294800)",
        "(305.303600, 285.661000, 328.109900)",
        "(306.357600, 284.731900, 328.537100)",
        "(306.809200, 284.181000, 328.851000)",
        "(307.625500, 283.574600, 328.790500)",
        "(308.541100, 283.067100, 328.558300)",
        "(309.478200, 282.713400, 328.119600)",
        "(310.376600, 282.205400, 327.628200)",
        "(310.678900, 281.664500, 327.808300)",
        "(311.302600, 280.798400, 327.791100)",
        "(311.819800, 280.212800, 327.318000)",
        "(312.202500, 279.304500, 326.971100)",
        "(312.403500, 277.745900, 327.620000)",
        "(312.515200, 277.069100, 327.790300)",
        "(312.714100, 276.098600, 327.415000)",
        "(312.737700, 274.959400, 327.470000)",
        "(312.595600, 273.501800, 328.000900)",
        "(312.512000, 272.124300, 328.381800)",
        "(312.449200, 271.508400, 328.447700)",
        "(312.281600, 270.488800, 328.380500)",
        "(312.032400, 269.575100, 328.240100)",
        "(311.736900, 268.775400, 328.166500)",
        "(311.282600, 268.081300, 327.908900)",
        "(311.016400, 267.664800, 327.943700)",
        "(310.358500, 266.989000, 327.737500)",
        "(309.732700, 266.392900, 327.656900)",
        "(309.136900, 265.803000, 327.576000)",
        "(308.407700, 265.383700, 327.431100)",
        "(308.048900, 265.172100, 327.371700)",
        "(307.311200, 264.728600, 327.469000)",
        "(306.579700, 264.278500, 327.530900)",
        "(306.044500, 263.726400, 327.869800)",
        "(305.193500, 263.151400, 328.140500)",
        "(304.687300, 262.958300, 328.379300)",
        "(304.081200, 262.319000, 328.830000)",
        "(303.512000, 261.947000, 329.214600)",
        "(302.689100, 261.580500, 329.344900)",
        "(302.067400, 261.239600, 329.664400)",
        "(302.086600, 261.375400, 329.493800)",
        "(302.399600, 261.737400, 328.946000)",
        "(301.742900, 261.827800, 328.797900)",
        "(300.745100, 261.251800, 329.853400)",
        "(300.134900, 261.100200, 330.013800)",
        "(300.127500, 261.584900, 329.491100)",
        "(300.321300, 262.836300, 327.997700)",
        "(299.595200, 263.365700, 327.297500)",
        "(298.813500, 262.868200, 328.370100)",
        "(298.356500, 262.692800, 328.782900)",
        "(298.505400, 262.415600, 329.190500)",
        "(298.245200, 261.505000, 330.410300)",
        "(297.541900, 260.497200, 331.789900)",
        "(297.250400, 259.633500, 332.998600)",
        "(296.862800, 259.198500, 333.963800)",
        "(296.697500, 259.127800, 334.211700)",
        "(296.294600, 258.520000, 335.209800)",
        "(295.768900, 257.400900, 337.132600)",
        "(295.124500, 256.980300, 338.108800)",
        "(294.595100, 256.810200, 338.914500)",
        "(294.336000, 256.716800, 339.464800)",
        "(293.763800, 256.636900, 340.388700)",
        "(293.203600, 256.397500, 341.586600)",
        "(292.638100, 256.255900, 342.740200)",
        "(292.215300, 256.400900, 343.568500)",
        "(292.081900, 256.841500, 343.540800)",
        "(291.823200, 257.676300, 343.711500)",
        "(291.342300, 258.532000, 343.896100)",
        "(290.934400, 259.651100, 343.783800)",
        "(290.678200, 261.514500, 342.764300)",
        "(290.486200, 262.761600, 342.054600)",
        "(290.063400, 265.053500, 340.618000)",
        "(289.812000, 267.281100, 339.213900)",
        "(289.513800, 269.516500, 337.594500)",
        "(289.334800, 271.525300, 336.140900)",
        "(289.241600, 272.408700, 335.658000)",
        "(289.230400, 274.504700, 334.321600)",
        "(289.130600, 276.080600, 333.314800)",
        "(288.948600, 277.019900, 333.049800)",
        "(288.588200, 278.739300, 331.702700)",
        "(288.218400, 280.059100, 330.557500)",
        "(288.032100, 283.627300, 327.476700)",
        "(288.503600, 288.101400, 323.172900)",
        "(288.959800, 292.705300, 318.667700)",
        "(289.929500, 295.579400, 316.349200)",
        "(290.459300, 296.365200, 315.699300)",
        "(290.979200, 298.327600, 314.206700)",
        "(291.669900, 299.644400, 313.349200)",
        "(292.766000, 300.892300, 312.311700)",
        "(293.858000, 301.595500, 311.585700)",
        "(294.470100, 301.430100, 311.795500)",
        "(295.674100, 300.513200, 312.972900)",
        "(296.580400, 300.302900, 313.397600)",
        "(297.588500, 300.159500, 313.281300)",
        "(298.951700, 299.241100, 314.116600)",
        "(299.440500, 298.703100, 314.687700)",
        "(300.385000, 297.840300, 315.467300)",
        "(301.392500, 297.551900, 315.597700)",
        "(302.301400, 297.659200, 314.828200)",
        "(303.402700, 296.581800, 315.549700)",
        "(303.862700, 295.970600, 316.243200)",
        "(304.491000, 295.148900, 316.962900)",
        "(305.252200, 294.710200, 316.806200)",
        "(306.285600, 293.979100, 316.778300)",
        "(307.219700, 292.886800, 317.484600)",
        "(307.549800, 292.583400, 317.660900)",
        "(308.387800, 292.187000, 317.538000)",
        "(309.422500, 291.491600, 317.575000)",
        "(310.417300, 290.155900, 318.244100)",
        "(310.893000, 288.778000, 319.497100)",
        "(311.187700, 288.646900, 319.171300)",
        "(312.101900, 288.657200, 317.702000)",
        "(312.532700, 287.197100, 318.656900)",
        "(312.729900, 286.000900, 319.248600)",
        "(313.285300, 285.235000, 318.921800)",
        "(313.620200, 284.493300, 318.981400)",
        "(313.992100, 282.523700, 320.111000)",
        "(314.093400, 280.740100, 321.177000)",
        "(314.483900, 279.336900, 321.567100)",
        "(314.767800, 277.724100, 322.146800)",
        "(314.771600, 276.889300, 322.632900)",
        "(314.551100, 275.852600, 322.802200)",
        "(314.581400, 275.054300, 322.588600)",
        "(314.595600, 274.007000, 322.737500)",
        "(314.160100, 273.088800, 322.744300)",
        "(313.944200, 272.631000, 322.771400)",
        "(313.588500, 271.921100, 322.882400)",
        "(313.142100, 271.201700, 322.688200)",
        "(312.641600, 270.531800, 322.704000)",
        "(312.193500, 269.759400, 322.943900)",
        "(311.995200, 269.468700, 322.950900)",
        "(311.313200, 269.180100, 322.627800)",
        "(310.895900, 268.706100, 322.494500)",
        "(310.327200, 268.241000, 322.625100)",
        "(309.781300, 268.091300, 322.656600)",
        "(309.559100, 268.091800, 322.380600)",
        "(308.921100, 268.348800, 321.857600)",
        "(308.304400, 268.242200, 321.526800)",
        "(307.654100, 268.048600, 321.643400)",
        "(306.937100, 267.879100, 321.738700)",
        "(306.675100, 267.783200, 321.730100)",
        "(306.193600, 267.378100, 322.022900)",
        "(305.569400, 266.787400, 322.432300)",
        "(304.884000, 266.216000, 322.959000)",
        "(304.164600, 265.575800, 323.668100)",
        "(303.826700, 265.100900, 324.227400)",
        "(303.112900, 264.229200, 325.202100)",
        "(302.323500, 263.527100, 325.937300)",
        "(301.590100, 262.578100, 327.068900)",
        "(300.460100, 261.912700, 328.004800)",
        "(300.027600, 261.674700, 328.256900)",
        "(299.319800, 261.132000, 328.952800)",
        "(298.432600, 260.761700, 329.606000)",
        "(297.736600, 260.484800, 330.003800)",
        "(297.048600, 260.486800, 330.013400)",
        "(296.616800, 260.436400, 330.089300)",
        "(295.810600, 259.371800, 331.599800)",
        "(295.160800, 258.827500, 332.457000)",
        "(294.532300, 259.394300, 331.883500)",
        "(293.932400, 259.439600, 332.198600)",
        "(293.573300, 259.274300, 332.712900)",
        "(292.787800, 258.944900, 333.676300)",
        "(292.092300, 258.993800, 334.031200)",
        "(291.654900, 259.127700, 334.310600)",
        "(291.042400, 258.712600, 335.450600)",
        "(290.730300, 258.275600, 336.324300)",
        "(290.090100, 258.165700, 337.151700)",
        "(289.559800, 258.826600, 336.967600)",
        "(289.093600, 259.231600, 337.199900)",
        "(288.532100, 259.492100, 337.923200)",
        "(288.255400, 259.573600, 338.465500)",
        "(287.991400, 260.712700, 338.157300)",
        "(287.854800, 262.831200, 336.497700)",
        "(287.581400, 265.076200, 334.917900)",
        "(287.608500, 266.137800, 334.984300)",
        "(287.679800, 267.127200, 334.517700)",
        "(287.768800, 269.987400, 332.487500)",
        "(287.839100, 272.486600, 330.677900)",
        "(287.800400, 273.753000, 330.693300)",
        "(287.521500, 273.681200, 332.423200)",
        "(287.434500, 273.996900, 332.811600)",
        "(287.512800, 275.492400, 332.264700)",
        "(287.509900, 277.142300, 331.614100)",
        "(287.556800, 278.712700, 331.124600)",
        "(287.677100, 279.765200, 331.307000)",
        "(287.788900, 280.356900, 331.338400)",
        "(288.037200, 282.774100, 329.770200)",
        "(288.666300, 285.640700, 327.622400)",
        "(289.437000, 288.477500, 325.538400)",
        "(290.075700, 290.902800, 323.789900)",
        "(290.435700, 291.946400, 323.091600)",
        "(291.300100, 293.691600, 322.014500)",
        "(291.995300, 296.063300, 320.102800)",
        "(292.893700, 298.978300, 317.250900)",
        "(294.047400, 301.647700, 314.677900)",
        "(294.583500, 302.565300, 313.995000)",
        "(295.329800, 304.558500, 312.350500)",
        "(296.409900, 306.136800, 310.718800)",
        "(297.290100, 306.937300, 310.233100)",
        "(297.997200, 307.272800, 310.163900)",
        "(298.429900, 307.280200, 310.135200)",
        "(299.404600, 307.238000, 310.107300)",
        "(300.124600, 307.197700, 310.118700)",
        "(300.817000, 306.776200, 310.520000)",
        "(301.439100, 306.537600, 310.678200)",
        "(301.818700, 306.406300, 310.645800)",
        "(302.562600, 305.780600, 310.954100)",
        "(303.240600, 304.638600, 311.859600)",
        "(303.918600, 303.676000, 312.534900)",
        "(304.645700, 302.611300, 313.270300)",
        "(305.090100, 302.208900, 313.558800)",
        "(306.028900, 301.976500, 313.081700)",
        "(306.928400, 301.715100, 312.632200)",
        "(307.849200, 300.981500, 312.887400)",
        "(308.753200, 300.444200, 312.991700)",
        "(309.225000, 300.222700, 312.817100)",
        "(310.203400, 299.526600, 312.719700)",
        "(311.063200, 298.690900, 313.084800)",
        "(311.775300, 298.064100, 313.115700)",
        "(312.401600, 297.370200, 313.136000)",
        "(312.666000, 296.930500, 313.245500)",
        "(313.119900, 295.872400, 313.634000)",
        "(313.473800, 294.727100, 314.206200)",
        "(313.903000, 293.839400, 314.365100)",
        "(314.481400, 293.054500, 314.247100)",
        "(314.723300, 292.538200, 314.320500)",
        "(315.033900, 291.135600, 315.092500)",
        "(315.252700, 289.867600, 315.785900)",
        "(315.670100, 288.931000, 315.745000)",
        "(315.991800, 287.774100, 316.044000)",
        "(316.077900, 287.183100, 316.254400)",
        "(316.366700, 286.123500, 316.385500)",
        "(316.533400, 284.913500, 316.632600)",
        "(316.415700, 283.678300, 317.056600)",
        "(316.487100, 282.726200, 317.010800)",
        "(316.628600, 282.058700, 317.093400)",
        "(316.566200, 280.709100, 317.629700)",
        "(316.254600, 279.947800, 317.356100)",
        "(316.084500, 278.687200, 317.589400)",
        "(315.574300, 277.376700, 318.218000)",
        "(315.280200, 276.972600, 318.259600)",
        "(314.864200, 276.582200, 317.649600)",
        "(314.505500, 276.089000, 317.243200)",
        "(313.812000, 275.409800, 317.246900)",
        "(313.115600, 274.879800, 317.116500)",
        "(312.794000, 274.711500, 317.037400)",
        "(312.163800, 274.329600, 316.846200)",
        "(311.496200, 274.029600, 316.613800)",
        "(310.835400, 273.617800, 316.444800)",
        "(310.056600, 273.239100, 316.412700)",
        "(309.696900, 273.045500, 316.388100)",
        "(309.060300, 272.703400, 316.277200)",
        "(308.280000, 272.393900, 316.253700)",
        "(307.516100, 271.790700, 316.653100)",
        "(306.964900, 271.062500, 317.170400)",
        "(306.607300, 270.890100, 317.183200)",
        "(305.969400, 270.459400, 317.480200)",
        "(305.347700, 269.879700, 318.007800)",
        "(304.583200, 269.562900, 318.374600)",
        "(303.887000, 269.300800, 318.542000)",
        "(303.459700, 269.059300, 318.831100)",
        "(302.728900, 268.591000, 319.443600)",
        "(302.036000, 268.322400, 319.558400)",
        "(301.455000, 267.585900, 320.444000)",
        "(300.868300, 266.907300, 321.192100)",
        "(300.389400, 266.745700, 321.411800)",
        "(299.628300, 266.226300, 322.124700)",
        "(298.979800, 265.953200, 322.619300)",
        "(298.403900, 265.918200, 322.895400)",
        "(297.708000, 265.663000, 323.339700)",
        "(297.270300, 265.472100, 323.694400)",
        "(296.425200, 265.123500, 324.497300)",
        "(295.604600, 265.102300, 324.978500)",
        "(294.828800, 265.171800, 325.377200)",
        "(294.080100, 265.402300, 325.579300)",
        "(293.705400, 265.666900, 325.590800)",
        "(293.030800, 266.051800, 325.741400)",
        "(292.388300, 266.262800, 326.032600)",
        "(291.686300, 266.819500, 326.193100)",
        "(291.037700, 267.746700, 325.942000)",
        "(290.739000, 268.141800, 325.914500)",
        "(290.173800, 268.958600, 325.798600)",
        "(289.711400, 269.973600, 325.501700)",
        "(289.186200, 271.204400, 325.105200)",
        "(288.699200, 271.901600, 325.411100)",
        "(288.439300, 272.397000, 325.444300)",
        "(288.065300, 273.372000, 325.364900)",
        "(287.711800, 274.090800, 325.757000)",
        "(287.296200, 275.183400, 325.670700)",
        "(287.005700, 276.571800, 325.270800)",
        "(286.932700, 277.363800, 325.032800)",
        "(286.926700, 279.128000, 324.224600)",
        "(286.916700, 281.319500, 322.899400)",
        "(286.944800, 283.540200, 321.699100)",
        "(287.148500, 285.495200, 320.736600)",
        "(287.202100, 286.497200, 320.232700)",
[truncated: 522,828 more chars]
