# Supplementary material for: Playing the mirror game in virtual reality with an autonomous character
Source: Sci Rep. 2022 Dec 9;12:21329. doi: 10.1038/s41598-022-25197-z (PMC9734752; doi:10.1038/s41598-022-25197-z)
Supplement: Supplementary file 2 — Supplementary Information 1. [file 41598_2022_25197_MOESM2_ESM.zip › Data/Couple24/baseline_player1.json]

{
    "isFemale": false,
    "eyesLevel": 1.6667041778564454,
    "timestamps": [
        0.0,
        0.0200042724609375,
        0.0399932861328125,
        0.05999755859375,
        0.0800018310546875,
        0.100006103515625,
        0.1199951171875,
        0.1399993896484375,
        0.160003662109375,
        0.1800079345703125,
        0.1999969482421875,
        0.220001220703125,
        0.2400054931640625,
        0.2599945068359375,
        0.279998779296875,
        0.3000030517578125,
        0.32000732421875,
        0.339996337890625,
        0.3600006103515625,
        0.3800048828125,
        0.399993896484375,
        0.4199981689453125,
        0.44000244140625,
        0.4600067138671875,
        0.4799957275390625,
        0.5,
        0.5200042724609375,
        0.5399932861328125,
        0.55999755859375,
        0.5800018310546875,
        0.600006103515625,
        0.6199951171875,
        0.6399993896484375,
        0.660003662109375,
        0.6800079345703125,
        0.6999969482421875,
        0.720001220703125,
        0.7400054931640625,
        0.7599945068359375,
        0.779998779296875,
        0.8000030517578125,
        0.82000732421875,
        0.839996337890625,
        0.8600006103515625,
        0.8800048828125,
        0.899993896484375,
        0.9199981689453125,
        0.94000244140625,
        0.9600067138671875,
        0.9799957275390625,
        1.0,
        1.0200042724609376,
        1.0399932861328126,
        1.05999755859375,
        1.0800018310546876,
        1.100006103515625,
        1.1199951171875,
        1.1399993896484376,
        1.160003662109375,
        1.1800079345703126,
        1.1999969482421876,
        1.220001220703125,
        1.2400054931640626,
        1.2599945068359376,
        1.279998779296875,
        1.3000030517578126,
        1.32000732421875,
        1.339996337890625,
        1.3600006103515626,
        1.3800048828125,
        1.399993896484375,
        1.4199981689453126,
        1.44000244140625,
        1.4600067138671876,
        1.4799957275390626,
        1.5,
        1.5200042724609376,
        1.5399932861328126,
        1.55999755859375,
        1.5800018310546876,
        1.600006103515625,
        1.6199951171875,
        1.6399993896484376,
        1.660003662109375,
        1.6800079345703126,
        1.6999969482421876,
        1.720001220703125,
        1.7400054931640626,
        1.7599945068359376,
        1.779998779296875,
        1.8000030517578126,
        1.82000732421875,
        1.839996337890625,
        1.8600006103515626,
        1.8800048828125,
        1.899993896484375,
        1.9199981689453126,
        1.94000244140625,
        1.9600067138671876,
        1.9799957275390626,
        2.0,
        2.0200042724609377,
        2.0399932861328127,
        2.05999755859375,
        2.0800018310546877,
        2.100006103515625,
        2.1199951171875,
        2.1399993896484377,
        2.160003662109375,
        2.1800079345703127,
        2.1999969482421877,
        2.220001220703125,
        2.2400054931640627,
        2.2599945068359377,
        2.279998779296875,
        2.3000030517578127,
        2.32000732421875,
        2.339996337890625,
        2.3600006103515627,
        2.3800048828125,
        2.399993896484375,
        2.4199981689453127,
        2.44000244140625,
        2.4600067138671877,
        2.4799957275390627,
        2.5,
        2.5200042724609377,
        2.5399932861328127,
        2.55999755859375,
        2.5800018310546877,
        2.600006103515625,
        2.6199951171875,
        2.6399993896484377,
        2.660003662109375,
        2.6800079345703127,
        2.6999969482421877,
        2.720001220703125,
        2.7400054931640627,
        2.7599945068359377,
        2.779998779296875,
        2.8000030517578127,
        2.82000732421875,
        2.839996337890625,
        2.8600006103515627,
        2.8800048828125,
        2.899993896484375,
        2.9199981689453127,
        2.94000244140625,
        2.9600067138671877,
        2.9799957275390627,
        3.0,
        3.0200042724609377,
        3.0399932861328127,
        3.05999755859375,
        3.0800018310546877,
        3.100006103515625,
        3.1199951171875,
        3.1399993896484377,
        3.160003662109375,
        3.1800079345703127,
        3.1999969482421877,
        3.220001220703125,
        3.2400054931640627,
        3.2599945068359377,
        3.279998779296875,
        3.3000030517578127,
        3.32000732421875,
        3.339996337890625,
        3.3600006103515627,
        3.3800048828125,
        3.399993896484375,
        3.4199981689453127,
        3.44000244140625,
        3.4600067138671877,
        3.4799957275390627,
        3.5,
        3.5200042724609377,
        3.5399932861328127,
        3.55999755859375,
        3.5800018310546877,
        3.600006103515625,
        3.6199951171875,
        3.6399993896484377,
        3.660003662109375,
        3.6800079345703127,
        3.6999969482421877,
        3.720001220703125,
        3.7400054931640627,
        3.7599945068359377,
        3.779998779296875,
        3.8000030517578127,
        3.82000732421875,
        3.839996337890625,
        3.8600006103515627,
        3.8800048828125,
        3.899993896484375,
        3.9199981689453127,
        3.94000244140625,
        3.9600067138671877,
        3.9799957275390627,
        4.0,
        4.0200042724609379,
        4.0399932861328129,
        4.05999755859375,
        4.0800018310546879,
        4.100006103515625,
        4.1199951171875,
        4.1399993896484379,
        4.160003662109375,
        4.1800079345703129,
        4.1999969482421879,
        4.220001220703125,
        4.2400054931640629,
        4.2599945068359379,
        4.279998779296875,
        4.3000030517578129,
        4.32000732421875,
        4.339996337890625,
        4.3600006103515629,
        4.3800048828125,
        4.399993896484375,
        4.4199981689453129,
        4.44000244140625,
        4.4600067138671879,
        4.4799957275390629,
        4.5,
        4.5200042724609379,
        4.5399932861328129,
        4.55999755859375,
        4.5800018310546879,
        4.600006103515625,
        4.6199951171875,
        4.6399993896484379,
        4.660003662109375,
        4.6800079345703129,
        4.6999969482421879,
        4.720001220703125,
        4.7400054931640629,
        4.7599945068359379,
        4.779998779296875,
        4.8000030517578129,
        4.82000732421875,
        4.839996337890625,
        4.8600006103515629,
        4.8800048828125,
        4.899993896484375,
        4.9199981689453129,
        4.94000244140625,
        4.9600067138671879,
        4.9799957275390629,
        5.0,
        5.0200042724609379,
        5.0399932861328129,
        5.05999755859375,
        5.0800018310546879,
        5.100006103515625,
        5.1199951171875,
        5.1399993896484379,
        5.160003662109375,
        5.1800079345703129,
        5.1999969482421879,
        5.220001220703125,
        5.2400054931640629,
        5.2599945068359379,
        5.279998779296875,
        5.3000030517578129,
        5.32000732421875,
        5.339996337890625,
        5.3600006103515629,
        5.3800048828125,
        5.399993896484375,
        5.4199981689453129,
        5.44000244140625,
        5.4600067138671879,
        5.4799957275390629,
        5.5,
        5.5200042724609379,
        5.5399932861328129,
        5.55999755859375,
        5.5800018310546879,
        5.600006103515625,
        5.6199951171875,
        5.6399993896484379,
        5.660003662109375,
        5.6800079345703129,
        5.6999969482421879,
        5.720001220703125,
        5.7400054931640629,
        5.7599945068359379,
        5.779998779296875,
        5.8000030517578129,
        5.82000732421875,
        5.839996337890625,
        5.8600006103515629,
        5.8800048828125,
        5.899993896484375,
        5.9199981689453129,
        5.94000244140625,
        5.9600067138671879,
        5.9799957275390629,
        6.0,
        6.0200042724609379,
        6.0399932861328129,
        6.05999755859375,
        6.0800018310546879,
        6.100006103515625,
        6.1199951171875,
        6.1399993896484379,
        6.160003662109375,
        6.1800079345703129,
        6.1999969482421879,
        6.220001220703125,
        6.2400054931640629,
        6.2599945068359379,
        6.279998779296875,
        6.3000030517578129,
        6.32000732421875,
        6.339996337890625,
        6.3600006103515629,
        6.3800048828125,
        6.399993896484375,
        6.4199981689453129,
        6.44000244140625,
        6.4600067138671879,
        6.4799957275390629,
        6.5,
        6.5200042724609379,
        6.5399932861328129,
        6.55999755859375,
        6.5800018310546879,
        6.600006103515625,
        6.6199951171875,
        6.6399993896484379,
        6.660003662109375,
        6.6800079345703129,
        6.6999969482421879,
        6.720001220703125,
        6.7400054931640629,
        6.7599945068359379,
        6.779998779296875,
        6.8000030517578129,
        6.82000732421875,
        6.839996337890625,
        6.8600006103515629,
        6.8800048828125,
        6.899993896484375,
        6.9199981689453129,
        6.94000244140625,
        6.9600067138671879,
        6.9799957275390629,
        7.0,
        7.0200042724609379,
        7.0399932861328129,
        7.05999755859375,
        7.0800018310546879,
        7.100006103515625,
        7.1199951171875,
        7.1399993896484379,
        7.160003662109375,
        7.1800079345703129,
        7.1999969482421879,
        7.220001220703125,
        7.2400054931640629,
        7.2599945068359379,
        7.279998779296875,
        7.3000030517578129,
        7.32000732421875,
        7.339996337890625,
        7.3600006103515629,
        7.3800048828125,
        7.399993896484375,
        7.4199981689453129,
        7.44000244140625,
        7.4600067138671879,
        7.4799957275390629,
        7.5,
        7.5200042724609379,
        7.5399932861328129,
        7.55999755859375,
        7.5800018310546879,
        7.600006103515625,
        7.6199951171875,
        7.6399993896484379,
        7.660003662109375,
        7.6800079345703129,
        7.6999969482421879,
        7.720001220703125,
        7.7400054931640629,
        7.7599945068359379,
        7.779998779296875,
        7.8000030517578129,
        7.82000732421875,
        7.839996337890625,
        7.8600006103515629,
        7.8800048828125,
        7.899993896484375,
        7.9199981689453129,
        7.94000244140625,
        7.9600067138671879,
        7.9799957275390629,
        8.0,
        8.020004272460938,
        8.039993286132813,
        8.05999755859375,
        8.080001831054688,
        8.100006103515625,
        8.1199951171875,
        8.139999389648438,
        8.160003662109375,
        8.180007934570313,
        8.199996948242188,
        8.220001220703125,
        8.240005493164063,
        8.259994506835938,
        8.279998779296875,
        8.300003051757813,
        8.32000732421875,
        8.339996337890625,
        8.360000610351563,
        8.3800048828125,
        8.399993896484375,
        8.419998168945313,
        8.44000244140625,
        8.460006713867188,
        8.479995727539063,
        8.5,
        8.520004272460938,
        8.539993286132813,
        8.55999755859375,
        8.580001831054688,
        8.600006103515625,
        8.6199951171875,
        8.639999389648438,
        8.660003662109375,
        8.680007934570313,
        8.699996948242188,
        8.720001220703125,
        8.740005493164063,
        8.759994506835938,
        8.779998779296875,
        8.800003051757813,
        8.82000732421875,
        8.839996337890625,
        8.860000610351563,
        8.8800048828125,
        8.899993896484375,
        8.919998168945313,
        8.94000244140625,
        8.960006713867188,
        8.979995727539063,
        9.0,
        9.020004272460938,
        9.039993286132813,
        9.05999755859375,
        9.080001831054688,
        9.100006103515625,
        9.1199951171875,
        9.139999389648438,
        9.160003662109375,
        9.180007934570313,
        9.199996948242188,
        9.220001220703125,
        9.240005493164063,
        9.259994506835938,
        9.279998779296875,
        9.300003051757813,
        9.32000732421875,
        9.339996337890625,
        9.360000610351563,
        9.3800048828125,
        9.399993896484375,
        9.419998168945313,
        9.44000244140625,
        9.460006713867188,
        9.479995727539063,
        9.5,
        9.520004272460938,
        9.539993286132813,
        9.55999755859375,
        9.580001831054688,
        9.600006103515625,
        9.6199951171875,
        9.639999389648438,
        9.660003662109375,
        9.680007934570313,
        9.699996948242188,
        9.720001220703125,
        9.740005493164063,
        9.759994506835938,
        9.779998779296875,
        9.800003051757813,
        9.82000732421875,
        9.839996337890625,
        9.860000610351563,
        9.8800048828125,
        9.899993896484375,
        9.919998168945313,
        9.94000244140625,
        9.960006713867188,
        9.979995727539063,
        10.0,
        10.020004272460938,
        10.039993286132813,
        10.05999755859375,
        10.080001831054688,
        10.100006103515625,
        10.1199951171875,
        10.139999389648438,
        10.160003662109375,
        10.180007934570313,
        10.199996948242188,
        10.220001220703125,
        10.240005493164063,
        10.259994506835938,
        10.279998779296875,
        10.300003051757813,
        10.32000732421875,
        10.339996337890625,
        10.360000610351563,
        10.3800048828125,
        10.399993896484375,
        10.419998168945313,
        10.44000244140625,
        10.460006713867188,
        10.479995727539063,
        10.5,
        10.520004272460938,
        10.539993286132813,
        10.55999755859375,
        10.580001831054688,
        10.600006103515625,
        10.6199951171875,
        10.639999389648438,
        10.660003662109375,
        10.680007934570313,
        10.699996948242188,
        10.720001220703125,
        10.740005493164063,
        10.759994506835938,
        10.779998779296875,
        10.800003051757813,
        10.82000732421875,
        10.839996337890625,
        10.860000610351563,
        10.8800048828125,
        10.899993896484375,
        10.919998168945313,
        10.94000244140625,
        10.960006713867188,
        10.979995727539063,
        11.0,
        11.020004272460938,
        11.039993286132813,
        11.05999755859375,
        11.080001831054688,
        11.100006103515625,
        11.1199951171875,
        11.139999389648438,
        11.160003662109375,
        11.180007934570313,
        11.199996948242188,
        11.220001220703125,
        11.240005493164063,
        11.259994506835938,
        11.279998779296875,
        11.300003051757813,
        11.32000732421875,
        11.339996337890625,
        11.360000610351563,
        11.3800048828125,
        11.399993896484375,
        11.419998168945313,
        11.44000244140625,
        11.460006713867188,
        11.479995727539063,
        11.5,
        11.520004272460938,
        11.539993286132813,
        11.55999755859375,
        11.580001831054688,
        11.600006103515625,
        11.6199951171875,
        11.639999389648438,
        11.660003662109375,
        11.680007934570313,
        11.699996948242188,
        11.720001220703125,
        11.740005493164063,
        11.759994506835938,
        11.779998779296875,
        11.800003051757813,
        11.82000732421875,
        11.839996337890625,
        11.860000610351563,
        11.8800048828125,
        11.899993896484375,
        11.919998168945313,
        11.94000244140625,
        11.960006713867188,
        11.979995727539063,
        12.0,
        12.020004272460938,
        12.039993286132813,
        12.05999755859375,
        12.080001831054688,
        12.100006103515625,
        12.1199951171875,
        12.139999389648438,
        12.160003662109375,
        12.180007934570313,
        12.199996948242188,
        12.220001220703125,
        12.240005493164063,
        12.259994506835938,
        12.279998779296875,
        12.300003051757813,
        12.32000732421875,
        12.339996337890625,
        12.360000610351563,
        12.3800048828125,
        12.399993896484375,
        12.419998168945313,
        12.44000244140625,
        12.460006713867188,
        12.479995727539063,
        12.5,
        12.520004272460938,
        12.539993286132813,
        12.55999755859375,
        12.580001831054688,
        12.600006103515625,
        12.6199951171875,
        12.639999389648438,
        12.660003662109375,
        12.680007934570313,
        12.699996948242188,
        12.720001220703125,
        12.740005493164063,
        12.759994506835938,
        12.779998779296875,
        12.800003051757813,
        12.82000732421875,
        12.839996337890625,
        12.860000610351563,
        12.8800048828125,
        12.899993896484375,
        12.919998168945313,
        12.94000244140625,
        12.960006713867188,
        12.979995727539063,
        13.0,
        13.020004272460938,
        13.039993286132813,
        13.05999755859375,
        13.080001831054688,
        13.100006103515625,
        13.1199951171875,
        13.139999389648438,
        13.160003662109375,
        13.180007934570313,
        13.199996948242188,
        13.220001220703125,
        13.240005493164063,
        13.259994506835938,
        13.279998779296875,
        13.300003051757813,
        13.32000732421875,
        13.339996337890625,
        13.360000610351563,
        13.3800048828125,
        13.399993896484375,
        13.419998168945313,
        13.44000244140625,
        13.460006713867188,
        13.479995727539063,
        13.5,
        13.520004272460938,
        13.539993286132813,
        13.55999755859375,
        13.580001831054688,
        13.600006103515625,
        13.6199951171875,
        13.639999389648438,
        13.660003662109375,
        13.680007934570313,
        13.699996948242188,
        13.720001220703125,
        13.740005493164063,
        13.759994506835938,
        13.779998779296875,
        13.800003051757813,
        13.82000732421875,
        13.839996337890625,
        13.860000610351563,
        13.8800048828125,
        13.899993896484375,
        13.919998168945313,
        13.94000244140625,
        13.960006713867188,
        13.979995727539063,
        14.0,
        14.020004272460938,
        14.039993286132813,
        14.05999755859375,
        14.080001831054688,
        14.100006103515625,
        14.1199951171875,
        14.139999389648438,
        14.160003662109375,
        14.180007934570313,
        14.199996948242188,
        14.220001220703125,
        14.240005493164063,
        14.259994506835938,
        14.279998779296875,
        14.300003051757813,
        14.32000732421875,
        14.339996337890625,
        14.360000610351563,
        14.3800048828125,
        14.399993896484375,
        14.419998168945313,
        14.44000244140625,
        14.460006713867188,
        14.479995727539063,
        14.5,
        14.520004272460938,
        14.539993286132813,
        14.55999755859375,
        14.580001831054688,
        14.600006103515625,
        14.6199951171875,
        14.639999389648438,
        14.660003662109375,
        14.680007934570313,
        14.699996948242188,
        14.720001220703125,
        14.740005493164063,
        14.759994506835938,
        14.779998779296875,
        14.800003051757813,
        14.82000732421875,
        14.839996337890625,
        14.860000610351563,
        14.8800048828125,
        14.899993896484375,
        14.919998168945313,
        14.94000244140625,
        14.960006713867188,
        14.979995727539063,
        15.0,
        15.020004272460938,
        15.039993286132813,
        15.05999755859375,
        15.080001831054688,
        15.100006103515625,
        15.1199951171875,
        15.139999389648438,
        15.160003662109375,
        15.180007934570313,
        15.199996948242188,
        15.220001220703125,
        15.240005493164063,
        15.259994506835938,
        15.279998779296875,
        15.300003051757813,
        15.32000732421875,
        15.339996337890625,
        15.360000610351563,
        15.3800048828125,
        15.399993896484375,
        15.419998168945313,
        15.44000244140625,
        15.460006713867188,
        15.479995727539063,
        15.5,
        15.520004272460938,
        15.539993286132813,
        15.55999755859375,
        15.580001831054688,
        15.600006103515625,
        15.6199951171875,
        15.639999389648438,
        15.660003662109375,
        15.680007934570313,
        15.699996948242188,
        15.720001220703125,
        15.740005493164063,
        15.759994506835938,
        15.779998779296875,
        15.800003051757813,
        15.82000732421875,
        15.839996337890625,
        15.860000610351563,
        15.8800048828125,
        15.899993896484375,
        15.919998168945313,
        15.94000244140625,
        15.960006713867188,
        15.979995727539063,
        16.0,
        16.020004272460939,
        16.039993286132814,
        16.05999755859375,
        16.080001831054689,
        16.100006103515626,
        16.1199951171875,
        16.139999389648439,
        16.160003662109376,
        16.180007934570314,
        16.199996948242189,
        16.220001220703126,
        16.240005493164064,
        16.259994506835939,
        16.279998779296876,
        16.300003051757814,
        16.32000732421875,
        16.339996337890626,
        16.360000610351564,
        16.3800048828125,
        16.399993896484376,
        16.419998168945314,
        16.44000244140625,
        16.460006713867189,
        16.479995727539064,
        16.5,
        16.520004272460939,
        16.539993286132814,
        16.55999755859375,
        16.580001831054689,
        16.600006103515626,
        16.6199951171875,
        16.639999389648439,
        16.660003662109376,
        16.680007934570314,
        16.699996948242189,
        16.720001220703126,
        16.740005493164064,
        16.759994506835939,
        16.779998779296876,
        16.800003051757814,
        16.82000732421875,
        16.839996337890626,
        16.860000610351564,
        16.8800048828125,
        16.899993896484376,
        16.919998168945314,
        16.94000244140625,
        16.960006713867189,
        16.979995727539064,
        17.0,
        17.020004272460939,
        17.039993286132814,
        17.05999755859375,
        17.080001831054689,
        17.100006103515626,
        17.1199951171875,
        17.139999389648439,
        17.160003662109376,
        17.180007934570314,
        17.199996948242189,
        17.220001220703126,
        17.240005493164064,
        17.259994506835939,
        17.279998779296876,
        17.300003051757814,
        17.32000732421875,
        17.339996337890626,
        17.360000610351564,
        17.3800048828125,
        17.399993896484376,
        17.419998168945314,
        17.44000244140625,
        17.460006713867189,
        17.479995727539064,
        17.5,
        17.520004272460939,
        17.539993286132814,
        17.55999755859375,
        17.580001831054689,
        17.600006103515626,
        17.6199951171875,
        17.639999389648439,
        17.660003662109376,
        17.680007934570314,
        17.699996948242189,
        17.720001220703126,
        17.740005493164064,
        17.759994506835939,
        17.779998779296876,
        17.800003051757814,
        17.82000732421875,
        17.839996337890626,
        17.860000610351564,
        17.8800048828125,
        17.899993896484376,
        17.919998168945314,
        17.94000244140625,
        17.960006713867189,
        17.979995727539064,
        18.0,
        18.020004272460939,
        18.039993286132814,
        18.05999755859375,
        18.080001831054689,
        18.100006103515626,
        18.1199951171875,
        18.139999389648439,
        18.160003662109376,
        18.180007934570314,
        18.199996948242189,
        18.220001220703126,
        18.240005493164064,
        18.259994506835939,
        18.279998779296876,
        18.300003051757814,
        18.32000732421875,
        18.339996337890626,
        18.360000610351564,
        18.3800048828125,
        18.399993896484376,
        18.419998168945314,
        18.44000244140625,
        18.460006713867189,
        18.479995727539064,
        18.5,
        18.520004272460939,
        18.539993286132814,
        18.55999755859375,
        18.580001831054689,
        18.600006103515626,
        18.6199951171875,
        18.639999389648439,
        18.660003662109376,
        18.680007934570314,
        18.699996948242189,
        18.720001220703126,
        18.740005493164064,
        18.759994506835939,
        18.779998779296876,
        18.800003051757814,
        18.82000732421875,
        18.839996337890626,
        18.860000610351564,
        18.8800048828125,
        18.899993896484376,
        18.919998168945314,
        18.94000244140625,
        18.960006713867189,
        18.979995727539064,
        19.0,
        19.020004272460939,
        19.039993286132814,
        19.05999755859375,
        19.080001831054689,
        19.100006103515626,
        19.1199951171875,
        19.139999389648439,
        19.160003662109376,
        19.180007934570314,
        19.199996948242189,
        19.220001220703126,
        19.240005493164064,
        19.259994506835939,
        19.279998779296876,
        19.300003051757814,
        19.32000732421875,
        19.339996337890626,
        19.360000610351564,
        19.3800048828125,
        19.399993896484376,
        19.419998168945314,
        19.44000244140625,
        19.460006713867189,
        19.479995727539064,
        19.5,
        19.520004272460939,
        19.539993286132814,
        19.55999755859375,
        19.580001831054689,
        19.600006103515626,
        19.6199951171875,
        19.639999389648439,
        19.660003662109376,
        19.680007934570314,
        19.699996948242189,
        19.720001220703126,
        19.740005493164064,
        19.759994506835939,
        19.779998779296876,
        19.800003051757814,
        19.82000732421875,
        19.839996337890626,
        19.860000610351564,
        19.8800048828125,
        19.899993896484376,
        19.919998168945314,
        19.94000244140625,
        19.960006713867189,
        19.979995727539064,
        20.0,
        20.020004272460939,
        20.039993286132814,
        20.05999755859375,
        20.080001831054689,
        20.100006103515626,
        20.1199951171875,
        20.139999389648439,
        20.160003662109376,
        20.180007934570314,
        20.199996948242189,
        20.220001220703126,
        20.240005493164064,
        20.259994506835939,
        20.279998779296876,
        20.300003051757814,
        20.32000732421875,
        20.339996337890626,
        20.360000610351564,
        20.3800048828125,
        20.399993896484376,
        20.419998168945314,
        20.44000244140625,
        20.460006713867189,
        20.479995727539064,
        20.5,
        20.520004272460939,
        20.539993286132814,
        20.55999755859375,
        20.580001831054689,
        20.600006103515626,
        20.6199951171875,
        20.639999389648439,
        20.660003662109376,
        20.680007934570314,
        20.699996948242189,
        20.720001220703126,
        20.740005493164064,
        20.759994506835939,
        20.779998779296876,
        20.800003051757814,
        20.82000732421875,
        20.839996337890626,
        20.860000610351564,
        20.8800048828125,
        20.899993896484376,
        20.919998168945314,
        20.94000244140625,
        20.960006713867189,
        20.979995727539064,
        21.0,
        21.020004272460939,
        21.039993286132814,
        21.05999755859375,
        21.080001831054689,
        21.100006103515626,
        21.1199951171875,
        21.139999389648439,
        21.160003662109376,
        21.180007934570314,
        21.199996948242189,
        21.220001220703126,
        21.240005493164064,
        21.259994506835939,
        21.279998779296876,
        21.300003051757814,
        21.32000732421875,
        21.339996337890626,
        21.360000610351564,
        21.3800048828125,
        21.399993896484376,
        21.419998168945314,
        21.44000244140625,
        21.460006713867189,
        21.479995727539064,
        21.5,
        21.520004272460939,
        21.539993286132814,
        21.55999755859375,
        21.580001831054689,
        21.600006103515626,
        21.6199951171875,
        21.639999389648439,
        21.660003662109376,
        21.680007934570314,
        21.699996948242189,
        21.720001220703126,
        21.740005493164064,
        21.759994506835939,
        21.779998779296876,
        21.800003051757814,
        21.82000732421875,
        21.839996337890626,
        21.860000610351564,
        21.8800048828125,
        21.899993896484376,
        21.919998168945314,
        21.94000244140625,
        21.960006713867189,
        21.979995727539064,
        22.0,
        22.020004272460939,
        22.039993286132814,
        22.05999755859375,
        22.080001831054689,
        22.100006103515626,
        22.1199951171875,
        22.139999389648439,
        22.160003662109376,
        22.180007934570314,
        22.199996948242189,
        22.220001220703126,
        22.240005493164064,
        22.259994506835939,
        22.279998779296876,
        22.300003051757814,
        22.32000732421875,
        22.339996337890626,
        22.360000610351564,
        22.3800048828125,
        22.399993896484376,
        22.419998168945314,
        22.44000244140625,
        22.460006713867189,
        22.479995727539064,
        22.5,
        22.520004272460939,
        22.539993286132814,
        22.55999755859375,
        22.580001831054689,
        22.600006103515626,
        22.6199951171875,
        22.639999389648439,
        22.660003662109376,
        22.67999267578125,
        22.699996948242189,
        22.720001220703126,
        22.740005493164064,
        22.759994506835939,
        22.779998779296876,
        22.800003051757814,
        22.82000732421875,
        22.839996337890626,
        22.860000610351564,
        22.8800048828125,
        22.899993896484376,
        22.919998168945314,
        22.94000244140625,
        22.960006713867189,
        22.979995727539064,
        23.0,
        23.020004272460939,
        23.039993286132814,
        23.05999755859375,
        23.080001831054689,
        23.100006103515626,
        23.1199951171875,
        23.139999389648439,
        23.160003662109376,
        23.17999267578125,
        23.199996948242189,
        23.220001220703126,
        23.240005493164064,
        23.259994506835939,
        23.279998779296876,
        23.300003051757814,
        23.32000732421875,
        23.339996337890626,
        23.360000610351564,
        23.3800048828125,
        23.399993896484376,
        23.419998168945314,
        23.44000244140625,
        23.460006713867189,
        23.479995727539064,
        23.5,
        23.520004272460939,
        23.539993286132814,
        23.55999755859375,
        23.580001831054689,
        23.600006103515626,
        23.6199951171875,
        23.639999389648439,
        23.660003662109376,
        23.67999267578125,
        23.699996948242189,
        23.720001220703126,
        23.740005493164064,
        23.759994506835939,
        23.779998779296876,
        23.800003051757814,
        23.82000732421875,
        23.839996337890626,
        23.860000610351564,
        23.8800048828125,
        23.899993896484376,
        23.919998168945314,
        23.94000244140625,
        23.960006713867189,
        23.979995727539064,
        24.0,
        24.020004272460939,
        24.039993286132814,
        24.05999755859375,
        24.080001831054689,
        24.100006103515626,
        24.1199951171875,
        24.139999389648439,
        24.160003662109376,
        24.17999267578125,
        24.199996948242189,
        24.220001220703126,
        24.240005493164064,
        24.259994506835939,
        24.279998779296876,
        24.300003051757814,
        24.32000732421875,
        24.339996337890626,
        24.360000610351564,
        24.3800048828125,
        24.399993896484376,
        24.419998168945314,
        24.44000244140625,
        24.460006713867189,
        24.479995727539064,
        24.5,
        24.520004272460939,
        24.539993286132814,
        24.55999755859375,
        24.580001831054689,
        24.600006103515626,
        24.6199951171875,
        24.639999389648439,
        24.660003662109376,
        24.67999267578125,
        24.699996948242189,
        24.720001220703126,
        24.740005493164064,
        24.759994506835939,
        24.779998779296876,
        24.800003051757814,
        24.82000732421875,
        24.839996337890626,
        24.860000610351564,
        24.8800048828125,
        24.899993896484376,
        24.919998168945314,
        24.94000244140625,
        24.960006713867189,
        24.979995727539064,
        25.0,
        25.020004272460939,
        25.039993286132814,
        25.05999755859375,
        25.080001831054689,
        25.100006103515626,
        25.1199951171875,
        25.139999389648439,
        25.160003662109376,
        25.17999267578125,
        25.199996948242189,
        25.220001220703126,
        25.240005493164064,
        25.259994506835939,
        25.279998779296876,
        25.300003051757814,
        25.32000732421875,
        25.339996337890626,
        25.360000610351564,
        25.3800048828125,
        25.399993896484376,
        25.419998168945314,
        25.44000244140625,
        25.460006713867189,
        25.479995727539064,
        25.5,
        25.520004272460939,
        25.539993286132814,
        25.55999755859375,
        25.580001831054689,
        25.600006103515626,
        25.6199951171875,
        25.639999389648439,
        25.660003662109376,
        25.67999267578125,
        25.699996948242189,
        25.720001220703126,
        25.740005493164064,
        25.759994506835939,
        25.779998779296876,
        25.800003051757814,
        25.82000732421875,
        25.839996337890626,
        25.860000610351564,
        25.8800048828125,
        25.899993896484376,
        25.919998168945314,
        25.94000244140625,
        25.960006713867189,
        25.979995727539064,
        26.0,
        26.020004272460939,
        26.039993286132814,
        26.05999755859375,
        26.080001831054689,
        26.100006103515626,
        26.1199951171875,
        26.139999389648439,
        26.160003662109376,
        26.17999267578125,
        26.199996948242189,
        26.220001220703126,
        26.240005493164064,
        26.259994506835939,
        26.279998779296876,
        26.300003051757814,
        26.32000732421875,
        26.339996337890626,
        26.360000610351564,
        26.3800048828125,
        26.399993896484376,
        26.419998168945314,
        26.44000244140625,
        26.460006713867189,
        26.479995727539064,
        26.5,
        26.520004272460939,
        26.539993286132814,
        26.55999755859375,
        26.580001831054689,
        26.600006103515626,
        26.6199951171875,
        26.639999389648439,
        26.660003662109376,
        26.67999267578125,
        26.699996948242189,
        26.720001220703126,
        26.740005493164064,
        26.759994506835939,
        26.779998779296876,
        26.800003051757814,
        26.82000732421875,
        26.839996337890626,
        26.860000610351564,
        26.8800048828125,
        26.899993896484376,
        26.919998168945314,
        26.94000244140625,
        26.960006713867189,
        26.979995727539064,
        27.0,
        27.020004272460939,
        27.039993286132814,
        27.05999755859375,
        27.080001831054689,
        27.100006103515626,
        27.1199951171875,
        27.139999389648439,
        27.160003662109376,
        27.17999267578125,
        27.199996948242189,
        27.220001220703126,
        27.240005493164064,
        27.259994506835939,
        27.279998779296876,
        27.300003051757814,
        27.32000732421875,
        27.339996337890626,
        27.360000610351564,
        27.3800048828125,
        27.399993896484376,
        27.419998168945314,
        27.44000244140625,
        27.460006713867189,
        27.479995727539064,
        27.5,
        27.520004272460939,
        27.539993286132814,
        27.55999755859375,
        27.580001831054689,
        27.600006103515626,
        27.6199951171875,
        27.639999389648439,
        27.660003662109376,
        27.67999267578125,
        27.699996948242189,
        27.720001220703126,
        27.740005493164064,
        27.759994506835939,
        27.779998779296876,
        27.800003051757814,
        27.82000732421875,
        27.839996337890626,
        27.860000610351564,
        27.8800048828125,
        27.899993896484376,
        27.919998168945314,
        27.94000244140625,
        27.960006713867189,
        27.979995727539064,
        28.0,
        28.020004272460939,
        28.039993286132814,
        28.05999755859375,
        28.080001831054689,
        28.100006103515626,
        28.1199951171875,
        28.139999389648439,
        28.160003662109376,
        28.17999267578125,
        28.199996948242189,
        28.220001220703126,
        28.240005493164064,
        28.259994506835939,
        28.279998779296876,
        28.300003051757814,
        28.32000732421875,
        28.339996337890626,
        28.360000610351564,
        28.3800048828125,
        28.399993896484376,
        28.419998168945314,
        28.44000244140625,
        28.460006713867189,
        28.479995727539064,
        28.5,
        28.520004272460939,
        28.539993286132814,
        28.55999755859375,
        28.580001831054689,
        28.600006103515626,
        28.6199951171875,
        28.639999389648439,
        28.660003662109376,
        28.67999267578125,
        28.699996948242189,
        28.720001220703126,
        28.740005493164064,
        28.759994506835939,
        28.779998779296876,
        28.800003051757814,
        28.82000732421875,
        28.839996337890626,
        28.860000610351564,
        28.8800048828125,
        28.899993896484376,
        28.919998168945314,
        28.94000244140625,
        28.960006713867189,
        28.979995727539064,
        29.0,
        29.020004272460939,
        29.039993286132814,
        29.05999755859375,
        29.080001831054689,
        29.100006103515626,
        29.1199951171875,
        29.139999389648439,
        29.160003662109376,
        29.17999267578125,
        29.199996948242189,
        29.220001220703126,
        29.240005493164064,
        29.259994506835939,
        29.279998779296876,
        29.300003051757814,
        29.32000732421875,
        29.339996337890626,
        29.360000610351564,
        29.3800048828125,
        29.399993896484376,
        29.419998168945314,
        29.44000244140625,
        29.460006713867189,
        29.479995727539064,
        29.5,
        29.520004272460939,
        29.539993286132814,
        29.55999755859375,
        29.580001831054689,
        29.600006103515626,
        29.6199951171875,
        29.639999389648439,
        29.660003662109376,
        29.67999267578125,
        29.699996948242189,
        29.720001220703126,
        29.740005493164064,
        29.759994506835939,
        29.779998779296876,
        29.800003051757814,
        29.82000732421875,
        29.839996337890626,
        29.860000610351564,
        29.8800048828125,
        29.899993896484376,
        29.919998168945314,
        29.94000244140625,
        29.960006713867189,
        29.979995727539064,
        30.0,
        30.020004272460939,
        30.039993286132814,
        30.05999755859375,
        30.080001831054689,
        30.100006103515626,
        30.1199951171875,
        30.139999389648439,
        30.160003662109376,
        30.17999267578125,
        30.199996948242189,
        30.220001220703126,
        30.240005493164064,
        30.259994506835939,
        30.279998779296876,
        30.300003051757814,
        30.32000732421875,
        30.339996337890626,
        30.360000610351564,
        30.3800048828125,
        30.399993896484376,
        30.419998168945314,
        30.44000244140625,
        30.460006713867189,
        30.479995727539064,
        30.5,
        30.520004272460939,
        30.539993286132814,
        30.55999755859375,
        30.580001831054689,
        30.600006103515626,
        30.6199951171875,
        30.639999389648439,
        30.660003662109376,
        30.67999267578125,
        30.699996948242189,
        30.720001220703126,
        30.740005493164064,
        30.759994506835939,
        30.779998779296876,
        30.800003051757814,
        30.82000732421875,
        30.839996337890626,
        30.860000610351564,
        30.8800048828125,
        30.899993896484376,
        30.919998168945314,
        30.94000244140625,
        30.960006713867189,
        30.979995727539064,
        31.0,
        31.020004272460939,
        31.039993286132814,
        31.05999755859375,
        31.080001831054689,
        31.100006103515626,
        31.1199951171875,
        31.139999389648439,
        31.160003662109376,
        31.17999267578125,
        31.199996948242189,
        31.220001220703126,
        31.240005493164064,
        31.259994506835939,
        31.279998779296876,
        31.300003051757814,
        31.32000732421875,
        31.339996337890626,
        31.360000610351564,
        31.3800048828125,
        31.399993896484376,
        31.419998168945314,
        31.44000244140625,
        31.460006713867189,
        31.479995727539064,
        31.5,
        31.520004272460939,
        31.539993286132814,
        31.55999755859375,
        31.580001831054689,
        31.600006103515626,
        31.6199951171875,
        31.639999389648439,
        31.660003662109376,
        31.67999267578125,
        31.699996948242189,
        31.720001220703126,
        31.740005493164064,
        31.759994506835939,
        31.779998779296876,
        31.800003051757814,
        31.82000732421875,
        31.839996337890626,
        31.860000610351564,
        31.8800048828125,
        31.899993896484376,
        31.919998168945314,
        31.94000244140625,
        31.960006713867189,
        31.979995727539064,
        32.0,
        32.02000427246094,
        32.03999328613281,
        32.05999755859375,
        32.08000183105469,
        32.100006103515628,
        32.1199951171875,
        32.13999938964844,
        32.160003662109378,
        32.17999267578125,
        32.19999694824219,
        32.220001220703128,
        32.24000549316406,
        32.25999450683594,
        32.279998779296878,
        32.30000305175781,
        32.32000732421875,
        32.339996337890628,
        32.36000061035156,
        32.3800048828125,
        32.399993896484378,
        32.41999816894531,
        32.44000244140625,
        32.46000671386719,
        32.47999572753906,
        32.5,
        32.52000427246094,
        32.53999328613281,
        32.55999755859375,
        32.58000183105469,
        32.600006103515628,
        32.6199951171875,
        32.63999938964844,
        32.660003662109378,
        32.67999267578125,
        32.69999694824219,
        32.720001220703128,
        32.74000549316406,
        32.75999450683594,
        32.779998779296878,
        32.80000305175781,
        32.82000732421875,
        32.839996337890628,
        32.86000061035156,
        32.8800048828125,
        32.899993896484378,
        32.91999816894531,
        32.94000244140625,
        32.96000671386719,
        32.97999572753906,
        33.0,
        33.02000427246094,
        33.03999328613281,
        33.05999755859375,
        33.08000183105469,
        33.100006103515628,
        33.1199951171875,
        33.13999938964844,
        33.160003662109378,
        33.17999267578125,
        33.19999694824219,
        33.220001220703128,
        33.24000549316406,
        33.25999450683594,
        33.279998779296878,
        33.30000305175781,
        33.32000732421875,
        33.339996337890628,
        33.36000061035156,
        33.3800048828125,
        33.399993896484378,
        33.41999816894531,
        33.44000244140625,
        33.46000671386719,
        33.47999572753906,
        33.5,
        33.52000427246094,
        33.53999328613281,
        33.55999755859375,
        33.58000183105469,
        33.600006103515628,
        33.6199951171875,
        33.63999938964844,
        33.660003662109378,
        33.67999267578125,
        33.69999694824219,
        33.720001220703128,
        33.74000549316406,
        33.75999450683594,
        33.779998779296878,
        33.80000305175781,
        33.82000732421875,
        33.839996337890628,
        33.86000061035156,
        33.8800048828125,
        33.899993896484378,
        33.91999816894531,
        33.94000244140625,
        33.96000671386719,
        33.97999572753906,
        34.0,
        34.02000427246094,
        34.03999328613281,
        34.05999755859375,
        34.08000183105469,
        34.100006103515628,
        34.1199951171875,
        34.13999938964844,
        34.160003662109378,
        34.17999267578125,
        34.19999694824219,
        34.220001220703128,
        34.24000549316406,
        34.25999450683594,
        34.279998779296878,
        34.30000305175781,
        34.32000732421875,
        34.339996337890628,
        34.36000061035156,
        34.3800048828125,
        34.399993896484378,
        34.41999816894531,
        34.44000244140625,
        34.46000671386719,
        34.47999572753906,
        34.5,
        34.52000427246094,
        34.53999328613281,
        34.55999755859375,
        34.58000183105469,
        34.600006103515628,
        34.6199951171875,
        34.63999938964844,
        34.660003662109378,
        34.67999267578125,
        34.69999694824219,
        34.720001220703128,
        34.74000549316406,
        34.75999450683594,
        34.779998779296878,
        34.80000305175781,
        34.82000732421875,
        34.839996337890628,
        34.86000061035156,
        34.8800048828125,
        34.899993896484378,
        34.91999816894531,
        34.94000244140625,
        34.96000671386719,
        34.97999572753906,
        35.0,
        35.02000427246094,
        35.03999328613281,
        35.05999755859375,
        35.08000183105469,
        35.100006103515628,
        35.1199951171875,
        35.13999938964844,
        35.160003662109378,
        35.17999267578125,
        35.19999694824219,
        35.220001220703128,
        35.24000549316406,
        35.25999450683594,
        35.279998779296878,
        35.30000305175781,
        35.32000732421875,
        35.339996337890628,
        35.36000061035156,
        35.3800048828125,
        35.399993896484378,
        35.41999816894531,
        35.44000244140625,
        35.46000671386719,
        35.47999572753906,
        35.5,
        35.52000427246094,
        35.53999328613281,
        35.55999755859375,
        35.58000183105469,
        35.600006103515628,
        35.6199951171875,
        35.63999938964844,
        35.660003662109378,
        35.67999267578125,
        35.69999694824219,
        35.720001220703128,
        35.74000549316406,
        35.75999450683594,
        35.779998779296878,
        35.80000305175781,
        35.82000732421875,
        35.839996337890628,
        35.86000061035156,
        35.8800048828125,
        35.899993896484378,
        35.91999816894531,
        35.94000244140625,
        35.96000671386719,
        35.97999572753906,
        36.0,
        36.02000427246094,
        36.03999328613281,
        36.05999755859375,
        36.08000183105469,
        36.100006103515628,
        36.1199951171875,
        36.13999938964844,
        36.160003662109378,
        36.17999267578125,
        36.19999694824219,
        36.220001220703128,
        36.24000549316406,
        36.25999450683594,
        36.279998779296878,
        36.30000305175781,
        36.32000732421875,
        36.339996337890628,
        36.36000061035156,
        36.3800048828125,
        36.399993896484378,
        36.41999816894531,
        36.44000244140625,
        36.46000671386719,
        36.47999572753906,
        36.5,
        36.52000427246094,
        36.53999328613281,
        36.55999755859375,
        36.58000183105469,
        36.600006103515628,
        36.6199951171875,
        36.63999938964844,
        36.660003662109378,
        36.67999267578125,
        36.69999694824219,
        36.720001220703128,
        36.74000549316406,
        36.75999450683594,
        36.779998779296878,
        36.80000305175781,
        36.82000732421875,
        36.839996337890628,
        36.86000061035156,
        36.8800048828125,
        36.899993896484378,
        36.91999816894531,
        36.94000244140625,
        36.96000671386719,
        36.97999572753906,
        37.0,
        37.02000427246094,
        37.03999328613281,
        37.05999755859375,
        37.08000183105469,
        37.100006103515628,
        37.1199951171875,
        37.13999938964844,
        37.160003662109378,
        37.17999267578125,
        37.19999694824219,
        37.220001220703128,
        37.24000549316406,
        37.25999450683594,
        37.279998779296878,
        37.30000305175781,
        37.32000732421875,
        37.339996337890628,
        37.36000061035156,
        37.3800048828125,
        37.399993896484378,
        37.41999816894531,
        37.44000244140625,
        37.46000671386719,
        37.47999572753906,
        37.5,
        37.52000427246094,
        37.53999328613281,
        37.55999755859375,
        37.58000183105469,
        37.600006103515628,
        37.6199951171875,
        37.63999938964844,
        37.660003662109378,
        37.67999267578125,
        37.69999694824219,
        37.720001220703128,
        37.74000549316406,
        37.75999450683594,
        37.779998779296878,
        37.80000305175781,
        37.82000732421875,
        37.839996337890628,
        37.86000061035156,
        37.8800048828125,
        37.899993896484378,
        37.91999816894531,
        37.94000244140625,
        37.96000671386719,
        37.97999572753906,
        38.0,
        38.02000427246094,
        38.03999328613281,
        38.05999755859375,
        38.08000183105469,
        38.100006103515628,
        38.1199951171875,
        38.13999938964844,
        38.160003662109378,
        38.17999267578125,
        38.19999694824219,
        38.220001220703128,
        38.24000549316406,
        38.25999450683594,
        38.279998779296878,
        38.30000305175781,
        38.32000732421875,
        38.339996337890628,
        38.36000061035156,
        38.3800048828125,
        38.399993896484378,
        38.41999816894531,
        38.44000244140625,
        38.46000671386719,
        38.47999572753906,
        38.5,
        38.52000427246094,
        38.53999328613281,
        38.55999755859375,
        38.58000183105469,
        38.600006103515628,
        38.6199951171875,
        38.63999938964844,
        38.660003662109378,
        38.67999267578125,
        38.69999694824219,
        38.720001220703128,
        38.74000549316406,
        38.75999450683594,
        38.779998779296878,
        38.80000305175781,
        38.82000732421875,
        38.839996337890628,
        38.86000061035156,
        38.8800048828125,
        38.899993896484378,
        38.91999816894531,
        38.94000244140625,
        38.96000671386719,
        38.97999572753906,
        39.0,
        39.02000427246094,
        39.03999328613281,
        39.05999755859375,
        39.08000183105469,
        39.100006103515628,
        39.1199951171875,
        39.13999938964844,
        39.160003662109378,
        39.17999267578125,
        39.19999694824219,
        39.220001220703128,
        39.24000549316406,
        39.25999450683594,
        39.279998779296878,
        39.30000305175781,
        39.32000732421875,
        39.339996337890628,
        39.36000061035156,
        39.3800048828125,
        39.399993896484378,
        39.41999816894531,
        39.44000244140625,
        39.46000671386719,
        39.47999572753906,
        39.5,
        39.52000427246094,
        39.53999328613281,
        39.55999755859375,
        39.58000183105469,
        39.600006103515628,
        39.6199951171875,
        39.63999938964844,
        39.660003662109378,
        39.67999267578125,
        39.69999694824219,
        39.720001220703128,
        39.74000549316406,
        39.75999450683594,
        39.779998779296878,
        39.80000305175781,
        39.82000732421875,
        39.839996337890628,
        39.86000061035156,
        39.8800048828125,
        39.899993896484378,
        39.91999816894531,
        39.94000244140625,
        39.96000671386719,
        39.97999572753906,
        40.0,
        40.02000427246094,
        40.03999328613281,
        40.05999755859375,
        40.08000183105469,
        40.100006103515628,
        40.1199951171875,
        40.13999938964844,
        40.160003662109378,
        40.17999267578125,
        40.19999694824219,
        40.220001220703128,
        40.24000549316406,
        40.25999450683594,
        40.279998779296878,
        40.30000305175781,
        40.32000732421875,
        40.339996337890628,
        40.36000061035156,
        40.3800048828125,
        40.399993896484378,
        40.41999816894531,
        40.44000244140625,
        40.46000671386719,
        40.47999572753906,
        40.5,
        40.52000427246094,
        40.53999328613281,
        40.55999755859375,
        40.58000183105469,
        40.600006103515628,
        40.6199951171875,
        40.63999938964844,
        40.660003662109378,
        40.67999267578125,
        40.69999694824219,
        40.720001220703128,
        40.74000549316406,
        40.75999450683594,
        40.779998779296878,
        40.80000305175781,
        40.82000732421875,
        40.839996337890628,
        40.86000061035156,
        40.8800048828125,
        40.899993896484378,
        40.91999816894531,
        40.94000244140625,
        40.96000671386719,
        40.97999572753906,
        41.0,
        41.02000427246094,
        41.03999328613281,
        41.05999755859375,
        41.08000183105469,
        41.100006103515628,
        41.1199951171875,
        41.13999938964844,
        41.160003662109378,
        41.17999267578125,
        41.19999694824219,
        41.220001220703128,
        41.24000549316406,
        41.25999450683594,
        41.279998779296878,
        41.30000305175781,
        41.32000732421875,
        41.339996337890628,
        41.36000061035156,
        41.3800048828125,
        41.399993896484378,
        41.41999816894531,
        41.44000244140625,
        41.46000671386719,
        41.47999572753906,
        41.5,
        41.52000427246094,
        41.53999328613281,
        41.55999755859375,
        41.58000183105469,
        41.600006103515628,
        41.6199951171875,
        41.63999938964844,
        41.660003662109378,
        41.67999267578125,
        41.69999694824219,
        41.720001220703128,
        41.74000549316406,
        41.75999450683594,
        41.779998779296878,
        41.80000305175781,
        41.82000732421875,
        41.839996337890628,
        41.86000061035156,
        41.8800048828125,
        41.899993896484378,
        41.91999816894531,
        41.94000244140625,
        41.96000671386719,
        41.97999572753906,
        42.0,
        42.02000427246094,
        42.03999328613281,
        42.05999755859375,
        42.08000183105469,
        42.100006103515628,
        42.1199951171875,
        42.13999938964844,
        42.160003662109378,
        42.17999267578125,
        42.19999694824219,
        42.220001220703128,
        42.24000549316406,
        42.25999450683594,
        42.279998779296878,
        42.30000305175781,
        42.32000732421875,
        42.339996337890628,
        42.36000061035156,
        42.3800048828125,
        42.399993896484378,
        42.41999816894531,
        42.44000244140625,
        42.46000671386719,
        42.47999572753906,
        42.5,
        42.52000427246094,
        42.53999328613281,
        42.55999755859375,
        42.58000183105469,
        42.600006103515628,
        42.6199951171875,
        42.63999938964844,
        42.660003662109378,
        42.67999267578125,
        42.69999694824219,
        42.720001220703128,
        42.74000549316406,
        42.75999450683594,
        42.779998779296878,
        42.80000305175781,
        42.82000732421875,
        42.839996337890628,
        42.86000061035156,
        42.8800048828125,
        42.899993896484378,
        42.91999816894531,
        42.94000244140625,
        42.96000671386719,
        42.97999572753906,
        43.0,
        43.02000427246094,
        43.03999328613281,
        43.05999755859375,
        43.08000183105469,
        43.100006103515628,
        43.1199951171875,
        43.13999938964844,
        43.160003662109378,
        43.17999267578125,
        43.19999694824219,
        43.220001220703128,
        43.24000549316406,
        43.25999450683594,
        43.279998779296878,
        43.30000305175781,
        43.32000732421875,
        43.339996337890628,
        43.36000061035156,
        43.3800048828125,
        43.399993896484378,
        43.41999816894531,
        43.44000244140625,
        43.46000671386719,
        43.47999572753906,
        43.5,
        43.52000427246094,
        43.53999328613281,
        43.55999755859375,
        43.58000183105469,
        43.600006103515628,
        43.6199951171875,
        43.63999938964844,
        43.660003662109378,
        43.67999267578125,
        43.69999694824219,
        43.720001220703128,
        43.74000549316406,
        43.75999450683594,
        43.779998779296878,
        43.80000305175781,
        43.82000732421875,
        43.839996337890628,
        43.86000061035156,
        43.8800048828125,
        43.899993896484378,
        43.91999816894531,
        43.94000244140625,
        43.96000671386719,
        43.97999572753906,
        44.0,
        44.02000427246094,
        44.03999328613281,
        44.05999755859375,
        44.08000183105469,
        44.100006103515628,
        44.1199951171875,
        44.13999938964844,
        44.160003662109378,
        44.17999267578125,
        44.19999694824219,
        44.220001220703128,
        44.24000549316406,
        44.25999450683594,
        44.279998779296878,
        44.30000305175781,
        44.32000732421875,
        44.339996337890628,
        44.36000061035156,
        44.3800048828125,
        44.399993896484378,
        44.41999816894531,
        44.44000244140625,
        44.46000671386719,
        44.47999572753906,
        44.5,
        44.52000427246094,
        44.53999328613281,
        44.55999755859375,
        44.58000183105469,
        44.600006103515628,
        44.6199951171875,
        44.63999938964844,
        44.660003662109378,
        44.67999267578125,
        44.69999694824219,
        44.720001220703128,
        44.74000549316406,
        44.75999450683594,
        44.779998779296878,
        44.80000305175781,
        44.82000732421875,
        44.839996337890628,
        44.86000061035156,
        44.8800048828125,
        44.899993896484378,
        44.91999816894531,
        44.94000244140625,
        44.96000671386719,
        44.97999572753906,
        45.0,
        45.02000427246094,
        45.03999328613281,
        45.05999755859375,
        45.08000183105469,
        45.100006103515628,
        45.1199951171875,
        45.13999938964844,
        45.160003662109378,
        45.17999267578125,
        45.19999694824219,
        45.220001220703128,
        45.24000549316406,
        45.25999450683594,
        45.279998779296878,
        45.30000305175781,
        45.32000732421875,
        45.339996337890628,
        45.36000061035156,
        45.3800048828125,
        45.399993896484378,
        45.41999816894531,
        45.44000244140625,
        45.46000671386719,
        45.47999572753906,
        45.5,
        45.52000427246094,
        45.53999328613281,
        45.55999755859375,
        45.58000183105469,
        45.600006103515628,
        45.6199951171875,
        45.63999938964844,
        45.660003662109378,
        45.67999267578125,
        45.69999694824219,
        45.720001220703128,
        45.74000549316406,
        45.75999450683594,
        45.779998779296878,
        45.80000305175781,
        45.82000732421875,
        45.839996337890628,
        45.86000061035156,
        45.8800048828125,
        45.899993896484378,
        45.91999816894531,
        45.94000244140625,
        45.96000671386719,
        45.97999572753906,
        46.0,
        46.02000427246094,
        46.03999328613281,
        46.05999755859375,
        46.08000183105469,
        46.100006103515628,
        46.1199951171875,
        46.13999938964844,
        46.160003662109378,
        46.17999267578125,
        46.19999694824219,
        46.220001220703128,
        46.24000549316406,
        46.25999450683594,
        46.279998779296878,
        46.30000305175781,
        46.32000732421875,
        46.339996337890628,
        46.36000061035156,
        46.3800048828125,
        46.399993896484378,
        46.41999816894531,
        46.44000244140625,
        46.46000671386719,
        46.47999572753906,
        46.5,
        46.52000427246094,
        46.53999328613281,
        46.55999755859375,
        46.58000183105469,
        46.600006103515628,
        46.6199951171875,
        46.63999938964844,
        46.660003662109378,
        46.67999267578125,
        46.69999694824219,
        46.720001220703128,
        46.74000549316406,
        46.75999450683594,
        46.779998779296878,
        46.80000305175781,
        46.82000732421875,
        46.839996337890628,
        46.86000061035156,
        46.8800048828125,
        46.899993896484378,
        46.91999816894531,
        46.94000244140625,
        46.96000671386719,
        46.97999572753906,
        47.0,
        47.02000427246094,
        47.03999328613281,
        47.05999755859375,
        47.08000183105469,
        47.100006103515628,
        47.1199951171875,
        47.13999938964844,
        47.160003662109378,
        47.17999267578125,
        47.19999694824219,
        47.220001220703128,
        47.24000549316406,
        47.25999450683594,
        47.279998779296878,
        47.30000305175781,
        47.32000732421875,
        47.339996337890628,
        47.36000061035156,
        47.3800048828125,
        47.399993896484378,
        47.41999816894531,
        47.44000244140625,
        47.46000671386719,
        47.47999572753906,
        47.5,
        47.52000427246094,
        47.53999328613281,
        47.55999755859375,
        47.58000183105469,
        47.600006103515628,
        47.6199951171875,
        47.63999938964844,
        47.660003662109378,
        47.67999267578125,
        47.69999694824219,
        47.720001220703128,
        47.74000549316406,
        47.75999450683594,
        47.779998779296878,
        47.80000305175781,
        47.82000732421875,
        47.839996337890628,
        47.86000061035156,
        47.8800048828125,
        47.899993896484378,
        47.91999816894531,
        47.94000244140625,
        47.96000671386719,
        47.97999572753906,
        48.0,
        48.02000427246094,
        48.03999328613281,
        48.05999755859375,
        48.08000183105469,
        48.100006103515628,
        48.1199951171875,
        48.13999938964844,
        48.160003662109378,
        48.17999267578125,
        48.19999694824219,
        48.220001220703128,
        48.24000549316406,
        48.25999450683594,
        48.279998779296878,
        48.30000305175781,
        48.32000732421875,
        48.339996337890628,
        48.36000061035156,
        48.3800048828125,
        48.399993896484378,
        48.41999816894531,
        48.44000244140625,
        48.46000671386719,
        48.47999572753906,
        48.5,
        48.52000427246094,
        48.53999328613281,
        48.55999755859375,
        48.58000183105469,
        48.600006103515628,
        48.6199951171875,
        48.63999938964844,
        48.660003662109378,
        48.67999267578125,
        48.69999694824219,
        48.720001220703128,
        48.74000549316406,
        48.75999450683594,
        48.779998779296878,
        48.80000305175781,
        48.82000732421875,
        48.839996337890628,
        48.86000061035156,
        48.8800048828125,
        48.899993896484378,
        48.91999816894531,
        48.94000244140625,
        48.96000671386719,
        48.97999572753906,
        49.0,
        49.02000427246094,
        49.03999328613281,
        49.05999755859375,
        49.08000183105469,
        49.100006103515628,
        49.1199951171875,
        49.13999938964844,
        49.160003662109378,
        49.17999267578125,
        49.19999694824219,
        49.220001220703128,
        49.24000549316406,
        49.25999450683594,
        49.279998779296878,
        49.30000305175781,
        49.32000732421875,
        49.339996337890628,
        49.36000061035156,
        49.3800048828125,
        49.399993896484378,
        49.41999816894531,
        49.44000244140625,
        49.46000671386719,
        49.47999572753906,
        49.5,
        49.52000427246094,
        49.53999328613281,
        49.55999755859375,
        49.58000183105469,
        49.600006103515628,
        49.6199951171875,
        49.63999938964844,
        49.660003662109378,
        49.67999267578125,
        49.69999694824219,
        49.720001220703128,
        49.74000549316406,
        49.75999450683594,
        49.779998779296878,
        49.80000305175781,
        49.82000732421875,
        49.839996337890628,
        49.86000061035156,
        49.8800048828125,
        49.899993896484378,
        49.91999816894531,
        49.94000244140625,
        49.96000671386719,
        49.97999572753906,
        50.0,
        50.02000427246094,
        50.03999328613281,
        50.05999755859375,
        50.08000183105469,
        50.100006103515628,
        50.1199951171875,
        50.13999938964844,
        50.160003662109378,
        50.17999267578125,
        50.19999694824219,
        50.220001220703128,
        50.24000549316406,
        50.25999450683594,
        50.279998779296878,
        50.30000305175781,
        50.31999206542969,
        50.339996337890628,
        50.36000061035156,
        50.3800048828125,
        50.399993896484378,
        50.41999816894531,
        50.44000244140625,
        50.46000671386719,
        50.47999572753906,
        50.5,
        50.52000427246094,
        50.53999328613281,
        50.55999755859375,
        50.58000183105469,
        50.600006103515628,
        50.6199951171875,
        50.63999938964844,
        50.660003662109378,
        50.67999267578125,
        50.69999694824219,
        50.720001220703128,
        50.74000549316406,
        50.75999450683594,
        50.779998779296878,
        50.80000305175781,
        50.81999206542969,
        50.839996337890628,
        50.86000061035156,
        50.8800048828125,
        50.899993896484378,
        50.91999816894531,
        50.94000244140625,
        50.96000671386719,
        50.97999572753906,
        51.0,
        51.02000427246094,
        51.03999328613281,
        51.05999755859375,
        51.08000183105469,
        51.100006103515628,
        51.1199951171875,
        51.13999938964844,
        51.160003662109378,
        51.17999267578125,
        51.19999694824219,
        51.220001220703128,
        51.24000549316406,
        51.25999450683594,
        51.279998779296878,
        51.30000305175781,
        51.31999206542969,
        51.339996337890628,
        51.36000061035156,
        51.3800048828125,
        51.399993896484378,
        51.41999816894531,
        51.44000244140625,
        51.46000671386719,
        51.47999572753906,
        51.5,
        51.52000427246094,
        51.53999328613281,
        51.55999755859375,
        51.58000183105469,
        51.600006103515628,
        51.6199951171875,
        51.63999938964844,
        51.660003662109378,
        51.67999267578125,
        51.69999694824219,
        51.720001220703128,
        51.74000549316406,
        51.75999450683594,
        51.779998779296878,
        51.80000305175781,
        51.81999206542969,
        51.839996337890628,
        51.86000061035156,
        51.8800048828125,
        51.899993896484378,
        51.91999816894531,
        51.94000244140625,
        51.96000671386719,
        51.97999572753906,
        52.0,
        52.02000427246094,
        52.03999328613281,
        52.05999755859375,
        52.08000183105469,
        52.100006103515628,
        52.1199951171875,
        52.13999938964844,
        52.160003662109378,
        52.17999267578125,
        52.19999694824219,
        52.220001220703128,
        52.24000549316406,
        52.25999450683594,
        52.279998779296878,
        52.30000305175781,
        52.31999206542969,
        52.339996337890628,
        52.36000061035156,
        52.3800048828125,
        52.399993896484378,
        52.41999816894531,
        52.44000244140625,
        52.46000671386719,
        52.47999572753906,
        52.5,
        52.52000427246094,
        52.53999328613281,
        52.55999755859375,
        52.58000183105469,
        52.600006103515628,
        52.6199951171875,
        52.63999938964844,
        52.660003662109378,
        52.67999267578125,
        52.69999694824219,
        52.720001220703128,
        52.74000549316406,
        52.75999450683594,
        52.779998779296878,
        52.80000305175781,
        52.81999206542969,
        52.839996337890628,
        52.86000061035156,
        52.8800048828125,
        52.899993896484378,
        52.91999816894531,
        52.94000244140625,
        52.96000671386719,
        52.97999572753906,
        53.0,
        53.02000427246094,
        53.03999328613281,
        53.05999755859375,
        53.08000183105469,
        53.100006103515628,
        53.1199951171875,
        53.13999938964844,
        53.160003662109378,
        53.17999267578125,
        53.19999694824219,
        53.220001220703128,
        53.24000549316406,
        53.25999450683594,
        53.279998779296878,
        53.30000305175781,
        53.31999206542969,
        53.339996337890628,
        53.36000061035156,
        53.3800048828125,
        53.399993896484378,
        53.41999816894531,
        53.44000244140625,
        53.46000671386719,
        53.47999572753906,
        53.5,
        53.52000427246094,
        53.53999328613281,
        53.55999755859375,
        53.58000183105469,
        53.600006103515628,
        53.6199951171875,
        53.63999938964844,
        53.660003662109378,
        53.67999267578125,
        53.69999694824219,
        53.720001220703128,
        53.74000549316406,
        53.75999450683594,
        53.779998779296878,
        53.80000305175781,
        53.81999206542969,
        53.839996337890628,
        53.86000061035156,
        53.8800048828125,
        53.899993896484378,
        53.91999816894531,
        53.94000244140625,
        53.96000671386719,
        53.97999572753906,
        54.0,
        54.02000427246094,
        54.03999328613281,
        54.05999755859375,
        54.08000183105469,
        54.100006103515628,
        54.1199951171875,
        54.13999938964844,
        54.160003662109378,
        54.17999267578125,
        54.19999694824219,
        54.220001220703128,
        54.24000549316406,
        54.25999450683594,
        54.279998779296878,
        54.30000305175781,
        54.31999206542969,
        54.339996337890628,
        54.36000061035156,
        54.3800048828125,
        54.399993896484378,
        54.41999816894531,
        54.44000244140625,
        54.46000671386719,
        54.47999572753906,
        54.5,
        54.52000427246094,
        54.53999328613281,
        54.55999755859375,
        54.58000183105469,
        54.600006103515628,
        54.6199951171875,
        54.63999938964844,
        54.660003662109378,
        54.67999267578125,
        54.69999694824219,
        54.720001220703128,
        54.74000549316406,
        54.75999450683594,
        54.779998779296878,
        54.80000305175781,
        54.81999206542969,
        54.839996337890628,
        54.86000061035156,
        54.8800048828125,
        54.899993896484378,
        54.91999816894531,
        54.94000244140625,
        54.96000671386719,
        54.97999572753906,
        55.0,
        55.02000427246094,
        55.03999328613281,
        55.05999755859375,
        55.08000183105469,
        55.100006103515628,
        55.1199951171875,
        55.13999938964844,
        55.160003662109378,
        55.17999267578125,
        55.19999694824219,
        55.220001220703128,
        55.24000549316406,
        55.25999450683594,
        55.279998779296878,
        55.30000305175781,
        55.31999206542969,
        55.339996337890628,
        55.36000061035156,
        55.3800048828125,
        55.399993896484378,
        55.41999816894531,
        55.44000244140625,
        55.46000671386719,
        55.47999572753906,
        55.5,
        55.52000427246094,
        55.53999328613281,
        55.55999755859375,
        55.58000183105469,
        55.600006103515628,
        55.6199951171875,
        55.63999938964844,
        55.660003662109378,
        55.67999267578125,
        55.69999694824219,
        55.720001220703128,
        55.74000549316406,
        55.75999450683594,
        55.779998779296878,
        55.80000305175781,
        55.81999206542969,
        55.839996337890628,
        55.86000061035156,
        55.8800048828125,
        55.899993896484378,
        55.91999816894531,
        55.94000244140625,
        55.96000671386719,
        55.97999572753906,
        56.0,
        56.02000427246094,
        56.03999328613281,
        56.05999755859375,
        56.08000183105469,
        56.100006103515628,
        56.1199951171875,
        56.13999938964844,
        56.160003662109378,
        56.17999267578125,
        56.19999694824219,
        56.220001220703128,
        56.24000549316406,
        56.25999450683594,
        56.279998779296878,
        56.30000305175781,
        56.31999206542969,
        56.339996337890628,
        56.36000061035156,
        56.3800048828125,
        56.399993896484378,
        56.41999816894531,
        56.44000244140625,
        56.46000671386719,
        56.47999572753906,
        56.5,
        56.52000427246094,
        56.53999328613281,
        56.55999755859375,
        56.58000183105469,
        56.600006103515628,
        56.6199951171875,
        56.63999938964844,
        56.660003662109378,
        56.67999267578125,
        56.69999694824219,
        56.720001220703128,
        56.74000549316406,
        56.75999450683594,
        56.779998779296878,
        56.80000305175781,
        56.81999206542969,
        56.839996337890628,
        56.86000061035156,
        56.8800048828125,
        56.899993896484378,
        56.91999816894531,
        56.94000244140625,
        56.96000671386719,
        56.97999572753906,
        57.0,
        57.02000427246094,
        57.03999328613281,
        57.05999755859375,
        57.08000183105469,
        57.100006103515628,
        57.1199951171875,
        57.13999938964844,
        57.160003662109378,
        57.17999267578125,
        57.19999694824219,
        57.220001220703128,
        57.24000549316406,
        57.25999450683594,
        57.279998779296878,
        57.30000305175781,
        57.31999206542969,
        57.339996337890628,
        57.36000061035156,
        57.3800048828125,
        57.399993896484378,
        57.41999816894531,
        57.44000244140625,
        57.46000671386719,
        57.47999572753906,
        57.5,
        57.52000427246094,
        57.53999328613281,
        57.55999755859375,
        57.58000183105469,
        57.600006103515628,
        57.6199951171875,
        57.63999938964844,
        57.660003662109378,
        57.67999267578125,
        57.69999694824219,
        57.720001220703128,
        57.74000549316406,
        57.75999450683594,
        57.779998779296878,
        57.80000305175781,
        57.81999206542969,
        57.839996337890628,
        57.86000061035156,
        57.8800048828125,
        57.899993896484378,
        57.91999816894531,
        57.94000244140625,
        57.96000671386719,
        57.97999572753906,
        58.0,
        58.02000427246094,
        58.03999328613281,
        58.05999755859375,
        58.08000183105469,
        58.100006103515628,
        58.1199951171875,
        58.13999938964844,
        58.160003662109378,
        58.17999267578125,
        58.19999694824219,
        58.220001220703128,
        58.24000549316406,
        58.25999450683594,
        58.279998779296878,
        58.30000305175781,
        58.31999206542969,
        58.339996337890628,
        58.36000061035156,
        58.3800048828125,
        58.399993896484378,
        58.41999816894531,
        58.44000244140625,
        58.46000671386719,
        58.47999572753906,
        58.5,
        58.52000427246094,
        58.53999328613281,
        58.55999755859375,
        58.58000183105469,
        58.600006103515628,
        58.6199951171875,
        58.63999938964844,
        58.660003662109378,
        58.67999267578125,
        58.69999694824219,
        58.720001220703128,
        58.74000549316406,
        58.75999450683594,
        58.779998779296878,
        58.80000305175781,
        58.81999206542969,
        58.839996337890628,
        58.86000061035156,
        58.8800048828125,
        58.899993896484378,
        58.91999816894531,
        58.94000244140625,
        58.96000671386719,
        58.97999572753906,
        59.0,
        59.02000427246094,
        59.03999328613281,
        59.05999755859375,
        59.08000183105469,
        59.100006103515628,
        59.1199951171875,
        59.13999938964844,
        59.160003662109378,
        59.17999267578125,
        59.19999694824219,
        59.220001220703128,
        59.24000549316406,
        59.25999450683594,
        59.279998779296878,
        59.30000305175781,
        59.31999206542969,
        59.339996337890628,
        59.36000061035156,
        59.3800048828125,
        59.399993896484378,
        59.41999816894531,
        59.44000244140625,
        59.46000671386719,
        59.47999572753906,
        59.5,
        59.52000427246094,
        59.53999328613281,
        59.55999755859375,
        59.58000183105469,
        59.600006103515628,
        59.6199951171875,
        59.63999938964844,
        59.660003662109378,
        59.67999267578125,
        59.69999694824219,
        59.720001220703128,
        59.74000549316406,
        59.75999450683594,
        59.779998779296878,
        59.80000305175781,
        59.81999206542969,
        59.839996337890628,
        59.86000061035156,
        59.8800048828125,
        59.899993896484378,
        59.91999816894531,
        59.94000244140625,
        59.96000671386719,
        59.97999572753906
    ],
    "rightHandPositions": [
        "(-0.335973, 1.185831, -0.109826)",
        "(-0.335678, 1.185985, -0.108576)",
        "(-0.335389, 1.186103, -0.107353)",
        "(-0.335100, 1.186194, -0.106176)",
        "(-0.334788, 1.186217, -0.105082)",
        "(-0.334788, 1.186217, -0.105082)",
        "(-0.334324, 1.186213, -0.103642)",
        "(-0.334042, 1.186170, -0.102831)",
        "(-0.333727, 1.186099, -0.102045)",
        "(-0.333588, 1.186126, -0.101210)",
        "(-0.333588, 1.186126, -0.101210)",
        "(-0.333864, 1.186200, -0.099149)",
        "(-0.333780, 1.186178, -0.097941)",
        "(-0.333437, 1.186157, -0.097283)",
        "(-0.332939, 1.186368, -0.096993)",
        "(-0.332939, 1.186368, -0.096993)",
        "(-0.332442, 1.187066, -0.096264)",
        "(-0.332446, 1.187786, -0.095033)",
        "(-0.332296, 1.189132, -0.094162)",
        "(-0.331896, 1.190285, -0.093545)",
        "(-0.331896, 1.190285, -0.093545)",
        "(-0.329607, 1.193015, -0.094307)",
        "(-0.327773, 1.195376, -0.095153)",
        "(-0.325803, 1.198248, -0.095338)",
        "(-0.323581, 1.201328, -0.095452)",
        "(-0.323581, 1.201328, -0.095452)",
        "(-0.319499, 1.206750, -0.096242)",
        "(-0.316712, 1.209779, -0.096068)",
        "(-0.313318, 1.213016, -0.096164)",
        "(-0.310126, 1.215832, -0.095819)",
        "(-0.310126, 1.215832, -0.095819)",
        "(-0.305826, 1.219737, -0.094912)",
        "(-0.302967, 1.222254, -0.094428)",
        "(-0.300154, 1.224900, -0.094201)",
        "(-0.297405, 1.227677, -0.094348)",
        "(-0.297405, 1.227677, -0.094348)",
        "(-0.294689, 1.230597, -0.094860)",
        "(-0.290616, 1.235179, -0.096216)",
        "(-0.287913, 1.238432, -0.097572)",
        "(-0.285438, 1.241960, -0.099235)",
        "(-0.285438, 1.241960, -0.099235)",
        "(-0.283046, 1.245659, -0.101269)",
        "(-0.279308, 1.251331, -0.104295)",
        "(-0.276649, 1.255403, -0.106257)",
        "(-0.273934, 1.259560, -0.107969)",
        "(-0.273934, 1.259560, -0.107969)",
        "(-0.271479, 1.264053, -0.109539)",
        "(-0.267532, 1.271737, -0.112169)",
        "(-0.264720, 1.277330, -0.113832)",
        "(-0.262253, 1.283448, -0.115335)",
        "(-0.262253, 1.283448, -0.115335)",
        "(-0.259233, 1.292591, -0.116635)",
        "(-0.257328, 1.298273, -0.117032)",
        "(-0.255369, 1.303557, -0.117031)",
        "(-0.253632, 1.308357, -0.116603)",
        "(-0.253632, 1.308357, -0.116603)",
        "(-0.251511, 1.314564, -0.115181)",
        "(-0.250267, 1.318386, -0.113755)",
        "(-0.249045, 1.322041, -0.111871)",
        "(-0.247960, 1.325546, -0.109419)",
        "(-0.247960, 1.325546, -0.109419)",
        "(-0.246929, 1.330286, -0.104796)",
        "(-0.246149, 1.333196, -0.101502)",
        "(-0.245473, 1.336335, -0.098245)",
        "(-0.244744, 1.339520, -0.094968)",
        "(-0.244744, 1.339520, -0.094968)",
        "(-0.243623, 1.344403, -0.089820)",
        "(-0.243217, 1.347754, -0.086454)",
        "(-0.242727, 1.351082, -0.083133)",
        "(-0.241858, 1.354456, -0.079983)",
        "(-0.241858, 1.354456, -0.079983)",
        "(-0.240701, 1.360087, -0.075759)",
        "(-0.239995, 1.363872, -0.073386)",
        "(-0.239067, 1.367923, -0.071286)",
        "(-0.237980, 1.372326, -0.069390)",
        "(-0.237980, 1.372326, -0.069390)",
        "(-0.236380, 1.379849, -0.067263)",
        "(-0.235226, 1.385241, -0.066392)",
        "(-0.233976, 1.390821, -0.065683)",
        "(-0.232741, 1.396538, -0.065130)",
        "(-0.232741, 1.396538, -0.065130)",
        "(-0.231632, 1.405388, -0.064747)",
        "(-0.231189, 1.411248, -0.064810)",
        "(-0.230537, 1.416858, -0.065100)",
        "(-0.229801, 1.422193, -0.065592)",
        "(-0.229801, 1.422193, -0.065592)",
        "(-0.229462, 1.427318, -0.066185)",
        "(-0.229808, 1.434685, -0.067483)",
        "(-0.230154, 1.439380, -0.068447)",
        "(-0.230192, 1.444043, -0.069590)",
        "(-0.230192, 1.444043, -0.069590)",
        "(-0.230599, 1.450472, -0.071516)",
        "(-0.230777, 1.454478, -0.072999)",
        "(-0.230760, 1.458537, -0.074643)",
        "(-0.230794, 1.462583, -0.076546)",
        "(-0.230794, 1.462583, -0.076546)",
        "(-0.230721, 1.466657, -0.078743)",
        "(-0.230756, 1.472504, -0.082420)",
        "(-0.230654, 1.476248, -0.085129)",
        "(-0.230612, 1.480011, -0.087992)",
        "(-0.230612, 1.480011, -0.087992)",
        "(-0.230646, 1.485371, -0.092569)",
        "(-0.230620, 1.488820, -0.095848)",
        "(-0.230545, 1.492091, -0.099215)",
        "(-0.230446, 1.495336, -0.102801)",
        "(-0.230446, 1.495336, -0.102801)",
        "(-0.230399, 1.500086, -0.108409)",
        "(-0.230510, 1.503030, -0.112051)",
        "(-0.230627, 1.505880, -0.115780)",
        "(-0.230738, 1.508544, -0.119500)",
        "(-0.230738, 1.508544, -0.119500)",
        "(-0.230843, 1.512293, -0.125071)",
        "(-0.231011, 1.514632, -0.128662)",
        "(-0.231124, 1.516748, -0.132206)",
        "(-0.231260, 1.518683, -0.135633)",
        "(-0.231260, 1.518683, -0.135633)",
        "(-0.231585, 1.521397, -0.140729)",
        "(-0.231794, 1.523127, -0.144115)",
        "(-0.232057, 1.524866, -0.147638)",
        "(-0.232208, 1.526458, -0.151140)",
        "(-0.232208, 1.526458, -0.151140)",
        "(-0.232358, 1.528409, -0.156258)",
        "(-0.232455, 1.529499, -0.159804)",
        "(-0.232455, 1.530402, -0.163496)",
        "(-0.232330, 1.531169, -0.167371)",
        "(-0.232330, 1.531169, -0.167371)",
        "(-0.231936, 1.531821, -0.173415)",
        "(-0.231690, 1.531948, -0.177613)",
        "(-0.231520, 1.531845, -0.181952)",
        "(-0.231375, 1.531395, -0.186508)",
        "(-0.231375, 1.531395, -0.186508)",
        "(-0.231182, 1.529999, -0.193361)",
        "(-0.231240, 1.528451, -0.197891)",
        "(-0.231264, 1.526211, -0.202420)",
        "(-0.231090, 1.523052, -0.206899)",
        "(-0.231090, 1.523052, -0.206899)",
        "(-0.230445, 1.516756, -0.213554)",
        "(-0.229722, 1.511544, -0.218008)",
        "(-0.228921, 1.505589, -0.222376)",
        "(-0.228126, 1.498853, -0.226588)",
        "(-0.228126, 1.498853, -0.226588)",
        "(-0.226881, 1.487782, -0.232563)",
        "(-0.225959, 1.479762, -0.236208)",
        "(-0.225280, 1.471502, -0.239642)",
        "(-0.224566, 1.463133, -0.242796)",
        "(-0.224566, 1.463133, -0.242796)",
        "(-0.224029, 1.450483, -0.247081)",
        "(-0.223771, 1.442627, -0.249940)",
        "(-0.223469, 1.434653, -0.252765)",
        "(-0.223086, 1.426561, -0.255269)",
        "(-0.223086, 1.426561, -0.255269)",
        "(-0.222609, 1.414395, -0.258526)",
        "(-0.222428, 1.406448, -0.260476)",
        "(-0.222479, 1.398497, -0.262057)",
        "(-0.222723, 1.390697, -0.263295)",
        "(-0.222723, 1.390697, -0.263295)",
        "(-0.222821, 1.379033, -0.264898)",
        "(-0.223058, 1.371301, -0.265797)",
        "(-0.223399, 1.363595, -0.266593)",
        "(-0.223630, 1.355693, -0.266926)",
        "(-0.223630, 1.355693, -0.266926)",
        "(-0.224257, 1.343855, -0.267150)",
        "(-0.224883, 1.336284, -0.267290)",
        "(-0.225365, 1.328546, -0.267049)",
        "(-0.225804, 1.320647, -0.266414)",
        "(-0.225804, 1.320647, -0.266414)",
        "(-0.227069, 1.309434, -0.265093)",
        "(-0.228142, 1.302004, -0.263402)",
        "(-0.229151, 1.294143, -0.260874)",
        "(-0.230178, 1.286069, -0.257652)",
        "(-0.230178, 1.286069, -0.257652)",
        "(-0.232110, 1.274372, -0.252341)",
        "(-0.233176, 1.266536, -0.248547)",
        "(-0.234255, 1.258682, -0.244112)",
        "(-0.235447, 1.251007, -0.238906)",
        "(-0.235447, 1.251007, -0.238906)",
        "(-0.237292, 1.239725, -0.230040)",
        "(-0.238878, 1.232725, -0.223519)",
        "(-0.239986, 1.225894, -0.216410)",
        "(-0.240650, 1.219449, -0.208771)",
        "(-0.240650, 1.219449, -0.208771)",
        "(-0.241639, 1.211747, -0.196591)",
        "(-0.242114, 1.208107, -0.188567)",
        "(-0.242156, 1.205867, -0.180752)",
        "(-0.241847, 1.204762, -0.172873)",
        "(-0.241847, 1.204762, -0.172873)",
        "(-0.241374, 1.205966, -0.161365)",
        "(-0.240699, 1.208112, -0.153945)",
        "(-0.239663, 1.211141, -0.146768)",
        "(-0.238628, 1.215203, -0.139993)",
        "(-0.238628, 1.215203, -0.139993)",
        "(-0.236546, 1.222853, -0.130864)",
        "(-0.235101, 1.228738, -0.125397)",
        "(-0.233684, 1.235181, -0.120369)",
        "(-0.232076, 1.241998, -0.115771)",
        "(-0.232076, 1.241998, -0.115771)",
        "(-0.229947, 1.252752, -0.109595)",
        "(-0.228571, 1.260096, -0.105801)",
        "(-0.227399, 1.267552, -0.102362)",
        "(-0.226000, 1.274883, -0.099094)",
        "(-0.226000, 1.274883, -0.099094)",
        "(-0.224230, 1.285984, -0.094415)",
        "(-0.223342, 1.293486, -0.091492)",
        "(-0.222202, 1.300868, -0.088659)",
        "(-0.220761, 1.308145, -0.086250)",
        "(-0.220761, 1.308145, -0.086250)",
        "(-0.219286, 1.319466, -0.083147)",
        "(-0.218253, 1.327114, -0.081194)",
        "(-0.217209, 1.334895, -0.079420)",
        "(-0.216387, 1.342800, -0.077794)",
        "(-0.216387, 1.342800, -0.077794)",
        "(-0.215339, 1.354533, -0.075581)",
        "(-0.214400, 1.362339, -0.074085)",
        "(-0.213611, 1.370179, -0.072827)",
        "(-0.213384, 1.378097, -0.071864)",
        "(-0.213384, 1.378097, -0.071864)",
        "(-0.213155, 1.390380, -0.071123)",
        "(-0.212947, 1.398772, -0.071042)",
        "(-0.213343, 1.407052, -0.070991)",
        "(-0.213939, 1.415106, -0.070946)",
        "(-0.213939, 1.415106, -0.070946)",
        "(-0.215157, 1.427229, -0.071584)",
        "(-0.215812, 1.434741, -0.072573)",
        "(-0.216278, 1.442111, -0.073926)",
        "(-0.216935, 1.449328, -0.075728)",
        "(-0.216935, 1.449328, -0.075728)",
        "(-0.218125, 1.459571, -0.079455)",
        "(-0.218765, 1.465881, -0.082304)",
        "(-0.219481, 1.471750, -0.085533)",
        "(-0.220209, 1.477238, -0.089171)",
        "(-0.220209, 1.477238, -0.089171)",
        "(-0.221145, 1.484467, -0.095403)",
        "(-0.221822, 1.488582, -0.099917)",
        "(-0.222483, 1.492293, -0.104839)",
        "(-0.223214, 1.495583, -0.109954)",
        "(-0.223214, 1.495583, -0.109954)",
        "(-0.223846, 1.498396, -0.115197)",
        "(-0.224772, 1.501893, -0.123262)",
        "(-0.225243, 1.503760, -0.128809)",
        "(-0.225821, 1.505339, -0.134384)",
        "(-0.225821, 1.505339, -0.134384)",
        "(-0.226859, 1.507090, -0.142680)",
        "(-0.227547, 1.507773, -0.148102)",
        "(-0.228071, 1.508003, -0.153511)",
        "(-0.228590, 1.507865, -0.158831)",
        "(-0.228590, 1.507865, -0.158831)",
        "(-0.229376, 1.506773, -0.166608)",
        "(-0.229863, 1.505428, -0.171682)",
        "(-0.230415, 1.503648, -0.176674)",
        "(-0.230739, 1.501417, -0.181640)",
        "(-0.230739, 1.501417, -0.181640)",
        "(-0.230913, 1.497117, -0.188792)",
        "(-0.230864, 1.493531, -0.193337)",
        "(-0.230614, 1.489260, -0.197637)",
        "(-0.230261, 1.484418, -0.201743)",
        "(-0.230261, 1.484418, -0.201743)",
        "(-0.229477, 1.475959, -0.207385)",
        "(-0.228685, 1.469600, -0.210793)",
        "(-0.227855, 1.462693, -0.213898)",
        "(-0.227162, 1.455175, -0.216580)",
        "(-0.227162, 1.455175, -0.216580)",
        "(-0.226229, 1.443123, -0.219921)",
        "(-0.225445, 1.434667, -0.221891)",
        "(-0.224955, 1.425957, -0.223622)",
        "(-0.224446, 1.416940, -0.225051)",
        "(-0.224446, 1.416940, -0.225051)",
        "(-0.223687, 1.402795, -0.226566)",
        "(-0.223135, 1.393102, -0.227524)",
        "(-0.222586, 1.383411, -0.228234)",
        "(-0.222288, 1.373908, -0.228771)",
        "(-0.222288, 1.373908, -0.228771)",
        "(-0.222309, 1.359770, -0.228897)",
        "(-0.222212, 1.350423, -0.228762)",
        "(-0.222570, 1.341469, -0.228223)",
        "(-0.222997, 1.332753, -0.227665)",
        "(-0.222997, 1.332753, -0.227665)",
        "(-0.223716, 1.320101, -0.226251)",
        "(-0.224259, 1.311994, -0.224839)",
        "(-0.224610, 1.304549, -0.223590)",
        "(-0.225086, 1.297751, -0.222183)",
        "(-0.225086, 1.297751, -0.222183)",
        "(-0.225761, 1.288089, -0.219217)",
        "(-0.226341, 1.282011, -0.216882)",
        "(-0.226978, 1.276572, -0.214312)",
        "(-0.227617, 1.271411, -0.210949)",
        "(-0.227617, 1.271411, -0.210949)",
        "(-0.228657, 1.264314, -0.205055)",
        "(-0.229486, 1.260047, -0.200604)",
        "(-0.230298, 1.256082, -0.195563)",
        "(-0.231143, 1.252480, -0.190484)",
        "(-0.231143, 1.252480, -0.190484)",
        "(-0.232396, 1.247646, -0.182319)",
        "(-0.233035, 1.244762, -0.176300)",
        "(-0.233664, 1.242205, -0.169723)",
        "(-0.234366, 1.240056, -0.162667)",
        "(-0.234366, 1.240056, -0.162667)",
        "(-0.235179, 1.237960, -0.151853)",
        "(-0.235618, 1.237662, -0.145171)",
        "(-0.235616, 1.237887, -0.138481)",
        "(-0.235440, 1.238577, -0.131641)",
        "(-0.235440, 1.238577, -0.131641)",
        "(-0.235486, 1.240883, -0.121123)",
        "(-0.235272, 1.243199, -0.114615)",
        "(-0.234635, 1.245988, -0.108630)",
        "(-0.233727, 1.249255, -0.103142)",
        "(-0.233727, 1.249255, -0.103142)",
        "(-0.232666, 1.255242, -0.095518)",
        "(-0.231967, 1.259686, -0.090954)",
        "(-0.231275, 1.264459, -0.086826)",
        "(-0.230579, 1.269353, -0.083124)",
        "(-0.230579, 1.269353, -0.083124)",
        "(-0.229748, 1.277567, -0.078459)",
        "(-0.229003, 1.283108, -0.075775)",
        "(-0.227959, 1.288847, -0.073411)",
        "(-0.227183, 1.294855, -0.071221)",
        "(-0.227183, 1.294855, -0.071221)",
        "(-0.226372, 1.304393, -0.068269)",
        "(-0.225463, 1.310921, -0.066545)",
        "(-0.224447, 1.317802, -0.065099)",
        "(-0.223455, 1.325036, -0.063895)",
        "(-0.223455, 1.325036, -0.063895)",
        "(-0.222835, 1.336500, -0.062208)",
        "(-0.222097, 1.344306, -0.061265)",
        "(-0.221278, 1.352288, -0.060530)",
        "(-0.220706, 1.360472, -0.059982)",
        "(-0.220706, 1.360472, -0.059982)",
        "(-0.220375, 1.373073, -0.059286)",
        "(-0.220158, 1.381493, -0.059031)",
        "(-0.219741, 1.389808, -0.058909)",
        "(-0.219730, 1.398141, -0.059167)",
        "(-0.219730, 1.398141, -0.059167)",
        "(-0.220184, 1.410354, -0.060023)",
        "(-0.220601, 1.418097, -0.060961)",
        "(-0.221331, 1.425688, -0.062525)",
        "(-0.222163, 1.432844, -0.064579)",
        "(-0.222163, 1.432844, -0.064579)",
        "(-0.222920, 1.442543, -0.068092)",
        "(-0.223481, 1.448475, -0.071002)",
        "(-0.223973, 1.453965, -0.074348)",
        "(-0.224350, 1.458982, -0.077980)",
        "(-0.224594, 1.461247, -0.079960)",
        "(-0.224978, 1.465670, -0.084128)",
        "(-0.225358, 1.469517, -0.088625)",
        "(-0.225589, 1.472747, -0.093591)",
        "(-0.225898, 1.475525, -0.098841)",
        "(-0.225898, 1.475525, -0.098841)",
        "(-0.226069, 1.478607, -0.107285)",
        "(-0.226006, 1.480136, -0.113129)",
        "(-0.225921, 1.481203, -0.119284)",
        "(-0.225852, 1.481786, -0.125653)",
        "(-0.225852, 1.481786, -0.125653)",
        "(-0.225658, 1.481758, -0.135396)",
        "(-0.225479, 1.481007, -0.141931)",
        "(-0.225204, 1.479601, -0.148471)",
        "(-0.224901, 1.477557, -0.155057)",
        "(-0.224901, 1.477557, -0.155057)",
        "(-0.224312, 1.473226, -0.164808)",
        "(-0.223792, 1.469652, -0.171165)",
        "(-0.223352, 1.465521, -0.177454)",
        "(-0.223092, 1.460865, -0.183564)",
        "(-0.223092, 1.460865, -0.183564)",
        "(-0.222349, 1.452834, -0.192346)",
        "(-0.221884, 1.447078, -0.198060)",
        "(-0.221485, 1.441003, -0.203516)",
        "(-0.221198, 1.434589, -0.208519)",
        "(-0.221198, 1.434589, -0.208519)",
        "(-0.221408, 1.424242, -0.215137)",
        "(-0.221755, 1.416804, -0.219026)",
        "(-0.222032, 1.408872, -0.222394)",
        "(-0.222241, 1.400236, -0.225485)",
        "(-0.222241, 1.400236, -0.225485)",
        "(-0.222952, 1.387421, -0.228933)",
        "(-0.223640, 1.378396, -0.230801)",
        "(-0.224152, 1.368971, -0.232378)",
        "(-0.224916, 1.359185, -0.233640)",
        "(-0.224916, 1.359185, -0.233640)",
        "(-0.226057, 1.344010, -0.234419)",
        "(-0.226654, 1.333736, -0.234370)",
        "(-0.227260, 1.323321, -0.233947)",
        "(-0.227719, 1.312746, -0.233101)",
        "(-0.227719, 1.312746, -0.233101)",
        "(-0.227939, 1.297200, -0.230967)",
        "(-0.228410, 1.287212, -0.228718)",
        "(-0.229092, 1.277522, -0.225832)",
        "(-0.229582, 1.268105, -0.222266)",
        "(-0.229582, 1.268105, -0.222266)",
        "(-0.230513, 1.255060, -0.215845)",
        "(-0.231482, 1.247360, -0.211030)",
        "(-0.232419, 1.240463, -0.205839)",
        "(-0.233113, 1.234027, -0.200219)",
        "(-0.233113, 1.234027, -0.200219)",
        "(-0.234496, 1.225993, -0.190995)",
        "(-0.235505, 1.221695, -0.184549)",
        "(-0.236584, 1.218159, -0.177837)",
        "(-0.237465, 1.215227, -0.170807)",
        "(-0.237834, 1.214126, -0.166914)",
        "(-0.238618, 1.211962, -0.159059)",
        "(-0.239629, 1.210746, -0.150765)",
        "(-0.240327, 1.210341, -0.142839)",
        "(-0.240781, 1.210883, -0.135476)",
        "(-0.240781, 1.210883, -0.135476)",
        "(-0.240954, 1.213248, -0.124854)",
        "(-0.241068, 1.216035, -0.117999)",
        "(-0.240860, 1.219525, -0.111614)",
        "(-0.240366, 1.223762, -0.105855)",
        "(-0.240366, 1.223762, -0.105855)",
        "(-0.239321, 1.231305, -0.097896)",
        "(-0.238763, 1.237308, -0.093134)",
        "(-0.238120, 1.243845, -0.088845)",
        "(-0.237254, 1.250813, -0.084847)",
        "(-0.237254, 1.250813, -0.084847)",
        "(-0.235960, 1.262343, -0.079574)",
        "(-0.235202, 1.270610, -0.076385)",
        "(-0.234177, 1.279173, -0.073373)",
        "(-0.232868, 1.288138, -0.070708)",
        "(-0.232868, 1.288138, -0.070708)",
        "(-0.230893, 1.302494, -0.067572)",
        "(-0.229740, 1.312464, -0.065829)",
        "(-0.228201, 1.322339, -0.064201)",
        "(-0.226199, 1.331999, -0.062795)",
        "(-0.226199, 1.331999, -0.062795)",
        "(-0.225661, 1.347544, -0.061594)",
        "(-0.225413, 1.357997, -0.061004)",
        "(-0.224639, 1.368182, -0.060470)",
        "(-0.224102, 1.378435, -0.060490)",
        "(-0.224102, 1.378435, -0.060490)",
        "(-0.224414, 1.393856, -0.061204)",
        "(-0.224467, 1.403734, -0.061930)",
        "(-0.224666, 1.413372, -0.063141)",
        "(-0.224985, 1.422633, -0.064637)",
        "(-0.224985, 1.422633, -0.064637)",
        "(-0.225849, 1.435724, -0.067694)",
        "(-0.226277, 1.443674, -0.070053)",
        "(-0.226699, 1.451080, -0.072773)",
        "(-0.227102, 1.457919, -0.075824)",
        "(-0.227102, 1.457919, -0.075824)",
        "(-0.227782, 1.466965, -0.080815)",
        "(-0.228118, 1.472267, -0.084551)",
        "(-0.228354, 1.476862, -0.088514)",
        "(-0.228523, 1.480739, -0.092705)",
        "(-0.228523, 1.480739, -0.092705)",
        "(-0.228463, 1.485443, -0.099563)",
        "(-0.228311, 1.487921, -0.104447)",
        "(-0.228259, 1.490005, -0.109749)",
        "(-0.228115, 1.491683, -0.115129)",
        "(-0.228115, 1.491683, -0.115129)",
        "(-0.227999, 1.493285, -0.123214)",
        "(-0.227765, 1.493821, -0.128891)",
        "(-0.227338, 1.493980, -0.134770)",
        "(-0.226715, 1.493691, -0.140770)",
        "(-0.226715, 1.493691, -0.140770)",
        "(-0.225780, 1.492596, -0.149873)",
        "(-0.225149, 1.491454, -0.156098)",
        "(-0.224605, 1.489967, -0.162207)",
        "(-0.224161, 1.488262, -0.168296)",
        "(-0.224161, 1.488262, -0.168296)",
        "(-0.223628, 1.485029, -0.177092)",
        "(-0.223267, 1.482261, -0.182767)",
        "(-0.222988, 1.478967, -0.188340)",
        "(-0.222816, 1.475131, -0.193769)",
        "(-0.222816, 1.475131, -0.193769)",
        "(-0.222617, 1.468176, -0.201462)",
        "(-0.222586, 1.462787, -0.206259)",
        "(-0.222331, 1.456896, -0.210865)",
        "(-0.222350, 1.450405, -0.215091)",
        "(-0.222350, 1.450405, -0.215091)",
        "(-0.222319, 1.439427, -0.220556)",
        "(-0.222802, 1.431370, -0.223576)",
        "(-0.223630, 1.422691, -0.225887)",
        "(-0.224841, 1.413536, -0.227492)",
        "(-0.224841, 1.413536, -0.227492)",
        "(-0.226442, 1.399323, -0.229624)",
        "(-0.227522, 1.389827, -0.230914)",
        "(-0.228185, 1.380270, -0.232131)",
        "(-0.228958, 1.370667, -0.233039)",
        "(-0.228958, 1.370667, -0.233039)",
        "(-0.230464, 1.356492, -0.233633)",
        "(-0.231556, 1.347150, -0.233362)",
        "(-0.232624, 1.337959, -0.232714)",
        "(-0.233881, 1.328804, -0.231540)",
        "(-0.233881, 1.328804, -0.231540)",
        "(-0.235865, 1.315208, -0.228583)",
        "(-0.237086, 1.306226, -0.225617)",
        "(-0.238313, 1.297478, -0.222189)",
        "(-0.239779, 1.288882, -0.218251)",
        "(-0.239779, 1.288882, -0.218251)",
        "(-0.241885, 1.275958, -0.211065)",
        "(-0.243919, 1.267548, -0.205375)",
        "(-0.246582, 1.259691, -0.199304)",
        "(-0.248656, 1.252110, -0.193305)",
        "(-0.248656, 1.252110, -0.193305)",
        "(-0.250920, 1.241426, -0.184096)",
        "(-0.251978, 1.234524, -0.177646)",
        "(-0.252473, 1.227975, -0.170965)",
        "(-0.252923, 1.222271, -0.164607)",
        "(-0.252923, 1.222271, -0.164607)",
        "(-0.252654, 1.215567, -0.155464)",
        "(-0.252271, 1.212303, -0.149257)",
        "(-0.251916, 1.210062, -0.142781)",
        "(-0.251258, 1.208756, -0.136399)",
        "(-0.251258, 1.208756, -0.136399)",
        "(-0.250231, 1.209003, -0.127160)",
        "(-0.249354, 1.210467, -0.121256)",
        "(-0.248294, 1.212821, -0.115502)",
        "(-0.247227, 1.216126, -0.110106)",
        "(-0.247227, 1.216126, -0.110106)",
        "(-0.245345, 1.222914, -0.102827)",
        "(-0.243535, 1.228191, -0.098432)",
        "(-0.242206, 1.234297, -0.094409)",
        "(-0.240883, 1.240964, -0.090669)",
        "(-0.240085, 1.244402, -0.088810)",
        "(-0.240085, 1.244402, -0.088810)",
        "(-0.236577, 1.258872, -0.081963)",
        "(-0.235265, 1.266762, -0.078814)",
        "(-0.233864, 1.275084, -0.075851)",
        "(-0.233864, 1.275084, -0.075851)",
        "(-0.231384, 1.288371, -0.071950)",
        "(-0.230169, 1.298034, -0.069682)",
        "(-0.228974, 1.308255, -0.067677)",
        "(-0.228290, 1.318288, -0.066215)",
        "(-0.228290, 1.318288, -0.066215)",
        "(-0.226727, 1.333469, -0.064074)",
        "(-0.226068, 1.343684, -0.062859)",
        "(-0.225427, 1.353969, -0.062216)",
        "(-0.224434, 1.363968, -0.061745)",
        "(-0.224434, 1.363968, -0.061745)",
        "(-0.223647, 1.378721, -0.061799)",
        "(-0.223606, 1.388277, -0.062302)",
        "(-0.223258, 1.397328, -0.063129)",
        "(-0.222569, 1.405929, -0.064391)",
        "(-0.222569, 1.405929, -0.064391)",
        "(-0.222283, 1.418346, -0.067240)",
        "(-0.222125, 1.425937, -0.069482)",
        "(-0.222203, 1.433047, -0.071964)",
        "(-0.222411, 1.439693, -0.074986)",
        "(-0.222411, 1.439693, -0.074986)",
        "(-0.222473, 1.448478, -0.080388)",
        "(-0.222742, 1.453592, -0.084517)",
        "(-0.222847, 1.457957, -0.088963)",
        "(-0.222873, 1.461642, -0.093795)",
        "(-0.222873, 1.461642, -0.093795)",
        "(-0.222987, 1.465951, -0.101782)",
        "(-0.223004, 1.468184, -0.107569)",
        "(-0.222780, 1.469827, -0.113662)",
        "(-0.222674, 1.471031, -0.120103)",
        "(-0.222674, 1.471031, -0.120103)",
        "(-0.222466, 1.471829, -0.130043)",
        "(-0.222332, 1.471688, -0.136860)",
        "(-0.222166, 1.470984, -0.143681)",
        "(-0.221971, 1.469753, -0.150568)",
        "(-0.221971, 1.469753, -0.150568)",
        "(-0.222027, 1.466760, -0.160761)",
        "(-0.221809, 1.463903, -0.167346)",
        "(-0.221598, 1.460543, -0.173793)",
        "(-0.221324, 1.456587, -0.180029)",
        "(-0.221324, 1.456587, -0.180029)",
        "(-0.220864, 1.449429, -0.188771)",
        "(-0.220593, 1.444029, -0.194270)",
        "(-0.220490, 1.438202, -0.199433)",
        "(-0.220502, 1.431974, -0.204264)",
        "(-0.220502, 1.431974, -0.204264)",
        "(-0.220697, 1.421775, -0.210461)",
        "(-0.221625, 1.414534, -0.213869)",
        "(-0.222447, 1.406757, -0.216689)",
        "(-0.223050, 1.398375, -0.219150)",
        "(-0.223050, 1.398375, -0.219150)",
        "(-0.224155, 1.384955, -0.222156)",
        "(-0.225311, 1.375632, -0.223834)",
        "(-0.226307, 1.365978, -0.225606)",
        "(-0.227086, 1.356029, -0.227222)",
        "(-0.227086, 1.356029, -0.227222)",
        "(-0.227912, 1.340548, -0.228725)",
        "(-0.229078, 1.330335, -0.228756)",
        "(-0.230655, 1.320438, -0.228236)",
        "(-0.232181, 1.310736, -0.227463)",
        "(-0.232181, 1.310736, -0.227463)",
        "(-0.234722, 1.296758, -0.224827)",
        "(-0.236430, 1.287973, -0.222000)",
        "(-0.238249, 1.279710, -0.218599)",
        "(-0.240182, 1.271990, -0.214645)",
        "(-0.240182, 1.271990, -0.214645)",
        "(-0.242840, 1.261002, -0.207010)",
        "(-0.244596, 1.254233, -0.201321)",
        "(-0.246162, 1.247887, -0.195614)",
        "(-0.247694, 1.241903, -0.189553)",
        "(-0.247694, 1.241903, -0.189553)",
        "(-0.249647, 1.233598, -0.179219)",
        "(-0.250949, 1.228626, -0.171909)",
        "(-0.251911, 1.223895, -0.164472)",
        "(-0.252637, 1.219506, -0.156914)",
        "(-0.252637, 1.219506, -0.156914)",
        "(-0.253891, 1.214156, -0.145422)",
        "(-0.254242, 1.211524, -0.137846)",
        "(-0.254319, 1.209524, -0.130715)",
        "(-0.254630, 1.208255, -0.123759)",
        "(-0.254630, 1.208255, -0.123759)",
        "(-0.254682, 1.207624, -0.113889)",
        "(-0.254780, 1.207986, -0.107413)",
        "(-0.254750, 1.208992, -0.101065)",
        "(-0.254727, 1.210690, -0.095004)",
        "(-0.254727, 1.210690, -0.095004)",
        "(-0.254310, 1.214695, -0.087263)",
        "(-0.253536, 1.218185, -0.083035)",
        "(-0.252311, 1.222299, -0.079344)",
        "(-0.251053, 1.227051, -0.075710)",
        "(-0.251053, 1.227051, -0.075710)",
        "(-0.249097, 1.235095, -0.070545)",
        "(-0.247693, 1.240899, -0.067439)",
        "(-0.246163, 1.247147, -0.064583)",
        "(-0.244583, 1.253754, -0.061816)",
        "(-0.244583, 1.253754, -0.061816)",
        "(-0.242493, 1.264619, -0.057870)",
        "(-0.240554, 1.272013, -0.055269)",
        "(-0.238258, 1.279624, -0.052986)",
        "(-0.236375, 1.288046, -0.051295)",
        "(-0.236375, 1.288046, -0.051295)",
        "(-0.232940, 1.301272, -0.049070)",
        "(-0.230335, 1.310366, -0.048145)",
        "(-0.228175, 1.319658, -0.047516)",
        "(-0.228175, 1.319658, -0.047516)",
        "(-0.226757, 1.329183, -0.047262)",
        "(-0.224713, 1.343484, -0.047357)",
        "(-0.223298, 1.353004, -0.047796)",
        "(-0.221993, 1.362705, -0.048667)",
        "(-0.221008, 1.372430, -0.050046)",
        "(-0.221008, 1.372430, -0.050046)",
        "(-0.219454, 1.386685, -0.052711)",
        "(-0.218272, 1.395873, -0.054939)",
        "(-0.217239, 1.404825, -0.057613)",
        "(-0.216459, 1.413434, -0.060622)",
        "(-0.216459, 1.413434, -0.060622)",
        "(-0.215514, 1.425507, -0.065694)",
        "(-0.215117, 1.433046, -0.069651)",
        "(-0.214898, 1.440130, -0.073951)",
        "(-0.214644, 1.446618, -0.078544)",
        "(-0.214644, 1.446618, -0.078544)",
        "(-0.214486, 1.455261, -0.085984)",
        "(-0.214599, 1.460374, -0.091142)",
        "(-0.214921, 1.464744, -0.096626)",
        "(-0.215213, 1.468592, -0.102247)",
        "(-0.215213, 1.468592, -0.102247)",
        "(-0.215828, 1.472795, -0.111006)",
        "(-0.216224, 1.474890, -0.117250)",
        "(-0.216376, 1.476238, -0.123709)",
        "(-0.216600, 1.476928, -0.130290)",
        "(-0.216600, 1.476928, -0.130290)",
        "(-0.217066, 1.476445, -0.140307)",
        "(-0.217228, 1.475338, -0.147187)",
        "(-0.217189, 1.473416, -0.154160)",
        "(-0.217315, 1.470977, -0.161151)",
        "(-0.217315, 1.470977, -0.161151)",
        "(-0.217761, 1.465945, -0.171644)",
        "(-0.218123, 1.461773, -0.178441)",
        "(-0.218511, 1.456917, -0.185185)",
        "(-0.218631, 1.451408, -0.191888)",
        "(-0.218631, 1.451408, -0.191888)",
        "(-0.219108, 1.441800, -0.201443)",
        "(-0.219560, 1.434588, -0.207277)",
        "(-0.219785, 1.426530, -0.212562)",
        "(-0.219923, 1.417743, -0.217329)",
        "(-0.219923, 1.417743, -0.217329)",
        "(-0.220011, 1.403520, -0.223443)",
        "(-0.219901, 1.393532, -0.226756)",
        "(-0.219367, 1.383286, -0.229697)",
        "(-0.218964, 1.372826, -0.231992)",
        "(-0.218964, 1.372826, -0.231992)",
        "(-0.219108, 1.357485, -0.234101)",
        "(-0.219196, 1.346965, -0.234484)",
        "(-0.219674, 1.337144, -0.234195)",
        "(-0.220294, 1.327738, -0.233191)",
        "(-0.220294, 1.327738, -0.233191)",
        "(-0.221531, 1.313550, -0.230160)",
        "(-0.222828, 1.304222, -0.227349)",
        "(-0.224256, 1.295340, -0.224046)",
        "(-0.225480, 1.286817, -0.220353)",
        "(-0.225480, 1.286817, -0.220353)",
        "(-0.227285, 1.274862, -0.214323)",
        "(-0.228232, 1.267455, -0.210089)",
        "(-0.229229, 1.260605, -0.205439)",
        "(-0.230689, 1.254564, -0.200146)",
        "(-0.230689, 1.254564, -0.200146)",
        "(-0.232337, 1.246170, -0.191785)",
        "(-0.233083, 1.241264, -0.186066)",
        "(-0.233680, 1.236876, -0.180041)",
        "(-0.234311, 1.233028, -0.173294)",
        "(-0.234311, 1.233028, -0.173294)",
        "(-0.235281, 1.228501, -0.161925)",
        "(-0.235774, 1.226656, -0.154308)",
        "(-0.236073, 1.225663, -0.146672)",
        "(-0.236235, 1.225501, -0.138928)",
        "(-0.236235, 1.225501, -0.138928)",
        "(-0.236376, 1.227103, -0.127560)",
        "(-0.236295, 1.229201, -0.120193)",
        "(-0.235950, 1.232129, -0.113083)",
        "(-0.235519, 1.235946, -0.106218)",
        "(-0.235328, 1.238358, -0.102940)",
        "(-0.234732, 1.243258, -0.096750)",
        "(-0.233942, 1.248858, -0.091101)",
        "(-0.232911, 1.254927, -0.085887)",
        "(-0.231866, 1.261500, -0.081051)",
        "(-0.231866, 1.261500, -0.081051)",
        "(-0.229997, 1.271926, -0.074553)",
        "(-0.228582, 1.279171, -0.070758)",
        "(-0.227342, 1.286758, -0.067312)",
        "(-0.226071, 1.294532, -0.064169)",
        "(-0.226071, 1.294532, -0.064169)",
        "(-0.223828, 1.306321, -0.060294)",
        "(-0.222117, 1.314078, -0.058169)",
        "(-0.220824, 1.322153, -0.056463)",
        "(-0.219741, 1.330447, -0.055255)",
        "(-0.219741, 1.330447, -0.055255)",
        "(-0.217526, 1.343014, -0.054149)",
        "(-0.215662, 1.351621, -0.054069)",
        "(-0.214415, 1.360756, -0.054827)",
        "(-0.213750, 1.370128, -0.056040)",
        "(-0.213750, 1.370128, -0.056040)",
        "(-0.212750, 1.383821, -0.058409)",
        "(-0.211923, 1.392686, -0.060376)",
        "(-0.211851, 1.401642, -0.062844)",
        "(-0.212100, 1.410306, -0.065794)",
        "(-0.212100, 1.410306, -0.065794)",
        "(-0.212418, 1.422185, -0.070600)",
        "(-0.212947, 1.429584, -0.074406)",
        "(-0.213623, 1.436476, -0.078645)",
        "(-0.214384, 1.442788, -0.083184)",
        "(-0.214384, 1.442788, -0.083184)",
        "(-0.215444, 1.451139, -0.090588)",
        "(-0.215991, 1.455886, -0.096119)",
        "(-0.216675, 1.460046, -0.101916)",
        "(-0.217536, 1.463497, -0.107873)",
        "(-0.217536, 1.463497, -0.107873)",
        "(-0.219355, 1.467230, -0.116901)",
        "(-0.220614, 1.468743, -0.123009)",
        "(-0.221562, 1.469584, -0.129319)",
        "(-0.222153, 1.469860, -0.136002)",
        "(-0.222153, 1.469860, -0.136002)",
        "(-0.223235, 1.469270, -0.146342)",
        "(-0.223962, 1.468201, -0.153406)",
        "(-0.224692, 1.466505, -0.160433)",
        "(-0.225384, 1.464103, -0.167535)",
        "(-0.225384, 1.464103, -0.167535)",
        "(-0.226194, 1.459143, -0.178174)",
        "(-0.226669, 1.455004, -0.185351)",
        "(-0.227317, 1.450583, -0.191776)",
        "(-0.228092, 1.445592, -0.197969)",
        "(-0.228092, 1.445592, -0.197969)",
        "(-0.228727, 1.437181, -0.206709)",
        "(-0.229025, 1.431137, -0.212073)",
        "(-0.229467, 1.424986, -0.217102)",
        "(-0.229990, 1.418646, -0.221501)",
        "(-0.229990, 1.418646, -0.221501)",
        "(-0.230984, 1.408184, -0.226598)",
        "(-0.231682, 1.400671, -0.229122)",
        "(-0.232443, 1.392804, -0.230939)",
        "(-0.233093, 1.384571, -0.232459)",
        "(-0.233093, 1.384571, -0.232459)",
        "(-0.233568, 1.371591, -0.234133)",
        "(-0.233824, 1.362669, -0.234776)",
        "(-0.234188, 1.353616, -0.235082)",
        "(-0.234968, 1.344763, -0.234803)",
        "(-0.234968, 1.344763, -0.234803)",
        "(-0.235928, 1.331439, -0.233366)",
        "(-0.236631, 1.322649, -0.231937)",
        "(-0.237017, 1.313816, -0.230406)",
        "(-0.237595, 1.305276, -0.228528)",
        "(-0.237595, 1.305276, -0.228528)",
        "(-0.238725, 1.293040, -0.224973)",
        "(-0.239029, 1.285051, -0.222223)",
        "(-0.239222, 1.277377, -0.219322)",
        "(-0.239365, 1.270234, -0.216535)",
        "(-0.239365, 1.270234, -0.216535)",
        "(-0.240275, 1.260680, -0.212243)",
        "(-0.240791, 1.254854, -0.209031)",
        "(-0.240821, 1.249191, -0.205464)",
        "(-0.240601, 1.243612, -0.201311)",
        "(-0.240601, 1.243612, -0.201311)",
        "(-0.240349, 1.235911, -0.194024)",
        "(-0.240313, 1.231291, -0.188513)",
        "(-0.240106, 1.227085, -0.182727)",
        "(-0.239906, 1.223400, -0.176575)",
        "(-0.239906, 1.223400, -0.176575)",
        "(-0.239964, 1.219157, -0.166690)",
        "(-0.239923, 1.217083, -0.159813)",
        "(-0.239854, 1.215860, -0.153169)",
        "(-0.239602, 1.215391, -0.146704)",
        "(-0.239602, 1.215391, -0.146704)",
        "(-0.239046, 1.215989, -0.137051)",
        "(-0.238882, 1.217285, -0.130848)",
        "(-0.238529, 1.219308, -0.124990)",
        "(-0.238025, 1.221801, -0.119374)",
        "(-0.238025, 1.221801, -0.119374)",
        "(-0.237431, 1.226784, -0.111315)",
        "(-0.237175, 1.230837, -0.106144)",
        "(-0.236776, 1.235323, -0.101370)",
        "(-0.236260, 1.240292, -0.097030)",
        "(-0.236260, 1.240292, -0.097030)",
        "(-0.235440, 1.248471, -0.091231)",
        "(-0.234542, 1.254065, -0.087878)",
        "(-0.233194, 1.259703, -0.084853)",
        "(-0.233194, 1.259703, -0.084853)",
        "(-0.232428, 1.265808, -0.082080)",
        "(-0.231523, 1.275555, -0.078473)",
        "(-0.230341, 1.282302, -0.076410)",
        "(-0.228914, 1.289381, -0.074592)",
        "(-0.227553, 1.296817, -0.072765)",
        "(-0.227553, 1.296817, -0.072765)",
        "(-0.225479, 1.308487, -0.070008)",
        "(-0.224185, 1.316738, -0.068543)",
        "(-0.222894, 1.325355, -0.067248)",
        "(-0.221690, 1.334152, -0.066199)",
        "(-0.221690, 1.334152, -0.066199)",
        "(-0.220034, 1.347732, -0.065200)",
        "(-0.219105, 1.356921, -0.064929)",
        "(-0.218733, 1.366248, -0.065258)",
        "(-0.218954, 1.375589, -0.066081)",
        "(-0.218954, 1.375589, -0.066081)",
        "(-0.218715, 1.389523, -0.068058)",
        "(-0.218533, 1.398053, -0.069780)",
        "(-0.219161, 1.406475, -0.072097)",
        "(-0.219972, 1.414716, -0.074735)",
        "(-0.219972, 1.414716, -0.074735)",
        "(-0.221001, 1.426240, -0.078992)",
        "(-0.221672, 1.433327, -0.082313)",
        "(-0.222830, 1.439946, -0.085987)",
        "(-0.224072, 1.445919, -0.090014)",
        "(-0.224072, 1.445919, -0.090014)",
        "(-0.225641, 1.453517, -0.096518)",
        "(-0.226775, 1.457747, -0.101213)",
        "(-0.227848, 1.461204, -0.106166)",
        "(-0.228731, 1.463853, -0.111412)",
        "(-0.228731, 1.463853, -0.111412)",
        "(-0.229572, 1.466141, -0.119764)",
        "(-0.229903, 1.466677, -0.125699)",
        "(-0.230206, 1.466436, -0.131817)",
        "(-0.230546, 1.465478, -0.138052)",
        "(-0.230546, 1.465478, -0.138052)",
        "(-0.230553, 1.462720, -0.147750)",
        "(-0.230479, 1.460170, -0.154474)",
        "(-0.230744, 1.457124, -0.161180)",
        "(-0.230937, 1.453433, -0.167773)",
        "(-0.230937, 1.453433, -0.167773)",
        "(-0.230954, 1.446804, -0.177532)",
        "(-0.230825, 1.441791, -0.184055)",
        "(-0.230539, 1.436248, -0.190586)",
        "(-0.230219, 1.430302, -0.197040)",
        "(-0.230219, 1.430302, -0.197040)",
        "(-0.229248, 1.420463, -0.206309)",
        "(-0.229194, 1.413726, -0.212197)",
        "(-0.229484, 1.406963, -0.217689)",
        "(-0.229588, 1.399888, -0.222459)",
        "(-0.229588, 1.399888, -0.222459)",
        "(-0.229981, 1.388722, -0.228430)",
        "(-0.230405, 1.380965, -0.231654)",
        "(-0.230447, 1.372944, -0.234229)",
        "(-0.230541, 1.364771, -0.236229)",
        "(-0.230541, 1.364771, -0.236229)",
        "(-0.231410, 1.352634, -0.237917)",
        "(-0.232038, 1.344474, -0.238232)",
        "(-0.232652, 1.336122, -0.237875)",
        "(-0.233115, 1.327675, -0.237164)",
        "(-0.233115, 1.327675, -0.237164)",
        "(-0.234562, 1.314991, -0.234276)",
        "(-0.235278, 1.306187, -0.231712)",
        "(-0.235844, 1.297299, -0.228751)",
        "(-0.236184, 1.288390, -0.225381)",
        "(-0.236184, 1.288390, -0.225381)",
        "(-0.236895, 1.275085, -0.219187)",
        "(-0.237274, 1.266338, -0.214653)",
        "(-0.237214, 1.257858, -0.210062)",
        "(-0.236710, 1.249747, -0.205360)",
        "(-0.236710, 1.249747, -0.205360)",
        "(-0.235543, 1.238510, -0.197319)",
        "(-0.234708, 1.232016, -0.191769)",
        "(-0.233823, 1.226588, -0.185938)",
        "(-0.233003, 1.222151, -0.179787)",
        "(-0.233003, 1.222151, -0.179787)",
        "(-0.231978, 1.217452, -0.170004)",
        "(-0.231492, 1.215785, -0.163314)",
        "(-0.230988, 1.215157, -0.156598)",
        "(-0.230587, 1.215499, -0.149662)",
        "(-0.230587, 1.215499, -0.149662)",
        "(-0.230396, 1.217817, -0.138831)",
        "(-0.230433, 1.220478, -0.131789)",
        "(-0.230366, 1.223841, -0.124796)",
        "(-0.230369, 1.227934, -0.117860)",
        "(-0.230369, 1.227934, -0.117860)",
        "(-0.230669, 1.235354, -0.107923)",
        "(-0.230782, 1.240735, -0.101612)",
        "(-0.230767, 1.246517, -0.095705)",
        "(-0.230755, 1.253022, -0.090109)",
        "(-0.230755, 1.253022, -0.090109)",
        "(-0.230605, 1.262855, -0.082955)",
        "(-0.230542, 1.269736, -0.078290)",
        "(-0.230276, 1.276769, -0.073681)",
        "(-0.229934, 1.284204, -0.069243)",
        "(-0.229934, 1.284204, -0.069243)",
        "(-0.229529, 1.296211, -0.063595)",
        "(-0.229274, 1.304830, -0.060474)",
        "(-0.228933, 1.313776, -0.057834)",
        "(-0.228195, 1.322932, -0.055660)",
        "(-0.228195, 1.322932, -0.055660)",
        "(-0.227078, 1.337237, -0.053167)",
        "(-0.227100, 1.347221, -0.052030)",
        "(-0.226956, 1.357068, -0.051030)",
        "(-0.226630, 1.366908, -0.050477)",
        "(-0.226630, 1.366908, -0.050477)",
        "(-0.226555, 1.381921, -0.051080)",
        "(-0.226770, 1.391694, -0.052116)",
        "(-0.226868, 1.400905, -0.053443)",
        "(-0.226749, 1.409551, -0.055135)",
        "(-0.226749, 1.409551, -0.055135)",
        "(-0.227164, 1.421589, -0.058676)",
        "(-0.227340, 1.428657, -0.061420)",
        "(-0.227340, 1.428657, -0.061420)",
        "(-0.227223, 1.440208, -0.067672)",
        "(-0.227223, 1.440208, -0.067672)",
        "(-0.227075, 1.446916, -0.073457)",
        "(-0.226664, 1.450384, -0.077674)",
        "(-0.226234, 1.453142, -0.082229)",
        "(-0.225857, 1.455338, -0.087320)",
        "(-0.225857, 1.455338, -0.087320)",
        "(-0.225033, 1.457290, -0.095555)",
        "(-0.224311, 1.457884, -0.101506)",
        "(-0.223387, 1.457900, -0.107659)",
        "(-0.222283, 1.457554, -0.114059)",
        "(-0.222283, 1.457554, -0.114059)",
        "(-0.220573, 1.456622, -0.123923)",
        "(-0.219389, 1.455724, -0.130514)",
        "(-0.218199, 1.454519, -0.137006)",
        "(-0.217177, 1.453094, -0.143397)",
        "(-0.217177, 1.453094, -0.143397)",
        "(-0.215887, 1.450301, -0.152752)",
        "(-0.215238, 1.448047, -0.158889)",
        "(-0.214734, 1.445400, -0.164785)",
        "(-0.214443, 1.442490, -0.170507)",
        "(-0.214443, 1.442490, -0.170507)",
        "(-0.214172, 1.437395, -0.178792)",
        "(-0.213950, 1.433605, -0.184134)",
        "(-0.213975, 1.429649, -0.189374)",
        "(-0.214177, 1.425295, -0.194202)",
        "(-0.214177, 1.425295, -0.194202)",
        "(-0.215063, 1.417884, -0.200154)",
        "(-0.215746, 1.412413, -0.203599)",
        "(-0.216318, 1.406413, -0.206585)",
        "(-0.216736, 1.400142, -0.209261)",
        "(-0.216736, 1.400142, -0.209261)",
        "(-0.217524, 1.390036, -0.212286)",
        "(-0.218245, 1.382910, -0.213682)",
        "(-0.218776, 1.375262, -0.214609)",
        "(-0.218882, 1.367032, -0.215358)",
        "(-0.218882, 1.367032, -0.215358)",
        "(-0.218598, 1.354350, -0.216460)",
        "(-0.218720, 1.346093, -0.216744)",
        "(-0.219190, 1.337949, -0.216373)",
        "(-0.219682, 1.329876, -0.215488)",
        "(-0.219682, 1.329876, -0.215488)",
        "(-0.219930, 1.317726, -0.213231)",
        "(-0.219838, 1.309530, -0.211393)",
        "(-0.220025, 1.301410, -0.209246)",
        "(-0.220267, 1.293355, -0.206870)",
        "(-0.220267, 1.293355, -0.206870)",
        "(-0.220071, 1.281156, -0.202580)",
        "(-0.220041, 1.273270, -0.199265)",
        "(-0.220416, 1.265872, -0.195471)",
        "(-0.220878, 1.258855, -0.191372)",
        "(-0.220878, 1.258855, -0.191372)",
        "(-0.221665, 1.248897, -0.184635)",
        "(-0.222630, 1.243261, -0.179568)",
        "(-0.223762, 1.238088, -0.173721)",
        "(-0.224693, 1.233346, -0.167529)",
        "(-0.224693, 1.233346, -0.167529)",
        "(-0.225846, 1.227510, -0.158000)",
        "(-0.226674, 1.224488, -0.151344)",
        "(-0.227549, 1.222381, -0.144477)",
        "(-0.228257, 1.221113, -0.137527)",
        "(-0.228257, 1.221113, -0.137527)",
        "(-0.228873, 1.220958, -0.127202)",
        "(-0.229280, 1.221974, -0.120158)",
        "(-0.229559, 1.223774, -0.112992)",
        "(-0.229782, 1.226414, -0.106168)",
        "(-0.229782, 1.226414, -0.106168)",
        "(-0.229444, 1.231769, -0.096691)",
        "(-0.229022, 1.236257, -0.090633)",
        "(-0.228626, 1.241593, -0.084826)",
        "(-0.228172, 1.247763, -0.079391)",
        "(-0.228172, 1.247763, -0.079391)",
        "(-0.227148, 1.258137, -0.072109)",
        "(-0.226468, 1.265633, -0.067762)",
        "(-0.225754, 1.273474, -0.063749)",
        "(-0.225074, 1.281711, -0.060262)",
        "(-0.225074, 1.281711, -0.060262)",
        "(-0.223645, 1.294365, -0.055818)",
        "(-0.222273, 1.302952, -0.053261)",
        "(-0.221242, 1.312057, -0.051271)",
        "(-0.220309, 1.321411, -0.049681)",
        "(-0.220309, 1.321411, -0.049681)",
        "(-0.218105, 1.335274, -0.047735)",
        "(-0.216951, 1.344820, -0.047141)",
        "(-0.216027, 1.354430, -0.046987)",
        "(-0.215175, 1.363871, -0.047252)",
        "(-0.215175, 1.363871, -0.047252)",
        "(-0.214269, 1.377964, -0.048601)",
        "(-0.213772, 1.387229, -0.050191)",
        "(-0.213388, 1.396276, -0.052161)",
        "(-0.213320, 1.405031, -0.054508)",
        "(-0.213320, 1.405031, -0.054508)",
        "(-0.213575, 1.417565, -0.059027)",
        "(-0.213635, 1.425355, -0.062512)",
        "(-0.213743, 1.432434, -0.066354)",
        "(-0.214226, 1.439143, -0.070626)",
        "(-0.214226, 1.439143, -0.070626)",
        "(-0.214890, 1.447551, -0.077732)",
        "(-0.215174, 1.452066, -0.082844)",
        "(-0.215454, 1.455675, -0.088384)",
        "(-0.215606, 1.458242, -0.094087)",
        "(-0.215606, 1.458242, -0.094087)",
        "(-0.215767, 1.460461, -0.103346)",
        "(-0.215779, 1.461052, -0.109935)",
        "(-0.215646, 1.460635, -0.116734)",
        "(-0.215507, 1.459705, -0.123802)",
        "(-0.215507, 1.459705, -0.123802)",
        "(-0.215274, 1.456891, -0.134750)",
        "(-0.215320, 1.454216, -0.142045)",
        "(-0.215268, 1.450897, -0.149068)",
        "(-0.215069, 1.446912, -0.155860)",
        "(-0.215069, 1.446912, -0.155860)",
        "(-0.214825, 1.439843, -0.165485)",
        "(-0.214616, 1.434331, -0.171392)",
        "(-0.214455, 1.428416, -0.176908)",
        "(-0.214446, 1.422180, -0.181923)",
        "(-0.214446, 1.422180, -0.181923)",
        "(-0.214682, 1.412405, -0.188382)",
        "(-0.214953, 1.405702, -0.192108)",
        "(-0.215287, 1.398778, -0.195243)",
        "(-0.215569, 1.391657, -0.197929)",
        "(-0.215569, 1.391657, -0.197929)",
        "(-0.216114, 1.380620, -0.201050)",
        "(-0.216674, 1.373173, -0.202686)",
        "(-0.217150, 1.365526, -0.203835)",
        "(-0.217486, 1.357605, -0.204610)",
        "(-0.217486, 1.357605, -0.204610)",
        "(-0.218178, 1.346763, -0.205008)",
        "(-0.218782, 1.339365, -0.204747)",
        "(-0.219553, 1.331849, -0.203997)",
        "(-0.220148, 1.324273, -0.202861)",
        "(-0.220148, 1.324273, -0.202861)",
        "(-0.220838, 1.312805, -0.200386)",
        "(-0.221597, 1.305385, -0.198254)",
        "(-0.222355, 1.298124, -0.195792)",
        "(-0.222982, 1.290924, -0.192679)",
        "(-0.222982, 1.290924, -0.192679)",
        "(-0.224413, 1.280574, -0.187072)",
        "(-0.225527, 1.274250, -0.183008)",
        "(-0.226402, 1.268101, -0.178595)",
        "(-0.227051, 1.262074, -0.173801)",
        "(-0.227051, 1.262074, -0.173801)",
        "(-0.228336, 1.254020, -0.166075)",
        "(-0.229079, 1.249110, -0.160436)",
        "(-0.229361, 1.244425, -0.154598)",
        "(-0.229701, 1.240346, -0.148660)",
        "(-0.229701, 1.240346, -0.148660)",
        "(-0.230484, 1.235641, -0.139339)",
        "(-0.230737, 1.233200, -0.132781)",
        "(-0.231016, 1.231761, -0.126354)",
        "(-0.231286, 1.231360, -0.120187)",
        "(-0.231286, 1.231360, -0.120187)",
        "(-0.231498, 1.232717, -0.111276)",
        "(-0.231517, 1.234784, -0.105525)",
        "(-0.231446, 1.237705, -0.100050)",
        "(-0.231110, 1.241410, -0.094951)",
        "(-0.231110, 1.241410, -0.094951)",
        "(-0.229986, 1.248254, -0.087910)",
        "(-0.229028, 1.253600, -0.083506)",
        "(-0.228156, 1.259526, -0.079236)",
        "(-0.227354, 1.266102, -0.075195)",
        "(-0.227354, 1.266102, -0.075195)",
        "(-0.225797, 1.276734, -0.069669)",
        "(-0.224957, 1.284409, -0.066355)",
        "(-0.224349, 1.292810, -0.063621)",
        "(-0.223431, 1.301375, -0.061152)",
        "(-0.223431, 1.301375, -0.061152)",
        "(-0.221783, 1.314538, -0.058090)",
        "(-0.221323, 1.323859, -0.056489)",
        "(-0.220716, 1.333131, -0.054916)",
        "(-0.219807, 1.342407, -0.053662)",
        "(-0.219807, 1.342407, -0.053662)",
        "(-0.218885, 1.356713, -0.052795)",
        "(-0.218593, 1.366308, -0.052658)",
        "(-0.218026, 1.375647, -0.052900)",
        "(-0.216972, 1.384694, -0.053757)",
        "(-0.216972, 1.384694, -0.053757)",
        "(-0.215763, 1.397835, -0.056344)",
        "(-0.215364, 1.406197, -0.058810)",
        "(-0.214999, 1.413930, -0.061856)",
        "(-0.214999, 1.413930, -0.061856)",
        "(-0.214541, 1.420988, -0.065646)",
        "(-0.214190, 1.430405, -0.072661)",
        "(-0.213884, 1.435669, -0.078075)",
        "(-0.213511, 1.440081, -0.084008)",
        "(-0.213118, 1.443688, -0.090400)",
        "(-0.213118, 1.443688, -0.090400)",
        "(-0.212440, 1.447783, -0.100816)",
        "(-0.211789, 1.449586, -0.108151)",
        "(-0.211104, 1.450678, -0.115699)",
        "(-0.210573, 1.451061, -0.123410)",
        "(-0.210573, 1.451061, -0.123410)",
        "(-0.210012, 1.450250, -0.135147)",
        "(-0.209800, 1.448762, -0.142831)",
        "(-0.209716, 1.446629, -0.150421)",
        "(-0.209483, 1.443856, -0.157785)",
        "(-0.209483, 1.443856, -0.157785)",
        "(-0.209395, 1.438444, -0.168275)",
        "(-0.209159, 1.433867, -0.174767)",
        "(-0.208759, 1.428694, -0.180808)",
        "(-0.208542, 1.422994, -0.186674)",
        "(-0.208542, 1.422994, -0.186674)",
        "(-0.208622, 1.414444, -0.194214)",
        "(-0.208981, 1.408299, -0.198873)",
        "(-0.209369, 1.401780, -0.203161)",
        "(-0.209915, 1.394907, -0.207021)",
        "(-0.209915, 1.394907, -0.207021)",
        "(-0.210942, 1.383935, -0.212034)",
        "(-0.211707, 1.376141, -0.214683)",
        "(-0.212686, 1.368175, -0.216841)",
        "(-0.213694, 1.360004, -0.218478)",
        "(-0.213694, 1.360004, -0.218478)",
        "(-0.215040, 1.347114, -0.219821)",
        "(-0.215916, 1.338253, -0.220165)",
        "(-0.216783, 1.328980, -0.219860)",
        "(-0.217913, 1.319421, -0.218887)",
        "(-0.217913, 1.319421, -0.218887)",
        "(-0.219815, 1.304923, -0.216224)",
        "(-0.221328, 1.295358, -0.213816)",
        "(-0.222851, 1.285980, -0.211077)",
        "(-0.224231, 1.276790, -0.207852)",
        "(-0.224231, 1.276790, -0.207852)",
        "(-0.226454, 1.263678, -0.202264)",
        "(-0.228041, 1.255480, -0.197965)",
        "(-0.229447, 1.247724, -0.193427)",
        "(-0.230552, 1.240336, -0.188668)",
        "(-0.230552, 1.240336, -0.188668)",
        "(-0.232078, 1.230232, -0.180669)",
        "(-0.232906, 1.224132, -0.174828)",
        "(-0.233634, 1.218736, -0.168918)",
        "(-0.234094, 1.214044, -0.162957)",
        "(-0.234094, 1.214044, -0.162957)",
        "(-0.234934, 1.208746, -0.153265)",
        "(-0.235684, 1.206294, -0.146152)",
        "(-0.236388, 1.204564, -0.138596)",
        "(-0.237008, 1.203622, -0.130961)",
        "(-0.237008, 1.203622, -0.130961)",
        "(-0.237818, 1.204193, -0.119686)",
        "(-0.238261, 1.205805, -0.112143)",
        "(-0.238586, 1.208453, -0.104678)",
        "(-0.238787, 1.212284, -0.097423)",
        "(-0.238787, 1.212284, -0.097423)",
        "(-0.239033, 1.219664, -0.086918)",
        "(-0.238984, 1.225646, -0.080366)",
        "(-0.238643, 1.232454, -0.074384)",
        "(-0.238130, 1.240118, -0.068943)",
        "(-0.238130, 1.240118, -0.068943)",
        "(-0.237186, 1.252848, -0.061760)",
        "(-0.236539, 1.262027, -0.057637)",
        "(-0.235646, 1.271568, -0.054098)",
        "(-0.234564, 1.281454, -0.051259)",
        "(-0.234564, 1.281454, -0.051259)",
        "(-0.233044, 1.296802, -0.048103)",
        "(-0.232086, 1.307210, -0.046521)",
        "(-0.231049, 1.317532, -0.045317)",
        "(-0.230390, 1.327791, -0.044580)",
        "(-0.230390, 1.327791, -0.044580)",
        "(-0.229746, 1.342835, -0.044288)",
        "(-0.229254, 1.352421, -0.044455)",
        "(-0.228809, 1.361622, -0.045071)",
        "(-0.228655, 1.370587, -0.046324)",
        "(-0.228655, 1.370587, -0.046324)",
        "(-0.228711, 1.383416, -0.049111)",
        "(-0.228652, 1.391488, -0.051575)",
        "(-0.228350, 1.398990, -0.054418)",
        "(-0.227907, 1.406031, -0.057568)",
        "(-0.227907, 1.406031, -0.057568)",
        "(-0.227201, 1.415543, -0.063056)",
        "(-0.226553, 1.421305, -0.066987)",
        "(-0.226350, 1.426699, -0.071284)",
        "(-0.226508, 1.431755, -0.075993)",
        "(-0.226508, 1.431755, -0.075993)",
        "(-0.225685, 1.438075, -0.083382)",
        "(-0.225074, 1.441573, -0.088802)",
        "(-0.225422, 1.444854, -0.095087)",
        "(-0.225733, 1.447191, -0.101021)",
        "(-0.225733, 1.447191, -0.101021)",
        "(-0.226221, 1.449364, -0.110236)",
        "(-0.226703, 1.450155, -0.116845)",
        "(-0.227075, 1.450183, -0.123594)",
        "(-0.227482, 1.449527, -0.130539)",
        "(-0.227482, 1.449527, -0.130539)",
        "(-0.227578, 1.447261, -0.141050)",
        "(-0.227220, 1.444937, -0.148114)",
        "(-0.226632, 1.441871, -0.155237)",
        "(-0.226355, 1.438075, -0.162095)",
        "(-0.226355, 1.438075, -0.162095)",
        "(-0.225525, 1.430963, -0.171540)",
        "(-0.225055, 1.425463, -0.177422)",
        "(-0.224675, 1.419447, -0.182957)",
        "(-0.224426, 1.412815, -0.187847)",
        "(-0.224426, 1.412815, -0.187847)",
        "(-0.224135, 1.401606, -0.194357)",
        "(-0.223984, 1.393538, -0.198240)",
        "(-0.223913, 1.385029, -0.201536)",
        "(-0.224125, 1.376100, -0.204249)",
        "(-0.224125, 1.376100, -0.204249)",
        "(-0.224479, 1.362041, -0.207461)",
        "(-0.224797, 1.352458, -0.209208)",
        "(-0.225335, 1.342737, -0.210532)",
        "(-0.225840, 1.332726, -0.211216)",
        "(-0.225840, 1.332726, -0.211216)",
        "(-0.227033, 1.317713, -0.211317)",
        "(-0.227745, 1.307653, -0.210978)",
        "(-0.228479, 1.297503, -0.210068)",
        "(-0.228779, 1.287161, -0.208444)",
        "(-0.228779, 1.287161, -0.208444)",
        "(-0.229022, 1.271870, -0.205161)",
        "(-0.228814, 1.261653, -0.202570)",
        "(-0.228524, 1.251456, -0.199115)",
        "(-0.228255, 1.241505, -0.194870)",
        "(-0.228255, 1.241505, -0.194870)",
        "(-0.228342, 1.227950, -0.188052)",
        "(-0.228133, 1.219761, -0.183372)",
        "(-0.228122, 1.212820, -0.177981)",
        "(-0.228551, 1.206870, -0.171729)",
        "(-0.228551, 1.206870, -0.171729)",
        "(-0.229630, 1.200728, -0.161356)",
        "(-0.230144, 1.198239, -0.154621)",
        "(-0.230696, 1.197101, -0.147726)",
        "(-0.231414, 1.197273, -0.140565)",
        "(-0.231414, 1.197273, -0.140565)",
        "(-0.232279, 1.199866, -0.130110)",
        "(-0.232624, 1.202821, -0.123318)",
        "(-0.232735, 1.206742, -0.116524)",
        "(-0.232898, 1.211380, -0.109916)",
        "(-0.232898, 1.211380, -0.109916)",
        "(-0.232596, 1.219746, -0.100825)",
        "(-0.232190, 1.225913, -0.095045)",
        "(-0.231690, 1.232441, -0.089402)",
        "(-0.231328, 1.239511, -0.083947)",
        "(-0.231328, 1.239511, -0.083947)",
        "(-0.230852, 1.250609, -0.076348)",
        "(-0.230643, 1.258173, -0.071689)",
        "(-0.230539, 1.265873, -0.067306)",
        "(-0.231004, 1.274070, -0.063400)",
        "(-0.231004, 1.274070, -0.063400)",
        "(-0.231441, 1.286541, -0.058331)",
        "(-0.231706, 1.295007, -0.055529)",
        "(-0.231884, 1.303571, -0.053260)",
        "(-0.231777, 1.312052, -0.051359)",
        "(-0.231777, 1.312052, -0.051359)",
        "(-0.231502, 1.324743, -0.049311)",
        "(-0.231352, 1.333288, -0.048580)",
        "(-0.230746, 1.341755, -0.048388)",
        "(-0.229939, 1.350135, -0.048686)",
        "(-0.229939, 1.350135, -0.048686)",
        "(-0.229085, 1.362715, -0.049996)",
        "(-0.228267, 1.371077, -0.051226)",
        "(-0.227391, 1.378857, -0.052888)",
        "(-0.226415, 1.386149, -0.055042)",
        "(-0.226415, 1.386149, -0.055042)",
        "(-0.225276, 1.396966, -0.059222)",
        "(-0.224363, 1.403805, -0.062587)",
        "(-0.223371, 1.410293, -0.066399)",
        "(-0.222333, 1.416348, -0.070840)",
        "(-0.221819, 1.419071, -0.073272)",
        "(-0.220797, 1.424242, -0.078239)",
        "(-0.219706, 1.428725, -0.083631)",
        "(-0.218716, 1.432610, -0.089384)",
        "(-0.217722, 1.435816, -0.095372)",
        "(-0.217722, 1.435816, -0.095372)",
        "(-0.216365, 1.439116, -0.104780)",
        "(-0.215376, 1.440444, -0.111233)",
        "(-0.214301, 1.441181, -0.117949)",
        "(-0.213271, 1.441475, -0.124959)",
        "(-0.213271, 1.441475, -0.124959)",
        "(-0.211991, 1.441078, -0.135533)",
        "(-0.211113, 1.440272, -0.142543)",
        "(-0.210164, 1.439027, -0.149481)",
        "(-0.208985, 1.437272, -0.156232)",
        "(-0.208985, 1.437272, -0.156232)",
        "(-0.207841, 1.434035, -0.166160)",
        "(-0.207507, 1.431401, -0.172383)",
        "(-0.207375, 1.428324, -0.178197)",
        "(-0.207313, 1.424819, -0.183617)",
        "(-0.207313, 1.424819, -0.183617)",
        "(-0.207245, 1.418612, -0.190866)",
        "(-0.207339, 1.413973, -0.195234)",
        "(-0.207547, 1.409039, -0.199317)",
        "(-0.207821, 1.403783, -0.202955)",
        "(-0.207821, 1.403783, -0.202955)",
        "(-0.208047, 1.394829, -0.207167)",
        "(-0.208152, 1.388333, -0.209384)",
        "(-0.208523, 1.381516, -0.211056)",
        "(-0.208683, 1.374290, -0.212361)",
        "(-0.208683, 1.374290, -0.212361)",
        "(-0.209149, 1.362831, -0.213386)",
        "(-0.209740, 1.354818, -0.213487)",
        "(-0.210386, 1.346386, -0.212986)",
        "(-0.210972, 1.337671, -0.212027)",
        "(-0.210972, 1.337671, -0.212027)",
        "(-0.212328, 1.324420, -0.210133)",
        "(-0.213419, 1.315658, -0.208329)",
        "(-0.214440, 1.306842, -0.205549)",
        "(-0.215198, 1.297650, -0.201934)",
        "(-0.215198, 1.297650, -0.201934)",
        "(-0.216292, 1.284636, -0.196455)",
        "(-0.217109, 1.276702, -0.192427)",
        "(-0.217563, 1.268882, -0.187785)",
        "(-0.218002, 1.261263, -0.182574)",
        "(-0.218002, 1.261263, -0.182574)",
        "(-0.219190, 1.250727, -0.174182)",
        "(-0.220182, 1.244227, -0.168333)",
        "(-0.220958, 1.237725, -0.162351)",
        "(-0.221975, 1.231552, -0.156010)",
        "(-0.221975, 1.231552, -0.156010)",
        "(-0.223970, 1.222841, -0.145203)",
        "(-0.225512, 1.217736, -0.137714)",
        "(-0.226833, 1.213307, -0.130669)",
        "(-0.228094, 1.209623, -0.123903)",
        "(-0.228094, 1.209623, -0.123903)",
        "(-0.230193, 1.206286, -0.113894)",
        "(-0.231513, 1.205485, -0.107297)",
        "(-0.232611, 1.205914, -0.100984)",
        "(-0.233414, 1.207613, -0.095107)",
        "(-0.233414, 1.207613, -0.095107)",
        "(-0.233897, 1.212414, -0.087254)",
        "(-0.233894, 1.216402, -0.082433)",
        "(-0.233532, 1.221223, -0.078042)",
        "(-0.232860, 1.226800, -0.074204)",
        "(-0.232860, 1.226800, -0.074204)",
        "(-0.231468, 1.236685, -0.069470)",
        "(-0.230429, 1.243637, -0.066839)",
        "(-0.229329, 1.251251, -0.064422)",
        "(-0.228403, 1.259740, -0.062294)",
        "(-0.228403, 1.259740, -0.062294)",
        "(-0.227436, 1.274150, -0.059803)",
        "(-0.226491, 1.284385, -0.058453)",
        "(-0.225047, 1.294795, -0.057355)",
        "(-0.223863, 1.305651, -0.056649)",
        "(-0.223863, 1.305651, -0.056649)",
        "(-0.222456, 1.322709, -0.056073)",
        "(-0.220690, 1.333769, -0.055697)",
        "(-0.218452, 1.344751, -0.055680)",
        "(-0.216918, 1.356320, -0.056512)",
        "(-0.216918, 1.356320, -0.056512)",
        "(-0.214774, 1.373267, -0.058464)",
        "(-0.213067, 1.383834, -0.060125)",
        "(-0.211369, 1.393828, -0.062362)",
        "(-0.210171, 1.403202, -0.065119)",
        "(-0.210171, 1.403202, -0.065119)",
        "(-0.209684, 1.416149, -0.070399)",
        "(-0.209281, 1.423551, -0.074225)",
        "(-0.208792, 1.430112, -0.078469)",
        "(-0.208249, 1.435857, -0.083133)",
        "(-0.208249, 1.435857, -0.083133)",
        "(-0.208329, 1.443224, -0.090729)",
        "(-0.208448, 1.447125, -0.096220)",
        "(-0.208708, 1.450269, -0.102062)",
        "(-0.209006, 1.452668, -0.108199)",
        "(-0.209006, 1.452668, -0.108199)",
        "(-0.209098, 1.454625, -0.117671)",
        "(-0.209113, 1.455122, -0.124249)",
        "(-0.208837, 1.454964, -0.130949)",
        "(-0.208508, 1.454171, -0.137783)",
        "(-0.208508, 1.454171, -0.137783)",
        "(-0.207855, 1.451947, -0.148202)",
        "(-0.207341, 1.449719, -0.155192)",
        "(-0.206722, 1.446844, -0.162168)",
        "(-0.206084, 1.443469, -0.169008)",
        "(-0.206084, 1.443469, -0.169008)",
        "(-0.205186, 1.437190, -0.179152)",
        "(-0.204743, 1.432182, -0.185747)",
        "(-0.204263, 1.426297, -0.192103)",
        "(-0.203713, 1.419485, -0.198350)",
        "(-0.203713, 1.419485, -0.198350)",
        "(-0.202588, 1.408444, -0.207161)",
        "(-0.201849, 1.400528, -0.212757)",
        "(-0.201726, 1.392402, -0.217792)",
        "(-0.202029, 1.384141, -0.222032)",
        "(-0.202029, 1.384141, -0.222032)",
        "(-0.202878, 1.371346, -0.226643)",
        "(-0.203681, 1.362590, -0.228578)",
        "(-0.204714, 1.353879, -0.229646)",
        "(-0.205849, 1.345116, -0.229946)",
        "(-0.205849, 1.345116, -0.229946)",
        "(-0.207632, 1.331962, -0.229015)",
        "(-0.208909, 1.323250, -0.227186)",
        "(-0.210257, 1.314687, -0.224611)",
        "(-0.211083, 1.310597, -0.222800)",
        "(-0.211083, 1.310597, -0.222800)",
        "(-0.213906, 1.294748, -0.215214)",
        "(-0.215260, 1.287166, -0.210601)",
        "(-0.216557, 1.279990, -0.205387)",
        "(-0.217722, 1.273234, -0.199884)",
        "(-0.217722, 1.273234, -0.199884)",
        "(-0.218658, 1.263114, -0.191251)",
        "(-0.219245, 1.256579, -0.184602)",
        "(-0.219929, 1.250443, -0.177272)",
        "(-0.220446, 1.244527, -0.169267)",
        "(-0.220446, 1.244527, -0.169267)",
        "(-0.221034, 1.236662, -0.156663)",
        "(-0.221680, 1.233081, -0.148683)",
        "(-0.222372, 1.230726, -0.140586)",
        "(-0.223138, 1.229681, -0.132430)",
        "(-0.223138, 1.229681, -0.132430)",
        "(-0.224202, 1.230833, -0.121059)",
        "(-0.224503, 1.232859, -0.114533)",
        "(-0.224460, 1.235599, -0.108066)",
        "(-0.224569, 1.239292, -0.101659)",
        "(-0.224569, 1.239292, -0.101659)",
        "(-0.224467, 1.246235, -0.092584)",
        "(-0.224057, 1.251433, -0.087083)",
        "(-0.223357, 1.256857, -0.082019)",
        "(-0.222801, 1.262676, -0.077474)",
        "(-0.222801, 1.262676, -0.077474)",
        "(-0.222000, 1.272072, -0.071608)",
        "(-0.221060, 1.278447, -0.068194)",
        "(-0.219972, 1.285144, -0.065257)",
        "(-0.219216, 1.292433, -0.062748)",
        "(-0.219216, 1.292433, -0.062748)",
        "(-0.218100, 1.303814, -0.059463)",
        "(-0.217286, 1.311710, -0.057603)",
        "(-0.216212, 1.319655, -0.055947)",
        "(-0.215232, 1.327994, -0.054512)",
        "(-0.215232, 1.327994, -0.054512)",
        "(-0.214094, 1.340392, -0.052940)",
        "(-0.213165, 1.348512, -0.051993)",
        "(-0.212297, 1.356592, -0.051477)",
        "(-0.211885, 1.364942, -0.051588)",
        "(-0.211885, 1.364942, -0.051588)",
        "(-0.211017, 1.376821, -0.052080)",
        "(-0.210163, 1.384423, -0.052871)",
        "(-0.209283, 1.391916, -0.054320)",
        "(-0.208523, 1.399260, -0.056235)",
        "(-0.208523, 1.399260, -0.056235)",
        "(-0.207577, 1.409632, -0.059678)",
        "(-0.207065, 1.416150, -0.062593)",
        "(-0.206497, 1.422246, -0.065963)",
        "(-0.206065, 1.427934, -0.069820)",
        "(-0.206065, 1.427934, -0.069820)",
        "(-0.205587, 1.435654, -0.076530)",
        "(-0.205296, 1.440059, -0.081468)",
        "(-0.204823, 1.443768, -0.086772)",
        "(-0.204245, 1.446824, -0.092395)",
        "(-0.204245, 1.446824, -0.092395)",
        "(-0.203183, 1.449971, -0.101448)",
        "(-0.202384, 1.451332, -0.107786)",
        "(-0.201860, 1.452152, -0.114390)",
        "(-0.201345, 1.452193, -0.120973)",
        "(-0.201345, 1.452193, -0.120973)",
        "(-0.200771, 1.450856, -0.130857)",
        "(-0.200285, 1.448964, -0.137378)",
        "(-0.199835, 1.446340, -0.143876)",
        "(-0.199691, 1.444664, -0.147142)",
        "(-0.199691, 1.444664, -0.147142)",
        "(-0.199588, 1.437164, -0.159908)",
        "(-0.199970, 1.432770, -0.165998)",
        "(-0.200334, 1.427848, -0.171789)",
        "(-0.200761, 1.422483, -0.177186)",
        "(-0.200761, 1.422483, -0.177186)",
        "(-0.201684, 1.413799, -0.184535)",
        "(-0.202806, 1.407704, -0.188912)",
        "(-0.204118, 1.401386, -0.192717)",
        "(-0.205320, 1.394680, -0.195919)",
        "(-0.205320, 1.394680, -0.195919)",
        "(-0.206986, 1.384080, -0.199694)",
        "(-0.207954, 1.376827, -0.201739)",
        "(-0.208913, 1.369395, -0.203371)",
        "(-0.210021, 1.361774, -0.204388)",
        "(-0.210021, 1.361774, -0.204388)",
        "(-0.211352, 1.349912, -0.204727)",
        "(-0.212499, 1.341892, -0.204224)",
        "(-0.213716, 1.333908, -0.203303)",
        "(-0.214721, 1.325925, -0.201936)",
        "(-0.214721, 1.325925, -0.201936)",
        "(-0.216457, 1.314249, -0.198844)",
        "(-0.217696, 1.306723, -0.196383)",
        "(-0.218901, 1.299539, -0.193560)",
        "(-0.219967, 1.292513, -0.190266)",
        "(-0.219967, 1.292513, -0.190266)",
        "(-0.221631, 1.282534, -0.184689)",
        "(-0.222682, 1.276863, -0.181153)",
        "(-0.223716, 1.271477, -0.177274)",
        "(-0.224783, 1.266412, -0.172954)",
        "(-0.224783, 1.266412, -0.172954)",
        "(-0.226396, 1.259353, -0.165472)",
        "(-0.227548, 1.255275, -0.160062)",
        "(-0.228523, 1.251621, -0.154412)",
        "(-0.229278, 1.248440, -0.148705)",
        "(-0.229278, 1.248440, -0.148705)",
        "(-0.230360, 1.244905, -0.139779)",
        "(-0.231073, 1.243428, -0.133412)",
        "(-0.231530, 1.242545, -0.126967)",
        "(-0.231882, 1.242514, -0.120639)",
        "(-0.231882, 1.242514, -0.120639)",
        "(-0.232645, 1.244369, -0.111228)",
        "(-0.233009, 1.246480, -0.105016)",
        "(-0.233152, 1.249220, -0.098881)",
        "(-0.233149, 1.252830, -0.092900)",
        "(-0.233149, 1.252830, -0.092900)",
        "(-0.232891, 1.259607, -0.084396)",
        "(-0.232429, 1.265123, -0.079194)",
        "(-0.231780, 1.271366, -0.074195)",
        "(-0.230842, 1.278298, -0.069534)",
        "(-0.230842, 1.278298, -0.069534)",
        "(-0.229077, 1.290102, -0.063298)",
        "(-0.227875, 1.298796, -0.059658)",
        "(-0.226743, 1.307990, -0.056250)",
        "(-0.225600, 1.317618, -0.053110)",
        "(-0.225600, 1.317618, -0.053110)",
        "(-0.223919, 1.332551, -0.049220)",
        "(-0.222772, 1.342542, -0.047162)",
        "(-0.222050, 1.352739, -0.045841)",
        "(-0.221611, 1.362746, -0.045130)",
        "(-0.221611, 1.362746, -0.045130)",
        "(-0.220712, 1.376941, -0.045353)",
        "(-0.220227, 1.386137, -0.046502)",
        "(-0.220146, 1.395267, -0.048878)",
        "(-0.219982, 1.404089, -0.051885)",
        "(-0.219982, 1.404089, -0.051885)",
        "(-0.219484, 1.416029, -0.057558)",
        "(-0.219102, 1.423365, -0.061993)",
        "(-0.218786, 1.430062, -0.066953)",
        "(-0.218656, 1.436074, -0.072457)",
        "(-0.218656, 1.436074, -0.072457)",
        "(-0.218522, 1.443360, -0.081412)",
        "(-0.218483, 1.447195, -0.087837)",
        "(-0.218483, 1.447195, -0.087837)",
        "(-0.218222, 1.450021, -0.094642)",
        "(-0.217832, 1.451974, -0.101678)",
        "(-0.216984, 1.453377, -0.112645)",
        "(-0.216206, 1.453442, -0.120104)",
        "(-0.215270, 1.452682, -0.127530)",
        "(-0.214358, 1.451189, -0.134837)",
        "(-0.214358, 1.451189, -0.134837)",
        "(-0.213146, 1.447598, -0.145593)",
        "(-0.212491, 1.444389, -0.152610)",
        "(-0.211874, 1.440586, -0.159499)",
        "(-0.211117, 1.436128, -0.166216)",
        "(-0.211117, 1.436128, -0.166216)",
        "(-0.210447, 1.428433, -0.175730)",
        "(-0.210209, 1.422651, -0.181461)",
        "(-0.210239, 1.416410, -0.186910)",
        "(-0.210279, 1.409736, -0.191912)",
        "(-0.210279, 1.409736, -0.191912)",
        "(-0.210470, 1.399230, -0.198352)",
        "(-0.210637, 1.391957, -0.201998)",
        "(-0.210915, 1.384551, -0.205016)",
        "(-0.211414, 1.377061, -0.207392)",
        "(-0.211414, 1.377061, -0.207392)",
        "(-0.212599, 1.365510, -0.210048)",
        "(-0.213367, 1.357643, -0.211300)",
        "(-0.214120, 1.349708, -0.211959)",
        "(-0.214930, 1.341408, -0.212065)",
        "(-0.214930, 1.341408, -0.212065)",
        "(-0.216286, 1.329832, -0.211549)",
        "(-0.217084, 1.322061, -0.210419)",
        "(-0.217752, 1.314170, -0.208660)",
        "(-0.218586, 1.306269, -0.206297)",
        "(-0.218586, 1.306269, -0.206297)",
        "(-0.220083, 1.294704, -0.201719)",
        "(-0.221116, 1.287088, -0.198245)",
        "(-0.222140, 1.279479, -0.194423)",
        "(-0.222860, 1.272163, -0.190661)",
        "(-0.222860, 1.272163, -0.190661)",
        "(-0.224188, 1.261807, -0.184188)",
        "(-0.225122, 1.255278, -0.179468)",
        "(-0.226076, 1.249390, -0.174410)",
        "(-0.227056, 1.244267, -0.169185)",
        "(-0.227056, 1.244267, -0.169185)",
        "(-0.228755, 1.238286, -0.161079)",
        "(-0.229799, 1.235338, -0.155285)",
        "(-0.230759, 1.233232, -0.149014)",
        "(-0.231612, 1.232089, -0.142581)",
        "(-0.231612, 1.232089, -0.142581)",
        "(-0.232425, 1.232234, -0.133026)",
        "(-0.232739, 1.233411, -0.126642)",
        "(-0.232990, 1.235456, -0.120154)",
        "(-0.232862, 1.238213, -0.113849)",
        "(-0.232862, 1.238213, -0.113849)",
        "(-0.231881, 1.243514, -0.104519)",
        "(-0.231013, 1.247973, -0.098475)",
        "(-0.230003, 1.253195, -0.092655)",
        "(-0.228792, 1.259390, -0.087430)",
        "(-0.228792, 1.259390, -0.087430)",
        "(-0.226309, 1.269879, -0.080404)",
        "(-0.224694, 1.277735, -0.076193)",
        "(-0.223190, 1.286121, -0.072231)",
        "(-0.221427, 1.294798, -0.068572)",
        "(-0.221427, 1.294798, -0.068572)",
        "(-0.218985, 1.308667, -0.063872)",
        "(-0.217520, 1.318235, -0.061136)",
        "(-0.216482, 1.328117, -0.058916)",
        "(-0.215371, 1.337973, -0.056976)",
        "(-0.215371, 1.337973, -0.056976)",
        "(-0.212933, 1.352275, -0.054761)",
        "(-0.212010, 1.362076, -0.054587)",
        "(-0.211163, 1.371626, -0.055021)",
        "(-0.210135, 1.380654, -0.055886)",
        "(-0.210135, 1.380654, -0.055886)",
        "(-0.208417, 1.393416, -0.058529)",
        "(-0.207190, 1.401407, -0.061189)",
        "(-0.205958, 1.409031, -0.064583)",
        "(-0.205085, 1.416314, -0.068604)",
        "(-0.205085, 1.416314, -0.068604)",
        "(-0.203829, 1.426185, -0.075570)",
        "(-0.202919, 1.431924, -0.080936)",
        "(-0.201885, 1.437143, -0.086724)",
        "(-0.200952, 1.441616, -0.092956)",
        "(-0.200952, 1.441616, -0.092956)",
        "(-0.199830, 1.447040, -0.102634)",
        "(-0.199053, 1.449879, -0.109426)",
        "(-0.198329, 1.452052, -0.116463)",
        "(-0.197632, 1.453651, -0.123549)",
        "(-0.197632, 1.453651, -0.123549)",
        "(-0.196778, 1.454931, -0.134271)",
        "(-0.196164, 1.455059, -0.141501)",
        "(-0.195655, 1.454511, -0.148546)",
        "(-0.195312, 1.453331, -0.155424)",
        "(-0.195312, 1.453331, -0.155424)",
        "(-0.195014, 1.450522, -0.165595)",
        "(-0.194939, 1.448017, -0.172159)",
        "(-0.194848, 1.444891, -0.178328)",
        "(-0.194894, 1.441214, -0.184051)",
        "(-0.194894, 1.441214, -0.184051)",
        "(-0.195287, 1.434566, -0.191809)",
        "(-0.195499, 1.429329, -0.196373)",
        "(-0.195586, 1.423217, -0.200465)",
        "(-0.195620, 1.416043, -0.204196)",
        "(-0.195620, 1.416043, -0.204196)",
        "(-0.196429, 1.405487, -0.208412)",
        "(-0.197319, 1.398005, -0.210645)",
        "(-0.198351, 1.390376, -0.212542)",
        "(-0.199454, 1.382601, -0.214178)",
        "(-0.199454, 1.382601, -0.214178)",
        "(-0.201124, 1.370826, -0.216025)",
        "(-0.202276, 1.362943, -0.216924)",
        "(-0.203375, 1.354911, -0.217490)",
        "(-0.204799, 1.346709, -0.217360)",
        "(-0.204799, 1.346709, -0.217360)",
        "(-0.207573, 1.333918, -0.215710)",
        "(-0.209572, 1.324769, -0.213604)",
        "(-0.211519, 1.315227, -0.211088)",
        "(-0.213441, 1.305530, -0.208312)",
        "(-0.213441, 1.305530, -0.208312)",
        "(-0.216244, 1.290681, -0.203352)",
        "(-0.218384, 1.281067, -0.199259)",
        "(-0.220446, 1.272139, -0.194629)",
        "(-0.222238, 1.263917, -0.189720)",
        "(-0.222238, 1.263917, -0.189720)",
        "(-0.223479, 1.252339, -0.181568)",
        "(-0.223438, 1.245303, -0.175475)",
        "(-0.222985, 1.239389, -0.169363)",
        "(-0.222102, 1.234422, -0.163046)",
        "(-0.222102, 1.234422, -0.163046)",
        "(-0.220296, 1.228704, -0.152839)",
        "(-0.219635, 1.226400, -0.145261)",
        "(-0.219054, 1.224957, -0.137231)",
        "(-0.218399, 1.224293, -0.129220)",
        "(-0.218399, 1.224293, -0.129220)",
        "(-0.217318, 1.224592, -0.117280)",
        "(-0.217038, 1.225713, -0.109341)",
        "(-0.216706, 1.227463, -0.101793)",
        "(-0.216385, 1.229955, -0.094683)",
        "(-0.216385, 1.229955, -0.094683)",
        "(-0.216027, 1.234851, -0.084713)",
        "(-0.215973, 1.238707, -0.078520)",
        "(-0.215784, 1.243043, -0.072816)",
        "(-0.215473, 1.247904, -0.067651)",
        "(-0.215473, 1.247904, -0.067651)",
        "(-0.215170, 1.255911, -0.060750)",
        "(-0.214828, 1.261719, -0.056827)",
        "(-0.214439, 1.267839, -0.053446)",
        "(-0.214084, 1.274268, -0.050618)",
        "(-0.214084, 1.274268, -0.050618)",
        "(-0.213210, 1.284254, -0.047148)",
        "(-0.212529, 1.291157, -0.045357)",
        "(-0.211974, 1.298439, -0.044105)",
        "(-0.211190, 1.306017, -0.043162)",
        "(-0.211190, 1.306017, -0.043162)",
        "(-0.209483, 1.317615, -0.042159)",
        "(-0.208445, 1.325722, -0.041777)",
        "(-0.207768, 1.334055, -0.041425)",
        "(-0.207335, 1.342613, -0.041308)",
        "(-0.207335, 1.342613, -0.041308)",
        "(-0.206302, 1.355416, -0.041442)",
        "(-0.206177, 1.364272, -0.041904)",
        "(-0.206267, 1.373091, -0.042537)",
        "(-0.206093, 1.381598, -0.043239)",
        "(-0.206093, 1.381598, -0.043239)",
        "(-0.206405, 1.394447, -0.045373)",
        "(-0.206834, 1.402789, -0.047254)",
        "(-0.207074, 1.410684, -0.049408)",
        "(-0.207307, 1.418213, -0.051998)",
        "(-0.207307, 1.418213, -0.051998)",
        "(-0.208232, 1.428868, -0.056593)",
        "(-0.208910, 1.435407, -0.060056)",
        "(-0.209259, 1.441353, -0.063804)",
        "(-0.209484, 1.446811, -0.067968)",
        "(-0.209484, 1.446811, -0.067968)",
        "(-0.209720, 1.453947, -0.074800)",
        "(-0.209966, 1.457969, -0.079614)",
        "(-0.210299, 1.461416, -0.084872)",
        "(-0.210616, 1.463860, -0.089829)",
        "(-0.210616, 1.463860, -0.089829)",
        "(-0.210552, 1.466100, -0.097727)",
        "(-0.210388, 1.466709, -0.103451)",
        "(-0.210371, 1.466783, -0.109565)",
        "(-0.210356, 1.466181, -0.115790)",
        "(-0.210356, 1.466181, -0.115790)",
        "(-0.210249, 1.463801, -0.125489)",
        "(-0.210118, 1.461434, -0.132113)",
        "(-0.209726, 1.458375, -0.138800)",
        "(-0.209424, 1.454756, -0.145567)",
        "(-0.209424, 1.454756, -0.145567)",
        "(-0.209076, 1.448381, -0.155429)",
        "(-0.208735, 1.443533, -0.161712)",
        "(-0.208735, 1.443533, -0.161712)",
        "(-0.208408, 1.438166, -0.167803)",
        "(-0.208109, 1.432274, -0.173642)",
        "(-0.207566, 1.422547, -0.181587)",
        "(-0.207498, 1.415610, -0.186339)",
        "(-0.207708, 1.408311, -0.190562)",
        "(-0.207952, 1.400743, -0.194334)",
        "(-0.207952, 1.400743, -0.194334)",
        "(-0.208184, 1.388750, -0.199282)",
        "(-0.208567, 1.380261, -0.201951)",
        "(-0.209125, 1.371486, -0.204121)",
        "(-0.209363, 1.362249, -0.206308)",
        "(-0.209363, 1.362249, -0.206308)",
        "(-0.209996, 1.348492, -0.209532)",
        "(-0.210486, 1.339432, -0.211383)",
        "(-0.210939, 1.330353, -0.212828)",
        "(-0.211446, 1.321302, -0.213715)",
        "(-0.211446, 1.321302, -0.213715)",
        "(-0.212298, 1.308007, -0.214080)",
        "(-0.213047, 1.299439, -0.213454)",
        "(-0.213886, 1.291125, -0.212534)",
        "(-0.214865, 1.283087, -0.211182)",
        "(-0.214865, 1.283087, -0.211182)",
        "(-0.216491, 1.271440, -0.208238)",
        "(-0.217770, 1.264191, -0.205760)",
        "(-0.219050, 1.257429, -0.202978)",
        "(-0.220337, 1.251025, -0.199737)",
        "(-0.220337, 1.251025, -0.199737)",
        "(-0.222089, 1.241856, -0.194070)",
        "(-0.223363, 1.236265, -0.189771)",
        "(-0.224687, 1.231107, -0.184808)",
        "(-0.225813, 1.226238, -0.179376)",
        "(-0.225813, 1.226238, -0.179376)",
        "(-0.227435, 1.219755, -0.170681)",
        "(-0.228402, 1.216083, -0.164696)",
        "(-0.229364, 1.213140, -0.158618)",
        "(-0.230107, 1.210658, -0.152340)",
        "(-0.230107, 1.210658, -0.152340)",
        "(-0.230754, 1.207892, -0.142684)",
        "(-0.231045, 1.206922, -0.136249)",
        "(-0.231190, 1.206470, -0.129834)",
        "(-0.231197, 1.206792, -0.123387)",
        "(-0.231197, 1.206792, -0.123387)",
        "(-0.230953, 1.208647, -0.113594)",
        "(-0.230809, 1.210892, -0.107096)",
        "(-0.230674, 1.213897, -0.100743)",
        "(-0.230399, 1.217473, -0.094531)",
        "(-0.230399, 1.217473, -0.094531)",
        "(-0.229858, 1.224087, -0.085653)",
        "(-0.229514, 1.229270, -0.080086)",
        "(-0.229000, 1.234922, -0.074767)",
        "(-0.228231, 1.240967, -0.069700)",
        "(-0.228231, 1.240967, -0.069700)",
        "(-0.227077, 1.250914, -0.062649)",
        "(-0.226327, 1.258211, -0.058355)",
        "(-0.225481, 1.265980, -0.054429)",
        "(-0.224632, 1.274243, -0.050969)",
        "(-0.224632, 1.274243, -0.050969)",
        "(-0.223332, 1.287659, -0.046687)",
        "(-0.222625, 1.297768, -0.044606)",
        "(-0.222121, 1.307565, -0.043204)",
        "(-0.221338, 1.317497, -0.042295)",
        "(-0.221338, 1.317497, -0.042295)",
        "(-0.220322, 1.332999, -0.042087)",
        "(-0.219870, 1.343633, -0.042794)",
        "(-0.219376, 1.353985, -0.043964)",
        "(-0.218877, 1.364054, -0.045682)",
        "(-0.218877, 1.364054, -0.045682)",
        "(-0.218153, 1.378319, -0.049206)",
        "(-0.218099, 1.387461, -0.052522)",
        "(-0.218177, 1.396082, -0.056259)",
        "(-0.218168, 1.403930, -0.060349)",
        "(-0.218168, 1.403930, -0.060349)",
        "(-0.217977, 1.414444, -0.067564)",
        "(-0.217938, 1.420681, -0.072895)",
        "(-0.217841, 1.426145, -0.078518)",
        "(-0.217766, 1.430619, -0.084313)",
        "(-0.217766, 1.430619, -0.084313)",
        "(-0.217566, 1.435858, -0.093288)",
        "(-0.217366, 1.438372, -0.099541)",
        "(-0.216983, 1.439829, -0.105937)",
        "(-0.216638, 1.440616, -0.112545)",
        "(-0.216638, 1.440616, -0.112545)",
        "(-0.216346, 1.440672, -0.122816)",
        "(-0.216086, 1.439730, -0.129785)",
        "(-0.215607, 1.437946, -0.136683)",
        "(-0.215045, 1.435326, -0.143573)",
        "(-0.215045, 1.435326, -0.143573)",
        "(-0.214150, 1.430204, -0.153812)",
        "(-0.213511, 1.425871, -0.160446)",
        "(-0.212951, 1.420720, -0.166831)",
        "(-0.212626, 1.414762, -0.172790)",
        "(-0.212626, 1.414762, -0.172790)",
        "(-0.212807, 1.404516, -0.180719)",
        "(-0.212991, 1.396867, -0.185407)",
        "(-0.213058, 1.388418, -0.189486)",
        "(-0.213321, 1.379568, -0.193105)",
        "(-0.213321, 1.379568, -0.193105)",
        "(-0.213925, 1.365517, -0.197615)",
        "(-0.214462, 1.355614, -0.200002)",
        "(-0.214855, 1.345461, -0.201973)",
        "(-0.215345, 1.335260, -0.203503)",
        "(-0.215345, 1.335260, -0.203503)",
        "(-0.216097, 1.319614, -0.204837)",
        "(-0.216809, 1.309268, -0.205219)",
        "(-0.217813, 1.299326, -0.205314)",
        "(-0.218760, 1.289684, -0.204701)",
        "(-0.218760, 1.289684, -0.204701)",
        "(-0.219506, 1.275582, -0.202474)",
        "(-0.220204, 1.267112, -0.200471)",
        "(-0.220876, 1.259105, -0.197844)",
        "(-0.221562, 1.251647, -0.194362)",
        "(-0.221562, 1.251647, -0.194362)",
        "(-0.222748, 1.241305, -0.188069)",
        "(-0.223626, 1.235205, -0.183185)",
        "(-0.224665, 1.229889, -0.177677)",
        "(-0.225617, 1.224882, -0.172017)",
        "(-0.225617, 1.224882, -0.172017)",
        "(-0.227017, 1.218387, -0.162880)",
        "(-0.227888, 1.214731, -0.156485)",
        "(-0.228768, 1.211658, -0.149713)",
        "(-0.229655, 1.209196, -0.142433)",
        "(-0.229655, 1.209196, -0.142433)",
        "(-0.230851, 1.206457, -0.131450)",
        "(-0.231522, 1.205573, -0.124392)",
        "(-0.232208, 1.205432, -0.117248)",
        "(-0.232208, 1.205432, -0.117248)",
        "(-0.232918, 1.206108, -0.109752)",
        "(-0.234075, 1.208568, -0.098447)",
        "(-0.234805, 1.211165, -0.091267)",
        "(-0.235149, 1.214344, -0.084382)",
        "(-0.235154, 1.218032, -0.077680)",
        "(-0.235154, 1.218032, -0.077680)",
        "(-0.235172, 1.224558, -0.067976)",
        "(-0.234994, 1.229760, -0.061678)",
        "(-0.234482, 1.234931, -0.056232)",
        "(-0.233421, 1.240476, -0.051252)",
        "(-0.233421, 1.240476, -0.051252)",
        "(-0.231638, 1.249901, -0.044414)",
        "(-0.230566, 1.257159, -0.040574)",
        "(-0.229229, 1.264920, -0.037319)",
        "(-0.227404, 1.273030, -0.034792)",
        "(-0.227404, 1.273030, -0.034792)",
        "(-0.224691, 1.286095, -0.032405)",
        "(-0.223102, 1.295380, -0.031571)",
        "(-0.221476, 1.304772, -0.031077)",
        "(-0.219750, 1.314047, -0.030965)",
        "(-0.219750, 1.314047, -0.030965)",
        "(-0.217966, 1.328604, -0.031884)",
        "(-0.217530, 1.338962, -0.033536)",
        "(-0.216971, 1.349068, -0.035619)",
        "(-0.216251, 1.358832, -0.038266)",
        "(-0.216251, 1.358832, -0.038266)",
        "(-0.215767, 1.373068, -0.042977)",
        "(-0.215807, 1.382130, -0.046784)",
        "(-0.215524, 1.390581, -0.051121)",
        "(-0.215078, 1.398485, -0.056105)",
        "(-0.215078, 1.398485, -0.056105)",
        "(-0.214698, 1.409329, -0.064376)",
        "(-0.214479, 1.415557, -0.070178)",
        "(-0.214379, 1.420983, -0.076318)",
        "(-0.214092, 1.425319, -0.082851)",
        "(-0.214092, 1.425319, -0.082851)",
        "(-0.213810, 1.430241, -0.093147)",
        "(-0.213713, 1.432462, -0.100602)",
        "(-0.213686, 1.433870, -0.108269)",
        "(-0.213532, 1.434298, -0.116135)",
        "(-0.213532, 1.434298, -0.116135)",
        "(-0.213350, 1.433685, -0.128391)",
        "(-0.213542, 1.432349, -0.136552)",
        "(-0.213721, 1.430274, -0.144498)",
        "(-0.213841, 1.427607, -0.152182)",
        "(-0.213841, 1.427607, -0.152182)",
        "(-0.214018, 1.422520, -0.163293)",
        "(-0.214124, 1.418335, -0.170245)",
        "(-0.214233, 1.413480, -0.176751)",
        "(-0.214156, 1.407993, -0.182744)",
        "(-0.214156, 1.407993, -0.182744)",
        "(-0.214367, 1.398474, -0.190731)",
        "(-0.214633, 1.391444, -0.195376)",
        "(-0.214839, 1.383697, -0.199355)",
        "(-0.215305, 1.375477, -0.202717)",
        "(-0.215305, 1.375477, -0.202717)",
        "(-0.215936, 1.361792, -0.206541)",
        "(-0.216415, 1.352111, -0.208429)",
        "(-0.217227, 1.342417, -0.209970)",
        "(-0.218502, 1.332583, -0.210643)",
        "(-0.218502, 1.332583, -0.210643)",
        "(-0.219915, 1.317410, -0.210871)",
        "(-0.220454, 1.306890, -0.210485)",
        "(-0.221004, 1.296543, -0.209577)",
        "(-0.221893, 1.286658, -0.208173)",
        "(-0.221893, 1.286658, -0.208173)",
        "(-0.223247, 1.272452, -0.204972)",
        "(-0.223832, 1.263387, -0.202176)",
        "(-0.224410, 1.254914, -0.198810)",
        "(-0.225202, 1.247107, -0.194934)",
        "(-0.225202, 1.247107, -0.194934)",
        "(-0.226334, 1.236583, -0.188299)",
        "(-0.226930, 1.230251, -0.183353)",
        "(-0.227567, 1.224545, -0.177784)",
        "(-0.228504, 1.219552, -0.171275)",
        "(-0.228504, 1.219552, -0.171275)",
        "(-0.230273, 1.213018, -0.160353)",
        "(-0.231370, 1.209589, -0.152935)",
        "(-0.232350, 1.207107, -0.145529)",
        "(-0.232916, 1.205321, -0.137839)",
        "(-0.232916, 1.205321, -0.137839)",
        "(-0.233699, 1.203769, -0.125726)",
        "(-0.234323, 1.203754, -0.117264)",
        "(-0.234829, 1.204393, -0.109222)",
        "(-0.235008, 1.205990, -0.101482)",
        "(-0.235008, 1.205990, -0.101482)",
        "(-0.235201, 1.209849, -0.090166)",
        "(-0.235290, 1.213581, -0.082860)",
        "(-0.235347, 1.218297, -0.076115)",
        "(-0.235339, 1.224006, -0.070052)",
        "(-0.235339, 1.224006, -0.070052)",
        "(-0.235368, 1.233775, -0.061517)",
        "(-0.235337, 1.241130, -0.056302)",
        "(-0.235175, 1.249073, -0.051544)",
        "(-0.234801, 1.257457, -0.047216)",
        "(-0.234801, 1.257457, -0.047216)",
        "(-0.233976, 1.270299, -0.041103)",
        "(-0.233253, 1.279227, -0.037726)",
        "(-0.232290, 1.288252, -0.034763)",
        "(-0.231244, 1.297487, -0.032443)",
        "(-0.231244, 1.297487, -0.032443)",
        "(-0.230021, 1.311882, -0.030221)",
        "(-0.229268, 1.321714, -0.029494)",
        "(-0.228428, 1.331492, -0.029265)",
        "(-0.227581, 1.341302, -0.029583)",
        "(-0.227581, 1.341302, -0.029583)",
        "(-0.226341, 1.355973, -0.031455)",
        "(-0.225690, 1.365800, -0.033744)",
        "(-0.224951, 1.375245, -0.036542)",
        "(-0.224155, 1.384198, -0.039866)",
        "(-0.224155, 1.384198, -0.039866)",
        "(-0.222832, 1.396678, -0.045771)",
        "(-0.222061, 1.404389, -0.050442)",
        "(-0.221348, 1.411405, -0.055472)",
        "(-0.220532, 1.417601, -0.060747)",
        "(-0.220532, 1.417601, -0.060747)",
        "(-0.219424, 1.425719, -0.069456)",
        "(-0.218719, 1.430063, -0.075614)",
        "(-0.217866, 1.433491, -0.082053)",
        "(-0.217037, 1.436060, -0.088731)",
        "(-0.217037, 1.436060, -0.088731)",
        "(-0.215874, 1.438212, -0.099047)",
        "(-0.215022, 1.438484, -0.106012)",
        "(-0.214224, 1.437832, -0.113035)",
        "(-0.213598, 1.436264, -0.120085)",
        "(-0.213598, 1.436264, -0.120085)",
        "(-0.213217, 1.432332, -0.130637)",
        "(-0.212781, 1.428733, -0.137966)",
        "(-0.212345, 1.424488, -0.145174)",
        "(-0.211922, 1.419764, -0.152430)",
        "(-0.211922, 1.419764, -0.152430)",
        "(-0.211531, 1.411699, -0.163006)",
        "(-0.211211, 1.405501, -0.169885)",
        "(-0.210943, 1.399003, -0.176603)",
        "(-0.210559, 1.391896, -0.182733)",
        "(-0.210559, 1.391896, -0.182733)",
        "(-0.210673, 1.380530, -0.190980)",
        "(-0.210912, 1.372590, -0.195841)",
        "(-0.211303, 1.364470, -0.200193)",
        "(-0.211912, 1.356072, -0.203803)",
        "(-0.211912, 1.356072, -0.203803)",
        "(-0.212910, 1.343221, -0.208291)",
        "(-0.213485, 1.334405, -0.210491)",
        "(-0.214146, 1.325532, -0.212030)",
        "(-0.215080, 1.316785, -0.212878)",
        "(-0.215080, 1.316785, -0.212878)",
        "(-0.216787, 1.304219, -0.213180)",
        "(-0.218137, 1.296126, -0.212485)",
        "(-0.219440, 1.288042, -0.211147)",
        "(-0.220737, 1.280228, -0.209483)",
        "(-0.220737, 1.280228, -0.209483)",
        "(-0.222688, 1.269304, -0.206504)",
        "(-0.224017, 1.262508, -0.203972)",
        "(-0.225482, 1.256221, -0.200939)",
        "(-0.226722, 1.250359, -0.197259)",
        "(-0.227184, 1.247541, -0.195206)",
        "(-0.228220, 1.241797, -0.190719)",
        "(-0.229292, 1.236753, -0.185921)",
        "(-0.230372, 1.231866, -0.180414)",
        "(-0.231630, 1.227382, -0.174212)",
        "(-0.231630, 1.227382, -0.174212)",
        "(-0.233370, 1.221280, -0.164129)",
        "(-0.234294, 1.217636, -0.156742)",
        "(-0.235039, 1.214504, -0.148828)",
        "(-0.235773, 1.212227, -0.140724)",
        "(-0.235773, 1.212227, -0.140724)",
        "(-0.236557, 1.210178, -0.128445)",
        "(-0.236878, 1.209653, -0.120042)",
        "(-0.237021, 1.209817, -0.111346)",
        "(-0.237139, 1.210821, -0.102693)",
        "(-0.237139, 1.210821, -0.102693)",
        "(-0.236676, 1.213611, -0.090394)",
        "(-0.235913, 1.216299, -0.082796)",
        "(-0.235065, 1.219891, -0.075648)",
        "(-0.234190, 1.224224, -0.068630)",
        "(-0.234190, 1.224224, -0.068630)",
        "(-0.232862, 1.232459, -0.058818)",
        "(-0.232017, 1.239314, -0.052986)",
        "(-0.231119, 1.247013, -0.047774)",
        "(-0.230258, 1.255578, -0.043395)",
        "(-0.230258, 1.255578, -0.043395)",
        "(-0.228837, 1.269438, -0.038261)",
        "(-0.227587, 1.279285, -0.035862)",
        "(-0.226196, 1.289420, -0.034094)",
        "(-0.224645, 1.299510, -0.032916)",
        "(-0.224645, 1.299510, -0.032916)",
        "(-0.223497, 1.315500, -0.032987)",
        "(-0.222733, 1.326025, -0.033626)",
        "(-0.221934, 1.336281, -0.034701)",
        "(-0.221071, 1.346213, -0.036273)",
        "(-0.221071, 1.346213, -0.036273)",
        "(-0.220163, 1.360650, -0.039911)",
        "(-0.219448, 1.369474, -0.042821)",
        "(-0.218431, 1.377601, -0.046223)",
        "(-0.217314, 1.385032, -0.050072)",
        "(-0.217314, 1.385032, -0.050072)",
        "(-0.216047, 1.395238, -0.056580)",
        "(-0.215476, 1.401277, -0.061496)",
        "(-0.214717, 1.406526, -0.066801)",
        "(-0.214717, 1.406526, -0.066801)",
        "(-0.213741, 1.411033, -0.072563)",
        "(-0.212303, 1.416552, -0.081860)",
        "(-0.211529, 1.419518, -0.088497)",
        "(-0.210701, 1.421824, -0.095379)",
        "(-0.209862, 1.423508, -0.102578)",
        "(-0.209862, 1.423508, -0.102578)",
        "(-0.208729, 1.424958, -0.114053)",
        "(-0.208006, 1.424985, -0.121858)",
        "(-0.207372, 1.424309, -0.129597)",
        "(-0.206995, 1.423080, -0.137390)",
        "(-0.206995, 1.423080, -0.137390)",
        "(-0.206364, 1.419640, -0.148748)",
        "(-0.206124, 1.416834, -0.156248)",
        "(-0.205850, 1.413334, -0.163566)",
        "(-0.205686, 1.409301, -0.170700)",
        "(-0.205686, 1.409301, -0.170700)",
        "(-0.205840, 1.402383, -0.180870)",
        "(-0.205776, 1.396946, -0.187136)",
        "(-0.205859, 1.391022, -0.193082)",
        "(-0.206244, 1.384666, -0.198561)",
        "(-0.206244, 1.384666, -0.198561)",
        "(-0.207221, 1.374117, -0.205618)",
        "(-0.207958, 1.366391, -0.209428)",
        "(-0.208641, 1.358263, -0.212747)",
        "(-0.209398, 1.349833, -0.215611)",
        "(-0.209398, 1.349833, -0.215611)",
        "(-0.210861, 1.337094, -0.218777)",
        "(-0.211894, 1.328449, -0.219998)",
        "(-0.213005, 1.320081, -0.220747)",
        "(-0.213924, 1.311828, -0.220803)",
        "(-0.213924, 1.311828, -0.220803)",
        "(-0.215407, 1.300587, -0.219955)",
        "(-0.216591, 1.293370, -0.218694)",
        "(-0.217632, 1.286245, -0.216763)",
        "(-0.218655, 1.279339, -0.214221)",
        "(-0.218655, 1.279339, -0.214221)",
        "(-0.220244, 1.269577, -0.209969)",
        "(-0.221370, 1.263508, -0.206690)",
        "(-0.222364, 1.257627, -0.202950)",
        "(-0.223130, 1.251894, -0.198694)",
        "(-0.223130, 1.251894, -0.198694)",
        "(-0.224343, 1.243767, -0.191674)",
        "(-0.225158, 1.238470, -0.186145)",
        "(-0.225926, 1.233079, -0.179648)",
        "(-0.226775, 1.227742, -0.172239)",
        "(-0.226775, 1.227742, -0.172239)",
        "(-0.228482, 1.220488, -0.160343)",
        "(-0.229723, 1.216262, -0.151821)",
        "(-0.230771, 1.212414, -0.142837)",
        "(-0.231756, 1.209084, -0.133325)",
        "(-0.231756, 1.209084, -0.133325)",
        "(-0.233227, 1.205541, -0.119288)",
        "(-0.234106, 1.204403, -0.110453)",
        "(-0.234848, 1.204138, -0.101827)",
        "(-0.235409, 1.204949, -0.093594)",
        "(-0.235409, 1.204949, -0.093594)",
        "(-0.235992, 1.207964, -0.082250)",
        "(-0.236146, 1.211149, -0.075449)",
        "(-0.236095, 1.215160, -0.069248)",
        "(-0.235793, 1.220221, -0.063775)",
        "(-0.235793, 1.220221, -0.063775)",
        "(-0.234917, 1.229067, -0.056539)",
        "(-0.233961, 1.235795, -0.052498)",
        "(-0.232768, 1.243081, -0.048985)",
        "(-0.232768, 1.243081, -0.048985)",
        "(-0.231535, 1.250863, -0.045886)",
        "(-0.229712, 1.263502, -0.042068)",
        "(-0.228446, 1.272447, -0.040100)",
        "(-0.227095, 1.281781, -0.038486)",
        "(-0.227095, 1.281781, -0.038486)",
        "(-0.225891, 1.291616, -0.037382)",
        "(-0.224284, 1.307203, -0.036609)",
        "(-0.223209, 1.318004, -0.036638)",
        "(-0.222101, 1.329048, -0.037355)",
        "(-0.220863, 1.340299, -0.038757)",
        "(-0.220863, 1.340299, -0.038757)",
        "(-0.219010, 1.357397, -0.041682)",
        "(-0.217876, 1.368862, -0.044433)",
        "(-0.216824, 1.380083, -0.047532)",
        "(-0.215970, 1.390758, -0.051065)",
        "(-0.215970, 1.390758, -0.051065)",
        "(-0.214802, 1.405574, -0.056827)",
        "(-0.214071, 1.414526, -0.060997)",
        "(-0.213684, 1.422575, -0.065594)",
        "(-0.213362, 1.429808, -0.070629)",
        "(-0.213362, 1.429808, -0.070629)",
        "(-0.213172, 1.438890, -0.078435)",
        "(-0.213043, 1.443568, -0.083736)",
        "(-0.212988, 1.447172, -0.089235)",
        "(-0.212906, 1.449724, -0.094976)",
        "(-0.212906, 1.449724, -0.094976)",
        "(-0.212382, 1.451509, -0.104007)",
        "(-0.211933, 1.451475, -0.110270)",
        "(-0.211455, 1.450317, -0.116699)",
        "(-0.211081, 1.448070, -0.123181)",
        "(-0.211081, 1.448070, -0.123181)",
        "(-0.210997, 1.442826, -0.132772)",
        "(-0.210876, 1.438138, -0.138985)",
        "(-0.210564, 1.432687, -0.145239)",
        "(-0.210111, 1.426725, -0.151551)",
        "(-0.210111, 1.426725, -0.151551)",
        "(-0.209177, 1.416821, -0.160655)",
        "(-0.208774, 1.409784, -0.166543)",
        "(-0.208381, 1.402428, -0.172095)",
        "(-0.208032, 1.394613, -0.177434)",
        "(-0.208032, 1.394613, -0.177434)",
        "(-0.207899, 1.382871, -0.184243)",
        "(-0.207939, 1.374734, -0.188387)",
        "(-0.208179, 1.366479, -0.192036)",
        "(-0.208601, 1.358154, -0.195251)",
        "(-0.208601, 1.358154, -0.195251)",
        "(-0.209699, 1.345636, -0.199181)",
        "(-0.210404, 1.337213, -0.201117)",
        "(-0.211115, 1.328864, -0.202631)",
        "(-0.211784, 1.320462, -0.203722)",
        "(-0.211784, 1.320462, -0.203722)",
        "(-0.213203, 1.308181, -0.204593)",
        "(-0.214258, 1.300105, -0.204437)",
        "(-0.215495, 1.292207, -0.203877)",
        "(-0.216751, 1.284370, -0.202841)",
        "(-0.216751, 1.284370, -0.202841)",
        "(-0.218522, 1.272548, -0.200427)",
        "(-0.219744, 1.264613, -0.198037)",
        "(-0.221070, 1.256801, -0.194954)",
        "(-0.222431, 1.249199, -0.191246)",
        "(-0.222431, 1.249199, -0.191246)",
        "(-0.224298, 1.238370, -0.184650)",
        "(-0.225532, 1.231483, -0.179608)",
        "(-0.226866, 1.224942, -0.173888)",
        "(-0.228362, 1.218897, -0.167406)",
        "(-0.228362, 1.218897, -0.167406)",
        "(-0.230444, 1.210675, -0.157234)",
        "(-0.231523, 1.205559, -0.150001)",
        "(-0.232457, 1.200738, -0.142072)",
        "(-0.233305, 1.196318, -0.133703)",
        "(-0.233305, 1.196318, -0.133703)",
        "(-0.234471, 1.190690, -0.120989)",
        "(-0.234954, 1.187480, -0.112491)",
        "(-0.235361, 1.184826, -0.103781)",
        "(-0.235943, 1.183264, -0.095266)",
        "(-0.235943, 1.183264, -0.095266)",
        "(-0.236672, 1.183178, -0.083439)",
        "(-0.236923, 1.184768, -0.076274)",
        "(-0.236704, 1.187580, -0.069644)",
        "(-0.236704, 1.187580, -0.069644)",
        "(-0.236233, 1.191853, -0.063695)",
        "(-0.235085, 1.200678, -0.055617)",
        "(-0.234046, 1.207713, -0.050670)",
        "(-0.232798, 1.216147, -0.046464)",
        "(-0.231429, 1.225578, -0.042799)",
        "(-0.231429, 1.225578, -0.042799)",
        "(-0.229249, 1.241201, -0.038260)",
        "(-0.227616, 1.252256, -0.035745)",
        "(-0.225990, 1.263579, -0.033542)",
        "(-0.224568, 1.275595, -0.032335)",
        "(-0.224568, 1.275595, -0.032335)",
        "(-0.222350, 1.293529, -0.031122)",
        "(-0.220873, 1.305624, -0.030960)",
        "(-0.219636, 1.317877, -0.031539)",
        "(-0.218485, 1.330120, -0.032768)",
        "(-0.218485, 1.330120, -0.032768)",
        "(-0.216934, 1.348048, -0.035630)",
        "(-0.216066, 1.359411, -0.038159)",
        "(-0.215318, 1.370278, -0.041125)",
        "(-0.214757, 1.380653, -0.044628)",
        "(-0.214757, 1.380653, -0.044628)",
        "(-0.214401, 1.394901, -0.050422)",
        "(-0.214142, 1.403348, -0.054540)",
        "(-0.213872, 1.410887, -0.058916)",
        "(-0.213751, 1.417477, -0.063609)",
        "(-0.213751, 1.417477, -0.063609)",
        "(-0.213907, 1.425900, -0.070946)",
        "(-0.214187, 1.430261, -0.075826)",
        "(-0.214664, 1.433787, -0.080857)",
        "(-0.215299, 1.436474, -0.086062)",
        "(-0.215299, 1.436474, -0.086062)",
        "(-0.216325, 1.439278, -0.093837)",
        "(-0.216689, 1.440103, -0.099116)",
        "(-0.217014, 1.440102, -0.104805)",
        "(-0.217394, 1.439224, -0.110184)",
        "(-0.217394, 1.439224, -0.110184)",
        "(-0.218091, 1.436626, -0.118177)",
        "(-0.218299, 1.433854, -0.123624)",
        "(-0.218229, 1.430199, -0.129048)",
        "(-0.218226, 1.427922, -0.131792)",
        "(-0.218226, 1.427922, -0.131792)",
        "(-0.218199, 1.417497, -0.142900)",
        "(-0.217995, 1.411372, -0.148536)",
        "(-0.217692, 1.404915, -0.154104)",
        "(-0.217496, 1.398190, -0.159434)",
        "(-0.217496, 1.398190, -0.159434)",
        "(-0.217730, 1.387950, -0.166756)",
        "(-0.217812, 1.380995, -0.171251)",
        "(-0.217751, 1.373778, -0.175562)",
        "(-0.217751, 1.373778, -0.175562)",
        "(-0.217579, 1.366377, -0.179619)",
        "(-0.217374, 1.355142, -0.184988)",
        "(-0.217320, 1.347533, -0.187932)",
        "(-0.217273, 1.339786, -0.190526)",
        "(-0.217273, 1.339786, -0.190526)",
        "(-0.217343, 1.331943, -0.192764)",
        "(-0.217246, 1.319862, -0.195188)",
        "(-0.217313, 1.311724, -0.196101)",
        "(-0.217687, 1.303737, -0.196735)",
        "(-0.218069, 1.295633, -0.197016)",
        "(-0.218069, 1.295633, -0.197016)",
        "(-0.218164, 1.282882, -0.196230)",
        "(-0.218137, 1.274030, -0.194728)",
        "(-0.218422, 1.265328, -0.192500)",
        "(-0.219246, 1.257073, -0.189692)",
        "(-0.219246, 1.257073, -0.189692)",
        "(-0.220351, 1.244390, -0.183976)",
        "(-0.221141, 1.235951, -0.179275)",
        "(-0.222250, 1.228048, -0.173832)",
        "(-0.223742, 1.220787, -0.167555)",
        "(-0.223742, 1.220787, -0.167555)",
        "(-0.225714, 1.210784, -0.156929)",
        "(-0.226622, 1.204704, -0.149129)",
        "(-0.227700, 1.199698, -0.140825)",
        "(-0.228476, 1.195738, -0.132314)",
        "(-0.228476, 1.195738, -0.132314)",
        "(-0.229014, 1.191643, -0.119884)",
        "(-0.228990, 1.190337, -0.111755)",
        "(-0.228747, 1.190449, -0.103713)",
        "(-0.228313, 1.191703, -0.095819)",
        "(-0.228313, 1.191703, -0.095819)",
        "(-0.227336, 1.195523, -0.084683)",
        "(-0.226490, 1.199695, -0.077721)",
        "(-0.225634, 1.204714, -0.071060)",
        "(-0.224820, 1.211218, -0.065085)",
        "(-0.224820, 1.211218, -0.065085)",
        "(-0.223367, 1.222084, -0.056935)",
        "(-0.222500, 1.230247, -0.052068)",
        "(-0.221803, 1.239145, -0.047800)",
        "(-0.221054, 1.248662, -0.044259)",
        "(-0.221054, 1.248662, -0.044259)",
        "(-0.220121, 1.263596, -0.039788)",
        "(-0.219581, 1.274052, -0.037641)",
        "(-0.219193, 1.284993, -0.036136)",
        "(-0.219043, 1.296226, -0.035097)",
        "(-0.219043, 1.296226, -0.035097)",
        "(-0.218995, 1.313239, -0.034256)",
        "(-0.218739, 1.324324, -0.034194)",
        "(-0.218173, 1.335025, -0.034584)",
        "(-0.217777, 1.345662, -0.035443)",
        "(-0.217777, 1.345662, -0.035443)",
        "(-0.217526, 1.361104, -0.037274)",
        "(-0.217250, 1.370740, -0.038750)",
        "(-0.216778, 1.379963, -0.040773)",
        "(-0.216778, 1.379963, -0.040773)",
        "(-0.216113, 1.388511, -0.043346)",
        "(-0.215325, 1.400498, -0.047804)",
        "(-0.214639, 1.407652, -0.051260)",
        "(-0.213757, 1.413521, -0.054818)",
        "(-0.212935, 1.418734, -0.058780)",
        "(-0.212935, 1.418734, -0.058780)",
        "(-0.211853, 1.425482, -0.065453)",
        "(-0.211085, 1.429037, -0.070258)",
        "(-0.210300, 1.431970, -0.075386)",
        "(-0.209605, 1.434340, -0.080975)",
        "(-0.209605, 1.434340, -0.080975)",
        "(-0.208475, 1.436977, -0.089637)",
        "(-0.207622, 1.438016, -0.095619)",
        "(-0.206867, 1.438642, -0.101875)",
        "(-0.205819, 1.438543, -0.108055)",
        "(-0.205819, 1.438543, -0.108055)",
        "(-0.204474, 1.437714, -0.117497)",
        "(-0.203818, 1.436630, -0.123856)",
        "(-0.203144, 1.435048, -0.130047)",
        "(-0.202611, 1.433046, -0.136227)",
        "(-0.202611, 1.433046, -0.136227)",
        "(-0.201874, 1.429149, -0.145169)",
        "(-0.201456, 1.426138, -0.151045)",
        "(-0.201115, 1.422816, -0.156860)",
        "(-0.200898, 1.419142, -0.162559)",
        "(-0.200898, 1.419142, -0.162559)",
        "(-0.200950, 1.412898, -0.170417)",
        "(-0.201177, 1.408073, -0.175198)",
        "(-0.201596, 1.402897, -0.179683)",
        "(-0.201980, 1.397168, -0.183644)",
        "(-0.201980, 1.397168, -0.183644)",
        "(-0.202781, 1.387831, -0.188733)",
        "(-0.203473, 1.381223, -0.191503)",
        "(-0.204012, 1.374240, -0.193876)",
        "(-0.204285, 1.367000, -0.195960)",
        "(-0.204285, 1.367000, -0.195960)",
        "(-0.204304, 1.356031, -0.198580)",
        "(-0.204494, 1.348866, -0.200053)",
        "(-0.204858, 1.341888, -0.201127)",
        "(-0.205053, 1.335053, -0.201830)",
        "(-0.205053, 1.335053, -0.201830)",
        "(-0.205022, 1.324884, -0.202260)",
        "(-0.205271, 1.318211, -0.201683)",
        "(-0.205600, 1.311586, -0.200369)",
        "(-0.206040, 1.305064, -0.198541)",
        "(-0.206040, 1.305064, -0.198541)",
        "(-0.206682, 1.294977, -0.194934)",
        "(-0.207343, 1.288139, -0.191974)",
        "(-0.208079, 1.281154, -0.188229)",
        "(-0.208754, 1.274061, -0.183966)",
        "(-0.208754, 1.274061, -0.183966)",
        "(-0.210291, 1.263616, -0.176538)",
        "(-0.211518, 1.257119, -0.171287)",
        "(-0.211518, 1.257119, -0.171287)",
        "(-0.212588, 1.250782, -0.166026)",
        "(-0.213572, 1.244805, -0.160437)",
        "(-0.214990, 1.236802, -0.151123)",
        "(-0.216175, 1.232352, -0.144295)",
        "(-0.217319, 1.228762, -0.137383)",
        "(-0.218182, 1.225888, -0.130492)",
        "(-0.218182, 1.225888, -0.130492)",
        "(-0.219478, 1.223259, -0.120103)",
        "(-0.220384, 1.222630, -0.112867)",
        "(-0.221325, 1.223064, -0.105500)",
        "(-0.222237, 1.224421, -0.098301)",
        "(-0.222237, 1.224421, -0.098301)",
        "(-0.223163, 1.227737, -0.087437)",
        "(-0.223601, 1.231054, -0.080447)",
        "(-0.223881, 1.234960, -0.073761)",
        "(-0.224034, 1.239693, -0.067360)",
        "(-0.224034, 1.239693, -0.067360)",
        "(-0.224209, 1.248362, -0.058517)",
        "(-0.224126, 1.254864, -0.053045)",
        "(-0.223999, 1.261884, -0.047952)",
        "(-0.224046, 1.269529, -0.043296)",
        "(-0.224046, 1.269529, -0.043296)",
        "(-0.224060, 1.282171, -0.037068)",
        "(-0.223964, 1.290711, -0.033903)",
        "(-0.223797, 1.299558, -0.031618)",
        "(-0.223689, 1.308968, -0.030033)",
        "(-0.223689, 1.308968, -0.030033)",
        "(-0.223456, 1.323614, -0.028826)",
        "(-0.223331, 1.333464, -0.028607)",
        "(-0.223288, 1.343300, -0.029059)",
        "(-0.223355, 1.353184, -0.030359)",
        "(-0.223355, 1.353184, -0.030359)",
        "(-0.223447, 1.367459, -0.033254)",
        "(-0.223372, 1.376508, -0.035820)",
        "(-0.223457, 1.385244, -0.039005)",
        "(-0.223666, 1.393623, -0.042818)",
        "(-0.223666, 1.393623, -0.042818)",
        "(-0.223894, 1.405397, -0.049322)",
        "(-0.224130, 1.412644, -0.054211)",
        "(-0.224389, 1.419323, -0.059581)",
        "(-0.224588, 1.425252, -0.065300)",
        "(-0.224588, 1.425252, -0.065300)",
        "(-0.225069, 1.432792, -0.074605)",
        "(-0.225259, 1.436833, -0.081212)",
        "(-0.225393, 1.439997, -0.088056)",
        "(-0.225396, 1.442334, -0.095244)",
        "(-0.225396, 1.442334, -0.095244)",
        "(-0.225165, 1.444348, -0.106507)",
        "(-0.224889, 1.444711, -0.114188)",
        "(-0.224529, 1.444348, -0.122049)",
        "(-0.224027, 1.443180, -0.129852)",
        "(-0.224027, 1.443180, -0.129852)",
        "(-0.223116, 1.440351, -0.141335)",
        "(-0.222562, 1.437759, -0.148739)",
        "(-0.222042, 1.434527, -0.155791)",
        "(-0.221616, 1.430807, -0.162482)",
        "(-0.221616, 1.430807, -0.162482)",
        "(-0.220857, 1.424276, -0.171817)",
        "(-0.220619, 1.419425, -0.177680)",
        "(-0.220522, 1.414126, -0.183186)",
        "(-0.220522, 1.414126, -0.183186)",
        "(-0.220454, 1.408446, -0.188339)",
        "(-0.220480, 1.399186, -0.195371)",
        "(-0.220660, 1.392469, -0.199332)",
        "(-0.220981, 1.385244, -0.202566)",
        "(-0.221314, 1.377643, -0.205329)",
        "(-0.221314, 1.377643, -0.205329)",
        "(-0.221682, 1.365386, -0.208410)",
        "(-0.221941, 1.356842, -0.209960)",
        "(-0.222258, 1.348082, -0.211123)",
        "(-0.222405, 1.339090, -0.211609)",
        "(-0.222405, 1.339090, -0.211609)",
        "(-0.222679, 1.325203, -0.210960)",
        "(-0.222859, 1.315804, -0.209754)",
        "(-0.223116, 1.306543, -0.207973)",
        "(-0.223462, 1.297525, -0.205885)",
        "(-0.223462, 1.297525, -0.205885)",
        "(-0.224072, 1.284233, -0.201821)",
        "(-0.224397, 1.275515, -0.198086)",
        "(-0.224708, 1.267015, -0.193701)",
        "(-0.225041, 1.258799, -0.188727)",
        "(-0.225041, 1.258799, -0.188727)",
        "(-0.225673, 1.247537, -0.180259)",
        "(-0.226125, 1.240792, -0.173787)",
        "(-0.226505, 1.234552, -0.166817)",
        "(-0.227008, 1.229217, -0.158933)",
        "(-0.227259, 1.226971, -0.154722)",
        "(-0.227744, 1.223226, -0.146180)",
        "(-0.228241, 1.220433, -0.137354)",
        "(-0.228743, 1.218791, -0.128245)",
        "(-0.229297, 1.218562, -0.119061)",
        "(-0.229297, 1.218562, -0.119061)",
        "(-0.229989, 1.220820, -0.105506)",
        "(-0.230512, 1.223952, -0.096853)",
        "(-0.230936, 1.228280, -0.088478)",
        "(-0.231077, 1.233645, -0.080625)",
        "(-0.231077, 1.233645, -0.080625)",
        "(-0.231046, 1.243775, -0.069899)",
        "(-0.230873, 1.251073, -0.063865)",
        "(-0.230499, 1.258711, -0.058417)",
        "(-0.230020, 1.266673, -0.053433)",
        "(-0.230020, 1.266673, -0.053433)",
        "(-0.229208, 1.278788, -0.046946)",
        "(-0.228527, 1.286887, -0.043496)",
        "(-0.227730, 1.294805, -0.040569)",
        "(-0.227342, 1.302898, -0.038404)",
        "(-0.227342, 1.302898, -0.038404)",
        "(-0.227064, 1.315288, -0.036291)",
        "(-0.226838, 1.323412, -0.035616)",
        "(-0.226719, 1.331640, -0.035783)",
        "(-0.226664, 1.340003, -0.036530)",
        "(-0.226664, 1.340003, -0.036530)",
        "(-0.226452, 1.352537, -0.038739)",
        "(-0.226248, 1.360850, -0.040989)",
        "(-0.226067, 1.369064, -0.044005)",
        "(-0.225941, 1.377128, -0.047831)",
        "(-0.225941, 1.377128, -0.047831)",
        "(-0.225590, 1.388758, -0.054719)",
        "(-0.225340, 1.396165, -0.060350)",
        "(-0.225323, 1.403164, -0.066513)",
        "(-0.225323, 1.403164, -0.066513)",
        "(-0.225368, 1.409529, -0.073234)",
        "(-0.225422, 1.417884, -0.084079)",
        "(-0.225468, 1.422551, -0.091778)",
        "(-0.225524, 1.426379, -0.099594)",
        "(-0.225589, 1.429351, -0.107644)",
        "(-0.225589, 1.429351, -0.107644)",
        "(-0.225687, 1.432331, -0.119895)",
        "(-0.225751, 1.433197, -0.128074)",
        "(-0.225754, 1.433100, -0.136159)",
        "(-0.225756, 1.432125, -0.144342)",
        "(-0.225756, 1.432125, -0.144342)",
        "(-0.225678, 1.429336, -0.156314)",
        "(-0.225520, 1.426514, -0.164032)",
        "(-0.225177, 1.422859, -0.171440)",
        "(-0.224978, 1.418601, -0.178686)",
        "(-0.224978, 1.418601, -0.178686)",
        "(-0.224594, 1.410966, -0.188929)",
        "(-0.224333, 1.405257, -0.195231)",
        "(-0.224228, 1.399054, -0.200942)",
        "(-0.224324, 1.392377, -0.205827)",
        "(-0.224324, 1.392377, -0.205827)",
        "(-0.224985, 1.381635, -0.212014)",
        "(-0.225371, 1.373468, -0.215065)",
        "(-0.225637, 1.364702, -0.217485)",
        "(-0.226076, 1.355578, -0.219431)",
        "(-0.226076, 1.355578, -0.219431)",
        "(-0.226919, 1.341166, -0.221485)",
        "(-0.227511, 1.331286, -0.222384)",
        "(-0.228062, 1.321084, -0.222672)",
        "(-0.228426, 1.310692, -0.222503)",
        "(-0.228426, 1.310692, -0.222503)",
        "(-0.228519, 1.295096, -0.221194)",
        "(-0.228682, 1.285376, -0.220046)",
        "(-0.228890, 1.276305, -0.218775)",
        "(-0.228849, 1.267625, -0.217158)",
        "(-0.228849, 1.267625, -0.217158)",
        "(-0.228589, 1.255563, -0.213903)",
        "(-0.228204, 1.248064, -0.210879)",
        "(-0.227693, 1.240958, -0.206976)",
        "(-0.227481, 1.234761, -0.202309)",
        "(-0.227481, 1.234761, -0.202309)",
        "(-0.227617, 1.226810, -0.194393)",
        "(-0.227808, 1.222217, -0.188326)",
        "(-0.227955, 1.218096, -0.181611)",
        "(-0.228486, 1.214949, -0.174028)",
        "(-0.228486, 1.214949, -0.174028)",
        "(-0.229708, 1.211323, -0.161074)",
        "(-0.230676, 1.209829, -0.151941)",
        "(-0.231491, 1.208898, -0.142706)",
        "(-0.232099, 1.208477, -0.133397)",
        "(-0.232099, 1.208477, -0.133397)",
        "(-0.232821, 1.209426, -0.119308)",
        "(-0.233225, 1.211094, -0.110360)",
        "(-0.233487, 1.213504, -0.101374)",
        "(-0.233703, 1.216847, -0.092543)",
        "(-0.233703, 1.216847, -0.092543)",
        "(-0.233749, 1.223699, -0.080040)",
        "(-0.233537, 1.229266, -0.072260)",
        "(-0.233229, 1.235602, -0.064967)",
        "(-0.232896, 1.242528, -0.058127)",
        "(-0.232896, 1.242528, -0.058127)",
        "(-0.232374, 1.253748, -0.049207)",
        "(-0.231960, 1.261647, -0.044198)",
        "(-0.231237, 1.269678, -0.039913)",
        "(-0.230570, 1.277890, -0.036262)",
        "(-0.230570, 1.277890, -0.036262)",
        "(-0.229563, 1.290703, -0.032409)",
        "(-0.228686, 1.299442, -0.030516)",
        "(-0.227618, 1.308355, -0.029389)",
        "(-0.226819, 1.317638, -0.028937)",
        "(-0.226819, 1.317638, -0.028937)",
        "(-0.225620, 1.331766, -0.029104)",
        "(-0.225049, 1.341467, -0.030130)",
        "(-0.224409, 1.351108, -0.031800)",
        "(-0.223807, 1.360622, -0.033969)",
        "(-0.223807, 1.360622, -0.033969)",
        "(-0.222971, 1.374526, -0.038478)",
        "(-0.222406, 1.383351, -0.041974)",
        "(-0.221860, 1.391753, -0.045919)",
        "(-0.221454, 1.399765, -0.050424)",
        "(-0.221454, 1.399765, -0.050424)",
        "(-0.220924, 1.410847, -0.058103)",
        "(-0.220623, 1.417527, -0.063669)",
        "(-0.220502, 1.423373, -0.069726)",
        "(-0.220506, 1.428618, -0.076065)",
        "(-0.220506, 1.428618, -0.076065)",
        "(-0.220496, 1.435077, -0.086159)",
        "(-0.220407, 1.438315, -0.093274)",
        "(-0.220316, 1.440827, -0.100696)",
        "(-0.220173, 1.442524, -0.108370)",
        "(-0.220173, 1.442524, -0.108370)",
        "(-0.219920, 1.443481, -0.120317)",
        "(-0.219644, 1.443401, -0.128486)",
        "(-0.219194, 1.442618, -0.136767)",
        "(-0.218823, 1.441298, -0.145117)",
        "(-0.218823, 1.441298, -0.145117)",
        "(-0.218419, 1.438503, -0.157422)",
        "(-0.218326, 1.435742, -0.165262)",
        "(-0.218298, 1.432229, -0.172770)",
        "(-0.218300, 1.428060, -0.180106)",
        "(-0.218300, 1.428060, -0.180106)",
        "(-0.218173, 1.420571, -0.190587)",
        "(-0.218300, 1.414953, -0.197102)",
        "(-0.218760, 1.408884, -0.203111)",
        "(-0.219477, 1.402357, -0.208486)",
        "(-0.219477, 1.402357, -0.208486)",
        "(-0.220278, 1.391739, -0.215187)",
        "(-0.220671, 1.384076, -0.218720)",
        "(-0.221492, 1.376107, -0.221347)",
        "(-0.222267, 1.367973, -0.223324)",
        "(-0.222652, 1.363850, -0.224109)",
        "(-0.223556, 1.355436, -0.225130)",
        "(-0.224567, 1.346759, -0.225600)",
        "(-0.225449, 1.337694, -0.225462)",
        "(-0.226042, 1.328093, -0.224661)",
        "(-0.226042, 1.328093, -0.224661)",
        "(-0.226848, 1.312675, -0.221920)",
        "(-0.227807, 1.302569, -0.219351)",
        "(-0.228687, 1.292673, -0.216351)",
        "(-0.229382, 1.283087, -0.212747)",
        "(-0.229382, 1.283087, -0.212747)",
        "(-0.229964, 1.269565, -0.206435)",
        "(-0.230306, 1.261407, -0.201220)",
        "(-0.230902, 1.254155, -0.195318)",
        "(-0.230902, 1.254155, -0.195318)",
        "(-0.231594, 1.247566, -0.188536)",
        "(-0.231818, 1.238917, -0.177764)",
        "(-0.231692, 1.233677, -0.169776)",
        "(-0.231813, 1.229324, -0.161333)",
        "(-0.232096, 1.225997, -0.152780)",
        "(-0.232096, 1.225997, -0.152780)",
        "(-0.232224, 1.222669, -0.139911)",
        "(-0.232284, 1.221746, -0.131005)",
        "(-0.232674, 1.222168, -0.121839)",
        "(-0.233056, 1.223590, -0.112826)",
        "(-0.233056, 1.223590, -0.112826)",
        "(-0.233255, 1.227630, -0.100035)",
        "(-0.233252, 1.231162, -0.091794)",
        "(-0.233440, 1.235384, -0.083555)",
        "(-0.233915, 1.240014, -0.075456)",
        "(-0.233915, 1.240014, -0.075456)",
        "(-0.234555, 1.247410, -0.063840)",
        "(-0.234748, 1.252562, -0.056482)",
        "(-0.235140, 1.258385, -0.049672)",
        "(-0.235531, 1.264965, -0.043765)",
        "(-0.235531, 1.264965, -0.043765)",
        "(-0.235201, 1.275577, -0.036404)",
        "(-0.234556, 1.283290, -0.032382)",
        "(-0.233908, 1.291705, -0.029075)",
        "(-0.233145, 1.300656, -0.026499)",
        "(-0.233145, 1.300656, -0.026499)",
        "(-0.231519, 1.314504, -0.023764)",
        "(-0.230224, 1.324081, -0.022873)",
        "(-0.228980, 1.333925, -0.022734)",
        "(-0.227793, 1.343992, -0.023274)",
        "(-0.227793, 1.343992, -0.023274)",
        "(-0.225856, 1.358858, -0.025318)",
        "(-0.224667, 1.368867, -0.027879)",
        "(-0.223732, 1.378832, -0.031379)",
        "(-0.222800, 1.388583, -0.035657)",
        "(-0.222800, 1.388583, -0.035657)",
        "(-0.221646, 1.402491, -0.043531)",
        "(-0.220899, 1.411182, -0.049536)",
        "(-0.220373, 1.419160, -0.056305)",
        "(-0.219910, 1.426564, -0.063498)",
        "(-0.219910, 1.426564, -0.063498)",
        "(-0.219468, 1.435995, -0.075327)",
        "(-0.219264, 1.441242, -0.083779)",
        "(-0.219160, 1.445590, -0.092510)",
        "(-0.219012, 1.448952, -0.101469)",
        "(-0.219012, 1.448952, -0.101469)",
        "(-0.218902, 1.452376, -0.115472)",
        "(-0.218834, 1.453582, -0.124924)",
        "(-0.218815, 1.453975, -0.134292)",
        "(-0.218906, 1.453485, -0.143516)",
        "(-0.218906, 1.453485, -0.143516)",
        "(-0.219430, 1.451475, -0.156844)",
        "(-0.219939, 1.449236, -0.165445)",
        "(-0.220525, 1.446359, -0.173756)",
        "(-0.221205, 1.442665, -0.181485)",
        "(-0.221205, 1.442665, -0.181485)",
        "(-0.222289, 1.436266, -0.192311)",
        "(-0.223381, 1.431283, -0.198688)",
        "(-0.224410, 1.425628, -0.204281)",
        "(-0.225311, 1.419086, -0.209027)",
        "(-0.225311, 1.419086, -0.209027)",
        "(-0.226596, 1.408049, -0.214834)",
        "(-0.227538, 1.399930, -0.217843)",
        "(-0.228688, 1.391212, -0.220300)",
        "(-0.228688, 1.391212, -0.220300)",
        "(-0.229829, 1.382087, -0.222378)",
        "(-0.231298, 1.367123, -0.224324)",
        "(-0.232039, 1.356575, -0.224865)",
        "(-0.232674, 1.345697, -0.224889)",
        "(-0.232674, 1.345697, -0.224889)",
        "(-0.233779, 1.334868, -0.224565)",
        "(-0.235849, 1.318542, -0.222442)",
        "(-0.236912, 1.307270, -0.219763)",
        "(-0.238078, 1.295628, -0.216309)",
        "(-0.239287, 1.285003, -0.212617)",
        "(-0.239287, 1.285003, -0.212617)",
        "(-0.240962, 1.268696, -0.205602)",
        "(-0.242112, 1.257920, -0.199791)",
        "(-0.242927, 1.247222, -0.192904)",
        "(-0.243341, 1.236695, -0.185253)",
        "(-0.243341, 1.236695, -0.185253)",
        "(-0.244353, 1.222778, -0.173187)",
        "(-0.245258, 1.215291, -0.164696)",
        "(-0.246038, 1.209228, -0.155752)",
        "(-0.246772, 1.204359, -0.146572)",
        "(-0.246772, 1.204359, -0.146572)",
        "(-0.247720, 1.200270, -0.132514)",
        "(-0.247978, 1.199132, -0.123213)",
        "(-0.248254, 1.199497, -0.113839)",
        "(-0.248367, 1.201173, -0.104569)",
        "(-0.248367, 1.201173, -0.104569)",
        "(-0.248153, 1.205981, -0.091133)",
        "(-0.247487, 1.210357, -0.082689)",
        "(-0.246539, 1.215976, -0.074898)",
        "(-0.245544, 1.222569, -0.067605)",
        "(-0.245544, 1.222569, -0.067605)",
        "(-0.243768, 1.233846, -0.057443)",
        "(-0.242251, 1.242008, -0.051328)",
        "(-0.240687, 1.251051, -0.046083)",
        "(-0.239331, 1.260501, -0.041376)",
        "(-0.239331, 1.260501, -0.041376)",
        "(-0.237010, 1.274950, -0.035464)",
        "(-0.235294, 1.285020, -0.032353)",
        "(-0.233841, 1.295608, -0.030085)",
        "(-0.232467, 1.306505, -0.028515)",
        "(-0.232467, 1.306505, -0.028515)",
        "(-0.230143, 1.323259, -0.027576)",
        "(-0.228655, 1.334565, -0.028089)",
        "(-0.227426, 1.346106, -0.029744)",
        "(-0.226208, 1.357623, -0.032217)",
        "(-0.226208, 1.357623, -0.032217)",
        "(-0.224089, 1.374312, -0.037278)",
        "(-0.222715, 1.384934, -0.041509)",
        "(-0.222171, 1.395286, -0.046382)",
        "(-0.221855, 1.404907, -0.051602)",
        "(-0.221855, 1.404907, -0.051602)",
        "(-0.221406, 1.417937, -0.059959)",
        "(-0.221419, 1.425600, -0.066057)",
        "(-0.221610, 1.432572, -0.072326)",
        "(-0.222166, 1.438551, -0.078926)",
        "(-0.222166, 1.438551, -0.078926)",
        "(-0.222951, 1.446192, -0.089256)",
        "(-0.223562, 1.450247, -0.096337)",
        "(-0.224103, 1.453096, -0.103557)",
        "(-0.224632, 1.455219, -0.110897)",
        "(-0.224632, 1.455219, -0.110897)",
        "(-0.225629, 1.456758, -0.122204)",
        "(-0.226476, 1.456462, -0.129797)",
        "(-0.227420, 1.455157, -0.137311)",
        "(-0.228517, 1.452813, -0.144824)",
        "(-0.228517, 1.452813, -0.144824)",
        "(-0.230170, 1.448124, -0.155769)",
        "(-0.231223, 1.443884, -0.162644)",
        "(-0.232284, 1.438841, -0.169276)",
        "(-0.233336, 1.433071, -0.175660)",
        "(-0.233336, 1.433071, -0.175660)",
        "(-0.234409, 1.423111, -0.184596)",
        "(-0.235237, 1.415848, -0.190185)",
        "(-0.236344, 1.408252, -0.195413)",
        "(-0.237645, 1.400298, -0.200177)",
        "(-0.237645, 1.400298, -0.200177)",
        "(-0.239283, 1.387246, -0.206010)",
        "(-0.240075, 1.377929, -0.209314)",
        "(-0.240913, 1.368289, -0.212191)",
        "(-0.241928, 1.358486, -0.214555)",
        "(-0.241928, 1.358486, -0.214555)",
        "(-0.243134, 1.343513, -0.216845)",
        "(-0.244039, 1.333668, -0.217654)",
        "(-0.245218, 1.323761, -0.217634)",
        "(-0.245613, 1.319073, -0.217443)",
        "(-0.245613, 1.319073, -0.217443)",
        "(-0.246845, 1.300359, -0.215219)",
        "(-0.247390, 1.291034, -0.213160)",
        "(-0.248030, 1.282020, -0.210400)",
        "(-0.248480, 1.273350, -0.206819)",
        "(-0.248480, 1.273350, -0.206819)",
        "(-0.248763, 1.260894, -0.200075)",
        "(-0.248954, 1.253450, -0.195055)",
        "(-0.249042, 1.246615, -0.189384)",
        "(-0.249024, 1.240215, -0.182910)",
        "(-0.249024, 1.240215, -0.182910)",
        "(-0.248693, 1.231391, -0.171871)",
        "(-0.248065, 1.226106, -0.164088)",
        "(-0.247379, 1.221626, -0.156039)",
        "(-0.246710, 1.218064, -0.147631)",
        "(-0.246710, 1.218064, -0.147631)",
        "(-0.245786, 1.214836, -0.134471)",
        "(-0.245139, 1.213959, -0.125759)",
        "(-0.244458, 1.214099, -0.117157)",
        "(-0.243731, 1.215044, -0.108636)",
        "(-0.243731, 1.215044, -0.108636)",
        "(-0.242834, 1.218535, -0.096181)",
        "(-0.242261, 1.222035, -0.088254)",
        "(-0.241864, 1.226715, -0.080706)",
        "(-0.241864, 1.226715, -0.080706)",
        "(-0.241562, 1.232152, -0.073418)",
        "(-0.241063, 1.241533, -0.063394)",
        "(-0.240895, 1.248643, -0.057499)",
        "(-0.240626, 1.256434, -0.052304)",
        "(-0.240331, 1.264508, -0.047484)",
        "(-0.240331, 1.264508, -0.047484)",
        "(-0.239855, 1.277222, -0.041265)",
        "(-0.239452, 1.286146, -0.037971)",
        "(-0.239015, 1.295552, -0.035583)",
        "(-0.238418, 1.305060, -0.033701)",
        "(-0.238418, 1.305060, -0.033701)",
        "(-0.237382, 1.319276, -0.031975)",
        "(-0.236799, 1.328588, -0.031331)",
        "(-0.236325, 1.337760, -0.031285)",
        "(-0.235771, 1.346843, -0.031804)",
        "(-0.235771, 1.346843, -0.031804)",
        "(-0.234970, 1.360281, -0.033507)",
        "(-0.234357, 1.369049, -0.035827)",
        "(-0.233497, 1.377544, -0.039044)",
        "(-0.233497, 1.377544, -0.039044)",
        "(-0.232443, 1.385609, -0.042926)",
        "(-0.230968, 1.396797, -0.050158)",
        "(-0.230121, 1.403671, -0.055999)",
        "(-0.229169, 1.409680, -0.062664)",
        "(-0.228088, 1.415001, -0.069836)",
        "(-0.228088, 1.415001, -0.069836)",
        "(-0.226682, 1.421560, -0.081224)",
        "(-0.225755, 1.424817, -0.089036)",
        "(-0.224835, 1.427332, -0.097050)",
        "(-0.223882, 1.429014, -0.105215)",
        "(-0.223882, 1.429014, -0.105215)",
        "(-0.222802, 1.430108, -0.117561)",
        "(-0.222077, 1.429930, -0.125777)",
        "(-0.221516, 1.429097, -0.134027)",
        "(-0.221102, 1.427567, -0.142187)",
        "(-0.221102, 1.427567, -0.142187)",
        "(-0.220721, 1.423806, -0.153934)",
        "(-0.220739, 1.420444, -0.161540)",
        "(-0.220944, 1.416275, -0.168877)",
        "(-0.221551, 1.411179, -0.175689)",
        "(-0.221551, 1.411179, -0.175689)",
        "(-0.222337, 1.402166, -0.185123)",
        "(-0.222697, 1.395314, -0.190825)",
        "(-0.223407, 1.387828, -0.195911)",
        "(-0.224259, 1.379930, -0.200642)",
        "(-0.224259, 1.379930, -0.200642)",
        "(-0.226259, 1.367351, -0.206528)",
        "(-0.227519, 1.358285, -0.210086)",
        "(-0.228652, 1.349272, -0.212906)",
        "(-0.229898, 1.340384, -0.215384)",
        "(-0.229898, 1.340384, -0.215384)",
        "(-0.231829, 1.326429, -0.217827)",
        "(-0.233266, 1.316785, -0.218626)",
        "(-0.234672, 1.306859, -0.218825)",
        "(-0.234672, 1.306859, -0.218825)",
        "(-0.235920, 1.296662, -0.218474)",
        "(-0.237701, 1.281017, -0.216764)",
        "(-0.239065, 1.270640, -0.214735)",
        "(-0.240522, 1.260307, -0.211956)",
        "(-0.241799, 1.249904, -0.208251)",
        "(-0.241799, 1.249904, -0.208251)",
        "(-0.244124, 1.234640, -0.201464)",
        "(-0.245882, 1.225452, -0.196506)",
        "(-0.247586, 1.217118, -0.191033)",
        "(-0.249043, 1.209606, -0.184964)",
        "(-0.249043, 1.209606, -0.184964)",
        "(-0.251030, 1.200171, -0.174902)",
        "(-0.251993, 1.195152, -0.167873)",
        "(-0.252651, 1.191253, -0.160755)",
        "(-0.252651, 1.191253, -0.160755)",
        "(-0.253149, 1.188558, -0.153490)",
        "(-0.253372, 1.186582, -0.142041)",
        "(-0.253425, 1.186641, -0.133984)",
        "(-0.253355, 1.187775, -0.125850)",
        "(-0.253355, 1.187775, -0.125850)",
        "(-0.253066, 1.189980, -0.117927)",
        "(-0.252049, 1.195019, -0.106247)",
        "(-0.251354, 1.199490, -0.098604)",
        "(-0.250666, 1.204682, -0.091062)",
        "(-0.249828, 1.210440, -0.083713)",
        "(-0.249828, 1.210440, -0.083713)",
        "(-0.248019, 1.220158, -0.073413)",
        "(-0.246583, 1.227299, -0.066967)",
        "(-0.245202, 1.235147, -0.060949)",
        "(-0.245202, 1.235147, -0.060949)",
        "(-0.243772, 1.243491, -0.055376)",
        "(-0.241108, 1.256561, -0.048224)",
        "(-0.239190, 1.265510, -0.044120)",
        "(-0.237284, 1.274632, -0.040456)",
        "(-0.237284, 1.274632, -0.040456)",
        "(-0.235575, 1.284233, -0.037505)",
        "(-0.233326, 1.299007, -0.033966)",
        "(-0.231753, 1.308826, -0.032364)",
        "(-0.230224, 1.318667, -0.031462)",
        "(-0.230224, 1.318667, -0.031462)",
        "(-0.228157, 1.333311, -0.031375)",
        "(-0.226696, 1.342800, -0.032193)",
        "(-0.225117, 1.351862, -0.033617)",
        "(-0.223891, 1.360704, -0.035556)",
        "(-0.222946, 1.369305, -0.038109)",
        "(-0.222946, 1.369305, -0.038109)",
        "(-0.221282, 1.381026, -0.042825)",
        "(-0.220063, 1.388164, -0.046624)",
        "(-0.218854, 1.394733, -0.051111)",
        "(-0.218854, 1.394733, -0.051111)",
        "(-0.217911, 1.400895, -0.056037)",
        "(-0.216718, 1.408846, -0.064083)",
        "(-0.215844, 1.413258, -0.069835)",
        "(-0.214884, 1.417005, -0.075929)",
        "(-0.214884, 1.417005, -0.075929)",
        "(-0.213898, 1.420182, -0.082420)",
        "(-0.212399, 1.423843, -0.092806)",
        "(-0.211370, 1.425603, -0.099992)",
        "(-0.210484, 1.427006, -0.107480)",
        "(-0.209794, 1.427904, -0.115003)",
        "(-0.209794, 1.427904, -0.115003)",
        "(-0.209043, 1.428011, -0.126101)",
        "(-0.208607, 1.427320, -0.133340)",
        "(-0.208203, 1.426005, -0.140378)",
        "(-0.208203, 1.426005, -0.140378)",
        "(-0.207855, 1.424160, -0.147238)",
        "(-0.207289, 1.420072, -0.157000)",
        "(-0.207136, 1.416727, -0.162908)",
        "(-0.207039, 1.412721, -0.168285)",
        "(-0.206837, 1.407962, -0.173436)",
        "(-0.206837, 1.407962, -0.173436)",
        "(-0.206763, 1.399647, -0.180860)",
        "(-0.206801, 1.393383, -0.185527)",
        "(-0.206838, 1.386474, -0.189851)",
        "(-0.206907, 1.379148, -0.193819)",
        "(-0.206907, 1.379148, -0.193819)",
        "(-0.207220, 1.367648, -0.199260)",
        "(-0.207660, 1.359748, -0.202345)",
        "(-0.208452, 1.351875, -0.204929)",
        "(-0.209161, 1.343905, -0.207076)",
        "(-0.209161, 1.343905, -0.207076)",
        "(-0.210355, 1.331857, -0.209440)",
        "(-0.211160, 1.323930, -0.210442)",
        "(-0.211938, 1.316050, -0.210751)",
        "(-0.211938, 1.316050, -0.210751)",
        "(-0.212998, 1.308348, -0.210677)",
        "(-0.214553, 1.296765, -0.209345)",
        "(-0.215674, 1.289231, -0.207728)",
        "(-0.216806, 1.281755, -0.205261)",
        "(-0.216806, 1.281755, -0.205261)",
        "(-0.217921, 1.274339, -0.202419)",
        "(-0.219496, 1.263554, -0.197575)",
        "(-0.220665, 1.256600, -0.193560)",
        "(-0.222011, 1.249894, -0.188661)",
        "(-0.223527, 1.243486, -0.182694)",
        "(-0.223527, 1.243486, -0.182694)",
        "(-0.225752, 1.234252, -0.172054)",
        "(-0.227087, 1.228581, -0.164113)",
        "(-0.228047, 1.223534, -0.155394)",
        "(-0.228818, 1.219160, -0.145771)",
        "(-0.228818, 1.219160, -0.145771)",
        "(-0.229470, 1.213949, -0.130136)",
        "(-0.229470, 1.211704, -0.119747)",
        "(-0.229221, 1.210766, -0.109609)",
        "(-0.229221, 1.210766, -0.109609)",
        "(-0.228534, 1.211019, -0.094556)",
        "(-0.228285, 1.213091, -0.084979)",
        "(-0.228199, 1.216491, -0.075830)",
        "(-0.228118, 1.220920, -0.067249)",
        "(-0.228085, 1.226534, -0.059297)",
        "(-0.228085, 1.226534, -0.059297)",
        "(-0.227882, 1.236347, -0.048750)",
        "(-0.227519, 1.243632, -0.042710)",
        "(-0.226986, 1.251414, -0.037373)",
        "(-0.226986, 1.251414, -0.037373)",
        "(-0.226302, 1.259613, -0.032839)",
        "(-0.225141, 1.272645, -0.027727)",
        "(-0.224204, 1.281396, -0.025119)",
        "(-0.223265, 1.290209, -0.023076)",
        "(-0.222157, 1.298794, -0.021458)",
        "(-0.222157, 1.298794, -0.021458)",
        "(-0.221184, 1.312094, -0.020125)",
        "(-0.220485, 1.320964, -0.019751)",
        "(-0.219655, 1.329865, -0.019782)",
        "(-0.218733, 1.338905, -0.020767)",
        "(-0.218733, 1.338905, -0.020767)",
        "(-0.217359, 1.352461, -0.023165)",
        "(-0.216461, 1.361449, -0.025627)",
        "(-0.215579, 1.370356, -0.028830)",
        "(-0.215579, 1.370356, -0.028830)",
        "(-0.214680, 1.379018, -0.032595)",
        "(-0.213170, 1.391358, -0.039447)",
        "(-0.212113, 1.399097, -0.044736)",
        "(-0.211279, 1.406411, -0.050536)",
        "(-0.210569, 1.413121, -0.056694)",
        "(-0.210569, 1.413121, -0.056694)",
        "(-0.209551, 1.421769, -0.066595)",
        "(-0.208845, 1.426508, -0.073515)",
        "(-0.208085, 1.430389, -0.080615)",
        "(-0.207571, 1.433511, -0.087853)",
        "(-0.207571, 1.433511, -0.087853)",
        "(-0.207015, 1.436526, -0.099103)",
        "(-0.206798, 1.437422, -0.106390)",
        "(-0.206696, 1.437608, -0.113847)",
        "(-0.206484, 1.436910, -0.121399)",
        "(-0.206484, 1.436910, -0.121399)",
        "(-0.206480, 1.434686, -0.133096)",
        "(-0.206516, 1.432359, -0.140717)",
        "(-0.206732, 1.429214, -0.148299)",
        "(-0.207191, 1.425524, -0.155737)",
        "(-0.207191, 1.425524, -0.155737)",
        "(-0.207818, 1.418613, -0.166268)",
        "(-0.208382, 1.413002, -0.172829)",
        "(-0.209355, 1.406588, -0.178969)",
        "(-0.210387, 1.399494, -0.184604)",
        "(-0.210387, 1.399494, -0.184604)",
        "(-0.211382, 1.387126, -0.191679)",
        "(-0.212388, 1.378351, -0.195725)",
        "(-0.213747, 1.369144, -0.199101)",
        "(-0.213747, 1.369144, -0.199101)",
        "(-0.214673, 1.359591, -0.201890)",
        "(-0.214881, 1.344322, -0.205474)",
        "(-0.214842, 1.334038, -0.207847)",
        "(-0.215269, 1.324180, -0.209811)",
        "(-0.215269, 1.324180, -0.209811)",
        "(-0.215700, 1.314332, -0.210888)",
        "(-0.216432, 1.299546, -0.210757)",
        "(-0.216902, 1.289771, -0.209825)",
        "(-0.217380, 1.280199, -0.208303)",
        "(-0.217380, 1.280199, -0.208303)"
    ],
    "leftHandPositions": [
        "(-0.294153, 1.164425, -0.006666)",
        "(-0.293948, 1.164454, -0.005814)",
        "(-0.293701, 1.164444, -0.004874)",
        "(-0.293463, 1.164411, -0.003905)",
        "(-0.293279, 1.164416, -0.002957)",
        "(-0.293279, 1.164416, -0.002957)",
        "(-0.293187, 1.164572, -0.001537)",
        "(-0.293267, 1.164809, -0.000571)",
        "(-0.293466, 1.165108, 0.000374)",
        "(-0.293695, 1.165291, 0.001318)",
        "(-0.293695, 1.165291, 0.001318)",
        "(-0.294066, 1.165544, 0.002710)",
        "(-0.294388, 1.165987, 0.003698)",
        "(-0.294948, 1.166884, 0.004780)",
        "(-0.295648, 1.168251, 0.005801)",
        "(-0.295648, 1.168251, 0.005801)",
        "(-0.295805, 1.170977, 0.007887)",
        "(-0.294785, 1.173479, 0.010859)",
        "(-0.293699, 1.177469, 0.014611)",
        "(-0.293973, 1.182988, 0.018858)",
        "(-0.293973, 1.182988, 0.018858)",
        "(-0.293916, 1.194445, 0.024596)",
        "(-0.294297, 1.203136, 0.027796)",
        "(-0.294381, 1.211983, 0.030802)",
        "(-0.292095, 1.220014, 0.033958)",
        "(-0.292095, 1.220014, 0.033958)",
        "(-0.288573, 1.231456, 0.038848)",
        "(-0.285786, 1.238469, 0.042210)",
        "(-0.282923, 1.244455, 0.044774)",
        "(-0.280003, 1.249255, 0.046597)",
        "(-0.280003, 1.249255, 0.046597)",
        "(-0.276503, 1.255021, 0.048855)",
        "(-0.274677, 1.258225, 0.050328)",
        "(-0.272854, 1.261060, 0.051849)",
        "(-0.271212, 1.263669, 0.053332)",
        "(-0.271212, 1.263669, 0.053332)",
        "(-0.269877, 1.266276, 0.054943)",
        "(-0.268285, 1.270204, 0.057625)",
        "(-0.267512, 1.273036, 0.059732)",
        "(-0.266491, 1.276059, 0.062103)",
        "(-0.266491, 1.276059, 0.062103)",
        "(-0.264981, 1.279121, 0.064548)",
        "(-0.262271, 1.283740, 0.067631)",
        "(-0.260552, 1.286884, 0.069189)",
        "(-0.258951, 1.290351, 0.070603)",
        "(-0.258951, 1.290351, 0.070603)",
        "(-0.256870, 1.294107, 0.071928)",
        "(-0.253472, 1.301013, 0.074109)",
        "(-0.251053, 1.306294, 0.075411)",
        "(-0.248795, 1.311936, 0.076389)",
        "(-0.248795, 1.311936, 0.076389)",
        "(-0.246122, 1.320750, 0.077123)",
        "(-0.244998, 1.326475, 0.077084)",
        "(-0.243987, 1.331657, 0.076469)",
        "(-0.243207, 1.335977, 0.075085)",
        "(-0.243207, 1.335977, 0.075085)",
        "(-0.242665, 1.340692, 0.071556)",
        "(-0.242270, 1.343187, 0.068876)",
        "(-0.241784, 1.345533, 0.066163)",
        "(-0.241459, 1.347829, 0.063395)",
        "(-0.241459, 1.347829, 0.063395)",
        "(-0.241194, 1.351144, 0.059119)",
        "(-0.241153, 1.353328, 0.056354)",
        "(-0.240710, 1.355652, 0.053886)",
        "(-0.240211, 1.358016, 0.051463)",
        "(-0.240211, 1.358016, 0.051463)",
        "(-0.239948, 1.361448, 0.048150)",
        "(-0.239573, 1.363661, 0.045994)",
        "(-0.238931, 1.365835, 0.044019)",
        "(-0.238208, 1.368145, 0.042250)",
        "(-0.238208, 1.368145, 0.042250)",
        "(-0.237325, 1.372231, 0.039747)",
        "(-0.236987, 1.375284, 0.038203)",
        "(-0.236667, 1.378651, 0.036843)",
        "(-0.236313, 1.382473, 0.035640)",
        "(-0.236313, 1.382473, 0.035640)",
        "(-0.235716, 1.389156, 0.034047)",
        "(-0.235385, 1.394050, 0.033093)",
        "(-0.234924, 1.399180, 0.032335)",
        "(-0.234321, 1.404394, 0.031639)",
        "(-0.234321, 1.404394, 0.031639)",
        "(-0.233556, 1.412474, 0.030665)",
        "(-0.233129, 1.417939, 0.030239)",
        "(-0.232527, 1.423192, 0.029957)",
        "(-0.231731, 1.428229, 0.029864)",
        "(-0.231731, 1.428229, 0.029864)",
        "(-0.230943, 1.433046, 0.029892)",
        "(-0.230475, 1.440027, 0.030306)",
        "(-0.230520, 1.444503, 0.030756)",
        "(-0.230474, 1.448766, 0.031241)",
        "(-0.230474, 1.448766, 0.031241)",
        "(-0.230467, 1.455204, 0.032424)",
        "(-0.230516, 1.459471, 0.033551)",
        "(-0.230695, 1.463675, 0.034834)",
        "(-0.230827, 1.467664, 0.036357)",
        "(-0.230827, 1.467664, 0.036357)",
        "(-0.230847, 1.471524, 0.037935)",
        "(-0.230577, 1.477146, 0.040914)",
        "(-0.230396, 1.480815, 0.043294)",
        "(-0.230120, 1.484328, 0.045911)",
        "(-0.230120, 1.484328, 0.045911)",
        "(-0.229656, 1.489203, 0.050077)",
        "(-0.229260, 1.492208, 0.053089)",
        "(-0.228874, 1.495028, 0.056246)",
        "(-0.228564, 1.497678, 0.059550)",
        "(-0.228564, 1.497678, 0.059550)",
        "(-0.228072, 1.501377, 0.064809)",
        "(-0.227700, 1.503640, 0.068515)",
        "(-0.227264, 1.505701, 0.072222)",
        "(-0.226741, 1.507552, 0.075993)",
        "(-0.226741, 1.507552, 0.075993)",
        "(-0.226020, 1.510319, 0.081941)",
        "(-0.225692, 1.512065, 0.085876)",
        "(-0.225279, 1.513715, 0.089875)",
        "(-0.224888, 1.515288, 0.093900)",
        "(-0.224888, 1.515288, 0.093900)",
        "(-0.224285, 1.517438, 0.099855)",
        "(-0.223873, 1.518814, 0.103895)",
        "(-0.223558, 1.520158, 0.107973)",
        "(-0.223405, 1.521457, 0.112062)",
        "(-0.223405, 1.521457, 0.112062)",
        "(-0.223439, 1.523511, 0.118318)",
        "(-0.223671, 1.524823, 0.122475)",
        "(-0.223884, 1.526025, 0.126695)",
        "(-0.224078, 1.527009, 0.130946)",
        "(-0.224078, 1.527009, 0.130946)",
        "(-0.224483, 1.528151, 0.137453)",
        "(-0.224710, 1.528634, 0.141858)",
        "(-0.224817, 1.528801, 0.146350)",
        "(-0.224915, 1.528543, 0.150892)",
        "(-0.224915, 1.528543, 0.150892)",
        "(-0.225191, 1.527384, 0.158001)",
        "(-0.225230, 1.525989, 0.162841)",
        "(-0.225174, 1.523956, 0.167766)",
        "(-0.225290, 1.521201, 0.172683)",
        "(-0.225290, 1.521201, 0.172683)",
        "(-0.225348, 1.515334, 0.180395)",
        "(-0.225439, 1.510732, 0.185409)",
        "(-0.225411, 1.505437, 0.190565)",
        "(-0.225244, 1.499425, 0.195589)",
        "(-0.225244, 1.499425, 0.195589)",
        "(-0.225039, 1.489257, 0.203088)",
        "(-0.224496, 1.481814, 0.207959)",
        "(-0.223342, 1.473582, 0.212431)",
        "(-0.222001, 1.464893, 0.216630)",
        "(-0.222001, 1.464893, 0.216630)",
        "(-0.221420, 1.451753, 0.222387)",
        "(-0.220761, 1.442864, 0.225758)",
        "(-0.219642, 1.433768, 0.228678)",
        "(-0.218897, 1.424762, 0.231258)",
        "(-0.218897, 1.424762, 0.231258)",
        "(-0.218506, 1.411351, 0.234469)",
        "(-0.217842, 1.402550, 0.236241)",
        "(-0.217485, 1.394042, 0.237756)",
        "(-0.217463, 1.385893, 0.238960)",
        "(-0.217463, 1.385893, 0.238960)",
        "(-0.217356, 1.373930, 0.240186)",
        "(-0.217113, 1.366083, 0.240668)",
        "(-0.217068, 1.358442, 0.240877)",
        "(-0.217104, 1.350737, 0.240707)",
        "(-0.217104, 1.350737, 0.240707)",
        "(-0.216581, 1.338839, 0.239791)",
        "(-0.216231, 1.330937, 0.238837)",
        "(-0.216125, 1.323173, 0.237544)",
        "(-0.216310, 1.315497, 0.235846)",
        "(-0.216310, 1.315497, 0.235846)",
        "(-0.216476, 1.303603, 0.232470)",
        "(-0.216741, 1.295519, 0.229607)",
        "(-0.217082, 1.287388, 0.226138)",
        "(-0.217419, 1.279202, 0.222070)",
        "(-0.217419, 1.279202, 0.222070)",
        "(-0.218463, 1.266760, 0.214521)",
        "(-0.219198, 1.258382, 0.208797)",
        "(-0.219981, 1.250071, 0.202824)",
        "(-0.220738, 1.242303, 0.196903)",
        "(-0.220738, 1.242303, 0.196903)",
        "(-0.222331, 1.231511, 0.187268)",
        "(-0.223368, 1.224780, 0.180118)",
        "(-0.224326, 1.218697, 0.172630)",
        "(-0.225417, 1.213819, 0.165118)",
        "(-0.225417, 1.213819, 0.165118)",
        "(-0.226788, 1.208586, 0.153848)",
        "(-0.227601, 1.206365, 0.146116)",
        "(-0.228274, 1.205041, 0.138115)",
        "(-0.228902, 1.204766, 0.130088)",
        "(-0.228902, 1.204766, 0.130088)",
        "(-0.229485, 1.206796, 0.118973)",
        "(-0.229546, 1.209210, 0.111847)",
        "(-0.229589, 1.212287, 0.104784)",
        "(-0.229320, 1.215941, 0.098090)",
        "(-0.229320, 1.215941, 0.098090)",
        "(-0.228546, 1.222795, 0.089120)",
        "(-0.227808, 1.228059, 0.083776)",
        "(-0.226922, 1.233840, 0.078849)",
        "(-0.226240, 1.240248, 0.074336)",
        "(-0.226240, 1.240248, 0.074336)",
        "(-0.224974, 1.250604, 0.068269)",
        "(-0.223551, 1.257776, 0.064794)",
        "(-0.222354, 1.265310, 0.061752)",
        "(-0.222038, 1.273328, 0.059159)",
        "(-0.222038, 1.273328, 0.059159)",
        "(-0.220793, 1.285255, 0.055481)",
        "(-0.219648, 1.293014, 0.052981)",
        "(-0.219314, 1.300951, 0.050841)",
        "(-0.219336, 1.308914, 0.048900)",
        "(-0.219336, 1.308914, 0.048900)",
        "(-0.218667, 1.320322, 0.046070)",
        "(-0.218247, 1.327834, 0.044164)",
        "(-0.218869, 1.335609, 0.042558)",
        "(-0.219610, 1.343456, 0.041100)",
        "(-0.219610, 1.343456, 0.041100)",
        "(-0.219239, 1.354926, 0.038904)",
        "(-0.218575, 1.362477, 0.037527)",
        "(-0.218715, 1.370249, 0.036568)",
        "(-0.219041, 1.378173, 0.035950)",
        "(-0.219041, 1.378173, 0.035950)",
        "(-0.218741, 1.390025, 0.035608)",
        "(-0.217965, 1.397857, 0.035743)",
        "(-0.217504, 1.405681, 0.036209)",
        "(-0.217523, 1.413496, 0.036984)",
        "(-0.217523, 1.413496, 0.036984)",
        "(-0.218033, 1.425021, 0.038545)",
        "(-0.218036, 1.432524, 0.039906)",
        "(-0.217944, 1.439680, 0.041385)",
        "(-0.218199, 1.446563, 0.043200)",
        "(-0.218199, 1.446563, 0.043200)",
        "(-0.219150, 1.456349, 0.046670)",
        "(-0.219700, 1.462378, 0.049318)",
        "(-0.220233, 1.467999, 0.052207)",
        "(-0.220857, 1.473201, 0.055430)",
        "(-0.220857, 1.473201, 0.055430)",
        "(-0.221807, 1.479908, 0.060650)",
        "(-0.222311, 1.483715, 0.064384)",
        "(-0.222637, 1.487048, 0.068341)",
        "(-0.222834, 1.489826, 0.072434)",
        "(-0.222834, 1.489826, 0.072434)",
        "(-0.223004, 1.492086, 0.076656)",
        "(-0.223298, 1.494679, 0.083354)",
        "(-0.223330, 1.495808, 0.087886)",
        "(-0.223181, 1.496596, 0.092560)",
        "(-0.223181, 1.496596, 0.092560)",
        "(-0.222996, 1.497169, 0.099717)",
        "(-0.222765, 1.496957, 0.104490)",
        "(-0.222495, 1.496374, 0.109187)",
        "(-0.222155, 1.495562, 0.114060)",
        "(-0.222155, 1.495562, 0.114060)",
        "(-0.221575, 1.493789, 0.121555)",
        "(-0.221065, 1.492310, 0.126561)",
        "(-0.220729, 1.490450, 0.131567)",
        "(-0.220376, 1.488189, 0.136489)",
        "(-0.220376, 1.488189, 0.136489)",
        "(-0.219796, 1.483985, 0.143949)",
        "(-0.219557, 1.480839, 0.149100)",
        "(-0.219413, 1.477299, 0.154305)",
        "(-0.219057, 1.473198, 0.159384)",
        "(-0.219057, 1.473198, 0.159384)",
        "(-0.218267, 1.466167, 0.166694)",
        "(-0.217897, 1.460976, 0.171275)",
        "(-0.217682, 1.455426, 0.175686)",
        "(-0.217925, 1.449587, 0.179772)",
        "(-0.217925, 1.449587, 0.179772)",
        "(-0.218781, 1.439948, 0.185201)",
        "(-0.219183, 1.432789, 0.188014)",
        "(-0.219114, 1.425037, 0.190400)",
        "(-0.218968, 1.416456, 0.192300)",
        "(-0.218968, 1.416456, 0.192300)",
        "(-0.218766, 1.402621, 0.194590)",
        "(-0.218177, 1.392725, 0.195655)",
        "(-0.217306, 1.382953, 0.196701)",
        "(-0.216564, 1.373360, 0.197556)",
        "(-0.216564, 1.373360, 0.197556)",
        "(-0.216153, 1.359023, 0.198210)",
        "(-0.215664, 1.349424, 0.198291)",
        "(-0.214977, 1.340104, 0.198311)",
        "(-0.214872, 1.331389, 0.198229)",
        "(-0.214872, 1.331389, 0.198229)",
        "(-0.214917, 1.318467, 0.197315)",
        "(-0.214950, 1.309733, 0.196114)",
        "(-0.215085, 1.301224, 0.194793)",
        "(-0.215502, 1.293115, 0.193448)",
        "(-0.215502, 1.293115, 0.193448)",
        "(-0.216477, 1.281499, 0.190493)",
        "(-0.217237, 1.274173, 0.187958)",
        "(-0.218108, 1.267594, 0.185339)",
        "(-0.219110, 1.261759, 0.182622)",
        "(-0.219110, 1.261759, 0.182622)",
        "(-0.220722, 1.253959, 0.177562)",
        "(-0.221801, 1.249304, 0.173241)",
        "(-0.223068, 1.245403, 0.168174)",
        "(-0.224557, 1.241927, 0.162529)",
        "(-0.224557, 1.241927, 0.162529)",
        "(-0.226704, 1.237717, 0.153127)",
        "(-0.228179, 1.235609, 0.146370)",
        "(-0.229508, 1.233975, 0.139231)",
        "(-0.230616, 1.232665, 0.131897)",
        "(-0.230616, 1.232665, 0.131897)",
        "(-0.232139, 1.231633, 0.120678)",
        "(-0.233059, 1.231547, 0.113154)",
        "(-0.234038, 1.231948, 0.105559)",
        "(-0.235019, 1.232944, 0.098040)",
        "(-0.235019, 1.232944, 0.098040)",
        "(-0.236170, 1.235299, 0.087063)",
        "(-0.236660, 1.237661, 0.080343)",
        "(-0.236905, 1.240493, 0.074106)",
        "(-0.237163, 1.243903, 0.068233)",
        "(-0.237163, 1.243903, 0.068233)",
        "(-0.237195, 1.249841, 0.060143)",
        "(-0.236979, 1.254469, 0.055412)",
        "(-0.236772, 1.260025, 0.051524)",
        "(-0.236296, 1.266019, 0.048007)",
        "(-0.236296, 1.266019, 0.048007)",
        "(-0.234631, 1.275309, 0.043297)",
        "(-0.233692, 1.281782, 0.040993)",
        "(-0.232687, 1.288743, 0.039121)",
        "(-0.231654, 1.295951, 0.037409)",
        "(-0.231654, 1.295951, 0.037409)",
        "(-0.229837, 1.306824, 0.035241)",
        "(-0.228657, 1.314131, 0.034029)",
        "(-0.227893, 1.321705, 0.033069)",
        "(-0.227473, 1.329414, 0.032339)",
        "(-0.227473, 1.329414, 0.032339)",
        "(-0.226668, 1.340988, 0.031148)",
        "(-0.226017, 1.348931, 0.030453)",
        "(-0.225325, 1.357243, 0.030053)",
        "(-0.224938, 1.365891, 0.029897)",
        "(-0.224938, 1.365891, 0.029897)",
        "(-0.224879, 1.379302, 0.030019)",
        "(-0.224803, 1.388235, 0.030170)",
        "(-0.224486, 1.397050, 0.030432)",
        "(-0.224129, 1.405686, 0.030842)",
        "(-0.224129, 1.405686, 0.030842)",
        "(-0.224493, 1.418242, 0.032071)",
        "(-0.225539, 1.426791, 0.033870)",
        "(-0.226498, 1.435279, 0.036383)",
        "(-0.227179, 1.443410, 0.039126)",
        "(-0.227179, 1.443410, 0.039126)",
        "(-0.227608, 1.454500, 0.043241)",
        "(-0.228120, 1.461320, 0.046355)",
        "(-0.228758, 1.467746, 0.049900)",
        "(-0.229416, 1.473654, 0.053792)",
        "(-0.229610, 1.476273, 0.055909)",
        "(-0.230001, 1.481306, 0.060021)",
        "(-0.230284, 1.485610, 0.064387)",
        "(-0.230622, 1.489243, 0.068968)",
        "(-0.231079, 1.492205, 0.073811)",
        "(-0.231079, 1.492205, 0.073811)",
        "(-0.231493, 1.495170, 0.081461)",
        "(-0.231402, 1.496492, 0.086948)",
        "(-0.231081, 1.497079, 0.092789)",
        "(-0.230708, 1.497115, 0.098776)",
        "(-0.230708, 1.497115, 0.098776)",
        "(-0.229911, 1.496079, 0.108035)",
        "(-0.229200, 1.494692, 0.114385)",
        "(-0.228421, 1.492696, 0.120853)",
        "(-0.227608, 1.490033, 0.127486)",
        "(-0.227608, 1.490033, 0.127486)",
        "(-0.226671, 1.484903, 0.137688)",
        "(-0.226226, 1.480694, 0.144459)",
        "(-0.225526, 1.475779, 0.151058)",
        "(-0.224526, 1.470380, 0.157507)",
        "(-0.224526, 1.470380, 0.157507)",
        "(-0.222866, 1.461617, 0.167389)",
        "(-0.221946, 1.455348, 0.173814)",
        "(-0.221315, 1.448708, 0.179968)",
        "(-0.220972, 1.441810, 0.185837)",
        "(-0.220972, 1.441810, 0.185837)",
        "(-0.220123, 1.430510, 0.193850)",
        "(-0.219153, 1.422404, 0.198749)",
        "(-0.218242, 1.413855, 0.203228)",
        "(-0.218125, 1.405281, 0.207220)",
        "(-0.218125, 1.405281, 0.207220)",
        "(-0.218279, 1.392187, 0.212208)",
        "(-0.218046, 1.382701, 0.214401)",
        "(-0.217841, 1.372775, 0.215831)",
        "(-0.217831, 1.362716, 0.216904)",
        "(-0.217831, 1.362716, 0.216904)",
        "(-0.218270, 1.347418, 0.217648)",
        "(-0.218549, 1.336857, 0.217244)",
        "(-0.218704, 1.325897, 0.216208)",
        "(-0.218776, 1.314717, 0.214842)",
        "(-0.218776, 1.314717, 0.214842)",
        "(-0.219175, 1.298891, 0.212431)",
        "(-0.219950, 1.288812, 0.209862)",
        "(-0.220506, 1.278771, 0.206381)",
        "(-0.220876, 1.268869, 0.202118)",
        "(-0.220876, 1.268869, 0.202118)",
        "(-0.221323, 1.254866, 0.194907)",
        "(-0.221947, 1.246278, 0.189515)",
        "(-0.222835, 1.238200, 0.183376)",
        "(-0.223542, 1.230657, 0.176740)",
        "(-0.223542, 1.230657, 0.176740)",
        "(-0.224385, 1.221021, 0.166416)",
        "(-0.225287, 1.216142, 0.159121)",
        "(-0.226448, 1.212368, 0.151360)",
        "(-0.227505, 1.209516, 0.143404)",
        "(-0.228079, 1.208753, 0.139448)",
        "(-0.229353, 1.207534, 0.131543)",
        "(-0.230592, 1.207395, 0.123527)",
        "(-0.231607, 1.208027, 0.115247)",
        "(-0.232527, 1.209457, 0.107204)",
        "(-0.232527, 1.209457, 0.107204)",
        "(-0.233609, 1.213413, 0.096087)",
        "(-0.234033, 1.216704, 0.088955)",
        "(-0.234172, 1.220424, 0.082209)",
        "(-0.234180, 1.224699, 0.075969)",
        "(-0.234180, 1.224699, 0.075969)",
        "(-0.233852, 1.232212, 0.067800)",
        "(-0.233431, 1.237940, 0.063010)",
        "(-0.232753, 1.244024, 0.058519)",
        "(-0.232086, 1.250611, 0.054383)",
        "(-0.232086, 1.250611, 0.054383)",
        "(-0.231350, 1.261644, 0.049197)",
        "(-0.230340, 1.269437, 0.046328)",
        "(-0.229090, 1.277491, 0.043636)",
        "(-0.228535, 1.286234, 0.041326)",
        "(-0.228535, 1.286234, 0.041326)",
        "(-0.227926, 1.299781, 0.038293)",
        "(-0.226666, 1.308771, 0.036381)",
        "(-0.225511, 1.317952, 0.034636)",
        "(-0.224738, 1.327151, 0.033220)",
        "(-0.224738, 1.327151, 0.033220)",
        "(-0.222950, 1.340753, 0.031334)",
        "(-0.221961, 1.350094, 0.030322)",
        "(-0.221303, 1.359842, 0.029918)",
        "(-0.221228, 1.369813, 0.029989)",
        "(-0.221228, 1.369813, 0.029989)",
        "(-0.221066, 1.384692, 0.030909)",
        "(-0.220588, 1.394435, 0.031956)",
        "(-0.220174, 1.404101, 0.033466)",
        "(-0.219997, 1.413572, 0.035237)",
        "(-0.219997, 1.413572, 0.035237)",
        "(-0.220628, 1.427388, 0.038718)",
        "(-0.221056, 1.436191, 0.041380)",
        "(-0.221257, 1.444463, 0.044377)",
        "(-0.221534, 1.452386, 0.047571)",
        "(-0.221534, 1.452386, 0.047571)",
        "(-0.222473, 1.463171, 0.052819)",
        "(-0.223281, 1.469556, 0.056525)",
        "(-0.223760, 1.475298, 0.060450)",
        "(-0.223833, 1.480326, 0.064457)",
        "(-0.223833, 1.480326, 0.064457)",
        "(-0.223213, 1.486454, 0.070724)",
        "(-0.223088, 1.489884, 0.075270)",
        "(-0.223279, 1.492726, 0.080366)",
        "(-0.223394, 1.495155, 0.085729)",
        "(-0.223394, 1.495155, 0.085729)",
        "(-0.222721, 1.497341, 0.094396)",
        "(-0.221848, 1.498075, 0.100409)",
        "(-0.221062, 1.498364, 0.106765)",
        "(-0.220311, 1.498116, 0.113200)",
        "(-0.220311, 1.498116, 0.113200)",
        "(-0.219188, 1.496701, 0.122871)",
        "(-0.218354, 1.495315, 0.129368)",
        "(-0.217598, 1.493504, 0.135896)",
        "(-0.216983, 1.491125, 0.142209)",
        "(-0.216983, 1.491125, 0.142209)",
        "(-0.216283, 1.486456, 0.151245)",
        "(-0.216095, 1.482583, 0.157090)",
        "(-0.215798, 1.478154, 0.162796)",
        "(-0.215580, 1.473160, 0.168245)",
        "(-0.215580, 1.473160, 0.168245)",
        "(-0.215467, 1.464817, 0.176193)",
        "(-0.215200, 1.458736, 0.181483)",
        "(-0.214888, 1.452004, 0.186436)",
        "(-0.214542, 1.444512, 0.191017)",
        "(-0.214542, 1.444512, 0.191017)",
        "(-0.214327, 1.431730, 0.196915)",
        "(-0.213659, 1.422396, 0.200295)",
        "(-0.212849, 1.412623, 0.203248)",
        "(-0.213017, 1.402457, 0.205570)",
        "(-0.213017, 1.402457, 0.205570)",
        "(-0.213733, 1.386450, 0.207725)",
        "(-0.213516, 1.374986, 0.208388)",
        "(-0.213580, 1.363527, 0.208787)",
        "(-0.214070, 1.352169, 0.208926)",
        "(-0.214070, 1.352169, 0.208926)",
        "(-0.214873, 1.335149, 0.208348)",
        "(-0.215605, 1.324365, 0.207568)",
        "(-0.216499, 1.313987, 0.206377)",
        "(-0.217425, 1.303964, 0.204805)",
        "(-0.217425, 1.303964, 0.204805)",
        "(-0.218688, 1.289888, 0.201568)",
        "(-0.219429, 1.280975, 0.198502)",
        "(-0.220282, 1.272436, 0.194629)",
        "(-0.221566, 1.264449, 0.190146)",
        "(-0.221566, 1.264449, 0.190146)",
        "(-0.223371, 1.253289, 0.181878)",
        "(-0.224595, 1.246433, 0.175474)",
        "(-0.225824, 1.239880, 0.168758)",
        "(-0.226929, 1.233846, 0.162341)",
        "(-0.226929, 1.233846, 0.162341)",
        "(-0.228215, 1.225403, 0.153002)",
        "(-0.229174, 1.220249, 0.146453)",
        "(-0.230269, 1.215639, 0.139622)",
        "(-0.231343, 1.211598, 0.132671)",
        "(-0.231343, 1.211598, 0.132671)",
        "(-0.232885, 1.207088, 0.122866)",
        "(-0.233909, 1.205200, 0.116553)",
        "(-0.234904, 1.204217, 0.110168)",
        "(-0.236052, 1.204123, 0.103528)",
        "(-0.236052, 1.204123, 0.103528)",
        "(-0.237358, 1.205484, 0.093853)",
        "(-0.237862, 1.207378, 0.087908)",
        "(-0.237913, 1.209874, 0.082193)",
        "(-0.237794, 1.213086, 0.076700)",
        "(-0.237794, 1.213086, 0.076700)",
        "(-0.237590, 1.219539, 0.069098)",
        "(-0.237281, 1.225073, 0.064644)",
        "(-0.236576, 1.231326, 0.060454)",
        "(-0.236331, 1.238477, 0.056491)",
        "(-0.236325, 1.242435, 0.054695)",
        "(-0.236325, 1.242435, 0.054695)",
        "(-0.235290, 1.259506, 0.048097)",
        "(-0.234241, 1.268826, 0.045292)",
        "(-0.233242, 1.278539, 0.042708)",
        "(-0.233242, 1.278539, 0.042708)",
        "(-0.232952, 1.293923, 0.039564)",
        "(-0.232338, 1.304259, 0.037759)",
        "(-0.231007, 1.314327, 0.036053)",
        "(-0.229840, 1.324121, 0.034471)",
        "(-0.229840, 1.324121, 0.034471)",
        "(-0.229932, 1.338762, 0.033532)",
        "(-0.229468, 1.348081, 0.033691)",
        "(-0.228054, 1.357059, 0.034310)",
        "(-0.226562, 1.366063, 0.035395)",
        "(-0.226562, 1.366063, 0.035395)",
        "(-0.225743, 1.379623, 0.037974)",
        "(-0.225097, 1.388174, 0.039883)",
        "(-0.223989, 1.396420, 0.042142)",
        "(-0.222661, 1.404494, 0.044807)",
        "(-0.222661, 1.404494, 0.044807)",
        "(-0.221142, 1.415862, 0.049523)",
        "(-0.220379, 1.422905, 0.053005)",
        "(-0.219460, 1.429323, 0.056566)",
        "(-0.218545, 1.435258, 0.060546)",
        "(-0.218545, 1.435258, 0.060546)",
        "(-0.217653, 1.443642, 0.067813)",
        "(-0.217445, 1.448713, 0.073279)",
        "(-0.217093, 1.453252, 0.079123)",
        "(-0.216724, 1.457257, 0.085260)",
        "(-0.216724, 1.457257, 0.085260)",
        "(-0.216202, 1.462175, 0.094940)",
        "(-0.215980, 1.464713, 0.101708)",
        "(-0.215696, 1.466731, 0.108710)",
        "(-0.215249, 1.468223, 0.115891)",
        "(-0.215249, 1.468223, 0.115891)",
        "(-0.214570, 1.469677, 0.127061)",
        "(-0.214341, 1.470106, 0.134590)",
        "(-0.214263, 1.470104, 0.142118)",
        "(-0.214306, 1.469646, 0.149530)",
        "(-0.214306, 1.469646, 0.149530)",
        "(-0.214241, 1.468000, 0.160345)",
        "(-0.214209, 1.466225, 0.167264)",
        "(-0.214323, 1.463841, 0.173975)",
        "(-0.214584, 1.460660, 0.180479)",
        "(-0.214584, 1.460660, 0.180479)",
        "(-0.215224, 1.454717, 0.189820)",
        "(-0.215360, 1.450000, 0.195797)",
        "(-0.215290, 1.444498, 0.201323)",
        "(-0.215530, 1.438315, 0.206221)",
        "(-0.215530, 1.438315, 0.206221)",
        "(-0.216325, 1.428044, 0.212320)",
        "(-0.216893, 1.420714, 0.215553)",
        "(-0.217148, 1.412882, 0.218114)",
        "(-0.217536, 1.404486, 0.220047)",
        "(-0.217536, 1.404486, 0.220047)",
        "(-0.219172, 1.391222, 0.221685)",
        "(-0.221185, 1.381913, 0.221867)",
        "(-0.223262, 1.372489, 0.221663)",
        "(-0.225073, 1.362805, 0.220787)",
        "(-0.225073, 1.362805, 0.220787)",
        "(-0.227279, 1.347690, 0.218767)",
        "(-0.228356, 1.337619, 0.217329)",
        "(-0.229454, 1.327537, 0.215634)",
        "(-0.230309, 1.317448, 0.213707)",
        "(-0.230309, 1.317448, 0.213707)",
        "(-0.230924, 1.302154, 0.210044)",
        "(-0.231125, 1.291828, 0.206744)",
        "(-0.231562, 1.281654, 0.202843)",
        "(-0.232209, 1.272022, 0.198721)",
        "(-0.232209, 1.272022, 0.198721)",
        "(-0.233507, 1.258654, 0.191688)",
        "(-0.234280, 1.250035, 0.186288)",
        "(-0.235058, 1.241962, 0.180620)",
        "(-0.235914, 1.234560, 0.174757)",
        "(-0.235914, 1.234560, 0.174757)",
        "(-0.237318, 1.224990, 0.165123)",
        "(-0.238372, 1.219336, 0.158152)",
        "(-0.239296, 1.214181, 0.150808)",
        "(-0.240045, 1.209506, 0.143232)",
        "(-0.240045, 1.209506, 0.143232)",
        "(-0.241159, 1.203830, 0.131806)",
        "(-0.241986, 1.201030, 0.124302)",
        "(-0.242816, 1.199127, 0.117064)",
        "(-0.243655, 1.198074, 0.109971)",
        "(-0.243655, 1.198074, 0.109971)",
        "(-0.244806, 1.197934, 0.099741)",
        "(-0.245278, 1.198700, 0.093499)",
        "(-0.245586, 1.199861, 0.087537)",
        "(-0.245933, 1.201870, 0.082047)",
        "(-0.245933, 1.201870, 0.082047)",
        "(-0.247015, 1.206272, 0.073987)",
        "(-0.247715, 1.209901, 0.068714)",
        "(-0.248144, 1.213932, 0.063657)",
        "(-0.248176, 1.218158, 0.059029)",
        "(-0.248176, 1.218158, 0.059029)",
        "(-0.247613, 1.225741, 0.053421)",
        "(-0.246740, 1.231393, 0.050098)",
        "(-0.245660, 1.237573, 0.047006)",
        "(-0.244511, 1.244449, 0.044139)",
        "(-0.244511, 1.244449, 0.044139)",
        "(-0.243042, 1.256599, 0.040715)",
        "(-0.241523, 1.265815, 0.038884)",
        "(-0.239754, 1.275635, 0.037268)",
        "(-0.237808, 1.286050, 0.035936)",
        "(-0.237808, 1.286050, 0.035936)",
        "(-0.235783, 1.303110, 0.034682)",
        "(-0.234561, 1.315008, 0.034307)",
        "(-0.232940, 1.327001, 0.034254)",
        "(-0.232940, 1.327001, 0.034254)",
        "(-0.230883, 1.338812, 0.034323)",
        "(-0.228992, 1.356388, 0.035229)",
        "(-0.228489, 1.368096, 0.036515)",
        "(-0.227985, 1.379645, 0.038251)",
        "(-0.227183, 1.390821, 0.040308)",
        "(-0.227183, 1.390821, 0.040308)",
        "(-0.225168, 1.406663, 0.044188)",
        "(-0.224116, 1.416584, 0.047224)",
        "(-0.223469, 1.425914, 0.050670)",
        "(-0.222948, 1.434683, 0.054419)",
        "(-0.222948, 1.434683, 0.054419)",
        "(-0.222001, 1.446713, 0.060515)",
        "(-0.221361, 1.453993, 0.064881)",
        "(-0.220845, 1.460616, 0.069591)",
        "(-0.220447, 1.466534, 0.074628)",
        "(-0.220447, 1.466534, 0.074628)",
        "(-0.220046, 1.474037, 0.082530)",
        "(-0.219809, 1.478141, 0.087891)",
        "(-0.219718, 1.481472, 0.093355)",
        "(-0.219611, 1.484047, 0.098973)",
        "(-0.219611, 1.484047, 0.098973)",
        "(-0.219364, 1.486554, 0.107585)",
        "(-0.219223, 1.487361, 0.113313)",
        "(-0.218950, 1.487564, 0.119134)",
        "(-0.218750, 1.487149, 0.125054)",
        "(-0.218750, 1.487149, 0.125054)",
        "(-0.218410, 1.485365, 0.134086)",
        "(-0.218050, 1.483282, 0.140139)",
        "(-0.217777, 1.480364, 0.146085)",
        "(-0.217513, 1.476698, 0.151807)",
        "(-0.217513, 1.476698, 0.151807)",
        "(-0.217264, 1.469875, 0.160143)",
        "(-0.216971, 1.464430, 0.165606)",
        "(-0.216177, 1.458403, 0.171128)",
        "(-0.215436, 1.451958, 0.176707)",
        "(-0.215436, 1.451958, 0.176707)",
        "(-0.215088, 1.441409, 0.184918)",
        "(-0.214841, 1.433900, 0.190226)",
        "(-0.214579, 1.425912, 0.195139)",
        "(-0.213973, 1.417040, 0.199884)",
        "(-0.213973, 1.417040, 0.199884)",
        "(-0.214174, 1.403448, 0.205191)",
        "(-0.214986, 1.393253, 0.207558)",
        "(-0.214975, 1.382242, 0.209104)",
        "(-0.214042, 1.371140, 0.210445)",
        "(-0.214042, 1.371140, 0.210445)",
        "(-0.212849, 1.354512, 0.211903)",
        "(-0.213057, 1.343377, 0.211599)",
        "(-0.213459, 1.332523, 0.210362)",
        "(-0.213914, 1.322090, 0.208693)",
        "(-0.213914, 1.322090, 0.208693)",
        "(-0.214679, 1.307221, 0.205299)",
        "(-0.215262, 1.297693, 0.202551)",
        "(-0.216091, 1.288566, 0.199373)",
        "(-0.217071, 1.279940, 0.195747)",
        "(-0.217071, 1.279940, 0.195747)",
        "(-0.218623, 1.267636, 0.188933)",
        "(-0.219773, 1.259692, 0.183350)",
        "(-0.221171, 1.252222, 0.177267)",
        "(-0.222709, 1.245578, 0.171115)",
        "(-0.222709, 1.245578, 0.171115)",
        "(-0.225128, 1.237438, 0.161458)",
        "(-0.226414, 1.232822, 0.154483)",
        "(-0.227535, 1.228968, 0.147294)",
        "(-0.228576, 1.225964, 0.140072)",
        "(-0.228576, 1.225964, 0.140072)",
        "(-0.229778, 1.222884, 0.128992)",
        "(-0.230458, 1.221765, 0.121470)",
        "(-0.231255, 1.221585, 0.113885)",
        "(-0.231825, 1.222155, 0.106282)",
        "(-0.231825, 1.222155, 0.106282)",
        "(-0.232263, 1.224361, 0.095205)",
        "(-0.232298, 1.226542, 0.087984)",
        "(-0.232237, 1.229425, 0.081195)",
        "(-0.232089, 1.233036, 0.075125)",
        "(-0.231814, 1.235246, 0.072561)",
        "(-0.231089, 1.239693, 0.067418)",
        "(-0.230169, 1.244740, 0.062862)",
        "(-0.229535, 1.250465, 0.058889)",
        "(-0.228943, 1.256803, 0.055645)",
        "(-0.228943, 1.256803, 0.055645)",
        "(-0.227472, 1.266688, 0.051417)",
        "(-0.226810, 1.273891, 0.049255)",
        "(-0.226460, 1.281492, 0.047584)",
        "(-0.225937, 1.289454, 0.046123)",
        "(-0.225937, 1.289454, 0.046123)",
        "(-0.225054, 1.302256, 0.044155)",
        "(-0.224506, 1.311211, 0.043057)",
        "(-0.224210, 1.320434, 0.042235)",
        "(-0.223680, 1.329867, 0.041832)",
        "(-0.223680, 1.329867, 0.041832)",
        "(-0.221905, 1.343824, 0.041600)",
        "(-0.221698, 1.353249, 0.042079)",
        "(-0.221447, 1.362664, 0.042914)",
        "(-0.220235, 1.371865, 0.043877)",
        "(-0.220235, 1.371865, 0.043877)",
        "(-0.219649, 1.385728, 0.046432)",
        "(-0.219518, 1.394937, 0.048930)",
        "(-0.218868, 1.403741, 0.051601)",
        "(-0.218430, 1.412380, 0.054752)",
        "(-0.218430, 1.412380, 0.054752)",
        "(-0.218938, 1.425036, 0.060640)",
        "(-0.219082, 1.432949, 0.064909)",
        "(-0.219127, 1.440268, 0.069278)",
        "(-0.219369, 1.447079, 0.074126)",
        "(-0.219369, 1.447079, 0.074126)",
        "(-0.219957, 1.456148, 0.082199)",
        "(-0.220170, 1.461165, 0.087776)",
        "(-0.220320, 1.465323, 0.093478)",
        "(-0.220448, 1.468557, 0.099272)",
        "(-0.220448, 1.468557, 0.099272)",
        "(-0.220551, 1.471840, 0.108336)",
        "(-0.220238, 1.473073, 0.114718)",
        "(-0.219480, 1.473495, 0.121254)",
        "(-0.219005, 1.473172, 0.127869)",
        "(-0.219005, 1.473172, 0.127869)",
        "(-0.218564, 1.471071, 0.137638)",
        "(-0.218357, 1.468678, 0.144067)",
        "(-0.218032, 1.465420, 0.150539)",
        "(-0.217860, 1.461146, 0.156896)",
        "(-0.217860, 1.461146, 0.156896)",
        "(-0.217671, 1.453132, 0.166212)",
        "(-0.217302, 1.447312, 0.172540)",
        "(-0.216794, 1.441156, 0.178896)",
        "(-0.216221, 1.434571, 0.184992)",
        "(-0.216221, 1.434571, 0.184992)",
        "(-0.215605, 1.423989, 0.193557)",
        "(-0.215210, 1.416910, 0.198976)",
        "(-0.215182, 1.410028, 0.204056)",
        "(-0.215635, 1.403060, 0.208494)",
        "(-0.215635, 1.403060, 0.208494)",
        "(-0.216460, 1.391927, 0.213508)",
        "(-0.216825, 1.384346, 0.216178)",
        "(-0.217320, 1.376948, 0.218390)",
        "(-0.218003, 1.369568, 0.219981)",
        "(-0.218003, 1.369568, 0.219981)",
        "(-0.219538, 1.358275, 0.220706)",
        "(-0.220401, 1.350513, 0.220331)",
        "(-0.221096, 1.342752, 0.219511)",
        "(-0.221816, 1.335089, 0.218253)",
        "(-0.221816, 1.335089, 0.218253)",
        "(-0.222941, 1.323577, 0.215458)",
        "(-0.223366, 1.315912, 0.213213)",
        "(-0.223850, 1.308478, 0.210746)",
        "(-0.224156, 1.301228, 0.207863)",
        "(-0.224156, 1.301228, 0.207863)",
        "(-0.224406, 1.290565, 0.202719)",
        "(-0.224435, 1.283625, 0.198809)",
        "(-0.224739, 1.276757, 0.194279)",
        "(-0.224865, 1.269952, 0.189396)",
        "(-0.224865, 1.269952, 0.189396)",
        "(-0.224564, 1.260112, 0.182114)",
        "(-0.224078, 1.253633, 0.177151)",
        "(-0.223618, 1.247161, 0.171773)",
        "(-0.223128, 1.240740, 0.166054)",
        "(-0.223128, 1.240740, 0.166054)",
        "(-0.221507, 1.231041, 0.157258)",
        "(-0.220060, 1.224949, 0.151280)",
        "(-0.218625, 1.219365, 0.145133)",
        "(-0.217322, 1.214527, 0.138808)",
        "(-0.217322, 1.214527, 0.138808)",
        "(-0.216347, 1.209071, 0.128934)",
        "(-0.216157, 1.206743, 0.122295)",
        "(-0.216184, 1.205268, 0.115615)",
        "(-0.216514, 1.204938, 0.108842)",
        "(-0.216514, 1.204938, 0.108842)",
        "(-0.217545, 1.206203, 0.098906)",
        "(-0.218296, 1.208013, 0.092658)",
        "(-0.218986, 1.210580, 0.086924)",
        "(-0.219556, 1.213946, 0.081758)",
        "(-0.219556, 1.213946, 0.081758)",
        "(-0.220206, 1.220073, 0.074734)",
        "(-0.220568, 1.224860, 0.070726)",
        "(-0.220715, 1.229996, 0.067138)",
        "(-0.220757, 1.235459, 0.064008)",
        "(-0.220757, 1.235459, 0.064008)",
        "(-0.220742, 1.244221, 0.060249)",
        "(-0.220970, 1.250513, 0.058328)",
        "(-0.221061, 1.256996, 0.056715)",
        "(-0.221061, 1.256996, 0.056715)",
        "(-0.220848, 1.263495, 0.055336)",
        "(-0.220210, 1.273220, 0.053252)",
        "(-0.219714, 1.279945, 0.052057)",
        "(-0.219150, 1.287045, 0.051148)",
        "(-0.218512, 1.294698, 0.050389)",
        "(-0.218512, 1.294698, 0.050389)",
        "(-0.217221, 1.306757, 0.049524)",
        "(-0.216395, 1.315110, 0.049008)",
        "(-0.215666, 1.323726, 0.048686)",
        "(-0.214857, 1.332609, 0.048474)",
        "(-0.214857, 1.332609, 0.048474)",
        "(-0.213114, 1.346339, 0.048365)",
        "(-0.211615, 1.355407, 0.048496)",
        "(-0.210615, 1.364507, 0.049026)",
        "(-0.209727, 1.373335, 0.049749)",
        "(-0.209727, 1.373335, 0.049749)",
        "(-0.208221, 1.385747, 0.051270)",
        "(-0.207770, 1.393782, 0.052791)",
        "(-0.208082, 1.401786, 0.054750)",
        "(-0.208415, 1.409345, 0.056776)",
        "(-0.208415, 1.409345, 0.056776)",
        "(-0.208254, 1.419612, 0.059881)",
        "(-0.208466, 1.426023, 0.062339)",
        "(-0.208988, 1.431958, 0.065175)",
        "(-0.209476, 1.437345, 0.068325)",
        "(-0.209476, 1.437345, 0.068325)",
        "(-0.210078, 1.443995, 0.073442)",
        "(-0.210374, 1.447559, 0.077236)",
        "(-0.210586, 1.450552, 0.081535)",
        "(-0.210918, 1.452898, 0.086259)",
        "(-0.210918, 1.452898, 0.086259)",
        "(-0.211333, 1.455115, 0.093922)",
        "(-0.211571, 1.455794, 0.099448)",
        "(-0.211734, 1.455810, 0.105149)",
        "(-0.211806, 1.455215, 0.111175)",
        "(-0.211806, 1.455215, 0.111175)",
        "(-0.211701, 1.453226, 0.120231)",
        "(-0.211667, 1.451154, 0.126503)",
        "(-0.211682, 1.448420, 0.132921)",
        "(-0.211912, 1.445223, 0.139487)",
        "(-0.211912, 1.445223, 0.139487)",
        "(-0.212571, 1.439808, 0.149573)",
        "(-0.212620, 1.435806, 0.156335)",
        "(-0.212487, 1.431456, 0.162891)",
        "(-0.212371, 1.426769, 0.169384)",
        "(-0.212371, 1.426769, 0.169384)",
        "(-0.212249, 1.419055, 0.178632)",
        "(-0.212573, 1.413324, 0.184269)",
        "(-0.213026, 1.407117, 0.189700)",
        "(-0.213497, 1.400500, 0.194910)",
        "(-0.213497, 1.400500, 0.194910)",
        "(-0.214830, 1.390128, 0.202430)",
        "(-0.215807, 1.382603, 0.207001)",
        "(-0.216094, 1.374458, 0.211006)",
        "(-0.215877, 1.365868, 0.214570)",
        "(-0.215877, 1.365868, 0.214570)",
        "(-0.216312, 1.352890, 0.219064)",
        "(-0.217668, 1.344300, 0.221026)",
        "(-0.218839, 1.335412, 0.221796)",
        "(-0.219958, 1.326439, 0.221548)",
        "(-0.219958, 1.326439, 0.221548)",
        "(-0.222113, 1.313214, 0.220144)",
        "(-0.222935, 1.304017, 0.218502)",
        "(-0.223538, 1.294546, 0.216393)",
        "(-0.224336, 1.285230, 0.214133)",
        "(-0.224336, 1.285230, 0.214133)",
        "(-0.225488, 1.271604, 0.210024)",
        "(-0.226005, 1.262315, 0.206099)",
        "(-0.226336, 1.252960, 0.201326)",
        "(-0.226638, 1.243863, 0.196147)",
        "(-0.226638, 1.243863, 0.196147)",
        "(-0.227015, 1.231541, 0.188330)",
        "(-0.227469, 1.224227, 0.182847)",
        "(-0.227853, 1.217628, 0.176887)",
        "(-0.228109, 1.211823, 0.170526)",
        "(-0.228109, 1.211823, 0.170526)",
        "(-0.228498, 1.204493, 0.159963)",
        "(-0.228757, 1.200447, 0.152346)",
        "(-0.228966, 1.197183, 0.144608)",
        "(-0.229165, 1.194860, 0.136787)",
        "(-0.229165, 1.194860, 0.136787)",
        "(-0.229446, 1.193405, 0.125128)",
        "(-0.229704, 1.193914, 0.117524)",
        "(-0.229858, 1.195374, 0.109805)",
        "(-0.229863, 1.197779, 0.102012)",
        "(-0.229863, 1.197779, 0.102012)",
        "(-0.229175, 1.202619, 0.090678)",
        "(-0.228706, 1.206793, 0.083699)",
        "(-0.228239, 1.211832, 0.077339)",
        "(-0.227624, 1.217745, 0.071492)",
        "(-0.227624, 1.217745, 0.071492)",
        "(-0.226881, 1.228301, 0.063561)",
        "(-0.227321, 1.236318, 0.058736)",
        "(-0.227447, 1.244618, 0.054444)",
        "(-0.227223, 1.253316, 0.050731)",
        "(-0.227223, 1.253316, 0.050731)",
        "(-0.227081, 1.267350, 0.046370)",
        "(-0.226802, 1.276992, 0.044041)",
        "(-0.226304, 1.286845, 0.042293)",
        "(-0.225548, 1.296991, 0.041128)",
        "(-0.225548, 1.296991, 0.041128)",
        "(-0.224144, 1.312616, 0.040293)",
        "(-0.222982, 1.323197, 0.040529)",
        "(-0.221647, 1.333561, 0.041077)",
        "(-0.220448, 1.343761, 0.042230)",
        "(-0.220448, 1.343761, 0.042230)",
        "(-0.219137, 1.359022, 0.044952)",
        "(-0.218475, 1.368997, 0.047214)",
        "(-0.217437, 1.378444, 0.049818)",
        "(-0.216315, 1.387338, 0.052505)",
        "(-0.216315, 1.387338, 0.052505)",
        "(-0.215078, 1.399727, 0.057291)",
        "(-0.214310, 1.407352, 0.060951)",
        "(-0.214310, 1.407352, 0.060951)",
        "(-0.213054, 1.421094, 0.069143)",
        "(-0.213054, 1.421094, 0.069143)",
        "(-0.212844, 1.430273, 0.076186)",
        "(-0.212688, 1.435748, 0.081075)",
        "(-0.212616, 1.440650, 0.086077)",
        "(-0.212908, 1.445038, 0.091118)",
        "(-0.212908, 1.445038, 0.091118)",
        "(-0.214132, 1.450611, 0.099024)",
        "(-0.215070, 1.453787, 0.104736)",
        "(-0.216324, 1.456447, 0.110535)",
        "(-0.217282, 1.458519, 0.116391)",
        "(-0.217282, 1.458519, 0.116391)",
        "(-0.218571, 1.460540, 0.125191)",
        "(-0.219506, 1.461235, 0.131081)",
        "(-0.220466, 1.461493, 0.137089)",
        "(-0.221442, 1.461233, 0.143047)",
        "(-0.221442, 1.461233, 0.143047)",
        "(-0.222696, 1.459844, 0.151864)",
        "(-0.223436, 1.458186, 0.157594)",
        "(-0.223936, 1.455871, 0.163127)",
        "(-0.224116, 1.452980, 0.168474)",
        "(-0.224116, 1.452980, 0.168474)",
        "(-0.224085, 1.447613, 0.176305)",
        "(-0.224010, 1.443357, 0.181272)",
        "(-0.223940, 1.438481, 0.186001)",
        "(-0.223947, 1.432845, 0.190330)",
        "(-0.223947, 1.432845, 0.190330)",
        "(-0.223840, 1.423249, 0.196296)",
        "(-0.223528, 1.416322, 0.199923)",
        "(-0.223472, 1.408991, 0.203104)",
        "(-0.223643, 1.401235, 0.205775)",
        "(-0.223643, 1.401235, 0.205775)",
        "(-0.224093, 1.388523, 0.208570)",
        "(-0.224122, 1.379816, 0.210128)",
        "(-0.224193, 1.371058, 0.211381)",
        "(-0.224289, 1.362283, 0.212342)",
        "(-0.224289, 1.362283, 0.212342)",
        "(-0.224601, 1.348880, 0.212852)",
        "(-0.225049, 1.340123, 0.212607)",
        "(-0.225675, 1.331693, 0.212021)",
        "(-0.226236, 1.323451, 0.211130)",
        "(-0.226236, 1.323451, 0.211130)",
        "(-0.227085, 1.311471, 0.209052)",
        "(-0.227653, 1.303659, 0.206968)",
        "(-0.228227, 1.295990, 0.204193)",
        "(-0.229174, 1.288506, 0.200939)",
        "(-0.229174, 1.288506, 0.200939)",
        "(-0.230337, 1.277341, 0.195087)",
        "(-0.230827, 1.269926, 0.190999)",
        "(-0.231695, 1.262852, 0.186697)",
        "(-0.232727, 1.256231, 0.182181)",
        "(-0.232727, 1.256231, 0.182181)",
        "(-0.234276, 1.246585, 0.174634)",
        "(-0.235055, 1.240157, 0.168984)",
        "(-0.235743, 1.234046, 0.163180)",
        "(-0.236409, 1.228739, 0.157502)",
        "(-0.236409, 1.228739, 0.157502)",
        "(-0.237193, 1.222676, 0.149361)",
        "(-0.237468, 1.219520, 0.143759)",
        "(-0.237772, 1.217146, 0.137996)",
        "(-0.237901, 1.215661, 0.132227)",
        "(-0.237901, 1.215661, 0.132227)",
        "(-0.238102, 1.215260, 0.123208)",
        "(-0.238136, 1.216150, 0.117054)",
        "(-0.237932, 1.217798, 0.110768)",
        "(-0.237485, 1.220089, 0.104554)",
        "(-0.237485, 1.220089, 0.104554)",
        "(-0.236159, 1.224887, 0.095744)",
        "(-0.234984, 1.229227, 0.090143)",
        "(-0.234196, 1.234474, 0.084905)",
        "(-0.233048, 1.240466, 0.080062)",
        "(-0.233048, 1.240466, 0.080062)",
        "(-0.230861, 1.250775, 0.073561)",
        "(-0.229578, 1.258399, 0.069521)",
        "(-0.228458, 1.266708, 0.065958)",
        "(-0.227427, 1.275540, 0.062689)",
        "(-0.227427, 1.275540, 0.062689)",
        "(-0.225342, 1.289560, 0.058307)",
        "(-0.223712, 1.299285, 0.055730)",
        "(-0.222385, 1.309355, 0.053610)",
        "(-0.221556, 1.319701, 0.052027)",
        "(-0.221556, 1.319701, 0.052027)",
        "(-0.219674, 1.335293, 0.050268)",
        "(-0.217537, 1.345610, 0.049570)",
        "(-0.215565, 1.355990, 0.049278)",
        "(-0.214486, 1.366474, 0.049690)",
        "(-0.214486, 1.366474, 0.049690)",
        "(-0.213413, 1.381642, 0.051217)",
        "(-0.212157, 1.391307, 0.052710)",
        "(-0.210532, 1.400690, 0.054733)",
        "(-0.209216, 1.409669, 0.057304)",
        "(-0.209216, 1.409669, 0.057304)",
        "(-0.207939, 1.421959, 0.061818)",
        "(-0.207101, 1.429372, 0.065355)",
        "(-0.206161, 1.436259, 0.069586)",
        "(-0.205222, 1.442204, 0.074024)",
        "(-0.205222, 1.442204, 0.074024)",
        "(-0.203969, 1.450002, 0.081546)",
        "(-0.203761, 1.454383, 0.087022)",
        "(-0.203609, 1.457852, 0.092738)",
        "(-0.203497, 1.460393, 0.098685)",
        "(-0.203497, 1.460393, 0.098685)",
        "(-0.203599, 1.462481, 0.108001)",
        "(-0.203920, 1.462729, 0.114442)",
        "(-0.204284, 1.462108, 0.121032)",
        "(-0.204373, 1.460664, 0.127775)",
        "(-0.204373, 1.460664, 0.127775)",
        "(-0.204177, 1.457182, 0.138157)",
        "(-0.204229, 1.454171, 0.145128)",
        "(-0.204456, 1.450555, 0.152113)",
        "(-0.204800, 1.446254, 0.158925)",
        "(-0.204800, 1.446254, 0.158925)",
        "(-0.204715, 1.438511, 0.168585)",
        "(-0.204592, 1.432707, 0.174548)",
        "(-0.204561, 1.426451, 0.180188)",
        "(-0.204561, 1.419672, 0.185372)",
        "(-0.204561, 1.419672, 0.185372)",
        "(-0.204565, 1.408844, 0.192218)",
        "(-0.204485, 1.401444, 0.196107)",
        "(-0.204456, 1.393925, 0.199542)",
        "(-0.204624, 1.386246, 0.202405)",
        "(-0.204624, 1.386246, 0.202405)",
        "(-0.205018, 1.374537, 0.205682)",
        "(-0.204838, 1.366622, 0.207297)",
        "(-0.204534, 1.358809, 0.208406)",
        "(-0.204598, 1.351058, 0.208852)",
        "(-0.204598, 1.351058, 0.208852)",
        "(-0.205252, 1.339291, 0.208066)",
        "(-0.205875, 1.331382, 0.206802)",
        "(-0.206345, 1.323497, 0.204968)",
        "(-0.207014, 1.315405, 0.202261)",
        "(-0.207014, 1.315405, 0.202261)",
        "(-0.208081, 1.302984, 0.197003)",
        "(-0.208722, 1.294766, 0.193069)",
        "(-0.209472, 1.286825, 0.189048)",
        "(-0.210343, 1.279085, 0.184504)",
        "(-0.210343, 1.279085, 0.184504)",
        "(-0.211440, 1.267453, 0.176584)",
        "(-0.211918, 1.259963, 0.170986)",
        "(-0.212359, 1.252866, 0.165252)",
        "(-0.212891, 1.246250, 0.159019)",
        "(-0.212891, 1.246250, 0.159019)",
        "(-0.214298, 1.237484, 0.148749)",
        "(-0.215215, 1.232298, 0.141670)",
        "(-0.215908, 1.227754, 0.134818)",
        "(-0.216540, 1.224048, 0.128135)",
        "(-0.216540, 1.224048, 0.128135)",
        "(-0.217355, 1.220134, 0.118266)",
        "(-0.217841, 1.218376, 0.111696)",
        "(-0.218175, 1.217416, 0.105317)",
        "(-0.218526, 1.217567, 0.099315)",
        "(-0.218526, 1.217567, 0.099315)",
        "(-0.218994, 1.219457, 0.090591)",
        "(-0.219284, 1.221859, 0.085003)",
        "(-0.219571, 1.225310, 0.079762)",
        "(-0.219525, 1.229617, 0.074922)",
        "(-0.219525, 1.229617, 0.074922)",
        "(-0.218932, 1.237555, 0.068175)",
        "(-0.218875, 1.244046, 0.063992)",
        "(-0.219286, 1.251719, 0.060150)",
        "(-0.220296, 1.260357, 0.056654)",
        "(-0.220296, 1.260357, 0.056654)",
        "(-0.221294, 1.274250, 0.051946)",
        "(-0.220971, 1.283638, 0.049222)",
        "(-0.220530, 1.293194, 0.046844)",
        "(-0.220776, 1.303320, 0.045203)",
        "(-0.220776, 1.303320, 0.045203)",
        "(-0.221333, 1.318866, 0.043744)",
        "(-0.221062, 1.328925, 0.042907)",
        "(-0.220857, 1.338867, 0.042125)",
        "(-0.221428, 1.348913, 0.041812)",
        "(-0.221428, 1.348913, 0.041812)",
        "(-0.222266, 1.363621, 0.041801)",
        "(-0.221969, 1.373143, 0.042116)",
        "(-0.221558, 1.382431, 0.042838)",
        "(-0.221493, 1.391450, 0.044116)",
        "(-0.221493, 1.391450, 0.044116)",
        "(-0.221215, 1.404377, 0.047118)",
        "(-0.220668, 1.412507, 0.049649)",
        "(-0.220346, 1.420253, 0.052609)",
        "(-0.220346, 1.420253, 0.052609)",
        "(-0.220586, 1.427473, 0.056088)",
        "(-0.220807, 1.437123, 0.062409)",
        "(-0.220824, 1.442879, 0.067277)",
        "(-0.221085, 1.447914, 0.072580)",
        "(-0.221402, 1.452219, 0.078346)",
        "(-0.221402, 1.452219, 0.078346)",
        "(-0.221655, 1.457164, 0.087581)",
        "(-0.221507, 1.459434, 0.093912)",
        "(-0.221304, 1.460983, 0.100555)",
        "(-0.221057, 1.461939, 0.107674)",
        "(-0.221057, 1.461939, 0.107674)",
        "(-0.220460, 1.462541, 0.119323)",
        "(-0.220168, 1.462095, 0.126987)",
        "(-0.220047, 1.461013, 0.134461)",
        "(-0.220207, 1.459527, 0.142074)",
        "(-0.220207, 1.459527, 0.142074)",
        "(-0.220186, 1.456169, 0.153405)",
        "(-0.219778, 1.452709, 0.160499)",
        "(-0.219405, 1.448626, 0.167187)",
        "(-0.219122, 1.443910, 0.173551)",
        "(-0.219122, 1.443910, 0.173551)",
        "(-0.218449, 1.435728, 0.182522)",
        "(-0.217876, 1.429475, 0.188042)",
        "(-0.217443, 1.422497, 0.193034)",
        "(-0.217580, 1.415073, 0.197583)",
        "(-0.217580, 1.415073, 0.197583)",
        "(-0.217959, 1.402956, 0.203619)",
        "(-0.217254, 1.394143, 0.207205)",
        "(-0.216064, 1.384642, 0.210356)",
        "(-0.215245, 1.374674, 0.212965)",
        "(-0.215245, 1.374674, 0.212965)",
        "(-0.214987, 1.358955, 0.215410)",
        "(-0.214503, 1.347994, 0.216076)",
        "(-0.214186, 1.337206, 0.216573)",
        "(-0.214484, 1.326479, 0.216540)",
        "(-0.214484, 1.326479, 0.216540)",
        "(-0.215503, 1.310107, 0.214808)",
        "(-0.216355, 1.299393, 0.212916)",
        "(-0.216987, 1.289104, 0.210534)",
        "(-0.217524, 1.279086, 0.207767)",
        "(-0.217524, 1.279086, 0.207767)",
        "(-0.218338, 1.265148, 0.202724)",
        "(-0.219005, 1.256639, 0.198815)",
        "(-0.219379, 1.248423, 0.194222)",
        "(-0.219557, 1.240743, 0.189010)",
        "(-0.219557, 1.240743, 0.189010)",
        "(-0.219913, 1.230863, 0.180757)",
        "(-0.220112, 1.225129, 0.175132)",
        "(-0.220427, 1.220453, 0.169294)",
        "(-0.220984, 1.216684, 0.162765)",
        "(-0.220984, 1.216684, 0.162765)",
        "(-0.222095, 1.212768, 0.151789)",
        "(-0.222952, 1.211147, 0.143962)",
        "(-0.223883, 1.210223, 0.135694)",
        "(-0.224733, 1.209921, 0.127191)",
        "(-0.224733, 1.209921, 0.127191)",
        "(-0.225796, 1.210900, 0.114489)",
        "(-0.226921, 1.212997, 0.106054)",
        "(-0.228255, 1.215884, 0.097611)",
        "(-0.229209, 1.219672, 0.089556)",
        "(-0.229209, 1.219672, 0.089556)",
        "(-0.230830, 1.226956, 0.078481)",
        "(-0.231912, 1.232777, 0.071776)",
        "(-0.232809, 1.239298, 0.065535)",
        "(-0.233376, 1.246577, 0.060068)",
        "(-0.233376, 1.246577, 0.060068)",
        "(-0.234287, 1.259022, 0.053321)",
        "(-0.235290, 1.268346, 0.049802)",
        "(-0.235996, 1.278391, 0.047015)",
        "(-0.236189, 1.289039, 0.044833)",
        "(-0.236189, 1.289039, 0.044833)",
        "(-0.235513, 1.305401, 0.042376)",
        "(-0.235348, 1.316440, 0.041338)",
        "(-0.235312, 1.327258, 0.040715)",
        "(-0.235005, 1.337674, 0.040230)",
        "(-0.235005, 1.337674, 0.040230)",
        "(-0.234605, 1.352881, 0.039932)",
        "(-0.234122, 1.362574, 0.040122)",
        "(-0.233662, 1.372156, 0.041006)",
        "(-0.233190, 1.381458, 0.042516)",
        "(-0.233190, 1.381458, 0.042516)",
        "(-0.232560, 1.394452, 0.045336)",
        "(-0.232565, 1.402496, 0.047642)",
        "(-0.232886, 1.410023, 0.050187)",
        "(-0.233116, 1.416940, 0.052985)",
        "(-0.233116, 1.416940, 0.052985)",
        "(-0.232732, 1.426112, 0.057795)",
        "(-0.232385, 1.431639, 0.061511)",
        "(-0.232205, 1.436207, 0.065395)",
        "(-0.231940, 1.440300, 0.069682)",
        "(-0.231940, 1.440300, 0.069682)",
        "(-0.230870, 1.445153, 0.076516)",
        "(-0.229632, 1.447434, 0.081333)",
        "(-0.228484, 1.449095, 0.086568)",
        "(-0.227271, 1.450283, 0.092657)",
        "(-0.227271, 1.450283, 0.092657)",
        "(-0.225096, 1.450659, 0.102389)",
        "(-0.223339, 1.449963, 0.108878)",
        "(-0.221710, 1.448852, 0.115596)",
        "(-0.220152, 1.447281, 0.122687)",
        "(-0.220152, 1.447281, 0.122687)",
        "(-0.218102, 1.444027, 0.133496)",
        "(-0.217129, 1.441402, 0.140711)",
        "(-0.216219, 1.438492, 0.147953)",
        "(-0.215521, 1.435191, 0.154820)",
        "(-0.215521, 1.435191, 0.154820)",
        "(-0.215553, 1.429543, 0.164385)",
        "(-0.215730, 1.425155, 0.170184)",
        "(-0.215478, 1.420163, 0.175358)",
        "(-0.215182, 1.414601, 0.180039)",
        "(-0.215182, 1.414601, 0.180039)",
        "(-0.215222, 1.405040, 0.185997)",
        "(-0.215411, 1.397823, 0.189180)",
        "(-0.215584, 1.390059, 0.191778)",
        "(-0.215947, 1.381695, 0.193767)",
        "(-0.215947, 1.381695, 0.193767)",
        "(-0.215974, 1.367577, 0.195254)",
        "(-0.216260, 1.357571, 0.195444)",
        "(-0.216514, 1.347269, 0.195137)",
        "(-0.216923, 1.336860, 0.194438)",
        "(-0.216923, 1.336860, 0.194438)",
        "(-0.217263, 1.320953, 0.192451)",
        "(-0.217895, 1.310147, 0.190202)",
        "(-0.218539, 1.299340, 0.187432)",
        "(-0.218584, 1.288710, 0.184309)",
        "(-0.218584, 1.288710, 0.184309)",
        "(-0.218999, 1.273422, 0.178392)",
        "(-0.219364, 1.263415, 0.173452)",
        "(-0.219414, 1.253480, 0.167946)",
        "(-0.219127, 1.244092, 0.162226)",
        "(-0.219127, 1.244092, 0.162226)",
        "(-0.219196, 1.231989, 0.152911)",
        "(-0.219401, 1.224699, 0.145754)",
        "(-0.219611, 1.218330, 0.138395)",
        "(-0.219558, 1.213212, 0.131137)",
        "(-0.219558, 1.213212, 0.131137)",
        "(-0.220010, 1.208317, 0.120395)",
        "(-0.220329, 1.206346, 0.113154)",
        "(-0.220675, 1.205607, 0.106146)",
        "(-0.221104, 1.205991, 0.099243)",
        "(-0.221104, 1.205991, 0.099243)",
        "(-0.222184, 1.208536, 0.089071)",
        "(-0.222991, 1.211403, 0.082866)",
        "(-0.223727, 1.215180, 0.077149)",
        "(-0.224044, 1.219496, 0.071751)",
        "(-0.224044, 1.219496, 0.071751)",
        "(-0.224487, 1.226856, 0.063840)",
        "(-0.225466, 1.232826, 0.059161)",
        "(-0.226786, 1.239650, 0.054952)",
        "(-0.228004, 1.247033, 0.051026)",
        "(-0.228004, 1.247033, 0.051026)",
        "(-0.230403, 1.258856, 0.045767)",
        "(-0.232497, 1.267256, 0.042944)",
        "(-0.234343, 1.275691, 0.040511)",
        "(-0.235813, 1.284075, 0.038448)",
        "(-0.235813, 1.284075, 0.038448)",
        "(-0.237532, 1.296976, 0.036205)",
        "(-0.238704, 1.305567, 0.035257)",
        "(-0.239696, 1.313897, 0.034404)",
        "(-0.240499, 1.322072, 0.033793)",
        "(-0.240499, 1.322072, 0.033793)",
        "(-0.241445, 1.334428, 0.033638)",
        "(-0.241554, 1.342464, 0.033798)",
        "(-0.241596, 1.350529, 0.034292)",
        "(-0.241396, 1.358575, 0.035275)",
        "(-0.241396, 1.358575, 0.035275)",
        "(-0.240590, 1.370434, 0.037560)",
        "(-0.239967, 1.378113, 0.039411)",
        "(-0.239271, 1.385638, 0.041575)",
        "(-0.238645, 1.392971, 0.044078)",
        "(-0.238645, 1.392971, 0.044078)",
        "(-0.237387, 1.403453, 0.048761)",
        "(-0.236305, 1.410347, 0.052767)",
        "(-0.235300, 1.417202, 0.057552)",
        "(-0.234576, 1.423836, 0.062949)",
        "(-0.234167, 1.426884, 0.065874)",
        "(-0.233260, 1.432721, 0.071627)",
        "(-0.232307, 1.438000, 0.077893)",
        "(-0.231414, 1.442992, 0.084616)",
        "(-0.230357, 1.447267, 0.091629)",
        "(-0.230357, 1.447267, 0.091629)",
        "(-0.228627, 1.452101, 0.102246)",
        "(-0.227803, 1.454396, 0.109332)",
        "(-0.227299, 1.455863, 0.116328)",
        "(-0.227000, 1.456578, 0.123086)",
        "(-0.227000, 1.456578, 0.123086)",
        "(-0.226916, 1.456089, 0.132565)",
        "(-0.226917, 1.455109, 0.138817)",
        "(-0.226660, 1.453577, 0.145166)",
        "(-0.226221, 1.451243, 0.151256)",
        "(-0.226221, 1.451243, 0.151256)",
        "(-0.225446, 1.446006, 0.159415)",
        "(-0.225077, 1.441705, 0.164301)",
        "(-0.224817, 1.436944, 0.169073)",
        "(-0.224526, 1.431726, 0.173552)",
        "(-0.224526, 1.431726, 0.173552)",
        "(-0.223777, 1.422614, 0.179400)",
        "(-0.223143, 1.415857, 0.182864)",
        "(-0.222358, 1.408697, 0.186005)",
        "(-0.221673, 1.401402, 0.188889)",
        "(-0.221673, 1.401402, 0.188889)",
        "(-0.220761, 1.389963, 0.192472)",
        "(-0.220473, 1.381969, 0.194356)",
        "(-0.220392, 1.373944, 0.195925)",
        "(-0.220299, 1.365617, 0.196864)",
        "(-0.220299, 1.365617, 0.196864)",
        "(-0.219851, 1.352645, 0.197398)",
        "(-0.219527, 1.343855, 0.197417)",
        "(-0.219296, 1.335101, 0.197291)",
        "(-0.219299, 1.326355, 0.196963)",
        "(-0.219299, 1.326355, 0.196963)",
        "(-0.219285, 1.313385, 0.196032)",
        "(-0.218989, 1.304485, 0.194817)",
        "(-0.218585, 1.295322, 0.193007)",
        "(-0.218385, 1.286143, 0.190557)",
        "(-0.218385, 1.286143, 0.190557)",
        "(-0.219137, 1.273168, 0.185935)",
        "(-0.219968, 1.265047, 0.182218)",
        "(-0.220789, 1.257287, 0.177930)",
        "(-0.221513, 1.249697, 0.173162)",
        "(-0.221513, 1.249697, 0.173162)",
        "(-0.222097, 1.238934, 0.165068)",
        "(-0.222417, 1.232247, 0.159472)",
        "(-0.222855, 1.225957, 0.153526)",
        "(-0.223277, 1.219904, 0.147074)",
        "(-0.223277, 1.219904, 0.147074)",
        "(-0.224358, 1.211750, 0.136580)",
        "(-0.225547, 1.207371, 0.129347)",
        "(-0.226834, 1.203667, 0.121820)",
        "(-0.228237, 1.200631, 0.113903)",
        "(-0.228237, 1.200631, 0.113903)",
        "(-0.230378, 1.197972, 0.102243)",
        "(-0.231890, 1.197938, 0.095082)",
        "(-0.233244, 1.199191, 0.088191)",
        "(-0.234623, 1.201729, 0.081398)",
        "(-0.234623, 1.201729, 0.081398)",
        "(-0.236476, 1.208221, 0.071538)",
        "(-0.237679, 1.213910, 0.065356)",
        "(-0.238579, 1.220781, 0.059642)",
        "(-0.239199, 1.228603, 0.054218)",
        "(-0.239199, 1.228603, 0.054218)",
        "(-0.240085, 1.242342, 0.047052)",
        "(-0.240510, 1.252508, 0.043043)",
        "(-0.240295, 1.263072, 0.039531)",
        "(-0.239926, 1.274098, 0.036492)",
        "(-0.239926, 1.274098, 0.036492)",
        "(-0.239892, 1.291474, 0.033083)",
        "(-0.239826, 1.303073, 0.031286)",
        "(-0.239719, 1.314325, 0.029665)",
        "(-0.239564, 1.325530, 0.028514)",
        "(-0.239564, 1.325530, 0.028514)",
        "(-0.239085, 1.342790, 0.028336)",
        "(-0.238844, 1.354573, 0.029059)",
        "(-0.238352, 1.366441, 0.030479)",
        "(-0.237746, 1.378251, 0.032385)",
        "(-0.237746, 1.378251, 0.032385)",
        "(-0.237397, 1.395207, 0.036141)",
        "(-0.237300, 1.405747, 0.038977)",
        "(-0.237130, 1.415581, 0.042153)",
        "(-0.236955, 1.424627, 0.045740)",
        "(-0.236955, 1.424627, 0.045740)",
        "(-0.236944, 1.436850, 0.052275)",
        "(-0.236980, 1.443411, 0.056944)",
        "(-0.236777, 1.449176, 0.061924)",
        "(-0.236312, 1.454139, 0.067234)",
        "(-0.236312, 1.454139, 0.067234)",
        "(-0.235423, 1.460079, 0.076108)",
        "(-0.234825, 1.463033, 0.082520)",
        "(-0.233962, 1.464885, 0.088882)",
        "(-0.232799, 1.465774, 0.095230)",
        "(-0.232799, 1.465774, 0.095230)",
        "(-0.231337, 1.465881, 0.105470)",
        "(-0.230382, 1.465198, 0.112638)",
        "(-0.229152, 1.463743, 0.119749)",
        "(-0.227653, 1.461640, 0.126808)",
        "(-0.227653, 1.461640, 0.126808)",
        "(-0.226447, 1.457755, 0.137511)",
        "(-0.225878, 1.454710, 0.144772)",
        "(-0.224919, 1.451174, 0.151732)",
        "(-0.223471, 1.446944, 0.158437)",
        "(-0.223471, 1.446944, 0.158437)",
        "(-0.220913, 1.439022, 0.167935)",
        "(-0.219342, 1.432979, 0.174107)",
        "(-0.218107, 1.426648, 0.180210)",
        "(-0.217152, 1.419822, 0.186056)",
        "(-0.217152, 1.419822, 0.186056)",
        "(-0.215820, 1.408865, 0.193660)",
        "(-0.214955, 1.401130, 0.198226)",
        "(-0.214232, 1.393361, 0.202436)",
        "(-0.213742, 1.385542, 0.205971)",
        "(-0.213742, 1.385542, 0.205971)",
        "(-0.213631, 1.373760, 0.209574)",
        "(-0.213543, 1.366021, 0.210851)",
        "(-0.213438, 1.358326, 0.211352)",
        "(-0.213603, 1.350754, 0.211028)",
        "(-0.213603, 1.350754, 0.211028)",
        "(-0.214585, 1.339754, 0.208736)",
        "(-0.215102, 1.332419, 0.206009)",
        "(-0.215473, 1.324984, 0.202320)",
        "(-0.215647, 1.321262, 0.200012)",
        "(-0.215647, 1.321262, 0.200012)",
        "(-0.216536, 1.306280, 0.189802)",
        "(-0.216764, 1.298583, 0.183934)",
        "(-0.216902, 1.290533, 0.177566)",
        "(-0.216880, 1.282306, 0.170759)",
        "(-0.216880, 1.282306, 0.170759)",
        "(-0.217148, 1.270867, 0.160371)",
        "(-0.217597, 1.264092, 0.153139)",
        "(-0.217900, 1.257673, 0.145412)",
        "(-0.218337, 1.251907, 0.137319)",
        "(-0.218337, 1.251907, 0.137319)",
        "(-0.219291, 1.245313, 0.125427)",
        "(-0.220111, 1.242165, 0.117421)",
        "(-0.221168, 1.240133, 0.109455)",
        "(-0.222313, 1.239205, 0.101735)",
        "(-0.222313, 1.239205, 0.101735)",
        "(-0.223724, 1.239714, 0.090896)",
        "(-0.224359, 1.241090, 0.084076)",
        "(-0.224755, 1.243316, 0.077629)",
        "(-0.224859, 1.246329, 0.071686)",
        "(-0.224859, 1.246329, 0.071686)",
        "(-0.224632, 1.252256, 0.063917)",
        "(-0.223999, 1.256777, 0.059435)",
        "(-0.223588, 1.261855, 0.055400)",
        "(-0.223513, 1.267228, 0.051568)",
        "(-0.223513, 1.267228, 0.051568)",
        "(-0.223633, 1.276680, 0.047185)",
        "(-0.223677, 1.283717, 0.044958)",
        "(-0.223458, 1.291124, 0.043129)",
        "(-0.223271, 1.298992, 0.041848)",
        "(-0.223271, 1.298992, 0.041848)",
        "(-0.223276, 1.311641, 0.040647)",
        "(-0.223325, 1.320415, 0.040006)",
        "(-0.223468, 1.329457, 0.039378)",
        "(-0.223641, 1.338890, 0.038793)",
        "(-0.223641, 1.338890, 0.038793)",
        "(-0.224128, 1.352736, 0.038257)",
        "(-0.224314, 1.361948, 0.038089)",
        "(-0.224281, 1.370963, 0.038189)",
        "(-0.224337, 1.379865, 0.038743)",
        "(-0.224337, 1.379865, 0.038743)",
        "(-0.224368, 1.392570, 0.040331)",
        "(-0.224113, 1.400474, 0.041627)",
        "(-0.223672, 1.407943, 0.043176)",
        "(-0.223228, 1.414919, 0.045064)",
        "(-0.223228, 1.414919, 0.045064)",
        "(-0.222231, 1.424274, 0.048364)",
        "(-0.221392, 1.429814, 0.051000)",
        "(-0.220369, 1.434877, 0.054181)",
        "(-0.219159, 1.439490, 0.057933)",
        "(-0.219159, 1.439490, 0.057933)",
        "(-0.217768, 1.445686, 0.064607)",
        "(-0.216856, 1.449083, 0.069526)",
        "(-0.215834, 1.451881, 0.074841)",
        "(-0.214685, 1.454093, 0.080521)",
        "(-0.214685, 1.454093, 0.080521)",
        "(-0.213040, 1.456179, 0.089451)",
        "(-0.212044, 1.456775, 0.095593)",
        "(-0.211012, 1.456777, 0.101833)",
        "(-0.209951, 1.456200, 0.108146)",
        "(-0.209951, 1.456200, 0.108146)",
        "(-0.208268, 1.454109, 0.117619)",
        "(-0.207104, 1.451926, 0.123857)",
        "(-0.205741, 1.449089, 0.130182)",
        "(-0.204932, 1.447333, 0.133418)",
        "(-0.204932, 1.447333, 0.133418)",
        "(-0.202536, 1.439416, 0.145940)",
        "(-0.201771, 1.434685, 0.151905)",
        "(-0.201193, 1.429194, 0.157499)",
        "(-0.200536, 1.423011, 0.162732)",
        "(-0.200536, 1.423011, 0.162732)",
        "(-0.200738, 1.412788, 0.169665)",
        "(-0.201932, 1.405453, 0.173508)",
        "(-0.203349, 1.397616, 0.176668)",
        "(-0.204644, 1.389275, 0.179032)",
        "(-0.204644, 1.389275, 0.179032)",
        "(-0.207050, 1.376584, 0.181304)",
        "(-0.208738, 1.368380, 0.182471)",
        "(-0.210016, 1.360292, 0.183457)",
        "(-0.211344, 1.352385, 0.184095)",
        "(-0.211344, 1.352385, 0.184095)",
        "(-0.213627, 1.341239, 0.184304)",
        "(-0.215204, 1.334083, 0.183834)",
        "(-0.216578, 1.327244, 0.182890)",
        "(-0.217739, 1.320597, 0.181639)",
        "(-0.217739, 1.320597, 0.181639)",
        "(-0.219141, 1.311004, 0.178770)",
        "(-0.220084, 1.304899, 0.176146)",
        "(-0.220874, 1.299009, 0.173307)",
        "(-0.221503, 1.293504, 0.170150)",
        "(-0.221503, 1.293504, 0.170150)",
        "(-0.222200, 1.285612, 0.164810)",
        "(-0.222538, 1.280463, 0.160780)",
        "(-0.222846, 1.275636, 0.156579)",
        "(-0.223019, 1.271394, 0.152521)",
        "(-0.223019, 1.271394, 0.152521)",
        "(-0.222935, 1.265872, 0.146484)",
        "(-0.222755, 1.262540, 0.142119)",
        "(-0.222747, 1.259679, 0.137608)",
        "(-0.222631, 1.257310, 0.133087)",
        "(-0.222631, 1.257310, 0.133087)",
        "(-0.222519, 1.254693, 0.125931)",
        "(-0.222878, 1.253772, 0.120881)",
        "(-0.223984, 1.254086, 0.115912)",
        "(-0.225364, 1.255377, 0.111059)",
        "(-0.225364, 1.255377, 0.111059)",
        "(-0.226739, 1.258399, 0.103879)",
        "(-0.227241, 1.260849, 0.098906)",
        "(-0.228105, 1.263696, 0.093646)",
        "(-0.228935, 1.267208, 0.088676)",
        "(-0.228935, 1.267208, 0.088676)",
        "(-0.229560, 1.273556, 0.081676)",
        "(-0.229630, 1.278513, 0.077085)",
        "(-0.230120, 1.284186, 0.072516)",
        "(-0.230859, 1.290502, 0.067970)",
        "(-0.230859, 1.290502, 0.067970)",
        "(-0.231545, 1.301264, 0.061225)",
        "(-0.231920, 1.309424, 0.057049)",
        "(-0.232168, 1.318048, 0.053144)",
        "(-0.232080, 1.326868, 0.049483)",
        "(-0.232080, 1.326868, 0.049483)",
        "(-0.232015, 1.340470, 0.045053)",
        "(-0.231983, 1.349817, 0.042984)",
        "(-0.231807, 1.359259, 0.041615)",
        "(-0.231523, 1.368626, 0.040798)",
        "(-0.231523, 1.368626, 0.040798)",
        "(-0.230582, 1.382095, 0.040689)",
        "(-0.229497, 1.390573, 0.041425)",
        "(-0.228044, 1.398557, 0.042877)",
        "(-0.226635, 1.405995, 0.044709)",
        "(-0.226635, 1.405995, 0.044709)",
        "(-0.225427, 1.416424, 0.048714)",
        "(-0.224735, 1.422954, 0.052010)",
        "(-0.223922, 1.428949, 0.055828)",
        "(-0.223151, 1.434542, 0.060137)",
        "(-0.223151, 1.434542, 0.060137)",
        "(-0.222180, 1.441995, 0.067454)",
        "(-0.221695, 1.445925, 0.072339)",
        "(-0.221695, 1.445925, 0.072339)",
        "(-0.221318, 1.449203, 0.077591)",
        "(-0.221029, 1.451892, 0.083186)",
        "(-0.220384, 1.454575, 0.092247)",
        "(-0.219675, 1.455423, 0.098623)",
        "(-0.219032, 1.455592, 0.105101)",
        "(-0.218870, 1.455152, 0.111668)",
        "(-0.218870, 1.455152, 0.111668)",
        "(-0.219377, 1.453072, 0.121358)",
        "(-0.219544, 1.450724, 0.127664)",
        "(-0.219577, 1.447578, 0.133899)",
        "(-0.219644, 1.443507, 0.139999)",
        "(-0.219644, 1.443507, 0.139999)",
        "(-0.221158, 1.436059, 0.148585)",
        "(-0.222845, 1.430465, 0.153855)",
        "(-0.223958, 1.424298, 0.158773)",
        "(-0.224490, 1.417630, 0.163133)",
        "(-0.224490, 1.417630, 0.163133)",
        "(-0.224975, 1.406607, 0.168862)",
        "(-0.225847, 1.398675, 0.172100)",
        "(-0.226768, 1.390302, 0.174790)",
        "(-0.227114, 1.381524, 0.177072)",
        "(-0.227114, 1.381524, 0.177072)",
        "(-0.227221, 1.368009, 0.180076)",
        "(-0.227145, 1.358714, 0.181803)",
        "(-0.227050, 1.349472, 0.183327)",
        "(-0.227169, 1.340477, 0.184441)",
        "(-0.227169, 1.340477, 0.184441)",
        "(-0.227411, 1.327294, 0.184801)",
        "(-0.227745, 1.318524, 0.183947)",
        "(-0.228195, 1.309780, 0.182624)",
        "(-0.228350, 1.300967, 0.181162)",
        "(-0.228350, 1.300967, 0.181162)",
        "(-0.228970, 1.288027, 0.178289)",
        "(-0.229901, 1.279866, 0.175756)",
        "(-0.230718, 1.272025, 0.172834)",
        "(-0.231158, 1.264518, 0.169544)",
        "(-0.231158, 1.264518, 0.169544)",
        "(-0.231151, 1.253928, 0.163869)",
        "(-0.231084, 1.247396, 0.159641)",
        "(-0.231091, 1.241751, 0.155372)",
        "(-0.231392, 1.237310, 0.151108)",
        "(-0.231392, 1.237310, 0.151108)",
        "(-0.231869, 1.232612, 0.144167)",
        "(-0.232484, 1.230487, 0.138821)",
        "(-0.233160, 1.229449, 0.132980)",
        "(-0.233695, 1.229298, 0.126919)",
        "(-0.233695, 1.229298, 0.126919)",
        "(-0.234260, 1.231163, 0.118122)",
        "(-0.234402, 1.233669, 0.112624)",
        "(-0.234216, 1.237001, 0.107311)",
        "(-0.233647, 1.241089, 0.102101)",
        "(-0.233647, 1.241089, 0.102101)",
        "(-0.233412, 1.248842, 0.094207)",
        "(-0.233955, 1.255457, 0.089360)",
        "(-0.234484, 1.262663, 0.084529)",
        "(-0.234609, 1.270239, 0.079526)",
        "(-0.234609, 1.270239, 0.079526)",
        "(-0.234807, 1.282835, 0.072636)",
        "(-0.234824, 1.291848, 0.068439)",
        "(-0.234719, 1.301033, 0.064384)",
        "(-0.234430, 1.310486, 0.060702)",
        "(-0.234430, 1.310486, 0.060702)",
        "(-0.233808, 1.324715, 0.055687)",
        "(-0.233161, 1.334080, 0.052725)",
        "(-0.232627, 1.343441, 0.050157)",
        "(-0.232090, 1.352696, 0.048079)",
        "(-0.232090, 1.352696, 0.048079)",
        "(-0.230457, 1.366144, 0.045987)",
        "(-0.229186, 1.374909, 0.045471)",
        "(-0.228365, 1.383403, 0.045735)",
        "(-0.227646, 1.391590, 0.046697)",
        "(-0.227646, 1.391590, 0.046697)",
        "(-0.226276, 1.403015, 0.049123)",
        "(-0.224992, 1.409848, 0.051016)",
        "(-0.223559, 1.416236, 0.053558)",
        "(-0.222101, 1.422304, 0.056995)",
        "(-0.222101, 1.422304, 0.056995)",
        "(-0.219687, 1.430565, 0.063626)",
        "(-0.217901, 1.435257, 0.068491)",
        "(-0.216236, 1.439449, 0.073822)",
        "(-0.214736, 1.443221, 0.079692)",
        "(-0.214736, 1.443221, 0.079692)",
        "(-0.212546, 1.447803, 0.089105)",
        "(-0.211084, 1.450121, 0.095726)",
        "(-0.209668, 1.451845, 0.102535)",
        "(-0.208479, 1.453030, 0.109468)",
        "(-0.208479, 1.453030, 0.109468)",
        "(-0.206689, 1.453809, 0.120168)",
        "(-0.205534, 1.453638, 0.127349)",
        "(-0.204429, 1.452909, 0.134541)",
        "(-0.203386, 1.451661, 0.141669)",
        "(-0.203386, 1.451661, 0.141669)",
        "(-0.202137, 1.448962, 0.152095)",
        "(-0.201532, 1.446572, 0.158631)",
        "(-0.201082, 1.443799, 0.164823)",
        "(-0.200806, 1.440637, 0.170657)",
        "(-0.200806, 1.440637, 0.170657)",
        "(-0.200413, 1.434991, 0.178502)",
        "(-0.200306, 1.430500, 0.183009)",
        "(-0.200628, 1.425567, 0.187022)",
        "(-0.201602, 1.420194, 0.190636)",
        "(-0.201602, 1.420194, 0.190636)",
        "(-0.203178, 1.411065, 0.195118)",
        "(-0.204061, 1.404633, 0.197621)",
        "(-0.204854, 1.397846, 0.199822)",
        "(-0.205658, 1.390530, 0.201507)",
        "(-0.205658, 1.390530, 0.201507)",
        "(-0.206836, 1.378722, 0.203193)",
        "(-0.207317, 1.370384, 0.203763)",
        "(-0.207836, 1.361831, 0.204002)",
        "(-0.208747, 1.353040, 0.203885)",
        "(-0.208747, 1.353040, 0.203885)",
        "(-0.210612, 1.339104, 0.202783)",
        "(-0.211878, 1.329480, 0.201703)",
        "(-0.212865, 1.319751, 0.200509)",
        "(-0.213859, 1.310102, 0.198981)",
        "(-0.213859, 1.310102, 0.198981)",
        "(-0.214856, 1.294944, 0.195349)",
        "(-0.215496, 1.284798, 0.192231)",
        "(-0.216382, 1.275475, 0.188764)",
        "(-0.217054, 1.266762, 0.184911)",
        "(-0.217054, 1.266762, 0.184911)",
        "(-0.217141, 1.254826, 0.177920)",
        "(-0.216701, 1.247917, 0.172420)",
        "(-0.216175, 1.242269, 0.166036)",
        "(-0.215649, 1.237487, 0.159188)",
        "(-0.215649, 1.237487, 0.159188)",
        "(-0.214772, 1.232379, 0.148155)",
        "(-0.214231, 1.230048, 0.140414)",
        "(-0.213903, 1.228348, 0.132455)",
        "(-0.213987, 1.227651, 0.124402)",
        "(-0.213987, 1.227651, 0.124402)",
        "(-0.214372, 1.227854, 0.112452)",
        "(-0.214589, 1.228637, 0.104620)",
        "(-0.214907, 1.229894, 0.096917)",
        "(-0.215354, 1.231744, 0.089637)",
        "(-0.215354, 1.231744, 0.089637)",
        "(-0.215956, 1.235453, 0.079723)",
        "(-0.216358, 1.238495, 0.073504)",
        "(-0.216977, 1.242249, 0.067507)",
        "(-0.217887, 1.246618, 0.061779)",
        "(-0.217887, 1.246618, 0.061779)",
        "(-0.219088, 1.254059, 0.054215)",
        "(-0.219315, 1.259565, 0.050013)",
        "(-0.219512, 1.265858, 0.046614)",
        "(-0.219811, 1.272729, 0.043749)",
        "(-0.219811, 1.272729, 0.043749)",
        "(-0.219811, 1.283820, 0.040407)",
        "(-0.219448, 1.291742, 0.038835)",
        "(-0.219269, 1.300147, 0.037767)",
        "(-0.219461, 1.309075, 0.037229)",
        "(-0.219461, 1.309075, 0.037229)",
        "(-0.219377, 1.322550, 0.036443)",
        "(-0.219041, 1.331470, 0.035843)",
        "(-0.218789, 1.340519, 0.035389)",
        "(-0.218703, 1.349672, 0.035123)",
        "(-0.218703, 1.349672, 0.035123)",
        "(-0.218403, 1.363131, 0.035069)",
        "(-0.218125, 1.371952, 0.035429)",
        "(-0.217829, 1.380576, 0.036134)",
        "(-0.217532, 1.388958, 0.037224)",
        "(-0.217532, 1.388958, 0.037224)",
        "(-0.217293, 1.401049, 0.039636)",
        "(-0.217329, 1.408754, 0.041673)",
        "(-0.217397, 1.416112, 0.044001)",
        "(-0.217605, 1.423052, 0.046513)",
        "(-0.217605, 1.423052, 0.046513)",
        "(-0.217743, 1.432456, 0.050478)",
        "(-0.217741, 1.438223, 0.053414)",
        "(-0.217751, 1.443675, 0.056704)",
        "(-0.217619, 1.448746, 0.060395)",
        "(-0.217619, 1.448746, 0.060395)",
        "(-0.217577, 1.455029, 0.066127)",
        "(-0.217562, 1.458641, 0.070254)",
        "(-0.217440, 1.461790, 0.074579)",
        "(-0.217260, 1.464352, 0.079106)",
        "(-0.217260, 1.464352, 0.079106)",
        "(-0.216965, 1.466999, 0.086335)",
        "(-0.216754, 1.467912, 0.091438)",
        "(-0.216476, 1.468129, 0.096862)",
        "(-0.216090, 1.467726, 0.102595)",
        "(-0.216090, 1.467726, 0.102595)",
        "(-0.215176, 1.465997, 0.111674)",
        "(-0.214641, 1.464269, 0.118002)",
        "(-0.214169, 1.462041, 0.124458)",
        "(-0.213533, 1.459043, 0.130856)",
        "(-0.213533, 1.459043, 0.130856)",
        "(-0.212752, 1.453258, 0.140349)",
        "(-0.212210, 1.448966, 0.146926)",
        "(-0.212210, 1.448966, 0.146926)",
        "(-0.211546, 1.444267, 0.153533)",
        "(-0.210762, 1.438907, 0.159832)",
        "(-0.209686, 1.429667, 0.168467)",
        "(-0.208986, 1.422806, 0.173980)",
        "(-0.208164, 1.415540, 0.179377)",
        "(-0.207722, 1.407781, 0.184379)",
        "(-0.207722, 1.407781, 0.184379)",
        "(-0.208297, 1.395596, 0.190865)",
        "(-0.209298, 1.387226, 0.194541)",
        "(-0.209706, 1.378726, 0.198064)",
        "(-0.209723, 1.369914, 0.201105)",
        "(-0.209723, 1.369914, 0.201105)",
        "(-0.210375, 1.356602, 0.205002)",
        "(-0.211032, 1.347638, 0.206936)",
        "(-0.211606, 1.338512, 0.208232)",
        "(-0.212244, 1.329473, 0.208909)",
        "(-0.212244, 1.329473, 0.208909)",
        "(-0.213240, 1.316175, 0.208937)",
        "(-0.213820, 1.307564, 0.207989)",
        "(-0.214158, 1.299060, 0.206659)",
        "(-0.214485, 1.290920, 0.204807)",
        "(-0.214485, 1.290920, 0.204807)",
        "(-0.215248, 1.279390, 0.201188)",
        "(-0.215981, 1.272247, 0.198346)",
        "(-0.216363, 1.265239, 0.195204)",
        "(-0.216494, 1.258484, 0.191807)",
        "(-0.216494, 1.258484, 0.191807)",
        "(-0.216569, 1.249113, 0.186248)",
        "(-0.216871, 1.243528, 0.182012)",
        "(-0.217300, 1.238487, 0.177312)",
        "(-0.217694, 1.233857, 0.172268)",
        "(-0.217694, 1.233857, 0.172268)",
        "(-0.218365, 1.227784, 0.164225)",
        "(-0.218877, 1.224372, 0.158588)",
        "(-0.219580, 1.221481, 0.152607)",
        "(-0.220216, 1.219131, 0.146389)",
        "(-0.220216, 1.219131, 0.146389)",
        "(-0.221142, 1.216675, 0.136738)",
        "(-0.221848, 1.215906, 0.130138)",
        "(-0.222449, 1.215698, 0.123349)",
        "(-0.223107, 1.216133, 0.116458)",
        "(-0.223107, 1.216133, 0.116458)",
        "(-0.223886, 1.217857, 0.106248)",
        "(-0.224242, 1.219621, 0.099585)",
        "(-0.224582, 1.222025, 0.093065)",
        "(-0.224984, 1.225052, 0.086723)",
        "(-0.224984, 1.225052, 0.086723)",
        "(-0.225160, 1.231251, 0.078119)",
        "(-0.225272, 1.236662, 0.073007)",
        "(-0.225371, 1.242790, 0.068147)",
        "(-0.225660, 1.249632, 0.063468)",
        "(-0.225660, 1.249632, 0.063468)",
        "(-0.226039, 1.261233, 0.056863)",
        "(-0.226481, 1.269827, 0.052897)",
        "(-0.227057, 1.278860, 0.049211)",
        "(-0.227507, 1.288259, 0.045953)",
        "(-0.227507, 1.288259, 0.045953)",
        "(-0.227896, 1.302397, 0.041787)",
        "(-0.228271, 1.311901, 0.039600)",
        "(-0.228677, 1.321463, 0.038232)",
        "(-0.228701, 1.330860, 0.037763)",
        "(-0.228701, 1.330860, 0.037763)",
        "(-0.227913, 1.344608, 0.038447)",
        "(-0.227290, 1.353710, 0.039857)",
        "(-0.227002, 1.362719, 0.042024)",
        "(-0.226694, 1.371293, 0.044863)",
        "(-0.226694, 1.371293, 0.044863)",
        "(-0.225661, 1.383100, 0.049643)",
        "(-0.224541, 1.390267, 0.053368)",
        "(-0.223740, 1.397139, 0.057578)",
        "(-0.223418, 1.403665, 0.062312)",
        "(-0.223418, 1.403665, 0.062312)",
        "(-0.223303, 1.412465, 0.070196)",
        "(-0.223032, 1.417587, 0.075833)",
        "(-0.222588, 1.422053, 0.081683)",
        "(-0.222219, 1.425813, 0.087824)",
        "(-0.222219, 1.425813, 0.087824)",
        "(-0.221995, 1.430357, 0.097447)",
        "(-0.221781, 1.432570, 0.104118)",
        "(-0.221476, 1.434188, 0.110965)",
        "(-0.221082, 1.435092, 0.117915)",
        "(-0.221082, 1.435092, 0.117915)",
        "(-0.220205, 1.435372, 0.128576)",
        "(-0.219713, 1.434832, 0.135723)",
        "(-0.219151, 1.433671, 0.142824)",
        "(-0.218599, 1.431788, 0.149652)",
        "(-0.218599, 1.431788, 0.149652)",
        "(-0.218325, 1.427819, 0.159301)",
        "(-0.219074, 1.424594, 0.165460)",
        "(-0.219819, 1.420865, 0.171480)",
        "(-0.220202, 1.416429, 0.177067)",
        "(-0.220202, 1.416429, 0.177067)",
        "(-0.220158, 1.408537, 0.184864)",
        "(-0.220141, 1.402301, 0.189522)",
        "(-0.220482, 1.395461, 0.193797)",
        "(-0.220865, 1.387939, 0.197481)",
        "(-0.220865, 1.387939, 0.197481)",
        "(-0.220966, 1.375155, 0.201820)",
        "(-0.220816, 1.365474, 0.203927)",
        "(-0.220729, 1.354964, 0.205491)",
        "(-0.220601, 1.343759, 0.206540)",
        "(-0.220601, 1.343759, 0.206540)",
        "(-0.220889, 1.326664, 0.207268)",
        "(-0.221475, 1.315324, 0.206860)",
        "(-0.222018, 1.303922, 0.205627)",
        "(-0.222878, 1.292781, 0.203568)",
        "(-0.222878, 1.292781, 0.203568)",
        "(-0.224703, 1.277658, 0.199911)",
        "(-0.225671, 1.268159, 0.196819)",
        "(-0.226492, 1.259282, 0.192976)",
        "(-0.227335, 1.251222, 0.188713)",
        "(-0.227335, 1.251222, 0.188713)",
        "(-0.228679, 1.240667, 0.181622)",
        "(-0.229382, 1.234739, 0.176410)",
        "(-0.230211, 1.229656, 0.170669)",
        "(-0.230796, 1.225019, 0.164758)",
        "(-0.230796, 1.225019, 0.164758)",
        "(-0.231500, 1.219301, 0.155336)",
        "(-0.231965, 1.216233, 0.148700)",
        "(-0.232485, 1.213793, 0.141861)",
        "(-0.232970, 1.211908, 0.135014)",
        "(-0.232970, 1.211908, 0.135014)",
        "(-0.233228, 1.210035, 0.124644)",
        "(-0.233498, 1.209646, 0.117609)",
        "(-0.234052, 1.210082, 0.110556)",
        "(-0.234052, 1.210082, 0.110556)",
        "(-0.234675, 1.211422, 0.103605)",
        "(-0.235191, 1.213965, 0.093516)",
        "(-0.235452, 1.216292, 0.087134)",
        "(-0.235703, 1.219291, 0.081114)",
        "(-0.235560, 1.222798, 0.075322)",
        "(-0.235560, 1.222798, 0.075322)",
        "(-0.235204, 1.229309, 0.067209)",
        "(-0.235002, 1.234469, 0.062132)",
        "(-0.234713, 1.240315, 0.057385)",
        "(-0.234156, 1.247096, 0.053364)",
        "(-0.234156, 1.247096, 0.053364)",
        "(-0.233186, 1.257851, 0.047718)",
        "(-0.233031, 1.265630, 0.044434)",
        "(-0.233223, 1.274344, 0.042171)",
        "(-0.232946, 1.283593, 0.040762)",
        "(-0.232946, 1.283593, 0.040762)",
        "(-0.231567, 1.298191, 0.039831)",
        "(-0.230506, 1.308045, 0.039618)",
        "(-0.229767, 1.318208, 0.040030)",
        "(-0.229277, 1.328797, 0.041029)",
        "(-0.229277, 1.328797, 0.041029)",
        "(-0.228518, 1.344630, 0.043310)",
        "(-0.228149, 1.354942, 0.045231)",
        "(-0.227962, 1.364978, 0.047667)",
        "(-0.227948, 1.374616, 0.050557)",
        "(-0.227948, 1.374616, 0.050557)",
        "(-0.228196, 1.388546, 0.055759)",
        "(-0.228372, 1.397242, 0.059819)",
        "(-0.228498, 1.405526, 0.064386)",
        "(-0.228475, 1.412517, 0.069086)",
        "(-0.228475, 1.412517, 0.069086)",
        "(-0.228221, 1.422160, 0.076685)",
        "(-0.227930, 1.427759, 0.082105)",
        "(-0.227650, 1.432568, 0.087813)",
        "(-0.227446, 1.436338, 0.093571)",
        "(-0.227446, 1.436338, 0.093571)",
        "(-0.227343, 1.440336, 0.102447)",
        "(-0.227293, 1.441928, 0.108731)",
        "(-0.227196, 1.442676, 0.115260)",
        "(-0.227137, 1.442452, 0.121872)",
        "(-0.227137, 1.442452, 0.121872)",
        "(-0.227129, 1.440675, 0.131736)",
        "(-0.226871, 1.438681, 0.138429)",
        "(-0.226766, 1.436228, 0.145218)",
        "(-0.226971, 1.433293, 0.151874)",
        "(-0.226971, 1.433293, 0.151874)",
        "(-0.227115, 1.427634, 0.161278)",
        "(-0.227314, 1.423049, 0.167054)",
        "(-0.227315, 1.417910, 0.172585)",
        "(-0.227114, 1.412382, 0.177909)",
        "(-0.227114, 1.412382, 0.177909)",
        "(-0.227225, 1.403167, 0.185040)",
        "(-0.227263, 1.396514, 0.189253)",
        "(-0.226885, 1.389136, 0.192762)",
        "(-0.226351, 1.381188, 0.195716)",
        "(-0.226351, 1.381188, 0.195716)",
        "(-0.225869, 1.368684, 0.199290)",
        "(-0.226020, 1.359745, 0.201000)",
        "(-0.225999, 1.350209, 0.202222)",
        "(-0.225687, 1.340261, 0.202913)",
        "(-0.225687, 1.340261, 0.202913)",
        "(-0.225643, 1.325482, 0.203365)",
        "(-0.225875, 1.315837, 0.202955)",
        "(-0.226333, 1.306299, 0.201834)",
        "(-0.226786, 1.296895, 0.199929)",
        "(-0.226786, 1.296895, 0.199929)",
        "(-0.228007, 1.283773, 0.196295)",
        "(-0.228869, 1.275768, 0.193118)",
        "(-0.229593, 1.268246, 0.189180)",
        "(-0.230412, 1.261230, 0.184775)",
        "(-0.230412, 1.261230, 0.184775)",
        "(-0.231490, 1.251761, 0.177715)",
        "(-0.231850, 1.246092, 0.172550)",
        "(-0.231955, 1.240843, 0.167001)",
        "(-0.232165, 1.236248, 0.161017)",
        "(-0.232165, 1.236248, 0.161017)",
        "(-0.232811, 1.230587, 0.151509)",
        "(-0.233414, 1.227460, 0.144684)",
        "(-0.233906, 1.224905, 0.137858)",
        "(-0.234559, 1.223163, 0.130922)",
        "(-0.234559, 1.223163, 0.130922)",
        "(-0.235966, 1.221042, 0.119455)",
        "(-0.237085, 1.220214, 0.111920)",
        "(-0.238059, 1.220054, 0.104944)",
        "(-0.238866, 1.220449, 0.098242)",
        "(-0.238866, 1.220449, 0.098242)",
        "(-0.240105, 1.221887, 0.088473)",
        "(-0.240736, 1.223595, 0.082403)",
        "(-0.241262, 1.226313, 0.076839)",
        "(-0.241981, 1.230511, 0.071814)",
        "(-0.241981, 1.230511, 0.071814)",
        "(-0.243050, 1.238966, 0.064981)",
        "(-0.243702, 1.246093, 0.060952)",
        "(-0.243988, 1.253948, 0.057357)",
        "(-0.243849, 1.262466, 0.054317)",
        "(-0.243849, 1.262466, 0.054317)",
        "(-0.243455, 1.276157, 0.050678)",
        "(-0.243102, 1.285756, 0.048860)",
        "(-0.242529, 1.295589, 0.047319)",
        "(-0.241958, 1.305736, 0.046226)",
        "(-0.241958, 1.305736, 0.046226)",
        "(-0.240970, 1.320891, 0.045107)",
        "(-0.240178, 1.330907, 0.044953)",
        "(-0.239719, 1.341074, 0.045319)",
        "(-0.239558, 1.351308, 0.046245)",
        "(-0.239558, 1.351308, 0.046245)",
        "(-0.239269, 1.366349, 0.048538)",
        "(-0.238940, 1.376045, 0.050833)",
        "(-0.238479, 1.385207, 0.053497)",
        "(-0.238155, 1.393842, 0.056542)",
        "(-0.238155, 1.393842, 0.056542)",
        "(-0.238037, 1.405662, 0.061695)",
        "(-0.237927, 1.412459, 0.065525)",
        "(-0.237598, 1.418748, 0.069622)",
        "(-0.237087, 1.424210, 0.074183)",
        "(-0.237087, 1.424210, 0.074183)",
        "(-0.236126, 1.431304, 0.081670)",
        "(-0.235495, 1.435235, 0.087213)",
        "(-0.234833, 1.438519, 0.093104)",
        "(-0.234291, 1.441093, 0.099365)",
        "(-0.234291, 1.441093, 0.099365)",
        "(-0.234249, 1.443666, 0.109290)",
        "(-0.234507, 1.444451, 0.116037)",
        "(-0.234910, 1.444558, 0.122919)",
        "(-0.235235, 1.443967, 0.129807)",
        "(-0.235235, 1.443967, 0.129807)",
        "(-0.235372, 1.441803, 0.140179)",
        "(-0.235591, 1.439797, 0.147231)",
        "(-0.235826, 1.437226, 0.154348)",
        "(-0.235902, 1.434175, 0.161246)",
        "(-0.235902, 1.434175, 0.161246)",
        "(-0.236171, 1.428579, 0.171172)",
        "(-0.236327, 1.424211, 0.177418)",
        "(-0.236318, 1.419339, 0.183468)",
        "(-0.236091, 1.414007, 0.189149)",
        "(-0.236091, 1.414007, 0.189149)",
        "(-0.236492, 1.405313, 0.196795)",
        "(-0.237038, 1.398944, 0.201291)",
        "(-0.237328, 1.392020, 0.205101)",
        "(-0.237326, 1.384575, 0.208297)",
        "(-0.237326, 1.384575, 0.208297)",
        "(-0.237970, 1.372929, 0.211769)",
        "(-0.239661, 1.365009, 0.212956)",
        "(-0.241765, 1.356868, 0.213404)",
        "(-0.243430, 1.348395, 0.213168)",
        "(-0.243430, 1.348395, 0.213168)",
        "(-0.245412, 1.335523, 0.212146)",
        "(-0.246127, 1.326877, 0.211021)",
        "(-0.246735, 1.318187, 0.209701)",
        "(-0.247346, 1.309561, 0.207990)",
        "(-0.247346, 1.309561, 0.207990)",
        "(-0.248136, 1.296870, 0.204781)",
        "(-0.248334, 1.288489, 0.202119)",
        "(-0.247968, 1.280015, 0.198999)",
        "(-0.247490, 1.271734, 0.195361)",
        "(-0.247343, 1.267793, 0.193400)",
        "(-0.247249, 1.260264, 0.189298)",
        "(-0.247262, 1.253294, 0.184761)",
        "(-0.246881, 1.246426, 0.179802)",
        "(-0.246006, 1.239799, 0.174377)",
        "(-0.246006, 1.239799, 0.174377)",
        "(-0.244603, 1.230946, 0.165947)",
        "(-0.243690, 1.225889, 0.159866)",
        "(-0.242905, 1.221705, 0.153173)",
        "(-0.242175, 1.218424, 0.145966)",
        "(-0.242175, 1.218424, 0.145966)",
        "(-0.240922, 1.214720, 0.134337)",
        "(-0.240253, 1.214044, 0.126517)",
        "(-0.239780, 1.215270, 0.118982)",
        "(-0.239044, 1.217682, 0.111418)",
        "(-0.239044, 1.217682, 0.111418)",
        "(-0.237884, 1.223865, 0.100025)",
        "(-0.237071, 1.229224, 0.092765)",
        "(-0.236025, 1.235260, 0.085605)",
        "(-0.234696, 1.241619, 0.078578)",
        "(-0.234696, 1.241619, 0.078578)",
        "(-0.232847, 1.251742, 0.068558)",
        "(-0.231955, 1.259043, 0.062352)",
        "(-0.230648, 1.266537, 0.056588)",
        "(-0.229083, 1.274334, 0.051513)",
        "(-0.229083, 1.274334, 0.051513)",
        "(-0.228026, 1.286813, 0.045190)",
        "(-0.227572, 1.295329, 0.041954)",
        "(-0.226602, 1.303652, 0.039373)",
        "(-0.225223, 1.312155, 0.037736)",
        "(-0.225223, 1.312155, 0.037736)",
        "(-0.224640, 1.326112, 0.037135)",
        "(-0.224556, 1.335602, 0.037769)",
        "(-0.224277, 1.345056, 0.038902)",
        "(-0.224003, 1.354843, 0.040998)",
        "(-0.224003, 1.354843, 0.040998)",
        "(-0.223446, 1.369278, 0.045428)",
        "(-0.223190, 1.378314, 0.048836)",
        "(-0.222968, 1.386958, 0.052772)",
        "(-0.223112, 1.395262, 0.057455)",
        "(-0.223112, 1.395262, 0.057455)",
        "(-0.223111, 1.406774, 0.065187)",
        "(-0.222669, 1.413454, 0.070638)",
        "(-0.222244, 1.419366, 0.076258)",
        "(-0.222244, 1.419366, 0.076258)",
        "(-0.222051, 1.424579, 0.082208)",
        "(-0.222047, 1.431229, 0.092031)",
        "(-0.222068, 1.434915, 0.099332)",
        "(-0.222047, 1.437647, 0.106407)",
        "(-0.221889, 1.439610, 0.113578)",
        "(-0.221889, 1.439610, 0.113578)",
        "(-0.221725, 1.441179, 0.124492)",
        "(-0.221593, 1.441477, 0.132025)",
        "(-0.221311, 1.441211, 0.139545)",
        "(-0.220887, 1.440350, 0.147002)",
        "(-0.220887, 1.440350, 0.147002)",
        "(-0.220522, 1.437927, 0.157645)",
        "(-0.220544, 1.435461, 0.164149)",
        "(-0.220749, 1.432378, 0.170251)",
        "(-0.220708, 1.428817, 0.176105)",
        "(-0.220708, 1.428817, 0.176105)",
        "(-0.220438, 1.422547, 0.184290)",
        "(-0.220417, 1.417605, 0.189183)",
        "(-0.220330, 1.411754, 0.193588)",
        "(-0.219834, 1.404698, 0.197568)",
        "(-0.219834, 1.404698, 0.197568)",
        "(-0.218449, 1.392620, 0.203477)",
        "(-0.217189, 1.383434, 0.207096)",
        "(-0.215933, 1.373413, 0.210109)",
        "(-0.214749, 1.362662, 0.212901)",
        "(-0.214749, 1.362662, 0.212901)",
        "(-0.213785, 1.346683, 0.216896)",
        "(-0.212979, 1.335892, 0.219199)",
        "(-0.211889, 1.324843, 0.220895)",
        "(-0.211462, 1.314191, 0.221915)",
        "(-0.211462, 1.314191, 0.221915)",
        "(-0.212470, 1.299627, 0.222680)",
        "(-0.213201, 1.290478, 0.222536)",
        "(-0.214014, 1.281855, 0.221799)",
        "(-0.214960, 1.274055, 0.220464)",
        "(-0.214960, 1.274055, 0.220464)",
        "(-0.216204, 1.263244, 0.217523)",
        "(-0.217027, 1.256818, 0.214887)",
        "(-0.218245, 1.251173, 0.211679)",
        "(-0.219420, 1.246162, 0.207926)",
        "(-0.219420, 1.246162, 0.207926)",
        "(-0.220689, 1.239190, 0.201366)",
        "(-0.221616, 1.235259, 0.196344)",
        "(-0.222621, 1.231805, 0.190738)",
        "(-0.223637, 1.228828, 0.184394)",
        "(-0.223637, 1.228828, 0.184394)",
        "(-0.224835, 1.224988, 0.174232)",
        "(-0.225456, 1.222895, 0.167049)",
        "(-0.225832, 1.221245, 0.159609)",
        "(-0.226286, 1.220361, 0.151771)",
        "(-0.226286, 1.220361, 0.151771)",
        "(-0.227007, 1.220522, 0.139674)",
        "(-0.227331, 1.221409, 0.131402)",
        "(-0.227781, 1.222891, 0.122823)",
        "(-0.228465, 1.225070, 0.114184)",
        "(-0.228465, 1.225070, 0.114184)",
        "(-0.229746, 1.230014, 0.101950)",
        "(-0.230533, 1.234182, 0.094363)",
        "(-0.231163, 1.238940, 0.087156)",
        "(-0.231776, 1.244336, 0.080375)",
        "(-0.231776, 1.244336, 0.080375)",
        "(-0.232983, 1.253654, 0.071132)",
        "(-0.233883, 1.260522, 0.065581)",
        "(-0.234749, 1.267592, 0.060391)",
        "(-0.234749, 1.267592, 0.060391)",
        "(-0.235475, 1.274866, 0.055656)",
        "(-0.236833, 1.287006, 0.049974)",
        "(-0.237543, 1.295618, 0.046767)",
        "(-0.237753, 1.304680, 0.044254)",
        "(-0.237753, 1.304680, 0.044254)",
        "(-0.237778, 1.314349, 0.042552)",
        "(-0.237873, 1.329856, 0.041473)",
        "(-0.237777, 1.340665, 0.041697)",
        "(-0.237308, 1.351521, 0.042423)",
        "(-0.236500, 1.362307, 0.043726)",
        "(-0.236500, 1.362307, 0.043726)",
        "(-0.235519, 1.378716, 0.047019)",
        "(-0.234783, 1.389525, 0.050067)",
        "(-0.234105, 1.399934, 0.053494)",
        "(-0.233419, 1.409738, 0.057270)",
        "(-0.233419, 1.409738, 0.057270)",
        "(-0.231839, 1.423132, 0.063310)",
        "(-0.230014, 1.430862, 0.067639)",
        "(-0.227986, 1.437729, 0.072284)",
        "(-0.226599, 1.443822, 0.077397)",
        "(-0.226599, 1.443822, 0.077397)",
        "(-0.224976, 1.451612, 0.085868)",
        "(-0.224045, 1.455748, 0.091836)",
        "(-0.223258, 1.458985, 0.097963)",
        "(-0.222702, 1.461349, 0.104160)",
        "(-0.222702, 1.461349, 0.104160)",
        "(-0.222162, 1.463150, 0.113420)",
        "(-0.221794, 1.463232, 0.119556)",
        "(-0.221388, 1.462528, 0.125652)",
        "(-0.220995, 1.461075, 0.131714)",
        "(-0.220995, 1.461075, 0.131714)",
        "(-0.220376, 1.457537, 0.140851)",
        "(-0.220275, 1.454519, 0.146967)",
        "(-0.220182, 1.450987, 0.152931)",
        "(-0.219985, 1.446886, 0.158607)",
        "(-0.219985, 1.446886, 0.158607)",
        "(-0.219260, 1.439884, 0.166683)",
        "(-0.218672, 1.434838, 0.171862)",
        "(-0.218279, 1.429611, 0.176938)",
        "(-0.218266, 1.424203, 0.181673)",
        "(-0.218266, 1.424203, 0.181673)",
        "(-0.218646, 1.415609, 0.188116)",
        "(-0.219057, 1.409567, 0.191791)",
        "(-0.219620, 1.403275, 0.194883)",
        "(-0.220105, 1.396692, 0.197538)",
        "(-0.220105, 1.396692, 0.197538)",
        "(-0.220974, 1.386127, 0.200401)",
        "(-0.221671, 1.378656, 0.201599)",
        "(-0.222452, 1.370851, 0.202259)",
        "(-0.223212, 1.362825, 0.202673)",
        "(-0.223212, 1.362825, 0.202673)",
        "(-0.224541, 1.350081, 0.202208)",
        "(-0.225473, 1.341122, 0.201293)",
        "(-0.226146, 1.331565, 0.199865)",
        "(-0.226402, 1.321253, 0.198137)",
        "(-0.226402, 1.321253, 0.198137)",
        "(-0.226506, 1.305237, 0.195266)",
        "(-0.226961, 1.294666, 0.193030)",
        "(-0.227276, 1.284080, 0.190475)",
        "(-0.227215, 1.273283, 0.187531)",
        "(-0.227215, 1.273283, 0.187531)",
        "(-0.226522, 1.257684, 0.182582)",
        "(-0.226382, 1.248210, 0.179169)",
        "(-0.226267, 1.239188, 0.175470)",
        "(-0.225891, 1.230716, 0.171219)",
        "(-0.225891, 1.230716, 0.171219)",
        "(-0.225293, 1.219331, 0.164711)",
        "(-0.225143, 1.213073, 0.160167)",
        "(-0.225229, 1.207404, 0.154956)",
        "(-0.225411, 1.202603, 0.149046)",
        "(-0.225411, 1.202603, 0.149046)",
        "(-0.225730, 1.197448, 0.140165)",
        "(-0.225733, 1.194945, 0.133974)",
        "(-0.225903, 1.193405, 0.127395)",
        "(-0.226320, 1.193423, 0.120582)",
        "(-0.226320, 1.193423, 0.120582)",
        "(-0.226398, 1.195337, 0.110263)",
        "(-0.226748, 1.198537, 0.103564)",
        "(-0.226982, 1.202920, 0.096825)",
        "(-0.226982, 1.202920, 0.096825)",
        "(-0.227103, 1.208550, 0.090155)",
        "(-0.227035, 1.218935, 0.080372)",
        "(-0.227229, 1.227037, 0.074247)",
        "(-0.227308, 1.235868, 0.068490)",
        "(-0.227448, 1.245547, 0.063331)",
        "(-0.227448, 1.245547, 0.063331)",
        "(-0.227621, 1.260948, 0.056748)",
        "(-0.227807, 1.271675, 0.053262)",
        "(-0.227899, 1.282395, 0.050304)",
        "(-0.227954, 1.293122, 0.048046)",
        "(-0.227954, 1.293122, 0.048046)",
        "(-0.228224, 1.309353, 0.045953)",
        "(-0.228178, 1.320080, 0.045311)",
        "(-0.227969, 1.330721, 0.045473)",
        "(-0.227958, 1.341444, 0.046466)",
        "(-0.227958, 1.341444, 0.046466)",
        "(-0.228097, 1.357135, 0.049239)",
        "(-0.228115, 1.367128, 0.051635)",
        "(-0.227756, 1.376507, 0.054330)",
        "(-0.227497, 1.385356, 0.057525)",
        "(-0.227497, 1.385356, 0.057525)",
        "(-0.228175, 1.398012, 0.063378)",
        "(-0.228455, 1.405578, 0.067793)",
        "(-0.228056, 1.412173, 0.072381)",
        "(-0.227459, 1.417832, 0.077195)",
        "(-0.227459, 1.417832, 0.077195)",
        "(-0.227050, 1.425153, 0.085059)",
        "(-0.226905, 1.429024, 0.090715)",
        "(-0.226553, 1.432012, 0.096490)",
        "(-0.225938, 1.434071, 0.102396)",
        "(-0.225938, 1.434071, 0.102396)",
        "(-0.224870, 1.435836, 0.111659)",
        "(-0.224235, 1.436106, 0.117867)",
        "(-0.223658, 1.435662, 0.123987)",
        "(-0.223143, 1.434615, 0.130294)",
        "(-0.223143, 1.434615, 0.130294)",
        "(-0.222470, 1.432084, 0.139886)",
        "(-0.222335, 1.429586, 0.146129)",
        "(-0.222553, 1.426295, 0.152203)",
        "(-0.222784, 1.424132, 0.155118)",
        "(-0.222784, 1.424132, 0.155118)",
        "(-0.224164, 1.414493, 0.166357)",
        "(-0.224620, 1.408874, 0.171899)",
        "(-0.224833, 1.402928, 0.177518)",
        "(-0.224920, 1.396732, 0.183169)",
        "(-0.224920, 1.396732, 0.183169)",
        "(-0.225354, 1.387014, 0.191142)",
        "(-0.225667, 1.380419, 0.196173)",
        "(-0.225937, 1.373706, 0.200728)",
        "(-0.225937, 1.373706, 0.200728)",
        "(-0.226259, 1.367041, 0.204774)",
        "(-0.227201, 1.357216, 0.210043)",
        "(-0.227936, 1.350601, 0.212827)",
        "(-0.228569, 1.343867, 0.214795)",
        "(-0.228569, 1.343867, 0.214795)",
        "(-0.228845, 1.336877, 0.216071)",
        "(-0.228829, 1.325915, 0.217209)",
        "(-0.228470, 1.318229, 0.217382)",
        "(-0.227909, 1.310243, 0.216950)",
        "(-0.227804, 1.302228, 0.215835)",
        "(-0.227804, 1.302228, 0.215835)",
        "(-0.227936, 1.289977, 0.213286)",
        "(-0.227929, 1.281568, 0.210965)",
        "(-0.228025, 1.273216, 0.208145)",
        "(-0.228530, 1.264987, 0.204746)",
        "(-0.228530, 1.264987, 0.204746)",
        "(-0.229562, 1.252917, 0.198325)",
        "(-0.230371, 1.245015, 0.192877)",
        "(-0.230987, 1.237503, 0.186915)",
        "(-0.231512, 1.230523, 0.180564)",
        "(-0.231512, 1.230523, 0.180564)",
        "(-0.231533, 1.220514, 0.169832)",
        "(-0.231382, 1.214604, 0.161951)",
        "(-0.231198, 1.209668, 0.153679)",
        "(-0.231060, 1.206118, 0.144927)",
        "(-0.231060, 1.206118, 0.144927)",
        "(-0.231463, 1.203253, 0.131374)",
        "(-0.231627, 1.202604, 0.122065)",
        "(-0.231689, 1.203143, 0.112610)",
        "(-0.231835, 1.204600, 0.103179)",
        "(-0.231835, 1.204600, 0.103179)",
        "(-0.232261, 1.208294, 0.089360)",
        "(-0.232525, 1.211689, 0.080418)",
        "(-0.232746, 1.215698, 0.071789)",
        "(-0.233040, 1.220382, 0.063575)",
        "(-0.233040, 1.220382, 0.063575)",
        "(-0.233692, 1.228413, 0.052217)",
        "(-0.234248, 1.234506, 0.045476)",
        "(-0.234793, 1.241472, 0.039391)",
        "(-0.235665, 1.249612, 0.034307)",
        "(-0.235665, 1.249612, 0.034307)",
        "(-0.237302, 1.263591, 0.028739)",
        "(-0.238274, 1.273845, 0.026286)",
        "(-0.238369, 1.284442, 0.024816)",
        "(-0.238014, 1.295362, 0.024130)",
        "(-0.238014, 1.295362, 0.024130)",
        "(-0.237716, 1.312314, 0.024728)",
        "(-0.237328, 1.323619, 0.025934)",
        "(-0.236535, 1.334735, 0.027671)",
        "(-0.235600, 1.345590, 0.029716)",
        "(-0.235600, 1.345590, 0.029716)",
        "(-0.234424, 1.361488, 0.033673)",
        "(-0.233642, 1.371461, 0.036786)",
        "(-0.232917, 1.380841, 0.040208)",
        "(-0.232917, 1.380841, 0.040208)",
        "(-0.232085, 1.389431, 0.044043)",
        "(-0.231016, 1.401456, 0.050326)",
        "(-0.230501, 1.408534, 0.054957)",
        "(-0.230023, 1.414765, 0.059726)",
        "(-0.229659, 1.420157, 0.064621)",
        "(-0.229659, 1.420157, 0.064621)",
        "(-0.229824, 1.426941, 0.072068)",
        "(-0.230224, 1.430531, 0.077053)",
        "(-0.230764, 1.433433, 0.082077)",
        "(-0.231041, 1.435629, 0.087293)",
        "(-0.231041, 1.435629, 0.087293)",
        "(-0.230905, 1.437983, 0.095368)",
        "(-0.230550, 1.438823, 0.100949)",
        "(-0.230194, 1.439168, 0.106756)",
        "(-0.229786, 1.439100, 0.112825)",
        "(-0.229786, 1.439100, 0.112825)",
        "(-0.229024, 1.438336, 0.122103)",
        "(-0.228229, 1.437222, 0.128158)",
        "(-0.227665, 1.435738, 0.134135)",
        "(-0.227213, 1.433865, 0.140182)",
        "(-0.227213, 1.433865, 0.140182)",
        "(-0.226691, 1.430081, 0.149024)",
        "(-0.226292, 1.426943, 0.154769)",
        "(-0.225799, 1.423368, 0.160391)",
        "(-0.224990, 1.419286, 0.165935)",
        "(-0.224990, 1.419286, 0.165935)",
        "(-0.223625, 1.412269, 0.173866)",
        "(-0.223026, 1.407012, 0.178760)",
        "(-0.222730, 1.401514, 0.183370)",
        "(-0.222324, 1.395494, 0.187560)",
        "(-0.222324, 1.395494, 0.187560)",
        "(-0.221307, 1.385624, 0.193145)",
        "(-0.220638, 1.378561, 0.196350)",
        "(-0.220152, 1.371216, 0.199149)",
        "(-0.219733, 1.363572, 0.201605)",
        "(-0.219733, 1.363572, 0.201605)",
        "(-0.219216, 1.351806, 0.204355)",
        "(-0.218824, 1.343807, 0.205391)",
        "(-0.218794, 1.335827, 0.205814)",
        "(-0.219174, 1.328033, 0.205773)",
        "(-0.219174, 1.328033, 0.205773)",
        "(-0.219930, 1.316812, 0.205145)",
        "(-0.220077, 1.309468, 0.204255)",
        "(-0.220126, 1.302474, 0.202962)",
        "(-0.220354, 1.296017, 0.201159)",
        "(-0.220354, 1.296017, 0.201159)",
        "(-0.221178, 1.286743, 0.197066)",
        "(-0.221714, 1.280697, 0.193694)",
        "(-0.221854, 1.274863, 0.189903)",
        "(-0.221910, 1.269285, 0.185930)",
        "(-0.221910, 1.269285, 0.185930)",
        "(-0.222262, 1.261511, 0.179239)",
        "(-0.222782, 1.256623, 0.174011)",
        "(-0.222782, 1.256623, 0.174011)",
        "(-0.223140, 1.251809, 0.168266)",
        "(-0.223483, 1.247452, 0.162118)",
        "(-0.224463, 1.241917, 0.152222)",
        "(-0.225397, 1.238800, 0.144801)",
        "(-0.226347, 1.236171, 0.136999)",
        "(-0.227281, 1.234044, 0.129441)",
        "(-0.227281, 1.234044, 0.129441)",
        "(-0.228640, 1.232033, 0.118368)",
        "(-0.229417, 1.231327, 0.110911)",
        "(-0.230202, 1.231486, 0.103548)",
        "(-0.230978, 1.232144, 0.096372)",
        "(-0.230978, 1.232144, 0.096372)",
        "(-0.232093, 1.234463, 0.086248)",
        "(-0.232714, 1.237010, 0.079895)",
        "(-0.233181, 1.239978, 0.073766)",
        "(-0.233628, 1.243760, 0.068118)",
        "(-0.233628, 1.243760, 0.068118)",
        "(-0.234488, 1.250665, 0.060116)",
        "(-0.235094, 1.256118, 0.055251)",
        "(-0.235586, 1.262272, 0.051020)",
        "(-0.235750, 1.268916, 0.047230)",
        "(-0.235750, 1.268916, 0.047230)",
        "(-0.235848, 1.279921, 0.042520)",
        "(-0.235888, 1.288090, 0.040308)",
        "(-0.235897, 1.296949, 0.038964)",
        "(-0.235935, 1.306279, 0.038305)",
        "(-0.235935, 1.306279, 0.038305)",
        "(-0.235885, 1.320574, 0.038433)",
        "(-0.235783, 1.330111, 0.039245)",
        "(-0.235723, 1.339803, 0.040919)",
        "(-0.235820, 1.349696, 0.043470)",
        "(-0.235820, 1.349696, 0.043470)",
        "(-0.235775, 1.364165, 0.048063)",
        "(-0.235749, 1.373396, 0.051666)",
        "(-0.235703, 1.382276, 0.055716)",
        "(-0.235526, 1.390731, 0.060219)",
        "(-0.235526, 1.390731, 0.060219)",
        "(-0.235478, 1.402672, 0.067532)",
        "(-0.235938, 1.410115, 0.072851)",
        "(-0.236617, 1.417009, 0.078543)",
        "(-0.237256, 1.423190, 0.084465)",
        "(-0.237256, 1.423190, 0.084465)",
        "(-0.237746, 1.430907, 0.093732)",
        "(-0.238250, 1.435117, 0.100123)",
        "(-0.238898, 1.438522, 0.106740)",
        "(-0.239589, 1.441107, 0.113720)",
        "(-0.239589, 1.441107, 0.113720)",
        "(-0.240127, 1.443054, 0.123524)",
        "(-0.240191, 1.443423, 0.130220)",
        "(-0.240224, 1.443191, 0.137089)",
        "(-0.240206, 1.442277, 0.144010)",
        "(-0.240206, 1.442277, 0.144010)",
        "(-0.239842, 1.439748, 0.154203)",
        "(-0.239399, 1.437221, 0.160824)",
        "(-0.238989, 1.434099, 0.167336)",
        "(-0.238530, 1.430314, 0.173452)",
        "(-0.238530, 1.430314, 0.173452)",
        "(-0.237890, 1.423393, 0.181897)",
        "(-0.237494, 1.418144, 0.187179)",
        "(-0.237170, 1.412497, 0.192329)",
        "(-0.237170, 1.412497, 0.192329)",
        "(-0.236793, 1.406505, 0.197262)",
        "(-0.236571, 1.396837, 0.203750)",
        "(-0.236859, 1.390040, 0.207421)",
        "(-0.236945, 1.382958, 0.210660)",
        "(-0.236695, 1.375535, 0.213576)",
        "(-0.236695, 1.375535, 0.213576)",
        "(-0.235933, 1.363832, 0.217257)",
        "(-0.235587, 1.355813, 0.219023)",
        "(-0.235570, 1.347543, 0.220128)",
        "(-0.235652, 1.338823, 0.220583)",
        "(-0.235652, 1.338823, 0.220583)",
        "(-0.235081, 1.325036, 0.220080)",
        "(-0.234418, 1.315800, 0.219291)",
        "(-0.233873, 1.306647, 0.218084)",
        "(-0.233335, 1.297572, 0.216373)",
        "(-0.233335, 1.297572, 0.216373)",
        "(-0.232746, 1.284117, 0.212522)",
        "(-0.232393, 1.275303, 0.209197)",
        "(-0.232152, 1.267041, 0.205365)",
        "(-0.231987, 1.259300, 0.201052)",
        "(-0.231987, 1.259300, 0.201052)",
        "(-0.231766, 1.248514, 0.193135)",
        "(-0.231546, 1.242209, 0.186985)",
        "(-0.231520, 1.236723, 0.180309)",
        "(-0.231580, 1.232224, 0.172830)",
        "(-0.231687, 1.230335, 0.168780)",
        "(-0.231893, 1.227079, 0.160329)",
        "(-0.232203, 1.224779, 0.151536)",
        "(-0.232582, 1.223494, 0.142469)",
        "(-0.232891, 1.223150, 0.133146)",
        "(-0.232891, 1.223150, 0.133146)",
        "(-0.233554, 1.224806, 0.119206)",
        "(-0.234208, 1.227296, 0.110220)",
        "(-0.234728, 1.230808, 0.101421)",
        "(-0.235312, 1.235359, 0.092722)",
        "(-0.235312, 1.235359, 0.092722)",
        "(-0.236004, 1.243394, 0.080181)",
        "(-0.236581, 1.249701, 0.072410)",
        "(-0.237192, 1.256475, 0.065146)",
        "(-0.237511, 1.263623, 0.058400)",
        "(-0.237511, 1.263623, 0.058400)",
        "(-0.238090, 1.275327, 0.049652)",
        "(-0.238428, 1.283659, 0.044886)",
        "(-0.238826, 1.292485, 0.041082)",
        "(-0.239175, 1.301810, 0.038331)",
        "(-0.239175, 1.301810, 0.038331)",
        "(-0.239414, 1.316015, 0.035474)",
        "(-0.239221, 1.325592, 0.034494)",
        "(-0.238963, 1.335293, 0.034537)",
        "(-0.238788, 1.344986, 0.035442)",
        "(-0.238788, 1.344986, 0.035442)",
        "(-0.238539, 1.359229, 0.038311)",
        "(-0.238562, 1.368520, 0.041051)",
        "(-0.238469, 1.377423, 0.044382)",
        "(-0.238165, 1.385785, 0.048300)",
        "(-0.238165, 1.385785, 0.048300)",
        "(-0.237725, 1.397573, 0.055156)",
        "(-0.237494, 1.404642, 0.060327)",
        "(-0.237463, 1.411100, 0.065940)",
        "(-0.237463, 1.411100, 0.065940)",
        "(-0.237407, 1.416823, 0.071866)",
        "(-0.237247, 1.424042, 0.081160)",
        "(-0.236986, 1.427802, 0.087977)",
        "(-0.237013, 1.430861, 0.095178)",
        "(-0.237072, 1.433074, 0.102853)",
        "(-0.237072, 1.433074, 0.102853)",
        "(-0.236929, 1.435141, 0.114665)",
        "(-0.236471, 1.435609, 0.122716)",
        "(-0.235900, 1.435511, 0.130951)",
        "(-0.235581, 1.434859, 0.139372)",
        "(-0.235581, 1.434859, 0.139372)",
        "(-0.235577, 1.432925, 0.151758)",
        "(-0.235640, 1.430720, 0.159646)",
        "(-0.235485, 1.427822, 0.167429)",
        "(-0.235291, 1.424390, 0.175085)",
        "(-0.235291, 1.424390, 0.175085)",
        "(-0.234828, 1.418333, 0.186061)",
        "(-0.234514, 1.413815, 0.192876)",
        "(-0.234476, 1.408826, 0.199055)",
        "(-0.234603, 1.403487, 0.204787)",
        "(-0.234603, 1.403487, 0.204787)",
        "(-0.234893, 1.394566, 0.212093)",
        "(-0.235062, 1.387864, 0.216067)",
        "(-0.235567, 1.380487, 0.219230)",
        "(-0.236410, 1.372648, 0.221750)",
        "(-0.236410, 1.372648, 0.221750)",
        "(-0.237701, 1.360111, 0.224120)",
        "(-0.238466, 1.351291, 0.224955)",
        "(-0.238965, 1.341909, 0.225254)",
        "(-0.239265, 1.332231, 0.225239)",
        "(-0.239265, 1.332231, 0.225239)",
        "(-0.240255, 1.317676, 0.224391)",
        "(-0.241328, 1.308152, 0.223180)",
        "(-0.242411, 1.298700, 0.221328)",
        "(-0.242879, 1.289285, 0.219092)",
        "(-0.242879, 1.289285, 0.219092)",
        "(-0.242911, 1.275496, 0.215096)",
        "(-0.242829, 1.266931, 0.211639)",
        "(-0.242961, 1.258958, 0.207525)",
        "(-0.242908, 1.251701, 0.202938)",
        "(-0.242908, 1.251701, 0.202938)",
        "(-0.242434, 1.241609, 0.195660)",
        "(-0.241896, 1.235642, 0.190314)",
        "(-0.241060, 1.229927, 0.184380)",
        "(-0.239794, 1.224365, 0.177847)",
        "(-0.239794, 1.224365, 0.177847)",
        "(-0.238266, 1.217363, 0.167676)",
        "(-0.237692, 1.214262, 0.160639)",
        "(-0.237036, 1.212193, 0.153612)",
        "(-0.236503, 1.211633, 0.146634)",
        "(-0.236503, 1.211633, 0.146634)",
        "(-0.235722, 1.212743, 0.135902)",
        "(-0.235312, 1.214821, 0.128440)",
        "(-0.234814, 1.218143, 0.120829)",
        "(-0.234333, 1.222199, 0.113108)",
        "(-0.234333, 1.222199, 0.113108)",
        "(-0.234002, 1.229946, 0.101281)",
        "(-0.233602, 1.235375, 0.093450)",
        "(-0.233327, 1.241207, 0.085813)",
        "(-0.233173, 1.247430, 0.078489)",
        "(-0.233173, 1.247430, 0.078489)",
        "(-0.232842, 1.257222, 0.068432)",
        "(-0.232865, 1.264113, 0.062598)",
        "(-0.232892, 1.271309, 0.057734)",
        "(-0.233065, 1.278908, 0.053594)",
        "(-0.233065, 1.278908, 0.053594)",
        "(-0.233469, 1.290933, 0.048852)",
        "(-0.233464, 1.299264, 0.046537)",
        "(-0.233405, 1.307899, 0.045089)",
        "(-0.233411, 1.316715, 0.044156)",
        "(-0.233411, 1.316715, 0.044156)",
        "(-0.233510, 1.330304, 0.044256)",
        "(-0.233670, 1.339680, 0.045291)",
        "(-0.233474, 1.349142, 0.047144)",
        "(-0.233110, 1.358570, 0.049617)",
        "(-0.233110, 1.358570, 0.049617)",
        "(-0.232518, 1.372165, 0.054459)",
        "(-0.231966, 1.380742, 0.058231)",
        "(-0.231355, 1.389062, 0.062480)",
        "(-0.230839, 1.397216, 0.067461)",
        "(-0.230839, 1.397216, 0.067461)",
        "(-0.230420, 1.408436, 0.075879)",
        "(-0.230112, 1.415027, 0.081870)",
        "(-0.229587, 1.420857, 0.088315)",
        "(-0.229049, 1.426150, 0.095191)",
        "(-0.229049, 1.426150, 0.095191)",
        "(-0.228465, 1.432713, 0.106082)",
        "(-0.228507, 1.436110, 0.113727)",
        "(-0.228491, 1.438602, 0.121565)",
        "(-0.228279, 1.440356, 0.129554)",
        "(-0.228279, 1.440356, 0.129554)",
        "(-0.227609, 1.441499, 0.141852)",
        "(-0.227285, 1.441568, 0.150154)",
        "(-0.227203, 1.440965, 0.158467)",
        "(-0.227338, 1.439625, 0.166532)",
        "(-0.227338, 1.439625, 0.166532)",
        "(-0.227488, 1.436486, 0.178160)",
        "(-0.227721, 1.433672, 0.185630)",
        "(-0.227714, 1.430137, 0.192954)",
        "(-0.227699, 1.426384, 0.199378)",
        "(-0.227699, 1.426384, 0.199378)",
        "(-0.228314, 1.419750, 0.208741)",
        "(-0.228951, 1.414772, 0.214816)",
        "(-0.229670, 1.409307, 0.220727)",
        "(-0.230254, 1.403249, 0.226204)",
        "(-0.230254, 1.403249, 0.226204)",
        "(-0.231302, 1.392986, 0.233428)",
        "(-0.232587, 1.385650, 0.237548)",
        "(-0.233889, 1.377902, 0.241063)",
        "(-0.234572, 1.369682, 0.243798)",
        "(-0.234798, 1.365449, 0.244883)",
        "(-0.235212, 1.356667, 0.246405)",
        "(-0.235991, 1.347552, 0.247092)",
        "(-0.237140, 1.338081, 0.246932)",
        "(-0.238280, 1.328115, 0.246005)",
        "(-0.238280, 1.328115, 0.246005)",
        "(-0.239382, 1.312668, 0.243592)",
        "(-0.240116, 1.302469, 0.241503)",
        "(-0.240990, 1.292490, 0.238834)",
        "(-0.241839, 1.282757, 0.235159)",
        "(-0.241839, 1.282757, 0.235159)",
        "(-0.242780, 1.268752, 0.227849)",
        "(-0.243583, 1.260237, 0.222107)",
        "(-0.244270, 1.252329, 0.215608)",
        "(-0.244270, 1.252329, 0.215608)",
        "(-0.244749, 1.245082, 0.208277)",
        "(-0.245111, 1.235983, 0.196473)",
        "(-0.245337, 1.231054, 0.188058)",
        "(-0.245509, 1.226970, 0.179043)",
        "(-0.245502, 1.223778, 0.169455)",
        "(-0.245502, 1.223778, 0.169455)",
        "(-0.245548, 1.220892, 0.154375)",
        "(-0.245697, 1.219953, 0.144244)",
        "(-0.245698, 1.219904, 0.134338)",
        "(-0.245509, 1.220662, 0.124724)",
        "(-0.245509, 1.220662, 0.124724)",
        "(-0.245407, 1.223026, 0.110311)",
        "(-0.245874, 1.225442, 0.100842)",
        "(-0.246506, 1.228710, 0.091957)",
        "(-0.246848, 1.232244, 0.083605)",
        "(-0.246848, 1.232244, 0.083605)",
        "(-0.246537, 1.237828, 0.072348)",
        "(-0.246621, 1.242734, 0.066532)",
        "(-0.246406, 1.248458, 0.061877)",
        "(-0.245727, 1.255071, 0.058185)",
        "(-0.245727, 1.255071, 0.058185)",
        "(-0.244089, 1.266242, 0.053781)",
        "(-0.243331, 1.274936, 0.051671)",
        "(-0.243286, 1.284665, 0.050341)",
        "(-0.243443, 1.295045, 0.049266)",
        "(-0.243443, 1.295045, 0.049266)",
        "(-0.243418, 1.311427, 0.047913)",
        "(-0.242901, 1.322501, 0.047507)",
        "(-0.242035, 1.333397, 0.047465)",
        "(-0.241827, 1.344512, 0.047973)",
        "(-0.241827, 1.344512, 0.047973)",
        "(-0.242763, 1.361588, 0.050094)",
        "(-0.242927, 1.372541, 0.052229)",
        "(-0.242646, 1.382988, 0.055115)",
        "(-0.242504, 1.393111, 0.058819)",
        "(-0.242504, 1.393111, 0.058819)",
        "(-0.242788, 1.407091, 0.065782)",
        "(-0.242859, 1.415601, 0.071015)",
        "(-0.242890, 1.423427, 0.076980)",
        "(-0.243059, 1.430609, 0.083640)",
        "(-0.243059, 1.430609, 0.083640)",
        "(-0.243458, 1.439581, 0.094393)",
        "(-0.243778, 1.444304, 0.101864)",
        "(-0.244138, 1.448092, 0.109605)",
        "(-0.244505, 1.450904, 0.117603)",
        "(-0.244505, 1.450904, 0.117603)",
        "(-0.244927, 1.453503, 0.130037)",
        "(-0.245068, 1.454104, 0.138493)",
        "(-0.245049, 1.453731, 0.146901)",
        "(-0.245007, 1.452596, 0.155278)",
        "(-0.245007, 1.452596, 0.155278)",
        "(-0.244889, 1.449460, 0.167621)",
        "(-0.244579, 1.446416, 0.175540)",
        "(-0.244383, 1.442588, 0.183083)",
        "(-0.244225, 1.437958, 0.190200)",
        "(-0.244225, 1.437958, 0.190200)",
        "(-0.243625, 1.430078, 0.200364)",
        "(-0.243258, 1.424352, 0.206605)",
        "(-0.242982, 1.418260, 0.212388)",
        "(-0.242696, 1.411724, 0.217483)",
        "(-0.242696, 1.411724, 0.217483)",
        "(-0.242791, 1.401168, 0.224152)",
        "(-0.243080, 1.393609, 0.227896)",
        "(-0.243223, 1.385712, 0.230970)",
        "(-0.243223, 1.385712, 0.230970)",
        "(-0.243382, 1.377637, 0.233449)",
        "(-0.243953, 1.364928, 0.235777)",
        "(-0.244967, 1.356097, 0.236435)",
        "(-0.245893, 1.347078, 0.236534)",
        "(-0.245893, 1.347078, 0.236534)",
        "(-0.246535, 1.337875, 0.236143)",
        "(-0.247746, 1.323854, 0.234500)",
        "(-0.248761, 1.314384, 0.232336)",
        "(-0.249526, 1.304647, 0.229296)",
        "(-0.249924, 1.294821, 0.225816)",
        "(-0.249924, 1.294821, 0.225816)",
        "(-0.250637, 1.280698, 0.219932)",
        "(-0.251424, 1.271607, 0.215122)",
        "(-0.252306, 1.262413, 0.209047)",
        "(-0.252813, 1.253067, 0.202127)",
        "(-0.252813, 1.253067, 0.202127)",
        "(-0.253080, 1.239794, 0.190584)",
        "(-0.253193, 1.231994, 0.182356)",
        "(-0.253346, 1.225260, 0.173715)",
        "(-0.253654, 1.219552, 0.164844)",
        "(-0.253654, 1.219552, 0.164844)",
        "(-0.254150, 1.213750, 0.151481)",
        "(-0.254214, 1.211446, 0.142691)",
        "(-0.254174, 1.210570, 0.134009)",
        "(-0.254186, 1.211380, 0.125670)",
        "(-0.254186, 1.211380, 0.125670)",
        "(-0.254054, 1.215077, 0.113579)",
        "(-0.253930, 1.218797, 0.105948)",
        "(-0.253353, 1.223621, 0.099074)",
        "(-0.252441, 1.229408, 0.092831)",
        "(-0.252441, 1.229408, 0.092831)",
        "(-0.251070, 1.239626, 0.084158)",
        "(-0.250497, 1.247401, 0.078874)",
        "(-0.249799, 1.255659, 0.074152)",
        "(-0.248834, 1.264214, 0.069852)",
        "(-0.248834, 1.264214, 0.069852)",
        "(-0.246987, 1.277352, 0.064139)",
        "(-0.246203, 1.286607, 0.060921)",
        "(-0.245610, 1.296360, 0.058380)",
        "(-0.244756, 1.306285, 0.056171)",
        "(-0.244756, 1.306285, 0.056171)",
        "(-0.242862, 1.321466, 0.053981)",
        "(-0.241052, 1.332653, 0.053713)",
        "(-0.240348, 1.344301, 0.054522)",
        "(-0.239897, 1.355976, 0.055948)",
        "(-0.239897, 1.355976, 0.055948)",
        "(-0.239015, 1.372416, 0.058508)",
        "(-0.238172, 1.382510, 0.060462)",
        "(-0.237094, 1.391957, 0.062965)",
        "(-0.236145, 1.400673, 0.066123)",
        "(-0.236145, 1.400673, 0.066123)",
        "(-0.234894, 1.412289, 0.071746)",
        "(-0.234293, 1.419072, 0.076240)",
        "(-0.233679, 1.425141, 0.081329)",
        "(-0.233243, 1.430452, 0.087033)",
        "(-0.233243, 1.430452, 0.087033)",
        "(-0.232936, 1.436896, 0.096184)",
        "(-0.232911, 1.439930, 0.102582)",
        "(-0.233033, 1.441951, 0.109216)",
        "(-0.233032, 1.443164, 0.115972)",
        "(-0.233032, 1.443164, 0.115972)",
        "(-0.232863, 1.443642, 0.126373)",
        "(-0.232815, 1.443091, 0.133294)",
        "(-0.232916, 1.441809, 0.140181)",
        "(-0.233249, 1.439874, 0.147076)",
        "(-0.233249, 1.439874, 0.147076)",
        "(-0.234013, 1.435520, 0.157073)",
        "(-0.234218, 1.431819, 0.163457)",
        "(-0.234331, 1.427715, 0.169802)",
        "(-0.234559, 1.423359, 0.175989)",
        "(-0.234559, 1.423359, 0.175989)",
        "(-0.235553, 1.416107, 0.184768)",
        "(-0.236020, 1.410816, 0.190161)",
        "(-0.236300, 1.405176, 0.195161)",
        "(-0.236761, 1.399215, 0.199802)",
        "(-0.236761, 1.399215, 0.199802)",
        "(-0.238226, 1.389715, 0.206041)",
        "(-0.239698, 1.382872, 0.209455)",
        "(-0.240971, 1.375660, 0.212244)",
        "(-0.242108, 1.368002, 0.214379)",
        "(-0.242108, 1.368002, 0.214379)",
        "(-0.243771, 1.355824, 0.216499)",
        "(-0.245233, 1.346921, 0.217061)",
        "(-0.246821, 1.338177, 0.216747)",
        "(-0.247541, 1.333573, 0.216493)",
        "(-0.247541, 1.333573, 0.216493)",
        "(-0.249280, 1.313868, 0.213665)",
        "(-0.249958, 1.303742, 0.211218)",
        "(-0.250753, 1.293842, 0.208242)",
        "(-0.251550, 1.284369, 0.204756)",
        "(-0.251550, 1.284369, 0.204756)",
        "(-0.252238, 1.271096, 0.198629)",
        "(-0.252223, 1.262729, 0.193943)",
        "(-0.252028, 1.254763, 0.188458)",
        "(-0.252012, 1.247513, 0.182165)",
        "(-0.252012, 1.247513, 0.182165)",
        "(-0.252112, 1.238393, 0.171870)",
        "(-0.251748, 1.233044, 0.164643)",
        "(-0.251192, 1.228436, 0.157114)",
        "(-0.250661, 1.224660, 0.149220)",
        "(-0.250661, 1.224660, 0.149220)",
        "(-0.250575, 1.221076, 0.136613)",
        "(-0.250454, 1.219693, 0.128047)",
        "(-0.250146, 1.219100, 0.119619)",
        "(-0.249713, 1.219175, 0.111389)",
        "(-0.249713, 1.219175, 0.111389)",
        "(-0.249177, 1.221465, 0.099779)",
        "(-0.249050, 1.224230, 0.092377)",
        "(-0.248939, 1.227985, 0.085228)",
        "(-0.248939, 1.227985, 0.085228)",
        "(-0.248956, 1.232307, 0.078448)",
        "(-0.248881, 1.240089, 0.069256)",
        "(-0.248507, 1.246430, 0.064075)",
        "(-0.248118, 1.254153, 0.060057)",
        "(-0.247765, 1.262494, 0.056614)",
        "(-0.247765, 1.262494, 0.056614)",
        "(-0.246819, 1.275874, 0.052704)",
        "(-0.246177, 1.285470, 0.050911)",
        "(-0.245615, 1.295489, 0.049656)",
        "(-0.245271, 1.305807, 0.048715)",
        "(-0.245271, 1.305807, 0.048715)",
        "(-0.245188, 1.321810, 0.048274)",
        "(-0.245072, 1.332641, 0.048576)",
        "(-0.244755, 1.343513, 0.049582)",
        "(-0.244322, 1.354186, 0.051002)",
        "(-0.244322, 1.354186, 0.051002)",
        "(-0.243700, 1.369592, 0.053799)",
        "(-0.243551, 1.379311, 0.056421)",
        "(-0.243376, 1.388411, 0.059615)",
        "(-0.243376, 1.388411, 0.059615)",
        "(-0.243165, 1.396770, 0.063314)",
        "(-0.242933, 1.408159, 0.069994)",
        "(-0.243608, 1.415284, 0.075503)",
        "(-0.244640, 1.421637, 0.081479)",
        "(-0.245115, 1.426846, 0.087519)",
        "(-0.245115, 1.426846, 0.087519)",
        "(-0.245083, 1.432897, 0.097011)",
        "(-0.245435, 1.436132, 0.103877)",
        "(-0.245889, 1.438533, 0.110945)",
        "(-0.246039, 1.439917, 0.117966)",
        "(-0.246039, 1.439917, 0.117966)",
        "(-0.245716, 1.440572, 0.128660)",
        "(-0.245396, 1.440307, 0.135968)",
        "(-0.244796, 1.439440, 0.143495)",
        "(-0.244316, 1.437928, 0.150978)",
        "(-0.244316, 1.437928, 0.150978)",
        "(-0.244414, 1.434258, 0.161830)",
        "(-0.244999, 1.430865, 0.168820)",
        "(-0.245734, 1.426851, 0.175688)",
        "(-0.246427, 1.422323, 0.182243)",
        "(-0.246427, 1.422323, 0.182243)",
        "(-0.246708, 1.414714, 0.191593)",
        "(-0.246820, 1.409110, 0.197425)",
        "(-0.247071, 1.403085, 0.202997)",
        "(-0.247404, 1.396917, 0.208337)",
        "(-0.247404, 1.396917, 0.208337)",
        "(-0.247939, 1.387258, 0.215511)",
        "(-0.248277, 1.380482, 0.219571)",
        "(-0.249070, 1.373416, 0.222989)",
        "(-0.250052, 1.366137, 0.225849)",
        "(-0.250052, 1.366137, 0.225849)",
        "(-0.251295, 1.354343, 0.228719)",
        "(-0.251866, 1.345827, 0.229641)",
        "(-0.252289, 1.336827, 0.229751)",
        "(-0.252289, 1.336827, 0.229751)",
        "(-0.252360, 1.327411, 0.229449)",
        "(-0.251874, 1.312446, 0.228490)",
        "(-0.251748, 1.302033, 0.227430)",
        "(-0.252059, 1.291676, 0.225865)",
        "(-0.252747, 1.281422, 0.223427)",
        "(-0.252747, 1.281422, 0.223427)",
        "(-0.254043, 1.266384, 0.217920)",
        "(-0.254788, 1.256550, 0.213750)",
        "(-0.255564, 1.247312, 0.209036)",
        "(-0.256307, 1.238732, 0.203965)",
        "(-0.256307, 1.238732, 0.203965)",
        "(-0.257297, 1.227210, 0.195015)",
        "(-0.257512, 1.220209, 0.188595)",
        "(-0.257406, 1.213958, 0.182061)",
        "(-0.257406, 1.213958, 0.182061)",
        "(-0.257229, 1.208732, 0.175417)",
        "(-0.256768, 1.202788, 0.164876)",
        "(-0.256497, 1.200208, 0.157647)",
        "(-0.256192, 1.198911, 0.150355)",
        "(-0.256192, 1.198911, 0.150355)",
        "(-0.255915, 1.198931, 0.143238)",
        "(-0.255578, 1.201504, 0.132929)",
        "(-0.255158, 1.204459, 0.126123)",
        "(-0.254623, 1.208313, 0.119552)",
        "(-0.253788, 1.212965, 0.113152)",
        "(-0.253788, 1.212965, 0.113152)",
        "(-0.252639, 1.221248, 0.103554)",
        "(-0.251724, 1.227607, 0.097331)",
        "(-0.250730, 1.234738, 0.091499)",
        "(-0.250730, 1.234738, 0.091499)",
        "(-0.249645, 1.242657, 0.085994)",
        "(-0.248211, 1.256001, 0.078437)",
        "(-0.247520, 1.265595, 0.074025)",
        "(-0.246560, 1.275438, 0.070074)",
        "(-0.246560, 1.275438, 0.070074)",
        "(-0.245135, 1.285410, 0.066632)",
        "(-0.243132, 1.301083, 0.062863)",
        "(-0.242963, 1.312343, 0.061352)",
        "(-0.242877, 1.323653, 0.060594)",
        "(-0.242877, 1.323653, 0.060594)",
        "(-0.241779, 1.340221, 0.060792)",
        "(-0.240636, 1.351091, 0.061946)",
        "(-0.239826, 1.361709, 0.063819)",
        "(-0.239396, 1.371830, 0.066487)",
        "(-0.238970, 1.381511, 0.069491)",
        "(-0.238970, 1.381511, 0.069491)",
        "(-0.238010, 1.394703, 0.075336)",
        "(-0.237053, 1.402478, 0.079892)",
        "(-0.236354, 1.409647, 0.084833)",
        "(-0.236354, 1.409647, 0.084833)",
        "(-0.236135, 1.416129, 0.090493)",
        "(-0.235986, 1.424528, 0.099561)",
        "(-0.235685, 1.428944, 0.105669)",
        "(-0.235040, 1.432549, 0.111984)",
        "(-0.235040, 1.432549, 0.111984)",
        "(-0.234310, 1.435421, 0.118443)",
        "(-0.233432, 1.438298, 0.128513)",
        "(-0.233180, 1.439377, 0.135141)",
        "(-0.232649, 1.439802, 0.141628)",
        "(-0.232038, 1.439680, 0.148070)",
        "(-0.232038, 1.439680, 0.148070)",
        "(-0.231011, 1.438421, 0.157469)",
        "(-0.230472, 1.436954, 0.163454)",
        "(-0.230170, 1.435108, 0.169274)",
        "(-0.230170, 1.435108, 0.169274)",
        "(-0.229896, 1.432673, 0.174773)",
        "(-0.229412, 1.427560, 0.182203)",
        "(-0.229444, 1.423236, 0.186619)",
        "(-0.230033, 1.418268, 0.190554)",
        "(-0.230761, 1.412818, 0.194199)",
        "(-0.230761, 1.412818, 0.194199)",
        "(-0.231211, 1.403718, 0.199054)",
        "(-0.231108, 1.397159, 0.202186)",
        "(-0.231073, 1.390475, 0.205304)",
        "(-0.231218, 1.383639, 0.208187)",
        "(-0.231218, 1.383639, 0.208187)",
        "(-0.231985, 1.373241, 0.211824)",
        "(-0.232591, 1.366286, 0.213991)",
        "(-0.232858, 1.359122, 0.216012)",
        "(-0.232969, 1.351759, 0.217895)",
        "(-0.232969, 1.351759, 0.217895)",
        "(-0.233102, 1.340511, 0.220367)",
        "(-0.233261, 1.333003, 0.221512)",
        "(-0.233461, 1.325402, 0.222048)",
        "(-0.233461, 1.325402, 0.222048)",
        "(-0.233553, 1.317648, 0.222049)",
        "(-0.233727, 1.305926, 0.221199)",
        "(-0.233773, 1.298121, 0.220242)",
        "(-0.233834, 1.290336, 0.218780)",
        "(-0.233834, 1.290336, 0.218780)",
        "(-0.233845, 1.282498, 0.216992)",
        "(-0.234047, 1.271993, 0.213696)",
        "(-0.234312, 1.265150, 0.210837)",
        "(-0.234590, 1.258206, 0.207339)",
        "(-0.234604, 1.251082, 0.203166)",
        "(-0.234604, 1.251082, 0.203166)",
        "(-0.234635, 1.240837, 0.196139)",
        "(-0.234860, 1.234725, 0.190979)",
        "(-0.235192, 1.229308, 0.185238)",
        "(-0.235440, 1.224514, 0.178924)",
        "(-0.235440, 1.224514, 0.178924)",
        "(-0.235384, 1.218762, 0.168712)",
        "(-0.235408, 1.216254, 0.161438)",
        "(-0.235403, 1.215050, 0.153683)",
        "(-0.235403, 1.215050, 0.153683)",
        "(-0.235783, 1.215322, 0.141511)",
        "(-0.236027, 1.216824, 0.133020)",
        "(-0.236309, 1.219525, 0.124316)",
        "(-0.236709, 1.223463, 0.115748)",
        "(-0.237569, 1.228781, 0.107297)",
        "(-0.237569, 1.228781, 0.107297)",
        "(-0.238608, 1.238233, 0.094782)",
        "(-0.238772, 1.245000, 0.086847)",
        "(-0.239192, 1.252621, 0.079705)",
        "(-0.239192, 1.252621, 0.079705)",
        "(-0.239854, 1.261298, 0.073788)",
        "(-0.239869, 1.275407, 0.066603)",
        "(-0.239315, 1.284977, 0.062327)",
        "(-0.239017, 1.295060, 0.058757)",
        "(-0.239137, 1.305571, 0.056091)",
        "(-0.239137, 1.305571, 0.056091)",
        "(-0.238911, 1.321358, 0.053333)",
        "(-0.238114, 1.331479, 0.051980)",
        "(-0.237497, 1.341569, 0.051201)",
        "(-0.237387, 1.351726, 0.051387)",
        "(-0.237387, 1.351726, 0.051387)",
        "(-0.237310, 1.366374, 0.052522)",
        "(-0.236857, 1.375619, 0.053950)",
        "(-0.236302, 1.384608, 0.056160)",
        "(-0.236302, 1.384608, 0.056160)",
        "(-0.235600, 1.393139, 0.059036)",
        "(-0.234331, 1.404594, 0.064307)",
        "(-0.233205, 1.411273, 0.068378)",
        "(-0.232248, 1.417320, 0.072967)",
        "(-0.231336, 1.422727, 0.078088)",
        "(-0.231336, 1.422727, 0.078088)",
        "(-0.229714, 1.429360, 0.086388)",
        "(-0.228641, 1.432824, 0.092174)",
        "(-0.227660, 1.435641, 0.098305)",
        "(-0.226693, 1.437785, 0.104793)",
        "(-0.226693, 1.437785, 0.104793)",
        "(-0.225285, 1.439648, 0.114912)",
        "(-0.224482, 1.440199, 0.121788)",
        "(-0.223729, 1.440030, 0.128780)",
        "(-0.223020, 1.439132, 0.135872)",
        "(-0.223020, 1.439132, 0.135872)",
        "(-0.222189, 1.436755, 0.146520)",
        "(-0.221593, 1.434700, 0.153729)",
        "(-0.221122, 1.432175, 0.160837)",
        "(-0.220841, 1.429215, 0.167732)",
        "(-0.220841, 1.429215, 0.167732)",
        "(-0.220613, 1.423714, 0.177319)",
        "(-0.220505, 1.419399, 0.183312)",
        "(-0.220619, 1.414594, 0.188994)",
        "(-0.220898, 1.409066, 0.194237)",
        "(-0.220898, 1.409066, 0.194237)",
        "(-0.221617, 1.399486, 0.200985)",
        "(-0.222450, 1.392691, 0.205012)",
        "(-0.223368, 1.385248, 0.208201)",
        "(-0.223368, 1.385248, 0.208201)",
        "(-0.224126, 1.377261, 0.210678)",
        "(-0.224645, 1.364344, 0.213057)",
        "(-0.225025, 1.355682, 0.214271)",
        "(-0.225435, 1.347177, 0.215257)",
        "(-0.225435, 1.347177, 0.215257)",
        "(-0.225674, 1.338789, 0.215777)",
        "(-0.225837, 1.326329, 0.215314)",
        "(-0.225847, 1.318197, 0.214429)",
        "(-0.225661, 1.310066, 0.213066)",
        "(-0.225661, 1.310066, 0.213066)"
    ],
    "rightHandRotations": [
        "(356.284700, 98.633390, 274.579600)",
        "(356.182700, 98.474370, 274.537400)",
        "(356.100900, 98.235990, 274.518700)",
        "(355.981200, 98.027870, 274.488300)",
        "(355.888000, 97.842560, 274.495100)",
        "(355.888000, 97.842560, 274.495100)",
        "(355.793700, 97.600380, 274.476000)",
        "(355.651700, 97.497630, 274.484700)",
        "(355.464200, 97.441220, 274.717200)",
        "(354.856700, 97.497190, 275.405000)",
        "(354.856700, 97.497190, 275.405000)",
        "(353.034800, 97.389730, 277.698700)",
        "(351.820300, 97.584640, 279.167200)",
        "(350.725800, 98.264160, 280.388000)",
        "(349.580700, 99.160950, 281.611600)",
        "(349.580700, 99.160950, 281.611600)",
        "(345.441500, 100.960500, 286.516900)",
        "(340.181200, 102.250000, 292.992400)",
        "(334.098000, 103.334200, 299.312500)",
        "(328.977800, 103.493900, 304.475200)",
        "(328.977800, 103.493900, 304.475200)",
        "(324.070500, 104.519900, 308.433400)",
        "(321.128400, 105.478000, 310.351200)",
        "(318.564900, 106.070300, 312.069000)",
        "(316.909400, 105.939800, 313.289700)",
        "(316.909400, 105.939800, 313.289700)",
        "(315.523300, 107.018000, 313.237100)",
        "(314.916400, 106.566300, 313.607900)",
        "(314.656100, 106.716300, 313.634400)",
        "(314.156800, 106.814800, 313.833100)",
        "(314.156800, 106.814800, 313.833100)",
        "(312.927300, 106.021400, 314.992600)",
        "(311.862200, 105.895000, 315.861200)",
        "(310.961900, 105.832900, 316.373400)",
        "(310.264600, 106.054400, 316.461500)",
        "(310.264600, 106.054400, 316.461500)",
        "(309.318100, 106.401900, 316.544000)",
        "(307.447500, 107.548200, 317.016200)",
        "(306.179900, 108.335300, 317.567100)",
        "(304.939400, 109.398500, 317.578400)",
        "(304.939400, 109.398500, 317.578400)",
        "(304.094900, 110.501800, 317.039000)",
        "(303.112900, 111.993500, 316.419300)",
        "(302.154700, 113.192000, 316.003600)",
        "(301.144000, 114.163400, 315.834400)",
        "(301.144000, 114.163400, 315.834400)",
        "(300.320200, 114.391300, 315.765000)",
        "(299.309800, 115.412900, 314.773500)",
        "(298.658100, 116.138700, 314.180700)",
        "(297.635200, 117.477600, 313.228200)",
        "(297.635200, 117.477600, 313.228200)",
        "(296.213500, 118.649500, 312.102600)",
        "(295.542200, 118.864700, 311.765800)",
        "(294.813200, 119.537300, 311.274700)",
        "(294.125300, 120.259700, 310.778700)",
        "(294.125300, 120.259700, 310.778700)",
        "(293.083100, 120.973600, 310.213600)",
        "(292.524500, 121.353400, 309.874600)",
        "(292.085200, 121.825900, 309.512000)",
        "(291.681600, 122.188900, 309.284800)",
        "(291.681600, 122.188900, 309.284800)",
        "(290.718500, 121.806600, 309.433400)",
        "(290.262500, 121.027700, 309.885700)",
        "(289.871200, 120.503500, 310.073200)",
        "(289.442000, 120.350400, 310.104500)",
        "(289.442000, 120.350400, 310.104500)",
        "(289.145900, 119.109100, 310.630900)",
        "(288.676400, 118.403300, 310.718500)",
        "(288.140700, 117.583400, 311.273200)",
        "(287.845000, 116.459700, 312.313000)",
        "(287.845000, 116.459700, 312.313000)",
        "(287.748200, 114.638800, 313.425900)",
        "(287.719700, 113.047900, 314.352300)",
        "(287.475800, 111.761300, 315.517900)",
        "(287.100000, 110.940900, 316.560900)",
        "(287.100000, 110.940900, 316.560900)",
        "(286.544000, 110.249900, 317.295400)",
        "(286.263400, 110.218900, 317.129700)",
        "(285.989000, 109.917700, 317.403600)",
        "(285.574500, 109.749100, 317.876400)",
        "(285.574500, 109.749100, 317.876400)",
        "(284.797700, 109.987300, 317.772600)",
        "(284.249200, 110.572300, 317.156800)",
        "(283.929000, 110.605600, 317.275800)",
        "(283.733800, 110.738500, 317.292600)",
        "(283.733800, 110.738500, 317.292600)",
        "(283.485200, 111.043600, 316.922100)",
        "(282.989300, 112.084100, 315.373300)",
        "(282.685600, 112.827700, 314.437600)",
        "(282.517600, 113.888300, 313.540900)",
        "(282.517600, 113.888300, 313.540900)",
        "(282.063000, 114.914600, 312.433400)",
        "(281.787600, 115.088700, 312.201100)",
        "(281.482200, 115.707400, 311.782600)",
        "(280.988500, 116.881800, 310.974300)",
        "(280.988500, 116.881800, 310.974300)",
        "(280.661100, 118.480000, 309.733600)",
        "(280.289300, 119.408100, 308.936600)",
        "(279.999200, 119.782600, 308.824800)",
        "(279.610200, 121.165900, 307.807500)",
        "(279.610200, 121.165900, 307.807500)",
        "(278.920700, 123.354200, 306.224900)",
        "(278.556500, 125.196200, 304.806000)",
        "(278.232800, 126.263500, 304.107800)",
        "(278.012000, 127.763900, 303.007400)",
        "(278.012000, 127.763900, 303.007400)",
        "(277.681600, 131.757400, 299.625900)",
        "(277.331900, 134.328900, 297.579700)",
        "(277.079700, 137.558600, 294.838900)",
        "(276.895500, 140.003800, 292.791000)",
        "(276.895500, 140.003800, 292.791000)",
        "(276.714400, 143.223900, 290.242500)",
        "(276.564500, 145.965300, 287.945900)",
        "(276.406400, 148.246500, 286.065200)",
        "(276.212800, 149.648100, 285.123100)",
        "(276.212800, 149.648100, 285.123100)",
        "(275.915000, 153.293600, 282.171800)",
        "(275.812900, 155.583500, 280.330000)",
        "(275.826100, 158.560700, 277.668900)",
        "(275.806800, 160.450900, 276.158600)",
        "(275.806800, 160.450900, 276.158600)",
        "(275.544500, 164.072900, 273.453600)",
        "(275.451900, 166.245100, 271.690400)",
        "(275.457000, 167.300000, 271.021100)",
        "(275.544400, 168.580600, 270.102600)",
        "(275.544400, 168.580600, 270.102600)",
        "(275.655300, 168.657600, 270.649400)",
        "(275.676600, 169.763200, 270.098900)",
        "(275.765400, 170.276500, 269.982500)",
        "(275.929200, 170.165400, 270.414200)",
        "(275.929200, 170.165400, 270.414200)",
        "(276.058400, 170.293100, 271.100300)",
        "(276.109000, 171.796700, 270.169200)",
        "(276.203100, 172.592600, 269.943400)",
        "(276.213300, 171.860900, 271.214900)",
        "(276.213300, 171.860900, 271.214900)",
        "(276.283600, 168.340700, 275.574900)",
        "(276.464200, 165.222000, 279.185000)",
        "(276.717900, 161.716200, 283.215300)",
        "(276.951200, 158.030400, 287.381100)",
        "(276.951200, 158.030400, 287.381100)",
        "(277.559300, 151.921600, 294.177100)",
        "(277.986300, 147.714700, 298.869000)",
        "(278.435400, 144.372600, 302.531900)",
        "(278.897700, 141.376900, 305.986200)",
        "(278.897700, 141.376900, 305.986200)",
        "(279.574500, 136.905600, 311.000000)",
        "(280.155900, 136.108900, 312.139800)",
        "(280.943100, 135.248700, 313.326800)",
        "(281.756500, 133.795000, 315.049900)",
        "(281.756500, 133.795000, 315.049900)",
        "(282.473600, 132.243600, 317.289100)",
        "(282.695700, 131.780300, 318.369700)",
        "(283.188100, 130.467200, 319.957500)",
        "(283.729700, 129.310500, 321.113900)",
        "(283.729700, 129.310500, 321.113900)",
        "(284.289700, 127.748400, 323.269200)",
        "(284.904100, 126.944800, 324.339100)",
        "(285.744900, 126.530300, 324.709700)",
        "(286.812900, 125.490900, 325.669600)",
        "(286.812900, 125.490900, 325.669600)",
        "(288.134800, 123.755900, 327.430300)",
        "(288.854600, 124.388900, 326.934100)",
        "(289.835200, 124.378700, 326.911600)",
        "(290.995200, 123.918100, 327.394400)",
        "(290.995200, 123.918100, 327.394400)",
        "(292.480100, 124.699100, 326.518900)",
        "(293.197900, 125.215300, 325.901100)",
        "(293.909000, 124.806700, 326.222500)",
        "(294.802600, 123.633400, 327.142500)",
        "(294.802600, 123.633400, 327.142500)",
        "(296.098100, 122.591000, 327.283700)",
        "(296.816900, 122.829700, 326.831700)",
        "(297.680800, 122.504000, 326.637700)",
        "(298.518200, 122.034300, 326.457800)",
        "(298.518200, 122.034300, 326.457800)",
        "(299.779000, 121.013100, 326.476100)",
        "(300.494300, 120.806500, 325.836300)",
        "(301.400100, 120.248200, 325.627700)",
        "(302.312800, 119.330200, 325.864900)",
        "(302.312800, 119.330200, 325.864900)",
        "(303.313600, 117.790400, 326.185200)",
        "(303.764000, 116.998900, 326.151800)",
        "(304.303500, 116.765900, 325.533800)",
        "(304.893500, 116.443100, 324.842400)",
        "(304.893500, 116.443100, 324.842400)",
        "(305.307800, 115.900400, 323.359600)",
        "(305.145800, 115.579400, 322.678200)",
        "(304.868700, 115.099900, 322.392500)",
        "(304.491100, 114.719600, 321.703700)",
        "(304.491100, 114.719600, 321.703700)",
        "(303.932600, 114.302400, 320.570300)",
        "(303.438700, 114.272300, 319.713200)",
        "(302.920900, 114.242800, 318.860300)",
        "(302.277200, 114.490600, 318.119300)",
        "(302.277200, 114.490600, 318.119300)",
        "(301.378200, 114.875300, 316.617900)",
        "(300.766700, 115.058400, 315.713600)",
        "(299.967400, 115.359500, 314.853900)",
        "(299.444900, 115.589700, 314.140400)",
        "(299.444900, 115.589700, 314.140400)",
        "(298.638700, 115.728300, 313.011400)",
        "(297.871200, 115.927400, 312.096700)",
        "(297.152500, 115.751300, 311.695100)",
        "(296.741400, 115.478000, 311.523400)",
        "(296.741400, 115.478000, 311.523400)",
        "(295.768300, 115.656000, 310.515400)",
        "(295.042000, 115.839200, 310.061300)",
        "(294.356900, 116.011600, 309.703200)",
        "(293.644800, 116.499400, 308.940600)",
        "(293.644800, 116.499400, 308.940600)",
        "(292.332000, 117.215900, 307.855800)",
        "(291.636500, 117.097100, 307.886700)",
        "(291.037200, 116.980100, 307.849600)",
        "(290.290300, 117.115300, 307.175200)",
        "(290.290300, 117.115300, 307.175200)",
        "(288.745500, 118.576600, 305.465000)",
        "(288.010200, 120.115100, 304.114900)",
        "(287.315200, 120.882600, 302.978900)",
        "(286.298800, 121.437100, 302.114100)",
        "(286.298800, 121.437100, 302.114100)",
        "(284.698600, 123.324000, 299.940300)",
        "(283.824500, 125.242100, 298.109900)",
        "(283.240000, 127.026600, 296.467800)",
        "(282.635300, 128.480500, 294.949500)",
        "(282.635300, 128.480500, 294.949500)",
        "(281.681400, 132.880400, 290.730800)",
        "(281.229500, 134.913900, 289.024800)",
        "(280.882200, 136.937400, 287.206900)",
        "(280.558700, 139.541300, 284.932200)",
        "(280.558700, 139.541300, 284.932200)",
        "(280.252200, 144.025100, 281.123400)",
        "(280.010700, 146.489600, 279.117800)",
        "(279.919900, 149.212500, 276.878800)",
        "(279.956000, 151.201000, 275.245100)",
        "(279.956000, 151.201000, 275.245100)",
        "(279.849300, 153.845400, 273.210000)",
        "(279.726800, 157.827500, 270.153200)",
        "(279.812900, 159.413300, 269.155200)",
        "(279.922100, 161.083300, 268.094800)",
        "(279.922100, 161.083300, 268.094800)",
        "(280.069300, 163.928400, 266.133900)",
        "(280.043800, 165.841000, 264.901400)",
        "(280.034700, 166.921100, 264.469600)",
        "(280.118600, 167.484400, 264.496900)",
        "(280.118600, 167.484400, 264.496900)",
        "(280.161500, 167.888500, 264.989800)",
        "(280.105900, 168.322800, 265.293700)",
        "(280.069900, 168.675000, 265.582400)",
        "(280.113600, 168.141400, 266.710400)",
        "(280.113600, 168.141400, 266.710400)",
        "(280.263500, 166.393200, 269.407100)",
        "(280.367100, 164.657700, 271.674400)",
        "(280.404000, 162.635800, 274.324100)",
        "(280.473800, 160.965200, 276.588500)",
        "(280.473800, 160.965200, 276.588500)",
        "(280.683000, 156.733400, 281.626100)",
        "(280.961500, 153.368200, 285.409800)",
        "(281.357100, 150.183400, 289.090500)",
        "(281.665000, 147.175600, 292.459900)",
        "(281.665000, 147.175600, 292.459900)",
        "(282.075700, 143.121900, 297.126200)",
        "(282.661300, 139.984100, 300.595300)",
        "(283.328700, 137.618900, 303.175400)",
        "(283.993000, 135.413500, 305.605100)",
        "(283.993000, 135.413500, 305.605100)",
        "(284.961300, 132.156000, 309.048100)",
        "(285.708800, 130.359000, 311.010500)",
        "(286.555400, 128.705000, 312.815000)",
        "(287.263200, 127.640700, 314.033100)",
        "(287.263200, 127.640700, 314.033100)",
        "(288.110600, 125.884600, 316.067500)",
        "(288.943100, 124.369100, 317.693800)",
        "(289.723300, 123.284800, 318.659100)",
        "(290.233200, 122.444100, 319.731200)",
        "(290.233200, 122.444100, 319.731200)",
        "(290.994900, 121.433500, 320.933200)",
        "(291.594200, 120.382700, 321.895300)",
        "(291.847700, 120.244700, 322.368400)",
        "(291.892700, 120.838500, 322.169900)",
        "(291.892700, 120.838500, 322.169900)",
        "(292.333700, 120.884700, 322.351000)",
        "(293.201500, 120.319300, 322.516000)",
        "(293.794700, 120.871200, 321.726300)",
        "(294.205300, 120.904500, 321.482400)",
        "(294.205300, 120.904500, 321.482400)",
        "(294.835400, 120.514000, 321.415500)",
        "(295.489300, 120.272900, 320.993700)",
        "(296.254000, 119.797600, 320.801600)",
        "(296.806200, 119.763500, 320.402800)",
        "(296.806200, 119.763500, 320.402800)",
        "(297.865600, 119.896800, 319.324500)",
        "(298.527100, 119.780400, 318.732800)",
        "(298.960400, 119.392100, 318.353900)",
        "(299.324400, 118.884600, 317.994100)",
        "(299.324400, 118.884600, 317.994100)",
        "(299.691800, 117.910700, 317.705100)",
        "(299.874600, 117.721800, 317.002600)",
        "(300.137800, 117.506100, 316.384100)",
        "(300.465900, 117.203500, 315.839700)",
        "(300.465900, 117.203500, 315.839700)",
        "(300.576100, 116.467400, 315.008100)",
        "(300.233400, 116.069800, 314.636800)",
        "(300.160100, 115.730600, 314.229000)",
        "(300.223500, 115.581200, 313.676200)",
        "(300.223500, 115.581200, 313.676200)",
        "(299.793900, 115.267500, 312.768500)",
        "(299.558400, 114.950800, 312.328200)",
        "(299.374200, 114.695800, 311.828400)",
        "(299.083000, 114.412600, 311.476100)",
        "(299.083000, 114.412600, 311.476100)",
        "(298.314200, 114.811800, 310.284500)",
        "(297.952100, 114.740600, 309.771700)",
        "(297.612400, 114.862500, 309.420200)",
        "(297.157600, 114.994000, 308.821800)",
        "(297.157600, 114.994000, 308.821800)",
        "(296.088700, 115.090100, 307.961000)",
        "(295.381400, 115.190300, 307.762700)",
        "(294.899900, 115.383600, 307.363500)",
        "(294.442600, 115.874300, 306.807600)",
        "(294.442600, 115.874300, 306.807600)",
        "(293.285700, 116.318300, 305.674000)",
        "(292.534100, 116.637400, 305.341900)",
        "(292.016500, 116.865300, 305.069900)",
        "(291.415400, 117.410800, 304.292500)",
        "(291.415400, 117.410800, 304.292500)",
        "(290.193300, 118.317300, 303.074800)",
        "(289.336200, 119.112700, 302.492800)",
        "(288.715000, 119.703200, 302.179400)",
        "(288.177700, 120.723800, 301.068800)",
        "(288.177700, 120.723800, 301.068800)",
        "(287.113400, 122.727000, 299.038900)",
        "(286.383800, 123.456800, 298.378600)",
        "(285.804000, 125.405300, 296.420300)",
        "(285.173200, 127.828500, 294.054100)",
        "(285.173200, 127.828500, 294.054100)",
        "(284.342800, 130.318300, 292.157800)",
        "(284.013800, 132.144000, 290.423800)",
        "(283.619800, 134.436900, 288.461200)",
        "(283.153200, 136.642500, 286.781300)",
        "(282.925300, 137.645000, 286.034800)",
        "(282.589900, 140.037200, 284.137000)",
        "(282.313600, 142.215700, 282.437400)",
        "(282.184100, 144.174200, 281.071500)",
        "(282.059900, 146.213100, 279.489600)",
        "(282.059900, 146.213100, 279.489600)",
        "(281.815500, 149.476000, 277.235400)",
        "(281.701800, 150.927400, 276.603900)",
        "(281.736900, 152.208500, 275.981400)",
        "(281.782600, 153.822900, 275.126900)",
        "(281.782600, 153.822900, 275.126900)",
        "(281.797900, 156.178000, 274.055600)",
        "(281.784500, 157.415500, 273.698800)",
        "(281.785900, 158.169300, 273.843800)",
        "(281.851000, 158.786000, 274.092700)",
        "(281.851000, 158.786000, 274.092700)",
        "(281.967700, 159.006500, 275.109300)",
        "(282.008500, 158.738800, 276.267500)",
        "(282.069600, 158.357100, 277.499200)",
        "(282.109700, 158.295100, 278.340200)",
        "(282.109700, 158.295100, 278.340200)",
        "(282.214800, 156.125200, 281.777700)",
        "(282.524900, 154.381000, 284.206100)",
        "(282.867700, 152.826800, 286.455000)",
        "(283.127500, 151.233400, 288.907200)",
        "(283.127500, 151.233400, 288.907200)",
        "(283.477000, 148.777100, 292.236100)",
        "(283.757200, 147.052300, 294.422800)",
        "(284.033500, 144.843800, 297.135100)",
        "(284.436700, 142.556400, 299.907100)",
        "(284.436700, 142.556400, 299.907100)",
        "(285.018100, 139.450400, 303.515800)",
        "(285.307900, 137.416100, 305.911600)",
        "(285.767300, 135.069300, 308.698100)",
        "(286.424700, 132.973700, 310.977500)",
        "(286.424700, 132.973700, 310.977500)",
        "(287.449000, 129.847700, 314.345800)",
        "(287.953600, 127.864700, 316.641100)",
        "(288.739700, 126.219100, 318.479400)",
        "(290.028700, 124.405500, 320.069700)",
        "(290.028700, 124.405500, 320.069700)",
        "(292.150000, 122.436000, 322.182600)",
        "(293.282800, 121.418800, 323.237600)",
        "(294.409000, 120.361100, 324.164300)",
        "(295.619700, 119.042800, 325.252400)",
        "(295.619700, 119.042800, 325.252400)",
        "(297.390500, 117.601600, 326.296700)",
        "(298.436400, 116.929100, 326.380300)",
        "(299.108500, 116.498100, 326.354500)",
        "(299.896200, 115.927200, 326.462600)",
        "(299.896200, 115.927200, 326.462600)",
        "(301.187900, 115.321000, 325.962600)",
        "(301.702300, 115.052000, 325.543500)",
        "(302.206400, 114.910900, 324.811600)",
        "(302.852400, 115.003900, 323.941200)",
        "(303.179200, 114.880700, 323.673500)",
        "(303.657900, 114.383300, 323.371900)",
        "(303.716100, 113.585600, 323.254700)",
        "(303.730400, 112.904200, 323.107100)",
        "(303.859700, 112.713200, 322.298100)",
        "(303.859700, 112.713200, 322.298100)",
        "(303.976300, 112.528900, 321.072900)",
        "(303.532500, 112.187200, 320.546400)",
        "(303.029800, 111.746100, 320.181000)",
        "(302.665100, 111.645000, 319.449800)",
        "(302.665100, 111.645000, 319.449800)",
        "(301.997900, 111.446700, 318.441700)",
        "(301.221100, 111.520100, 317.705700)",
        "(300.431200, 111.706800, 316.803400)",
        "(299.702300, 111.806700, 316.111200)",
        "(299.702300, 111.806700, 316.111200)",
        "(298.464400, 112.288500, 314.806200)",
        "(297.468200, 112.743200, 313.791400)",
        "(296.551700, 112.886700, 313.154500)",
        "(295.738900, 113.179000, 312.519400)",
        "(295.738900, 113.179000, 312.519400)",
        "(294.449200, 114.438900, 310.785200)",
        "(293.449600, 115.456000, 309.516000)",
        "(292.732500, 115.829400, 309.188700)",
        "(292.406600, 115.962300, 309.362300)",
        "(292.406600, 115.962300, 309.362300)",
        "(291.561000, 117.967900, 306.332600)",
        "(290.595000, 119.325400, 304.779700)",
        "(289.901400, 119.828500, 304.523100)",
        "(289.878100, 120.457400, 303.533000)",
        "(289.878100, 120.457400, 303.533000)",
        "(288.898200, 123.180400, 300.185000)",
        "(288.002300, 124.663100, 299.026900)",
        "(287.440900, 126.396900, 297.402800)",
        "(286.962200, 128.055400, 295.723500)",
        "(286.962200, 128.055400, 295.723500)",
        "(286.009600, 131.526000, 292.120400)",
        "(285.234600, 133.430900, 290.532400)",
        "(284.670500, 135.509200, 288.743100)",
        "(284.298500, 137.595800, 286.861700)",
        "(284.298500, 137.595800, 286.861700)",
        "(283.590800, 140.951700, 283.876600)",
        "(283.232900, 143.300900, 281.837300)",
        "(283.004200, 145.430800, 280.031600)",
        "(282.696400, 147.335200, 278.587800)",
        "(282.696400, 147.335200, 278.587800)",
        "(282.323400, 150.210800, 276.489900)",
        "(282.184900, 151.853100, 275.432300)",
        "(282.132000, 153.180400, 274.650700)",
        "(282.125100, 154.454800, 273.968300)",
        "(282.125100, 154.454800, 273.968300)",
        "(282.006000, 156.861000, 272.609100)",
        "(281.934600, 158.090300, 272.147000)",
        "(281.951900, 158.790500, 272.179000)",
        "(282.039600, 158.846500, 272.773900)",
        "(282.039600, 158.846500, 272.773900)",
        "(282.201400, 158.684300, 273.933100)",
        "(282.285200, 158.557600, 274.835100)",
        "(282.341600, 157.932400, 276.193400)",
        "(282.414900, 157.926100, 276.894300)",
        "(282.414900, 157.926100, 276.894300)",
        "(282.471600, 157.694900, 278.271300)",
        "(282.638700, 156.742100, 279.920700)",
        "(282.887700, 155.906900, 281.404900)",
        "(283.141300, 155.381900, 282.553000)",
        "(283.141300, 155.381900, 282.553000)",
        "(283.382900, 154.197600, 284.772600)",
        "(283.468800, 153.134400, 286.442700)",
        "(283.660300, 152.188400, 288.229600)",
        "(283.909900, 151.174300, 289.788900)",
        "(283.909900, 151.174300, 289.788900)",
        "(284.441000, 148.581500, 293.112400)",
        "(284.740600, 147.309100, 294.825300)",
        "(284.727200, 145.994000, 296.494700)",
        "(284.543900, 143.992800, 298.488600)",
        "(284.543900, 143.992800, 298.488600)",
        "(284.916600, 140.451200, 302.028600)",
        "(285.131600, 138.822600, 303.794000)",
        "(285.546100, 137.076500, 306.002800)",
        "(286.262600, 134.970500, 308.133100)",
        "(286.262600, 134.970500, 308.133100)",
        "(287.137000, 132.761800, 310.496600)",
        "(287.548300, 130.813500, 312.552900)",
        "(288.049400, 129.115800, 314.502300)",
        "(288.784000, 127.548300, 315.968500)",
        "(288.784000, 127.548300, 315.968500)",
        "(289.891200, 125.636300, 317.543500)",
        "(290.385800, 123.657000, 319.400300)",
        "(290.789800, 122.110000, 320.850900)",
        "(291.502900, 121.135400, 321.319300)",
        "(291.502900, 121.135400, 321.319300)",
        "(292.811600, 119.661200, 321.849800)",
        "(293.221600, 118.489800, 321.977400)",
        "(293.047300, 118.034600, 321.271400)",
        "(293.048700, 117.693100, 320.977300)",
        "(293.048700, 117.693100, 320.977300)",
        "(293.858200, 117.905800, 319.632900)",
        "(294.335100, 117.908900, 318.943100)",
        "(294.939100, 116.978700, 319.404500)",
        "(295.666100, 116.766900, 318.781700)",
        "(295.666100, 116.766900, 318.781700)",
        "(297.132100, 117.030100, 317.620700)",
        "(297.753700, 117.159700, 317.032700)",
        "(298.132800, 116.865900, 316.720500)",
        "(298.511900, 116.324200, 316.569300)",
        "(298.511900, 116.324200, 316.569300)",
        "(298.855500, 115.980600, 315.779500)",
        "(298.917200, 115.727000, 315.253100)",
        "(298.777400, 115.369000, 315.023900)",
        "(298.567100, 115.114400, 314.617500)",
        "(298.567100, 115.114400, 314.617500)",
        "(298.101600, 115.183300, 313.601700)",
        "(297.842100, 115.237800, 313.216900)",
        "(297.374700, 115.585300, 312.335000)",
        "(296.716000, 116.041700, 311.346600)",
        "(296.465300, 116.068400, 311.165000)",
        "(296.465300, 116.068400, 311.165000)",
        "(295.852400, 116.427500, 309.917400)",
        "(295.138200, 116.748800, 309.004800)",
        "(294.416200, 116.963600, 308.436000)",
        "(294.416200, 116.963600, 308.436000)",
        "(293.914800, 117.025000, 308.000000)",
        "(293.483600, 117.905000, 306.606600)",
        "(293.049800, 118.514800, 305.744700)",
        "(292.474100, 119.639700, 304.368300)",
        "(292.474100, 119.639700, 304.368300)",
        "(291.705100, 120.781400, 303.139700)",
        "(291.105400, 121.708100, 301.782500)",
        "(290.621300, 123.549900, 299.615500)",
        "(290.347400, 124.518100, 298.669100)",
        "(290.347400, 124.518100, 298.669100)",
        "(289.669500, 126.360300, 296.765700)",
        "(288.833700, 128.269000, 294.802600)",
        "(288.109900, 129.608700, 293.661300)",
        "(287.769000, 130.496300, 293.046400)",
        "(287.769000, 130.496300, 293.046400)",
        "(287.349000, 133.134700, 290.306100)",
        "(286.872200, 134.751200, 289.024800)",
        "(286.251800, 136.487400, 287.703000)",
        "(285.824600, 138.589700, 285.854900)",
        "(285.824600, 138.589700, 285.854900)",
        "(285.438300, 141.247400, 283.729100)",
        "(285.181300, 143.399200, 281.813800)",
        "(284.903100, 145.105900, 280.557000)",
        "(284.674900, 146.696300, 279.522000)",
        "(284.674900, 146.696300, 279.522000)",
        "(284.422600, 149.022300, 278.024200)",
        "(284.281100, 150.803200, 276.774600)",
        "(284.203500, 151.863500, 276.523500)",
        "(284.294600, 153.147800, 275.915000)",
        "(284.294600, 153.147800, 275.915000)",
        "(284.341300, 154.866600, 275.354400)",
        "(284.353800, 156.110800, 275.002400)",
        "(284.394200, 156.764800, 275.195600)",
        "(284.553200, 157.325300, 275.507300)",
        "(284.553200, 157.325300, 275.507300)",
        "(284.730000, 158.483000, 275.531900)",
        "(284.709300, 158.571300, 276.458900)",
        "(284.784300, 158.463900, 277.396900)",
        "(284.878400, 158.198600, 278.461600)",
        "(284.878400, 158.198600, 278.461600)",
        "(284.796500, 157.240800, 280.839700)",
        "(284.851100, 156.224700, 282.653300)",
        "(285.072000, 154.811300, 284.646200)",
        "(285.281100, 153.718900, 286.416900)",
        "(285.281100, 153.718900, 286.416900)",
        "(285.464300, 151.408700, 289.808200)",
        "(285.366400, 150.785500, 290.829800)",
        "(285.281700, 149.424300, 292.850800)",
        "(285.382800, 147.069800, 295.828900)",
        "(285.382800, 147.069800, 295.828900)",
        "(285.721600, 144.814200, 298.891900)",
        "(285.591300, 143.294100, 300.803700)",
        "(285.566300, 141.861200, 303.072600)",
        "(285.968600, 139.877100, 305.657700)",
        "(285.968600, 139.877100, 305.657700)",
        "(287.225600, 135.915000, 309.839000)",
        "(287.804900, 133.244700, 312.498300)",
        "(288.145100, 130.906000, 314.937500)",
        "(288.795300, 129.175200, 316.839400)",
        "(288.795300, 129.175200, 316.839400)",
        "(290.422100, 126.897900, 318.623800)",
        "(291.187300, 125.376500, 319.961800)",
        "(291.874300, 124.065500, 321.000200)",
        "(292.786800, 123.448000, 321.077300)",
        "(292.786800, 123.448000, 321.077300)",
        "(294.154100, 122.064800, 321.689800)",
        "(294.928100, 121.054700, 322.174300)",
        "(295.876600, 120.788200, 322.023900)",
        "(297.033400, 120.732900, 321.337200)",
        "(297.033400, 120.732900, 321.337200)",
        "(298.322100, 120.077000, 321.089000)",
        "(298.815800, 119.846400, 320.734600)",
        "(299.658600, 119.423800, 320.370300)",
        "(300.666200, 118.553000, 320.221300)",
        "(300.666200, 118.553000, 320.221300)",
        "(301.458600, 117.430700, 319.812100)",
        "(301.932100, 116.918100, 319.314000)",
        "(302.381300, 116.376300, 319.198800)",
        "(302.863600, 115.225700, 318.880600)",
        "(302.863600, 115.225700, 318.880600)",
        "(302.949400, 114.503300, 318.458300)",
        "(303.036600, 113.683000, 318.270200)",
        "(302.965400, 112.918500, 318.138200)",
        "(302.800700, 112.058200, 318.069900)",
        "(302.800700, 112.058200, 318.069900)",
        "(302.300600, 111.296800, 317.577100)",
        "(302.112700, 111.213600, 316.919200)",
        "(302.055500, 111.355700, 316.113600)",
        "(301.740200, 111.312400, 315.600900)",
        "(301.740200, 111.312400, 315.600900)",
        "(300.781500, 110.996100, 315.170500)",
        "(300.225000, 110.850500, 314.728500)",
        "(299.674000, 110.883200, 314.169000)",
        "(299.033600, 110.808800, 313.729500)",
        "(299.033600, 110.808800, 313.729500)",
        "(297.739900, 110.994900, 312.804700)",
        "(297.064500, 110.766900, 312.839700)",
        "(296.658700, 110.631400, 312.758300)",
        "(295.854200, 111.464700, 311.381800)",
        "(295.854200, 111.464700, 311.381800)",
        "(294.566100, 112.059600, 310.602700)",
        "(294.164300, 112.628000, 309.984800)",
        "(293.640600, 113.375500, 309.065400)",
        "(293.640600, 113.375500, 309.065400)",
        "(292.733800, 114.564500, 307.443600)",
        "(291.634200, 116.210000, 305.357700)",
        "(290.756000, 116.919900, 304.647300)",
        "(289.890600, 118.082900, 303.360300)",
        "(289.096600, 119.280800, 301.821100)",
        "(289.096600, 119.280800, 301.821100)",
        "(287.726800, 121.554600, 299.886700)",
        "(287.148000, 123.014000, 298.709900)",
        "(286.744400, 124.738100, 297.105700)",
        "(286.203100, 126.782300, 295.184800)",
        "(286.203100, 126.782300, 295.184800)",
        "(285.186800, 129.762100, 292.899500)",
        "(284.793600, 132.308000, 290.701400)",
        "(284.512900, 135.114200, 288.184300)",
        "(284.287600, 137.842600, 285.898200)",
        "(284.287600, 137.842600, 285.898200)",
        "(283.960200, 142.089000, 282.364300)",
        "(283.762100, 144.771900, 280.217600)",
        "(283.640900, 147.415100, 278.049100)",
        "(283.522600, 150.045800, 276.140700)",
        "(283.522600, 150.045800, 276.140700)",
        "(283.335700, 152.720400, 274.311100)",
        "(283.280100, 155.346200, 272.411600)",
        "(283.340400, 156.705600, 271.768400)",
        "(283.499700, 157.710700, 271.460000)",
        "(283.499700, 157.710700, 271.460000)",
        "(283.560100, 159.419100, 270.860100)",
        "(283.658200, 160.401600, 270.784800)",
        "(283.827800, 160.369200, 271.651000)",
        "(284.017600, 160.424300, 272.425500)",
        "(284.017600, 160.424300, 272.425500)",
        "(284.186300, 160.895400, 273.279400)",
        "(284.209300, 160.874300, 274.179100)",
        "(284.261500, 160.425500, 275.455000)",
        "(284.406400, 159.581500, 277.374700)",
        "(284.406400, 159.581500, 277.374700)",
        "(284.763500, 157.854000, 280.179900)",
        "(284.942700, 156.819400, 281.962500)",
        "(285.028800, 154.713400, 284.976500)",
        "(285.324000, 152.043100, 288.408300)",
        "(285.324000, 152.043100, 288.408300)",
        "(286.033400, 147.920000, 293.470600)",
        "(286.589800, 144.834100, 297.124000)",
        "(287.559000, 141.810200, 301.080400)",
        "(288.808600, 139.026700, 304.474800)",
        "(288.808600, 139.026700, 304.474800)",
        "(290.255100, 137.112500, 306.913500)",
        "(291.064300, 135.558000, 309.126700)",
        "(291.964400, 134.377400, 310.562000)",
        "(292.914900, 133.514200, 311.472200)",
        "(292.914900, 133.514200, 311.472200)",
        "(293.571300, 131.788700, 313.577900)",
        "(293.898700, 130.451700, 315.048700)",
        "(294.453100, 129.429600, 315.904900)",
        "(295.352400, 128.254000, 316.747900)",
        "(295.352400, 128.254000, 316.747900)",
        "(296.713500, 126.667500, 317.905100)",
        "(297.525100, 125.944900, 318.479400)",
        "(298.538300, 125.323700, 318.592100)",
        "(299.320500, 124.851900, 317.987900)",
        "(299.320500, 124.851900, 317.987900)",
        "(300.413900, 123.931100, 318.396200)",
        "(301.241500, 123.540900, 318.212400)",
        "(302.152500, 123.339700, 317.827600)",
        "(302.987300, 122.993600, 317.281100)",
        "(302.987300, 122.993600, 317.281100)",
        "(303.676800, 121.340800, 317.683700)",
        "(304.069000, 120.518500, 317.617200)",
        "(304.533100, 119.907400, 317.176700)",
        "(304.883700, 119.138300, 316.905500)",
        "(304.883700, 119.138300, 316.905500)",
        "(304.838700, 118.134900, 316.510800)",
        "(304.759000, 117.481800, 316.056000)",
        "(304.720000, 116.918300, 315.602400)",
        "(304.528900, 116.472800, 315.031600)",
        "(304.297800, 116.245700, 314.768500)",
        "(303.792900, 115.995700, 314.177500)",
        "(303.381000, 115.972000, 313.300400)",
        "(303.030900, 116.119700, 312.339400)",
        "(302.548500, 116.265200, 311.427700)",
        "(302.548500, 116.265200, 311.427700)",
        "(301.735900, 116.675200, 310.115900)",
        "(301.349600, 117.057700, 309.186700)",
        "(300.865500, 117.593800, 307.996900)",
        "(300.308400, 118.099000, 306.970100)",
        "(300.308400, 118.099000, 306.970100)",
        "(299.594400, 118.636800, 305.927500)",
        "(299.232400, 118.739100, 305.758700)",
        "(298.761000, 118.996500, 305.041700)",
        "(298.082600, 119.353700, 304.208000)",
        "(298.082600, 119.353700, 304.208000)",
        "(297.048800, 119.086100, 304.477500)",
        "(296.665800, 119.131700, 304.623100)",
        "(296.352700, 119.870600, 303.613100)",
        "(295.711800, 121.167700, 302.069100)",
        "(295.711800, 121.167700, 302.069100)",
        "(294.429700, 122.484700, 301.472700)",
        "(294.049800, 122.889800, 301.402400)",
        "(293.433300, 124.037400, 300.135600)",
        "(292.475100, 125.829400, 298.564400)",
        "(292.475100, 125.829400, 298.564400)",
        "(291.090900, 127.362900, 297.810800)",
        "(290.472100, 128.558900, 296.886600)",
        "(289.812000, 130.085900, 295.738400)",
        "(289.103600, 131.805200, 294.509300)",
        "(289.103600, 131.805200, 294.509300)",
        "(288.240100, 134.137000, 292.911700)",
        "(287.934500, 135.812300, 291.746200)",
        "(287.747900, 137.415900, 290.584400)",
        "(287.536300, 138.930900, 289.623800)",
        "(287.536300, 138.930900, 289.623800)",
        "(286.948000, 141.360600, 288.259700)",
        "(286.511800, 142.916100, 287.371800)",
        "(286.186400, 144.194600, 286.845300)",
        "(286.150100, 145.261300, 286.603000)",
        "(286.150100, 145.261300, 286.603000)",
        "(286.220900, 146.904800, 285.891300)",
        "(286.080400, 148.531100, 285.161500)",
        "(285.855200, 149.843300, 284.848400)",
        "(285.815800, 150.697100, 284.875400)",
        "(285.815800, 150.697100, 284.875400)",
        "(286.052100, 151.079000, 285.773500)",
        "(286.252400, 151.465700, 286.295100)",
        "(286.240100, 151.824400, 286.725300)",
        "(286.104200, 152.091900, 287.182600)",
        "(286.104200, 152.091900, 287.182600)",
        "(286.074400, 151.275400, 289.342700)",
        "(286.198300, 150.426000, 291.087800)",
        "(286.403200, 149.961000, 292.181200)",
        "(286.463600, 149.808800, 292.926600)",
        "(286.463600, 149.808800, 292.926600)",
        "(286.274700, 148.476700, 295.267400)",
        "(286.159600, 147.336600, 296.894600)",
        "(286.044300, 145.977700, 298.542800)",
        "(285.954700, 144.803200, 300.129300)",
        "(285.954700, 144.803200, 300.129300)",
        "(286.236800, 142.581000, 302.923000)",
        "(286.654800, 140.579200, 305.021300)",
        "(287.162000, 138.863200, 306.811000)",
        "(287.513500, 137.573700, 308.044500)",
        "(287.513500, 137.573700, 308.044500)",
        "(287.824000, 134.589100, 311.386200)",
        "(288.235100, 132.826300, 313.083300)",
        "(288.934200, 130.915700, 314.872200)",
        "(289.679000, 129.541700, 316.046500)",
        "(289.679000, 129.541700, 316.046500)",
        "(290.240500, 127.679100, 317.579400)",
        "(290.600500, 125.971300, 319.388000)",
        "(291.238400, 124.662900, 320.490400)",
        "(292.102000, 124.062900, 321.024400)",
        "(292.102000, 124.062900, 321.024400)",
        "(293.221800, 124.055100, 320.430200)",
        "(293.615900, 124.145600, 320.170900)",
        "(294.062600, 124.011300, 320.298900)",
        "(294.907300, 123.464900, 320.483900)",
        "(294.907300, 123.464900, 320.483900)",
        "(296.168700, 122.662000, 320.239900)",
        "(296.595000, 121.828400, 320.521400)",
        "(297.114900, 121.117500, 320.800900)",
        "(297.916100, 120.684200, 320.571500)",
        "(297.916100, 120.684200, 320.571500)",
        "(298.789400, 120.185500, 319.848200)",
        "(298.996400, 119.387200, 319.970900)",
        "(299.184800, 119.068700, 319.624200)",
        "(299.581000, 118.944100, 318.962700)",
        "(299.581000, 118.944100, 318.962700)",
        "(299.996300, 118.717800, 318.076300)",
        "(299.991900, 118.575600, 317.365000)",
        "(299.878600, 118.548700, 316.697500)",
        "(299.903900, 118.489300, 315.977100)",
        "(299.903900, 118.489300, 315.977100)",
        "(299.885800, 118.483700, 314.769900)",
        "(299.520100, 118.365100, 314.133900)",
        "(299.184200, 118.256000, 313.603100)",
        "(298.889800, 118.363000, 312.830600)",
        "(298.889800, 118.363000, 312.830600)",
        "(298.419900, 118.542800, 311.599700)",
        "(298.092900, 118.700600, 310.965400)",
        "(297.991100, 118.704600, 310.707500)",
        "(297.991100, 118.704600, 310.707500)",
        "(297.581500, 118.989300, 309.803000)",
        "(296.453200, 119.873300, 308.086200)",
        "(295.950100, 120.567300, 307.224900)",
        "(295.828900, 121.440600, 306.045700)",
        "(295.479600, 122.301400, 304.694500)",
        "(295.479600, 122.301400, 304.694500)",
        "(294.536600, 123.253600, 303.487500)",
        "(294.089700, 124.074100, 302.407500)",
        "(293.569600, 124.890000, 301.402400)",
        "(293.007500, 125.758600, 300.443000)",
        "(293.007500, 125.758600, 300.443000)",
        "(292.282500, 126.974600, 299.079500)",
        "(291.749800, 127.641600, 298.283300)",
        "(291.207200, 128.870600, 296.756700)",
        "(290.502400, 130.685300, 294.603100)",
        "(290.502400, 130.685300, 294.603100)",
        "(289.703700, 133.359500, 292.317900)",
        "(289.639200, 134.295000, 291.407500)",
        "(289.382400, 136.680400, 288.789100)",
        "(288.735100, 139.947500, 285.751200)",
        "(288.735100, 139.947500, 285.751200)",
        "(287.962200, 143.110700, 283.264100)",
        "(287.772000, 144.756600, 281.991800)",
        "(287.503500, 147.191500, 279.707700)",
        "(287.099400, 150.131100, 277.097600)",
        "(287.099400, 150.131100, 277.097600)",
        "(286.462500, 153.482700, 274.591600)",
        "(286.259000, 155.471900, 273.008500)",
        "(286.046900, 157.524100, 271.374700)",
        "(285.837300, 159.669900, 269.864300)",
        "(285.837300, 159.669900, 269.864300)",
        "(285.603400, 161.667200, 268.807900)",
        "(285.597000, 162.692300, 268.435100)",
        "(285.559400, 163.666900, 268.043000)",
        "(285.386700, 164.945000, 267.514300)",
        "(285.386700, 164.945000, 267.514300)",
        "(285.182400, 165.767300, 268.155800)",
        "(285.419300, 165.352500, 269.272600)",
        "(285.601400, 165.617600, 269.470100)",
        "(285.564100, 165.996600, 269.955400)",
        "(285.564100, 165.996600, 269.955400)",
        "(285.400600, 165.374700, 271.792600)",
        "(285.320800, 164.639800, 273.320300)",
        "(285.244300, 163.444600, 275.253200)",
        "(285.212800, 162.136800, 277.193900)",
        "(285.212800, 162.136800, 277.193900)",
        "(284.936100, 159.451800, 281.298500)",
        "(284.837600, 158.212300, 283.257300)",
        "(284.900200, 157.320600, 284.776100)",
        "(284.967800, 154.934700, 287.855700)",
        "(284.967800, 154.934700, 287.855700)",
        "(285.062200, 152.069900, 291.654100)",
        "(285.150200, 150.103200, 294.032900)",
        "(285.347300, 147.380300, 297.222500)",
        "(285.883200, 144.444800, 300.330100)",
        "(285.883200, 144.444800, 300.330100)",
        "(286.433700, 141.905400, 302.913200)",
        "(286.705300, 139.968100, 304.890700)",
        "(287.082600, 137.824900, 307.247800)",
        "(287.680600, 136.341000, 309.102400)",
        "(287.680600, 136.341000, 309.102400)",
        "(288.167800, 135.114600, 310.358600)",
        "(288.437300, 133.146100, 312.373900)",
        "(289.135500, 131.682300, 313.651800)",
        "(290.038500, 130.416300, 314.436200)",
        "(290.038500, 130.416300, 314.436200)",
        "(290.840400, 128.297700, 315.996200)",
        "(291.125200, 126.655900, 317.476000)",
        "(291.847800, 125.553100, 318.314700)",
        "(293.098000, 124.860200, 318.407900)",
        "(293.098000, 124.860200, 318.407900)",
        "(294.794300, 123.316300, 319.203700)",
        "(295.461600, 122.578000, 319.660900)",
        "(296.164400, 121.956100, 319.787400)",
        "(296.859300, 121.508200, 319.554200)",
        "(296.859300, 121.508200, 319.554200)",
        "(297.784400, 120.968600, 318.941200)",
        "(298.202900, 120.776300, 318.327800)",
        "(298.582600, 120.631700, 317.672500)",
        "(298.914500, 120.519500, 316.884600)",
        "(298.914500, 120.519500, 316.884600)",
        "(298.930100, 119.885900, 316.022600)",
        "(298.744900, 119.698200, 315.192600)",
        "(298.686300, 119.470400, 314.311700)",
        "(298.513600, 119.029700, 313.665100)",
        "(298.513600, 119.029700, 313.665100)",
        "(297.803200, 118.929900, 312.231600)",
        "(297.374500, 118.637800, 311.483900)",
        "(296.952900, 118.574500, 310.547300)",
        "(296.471700, 118.611700, 309.528000)",
        "(296.471700, 118.611700, 309.528000)",
        "(295.826200, 119.156600, 307.694400)",
        "(295.375200, 119.485700, 306.488500)",
        "(294.939200, 119.487400, 305.710600)",
        "(294.596600, 119.662700, 304.728500)",
        "(294.596600, 119.662700, 304.728500)",
        "(293.891300, 120.329600, 302.931400)",
        "(293.215300, 121.129100, 301.492100)",
        "(292.514700, 121.996600, 300.191700)",
        "(292.054900, 122.917900, 299.091200)",
        "(292.054900, 122.917900, 299.091200)",
        "(291.904000, 124.302200, 296.849600)",
        "(291.205600, 126.212400, 294.268600)",
        "(290.043200, 127.465000, 293.074500)",
        "(288.993300, 128.203700, 292.586600)",
        "(288.993300, 128.203700, 292.586600)",
        "(288.137300, 130.878100, 289.601400)",
        "(287.534200, 133.057800, 287.239000)",
        "(286.814100, 134.565100, 285.927200)",
        "(286.234200, 135.310500, 285.567600)",
        "(286.234200, 135.310500, 285.567600)",
        "(285.863600, 137.350900, 283.389200)",
        "(285.487400, 139.235000, 281.653800)",
        "(285.487400, 139.235000, 281.653800)",
        "(284.562200, 142.986100, 278.976400)",
        "(284.562200, 142.986100, 278.976400)",
        "(284.437400, 145.734300, 276.711000)",
        "(284.336000, 147.430300, 275.713500)",
        "(284.362700, 148.763100, 274.944900)",
        "(284.587700, 150.517500, 273.714300)",
        "(284.587700, 150.517500, 273.714300)",
        "(284.870100, 152.587700, 272.668600)",
        "(285.130100, 153.985200, 272.054400)",
        "(285.411600, 154.601700, 272.228400)",
        "(285.752900, 155.123000, 272.540500)",
        "(285.752900, 155.123000, 272.540500)",
        "(286.267900, 156.394800, 272.567200)",
        "(286.540700, 157.273900, 272.617200)",
        "(286.765200, 157.669300, 273.158000)",
        "(286.941600, 158.157500, 273.536100)",
        "(286.941600, 158.157500, 273.536100)",
        "(287.038400, 158.782500, 274.299000)",
        "(287.097100, 159.096700, 274.837500)",
        "(287.084400, 159.155800, 275.637400)",
        "(286.954800, 159.308100, 276.348600)",
        "(286.954800, 159.308100, 276.348600)",
        "(286.851800, 159.181500, 277.795600)",
        "(286.851500, 158.611600, 279.229400)",
        "(286.942600, 158.462400, 280.149900)",
        "(287.036200, 157.948900, 281.412000)",
        "(287.036200, 157.948900, 281.412000)",
        "(286.815600, 157.062000, 283.214500)",
        "(286.623000, 156.356900, 284.504400)",
        "(286.516800, 155.276400, 286.257200)",
        "(286.573600, 153.823100, 288.230100)",
        "(286.573600, 153.823100, 288.230100)",
        "(286.901000, 151.160200, 291.510100)",
        "(286.908300, 149.581300, 293.580100)",
        "(286.750300, 147.788500, 295.879700)",
        "(286.723000, 145.258500, 298.998400)",
        "(286.723000, 145.258500, 298.998400)",
        "(287.631100, 142.203500, 302.470400)",
        "(288.442800, 140.993300, 303.808600)",
        "(288.960700, 139.772700, 305.104800)",
        "(289.299700, 138.570800, 306.576200)",
        "(289.299700, 138.570800, 306.576200)",
        "(290.182800, 136.268500, 308.846500)",
        "(290.919200, 134.758800, 310.329200)",
        "(291.442700, 133.609500, 311.364400)",
        "(291.814400, 132.600400, 312.375900)",
        "(291.814400, 132.600400, 312.375900)",
        "(293.136100, 130.391300, 314.261700)",
        "(294.235700, 129.295900, 314.997100)",
        "(294.796300, 128.326400, 315.759400)",
        "(295.242400, 127.247400, 316.672600)",
        "(295.242400, 127.247400, 316.672600)",
        "(296.737200, 126.008500, 317.115400)",
        "(297.542800, 125.348700, 317.003100)",
        "(297.705800, 124.306500, 317.502900)",
        "(298.019900, 122.914800, 318.214000)",
        "(298.019900, 122.914800, 318.214000)",
        "(299.112500, 121.488400, 318.371100)",
        "(299.636000, 120.472300, 318.561700)",
        "(299.823700, 119.543300, 318.620300)",
        "(299.930900, 118.498400, 318.727100)",
        "(299.930900, 118.498400, 318.727100)",
        "(300.264100, 117.306400, 318.542000)",
        "(300.292800, 116.666300, 318.109300)",
        "(300.175400, 115.670100, 318.170600)",
        "(299.850300, 114.999500, 317.815200)",
        "(299.850300, 114.999500, 317.815200)",
        "(299.615500, 114.577700, 316.820100)",
        "(299.482200, 114.246200, 316.150000)",
        "(299.093600, 113.998000, 315.493000)",
        "(298.521900, 113.853800, 314.797900)",
        "(298.521900, 113.853800, 314.797900)",
        "(297.856900, 113.897900, 313.690200)",
        "(297.420200, 114.202700, 312.640700)",
        "(296.813300, 114.442100, 311.776200)",
        "(296.136800, 114.830400, 310.784800)",
        "(296.136800, 114.830400, 310.784800)",
        "(295.353400, 115.386700, 309.534700)",
        "(294.990200, 115.423600, 309.079700)",
        "(294.453000, 116.023100, 307.907600)",
        "(293.600500, 117.150200, 306.478200)",
        "(293.600500, 117.150200, 306.478200)",
        "(292.784700, 117.496700, 306.218100)",
        "(292.403800, 118.516100, 304.951700)",
        "(291.815200, 119.895400, 303.347700)",
        "(291.051000, 121.111400, 302.242100)",
        "(291.051000, 121.111400, 302.242100)",
        "(290.008300, 123.573700, 299.848000)",
        "(289.539500, 125.639500, 297.778400)",
        "(289.028100, 127.736200, 295.757400)",
        "(288.385400, 129.772300, 293.828500)",
        "(288.385400, 129.772300, 293.828500)",
        "(287.534400, 133.822000, 290.063900)",
        "(287.115400, 136.366600, 287.941500)",
        "(286.791800, 138.173100, 286.508500)",
        "(286.506800, 140.859900, 284.010300)",
        "(286.506800, 140.859900, 284.010300)",
        "(286.014200, 144.510600, 280.946000)",
        "(285.694700, 146.672500, 279.430200)",
        "(285.538100, 149.109600, 277.555400)",
        "(285.386300, 150.671300, 276.651000)",
        "(285.386300, 150.671300, 276.651000)",
        "(285.247400, 153.083500, 275.274600)",
        "(285.340900, 154.624200, 274.390100)",
        "(285.393600, 155.558700, 274.311200)",
        "(285.516700, 156.814700, 273.971200)",
        "(285.516700, 156.814700, 273.971200)",
        "(286.013700, 157.913800, 274.077800)",
        "(286.309800, 159.096500, 273.666100)",
        "(286.460500, 159.927500, 273.762300)",
        "(286.639600, 159.956800, 274.660200)",
        "(286.639600, 159.956800, 274.660200)",
        "(286.910700, 159.774300, 276.053300)",
        "(286.962000, 159.333500, 277.364300)",
        "(287.090000, 158.633800, 278.829500)",
        "(287.232100, 157.737900, 280.397900)",
        "(287.232100, 157.737900, 280.397900)",
        "(287.405900, 156.125600, 282.844700)",
        "(287.476900, 155.224200, 284.328200)",
        "(287.516200, 153.954500, 286.055000)",
        "(287.641600, 152.483600, 287.963600)",
        "(287.641600, 152.483600, 287.963600)",
        "(287.852500, 150.007700, 290.864500)",
        "(287.933900, 148.938600, 292.234400)",
        "(288.055600, 147.285700, 294.166600)",
        "(288.334600, 145.275500, 296.379100)",
        "(288.334600, 145.275500, 296.379100)",
        "(288.726000, 143.257900, 298.534500)",
        "(288.905800, 141.842900, 300.135300)",
        "(289.206200, 140.298600, 301.609500)",
        "(289.534800, 138.816800, 303.014200)",
        "(289.534800, 138.816800, 303.014200)",
        "(289.987700, 136.565500, 305.320400)",
        "(290.542800, 135.283200, 306.395800)",
        "(291.097500, 134.411300, 306.956800)",
        "(291.606400, 133.334900, 307.942400)",
        "(291.606400, 133.334900, 307.942400)",
        "(292.527300, 131.101500, 309.520600)",
        "(292.916000, 130.357300, 309.875400)",
        "(293.455700, 129.336800, 310.474900)",
        "(294.356100, 128.155800, 311.141000)",
        "(294.356100, 128.155800, 311.141000)",
        "(295.461400, 127.000100, 311.414500)",
        "(295.974100, 125.913000, 311.931300)",
        "(296.627300, 124.459600, 312.886800)",
        "(297.345900, 123.213700, 313.397800)",
        "(297.345900, 123.213700, 313.397800)",
        "(297.997000, 121.758600, 313.563300)",
        "(298.327100, 120.215500, 314.396500)",
        "(298.610800, 119.058800, 314.722400)",
        "(298.801500, 118.283000, 314.656300)",
        "(298.801500, 118.283000, 314.656300)",
        "(298.943700, 117.415700, 314.375000)",
        "(298.971300, 117.053700, 313.993000)",
        "(298.860400, 116.688700, 313.551600)",
        "(298.693500, 116.619900, 312.958000)",
        "(298.693500, 116.619900, 312.958000)",
        "(298.637000, 116.761100, 311.765300)",
        "(298.524600, 117.006500, 310.902100)",
        "(298.191200, 117.200500, 310.093100)",
        "(297.734300, 117.545600, 309.077500)",
        "(297.734300, 117.545600, 309.077500)",
        "(297.522200, 117.795200, 307.977800)",
        "(297.251800, 118.054700, 307.088400)",
        "(296.697600, 119.346600, 305.157400)",
        "(296.248100, 120.193200, 303.896100)",
        "(296.248100, 120.193200, 303.896100)",
        "(295.898000, 121.283100, 302.342000)",
        "(295.413000, 122.772100, 300.221000)",
        "(294.619300, 123.685600, 299.162100)",
        "(294.026600, 124.328200, 298.518100)",
        "(294.026600, 124.328200, 298.518100)",
        "(293.402600, 126.240300, 296.095700)",
        "(292.601700, 128.024300, 294.135100)",
        "(291.729900, 129.340000, 293.022000)",
        "(291.396900, 130.134500, 292.426100)",
        "(291.396900, 130.134500, 292.426100)",
        "(291.154100, 131.907900, 290.613800)",
        "(290.684600, 133.688100, 288.838800)",
        "(290.104000, 135.305600, 287.436200)",
        "(290.104000, 135.305600, 287.436200)",
        "(289.649400, 136.815000, 286.433100)",
        "(289.185800, 139.699300, 284.049600)",
        "(288.920000, 141.526200, 282.627700)",
        "(288.588500, 143.355800, 281.475900)",
        "(288.218600, 145.130600, 280.485300)",
        "(288.218600, 145.130600, 280.485300)",
        "(287.896100, 147.838100, 278.928100)",
        "(287.763300, 149.364200, 278.336100)",
        "(287.752100, 150.746300, 277.913300)",
        "(287.825300, 151.961400, 277.540100)",
        "(287.825300, 151.961400, 277.540100)",
        "(287.961500, 153.934600, 277.063500)",
        "(288.068500, 154.839800, 277.085300)",
        "(288.192100, 155.940400, 276.925900)",
        "(288.309700, 156.624400, 277.234100)",
        "(288.309700, 156.624400, 277.234100)",
        "(288.551600, 157.231100, 277.900500)",
        "(288.623400, 156.937800, 279.165200)",
        "(288.633200, 156.101500, 280.927000)",
        "(288.760900, 155.410700, 282.376300)",
        "(288.760900, 155.410700, 282.376300)",
        "(288.894600, 154.486500, 284.331700)",
        "(288.861400, 153.913400, 285.671900)",
        "(288.949500, 153.076500, 287.252300)",
        "(289.165400, 151.857400, 288.966000)",
        "(289.165400, 151.857400, 288.966000)",
        "(289.332300, 150.458400, 291.251100)",
        "(289.468000, 148.813100, 293.280500)",
        "(289.521000, 147.566000, 294.776800)",
        "(289.629600, 146.285500, 296.360700)",
        "(289.629600, 146.285500, 296.360700)",
        "(289.896400, 143.601200, 299.399000)",
        "(290.249100, 141.984900, 301.252100)",
        "(290.634800, 139.642700, 303.735800)",
        "(290.775800, 137.204700, 306.593700)",
        "(290.775800, 137.204700, 306.593700)",
        "(291.286900, 133.234700, 311.161300)",
        "(292.024100, 130.864400, 313.408800)",
        "(292.914300, 129.053200, 314.901200)",
        "(293.631800, 127.043200, 316.774300)",
        "(293.631800, 127.043200, 316.774300)",
        "(294.650700, 124.753900, 318.620000)",
        "(295.277000, 123.357600, 319.553100)",
        "(295.833100, 122.188500, 320.497900)",
        "(296.595800, 121.318500, 321.101900)",
        "(296.595800, 121.318500, 321.101900)",
        "(298.074600, 120.315100, 321.173800)",
        "(298.729600, 119.267200, 321.741000)",
        "(299.205200, 118.436000, 322.129600)",
        "(299.970200, 118.089400, 321.875200)",
        "(299.970200, 118.089400, 321.875200)",
        "(301.088500, 117.629400, 321.207100)",
        "(301.415400, 117.135500, 320.919700)",
        "(301.612300, 116.486000, 320.761500)",
        "(302.091200, 115.582800, 320.601700)",
        "(302.091200, 115.582800, 320.601700)",
        "(302.416400, 115.016000, 319.670400)",
        "(302.491000, 114.556200, 319.029000)",
        "(302.358200, 113.989900, 318.617400)",
        "(302.196300, 113.657500, 317.924700)",
        "(302.196300, 113.657500, 317.924700)",
        "(301.522600, 113.361600, 316.482500)",
        "(300.875100, 113.219200, 315.604000)",
        "(300.257800, 113.297600, 314.647700)",
        "(299.581400, 113.593800, 313.386000)",
        "(299.581400, 113.593800, 313.386000)",
        "(298.255600, 114.373400, 311.380300)",
        "(297.351000, 114.882300, 310.104600)",
        "(296.340200, 115.659700, 308.906400)",
        "(295.462600, 116.661300, 307.454400)",
        "(295.462600, 116.661300, 307.454400)",
        "(294.223700, 118.647400, 304.677600)",
        "(293.242300, 120.190300, 302.853300)",
        "(292.375200, 121.553100, 301.354800)",
        "(291.551500, 123.234700, 299.385400)",
        "(291.551500, 123.234700, 299.385400)",
        "(290.118000, 126.422800, 295.904800)",
        "(289.343800, 127.889100, 294.403800)",
        "(288.801000, 129.259300, 292.973300)",
        "(288.205900, 131.450700, 290.643300)",
        "(288.205900, 131.450700, 290.643300)",
        "(287.125900, 134.908900, 287.216500)",
        "(286.563800, 137.386800, 284.965400)",
        "(286.225200, 139.281700, 283.367400)",
        "(286.015200, 140.842900, 282.182000)",
        "(286.015200, 140.842900, 282.182000)",
        "(285.818700, 142.911900, 280.589700)",
        "(285.840800, 143.037100, 280.954400)",
        "(286.010800, 143.369200, 280.971500)",
        "(286.177600, 144.851100, 279.895700)",
        "(286.177600, 144.851100, 279.895700)",
        "(286.284300, 145.393100, 280.650900)",
        "(286.542600, 145.247400, 281.490100)",
        "(286.864700, 147.254800, 279.562900)",
        "(286.998600, 148.938800, 278.398700)",
        "(286.998600, 148.938800, 278.398700)",
        "(286.603600, 151.302800, 277.491500)",
        "(286.666400, 153.106900, 276.302600)",
        "(286.753600, 154.458300, 275.567000)",
        "(286.804300, 155.916000, 274.826200)",
        "(286.804300, 155.916000, 274.826200)",
        "(286.889200, 157.643000, 274.499200)",
        "(287.100300, 157.929300, 275.100900)",
        "(287.497000, 157.683100, 276.243100)",
        "(287.739200, 157.984400, 276.601700)",
        "(287.739200, 157.984400, 276.601700)",
        "(287.685100, 158.396700, 277.706300)",
        "(287.866300, 157.625600, 279.197400)",
        "(288.099800, 157.178700, 280.426100)",
        "(288.088200, 156.565100, 281.785700)",
        "(288.088200, 156.565100, 281.785700)",
        "(288.039400, 155.271500, 284.293400)",
        "(288.143800, 154.465200, 285.786500)",
        "(288.294000, 153.418800, 287.430400)",
        "(288.133500, 152.712100, 288.770900)",
        "(288.133500, 152.712100, 288.770900)",
        "(288.168500, 150.585200, 291.807900)",
        "(288.540800, 148.520500, 294.072800)",
        "(289.027100, 147.117000, 295.763500)",
        "(289.549300, 144.921200, 298.143000)",
        "(289.549300, 144.921200, 298.143000)",
[truncated: 267,673 more chars]
