# Supplementary material for: Playing the mirror game in virtual reality with an autonomous character
Source: Sci Rep. 2022 Dec 9;12:21329. doi: 10.1038/s41598-022-25197-z (PMC9734752; doi:10.1038/s41598-022-25197-z)
Supplement: Supplementary file 2 — Supplementary Information 1. [file 41598_2022_25197_MOESM2_ESM.zip › Data/Couple24/baseline_player2.json]

{
    "isFemale": false,
    "eyesLevel": 1.6770315170288087,
    "timestamps": [
        0.0,
        0.0200042724609375,
        0.0399932861328125,
        0.05999755859375,
        0.0800018310546875,
        0.100006103515625,
        0.1199951171875,
        0.1399993896484375,
        0.160003662109375,
        0.1800079345703125,
        0.1999969482421875,
        0.220001220703125,
        0.2400054931640625,
        0.2599945068359375,
        0.279998779296875,
        0.3000030517578125,
        0.32000732421875,
        0.339996337890625,
        0.3600006103515625,
        0.3800048828125,
        0.399993896484375,
        0.4199981689453125,
        0.44000244140625,
        0.4600067138671875,
        0.4799957275390625,
        0.5,
        0.5200042724609375,
        0.5399932861328125,
        0.55999755859375,
        0.5800018310546875,
        0.600006103515625,
        0.6199951171875,
        0.6399993896484375,
        0.660003662109375,
        0.6800079345703125,
        0.6999969482421875,
        0.720001220703125,
        0.7400054931640625,
        0.7599945068359375,
        0.779998779296875,
        0.8000030517578125,
        0.82000732421875,
        0.839996337890625,
        0.8600006103515625,
        0.8800048828125,
        0.899993896484375,
        0.9199981689453125,
        0.94000244140625,
        0.9600067138671875,
        0.9799957275390625,
        1.0,
        1.0200042724609376,
        1.0399932861328126,
        1.05999755859375,
        1.0800018310546876,
        1.100006103515625,
        1.1199951171875,
        1.1399993896484376,
        1.160003662109375,
        1.1800079345703126,
        1.1999969482421876,
        1.220001220703125,
        1.2400054931640626,
        1.2599945068359376,
        1.279998779296875,
        1.3000030517578126,
        1.32000732421875,
        1.339996337890625,
        1.3600006103515626,
        1.3800048828125,
        1.399993896484375,
        1.4199981689453126,
        1.44000244140625,
        1.4600067138671876,
        1.4799957275390626,
        1.5,
        1.5200042724609376,
        1.5399932861328126,
        1.55999755859375,
        1.5800018310546876,
        1.600006103515625,
        1.6199951171875,
        1.6399993896484376,
        1.660003662109375,
        1.6800079345703126,
        1.6999969482421876,
        1.720001220703125,
        1.7400054931640626,
        1.7599945068359376,
        1.779998779296875,
        1.8000030517578126,
        1.82000732421875,
        1.839996337890625,
        1.8600006103515626,
        1.8800048828125,
        1.899993896484375,
        1.9199981689453126,
        1.94000244140625,
        1.9600067138671876,
        1.9799957275390626,
        2.0,
        2.0200042724609377,
        2.0399932861328127,
        2.05999755859375,
        2.0800018310546877,
        2.100006103515625,
        2.1199951171875,
        2.1399993896484377,
        2.160003662109375,
        2.1800079345703127,
        2.1999969482421877,
        2.220001220703125,
        2.2400054931640627,
        2.2599945068359377,
        2.279998779296875,
        2.3000030517578127,
        2.32000732421875,
        2.339996337890625,
        2.3600006103515627,
        2.3800048828125,
        2.399993896484375,
        2.4199981689453127,
        2.44000244140625,
        2.4600067138671877,
        2.4799957275390627,
        2.5,
        2.5200042724609377,
        2.5399932861328127,
        2.55999755859375,
        2.5800018310546877,
        2.600006103515625,
        2.6199951171875,
        2.6399993896484377,
        2.660003662109375,
        2.6800079345703127,
        2.6999969482421877,
        2.720001220703125,
        2.7400054931640627,
        2.7599945068359377,
        2.779998779296875,
        2.8000030517578127,
        2.82000732421875,
        2.839996337890625,
        2.8600006103515627,
        2.8800048828125,
        2.899993896484375,
        2.9199981689453127,
        2.94000244140625,
        2.9600067138671877,
        2.9799957275390627,
        3.0,
        3.0200042724609377,
        3.0399932861328127,
        3.05999755859375,
        3.0800018310546877,
        3.100006103515625,
        3.1199951171875,
        3.1399993896484377,
        3.160003662109375,
        3.1800079345703127,
        3.1999969482421877,
        3.220001220703125,
        3.2400054931640627,
        3.2599945068359377,
        3.279998779296875,
        3.3000030517578127,
        3.32000732421875,
        3.339996337890625,
        3.3600006103515627,
        3.3800048828125,
        3.399993896484375,
        3.4199981689453127,
        3.44000244140625,
        3.4600067138671877,
        3.4799957275390627,
        3.5,
        3.5200042724609377,
        3.5399932861328127,
        3.55999755859375,
        3.5800018310546877,
        3.600006103515625,
        3.6199951171875,
        3.6399993896484377,
        3.660003662109375,
        3.6800079345703127,
        3.6999969482421877,
        3.720001220703125,
        3.7400054931640627,
        3.7599945068359377,
        3.779998779296875,
        3.8000030517578127,
        3.82000732421875,
        3.839996337890625,
        3.8600006103515627,
        3.8800048828125,
        3.899993896484375,
        3.9199981689453127,
        3.94000244140625,
        3.9600067138671877,
        3.9799957275390627,
        4.0,
        4.0200042724609379,
        4.0399932861328129,
        4.05999755859375,
        4.0800018310546879,
        4.100006103515625,
        4.1199951171875,
        4.1399993896484379,
        4.160003662109375,
        4.1800079345703129,
        4.1999969482421879,
        4.220001220703125,
        4.2400054931640629,
        4.2599945068359379,
        4.279998779296875,
        4.3000030517578129,
        4.32000732421875,
        4.339996337890625,
        4.3600006103515629,
        4.3800048828125,
        4.399993896484375,
        4.4199981689453129,
        4.44000244140625,
        4.4600067138671879,
        4.4799957275390629,
        4.5,
        4.5200042724609379,
        4.5399932861328129,
        4.55999755859375,
        4.5800018310546879,
        4.600006103515625,
        4.6199951171875,
        4.6399993896484379,
        4.660003662109375,
        4.6800079345703129,
        4.6999969482421879,
        4.720001220703125,
        4.7400054931640629,
        4.7599945068359379,
        4.779998779296875,
        4.8000030517578129,
        4.82000732421875,
        4.839996337890625,
        4.8600006103515629,
        4.8800048828125,
        4.899993896484375,
        4.9199981689453129,
        4.94000244140625,
        4.9600067138671879,
        4.9799957275390629,
        5.0,
        5.0200042724609379,
        5.0399932861328129,
        5.05999755859375,
        5.0800018310546879,
        5.100006103515625,
        5.1199951171875,
        5.1399993896484379,
        5.160003662109375,
        5.1800079345703129,
        5.1999969482421879,
        5.220001220703125,
        5.2400054931640629,
        5.2599945068359379,
        5.279998779296875,
        5.3000030517578129,
        5.32000732421875,
        5.339996337890625,
        5.3600006103515629,
        5.3800048828125,
        5.399993896484375,
        5.4199981689453129,
        5.44000244140625,
        5.4600067138671879,
        5.4799957275390629,
        5.5,
        5.5200042724609379,
        5.5399932861328129,
        5.55999755859375,
        5.5800018310546879,
        5.600006103515625,
        5.6199951171875,
        5.6399993896484379,
        5.660003662109375,
        5.6800079345703129,
        5.6999969482421879,
        5.720001220703125,
        5.7400054931640629,
        5.7599945068359379,
        5.779998779296875,
        5.8000030517578129,
        5.82000732421875,
        5.839996337890625,
        5.8600006103515629,
        5.8800048828125,
        5.899993896484375,
        5.9199981689453129,
        5.94000244140625,
        5.9600067138671879,
        5.9799957275390629,
        6.0,
        6.0200042724609379,
        6.0399932861328129,
        6.05999755859375,
        6.0800018310546879,
        6.100006103515625,
        6.1199951171875,
        6.1399993896484379,
        6.160003662109375,
        6.1800079345703129,
        6.1999969482421879,
        6.220001220703125,
        6.2400054931640629,
        6.2599945068359379,
        6.279998779296875,
        6.3000030517578129,
        6.32000732421875,
        6.339996337890625,
        6.3600006103515629,
        6.3800048828125,
        6.399993896484375,
        6.4199981689453129,
        6.44000244140625,
        6.4600067138671879,
        6.4799957275390629,
        6.5,
        6.5200042724609379,
        6.5399932861328129,
        6.55999755859375,
        6.5800018310546879,
        6.600006103515625,
        6.6199951171875,
        6.6399993896484379,
        6.660003662109375,
        6.6800079345703129,
        6.6999969482421879,
        6.720001220703125,
        6.7400054931640629,
        6.7599945068359379,
        6.779998779296875,
        6.8000030517578129,
        6.82000732421875,
        6.839996337890625,
        6.8600006103515629,
        6.8800048828125,
        6.899993896484375,
        6.9199981689453129,
        6.94000244140625,
        6.9600067138671879,
        6.9799957275390629,
        7.0,
        7.0200042724609379,
        7.0399932861328129,
        7.05999755859375,
        7.0800018310546879,
        7.100006103515625,
        7.1199951171875,
        7.1399993896484379,
        7.160003662109375,
        7.1800079345703129,
        7.1999969482421879,
        7.220001220703125,
        7.2400054931640629,
        7.2599945068359379,
        7.279998779296875,
        7.3000030517578129,
        7.32000732421875,
        7.339996337890625,
        7.3600006103515629,
        7.3800048828125,
        7.399993896484375,
        7.4199981689453129,
        7.44000244140625,
        7.4600067138671879,
        7.4799957275390629,
        7.5,
        7.5200042724609379,
        7.5399932861328129,
        7.55999755859375,
        7.5800018310546879,
        7.600006103515625,
        7.6199951171875,
        7.6399993896484379,
        7.660003662109375,
        7.6800079345703129,
        7.6999969482421879,
        7.720001220703125,
        7.7400054931640629,
        7.7599945068359379,
        7.779998779296875,
        7.8000030517578129,
        7.82000732421875,
        7.839996337890625,
        7.8600006103515629,
        7.8800048828125,
        7.899993896484375,
        7.9199981689453129,
        7.94000244140625,
        7.9600067138671879,
        7.9799957275390629,
        8.0,
        8.020004272460938,
        8.039993286132813,
        8.05999755859375,
        8.080001831054688,
        8.100006103515625,
        8.1199951171875,
        8.139999389648438,
        8.160003662109375,
        8.180007934570313,
        8.199996948242188,
        8.220001220703125,
        8.240005493164063,
        8.259994506835938,
        8.279998779296875,
        8.300003051757813,
        8.32000732421875,
        8.339996337890625,
        8.360000610351563,
        8.3800048828125,
        8.399993896484375,
        8.419998168945313,
        8.44000244140625,
        8.460006713867188,
        8.479995727539063,
        8.5,
        8.520004272460938,
        8.539993286132813,
        8.55999755859375,
        8.580001831054688,
        8.600006103515625,
        8.6199951171875,
        8.639999389648438,
        8.660003662109375,
        8.680007934570313,
        8.699996948242188,
        8.720001220703125,
        8.740005493164063,
        8.759994506835938,
        8.779998779296875,
        8.800003051757813,
        8.82000732421875,
        8.839996337890625,
        8.860000610351563,
        8.8800048828125,
        8.899993896484375,
        8.919998168945313,
        8.94000244140625,
        8.960006713867188,
        8.979995727539063,
        9.0,
        9.020004272460938,
        9.039993286132813,
        9.05999755859375,
        9.080001831054688,
        9.100006103515625,
        9.1199951171875,
        9.139999389648438,
        9.160003662109375,
        9.180007934570313,
        9.199996948242188,
        9.220001220703125,
        9.240005493164063,
        9.259994506835938,
        9.279998779296875,
        9.300003051757813,
        9.32000732421875,
        9.339996337890625,
        9.360000610351563,
        9.3800048828125,
        9.399993896484375,
        9.419998168945313,
        9.44000244140625,
        9.460006713867188,
        9.479995727539063,
        9.5,
        9.520004272460938,
        9.539993286132813,
        9.55999755859375,
        9.580001831054688,
        9.600006103515625,
        9.6199951171875,
        9.639999389648438,
        9.660003662109375,
        9.680007934570313,
        9.699996948242188,
        9.720001220703125,
        9.740005493164063,
        9.759994506835938,
        9.779998779296875,
        9.800003051757813,
        9.82000732421875,
        9.839996337890625,
        9.860000610351563,
        9.8800048828125,
        9.899993896484375,
        9.919998168945313,
        9.94000244140625,
        9.960006713867188,
        9.979995727539063,
        10.0,
        10.020004272460938,
        10.039993286132813,
        10.05999755859375,
        10.080001831054688,
        10.100006103515625,
        10.1199951171875,
        10.139999389648438,
        10.160003662109375,
        10.180007934570313,
        10.199996948242188,
        10.220001220703125,
        10.240005493164063,
        10.259994506835938,
        10.279998779296875,
        10.300003051757813,
        10.32000732421875,
        10.339996337890625,
        10.360000610351563,
        10.3800048828125,
        10.399993896484375,
        10.419998168945313,
        10.44000244140625,
        10.460006713867188,
        10.479995727539063,
        10.5,
        10.520004272460938,
        10.539993286132813,
        10.55999755859375,
        10.580001831054688,
        10.600006103515625,
        10.6199951171875,
        10.639999389648438,
        10.660003662109375,
        10.680007934570313,
        10.699996948242188,
        10.720001220703125,
        10.740005493164063,
        10.759994506835938,
        10.779998779296875,
        10.800003051757813,
        10.82000732421875,
        10.839996337890625,
        10.860000610351563,
        10.8800048828125,
        10.899993896484375,
        10.919998168945313,
        10.94000244140625,
        10.960006713867188,
        10.979995727539063,
        11.0,
        11.020004272460938,
        11.039993286132813,
        11.05999755859375,
        11.080001831054688,
        11.100006103515625,
        11.1199951171875,
        11.139999389648438,
        11.160003662109375,
        11.180007934570313,
        11.199996948242188,
        11.220001220703125,
        11.240005493164063,
        11.259994506835938,
        11.279998779296875,
        11.300003051757813,
        11.32000732421875,
        11.339996337890625,
        11.360000610351563,
        11.3800048828125,
        11.399993896484375,
        11.419998168945313,
        11.44000244140625,
        11.460006713867188,
        11.479995727539063,
        11.5,
        11.520004272460938,
        11.539993286132813,
        11.55999755859375,
        11.580001831054688,
        11.600006103515625,
        11.6199951171875,
        11.639999389648438,
        11.660003662109375,
        11.680007934570313,
        11.699996948242188,
        11.720001220703125,
        11.740005493164063,
        11.759994506835938,
        11.779998779296875,
        11.800003051757813,
        11.82000732421875,
        11.839996337890625,
        11.860000610351563,
        11.8800048828125,
        11.899993896484375,
        11.919998168945313,
        11.94000244140625,
        11.960006713867188,
        11.979995727539063,
        12.0,
        12.020004272460938,
        12.039993286132813,
        12.05999755859375,
        12.080001831054688,
        12.100006103515625,
        12.1199951171875,
        12.139999389648438,
        12.160003662109375,
        12.180007934570313,
        12.199996948242188,
        12.220001220703125,
        12.240005493164063,
        12.259994506835938,
        12.279998779296875,
        12.300003051757813,
        12.32000732421875,
        12.339996337890625,
        12.360000610351563,
        12.3800048828125,
        12.399993896484375,
        12.419998168945313,
        12.44000244140625,
        12.460006713867188,
        12.479995727539063,
        12.5,
        12.520004272460938,
        12.539993286132813,
        12.55999755859375,
        12.580001831054688,
        12.600006103515625,
        12.6199951171875,
        12.639999389648438,
        12.660003662109375,
        12.680007934570313,
        12.699996948242188,
        12.720001220703125,
        12.740005493164063,
        12.759994506835938,
        12.779998779296875,
        12.800003051757813,
        12.82000732421875,
        12.839996337890625,
        12.860000610351563,
        12.8800048828125,
        12.899993896484375,
        12.919998168945313,
        12.94000244140625,
        12.960006713867188,
        12.979995727539063,
        13.0,
        13.020004272460938,
        13.039993286132813,
        13.05999755859375,
        13.080001831054688,
        13.100006103515625,
        13.1199951171875,
        13.139999389648438,
        13.160003662109375,
        13.180007934570313,
        13.199996948242188,
        13.220001220703125,
        13.240005493164063,
        13.259994506835938,
        13.279998779296875,
        13.300003051757813,
        13.32000732421875,
        13.339996337890625,
        13.360000610351563,
        13.3800048828125,
        13.399993896484375,
        13.419998168945313,
        13.44000244140625,
        13.460006713867188,
        13.479995727539063,
        13.5,
        13.520004272460938,
        13.539993286132813,
        13.55999755859375,
        13.580001831054688,
        13.600006103515625,
        13.6199951171875,
        13.639999389648438,
        13.660003662109375,
        13.680007934570313,
        13.699996948242188,
        13.720001220703125,
        13.740005493164063,
        13.759994506835938,
        13.779998779296875,
        13.800003051757813,
        13.82000732421875,
        13.839996337890625,
        13.860000610351563,
        13.8800048828125,
        13.899993896484375,
        13.919998168945313,
        13.94000244140625,
        13.960006713867188,
        13.979995727539063,
        14.0,
        14.020004272460938,
        14.039993286132813,
        14.05999755859375,
        14.080001831054688,
        14.100006103515625,
        14.1199951171875,
        14.139999389648438,
        14.160003662109375,
        14.180007934570313,
        14.199996948242188,
        14.220001220703125,
        14.240005493164063,
        14.259994506835938,
        14.279998779296875,
        14.300003051757813,
        14.32000732421875,
        14.339996337890625,
        14.360000610351563,
        14.3800048828125,
        14.399993896484375,
        14.419998168945313,
        14.44000244140625,
        14.460006713867188,
        14.479995727539063,
        14.5,
        14.520004272460938,
        14.539993286132813,
        14.55999755859375,
        14.580001831054688,
        14.600006103515625,
        14.6199951171875,
        14.639999389648438,
        14.660003662109375,
        14.680007934570313,
        14.699996948242188,
        14.720001220703125,
        14.740005493164063,
        14.759994506835938,
        14.779998779296875,
        14.800003051757813,
        14.82000732421875,
        14.839996337890625,
        14.860000610351563,
        14.8800048828125,
        14.899993896484375,
        14.919998168945313,
        14.94000244140625,
        14.960006713867188,
        14.979995727539063,
        15.0,
        15.020004272460938,
        15.039993286132813,
        15.05999755859375,
        15.080001831054688,
        15.100006103515625,
        15.1199951171875,
        15.139999389648438,
        15.160003662109375,
        15.180007934570313,
        15.199996948242188,
        15.220001220703125,
        15.240005493164063,
        15.259994506835938,
        15.279998779296875,
        15.300003051757813,
        15.32000732421875,
        15.339996337890625,
        15.360000610351563,
        15.3800048828125,
        15.399993896484375,
        15.419998168945313,
        15.44000244140625,
        15.460006713867188,
        15.479995727539063,
        15.5,
        15.520004272460938,
        15.539993286132813,
        15.55999755859375,
        15.580001831054688,
        15.600006103515625,
        15.6199951171875,
        15.639999389648438,
        15.660003662109375,
        15.680007934570313,
        15.699996948242188,
        15.720001220703125,
        15.740005493164063,
        15.759994506835938,
        15.779998779296875,
        15.800003051757813,
        15.82000732421875,
        15.839996337890625,
        15.860000610351563,
        15.8800048828125,
        15.899993896484375,
        15.919998168945313,
        15.94000244140625,
        15.960006713867188,
        15.979995727539063,
        16.0,
        16.020004272460939,
        16.039993286132814,
        16.05999755859375,
        16.080001831054689,
        16.100006103515626,
        16.1199951171875,
        16.139999389648439,
        16.160003662109376,
        16.180007934570314,
        16.199996948242189,
        16.220001220703126,
        16.240005493164064,
        16.259994506835939,
        16.279998779296876,
        16.300003051757814,
        16.32000732421875,
        16.339996337890626,
        16.360000610351564,
        16.3800048828125,
        16.399993896484376,
        16.419998168945314,
        16.44000244140625,
        16.460006713867189,
        16.479995727539064,
        16.5,
        16.520004272460939,
        16.539993286132814,
        16.55999755859375,
        16.580001831054689,
        16.600006103515626,
        16.6199951171875,
        16.639999389648439,
        16.660003662109376,
        16.680007934570314,
        16.699996948242189,
        16.720001220703126,
        16.740005493164064,
        16.759994506835939,
        16.779998779296876,
        16.800003051757814,
        16.82000732421875,
        16.839996337890626,
        16.860000610351564,
        16.8800048828125,
        16.899993896484376,
        16.919998168945314,
        16.94000244140625,
        16.960006713867189,
        16.979995727539064,
        17.0,
        17.020004272460939,
        17.039993286132814,
        17.05999755859375,
        17.080001831054689,
        17.100006103515626,
        17.1199951171875,
        17.139999389648439,
        17.160003662109376,
        17.180007934570314,
        17.199996948242189,
        17.220001220703126,
        17.240005493164064,
        17.259994506835939,
        17.279998779296876,
        17.300003051757814,
        17.32000732421875,
        17.339996337890626,
        17.360000610351564,
        17.3800048828125,
        17.399993896484376,
        17.419998168945314,
        17.44000244140625,
        17.460006713867189,
        17.479995727539064,
        17.5,
        17.520004272460939,
        17.539993286132814,
        17.55999755859375,
        17.580001831054689,
        17.600006103515626,
        17.6199951171875,
        17.639999389648439,
        17.660003662109376,
        17.680007934570314,
        17.699996948242189,
        17.720001220703126,
        17.740005493164064,
        17.759994506835939,
        17.779998779296876,
        17.800003051757814,
        17.82000732421875,
        17.839996337890626,
        17.860000610351564,
        17.8800048828125,
        17.899993896484376,
        17.919998168945314,
        17.94000244140625,
        17.960006713867189,
        17.979995727539064,
        18.0,
        18.020004272460939,
        18.039993286132814,
        18.05999755859375,
        18.080001831054689,
        18.100006103515626,
        18.1199951171875,
        18.139999389648439,
        18.160003662109376,
        18.180007934570314,
        18.199996948242189,
        18.220001220703126,
        18.240005493164064,
        18.259994506835939,
        18.279998779296876,
        18.300003051757814,
        18.32000732421875,
        18.339996337890626,
        18.360000610351564,
        18.3800048828125,
        18.399993896484376,
        18.419998168945314,
        18.44000244140625,
        18.460006713867189,
        18.479995727539064,
        18.5,
        18.520004272460939,
        18.539993286132814,
        18.55999755859375,
        18.580001831054689,
        18.600006103515626,
        18.6199951171875,
        18.639999389648439,
        18.660003662109376,
        18.680007934570314,
        18.699996948242189,
        18.720001220703126,
        18.740005493164064,
        18.759994506835939,
        18.779998779296876,
        18.800003051757814,
        18.82000732421875,
        18.839996337890626,
        18.860000610351564,
        18.8800048828125,
        18.899993896484376,
        18.919998168945314,
        18.94000244140625,
        18.960006713867189,
        18.979995727539064,
        19.0,
        19.020004272460939,
        19.039993286132814,
        19.05999755859375,
        19.080001831054689,
        19.100006103515626,
        19.1199951171875,
        19.139999389648439,
        19.160003662109376,
        19.180007934570314,
        19.199996948242189,
        19.220001220703126,
        19.240005493164064,
        19.259994506835939,
        19.279998779296876,
        19.300003051757814,
        19.32000732421875,
        19.339996337890626,
        19.360000610351564,
        19.3800048828125,
        19.399993896484376,
        19.419998168945314,
        19.44000244140625,
        19.460006713867189,
        19.479995727539064,
        19.5,
        19.520004272460939,
        19.539993286132814,
        19.55999755859375,
        19.580001831054689,
        19.600006103515626,
        19.6199951171875,
        19.639999389648439,
        19.660003662109376,
        19.680007934570314,
        19.699996948242189,
        19.720001220703126,
        19.740005493164064,
        19.759994506835939,
        19.779998779296876,
        19.800003051757814,
        19.82000732421875,
        19.839996337890626,
        19.860000610351564,
        19.8800048828125,
        19.899993896484376,
        19.919998168945314,
        19.94000244140625,
        19.960006713867189,
        19.979995727539064,
        20.0,
        20.020004272460939,
        20.039993286132814,
        20.05999755859375,
        20.080001831054689,
        20.100006103515626,
        20.1199951171875,
        20.139999389648439,
        20.160003662109376,
        20.180007934570314,
        20.199996948242189,
        20.220001220703126,
        20.240005493164064,
        20.259994506835939,
        20.279998779296876,
        20.300003051757814,
        20.32000732421875,
        20.339996337890626,
        20.360000610351564,
        20.3800048828125,
        20.399993896484376,
        20.419998168945314,
        20.44000244140625,
        20.460006713867189,
        20.479995727539064,
        20.5,
        20.520004272460939,
        20.539993286132814,
        20.55999755859375,
        20.580001831054689,
        20.600006103515626,
        20.6199951171875,
        20.639999389648439,
        20.660003662109376,
        20.680007934570314,
        20.699996948242189,
        20.720001220703126,
        20.740005493164064,
        20.759994506835939,
        20.779998779296876,
        20.800003051757814,
        20.82000732421875,
        20.839996337890626,
        20.860000610351564,
        20.8800048828125,
        20.899993896484376,
        20.919998168945314,
        20.94000244140625,
        20.960006713867189,
        20.979995727539064,
        21.0,
        21.020004272460939,
        21.039993286132814,
        21.05999755859375,
        21.080001831054689,
        21.100006103515626,
        21.1199951171875,
        21.139999389648439,
        21.160003662109376,
        21.180007934570314,
        21.199996948242189,
        21.220001220703126,
        21.240005493164064,
        21.259994506835939,
        21.279998779296876,
        21.300003051757814,
        21.32000732421875,
        21.339996337890626,
        21.360000610351564,
        21.3800048828125,
        21.399993896484376,
        21.419998168945314,
        21.44000244140625,
        21.460006713867189,
        21.479995727539064,
        21.5,
        21.520004272460939,
        21.539993286132814,
        21.55999755859375,
        21.580001831054689,
        21.600006103515626,
        21.6199951171875,
        21.639999389648439,
        21.660003662109376,
        21.680007934570314,
        21.699996948242189,
        21.720001220703126,
        21.740005493164064,
        21.759994506835939,
        21.779998779296876,
        21.800003051757814,
        21.82000732421875,
        21.839996337890626,
        21.860000610351564,
        21.8800048828125,
        21.899993896484376,
        21.919998168945314,
        21.94000244140625,
        21.960006713867189,
        21.979995727539064,
        22.0,
        22.020004272460939,
        22.039993286132814,
        22.05999755859375,
        22.080001831054689,
        22.100006103515626,
        22.1199951171875,
        22.139999389648439,
        22.160003662109376,
        22.180007934570314,
        22.199996948242189,
        22.220001220703126,
        22.240005493164064,
        22.259994506835939,
        22.279998779296876,
        22.300003051757814,
        22.32000732421875,
        22.339996337890626,
        22.360000610351564,
        22.3800048828125,
        22.399993896484376,
        22.419998168945314,
        22.44000244140625,
        22.460006713867189,
        22.479995727539064,
        22.5,
        22.520004272460939,
        22.539993286132814,
        22.55999755859375,
        22.580001831054689,
        22.600006103515626,
        22.6199951171875,
        22.639999389648439,
        22.660003662109376,
        22.67999267578125,
        22.699996948242189,
        22.720001220703126,
        22.740005493164064,
        22.759994506835939,
        22.779998779296876,
        22.800003051757814,
        22.82000732421875,
        22.839996337890626,
        22.860000610351564,
        22.8800048828125,
        22.899993896484376,
        22.919998168945314,
        22.94000244140625,
        22.960006713867189,
        22.979995727539064,
        23.0,
        23.020004272460939,
        23.039993286132814,
        23.05999755859375,
        23.080001831054689,
        23.100006103515626,
        23.1199951171875,
        23.139999389648439,
        23.160003662109376,
        23.17999267578125,
        23.199996948242189,
        23.220001220703126,
        23.240005493164064,
        23.259994506835939,
        23.279998779296876,
        23.300003051757814,
        23.32000732421875,
        23.339996337890626,
        23.360000610351564,
        23.3800048828125,
        23.399993896484376,
        23.419998168945314,
        23.44000244140625,
        23.460006713867189,
        23.479995727539064,
        23.5,
        23.520004272460939,
        23.539993286132814,
        23.55999755859375,
        23.580001831054689,
        23.600006103515626,
        23.6199951171875,
        23.639999389648439,
        23.660003662109376,
        23.67999267578125,
        23.699996948242189,
        23.720001220703126,
        23.740005493164064,
        23.759994506835939,
        23.779998779296876,
        23.800003051757814,
        23.82000732421875,
        23.839996337890626,
        23.860000610351564,
        23.8800048828125,
        23.899993896484376,
        23.919998168945314,
        23.94000244140625,
        23.960006713867189,
        23.979995727539064,
        24.0,
        24.020004272460939,
        24.039993286132814,
        24.05999755859375,
        24.080001831054689,
        24.100006103515626,
        24.1199951171875,
        24.139999389648439,
        24.160003662109376,
        24.17999267578125,
        24.199996948242189,
        24.220001220703126,
        24.240005493164064,
        24.259994506835939,
        24.279998779296876,
        24.300003051757814,
        24.32000732421875,
        24.339996337890626,
        24.360000610351564,
        24.3800048828125,
        24.399993896484376,
        24.419998168945314,
        24.44000244140625,
        24.460006713867189,
        24.479995727539064,
        24.5,
        24.520004272460939,
        24.539993286132814,
        24.55999755859375,
        24.580001831054689,
        24.600006103515626,
        24.6199951171875,
        24.639999389648439,
        24.660003662109376,
        24.67999267578125,
        24.699996948242189,
        24.720001220703126,
        24.740005493164064,
        24.759994506835939,
        24.779998779296876,
        24.800003051757814,
        24.82000732421875,
        24.839996337890626,
        24.860000610351564,
        24.8800048828125,
        24.899993896484376,
        24.919998168945314,
        24.94000244140625,
        24.960006713867189,
        24.979995727539064,
        25.0,
        25.020004272460939,
        25.039993286132814,
        25.05999755859375,
        25.080001831054689,
        25.100006103515626,
        25.1199951171875,
        25.139999389648439,
        25.160003662109376,
        25.17999267578125,
        25.199996948242189,
        25.220001220703126,
        25.240005493164064,
        25.259994506835939,
        25.279998779296876,
        25.300003051757814,
        25.32000732421875,
        25.339996337890626,
        25.360000610351564,
        25.3800048828125,
        25.399993896484376,
        25.419998168945314,
        25.44000244140625,
        25.460006713867189,
        25.479995727539064,
        25.5,
        25.520004272460939,
        25.539993286132814,
        25.55999755859375,
        25.580001831054689,
        25.600006103515626,
        25.6199951171875,
        25.639999389648439,
        25.660003662109376,
        25.67999267578125,
        25.699996948242189,
        25.720001220703126,
        25.740005493164064,
        25.759994506835939,
        25.779998779296876,
        25.800003051757814,
        25.82000732421875,
        25.839996337890626,
        25.860000610351564,
        25.8800048828125,
        25.899993896484376,
        25.919998168945314,
        25.94000244140625,
        25.960006713867189,
        25.979995727539064,
        26.0,
        26.020004272460939,
        26.039993286132814,
        26.05999755859375,
        26.080001831054689,
        26.100006103515626,
        26.1199951171875,
        26.139999389648439,
        26.160003662109376,
        26.17999267578125,
        26.199996948242189,
        26.220001220703126,
        26.240005493164064,
        26.259994506835939,
        26.279998779296876,
        26.300003051757814,
        26.32000732421875,
        26.339996337890626,
        26.360000610351564,
        26.3800048828125,
        26.399993896484376,
        26.419998168945314,
        26.44000244140625,
        26.460006713867189,
        26.479995727539064,
        26.5,
        26.520004272460939,
        26.539993286132814,
        26.55999755859375,
        26.580001831054689,
        26.600006103515626,
        26.6199951171875,
        26.639999389648439,
        26.660003662109376,
        26.67999267578125,
        26.699996948242189,
        26.720001220703126,
        26.740005493164064,
        26.759994506835939,
        26.779998779296876,
        26.800003051757814,
        26.82000732421875,
        26.839996337890626,
        26.860000610351564,
        26.8800048828125,
        26.899993896484376,
        26.919998168945314,
        26.94000244140625,
        26.960006713867189,
        26.979995727539064,
        27.0,
        27.020004272460939,
        27.039993286132814,
        27.05999755859375,
        27.080001831054689,
        27.100006103515626,
        27.1199951171875,
        27.139999389648439,
        27.160003662109376,
        27.17999267578125,
        27.199996948242189,
        27.220001220703126,
        27.240005493164064,
        27.259994506835939,
        27.279998779296876,
        27.300003051757814,
        27.32000732421875,
        27.339996337890626,
        27.360000610351564,
        27.3800048828125,
        27.399993896484376,
        27.419998168945314,
        27.44000244140625,
        27.460006713867189,
        27.479995727539064,
        27.5,
        27.520004272460939,
        27.539993286132814,
        27.55999755859375,
        27.580001831054689,
        27.600006103515626,
        27.6199951171875,
        27.639999389648439,
        27.660003662109376,
        27.67999267578125,
        27.699996948242189,
        27.720001220703126,
        27.740005493164064,
        27.759994506835939,
        27.779998779296876,
        27.800003051757814,
        27.82000732421875,
        27.839996337890626,
        27.860000610351564,
        27.8800048828125,
        27.899993896484376,
        27.919998168945314,
        27.94000244140625,
        27.960006713867189,
        27.979995727539064,
        28.0,
        28.020004272460939,
        28.039993286132814,
        28.05999755859375,
        28.080001831054689,
        28.100006103515626,
        28.1199951171875,
        28.139999389648439,
        28.160003662109376,
        28.17999267578125,
        28.199996948242189,
        28.220001220703126,
        28.240005493164064,
        28.259994506835939,
        28.279998779296876,
        28.300003051757814,
        28.32000732421875,
        28.339996337890626,
        28.360000610351564,
        28.3800048828125,
        28.399993896484376,
        28.419998168945314,
        28.44000244140625,
        28.460006713867189,
        28.479995727539064,
        28.5,
        28.520004272460939,
        28.539993286132814,
        28.55999755859375,
        28.580001831054689,
        28.600006103515626,
        28.6199951171875,
        28.639999389648439,
        28.660003662109376,
        28.67999267578125,
        28.699996948242189,
        28.720001220703126,
        28.740005493164064,
        28.759994506835939,
        28.779998779296876,
        28.800003051757814,
        28.82000732421875,
        28.839996337890626,
        28.860000610351564,
        28.8800048828125,
        28.899993896484376,
        28.919998168945314,
        28.94000244140625,
        28.960006713867189,
        28.979995727539064,
        29.0,
        29.020004272460939,
        29.039993286132814,
        29.05999755859375,
        29.080001831054689,
        29.100006103515626,
        29.1199951171875,
        29.139999389648439,
        29.160003662109376,
        29.17999267578125,
        29.199996948242189,
        29.220001220703126,
        29.240005493164064,
        29.259994506835939,
        29.279998779296876,
        29.300003051757814,
        29.32000732421875,
        29.339996337890626,
        29.360000610351564,
        29.3800048828125,
        29.399993896484376,
        29.419998168945314,
        29.44000244140625,
        29.460006713867189,
        29.479995727539064,
        29.5,
        29.520004272460939,
        29.539993286132814,
        29.55999755859375,
        29.580001831054689,
        29.600006103515626,
        29.6199951171875,
        29.639999389648439,
        29.660003662109376,
        29.67999267578125,
        29.699996948242189,
        29.720001220703126,
        29.740005493164064,
        29.759994506835939,
        29.779998779296876,
        29.800003051757814,
        29.82000732421875,
        29.839996337890626,
        29.860000610351564,
        29.8800048828125,
        29.899993896484376,
        29.919998168945314,
        29.94000244140625,
        29.960006713867189,
        29.979995727539064,
        30.0,
        30.020004272460939,
        30.039993286132814,
        30.05999755859375,
        30.080001831054689,
        30.100006103515626,
        30.1199951171875,
        30.139999389648439,
        30.160003662109376,
        30.17999267578125,
        30.199996948242189,
        30.220001220703126,
        30.240005493164064,
        30.259994506835939,
        30.279998779296876,
        30.300003051757814,
        30.32000732421875,
        30.339996337890626,
        30.360000610351564,
        30.3800048828125,
        30.399993896484376,
        30.419998168945314,
        30.44000244140625,
        30.460006713867189,
        30.479995727539064,
        30.5,
        30.520004272460939,
        30.539993286132814,
        30.55999755859375,
        30.580001831054689,
        30.600006103515626,
        30.6199951171875,
        30.639999389648439,
        30.660003662109376,
        30.67999267578125,
        30.699996948242189,
        30.720001220703126,
        30.740005493164064,
        30.759994506835939,
        30.779998779296876,
        30.800003051757814,
        30.82000732421875,
        30.839996337890626,
        30.860000610351564,
        30.8800048828125,
        30.899993896484376,
        30.919998168945314,
        30.94000244140625,
        30.960006713867189,
        30.979995727539064,
        31.0,
        31.020004272460939,
        31.039993286132814,
        31.05999755859375,
        31.080001831054689,
        31.100006103515626,
        31.1199951171875,
        31.139999389648439,
        31.160003662109376,
        31.17999267578125,
        31.199996948242189,
        31.220001220703126,
        31.240005493164064,
        31.259994506835939,
        31.279998779296876,
        31.300003051757814,
        31.32000732421875,
        31.339996337890626,
        31.360000610351564,
        31.3800048828125,
        31.399993896484376,
        31.419998168945314,
        31.44000244140625,
        31.460006713867189,
        31.479995727539064,
        31.5,
        31.520004272460939,
        31.539993286132814,
        31.55999755859375,
        31.580001831054689,
        31.600006103515626,
        31.6199951171875,
        31.639999389648439,
        31.660003662109376,
        31.67999267578125,
        31.699996948242189,
        31.720001220703126,
        31.740005493164064,
        31.759994506835939,
        31.779998779296876,
        31.800003051757814,
        31.82000732421875,
        31.839996337890626,
        31.860000610351564,
        31.8800048828125,
        31.899993896484376,
        31.919998168945314,
        31.94000244140625,
        31.960006713867189,
        31.979995727539064,
        32.0,
        32.02000427246094,
        32.03999328613281,
        32.05999755859375,
        32.08000183105469,
        32.100006103515628,
        32.1199951171875,
        32.13999938964844,
        32.160003662109378,
        32.17999267578125,
        32.19999694824219,
        32.220001220703128,
        32.24000549316406,
        32.25999450683594,
        32.279998779296878,
        32.30000305175781,
        32.32000732421875,
        32.339996337890628,
        32.36000061035156,
        32.3800048828125,
        32.399993896484378,
        32.41999816894531,
        32.44000244140625,
        32.46000671386719,
        32.47999572753906,
        32.5,
        32.52000427246094,
        32.53999328613281,
        32.55999755859375,
        32.58000183105469,
        32.600006103515628,
        32.6199951171875,
        32.63999938964844,
        32.660003662109378,
        32.67999267578125,
        32.69999694824219,
        32.720001220703128,
        32.74000549316406,
        32.75999450683594,
        32.779998779296878,
        32.80000305175781,
        32.82000732421875,
        32.839996337890628,
        32.86000061035156,
        32.8800048828125,
        32.899993896484378,
        32.91999816894531,
        32.94000244140625,
        32.96000671386719,
        32.97999572753906,
        33.0,
        33.02000427246094,
        33.03999328613281,
        33.05999755859375,
        33.08000183105469,
        33.100006103515628,
        33.1199951171875,
        33.13999938964844,
        33.160003662109378,
        33.17999267578125,
        33.19999694824219,
        33.220001220703128,
        33.24000549316406,
        33.25999450683594,
        33.279998779296878,
        33.30000305175781,
        33.32000732421875,
        33.339996337890628,
        33.36000061035156,
        33.3800048828125,
        33.399993896484378,
        33.41999816894531,
        33.44000244140625,
        33.46000671386719,
        33.47999572753906,
        33.5,
        33.52000427246094,
        33.53999328613281,
        33.55999755859375,
        33.58000183105469,
        33.600006103515628,
        33.6199951171875,
        33.63999938964844,
        33.660003662109378,
        33.67999267578125,
        33.69999694824219,
        33.720001220703128,
        33.74000549316406,
        33.75999450683594,
        33.779998779296878,
        33.80000305175781,
        33.82000732421875,
        33.839996337890628,
        33.86000061035156,
        33.8800048828125,
        33.899993896484378,
        33.91999816894531,
        33.94000244140625,
        33.96000671386719,
        33.97999572753906,
        34.0,
        34.02000427246094,
        34.03999328613281,
        34.05999755859375,
        34.08000183105469,
        34.100006103515628,
        34.1199951171875,
        34.13999938964844,
        34.160003662109378,
        34.17999267578125,
        34.19999694824219,
        34.220001220703128,
        34.24000549316406,
        34.25999450683594,
        34.279998779296878,
        34.30000305175781,
        34.32000732421875,
        34.339996337890628,
        34.36000061035156,
        34.3800048828125,
        34.399993896484378,
        34.41999816894531,
        34.44000244140625,
        34.46000671386719,
        34.47999572753906,
        34.5,
        34.52000427246094,
        34.53999328613281,
        34.55999755859375,
        34.58000183105469,
        34.600006103515628,
        34.6199951171875,
        34.63999938964844,
        34.660003662109378,
        34.67999267578125,
        34.69999694824219,
        34.720001220703128,
        34.74000549316406,
        34.75999450683594,
        34.779998779296878,
        34.80000305175781,
        34.82000732421875,
        34.839996337890628,
        34.86000061035156,
        34.8800048828125,
        34.899993896484378,
        34.91999816894531,
        34.94000244140625,
        34.96000671386719,
        34.97999572753906,
        35.0,
        35.02000427246094,
        35.03999328613281,
        35.05999755859375,
        35.08000183105469,
        35.100006103515628,
        35.1199951171875,
        35.13999938964844,
        35.160003662109378,
        35.17999267578125,
        35.19999694824219,
        35.220001220703128,
        35.24000549316406,
        35.25999450683594,
        35.279998779296878,
        35.30000305175781,
        35.32000732421875,
        35.339996337890628,
        35.36000061035156,
        35.3800048828125,
        35.399993896484378,
        35.41999816894531,
        35.44000244140625,
        35.46000671386719,
        35.47999572753906,
        35.5,
        35.52000427246094,
        35.53999328613281,
        35.55999755859375,
        35.58000183105469,
        35.600006103515628,
        35.6199951171875,
        35.63999938964844,
        35.660003662109378,
        35.67999267578125,
        35.69999694824219,
        35.720001220703128,
        35.74000549316406,
        35.75999450683594,
        35.779998779296878,
        35.80000305175781,
        35.82000732421875,
        35.839996337890628,
        35.86000061035156,
        35.8800048828125,
        35.899993896484378,
        35.91999816894531,
        35.94000244140625,
        35.96000671386719,
        35.97999572753906,
        36.0,
        36.02000427246094,
        36.03999328613281,
        36.05999755859375,
        36.08000183105469,
        36.100006103515628,
        36.1199951171875,
        36.13999938964844,
        36.160003662109378,
        36.17999267578125,
        36.19999694824219,
        36.220001220703128,
        36.24000549316406,
        36.25999450683594,
        36.279998779296878,
        36.30000305175781,
        36.32000732421875,
        36.339996337890628,
        36.36000061035156,
        36.3800048828125,
        36.399993896484378,
        36.41999816894531,
        36.44000244140625,
        36.46000671386719,
        36.47999572753906,
        36.5,
        36.52000427246094,
        36.53999328613281,
        36.55999755859375,
        36.58000183105469,
        36.600006103515628,
        36.6199951171875,
        36.63999938964844,
        36.660003662109378,
        36.67999267578125,
        36.69999694824219,
        36.720001220703128,
        36.74000549316406,
        36.75999450683594,
        36.779998779296878,
        36.80000305175781,
        36.82000732421875,
        36.839996337890628,
        36.86000061035156,
        36.8800048828125,
        36.899993896484378,
        36.91999816894531,
        36.94000244140625,
        36.96000671386719,
        36.97999572753906,
        37.0,
        37.02000427246094,
        37.03999328613281,
        37.05999755859375,
        37.08000183105469,
        37.100006103515628,
        37.1199951171875,
        37.13999938964844,
        37.160003662109378,
        37.17999267578125,
        37.19999694824219,
        37.220001220703128,
        37.24000549316406,
        37.25999450683594,
        37.279998779296878,
        37.30000305175781,
        37.32000732421875,
        37.339996337890628,
        37.36000061035156,
        37.3800048828125,
        37.399993896484378,
        37.41999816894531,
        37.44000244140625,
        37.46000671386719,
        37.47999572753906,
        37.5,
        37.52000427246094,
        37.53999328613281,
        37.55999755859375,
        37.58000183105469,
        37.600006103515628,
        37.6199951171875,
        37.63999938964844,
        37.660003662109378,
        37.67999267578125,
        37.69999694824219,
        37.720001220703128,
        37.74000549316406,
        37.75999450683594,
        37.779998779296878,
        37.80000305175781,
        37.82000732421875,
        37.839996337890628,
        37.86000061035156,
        37.8800048828125,
        37.899993896484378,
        37.91999816894531,
        37.94000244140625,
        37.96000671386719,
        37.97999572753906,
        38.0,
        38.02000427246094,
        38.03999328613281,
        38.05999755859375,
        38.08000183105469,
        38.100006103515628,
        38.1199951171875,
        38.13999938964844,
        38.160003662109378,
        38.17999267578125,
        38.19999694824219,
        38.220001220703128,
        38.24000549316406,
        38.25999450683594,
        38.279998779296878,
        38.30000305175781,
        38.32000732421875,
        38.339996337890628,
        38.36000061035156,
        38.3800048828125,
        38.399993896484378,
        38.41999816894531,
        38.44000244140625,
        38.46000671386719,
        38.47999572753906,
        38.5,
        38.52000427246094,
        38.53999328613281,
        38.55999755859375,
        38.58000183105469,
        38.600006103515628,
        38.6199951171875,
        38.63999938964844,
        38.660003662109378,
        38.67999267578125,
        38.69999694824219,
        38.720001220703128,
        38.74000549316406,
        38.75999450683594,
        38.779998779296878,
        38.80000305175781,
        38.82000732421875,
        38.839996337890628,
        38.86000061035156,
        38.8800048828125,
        38.899993896484378,
        38.91999816894531,
        38.94000244140625,
        38.96000671386719,
        38.97999572753906,
        39.0,
        39.02000427246094,
        39.03999328613281,
        39.05999755859375,
        39.08000183105469,
        39.100006103515628,
        39.1199951171875,
        39.13999938964844,
        39.160003662109378,
        39.17999267578125,
        39.19999694824219,
        39.220001220703128,
        39.24000549316406,
        39.25999450683594,
        39.279998779296878,
        39.30000305175781,
        39.32000732421875,
        39.339996337890628,
        39.36000061035156,
        39.3800048828125,
        39.399993896484378,
        39.41999816894531,
        39.44000244140625,
        39.46000671386719,
        39.47999572753906,
        39.5,
        39.52000427246094,
        39.53999328613281,
        39.55999755859375,
        39.58000183105469,
        39.600006103515628,
        39.6199951171875,
        39.63999938964844,
        39.660003662109378,
        39.67999267578125,
        39.69999694824219,
        39.720001220703128,
        39.74000549316406,
        39.75999450683594,
        39.779998779296878,
        39.80000305175781,
        39.82000732421875,
        39.839996337890628,
        39.86000061035156,
        39.8800048828125,
        39.899993896484378,
        39.91999816894531,
        39.94000244140625,
        39.96000671386719,
        39.97999572753906,
        40.0,
        40.02000427246094,
        40.03999328613281,
        40.05999755859375,
        40.08000183105469,
        40.100006103515628,
        40.1199951171875,
        40.13999938964844,
        40.160003662109378,
        40.17999267578125,
        40.19999694824219,
        40.220001220703128,
        40.24000549316406,
        40.25999450683594,
        40.279998779296878,
        40.30000305175781,
        40.32000732421875,
        40.339996337890628,
        40.36000061035156,
        40.3800048828125,
        40.399993896484378,
        40.41999816894531,
        40.44000244140625,
        40.46000671386719,
        40.47999572753906,
        40.5,
        40.52000427246094,
        40.53999328613281,
        40.55999755859375,
        40.58000183105469,
        40.600006103515628,
        40.6199951171875,
        40.63999938964844,
        40.660003662109378,
        40.67999267578125,
        40.69999694824219,
        40.720001220703128,
        40.74000549316406,
        40.75999450683594,
        40.779998779296878,
        40.80000305175781,
        40.82000732421875,
        40.839996337890628,
        40.86000061035156,
        40.8800048828125,
        40.899993896484378,
        40.91999816894531,
        40.94000244140625,
        40.96000671386719,
        40.97999572753906,
        41.0,
        41.02000427246094,
        41.03999328613281,
        41.05999755859375,
        41.08000183105469,
        41.100006103515628,
        41.1199951171875,
        41.13999938964844,
        41.160003662109378,
        41.17999267578125,
        41.19999694824219,
        41.220001220703128,
        41.24000549316406,
        41.25999450683594,
        41.279998779296878,
        41.30000305175781,
        41.32000732421875,
        41.339996337890628,
        41.36000061035156,
        41.3800048828125,
        41.399993896484378,
        41.41999816894531,
        41.44000244140625,
        41.46000671386719,
        41.47999572753906,
        41.5,
        41.52000427246094,
        41.53999328613281,
        41.55999755859375,
        41.58000183105469,
        41.600006103515628,
        41.6199951171875,
        41.63999938964844,
        41.660003662109378,
        41.67999267578125,
        41.69999694824219,
        41.720001220703128,
        41.74000549316406,
        41.75999450683594,
        41.779998779296878,
        41.80000305175781,
        41.82000732421875,
        41.839996337890628,
        41.86000061035156,
        41.8800048828125,
        41.899993896484378,
        41.91999816894531,
        41.94000244140625,
        41.96000671386719,
        41.97999572753906,
        42.0,
        42.02000427246094,
        42.03999328613281,
        42.05999755859375,
        42.08000183105469,
        42.100006103515628,
        42.1199951171875,
        42.13999938964844,
        42.160003662109378,
        42.17999267578125,
        42.19999694824219,
        42.220001220703128,
        42.24000549316406,
        42.25999450683594,
        42.279998779296878,
        42.30000305175781,
        42.32000732421875,
        42.339996337890628,
        42.36000061035156,
        42.3800048828125,
        42.399993896484378,
        42.41999816894531,
        42.44000244140625,
        42.46000671386719,
        42.47999572753906,
        42.5,
        42.52000427246094,
        42.53999328613281,
        42.55999755859375,
        42.58000183105469,
        42.600006103515628,
        42.6199951171875,
        42.63999938964844,
        42.660003662109378,
        42.67999267578125,
        42.69999694824219,
        42.720001220703128,
        42.74000549316406,
        42.75999450683594,
        42.779998779296878,
        42.80000305175781,
        42.82000732421875,
        42.839996337890628,
        42.86000061035156,
        42.8800048828125,
        42.899993896484378,
        42.91999816894531,
        42.94000244140625,
        42.96000671386719,
        42.97999572753906,
        43.0,
        43.02000427246094,
        43.03999328613281,
        43.05999755859375,
        43.08000183105469,
        43.100006103515628,
        43.1199951171875,
        43.13999938964844,
        43.160003662109378,
        43.17999267578125,
        43.19999694824219,
        43.220001220703128,
        43.24000549316406,
        43.25999450683594,
        43.279998779296878,
        43.30000305175781,
        43.32000732421875,
        43.339996337890628,
        43.36000061035156,
        43.3800048828125,
        43.399993896484378,
        43.41999816894531,
        43.44000244140625,
        43.46000671386719,
        43.47999572753906,
        43.5,
        43.52000427246094,
        43.53999328613281,
        43.55999755859375,
        43.58000183105469,
        43.600006103515628,
        43.6199951171875,
        43.63999938964844,
        43.660003662109378,
        43.67999267578125,
        43.69999694824219,
        43.720001220703128,
        43.74000549316406,
        43.75999450683594,
        43.779998779296878,
        43.80000305175781,
        43.82000732421875,
        43.839996337890628,
        43.86000061035156,
        43.8800048828125,
        43.899993896484378,
        43.91999816894531,
        43.94000244140625,
        43.96000671386719,
        43.97999572753906,
        44.0,
        44.02000427246094,
        44.03999328613281,
        44.05999755859375,
        44.08000183105469,
        44.100006103515628,
        44.1199951171875,
        44.13999938964844,
        44.160003662109378,
        44.17999267578125,
        44.19999694824219,
        44.220001220703128,
        44.24000549316406,
        44.25999450683594,
        44.279998779296878,
        44.30000305175781,
        44.32000732421875,
        44.339996337890628,
        44.36000061035156,
        44.3800048828125,
        44.399993896484378,
        44.41999816894531,
        44.44000244140625,
        44.46000671386719,
        44.47999572753906,
        44.5,
        44.52000427246094,
        44.53999328613281,
        44.55999755859375,
        44.58000183105469,
        44.600006103515628,
        44.6199951171875,
        44.63999938964844,
        44.660003662109378,
        44.67999267578125,
        44.69999694824219,
        44.720001220703128,
        44.74000549316406,
        44.75999450683594,
        44.779998779296878,
        44.80000305175781,
        44.82000732421875,
        44.839996337890628,
        44.86000061035156,
        44.8800048828125,
        44.899993896484378,
        44.91999816894531,
        44.94000244140625,
        44.96000671386719,
        44.97999572753906,
        45.0,
        45.02000427246094,
        45.03999328613281,
        45.05999755859375,
        45.08000183105469,
        45.100006103515628,
        45.1199951171875,
        45.13999938964844,
        45.160003662109378,
        45.17999267578125,
        45.19999694824219,
        45.220001220703128,
        45.24000549316406,
        45.25999450683594,
        45.279998779296878,
        45.30000305175781,
        45.32000732421875,
        45.339996337890628,
        45.36000061035156,
        45.3800048828125,
        45.399993896484378,
        45.41999816894531,
        45.44000244140625,
        45.46000671386719,
        45.47999572753906,
        45.5,
        45.52000427246094,
        45.53999328613281,
        45.55999755859375,
        45.58000183105469,
        45.600006103515628,
        45.6199951171875,
        45.63999938964844,
        45.660003662109378,
        45.67999267578125,
        45.69999694824219,
        45.720001220703128,
        45.74000549316406,
        45.75999450683594,
        45.779998779296878,
        45.80000305175781,
        45.82000732421875,
        45.839996337890628,
        45.86000061035156,
        45.8800048828125,
        45.899993896484378,
        45.91999816894531,
        45.94000244140625,
        45.96000671386719,
        45.97999572753906,
        46.0,
        46.02000427246094,
        46.03999328613281,
        46.05999755859375,
        46.08000183105469,
        46.100006103515628,
        46.1199951171875,
        46.13999938964844,
        46.160003662109378,
        46.17999267578125,
        46.19999694824219,
        46.220001220703128,
        46.24000549316406,
        46.25999450683594,
        46.279998779296878,
        46.30000305175781,
        46.32000732421875,
        46.339996337890628,
        46.36000061035156,
        46.3800048828125,
        46.399993896484378,
        46.41999816894531,
        46.44000244140625,
        46.46000671386719,
        46.47999572753906,
        46.5,
        46.52000427246094,
        46.53999328613281,
        46.55999755859375,
        46.58000183105469,
        46.600006103515628,
        46.6199951171875,
        46.63999938964844,
        46.660003662109378,
        46.67999267578125,
        46.69999694824219,
        46.720001220703128,
        46.74000549316406,
        46.75999450683594,
        46.779998779296878,
        46.80000305175781,
        46.82000732421875,
        46.839996337890628,
        46.86000061035156,
        46.8800048828125,
        46.899993896484378,
        46.91999816894531,
        46.94000244140625,
        46.96000671386719,
        46.97999572753906,
        47.0,
        47.02000427246094,
        47.03999328613281,
        47.05999755859375,
        47.08000183105469,
        47.100006103515628,
        47.1199951171875,
        47.13999938964844,
        47.160003662109378,
        47.17999267578125,
        47.19999694824219,
        47.220001220703128,
        47.24000549316406,
        47.25999450683594,
        47.279998779296878,
        47.30000305175781,
        47.32000732421875,
        47.339996337890628,
        47.36000061035156,
        47.3800048828125,
        47.399993896484378,
        47.41999816894531,
        47.44000244140625,
        47.46000671386719,
        47.47999572753906,
        47.5,
        47.52000427246094,
        47.53999328613281,
        47.55999755859375,
        47.58000183105469,
        47.600006103515628,
        47.6199951171875,
        47.63999938964844,
        47.660003662109378,
        47.67999267578125,
        47.69999694824219,
        47.720001220703128,
        47.74000549316406,
        47.75999450683594,
        47.779998779296878,
        47.80000305175781,
        47.82000732421875,
        47.839996337890628,
        47.86000061035156,
        47.8800048828125,
        47.899993896484378,
        47.91999816894531,
        47.94000244140625,
        47.96000671386719,
        47.97999572753906,
        48.0,
        48.02000427246094,
        48.03999328613281,
        48.05999755859375,
        48.08000183105469,
        48.100006103515628,
        48.1199951171875,
        48.13999938964844,
        48.160003662109378,
        48.17999267578125,
        48.19999694824219,
        48.220001220703128,
        48.24000549316406,
        48.25999450683594,
        48.279998779296878,
        48.30000305175781,
        48.32000732421875,
        48.339996337890628,
        48.36000061035156,
        48.3800048828125,
        48.399993896484378,
        48.41999816894531,
        48.44000244140625,
        48.46000671386719,
        48.47999572753906,
        48.5,
        48.52000427246094,
        48.53999328613281,
        48.55999755859375,
        48.58000183105469,
        48.600006103515628,
        48.6199951171875,
        48.63999938964844,
        48.660003662109378,
        48.67999267578125,
        48.69999694824219,
        48.720001220703128,
        48.74000549316406,
        48.75999450683594,
        48.779998779296878,
        48.80000305175781,
        48.82000732421875,
        48.839996337890628,
        48.86000061035156,
        48.8800048828125,
        48.899993896484378,
        48.91999816894531,
        48.94000244140625,
        48.96000671386719,
        48.97999572753906,
        49.0,
        49.02000427246094,
        49.03999328613281,
        49.05999755859375,
        49.08000183105469,
        49.100006103515628,
        49.1199951171875,
        49.13999938964844,
        49.160003662109378,
        49.17999267578125,
        49.19999694824219,
        49.220001220703128,
        49.24000549316406,
        49.25999450683594,
        49.279998779296878,
        49.30000305175781,
        49.32000732421875,
        49.339996337890628,
        49.36000061035156,
        49.3800048828125,
        49.399993896484378,
        49.41999816894531,
        49.44000244140625,
        49.46000671386719,
        49.47999572753906,
        49.5,
        49.52000427246094,
        49.53999328613281,
        49.55999755859375,
        49.58000183105469,
        49.600006103515628,
        49.6199951171875,
        49.63999938964844,
        49.660003662109378,
        49.67999267578125,
        49.69999694824219,
        49.720001220703128,
        49.74000549316406,
        49.75999450683594,
        49.779998779296878,
        49.80000305175781,
        49.82000732421875,
        49.839996337890628,
        49.86000061035156,
        49.8800048828125,
        49.899993896484378,
        49.91999816894531,
        49.94000244140625,
        49.96000671386719,
        49.97999572753906,
        50.0,
        50.02000427246094,
        50.03999328613281,
        50.05999755859375,
        50.08000183105469,
        50.100006103515628,
        50.1199951171875,
        50.13999938964844,
        50.160003662109378,
        50.17999267578125,
        50.19999694824219,
        50.220001220703128,
        50.24000549316406,
        50.25999450683594,
        50.279998779296878,
        50.30000305175781,
        50.31999206542969,
        50.339996337890628,
        50.36000061035156,
        50.3800048828125,
        50.399993896484378,
        50.41999816894531,
        50.44000244140625,
        50.46000671386719,
        50.47999572753906,
        50.5,
        50.52000427246094,
        50.53999328613281,
        50.55999755859375,
        50.58000183105469,
        50.600006103515628,
        50.6199951171875,
        50.63999938964844,
        50.660003662109378,
        50.67999267578125,
        50.69999694824219,
        50.720001220703128,
        50.74000549316406,
        50.75999450683594,
        50.779998779296878,
        50.80000305175781,
        50.81999206542969,
        50.839996337890628,
        50.86000061035156,
        50.8800048828125,
        50.899993896484378,
        50.91999816894531,
        50.94000244140625,
        50.96000671386719,
        50.97999572753906,
        51.0,
        51.02000427246094,
        51.03999328613281,
        51.05999755859375,
        51.08000183105469,
        51.100006103515628,
        51.1199951171875,
        51.13999938964844,
        51.160003662109378,
        51.17999267578125,
        51.19999694824219,
        51.220001220703128,
        51.24000549316406,
        51.25999450683594,
        51.279998779296878,
        51.30000305175781,
        51.31999206542969,
        51.339996337890628,
        51.36000061035156,
        51.3800048828125,
        51.399993896484378,
        51.41999816894531,
        51.44000244140625,
        51.46000671386719,
        51.47999572753906,
        51.5,
        51.52000427246094,
        51.53999328613281,
        51.55999755859375,
        51.58000183105469,
        51.600006103515628,
        51.6199951171875,
        51.63999938964844,
        51.660003662109378,
        51.67999267578125,
        51.69999694824219,
        51.720001220703128,
        51.74000549316406,
        51.75999450683594,
        51.779998779296878,
        51.80000305175781,
        51.81999206542969,
        51.839996337890628,
        51.86000061035156,
        51.8800048828125,
        51.899993896484378,
        51.91999816894531,
        51.94000244140625,
        51.96000671386719,
        51.97999572753906,
        52.0,
        52.02000427246094,
        52.03999328613281,
        52.05999755859375,
        52.08000183105469,
        52.100006103515628,
        52.1199951171875,
        52.13999938964844,
        52.160003662109378,
        52.17999267578125,
        52.19999694824219,
        52.220001220703128,
        52.24000549316406,
        52.25999450683594,
        52.279998779296878,
        52.30000305175781,
        52.31999206542969,
        52.339996337890628,
        52.36000061035156,
        52.3800048828125,
        52.399993896484378,
        52.41999816894531,
        52.44000244140625,
        52.46000671386719,
        52.47999572753906,
        52.5,
        52.52000427246094,
        52.53999328613281,
        52.55999755859375,
        52.58000183105469,
        52.600006103515628,
        52.6199951171875,
        52.63999938964844,
        52.660003662109378,
        52.67999267578125,
        52.69999694824219,
        52.720001220703128,
        52.74000549316406,
        52.75999450683594,
        52.779998779296878,
        52.80000305175781,
        52.81999206542969,
        52.839996337890628,
        52.86000061035156,
        52.8800048828125,
        52.899993896484378,
        52.91999816894531,
        52.94000244140625,
        52.96000671386719,
        52.97999572753906,
        53.0,
        53.02000427246094,
        53.03999328613281,
        53.05999755859375,
        53.08000183105469,
        53.100006103515628,
        53.1199951171875,
        53.13999938964844,
        53.160003662109378,
        53.17999267578125,
        53.19999694824219,
        53.220001220703128,
        53.24000549316406,
        53.25999450683594,
        53.279998779296878,
        53.30000305175781,
        53.31999206542969,
        53.339996337890628,
        53.36000061035156,
        53.3800048828125,
        53.399993896484378,
        53.41999816894531,
        53.44000244140625,
        53.46000671386719,
        53.47999572753906,
        53.5,
        53.52000427246094,
        53.53999328613281,
        53.55999755859375,
        53.58000183105469,
        53.600006103515628,
        53.6199951171875,
        53.63999938964844,
        53.660003662109378,
        53.67999267578125,
        53.69999694824219,
        53.720001220703128,
        53.74000549316406,
        53.75999450683594,
        53.779998779296878,
        53.80000305175781,
        53.81999206542969,
        53.839996337890628,
        53.86000061035156,
        53.8800048828125,
        53.899993896484378,
        53.91999816894531,
        53.94000244140625,
        53.96000671386719,
        53.97999572753906,
        54.0,
        54.02000427246094,
        54.03999328613281,
        54.05999755859375,
        54.08000183105469,
        54.100006103515628,
        54.1199951171875,
        54.13999938964844,
        54.160003662109378,
        54.17999267578125,
        54.19999694824219,
        54.220001220703128,
        54.24000549316406,
        54.25999450683594,
        54.279998779296878,
        54.30000305175781,
        54.31999206542969,
        54.339996337890628,
        54.36000061035156,
        54.3800048828125,
        54.399993896484378,
        54.41999816894531,
        54.44000244140625,
        54.46000671386719,
        54.47999572753906,
        54.5,
        54.52000427246094,
        54.53999328613281,
        54.55999755859375,
        54.58000183105469,
        54.600006103515628,
        54.6199951171875,
        54.63999938964844,
        54.660003662109378,
        54.67999267578125,
        54.69999694824219,
        54.720001220703128,
        54.74000549316406,
        54.75999450683594,
        54.779998779296878,
        54.80000305175781,
        54.81999206542969,
        54.839996337890628,
        54.86000061035156,
        54.8800048828125,
        54.899993896484378,
        54.91999816894531,
        54.94000244140625,
        54.96000671386719,
        54.97999572753906,
        55.0,
        55.02000427246094,
        55.03999328613281,
        55.05999755859375,
        55.08000183105469,
        55.100006103515628,
        55.1199951171875,
        55.13999938964844,
        55.160003662109378,
        55.17999267578125,
        55.19999694824219,
        55.220001220703128,
        55.24000549316406,
        55.25999450683594,
        55.279998779296878,
        55.30000305175781,
        55.31999206542969,
        55.339996337890628,
        55.36000061035156,
        55.3800048828125,
        55.399993896484378,
        55.41999816894531,
        55.44000244140625,
        55.46000671386719,
        55.47999572753906,
        55.5,
        55.52000427246094,
        55.53999328613281,
        55.55999755859375,
        55.58000183105469,
        55.600006103515628,
        55.6199951171875,
        55.63999938964844,
        55.660003662109378,
        55.67999267578125,
        55.69999694824219,
        55.720001220703128,
        55.74000549316406,
        55.75999450683594,
        55.779998779296878,
        55.80000305175781,
        55.81999206542969,
        55.839996337890628,
        55.86000061035156,
        55.8800048828125,
        55.899993896484378,
        55.91999816894531,
        55.94000244140625,
        55.96000671386719,
        55.97999572753906,
        56.0,
        56.02000427246094,
        56.03999328613281,
        56.05999755859375,
        56.08000183105469,
        56.100006103515628,
        56.1199951171875,
        56.13999938964844,
        56.160003662109378,
        56.17999267578125,
        56.19999694824219,
        56.220001220703128,
        56.24000549316406,
        56.25999450683594,
        56.279998779296878,
        56.30000305175781,
        56.31999206542969,
        56.339996337890628,
        56.36000061035156,
        56.3800048828125,
        56.399993896484378,
        56.41999816894531,
        56.44000244140625,
        56.46000671386719,
        56.47999572753906,
        56.5,
        56.52000427246094,
        56.53999328613281,
        56.55999755859375,
        56.58000183105469,
        56.600006103515628,
        56.6199951171875,
        56.63999938964844,
        56.660003662109378,
        56.67999267578125,
        56.69999694824219,
        56.720001220703128,
        56.74000549316406,
        56.75999450683594,
        56.779998779296878,
        56.80000305175781,
        56.81999206542969,
        56.839996337890628,
        56.86000061035156,
        56.8800048828125,
        56.899993896484378,
        56.91999816894531,
        56.94000244140625,
        56.96000671386719,
        56.97999572753906,
        57.0,
        57.02000427246094,
        57.03999328613281,
        57.05999755859375,
        57.08000183105469,
        57.100006103515628,
        57.1199951171875,
        57.13999938964844,
        57.160003662109378,
        57.17999267578125,
        57.19999694824219,
        57.220001220703128,
        57.24000549316406,
        57.25999450683594,
        57.279998779296878,
        57.30000305175781,
        57.31999206542969,
        57.339996337890628,
        57.36000061035156,
        57.3800048828125,
        57.399993896484378,
        57.41999816894531,
        57.44000244140625,
        57.46000671386719,
        57.47999572753906,
        57.5,
        57.52000427246094,
        57.53999328613281,
        57.55999755859375,
        57.58000183105469,
        57.600006103515628,
        57.6199951171875,
        57.63999938964844,
        57.660003662109378,
        57.67999267578125,
        57.69999694824219,
        57.720001220703128,
        57.74000549316406,
        57.75999450683594,
        57.779998779296878,
        57.80000305175781,
        57.81999206542969,
        57.839996337890628,
        57.86000061035156,
        57.8800048828125,
        57.899993896484378,
        57.91999816894531,
        57.94000244140625,
        57.96000671386719,
        57.97999572753906,
        58.0,
        58.02000427246094,
        58.03999328613281,
        58.05999755859375,
        58.08000183105469,
        58.100006103515628,
        58.1199951171875,
        58.13999938964844,
        58.160003662109378,
        58.17999267578125,
        58.19999694824219,
        58.220001220703128,
        58.24000549316406,
        58.25999450683594,
        58.279998779296878,
        58.30000305175781,
        58.31999206542969,
        58.339996337890628,
        58.36000061035156,
        58.3800048828125,
        58.399993896484378,
        58.41999816894531,
        58.44000244140625,
        58.46000671386719,
        58.47999572753906,
        58.5,
        58.52000427246094,
        58.53999328613281,
        58.55999755859375,
        58.58000183105469,
        58.600006103515628,
        58.6199951171875,
        58.63999938964844,
        58.660003662109378,
        58.67999267578125,
        58.69999694824219,
        58.720001220703128,
        58.74000549316406,
        58.75999450683594,
        58.779998779296878,
        58.80000305175781,
        58.81999206542969,
        58.839996337890628,
        58.86000061035156,
        58.8800048828125,
        58.899993896484378,
        58.91999816894531,
        58.94000244140625,
        58.96000671386719,
        58.97999572753906,
        59.0,
        59.02000427246094,
        59.03999328613281,
        59.05999755859375,
        59.08000183105469,
        59.100006103515628,
        59.1199951171875,
        59.13999938964844,
        59.160003662109378,
        59.17999267578125,
        59.19999694824219,
        59.220001220703128,
        59.24000549316406,
        59.25999450683594,
        59.279998779296878,
        59.30000305175781,
        59.31999206542969,
        59.339996337890628,
        59.36000061035156,
        59.3800048828125,
        59.399993896484378,
        59.41999816894531,
        59.44000244140625,
        59.46000671386719,
        59.47999572753906,
        59.5,
        59.52000427246094,
        59.53999328613281,
        59.55999755859375,
        59.58000183105469,
        59.600006103515628,
        59.6199951171875,
        59.63999938964844,
        59.660003662109378,
        59.67999267578125,
        59.69999694824219,
        59.720001220703128,
        59.74000549316406,
        59.75999450683594,
        59.779998779296878,
        59.80000305175781,
        59.81999206542969,
        59.839996337890628,
        59.86000061035156,
        59.8800048828125,
        59.899993896484378,
        59.91999816894531,
        59.94000244140625,
        59.96000671386719,
        59.97999572753906
    ],
    "rightHandPositions": [
        "(0.351066, 1.235133, 0.073507)",
        "(0.351210, 1.235221, 0.073415)",
        "(0.351310, 1.235289, 0.073323)",
        "(0.351404, 1.235391, 0.073279)",
        "(0.351448, 1.235459, 0.073277)",
        "(0.351480, 1.235503, 0.073280)",
        "(0.351560, 1.235579, 0.073271)",
        "(0.351640, 1.235646, 0.073254)",
        "(0.351717, 1.235690, 0.073233)",
        "(0.351801, 1.235705, 0.073239)",
        "(0.351859, 1.235694, 0.073260)",
        "(0.351995, 1.235690, 0.073236)",
        "(0.352038, 1.235591, 0.073200)",
        "(0.352136, 1.235602, 0.073132)",
        "(0.352215, 1.235620, 0.073076)",
        "(0.352272, 1.235654, 0.073023)",
        "(0.352374, 1.235783, 0.072932)",
        "(0.352446, 1.235992, 0.072818)",
        "(0.352495, 1.236226, 0.072650)",
        "(0.352570, 1.236556, 0.072485)",
        "(0.352646, 1.236826, 0.072353)",
        "(0.352690, 1.237213, 0.072081)",
        "(0.352617, 1.237566, 0.071779)",
        "(0.352522, 1.238016, 0.071534)",
        "(0.352318, 1.238362, 0.071242)",
        "(0.352149, 1.238618, 0.071031)",
        "(0.351923, 1.239102, 0.070696)",
        "(0.351761, 1.239594, 0.070374)",
        "(0.351618, 1.240125, 0.070045)",
        "(0.351554, 1.240680, 0.069723)",
        "(0.351503, 1.240978, 0.069556)",
        "(0.351419, 1.241649, 0.069158)",
        "(0.351408, 1.242392, 0.068845)",
        "(0.351319, 1.243202, 0.068625)",
        "(0.351101, 1.244082, 0.068377)",
        "(0.350933, 1.244487, 0.068218)",
        "(0.350597, 1.245435, 0.067921)",
        "(0.350221, 1.246599, 0.067747)",
        "(0.349675, 1.247864, 0.067513)",
        "(0.349011, 1.249411, 0.067067)",
        "(0.348684, 1.250396, 0.066846)",
        "(0.348052, 1.252654, 0.066525)",
        "(0.347436, 1.255094, 0.066239)",
        "(0.346676, 1.257324, 0.065894)",
        "(0.345966, 1.259388, 0.065448)",
        "(0.345622, 1.260384, 0.065237)",
        "(0.344946, 1.262326, 0.064893)",
        "(0.344406, 1.264161, 0.064529)",
        "(0.343889, 1.265657, 0.064159)",
        "(0.343273, 1.267025, 0.063799)",
        "(0.343020, 1.267708, 0.063533)",
        "(0.342618, 1.269106, 0.062894)",
        "(0.342477, 1.270616, 0.062257)",
        "(0.342334, 1.272293, 0.061667)",
        "(0.341958, 1.274042, 0.061092)",
        "(0.341704, 1.274980, 0.060881)",
        "(0.341231, 1.276908, 0.060504)",
        "(0.340706, 1.278923, 0.060091)",
        "(0.340222, 1.281042, 0.059524)",
        "(0.339718, 1.283200, 0.058835)",
        "(0.339408, 1.284331, 0.058523)",
        "(0.338796, 1.286773, 0.057938)",
        "(0.338062, 1.289470, 0.057331)",
        "(0.337305, 1.292297, 0.056659)",
        "(0.336614, 1.295148, 0.056037)",
        "(0.336235, 1.296499, 0.055726)",
        "(0.335436, 1.299000, 0.055139)",
        "(0.334615, 1.301197, 0.054509)",
        "(0.334033, 1.303144, 0.053680)",
        "(0.333573, 1.304872, 0.052771)",
        "(0.333398, 1.305642, 0.052316)",
        "(0.332984, 1.307009, 0.051393)",
        "(0.332390, 1.308276, 0.050443)",
        "(0.331949, 1.309514, 0.049368)",
        "(0.331631, 1.310789, 0.048402)",
        "(0.331547, 1.311595, 0.048067)",
        "(0.331316, 1.313331, 0.047583)",
        "(0.330820, 1.315060, 0.047098)",
        "(0.330077, 1.316824, 0.046757)",
        "(0.329143, 1.318726, 0.046566)",
        "(0.328788, 1.319730, 0.046492)",
        "(0.328124, 1.321774, 0.046416)",
        "(0.327331, 1.323821, 0.046299)",
        "(0.326402, 1.325889, 0.046079)",
        "(0.325343, 1.327891, 0.045794)",
        "(0.324917, 1.328912, 0.045632)",
        "(0.323980, 1.330904, 0.045292)",
        "(0.322935, 1.332907, 0.044901)",
        "(0.321741, 1.334775, 0.044435)",
        "(0.320110, 1.336237, 0.043879)",
        "(0.319368, 1.336951, 0.043585)",
        "(0.318241, 1.338637, 0.043196)",
        "(0.317264, 1.340546, 0.042930)",
        "(0.316286, 1.342291, 0.042629)",
        "(0.315301, 1.343820, 0.042456)",
        "(0.314797, 1.344570, 0.042399)",
        "(0.313579, 1.345891, 0.042338)",
        "(0.312601, 1.347141, 0.042186)",
        "(0.312011, 1.348560, 0.042109)",
        "(0.311527, 1.349995, 0.041983)",
        "(0.311212, 1.350628, 0.041901)",
        "(0.310373, 1.351925, 0.041883)",
        "(0.309581, 1.353590, 0.042242)",
        "(0.308888, 1.355432, 0.042760)",
        "(0.307921, 1.357285, 0.043380)",
        "(0.307363, 1.358139, 0.043670)",
        "(0.306414, 1.360065, 0.044282)",
        "(0.305628, 1.362423, 0.045208)",
        "(0.304888, 1.365014, 0.046224)",
        "(0.304265, 1.367800, 0.047200)",
        "(0.303891, 1.369287, 0.047847)",
        "(0.303095, 1.372503, 0.049343)",
        "(0.302520, 1.375967, 0.051011)",
        "(0.302178, 1.379525, 0.052726)",
        "(0.302018, 1.383258, 0.054707)",
        "(0.301957, 1.385139, 0.055822)",
        "(0.301947, 1.388756, 0.058115)",
        "(0.301682, 1.392131, 0.060797)",
        "(0.301249, 1.395280, 0.063747)",
        "(0.300809, 1.398000, 0.066811)",
        "(0.300590, 1.399167, 0.068386)",
        "(0.300139, 1.401263, 0.071580)",
        "(0.299635, 1.402941, 0.074880)",
        "(0.299060, 1.404279, 0.078156)",
        "(0.298546, 1.405239, 0.081338)",
        "(0.298179, 1.405630, 0.082980)",
        "(0.297448, 1.406339, 0.086356)",
        "(0.296877, 1.406876, 0.089574)",
        "(0.296428, 1.407340, 0.092553)",
        "(0.296024, 1.407851, 0.095401)",
        "(0.295829, 1.408176, 0.096898)",
        "(0.295331, 1.409057, 0.100249)",
        "(0.294716, 1.409958, 0.103796)",
        "(0.294058, 1.410807, 0.107207)",
        "(0.293567, 1.411741, 0.110696)",
        "(0.293426, 1.412323, 0.112521)",
        "(0.293207, 1.413429, 0.116417)",
        "(0.292869, 1.414159, 0.120383)",
        "(0.292391, 1.414541, 0.124354)",
        "(0.292005, 1.414820, 0.128571)",
        "(0.291974, 1.414912, 0.130727)",
        "(0.291962, 1.414831, 0.134997)",
        "(0.291991, 1.414281, 0.139234)",
        "(0.291898, 1.413371, 0.143648)",
        "(0.291960, 1.412067, 0.148116)",
        "(0.292159, 1.411205, 0.150308)",
        "(0.292581, 1.408882, 0.154679)",
        "(0.292636, 1.405856, 0.159326)",
        "(0.292514, 1.402474, 0.164184)",
        "(0.292683, 1.398726, 0.168865)",
        "(0.292869, 1.396583, 0.171105)",
        "(0.293239, 1.391636, 0.175599)",
        "(0.293402, 1.385538, 0.179847)",
        "(0.293416, 1.378416, 0.183620)",
        "(0.293654, 1.370491, 0.186936)",
        "(0.293832, 1.366125, 0.188364)",
        "(0.294390, 1.356814, 0.190777)",
        "(0.294804, 1.346611, 0.192579)",
        "(0.294785, 1.335666, 0.193952)",
        "(0.294994, 1.324723, 0.194940)",
        "(0.295408, 1.319511, 0.195232)",
        "(0.296682, 1.309702, 0.195438)",
        "(0.298159, 1.300334, 0.194752)",
        "(0.299080, 1.291010, 0.193747)",
        "(0.299996, 1.282951, 0.192542)",
        "(0.300667, 1.279425, 0.191748)",
        "(0.302034, 1.272713, 0.189640)",
        "(0.303435, 1.266702, 0.187375)",
        "(0.304578, 1.261219, 0.185060)",
        "(0.305562, 1.256406, 0.182408)",
        "(0.306059, 1.254331, 0.180974)",
        "(0.307017, 1.250697, 0.178005)",
        "(0.308074, 1.247603, 0.174754)",
        "(0.308895, 1.244607, 0.171316)",
        "(0.309358, 1.241813, 0.167929)",
        "(0.309528, 1.240582, 0.166275)",
        "(0.309817, 1.238346, 0.162997)",
        "(0.309923, 1.236076, 0.159412)",
        "(0.309641, 1.233527, 0.155615)",
        "(0.309292, 1.231040, 0.151454)",
        "(0.309164, 1.229929, 0.149211)",
        "(0.309082, 1.227964, 0.144602)",
        "(0.308884, 1.226144, 0.139924)",
        "(0.308692, 1.224402, 0.135099)",
        "(0.308464, 1.222615, 0.130054)",
        "(0.308249, 1.221723, 0.127448)",
        "(0.307838, 1.220129, 0.122220)",
        "(0.307571, 1.218970, 0.116828)",
        "(0.307511, 1.218128, 0.111291)",
        "(0.307175, 1.217280, 0.105611)",
        "(0.306965, 1.216982, 0.102652)",
        "(0.306582, 1.216797, 0.096783)",
        "(0.306314, 1.217268, 0.091138)",
        "(0.306005, 1.218121, 0.085680)",
        "(0.305592, 1.219224, 0.080385)",
        "(0.305350, 1.219843, 0.077770)",
        "(0.304791, 1.221513, 0.072695)",
        "(0.304387, 1.223817, 0.067788)",
        "(0.304050, 1.226820, 0.062692)",
        "(0.303472, 1.230601, 0.057991)",
        "(0.303160, 1.232931, 0.055699)",
        "(0.302511, 1.238045, 0.050998)",
        "(0.301676, 1.243844, 0.046521)",
        "(0.300823, 1.250445, 0.042482)",
        "(0.299925, 1.257422, 0.038944)",
        "(0.299427, 1.260919, 0.037314)",
        "(0.298251, 1.267761, 0.034366)",
        "(0.296874, 1.274838, 0.032066)",
        "(0.295782, 1.282246, 0.030326)",
        "(0.294852, 1.289562, 0.029038)",
        "(0.294489, 1.293138, 0.028552)",
        "(0.293599, 1.299944, 0.027774)",
        "(0.292806, 1.306364, 0.027202)",
        "(0.292251, 1.312516, 0.026961)",
        "(0.291680, 1.318258, 0.027049)",
        "(0.291388, 1.321000, 0.027144)",
        "(0.290856, 1.326335, 0.027467)",
        "(0.290518, 1.331303, 0.027941)",
        "(0.290162, 1.335886, 0.028493)",
        "(0.289890, 1.340400, 0.029279)",
        "(0.289781, 1.342621, 0.029806)",
        "(0.289531, 1.346991, 0.031019)",
        "(0.289590, 1.351356, 0.032588)",
        "(0.289918, 1.355549, 0.034433)",
        "(0.290068, 1.358998, 0.036205)",
        "(0.289902, 1.360599, 0.037197)",
        "(0.289797, 1.363943, 0.039542)",
        "(0.290003, 1.367123, 0.042168)",
        "(0.289781, 1.369808, 0.045074)",
        "(0.289473, 1.372545, 0.048607)",
        "(0.289405, 1.373998, 0.050601)",
        "(0.289609, 1.376848, 0.054763)",
        "(0.289791, 1.379249, 0.059247)",
        "(0.289669, 1.381920, 0.064534)",
        "(0.290145, 1.385114, 0.070605)",
        "(0.290479, 1.386692, 0.073794)",
        "(0.291016, 1.389421, 0.080339)",
        "(0.291393, 1.392191, 0.087411)",
        "(0.292058, 1.394997, 0.094898)",
        "(0.292906, 1.397511, 0.102402)",
        "(0.293252, 1.398698, 0.106356)",
        "(0.293972, 1.400928, 0.114605)",
        "(0.294907, 1.402790, 0.123111)",
        "(0.296109, 1.404214, 0.131489)",
        "(0.297220, 1.405186, 0.139667)",
        "(0.297766, 1.405406, 0.143692)",
        "(0.298865, 1.405500, 0.151609)",
        "(0.300087, 1.404927, 0.159291)",
        "(0.301135, 1.403903, 0.166706)",
        "(0.302011, 1.402267, 0.173700)",
        "(0.302465, 1.401166, 0.176915)",
        "(0.303445, 1.398506, 0.183048)",
        "(0.304406, 1.395348, 0.188705)",
        "(0.305250, 1.391844, 0.193612)",
        "(0.305820, 1.387972, 0.197688)",
        "(0.306186, 1.385933, 0.199352)",
        "(0.307106, 1.381676, 0.202272)",
        "(0.307987, 1.376860, 0.204439)",
        "(0.308523, 1.371927, 0.206017)",
        "(0.308691, 1.366908, 0.207105)",
        "(0.308905, 1.364381, 0.207250)",
        "(0.309489, 1.359075, 0.206855)",
        "(0.309875, 1.353603, 0.205904)",
        "(0.310148, 1.347819, 0.204499)",
        "(0.309999, 1.341456, 0.202691)",
        "(0.309978, 1.338120, 0.201594)",
        "(0.309844, 1.331486, 0.199558)",
        "(0.309833, 1.324998, 0.197780)",
        "(0.309856, 1.318514, 0.196040)",
        "(0.309619, 1.311971, 0.194160)",
        "(0.309538, 1.308820, 0.193136)",
        "(0.309667, 1.302933, 0.191035)",
        "(0.309760, 1.297135, 0.188761)",
        "(0.309540, 1.290959, 0.186238)",
        "(0.309097, 1.284514, 0.183538)",
        "(0.308930, 1.281435, 0.182159)",
        "(0.308807, 1.275589, 0.179223)",
        "(0.308820, 1.269953, 0.175957)",
        "(0.308577, 1.264438, 0.172880)",
        "(0.308144, 1.259259, 0.169826)",
        "(0.307982, 1.256988, 0.168233)",
        "(0.307763, 1.252887, 0.164864)",
        "(0.307590, 1.249174, 0.161173)",
        "(0.307100, 1.245382, 0.157306)",
        "(0.306456, 1.241973, 0.153288)",
        "(0.306327, 1.240692, 0.151237)",
        "(0.306166, 1.238568, 0.146977)",
        "(0.305891, 1.236688, 0.142513)",
        "(0.305460, 1.234967, 0.138131)",
        "(0.305052, 1.233570, 0.133704)",
        "(0.304866, 1.233180, 0.131508)",
        "(0.304478, 1.232888, 0.127309)",
        "(0.304107, 1.233078, 0.123194)",
        "(0.303703, 1.233484, 0.118990)",
        "(0.303361, 1.234184, 0.114637)",
        "(0.303148, 1.234603, 0.112429)",
        "(0.302661, 1.235684, 0.108136)",
        "(0.302324, 1.237319, 0.104055)",
        "(0.302081, 1.239291, 0.099938)",
        "(0.301780, 1.241230, 0.095744)",
        "(0.301586, 1.242275, 0.093730)",
        "(0.301201, 1.244439, 0.089766)",
        "(0.300712, 1.246602, 0.085752)",
        "(0.300213, 1.249008, 0.081824)",
        "(0.299709, 1.251813, 0.078245)",
        "(0.299409, 1.253349, 0.076615)",
        "(0.298839, 1.256503, 0.073240)",
        "(0.298097, 1.259686, 0.069861)",
        "(0.297480, 1.263337, 0.066818)",
        "(0.296924, 1.267340, 0.064068)",
        "(0.296642, 1.269400, 0.062713)",
        "(0.295989, 1.273477, 0.060087)",
        "(0.295339, 1.277647, 0.057601)",
        "(0.294749, 1.282128, 0.055470)",
        "(0.294295, 1.286735, 0.053610)",
        "(0.294043, 1.288998, 0.052775)",
        "(0.293406, 1.293548, 0.051370)",
        "(0.292756, 1.298125, 0.050269)",
        "(0.292345, 1.302834, 0.049198)",
        "(0.291944, 1.307560, 0.048382)",
        "(0.291811, 1.309982, 0.048033)",
        "(0.291607, 1.314880, 0.047465)",
        "(0.291503, 1.319763, 0.046905)",
        "(0.291550, 1.324811, 0.046652)",
        "(0.291649, 1.330047, 0.046895)",
        "(0.291638, 1.332624, 0.047129)",
        "(0.291496, 1.337468, 0.047619)",
        "(0.291268, 1.342138, 0.048415)",
        "(0.291015, 1.346862, 0.049740)",
        "(0.290675, 1.351461, 0.051463)",
        "(0.290496, 1.353630, 0.052400)",
        "(0.290158, 1.357866, 0.054516)",
        "(0.290038, 1.362024, 0.056894)",
        "(0.290130, 1.365901, 0.059404)",
        "(0.290090, 1.369386, 0.062119)",
        "(0.290067, 1.370945, 0.063597)",
        "(0.289900, 1.373750, 0.066797)",
        "(0.289753, 1.376201, 0.070283)",
        "(0.289651, 1.378322, 0.073932)",
        "(0.289451, 1.380006, 0.077854)",
        "(0.289247, 1.380651, 0.079914)",
        "(0.288659, 1.381635, 0.084129)",
        "(0.287824, 1.382298, 0.088573)",
        "(0.287146, 1.382974, 0.093382)",
        "(0.286805, 1.383633, 0.098347)",
        "(0.286606, 1.383884, 0.100792)",
        "(0.286216, 1.384246, 0.105862)",
        "(0.285903, 1.384566, 0.111315)",
        "(0.285619, 1.384512, 0.116798)",
        "(0.285453, 1.384252, 0.122075)",
        "(0.285372, 1.384017, 0.124720)",
        "(0.285186, 1.383439, 0.129945)",
        "(0.285004, 1.382514, 0.135084)",
        "(0.284777, 1.381199, 0.140043)",
        "(0.284573, 1.379531, 0.144969)",
        "(0.284492, 1.378546, 0.147354)",
        "(0.284537, 1.376397, 0.151866)",
        "(0.284798, 1.373927, 0.155970)",
        "(0.285218, 1.370990, 0.159651)",
        "(0.285659, 1.367542, 0.162998)",
        "(0.285827, 1.365569, 0.164562)",
        "(0.286337, 1.361319, 0.167466)",
        "(0.286755, 1.356568, 0.170131)",
        "(0.286976, 1.351414, 0.172616)",
        "(0.287359, 1.346049, 0.174717)",
        "(0.287633, 1.343264, 0.175554)",
        "(0.288316, 1.337640, 0.177107)",
        "(0.289018, 1.331954, 0.178539)",
        "(0.289679, 1.326178, 0.179745)",
        "(0.290198, 1.320339, 0.180837)",
        "(0.290524, 1.317549, 0.181261)",
        "(0.291339, 1.312172, 0.181828)",
        "(0.292025, 1.306668, 0.181994)",
        "(0.292701, 1.301060, 0.181700)",
        "(0.293003, 1.295482, 0.181229)",
        "(0.293203, 1.292800, 0.180833)",
        "(0.293553, 1.287368, 0.179815)",
        "(0.293791, 1.281911, 0.178445)",
        "(0.294167, 1.276612, 0.176758)",
        "(0.294366, 1.271482, 0.174740)",
        "(0.294462, 1.268964, 0.173528)",
        "(0.294532, 1.264035, 0.171017)",
        "(0.294706, 1.259542, 0.168519)",
        "(0.295030, 1.255485, 0.165779)",
        "(0.295167, 1.251404, 0.162709)",
        "(0.295224, 1.249388, 0.161037)",
        "(0.295360, 1.245669, 0.157780)",
        "(0.295464, 1.242449, 0.154585)",
        "(0.295673, 1.239603, 0.151200)",
        "(0.295590, 1.236817, 0.147598)",
        "(0.295405, 1.235510, 0.145725)",
        "(0.295151, 1.233236, 0.142047)",
        "(0.294955, 1.231484, 0.138398)",
        "(0.294595, 1.229996, 0.134630)",
        "(0.294106, 1.228800, 0.130590)",
        "(0.293857, 1.228364, 0.128513)",
        "(0.293326, 1.227875, 0.124467)",
        "(0.292650, 1.227874, 0.120616)",
        "(0.291715, 1.228037, 0.116619)",
        "(0.290715, 1.228592, 0.112629)",
        "(0.290216, 1.229104, 0.110679)",
        "(0.289152, 1.230274, 0.106820)",
        "(0.288052, 1.231716, 0.102773)",
        "(0.286857, 1.233513, 0.098711)",
        "(0.285697, 1.235664, 0.094719)",
        "(0.285165, 1.236874, 0.092759)",
        "(0.284150, 1.239514, 0.088864)",
        "(0.283196, 1.242186, 0.084764)",
        "(0.282003, 1.244823, 0.080793)",
        "(0.281028, 1.248031, 0.077288)",
        "(0.280639, 1.249902, 0.075702)",
        "(0.279712, 1.253393, 0.072418)",
        "(0.278849, 1.256941, 0.069224)",
        "(0.278058, 1.260717, 0.066374)",
        "(0.277238, 1.264599, 0.063968)",
        "(0.276746, 1.266513, 0.062849)",
        "(0.275887, 1.270477, 0.060784)",
        "(0.275093, 1.274568, 0.058932)",
        "(0.274483, 1.278799, 0.057245)",
        "(0.273835, 1.283114, 0.055815)",
        "(0.273445, 1.285261, 0.055164)",
        "(0.272631, 1.289576, 0.053913)",
        "(0.272020, 1.294028, 0.052793)",
        "(0.271832, 1.298972, 0.052038)",
        "(0.271726, 1.304128, 0.051625)",
        "(0.271628, 1.306713, 0.051510)",
        "(0.271284, 1.311759, 0.051231)",
        "(0.270932, 1.316677, 0.051126)",
        "(0.270802, 1.321787, 0.051350)",
        "(0.270805, 1.326977, 0.051812)",
        "(0.270857, 1.329519, 0.052098)",
        "(0.271058, 1.334503, 0.052813)",
        "(0.271066, 1.339371, 0.053950)",
        "(0.271089, 1.344129, 0.055414)",
        "(0.271218, 1.348693, 0.057118)",
        "(0.271374, 1.350886, 0.058083)",
        "(0.271644, 1.355173, 0.060404)",
        "(0.271940, 1.359145, 0.063090)",
        "(0.272169, 1.362645, 0.065944)",
        "(0.272302, 1.365692, 0.069158)",
        "(0.272373, 1.367062, 0.070934)",
        "(0.272569, 1.369577, 0.074565)",
        "(0.272631, 1.371567, 0.078421)",
        "(0.272424, 1.373117, 0.082684)",
        "(0.272190, 1.374510, 0.087459)",
        "(0.272134, 1.375116, 0.089948)",
        "(0.271843, 1.376068, 0.095034)",
        "(0.271533, 1.376781, 0.100393)",
        "(0.271384, 1.377326, 0.105934)",
        "(0.271230, 1.377572, 0.111413)",
        "(0.271185, 1.377458, 0.114177)",
        "(0.271076, 1.377021, 0.119914)",
        "(0.271108, 1.376357, 0.125657)",
        "(0.271026, 1.375384, 0.131342)",
        "(0.270944, 1.373964, 0.136941)",
        "(0.270949, 1.373117, 0.139679)",
        "(0.271066, 1.371291, 0.145111)",
        "(0.271224, 1.369063, 0.150275)",
        "(0.271335, 1.366295, 0.155143)",
        "(0.271551, 1.363113, 0.159847)",
        "(0.271725, 1.361251, 0.162066)",
        "(0.272043, 1.357101, 0.166185)",
        "(0.272316, 1.352440, 0.169866)",
        "(0.272549, 1.347422, 0.173188)",
        "(0.272623, 1.341973, 0.176070)",
        "(0.272583, 1.339038, 0.177210)",
        "(0.272687, 1.332986, 0.178917)",
        "(0.272760, 1.326750, 0.180200)",
        "(0.272826, 1.320336, 0.181146)",
        "(0.272950, 1.313676, 0.181552)",
        "(0.272908, 1.310219, 0.181648)",
        "(0.273082, 1.303360, 0.181676)",
        "(0.273318, 1.296514, 0.181457)",
        "(0.273250, 1.289678, 0.181057)",
        "(0.273313, 1.283130, 0.180285)",
        "(0.273403, 1.280026, 0.179717)",
        "(0.273730, 1.274092, 0.178221)",
        "(0.274212, 1.268475, 0.176250)",
        "(0.274385, 1.262758, 0.174107)",
        "(0.274293, 1.257040, 0.171862)",
        "(0.274159, 1.254192, 0.170700)",
        "(0.273938, 1.248658, 0.168152)",
        "(0.273912, 1.243532, 0.165061)",
        "(0.274132, 1.238845, 0.161318)",
        "(0.274404, 1.234606, 0.157112)",
        "(0.274562, 1.232762, 0.154834)",
        "(0.274899, 1.229507, 0.150221)",
        "(0.275162, 1.226657, 0.145385)",
        "(0.275189, 1.223965, 0.140158)",
        "(0.274982, 1.221522, 0.134809)",
        "(0.274878, 1.220539, 0.132118)",
        "(0.274889, 1.219155, 0.126751)",
        "(0.274891, 1.218056, 0.120652)",
        "(0.274913, 1.217342, 0.114372)",
        "(0.274960, 1.217244, 0.108180)",
        "(0.275033, 1.217506, 0.105196)",
        "(0.274898, 1.218232, 0.099531)",
        "(0.274586, 1.219431, 0.094168)",
        "(0.274310, 1.221105, 0.088771)",
        "(0.273899, 1.223105, 0.083498)",
        "(0.273757, 1.224405, 0.081006)",
        "(0.273460, 1.227302, 0.076186)",
        "(0.272992, 1.230335, 0.071445)",
        "(0.272614, 1.233576, 0.066734)",
        "(0.272401, 1.237338, 0.062437)",
        "(0.272370, 1.239435, 0.060445)",
        "(0.272129, 1.243547, 0.056598)",
        "(0.271821, 1.247653, 0.052899)",
        "(0.271484, 1.251882, 0.049563)",
        "(0.271182, 1.256484, 0.046860)",
        "(0.270953, 1.258845, 0.045649)",
        "(0.270528, 1.263565, 0.043243)",
        "(0.270132, 1.268414, 0.041223)",
        "(0.269762, 1.273452, 0.039594)",
        "(0.269334, 1.278687, 0.038231)",
        "(0.269087, 1.281267, 0.037594)",
        "(0.268574, 1.286459, 0.036380)",
        "(0.268119, 1.291898, 0.035540)",
        "(0.267664, 1.297482, 0.034960)",
        "(0.267227, 1.303088, 0.034591)",
        "(0.267019, 1.305946, 0.034504)",
        "(0.266566, 1.311711, 0.034432)",
        "(0.266511, 1.317573, 0.034534)",
        "(0.266748, 1.323529, 0.034977)",
        "(0.266871, 1.329351, 0.035594)",
        "(0.266794, 1.332060, 0.035983)",
        "(0.266199, 1.337024, 0.036758)",
        "(0.265919, 1.341836, 0.037750)",
        "(0.266089, 1.346862, 0.039471)",
        "(0.266244, 1.351611, 0.041451)",
        "(0.266224, 1.353748, 0.042443)",
        "(0.266099, 1.357653, 0.044559)",
        "(0.266005, 1.361340, 0.047269)",
        "(0.266141, 1.364933, 0.050376)",
        "(0.266394, 1.368159, 0.053753)",
        "(0.266434, 1.369546, 0.055602)",
        "(0.266176, 1.372227, 0.059822)",
        "(0.265989, 1.374899, 0.064753)",
        "(0.266008, 1.377529, 0.070114)",
        "(0.266017, 1.379988, 0.075846)",
        "(0.266002, 1.381126, 0.078897)",
        "(0.265936, 1.383253, 0.085164)",
        "(0.265971, 1.384989, 0.091813)",
        "(0.266254, 1.386545, 0.098688)",
        "(0.266322, 1.387724, 0.105927)",
        "(0.266380, 1.388202, 0.109646)",
        "(0.266745, 1.388980, 0.117103)",
        "(0.267173, 1.389335, 0.124418)",
        "(0.267532, 1.389047, 0.131678)",
        "(0.267932, 1.388204, 0.138764)",
        "(0.268203, 1.387643, 0.142287)",
        "(0.268818, 1.386109, 0.149219)",
        "(0.269460, 1.384014, 0.155928)",
        "(0.269990, 1.381291, 0.162320)",
        "(0.270436, 1.377761, 0.168216)",
        "(0.270701, 1.375703, 0.170985)",
        "(0.271141, 1.371428, 0.176511)",
        "(0.271792, 1.366982, 0.181812)",
        "(0.272574, 1.362233, 0.186393)",
        "(0.273429, 1.357172, 0.190201)",
        "(0.273802, 1.354540, 0.191850)",
        "(0.274476, 1.349226, 0.194768)",
        "(0.275416, 1.343759, 0.197023)",
        "(0.276412, 1.337979, 0.198664)",
        "(0.277210, 1.332029, 0.199727)",
        "(0.277604, 1.328981, 0.199928)",
        "(0.278334, 1.322787, 0.199975)",
        "(0.279373, 1.316647, 0.199747)",
        "(0.280264, 1.310527, 0.199612)",
        "(0.280731, 1.304428, 0.199421)",
        "(0.280985, 1.301490, 0.199213)",
        "(0.281673, 1.295876, 0.198543)",
        "(0.282273, 1.290268, 0.197408)",
        "(0.282863, 1.284648, 0.195900)",
        "(0.283384, 1.279103, 0.194079)",
        "(0.283567, 1.276286, 0.193094)",
        "(0.283788, 1.270647, 0.190935)",
        "(0.284134, 1.265334, 0.188497)",
        "(0.284563, 1.260251, 0.185617)",
        "(0.284709, 1.255310, 0.182592)",
        "(0.284700, 1.252922, 0.181041)",
        "(0.284586, 1.248580, 0.177795)",
        "(0.284307, 1.244549, 0.174304)",
        "(0.283960, 1.240929, 0.170449)",
        "(0.283460, 1.237873, 0.166543)",
        "(0.283176, 1.236592, 0.164540)",
        "(0.282660, 1.234409, 0.160320)",
        "(0.282277, 1.232816, 0.155611)",
        "(0.281831, 1.231690, 0.150707)",
        "(0.281238, 1.230934, 0.145854)",
        "(0.280832, 1.230674, 0.143414)",
        "(0.280168, 1.230568, 0.138445)",
        "(0.279673, 1.231251, 0.133524)",
        "(0.279045, 1.232312, 0.128517)",
        "(0.278447, 1.233604, 0.123360)",
        "(0.278104, 1.234307, 0.120777)",
        "(0.277364, 1.235843, 0.115827)",
        "(0.276647, 1.237793, 0.111242)",
        "(0.275823, 1.240031, 0.106819)",
        "(0.275071, 1.242470, 0.102409)",
        "(0.274671, 1.243822, 0.100410)",
        "(0.273827, 1.246747, 0.096708)",
        "(0.272971, 1.249844, 0.093243)",
        "(0.272046, 1.253052, 0.089854)",
        "(0.271125, 1.256433, 0.086547)",
        "(0.270688, 1.258271, 0.084989)",
        "(0.269880, 1.262124, 0.082133)",
        "(0.269046, 1.266070, 0.079470)",
        "(0.268127, 1.270020, 0.076854)",
        "(0.267093, 1.274231, 0.074608)",
        "(0.266613, 1.276505, 0.073586)",
        "(0.265791, 1.281279, 0.071632)",
        "(0.265060, 1.286433, 0.069872)",
        "(0.264519, 1.292092, 0.068359)",
        "(0.263866, 1.297833, 0.066983)",
        "(0.263463, 1.300674, 0.066304)",
        "(0.262738, 1.306591, 0.065131)",
        "(0.262143, 1.312931, 0.064322)",
        "(0.261677, 1.319472, 0.063723)",
        "(0.261556, 1.322734, 0.063503)",
        "(0.261158, 1.329163, 0.063158)",
        "(0.260810, 1.335653, 0.063173)",
        "(0.260734, 1.342337, 0.063579)",
        "(0.261147, 1.349180, 0.064310)",
        "(0.261742, 1.355855, 0.065364)",
        "(0.261948, 1.359041, 0.065884)",
        "(0.262257, 1.365028, 0.066990)",
        "(0.262530, 1.370663, 0.068318)",
        "(0.263270, 1.376310, 0.070083)",
        "(0.264137, 1.381823, 0.072522)",
        "(0.264473, 1.384386, 0.073852)",
        "(0.265104, 1.388991, 0.076647)",
        "(0.265765, 1.393113, 0.079990)",
        "(0.266478, 1.396864, 0.083887)",
        "(0.267198, 1.399953, 0.088048)",
        "(0.267560, 1.401180, 0.090223)",
        "(0.268258, 1.403284, 0.094781)",
        "(0.268897, 1.404839, 0.099682)",
        "(0.269513, 1.405771, 0.104844)",
        "(0.269933, 1.406051, 0.110100)",
        "(0.270061, 1.405966, 0.112778)",
        "(0.270216, 1.405465, 0.118364)",
        "(0.270513, 1.404526, 0.124101)",
        "(0.270895, 1.403090, 0.129816)",
        "(0.271170, 1.401199, 0.135447)",
        "(0.271393, 1.400116, 0.138214)",
        "(0.271980, 1.397810, 0.143712)",
        "(0.272651, 1.395225, 0.149034)",
        "(0.273124, 1.392295, 0.154156)",
        "(0.273936, 1.389234, 0.158978)",
        "(0.274419, 1.387663, 0.161278)",
        "(0.275419, 1.384357, 0.165539)",
        "(0.276359, 1.380572, 0.169169)",
        "(0.277256, 1.376553, 0.172248)",
        "(0.278144, 1.372460, 0.175093)",
        "(0.278538, 1.370335, 0.176355)",
        "(0.279633, 1.365915, 0.178432)",
        "(0.280922, 1.361163, 0.180081)",
        "(0.282055, 1.356070, 0.181353)",
        "(0.283035, 1.350655, 0.182189)",
        "(0.283467, 1.347871, 0.182540)",
        "(0.284611, 1.342295, 0.183079)",
        "(0.285956, 1.336781, 0.183387)",
        "(0.286969, 1.331131, 0.183452)",
        "(0.287970, 1.325519, 0.183180)",
        "(0.288523, 1.322791, 0.182996)",
        "(0.289706, 1.317502, 0.182561)",
        "(0.290686, 1.312263, 0.181886)",
        "(0.291418, 1.306952, 0.180848)",
        "(0.291926, 1.301653, 0.179718)",
        "(0.292175, 1.299165, 0.179117)",
        "(0.292682, 1.294343, 0.177656)",
        "(0.293269, 1.289592, 0.175685)",
        "(0.293629, 1.284630, 0.173355)",
        "(0.293669, 1.279701, 0.170866)",
        "(0.293763, 1.277369, 0.169460)",
        "(0.293937, 1.272733, 0.166362)",
        "(0.293795, 1.267800, 0.162623)",
        "(0.293529, 1.262818, 0.158307)",
        "(0.293003, 1.257843, 0.153649)",
        "(0.292685, 1.255373, 0.151184)",
        "(0.292071, 1.250648, 0.145949)",
        "(0.291259, 1.246296, 0.140624)",
        "(0.290219, 1.242565, 0.135206)",
        "(0.289343, 1.239697, 0.129666)",
        "(0.288961, 1.238576, 0.126778)",
        "(0.287960, 1.236559, 0.120992)",
        "(0.286710, 1.234978, 0.115215)",
        "(0.285497, 1.234125, 0.109548)",
        "(0.284258, 1.234101, 0.104290)",
        "(0.283632, 1.234389, 0.101773)",
        "(0.282415, 1.235353, 0.096899)",
        "(0.281502, 1.236944, 0.092152)",
        "(0.280708, 1.238902, 0.087412)",
        "(0.280018, 1.241258, 0.082841)",
        "(0.279739, 1.242669, 0.080617)",
        "(0.279545, 1.246146, 0.076387)",
        "(0.279579, 1.250349, 0.072567)",
        "(0.279535, 1.254937, 0.068962)",
        "(0.279388, 1.259622, 0.065519)",
        "(0.279344, 1.262074, 0.063839)",
        "(0.279381, 1.267284, 0.060711)",
        "(0.279687, 1.273105, 0.057878)",
        "(0.280032, 1.279256, 0.055294)",
        "(0.280098, 1.285470, 0.052926)",
        "(0.280051, 1.288564, 0.051798)",
        "(0.280051, 1.294968, 0.049822)",
        "(0.280214, 1.301593, 0.048221)",
        "(0.280289, 1.308141, 0.046807)",
        "(0.280233, 1.314440, 0.045605)",
        "(0.280208, 1.317560, 0.045217)",
        "(0.280127, 1.323777, 0.044636)",
        "(0.279717, 1.329572, 0.044253)",
        "(0.278928, 1.334926, 0.044053)",
        "(0.278539, 1.340416, 0.044281)",
        "(0.278352, 1.343212, 0.044630)",
        "(0.277942, 1.348608, 0.045327)",
        "(0.277334, 1.353539, 0.045900)",
        "(0.276610, 1.358380, 0.046860)",
        "(0.276080, 1.363328, 0.048187)",
        "(0.275823, 1.365765, 0.048957)",
        "(0.275241, 1.370530, 0.050628)",
        "(0.274613, 1.375161, 0.052817)",
        "(0.273783, 1.379359, 0.055243)",
        "(0.272917, 1.383151, 0.057689)",
        "(0.272630, 1.384980, 0.059057)",
        "(0.272077, 1.388540, 0.062179)",
        "(0.271301, 1.391588, 0.065509)",
        "(0.270546, 1.394162, 0.068848)",
        "(0.270045, 1.396502, 0.072373)",
        "(0.269902, 1.397655, 0.074278)",
        "(0.269698, 1.399797, 0.078180)",
        "(0.269530, 1.401639, 0.082114)",
        "(0.269285, 1.403239, 0.086336)",
        "(0.269179, 1.404864, 0.090779)",
        "(0.269303, 1.405715, 0.093091)",
        "(0.269706, 1.407368, 0.097694)",
        "(0.270076, 1.408795, 0.102333)",
        "(0.270532, 1.409981, 0.106990)",
        "(0.271293, 1.410827, 0.111530)",
        "(0.271754, 1.411176, 0.113779)",
        "(0.272770, 1.411829, 0.118398)",
        "(0.273939, 1.412199, 0.122968)",
        "(0.274896, 1.412003, 0.127377)",
        "(0.275797, 1.411423, 0.131778)",
        "(0.276286, 1.411115, 0.134029)",
        "(0.277202, 1.410097, 0.138460)",
        "(0.278082, 1.408561, 0.142639)",
        "(0.278914, 1.406797, 0.146854)",
        "(0.279744, 1.404869, 0.151028)",
        "(0.280329, 1.403774, 0.152974)",
        "(0.281801, 1.401389, 0.156767)",
        "(0.283104, 1.398515, 0.160447)",
        "(0.284168, 1.394671, 0.163681)",
        "(0.285129, 1.390192, 0.166533)",
        "(0.285586, 1.387726, 0.167833)",
        "(0.286506, 1.382477, 0.170192)",
        "(0.287335, 1.376507, 0.172324)",
        "(0.288150, 1.370259, 0.174177)",
        "(0.288871, 1.363895, 0.175622)",
        "(0.289192, 1.360643, 0.176160)",
        "(0.289777, 1.353933, 0.177148)",
        "(0.290366, 1.347156, 0.177726)",
        "(0.290794, 1.340353, 0.177869)",
        "(0.291181, 1.333014, 0.177535)",
        "(0.291418, 1.329279, 0.177109)",
        "(0.291712, 1.321843, 0.176006)",
        "(0.292199, 1.314907, 0.174340)",
        "(0.292601, 1.308321, 0.172402)",
        "(0.293048, 1.301978, 0.170118)",
        "(0.293124, 1.298793, 0.168894)",
        "(0.292972, 1.292560, 0.166118)",
        "(0.292978, 1.286837, 0.163017)",
        "(0.293147, 1.281786, 0.159782)",
        "(0.293395, 1.277370, 0.156393)",
        "(0.293453, 1.275290, 0.154548)",
        "(0.293302, 1.271262, 0.150515)",
        "(0.293113, 1.267726, 0.146105)",
        "(0.293033, 1.264845, 0.141548)",
        "(0.292687, 1.262333, 0.136792)",
        "(0.292370, 1.261195, 0.134321)",
        "(0.291765, 1.259214, 0.129246)",
        "(0.291086, 1.257709, 0.124191)",
        "(0.290548, 1.256901, 0.119174)",
        "(0.290077, 1.256638, 0.114032)",
        "(0.289825, 1.256692, 0.111414)",
        "(0.289362, 1.257070, 0.106224)",
        "(0.288883, 1.258019, 0.101243)",
        "(0.288255, 1.259156, 0.096439)",
        "(0.287466, 1.260529, 0.091859)",
        "(0.287038, 1.261376, 0.089707)",
        "(0.286215, 1.263348, 0.085606)",
        "(0.285360, 1.265597, 0.081730)",
        "(0.284512, 1.268101, 0.077999)",
        "(0.283653, 1.271045, 0.074577)",
        "(0.283198, 1.272685, 0.072978)",
        "(0.282137, 1.276046, 0.069858)",
        "(0.281129, 1.279695, 0.066910)",
        "(0.280036, 1.283511, 0.064151)",
        "(0.279405, 1.285451, 0.062843)",
        "(0.278043, 1.289304, 0.060241)",
        "(0.276687, 1.293269, 0.057825)",
        "(0.275431, 1.297447, 0.055809)",
        "(0.274037, 1.301503, 0.053881)",
        "(0.272746, 1.305704, 0.052185)",
        "(0.272152, 1.307928, 0.051558)",
        "(0.270923, 1.312597, 0.050729)",
        "(0.269570, 1.317122, 0.050055)",
        "(0.268235, 1.321607, 0.049503)",
        "(0.267058, 1.326416, 0.049393)",
        "(0.266477, 1.328940, 0.049511)",
        "(0.265326, 1.333977, 0.049947)",
        "(0.264160, 1.339011, 0.050433)",
        "(0.263362, 1.344309, 0.051224)",
        "(0.262820, 1.349940, 0.052570)",
        "(0.262634, 1.352746, 0.053261)",
        "(0.262256, 1.358208, 0.054648)",
        "(0.261889, 1.363619, 0.056297)",
        "(0.261810, 1.368997, 0.058262)",
        "(0.261906, 1.374157, 0.060461)",
        "(0.262007, 1.376649, 0.061623)",
        "(0.262238, 1.381342, 0.064127)",
        "(0.262430, 1.385637, 0.066796)",
        "(0.262710, 1.389589, 0.069796)",
        "(0.263067, 1.393272, 0.073299)",
        "(0.263195, 1.394895, 0.075141)",
        "(0.263471, 1.397875, 0.078900)",
        "(0.263748, 1.400439, 0.082885)",
        "(0.264166, 1.402782, 0.087298)",
        "(0.264671, 1.404868, 0.092103)",
        "(0.264873, 1.405691, 0.094539)",
        "(0.265396, 1.407168, 0.099419)",
        "(0.266111, 1.408439, 0.104626)",
        "(0.266904, 1.409439, 0.109924)",
        "(0.267885, 1.410054, 0.115090)",
        "(0.268370, 1.410203, 0.117693)",
        "(0.269391, 1.410338, 0.122888)",
        "(0.270330, 1.410015, 0.127949)",
        "(0.271253, 1.409193, 0.132851)",
        "(0.272184, 1.408046, 0.137751)",
        "(0.272624, 1.407291, 0.140111)",
        "(0.273399, 1.405402, 0.144585)",
        "(0.274156, 1.402970, 0.148663)",
        "(0.275006, 1.400089, 0.152572)",
        "(0.275957, 1.396623, 0.156089)",
        "(0.276509, 1.394568, 0.157593)",
        "(0.277645, 1.389967, 0.160355)",
        "(0.278795, 1.384889, 0.162955)",
        "(0.279959, 1.379219, 0.165411)",
        "(0.281022, 1.372917, 0.167446)",
        "(0.281504, 1.369606, 0.168402)",
        "(0.282598, 1.363213, 0.170354)",
        "(0.283746, 1.356976, 0.172302)",
        "(0.284784, 1.350707, 0.173947)",
        "(0.285514, 1.344171, 0.175017)",
        "(0.285777, 1.340822, 0.175438)",
        "(0.286300, 1.334007, 0.175692)",
        "(0.287065, 1.327376, 0.175456)",
        "(0.287774, 1.320909, 0.174863)",
        "(0.288229, 1.314503, 0.174030)",
        "(0.288463, 1.311345, 0.173585)",
        "(0.288795, 1.305256, 0.172719)",
        "(0.289193, 1.299592, 0.171761)",
        "(0.289520, 1.294321, 0.170539)",
        "(0.290088, 1.289587, 0.168946)",
        "(0.290365, 1.287392, 0.168023)",
        "(0.290659, 1.283053, 0.165864)",
        "(0.290852, 1.278989, 0.163207)",
        "(0.291063, 1.275278, 0.160095)",
        "(0.291094, 1.271926, 0.156815)",
        "(0.291072, 1.270419, 0.155084)",
        "(0.290995, 1.267476, 0.151410)",
        "(0.290908, 1.264805, 0.147437)",
        "(0.290734, 1.262250, 0.143275)",
        "(0.290498, 1.259976, 0.138964)",
        "(0.290306, 1.258937, 0.136740)",
        "(0.289931, 1.257131, 0.132283)",
        "(0.289569, 1.255738, 0.127938)",
        "(0.289299, 1.254654, 0.123441)",
        "(0.288995, 1.253763, 0.118772)",
        "(0.288816, 1.253482, 0.116451)",
        "(0.288361, 1.253306, 0.112052)",
        "(0.287960, 1.253726, 0.107894)",
        "(0.287529, 1.254450, 0.103773)",
        "(0.286988, 1.255460, 0.099695)",
        "(0.286707, 1.256141, 0.097663)",
        "(0.286029, 1.257777, 0.093812)",
        "(0.285508, 1.259902, 0.090159)",
        "(0.284983, 1.262236, 0.086557)",
        "(0.284375, 1.264690, 0.082973)",
        "(0.283983, 1.265968, 0.081207)",
        "(0.283236, 1.268725, 0.077806)",
        "(0.282571, 1.272026, 0.074664)",
        "(0.281892, 1.275525, 0.071645)",
        "(0.281077, 1.279238, 0.068710)",
        "(0.280597, 1.281251, 0.067298)",
        "(0.279770, 1.285878, 0.064830)",
        "(0.279174, 1.291196, 0.062627)",
        "(0.278573, 1.296707, 0.060425)",
        "(0.277829, 1.302563, 0.058481)",
        "(0.277533, 1.305738, 0.057673)",
        "(0.276951, 1.312277, 0.056269)",
        "(0.276443, 1.319105, 0.055226)",
        "(0.275774, 1.326065, 0.054531)",
        "(0.275248, 1.333266, 0.054374)",
        "(0.275060, 1.336939, 0.054536)",
        "(0.274724, 1.344130, 0.055020)",
        "(0.274244, 1.350991, 0.055774)",
        "(0.273492, 1.357481, 0.056707)",
        "(0.272946, 1.363762, 0.057848)",
        "(0.273098, 1.367014, 0.058668)",
        "(0.273413, 1.373309, 0.060424)",
        "(0.273417, 1.378866, 0.061997)",
        "(0.273416, 1.381315, 0.062806)",
        "(0.273910, 1.388961, 0.065897)",
        "(0.274226, 1.391317, 0.067093)",
        "(0.274571, 1.395487, 0.069279)",
        "(0.274835, 1.398881, 0.071581)",
        "(0.275347, 1.401878, 0.074188)",
        "(0.276103, 1.404543, 0.077181)",
        "(0.276419, 1.405645, 0.078778)",
        "(0.276824, 1.407294, 0.082016)",
        "(0.277252, 1.408398, 0.085507)",
        "(0.277861, 1.409139, 0.089439)",
        "(0.278297, 1.409515, 0.093493)",
        "(0.278399, 1.409559, 0.095591)",
        "(0.278493, 1.409499, 0.099997)",
        "(0.278583, 1.409136, 0.104532)",
        "(0.278761, 1.408369, 0.109066)",
        "(0.278921, 1.407301, 0.113793)",
        "(0.279007, 1.406610, 0.116154)",
        "(0.279127, 1.404935, 0.120758)",
        "(0.279520, 1.402923, 0.125364)",
        "(0.279864, 1.400440, 0.129978)",
        "(0.280345, 1.397622, 0.134473)",
        "(0.280716, 1.396097, 0.136572)",
        "(0.281531, 1.392794, 0.140579)",
        "(0.282352, 1.388923, 0.144379)",
        "(0.282942, 1.384663, 0.148054)",
        "(0.283418, 1.380059, 0.151395)",
        "(0.283672, 1.377616, 0.152955)",
        "(0.284243, 1.372492, 0.155814)",
        "(0.284781, 1.366901, 0.158070)",
        "(0.285115, 1.360826, 0.159772)",
        "(0.285438, 1.354401, 0.161048)",
        "(0.285615, 1.351202, 0.161549)",
        "(0.285754, 1.344762, 0.162382)",
        "(0.285940, 1.338315, 0.162732)",
        "(0.286395, 1.331917, 0.162476)",
        "(0.287031, 1.325648, 0.161633)",
        "(0.287314, 1.322526, 0.161032)",
        "(0.287660, 1.316135, 0.159572)",
        "(0.287971, 1.309716, 0.157764)",
        "(0.288301, 1.303606, 0.155696)",
        "(0.288467, 1.297868, 0.153429)",
        "(0.288455, 1.295132, 0.152200)",
        "(0.288358, 1.289799, 0.149413)",
        "(0.288173, 1.284904, 0.146210)",
        "(0.287828, 1.280461, 0.142565)",
        "(0.287457, 1.276415, 0.138415)",
        "(0.287260, 1.274603, 0.136189)",
        "(0.286717, 1.271139, 0.131496)",
        "(0.286147, 1.268129, 0.126443)",
        "(0.285649, 1.265699, 0.121161)",
        "(0.285226, 1.263918, 0.115788)",
        "(0.285003, 1.263251, 0.113092)",
        "(0.284459, 1.262194, 0.107692)",
        "(0.283911, 1.261701, 0.102308)",
        "(0.283454, 1.261797, 0.096979)",
        "(0.282939, 1.262336, 0.091820)",
        "(0.282725, 1.262784, 0.089268)",
        "(0.282469, 1.264055, 0.084175)",
        "(0.282388, 1.265866, 0.079355)",
        "(0.282362, 1.268088, 0.074868)",
        "(0.282100, 1.270441, 0.070575)",
        "(0.281951, 1.271688, 0.068517)",
        "(0.281638, 1.274467, 0.064660)",
        "(0.281358, 1.277593, 0.061220)",
        "(0.281137, 1.280929, 0.057988)",
        "(0.280950, 1.284559, 0.055010)",
        "(0.280860, 1.286551, 0.053679)",
        "(0.280557, 1.290758, 0.051261)",
        "(0.280157, 1.295295, 0.049011)",
        "(0.279689, 1.300101, 0.046775)",
        "(0.279029, 1.305189, 0.044757)",
        "(0.278743, 1.308028, 0.043994)",
        "(0.278141, 1.314173, 0.042798)",
        "(0.277322, 1.320607, 0.041736)",
        "(0.276123, 1.327006, 0.040699)",
        "(0.274660, 1.333593, 0.039966)",
        "(0.273927, 1.337102, 0.039814)",
        "(0.272542, 1.344249, 0.039691)",
        "(0.271203, 1.351254, 0.039544)",
        "(0.269707, 1.358017, 0.039578)",
        "(0.268389, 1.364963, 0.040218)",
        "(0.267741, 1.368408, 0.040795)",
        "(0.266428, 1.374972, 0.041997)",
        "(0.265303, 1.381182, 0.043308)",
        "(0.264653, 1.387542, 0.045328)",
        "(0.264121, 1.393650, 0.047791)",
        "(0.263895, 1.396450, 0.048996)",
        "(0.263678, 1.401733, 0.051498)",
        "(0.263717, 1.406747, 0.054476)",
        "(0.263946, 1.411353, 0.057858)",
        "(0.264391, 1.415328, 0.061380)",
        "(0.264713, 1.417051, 0.063208)",
        "(0.265356, 1.420127, 0.067124)",
        "(0.266077, 1.422547, 0.071182)",
        "(0.266569, 1.424228, 0.075260)",
        "(0.267151, 1.425569, 0.079734)",
        "(0.267579, 1.426155, 0.082185)",
        "(0.268511, 1.427142, 0.087176)",
        "(0.269371, 1.427728, 0.092112)",
        "(0.270125, 1.427976, 0.097153)",
        "(0.270868, 1.427763, 0.101968)",
        "(0.271271, 1.427401, 0.104296)",
        "(0.272044, 1.426564, 0.109073)",
        "(0.272910, 1.425762, 0.114105)",
        "(0.273831, 1.424772, 0.119158)",
        "(0.274916, 1.423426, 0.123893)",
        "(0.275527, 1.422732, 0.126196)",
        "(0.276821, 1.421243, 0.130634)",
        "(0.278116, 1.419503, 0.134828)",
        "(0.279454, 1.417416, 0.138768)",
        "(0.280658, 1.415071, 0.142363)",
        "(0.281148, 1.413821, 0.143985)",
        "(0.282068, 1.411219, 0.146872)",
        "(0.283188, 1.408566, 0.149339)",
        "(0.284641, 1.405723, 0.151473)",
        "(0.286171, 1.402345, 0.153279)",
        "(0.286958, 1.400439, 0.154026)",
        "(0.288364, 1.396331, 0.155286)",
        "(0.289551, 1.391671, 0.156388)",
        "(0.290729, 1.386557, 0.157496)",
        "(0.291777, 1.381038, 0.158449)",
        "(0.292267, 1.378075, 0.158777)",
        "(0.293165, 1.371933, 0.159417)",
        "(0.294068, 1.365415, 0.160283)",
        "(0.295078, 1.358873, 0.161033)",
        "(0.295873, 1.352244, 0.161463)",
        "(0.296210, 1.348927, 0.161525)",
        "(0.296979, 1.342440, 0.161453)",
        "(0.297830, 1.335999, 0.161155)",
        "(0.298792, 1.329679, 0.160635)",
        "(0.299715, 1.323539, 0.159934)",
        "(0.300134, 1.320603, 0.159446)",
        "(0.301002, 1.314967, 0.158225)",
        "(0.301927, 1.309526, 0.156591)",
        "(0.302582, 1.304064, 0.154499)",
        "(0.303198, 1.299139, 0.152191)",
        "(0.303470, 1.296932, 0.150925)",
        "(0.303806, 1.292717, 0.148074)",
        "(0.304025, 1.288844, 0.144809)",
        "(0.304161, 1.285470, 0.141286)",
        "(0.304091, 1.282500, 0.137514)",
        "(0.304002, 1.281198, 0.135515)",
        "(0.303780, 1.278966, 0.131374)",
        "(0.303466, 1.277131, 0.126883)",
        "(0.303149, 1.275627, 0.122132)",
        "(0.302744, 1.274597, 0.117531)",
        "(0.302594, 1.274338, 0.115338)",
        "(0.302045, 1.273923, 0.110780)",
        "(0.301353, 1.273717, 0.105849)",
        "(0.300525, 1.273814, 0.100886)",
        "(0.299768, 1.274340, 0.095966)",
        "(0.299366, 1.274804, 0.093536)",
        "(0.298626, 1.275989, 0.088601)",
        "(0.297966, 1.277535, 0.083646)",
        "(0.297286, 1.279554, 0.078999)",
        "(0.296746, 1.281888, 0.074082)",
        "(0.296557, 1.283204, 0.071523)",
        "(0.296162, 1.286260, 0.066934)",
        "(0.295615, 1.289984, 0.063272)",
        "(0.294803, 1.294167, 0.060278)",
        "(0.293837, 1.298560, 0.057550)",
        "(0.293352, 1.300813, 0.056297)",
        "(0.292449, 1.305403, 0.054021)",
        "(0.291607, 1.310226, 0.052059)",
        "(0.290626, 1.315188, 0.050305)",
        "(0.289518, 1.320323, 0.048931)",
        "(0.288984, 1.323094, 0.048497)",
        "(0.288109, 1.329014, 0.047905)",
        "(0.287268, 1.335224, 0.047586)",
        "(0.286124, 1.341606, 0.047607)",
        "(0.285066, 1.348405, 0.048258)",
        "(0.284619, 1.351887, 0.048733)",
        "(0.283990, 1.359088, 0.049998)",
        "(0.283448, 1.366254, 0.051567)",
        "(0.282870, 1.373041, 0.053270)",
        "(0.282496, 1.379394, 0.054970)",
        "(0.282525, 1.382553, 0.055997)",
        "(0.282723, 1.388741, 0.058289)",
        "(0.282870, 1.394344, 0.060665)",
        "(0.283113, 1.399366, 0.062959)",
        "(0.283242, 1.401597, 0.064098)",
        "(0.283603, 1.405802, 0.066415)",
        "(0.284024, 1.409505, 0.068928)",
        "(0.284354, 1.412732, 0.071787)",
        "(0.284536, 1.415321, 0.074787)",
        "(0.284466, 1.417289, 0.078077)",
        "(0.284496, 1.418250, 0.079883)",
        "(0.284644, 1.419872, 0.083830)",
        "(0.284730, 1.420938, 0.087859)",
        "(0.284625, 1.421552, 0.092119)",
        "(0.284596, 1.421937, 0.096725)",
        "(0.284615, 1.421956, 0.099054)",
        "(0.284611, 1.421613, 0.103644)",
        "(0.284534, 1.420882, 0.108307)",
        "(0.284473, 1.419849, 0.113152)",
        "(0.284253, 1.418306, 0.117935)",
        "(0.284051, 1.417354, 0.120306)",
        "(0.283685, 1.415241, 0.125202)",
        "(0.283380, 1.412749, 0.130130)",
        "(0.282845, 1.409769, 0.134734)",
        "(0.282370, 1.406322, 0.139122)",
        "(0.282212, 1.404423, 0.141284)",
        "(0.282057, 1.400377, 0.145573)",
        "(0.282042, 1.395716, 0.149439)",
        "(0.282091, 1.390432, 0.152841)",
        "(0.281982, 1.384813, 0.155822)",
        "(0.281989, 1.381898, 0.157171)",
        "(0.282290, 1.375911, 0.159631)",
        "(0.282639, 1.369435, 0.161681)",
        "(0.282602, 1.362423, 0.163319)",
        "(0.282445, 1.355019, 0.164413)",
        "(0.282343, 1.351153, 0.164784)",
        "(0.282311, 1.343417, 0.165352)",
        "(0.282549, 1.335847, 0.165595)",
        "(0.282850, 1.328411, 0.165362)",
        "(0.283416, 1.321149, 0.164566)",
        "(0.283728, 1.317575, 0.163966)",
        "(0.284352, 1.310628, 0.162612)",
        "(0.285062, 1.303994, 0.160944)",
        "(0.285763, 1.297691, 0.158841)",
        "(0.286453, 1.291833, 0.156473)",
        "(0.286757, 1.289027, 0.155286)",
        "(0.287219, 1.283812, 0.152760)",
        "(0.287470, 1.279029, 0.149780)",
        "(0.287758, 1.274653, 0.146169)",
        "(0.287979, 1.270659, 0.142309)",
        "(0.287962, 1.268766, 0.140310)",
        "(0.287892, 1.265281, 0.136127)",
        "(0.287629, 1.262288, 0.131805)",
        "(0.287357, 1.259795, 0.127277)",
        "(0.286968, 1.257687, 0.122420)",
        "(0.286722, 1.256839, 0.119863)",
        "(0.286339, 1.255731, 0.114744)",
        "(0.285791, 1.255235, 0.109666)",
        "(0.284938, 1.255228, 0.104571)",
        "(0.284159, 1.256014, 0.099473)",
        "(0.283749, 1.256518, 0.096907)",
        "(0.282901, 1.257962, 0.091782)",
        "(0.281940, 1.259902, 0.086908)",
        "(0.280979, 1.262327, 0.082288)",
        "(0.279859, 1.265212, 0.078049)",
        "(0.279259, 1.266783, 0.076073)",
        "(0.278216, 1.270491, 0.072370)",
        "(0.277096, 1.274653, 0.068819)",
        "(0.275984, 1.279248, 0.065554)",
        "(0.274704, 1.284171, 0.062696)",
        "(0.273976, 1.286708, 0.061349)",
        "(0.272453, 1.291909, 0.058737)",
        "(0.271180, 1.297668, 0.056494)",
        "(0.269895, 1.303808, 0.054615)",
        "(0.268546, 1.310189, 0.053016)",
        "(0.267844, 1.313399, 0.052208)",
        "(0.266406, 1.319919, 0.050626)",
        "(0.265401, 1.327102, 0.049732)",
        "(0.264708, 1.334865, 0.049494)",
        "(0.263979, 1.342591, 0.049460)",
        "(0.263557, 1.346481, 0.049604)",
        "(0.262889, 1.354498, 0.050502)",
        "(0.262350, 1.362625, 0.051955)",
        "(0.261841, 1.370561, 0.053720)",
        "(0.261155, 1.378264, 0.055914)",
        "(0.260780, 1.381992, 0.057089)",
        "(0.260015, 1.389241, 0.059583)",
        "(0.259911, 1.396588, 0.062523)",
        "(0.260129, 1.403867, 0.065924)",
        "(0.260200, 1.410454, 0.069346)",
        "(0.260185, 1.413552, 0.071050)",
        "(0.260341, 1.419427, 0.074673)",
        "(0.260713, 1.425028, 0.078793)",
        "(0.260951, 1.430091, 0.083319)",
        "(0.261140, 1.434375, 0.087905)",
        "(0.261251, 1.436203, 0.090245)",
        "(0.261528, 1.439529, 0.095178)",
        "(0.261852, 1.442246, 0.100383)",
        "(0.261973, 1.444088, 0.105527)",
        "(0.261909, 1.445039, 0.110599)",
        "(0.261866, 1.445384, 0.113195)",
        "(0.261974, 1.445616, 0.118423)",
        "(0.262146, 1.445190, 0.123540)",
        "(0.262388, 1.444230, 0.128537)",
        "(0.262746, 1.442696, 0.133193)",
        "(0.262857, 1.441650, 0.135412)",
        "(0.263024, 1.439256, 0.139852)",
        "(0.263187, 1.436370, 0.144260)",
        "(0.263287, 1.432931, 0.148352)",
        "(0.263309, 1.428975, 0.152169)",
        "(0.263345, 1.426748, 0.153950)",
        "(0.263328, 1.422198, 0.157417)",
        "(0.263387, 1.417322, 0.160611)",
        "(0.263446, 1.411905, 0.163355)",
        "(0.263365, 1.405694, 0.165631)",
        "(0.263309, 1.402500, 0.166728)",
        "(0.263387, 1.395993, 0.168785)",
        "(0.263453, 1.389224, 0.170515)",
        "(0.263327, 1.382483, 0.171888)",
        "(0.263512, 1.375976, 0.172751)",
        "(0.263881, 1.372593, 0.172882)",
        "(0.264760, 1.366036, 0.172923)",
        "(0.265271, 1.359255, 0.172563)",
        "(0.265184, 1.352426, 0.172070)",
        "(0.265266, 1.345992, 0.171304)",
        "(0.265529, 1.342823, 0.170770)",
        "(0.266234, 1.336476, 0.168997)",
        "(0.266885, 1.330127, 0.166426)",
        "(0.267466, 1.324188, 0.163532)",
        "(0.268040, 1.318788, 0.160570)",
        "(0.268372, 1.316262, 0.159019)",
        "(0.269108, 1.311223, 0.155697)",
        "(0.269792, 1.306311, 0.151896)",
        "(0.270379, 1.301718, 0.147942)",
        "(0.270975, 1.297717, 0.144172)",
        "(0.271352, 1.295840, 0.142225)",
        "(0.271935, 1.292256, 0.138145)",
        "(0.272076, 1.288865, 0.134041)",
        "(0.272396, 1.286210, 0.129783)",
        "(0.272920, 1.284121, 0.125147)",
        "(0.273095, 1.283177, 0.122749)",
        "(0.273218, 1.281703, 0.118321)",
        "(0.273141, 1.280984, 0.114300)",
        "(0.272809, 1.280738, 0.110409)",
        "(0.272460, 1.280887, 0.106369)",
        "(0.272311, 1.281201, 0.104349)",
        "(0.271982, 1.282031, 0.100268)",
        "(0.271588, 1.282984, 0.096016)",
        "(0.271106, 1.284190, 0.091795)",
        "(0.270681, 1.285790, 0.087948)",
        "(0.270563, 1.286592, 0.086055)",
        "(0.270250, 1.288450, 0.082285)",
        "(0.269699, 1.290614, 0.078567)",
        "(0.269054, 1.293341, 0.074944)",
        "(0.268645, 1.296783, 0.071585)",
        "(0.268491, 1.298690, 0.069928)",
        "(0.268014, 1.302634, 0.066669)",
        "(0.267385, 1.306789, 0.063605)",
        "(0.266715, 1.311478, 0.061087)",
        "(0.266166, 1.316640, 0.058924)",
        "(0.265916, 1.319328, 0.057892)",
        "(0.265458, 1.324826, 0.055880)",
        "(0.265005, 1.330506, 0.054238)",
        "(0.264564, 1.336394, 0.053042)",
        "(0.264380, 1.342597, 0.052159)",
        "(0.264297, 1.345709, 0.051772)",
        "(0.264184, 1.351999, 0.051278)",
        "(0.264038, 1.358192, 0.051071)",
        "(0.263945, 1.364218, 0.051050)",
        "(0.264028, 1.370318, 0.051622)",
        "(0.264030, 1.373305, 0.052121)",
        "(0.263954, 1.379175, 0.053266)",
        "(0.263786, 1.384773, 0.054640)",
        "(0.263763, 1.390232, 0.056413)",
        "(0.263927, 1.395594, 0.058643)",
        "(0.263995, 1.398133, 0.059832)",
        "(0.264111, 1.402908, 0.062197)",
        "(0.264372, 1.407313, 0.064762)",
        "(0.264768, 1.411317, 0.067693)",
        "(0.265165, 1.414851, 0.070898)",
        "(0.265329, 1.416385, 0.072589)",
        "(0.265772, 1.419060, 0.076071)",
        "(0.266296, 1.421114, 0.079757)",
        "(0.266870, 1.422814, 0.083824)",
        "(0.267311, 1.424089, 0.088177)",
        "(0.267492, 1.424611, 0.090374)",
        "(0.267833, 1.425338, 0.094844)",
        "(0.268374, 1.425836, 0.099507)",
        "(0.269093, 1.426087, 0.104271)",
        "(0.269702, 1.425909, 0.108838)",
        "(0.269993, 1.425660, 0.111043)",
        "(0.270530, 1.424836, 0.115383)",
        "(0.271289, 1.423591, 0.119699)",
        "(0.272185, 1.421843, 0.123738)",
        "(0.272908, 1.419578, 0.127513)",
        "(0.273180, 1.418216, 0.129321)",
        "(0.273707, 1.415164, 0.132842)",
        "(0.274254, 1.411718, 0.136182)",
        "(0.274710, 1.408027, 0.139374)",
        "(0.275157, 1.404254, 0.142540)",
        "(0.275386, 1.402329, 0.144118)",
        "(0.275877, 1.398335, 0.147277)",
        "(0.276433, 1.394242, 0.150326)",
        "(0.276976, 1.389876, 0.153096)",
        "(0.277359, 1.385021, 0.155515)",
        "(0.277521, 1.382342, 0.156546)",
        "(0.277838, 1.376784, 0.158353)",
        "(0.278185, 1.370779, 0.159782)",
        "(0.278520, 1.364408, 0.160880)",
        "(0.278934, 1.357821, 0.161690)",
        "(0.279295, 1.354432, 0.161858)",
        "(0.280049, 1.347572, 0.162014)",
        "(0.280937, 1.340576, 0.161693)",
        "(0.282005, 1.333380, 0.160938)",
        "(0.282850, 1.326219, 0.159974)",
        "(0.283258, 1.322902, 0.159516)",
        "(0.284168, 1.316876, 0.158617)",
        "(0.285085, 1.311335, 0.157475)",
        "(0.285728, 1.305955, 0.155926)",
        "(0.286018, 1.300810, 0.154166)",
        "(0.286060, 1.298412, 0.153237)",
        "(0.286198, 1.293975, 0.151195)",
        "(0.286266, 1.289792, 0.148713)",
        "(0.286360, 1.285979, 0.145764)",
        "(0.286509, 1.282524, 0.142462)",
        "(0.286501, 1.280937, 0.140661)",
        "(0.286378, 1.278007, 0.136943)",
        "(0.286209, 1.275676, 0.133122)",
        "(0.285997, 1.273817, 0.129050)",
        "(0.285665, 1.272295, 0.124606)",
        "(0.285489, 1.271772, 0.122233)",
        "(0.285269, 1.271275, 0.117344)",
        "(0.284982, 1.271183, 0.112139)",
        "(0.284473, 1.271296, 0.106647)",
        "(0.283815, 1.271935, 0.101296)",
        "(0.283530, 1.272576, 0.098733)",
        "(0.283020, 1.274286, 0.093638)",
        "(0.282548, 1.276417, 0.088448)",
        "(0.282115, 1.278928, 0.083362)",
        "(0.281635, 1.281885, 0.078690)",
        "(0.281382, 1.283474, 0.076462)",
        "(0.280983, 1.287040, 0.072310)",
        "(0.280554, 1.290707, 0.068332)",
        "(0.279999, 1.294506, 0.064675)",
        "(0.279375, 1.298540, 0.061421)",
        "(0.279073, 1.300695, 0.059957)",
        "(0.278374, 1.305147, 0.057367)",
        "(0.277448, 1.309654, 0.055166)",
        "(0.276426, 1.314189, 0.053189)",
        "(0.275473, 1.319010, 0.051579)",
        "(0.274995, 1.321573, 0.050899)",
        "(0.273789, 1.326705, 0.049576)",
        "(0.272457, 1.332032, 0.048314)",
        "(0.271182, 1.337663, 0.047253)",
        "(0.269981, 1.343729, 0.046601)",
        "(0.269444, 1.346835, 0.046289)",
        "(0.268474, 1.353032, 0.045604)",
        "(0.267506, 1.359184, 0.045037)",
        "(0.266611, 1.365619, 0.045015)",
        "(0.265909, 1.372117, 0.045481)",
        "(0.265542, 1.375539, 0.045843)",
        "(0.264778, 1.382131, 0.046775)",
        "(0.264006, 1.388354, 0.048206)",
        "(0.263441, 1.394219, 0.049915)",
        "(0.263023, 1.399641, 0.051821)",
        "(0.262837, 1.402242, 0.052975)",
        "(0.262335, 1.407308, 0.055634)",
        "(0.261784, 1.411929, 0.058555)",
        "(0.261439, 1.416334, 0.061785)",
        "(0.261120, 1.420323, 0.065508)",
        "(0.260935, 1.422173, 0.067460)",
        "(0.260639, 1.425355, 0.071590)",
        "(0.260535, 1.428024, 0.075932)",
        "(0.260487, 1.430453, 0.080855)",
        "(0.260538, 1.432483, 0.086042)",
        "(0.260671, 1.433278, 0.088645)",
        "(0.261064, 1.434566, 0.093862)",
        "(0.261601, 1.435616, 0.099358)",
        "(0.262238, 1.436341, 0.104938)",
        "(0.263030, 1.436525, 0.110410)",
        "(0.263409, 1.436534, 0.113156)",
        "(0.264230, 1.436040, 0.118532)",
        "(0.264945, 1.434837, 0.123679)",
        "(0.265602, 1.432867, 0.128519)",
        "(0.266363, 1.430540, 0.133346)",
        "(0.266746, 1.429247, 0.135776)",
        "(0.267460, 1.426171, 0.140477)",
        "(0.268091, 1.422504, 0.144960)",
        "(0.268670, 1.418339, 0.149286)",
        "(0.269193, 1.413558, 0.153265)",
        "(0.269492, 1.410995, 0.155165)",
        "(0.270194, 1.405473, 0.158661)",
        "(0.270665, 1.399410, 0.161721)",
        "(0.271050, 1.392805, 0.164294)",
        "(0.271652, 1.385888, 0.166526)",
        "(0.271952, 1.382377, 0.167468)",
        "(0.272503, 1.375352, 0.168990)",
        "(0.272948, 1.368382, 0.169860)",
        "(0.273488, 1.361571, 0.170056)",
        "(0.273791, 1.354870, 0.169650)",
        "(0.273783, 1.351520, 0.169181)",
        "(0.273931, 1.345061, 0.167817)",
        "(0.274088, 1.338838, 0.165830)",
        "(0.274197, 1.332918, 0.163739)",
        "(0.274319, 1.327412, 0.161648)",
        "(0.274332, 1.324713, 0.160542)",
        "(0.274384, 1.319615, 0.158037)",
        "(0.274512, 1.314747, 0.155129)",
        "(0.274692, 1.310176, 0.151949)",
        "(0.274731, 1.306014, 0.148746)",
        "(0.274670, 1.304120, 0.147103)",
        "(0.274604, 1.300731, 0.143575)",
        "(0.274785, 1.297974, 0.139765)",
        "(0.274977, 1.295740, 0.135700)",
        "(0.275040, 1.293940, 0.131354)",
        "(0.275026, 1.293231, 0.129087)",
        "(0.274923, 1.292075, 0.124308)",
        "(0.274751, 1.291423, 0.119369)",
        "(0.274671, 1.291519, 0.114377)",
        "(0.274653, 1.292213, 0.109180)",
        "(0.274685, 1.292621, 0.106460)",
        "(0.274808, 1.293691, 0.100939)",
        "(0.274882, 1.295024, 0.095555)",
        "(0.274924, 1.296506, 0.090184)",
        "(0.274907, 1.298307, 0.084921)",
        "(0.274953, 1.299399, 0.082407)",
        "(0.275156, 1.302008, 0.077707)",
        "(0.275289, 1.304699, 0.073075)",
        "(0.275319, 1.307510, 0.068634)",
        "(0.275261, 1.310730, 0.064593)",
        "(0.275220, 1.312586, 0.062750)",
        "(0.275070, 1.316499, 0.059194)",
        "(0.274838, 1.320666, 0.055796)",
        "(0.274421, 1.325161, 0.052744)",
        "(0.273948, 1.330221, 0.050270)",
        "(0.273632, 1.332913, 0.049227)",
        "(0.272847, 1.338375, 0.047190)",
        "(0.272029, 1.344156, 0.045338)",
        "(0.271395, 1.350281, 0.043847)",
        "(0.270972, 1.356645, 0.042664)",
        "(0.270740, 1.359815, 0.042125)",
        "(0.270268, 1.366127, 0.041234)",
        "(0.269733, 1.372292, 0.040609)",
        "(0.269214, 1.378338, 0.040356)",
        "(0.268837, 1.384243, 0.040581)",
        "(0.268721, 1.387038, 0.040864)",
        "(0.268392, 1.392286, 0.041401)",
        "(0.268141, 1.397180, 0.041974)",
        "(0.268081, 1.402093, 0.043055)",
        "(0.268039, 1.406764, 0.044414)",
        "(0.268003, 1.408870, 0.045145)",
        "(0.267934, 1.412781, 0.046785)",
        "(0.267784, 1.416351, 0.048877)",
        "(0.267728, 1.419556, 0.051266)",
        "(0.267671, 1.422176, 0.053891)",
        "(0.267651, 1.423296, 0.055246)",
        "(0.267593, 1.425278, 0.058161)",
        "(0.267760, 1.427007, 0.061557)",
        "(0.268135, 1.428654, 0.065462)",
        "(0.268214, 1.430067, 0.069778)",
        "(0.268192, 1.430672, 0.072010)",
        "(0.268155, 1.431635, 0.076648)",
        "(0.268119, 1.432348, 0.081520)",
        "(0.268198, 1.432831, 0.086582)",
        "(0.268377, 1.432778, 0.091702)",
        "(0.268516, 1.432631, 0.094267)",
        "(0.268842, 1.432138, 0.099473)",
        "(0.269219, 1.431397, 0.104743)",
        "(0.269769, 1.430441, 0.110036)",
        "(0.270499, 1.429350, 0.115451)",
        "(0.270862, 1.428692, 0.118161)",
        "(0.271658, 1.427037, 0.123457)",
        "(0.272518, 1.424839, 0.128524)",
        "(0.273286, 1.422205, 0.133426)",
        "(0.273927, 1.419278, 0.138364)",
        "(0.274295, 1.417773, 0.140861)",
        "(0.275021, 1.414510, 0.145654)",
        "(0.275800, 1.410695, 0.149995)",
        "(0.276571, 1.406400, 0.153966)",
        "(0.277326, 1.401852, 0.157621)",
        "(0.277734, 1.399480, 0.159341)",
        "(0.278711, 1.394426, 0.162358)",
        "(0.279774, 1.388823, 0.164815)",
        "(0.280802, 1.382920, 0.167006)",
        "(0.281797, 1.376827, 0.168810)",
        "(0.282231, 1.373578, 0.169522)",
        "(0.283021, 1.366848, 0.170593)",
        "(0.283916, 1.360174, 0.171297)",
        "(0.284757, 1.353690, 0.171625)",
        "(0.285678, 1.347509, 0.171455)",
        "(0.286155, 1.344455, 0.171100)",
        "(0.287027, 1.338416, 0.169528)",
        "(0.287726, 1.332636, 0.167125)",
        "(0.288216, 1.327431, 0.164455)",
        "(0.288686, 1.322937, 0.161672)",
        "(0.288903, 1.320893, 0.160117)",
        "(0.289119, 1.316841, 0.156537)",
        "(0.289148, 1.312949, 0.152249)",
        "(0.289168, 1.309690, 0.147774)",
        "(0.289073, 1.307146, 0.143272)",
        "(0.288889, 1.305979, 0.140880)",
        "(0.288400, 1.303716, 0.135747)",
        "(0.288037, 1.301756, 0.130126)",
        "(0.287595, 1.299961, 0.124145)",
        "(0.286906, 1.298778, 0.118213)",
        "(0.286514, 1.298380, 0.115282)",
        "(0.285690, 1.298062, 0.109336)",
        "(0.284900, 1.298052, 0.103095)",
        "(0.284070, 1.298328, 0.096712)",
        "(0.283231, 1.299088, 0.090630)",
        "(0.282780, 1.299627, 0.087736)",
        "(0.281899, 1.301102, 0.082156)",
        "(0.280986, 1.302903, 0.076818)",
        "(0.280128, 1.305262, 0.071846)",
        "(0.279353, 1.308191, 0.067378)",
        "(0.278974, 1.309865, 0.065360)",
        "(0.278109, 1.313398, 0.061530)",
        "(0.277078, 1.317203, 0.058120)",
        "(0.276056, 1.321397, 0.055184)",
        "(0.275112, 1.326128, 0.052624)",
        "(0.274670, 1.328704, 0.051507)",
        "(0.273786, 1.334071, 0.049470)",
        "(0.272649, 1.339629, 0.047743)",
        "(0.271288, 1.345371, 0.046451)",
        "(0.270140, 1.351458, 0.045648)",
        "(0.269604, 1.354549, 0.045390)",
        "(0.268575, 1.360760, 0.045117)",
        "(0.267431, 1.366961, 0.045213)",
        "(0.266249, 1.373223, 0.045880)",
        "(0.265157, 1.379394, 0.047216)",
        "(0.264728, 1.382402, 0.048075)",
        "(0.264153, 1.388346, 0.050141)",
        "(0.263837, 1.394073, 0.052744)",
        "(0.263611, 1.399461, 0.055737)",
        "(0.263368, 1.404483, 0.059035)",
        "(0.263255, 1.406842, 0.060820)",
        "(0.263089, 1.411414, 0.064623)",
        "(0.263052, 1.415764, 0.068662)",
        "(0.263159, 1.419751, 0.072885)",
        "(0.263447, 1.423304, 0.077386)",
        "(0.263562, 1.425003, 0.079684)",
        "(0.263849, 1.428030, 0.084388)",
        "(0.264210, 1.430563, 0.089166)",
        "(0.264408, 1.431656, 0.091580)",
        "(0.264905, 1.433590, 0.096555)",
        "(0.265173, 1.435017, 0.101633)",
        "(0.265385, 1.435794, 0.106672)",
        "(0.265691, 1.436012, 0.111728)",
        "(0.265895, 1.435843, 0.116971)",
        "(0.266007, 1.435224, 0.122270)",
        "(0.266061, 1.434727, 0.124904)",
        "(0.266217, 1.433212, 0.130180)",
        "(0.266256, 1.431309, 0.135607)",
        "(0.266359, 1.429153, 0.141070)",
        "(0.266442, 1.426492, 0.146360)",
        "(0.266506, 1.424967, 0.148977)",
        "(0.266718, 1.421811, 0.154226)",
        "(0.266966, 1.418426, 0.159238)",
        "(0.267295, 1.414570, 0.163653)",
        "(0.267751, 1.410263, 0.167559)",
        "(0.267919, 1.408085, 0.169546)",
        "(0.268301, 1.403531, 0.173352)",
        "(0.268544, 1.398565, 0.176910)",
        "(0.268631, 1.393152, 0.179817)",
        "(0.269434, 1.387861, 0.181939)",
        "(0.270066, 1.385304, 0.182734)",
        "(0.271407, 1.380046, 0.183768)",
        "(0.272682, 1.374373, 0.183895)",
        "(0.273510, 1.368234, 0.183407)",
        "(0.274091, 1.361851, 0.182500)",
        "(0.274357, 1.358606, 0.181884)",
        "(0.274894, 1.352262, 0.180511)",
        "(0.275114, 1.345881, 0.178793)",
        "(0.275293, 1.339394, 0.176610)",
        "(0.275556, 1.332775, 0.174005)",
        "(0.275696, 1.329435, 0.172546)",
        "(0.275891, 1.322804, 0.169504)",
        "(0.275864, 1.316200, 0.166211)",
        "(0.275686, 1.310106, 0.162917)",
        "(0.275284, 1.304631, 0.159539)",
        "(0.275050, 1.302113, 0.157677)",
        "(0.274721, 1.297369, 0.153556)",
        "(0.274176, 1.292913, 0.149013)",
        "(0.273584, 1.289186, 0.144231)",
        "(0.272974, 1.286175, 0.139386)",
        "(0.272612, 1.284804, 0.136853)",
        "(0.271852, 1.282347, 0.131707)",
        "(0.270989, 1.280461, 0.126516)",
        "(0.270211, 1.279126, 0.121318)",
        "(0.269263, 1.278112, 0.116096)",
        "(0.268833, 1.277830, 0.113520)",
        "(0.268059, 1.277686, 0.108575)",
        "(0.267497, 1.278151, 0.103712)",
        "(0.267210, 1.279328, 0.098982)",
        "(0.266921, 1.280993, 0.094228)",
        "(0.266762, 1.281978, 0.091887)",
        "(0.266441, 1.284456, 0.087294)",
        "(0.265902, 1.287255, 0.082784)",
        "(0.265136, 1.290348, 0.078552)",
        "(0.264253, 1.294037, 0.074760)",
        "(0.263685, 1.296050, 0.072888)",
        "(0.262394, 1.300083, 0.068999)",
        "(0.261103, 1.304471, 0.065107)",
        "(0.260182, 1.309561, 0.061636)",
        "(0.259292, 1.314943, 0.058323)",
        "(0.258807, 1.317679, 0.056661)",
        "(0.257673, 1.323177, 0.053567)",
        "(0.256586, 1.329008, 0.050912)",
        "(0.255473, 1.335061, 0.048621)",
        "(0.254624, 1.341489, 0.046815)",
        "(0.254258, 1.344870, 0.046109)",
        "(0.253516, 1.351967, 0.045164)",
        "(0.252873, 1.359373, 0.044518)",
        "(0.252207, 1.366829, 0.044326)",
        "(0.251654, 1.374434, 0.044639)",
        "(0.251474, 1.378311, 0.044984)",
        "(0.251070, 1.385762, 0.045703)",
        "(0.250588, 1.392780, 0.046450)",
        "(0.250056, 1.399486, 0.047484)",
        "(0.249686, 1.406020, 0.049002)",
        "(0.249662, 1.409271, 0.050059)",
        "(0.249809, 1.415569, 0.052533)",
        "(0.249853, 1.420954, 0.055061)",
        "(0.249759, 1.425643, 0.058044)",
        "(0.250158, 1.430050, 0.061636)",
        "(0.250548, 1.432073, 0.063633)",
        "(0.251154, 1.435555, 0.067775)",
        "(0.251482, 1.438321, 0.072250)",
        "(0.251932, 1.440702, 0.077072)",
        "(0.252453, 1.442443, 0.082105)",
        "(0.252625, 1.443146, 0.084685)",
        "(0.252788, 1.444122, 0.090055)",
        "(0.252885, 1.444590, 0.095550)",
        "(0.253125, 1.444522, 0.100823)",
        "(0.253390, 1.443939, 0.106505)",
        "(0.253589, 1.443410, 0.109425)",
        "(0.253865, 1.442055, 0.115129)",
        "(0.254047, 1.440058, 0.120549)",
        "(0.254290, 1.437588, 0.125955)",
        "(0.254700, 1.434898, 0.131482)",
        "(0.254845, 1.433359, 0.134156)",
        "(0.255007, 1.429862, 0.139323)",
        "(0.255125, 1.425861, 0.144410)",
        "(0.255130, 1.421567, 0.149537)",
        "(0.254937, 1.416894, 0.154267)",
        "(0.254887, 1.414528, 0.156472)",
        "(0.254969, 1.409780, 0.160636)",
        "(0.255198, 1.404925, 0.164377)",
        "(0.255439, 1.399898, 0.167399)",
        "(0.255733, 1.395009, 0.169793)",
        "(0.255851, 1.392633, 0.170763)",
        "(0.255986, 1.387886, 0.172429)",
        "(0.256277, 1.383113, 0.173729)",
        "(0.256460, 1.378274, 0.174790)",
        "(0.256519, 1.373405, 0.175512)",
        "(0.256508, 1.371019, 0.175800)",
        "(0.256619, 1.366335, 0.176231)",
        "(0.256822, 1.361484, 0.176262)",
        "(0.256879, 1.356441, 0.175927)",
        "(0.256699, 1.351488, 0.175368)",
        "(0.256773, 1.349193, 0.174929)",
        "(0.257080, 1.344623, 0.173828)",
        "(0.257412, 1.339851, 0.172436)",
        "(0.257559, 1.334737, 0.170783)",
        "(0.257417, 1.329368, 0.169031)",
        "(0.257334, 1.326784, 0.168229)",
        "(0.257071, 1.321831, 0.166459)",
        "(0.257419, 1.316458, 0.164104)",
        "(0.257658, 1.311201, 0.161199)",
        "(0.258028, 1.306751, 0.158126)",
        "(0.258340, 1.304569, 0.156532)",
        "(0.258731, 1.300279, 0.152781)",
        "(0.258832, 1.296210, 0.148661)",
        "(0.259037, 1.293186, 0.144241)",
        "(0.259239, 1.290608, 0.139482)",
        "(0.259347, 1.289412, 0.136871)",
        "(0.259410, 1.286784, 0.131059)",
        "(0.259243, 1.284316, 0.124721)",
        "(0.259407, 1.282779, 0.118674)",
        "(0.259643, 1.281749, 0.112543)",
        "(0.259702, 1.281273, 0.109454)",
        "(0.259685, 1.280650, 0.103312)",
        "(0.259627, 1.280555, 0.097230)",
        "(0.259628, 1.280962, 0.091259)",
        "(0.259843, 1.282040, 0.085483)",
        "(0.259934, 1.282816, 0.082702)",
        "(0.259986, 1.284657, 0.077256)",
        "(0.260026, 1.286919, 0.072047)",
        "(0.259877, 1.289570, 0.067234)",
        "(0.259178, 1.293232, 0.063292)",
        "(0.258863, 1.295501, 0.061572)",
        "(0.258144, 1.300127, 0.058276)",
        "(0.257540, 1.305345, 0.055463)",
        "(0.256888, 1.310727, 0.053203)",
        "(0.255911, 1.317012, 0.051622)",
        "(0.255538, 1.320433, 0.051021)",
        "(0.254913, 1.327298, 0.049926)",
        "(0.254200, 1.333973, 0.049105)",
        "(0.253424, 1.340428, 0.048628)",
        "(0.252440, 1.346868, 0.048428)",
        "(0.251970, 1.350125, 0.048511)",
        "(0.251141, 1.356773, 0.048905)",
        "(0.250489, 1.363236, 0.049560)",
        "(0.249966, 1.369382, 0.050374)",
        "(0.249427, 1.375351, 0.051535)",
        "(0.249229, 1.378329, 0.052304)",
        "(0.248884, 1.384079, 0.054061)",
        "(0.248539, 1.389405, 0.056006)",
        "(0.248360, 1.394442, 0.058179)",
        "(0.248422, 1.399412, 0.060931)",
        "(0.248543, 1.401859, 0.062488)",
        "(0.248789, 1.406444, 0.065740)",
        "(0.248907, 1.410554, 0.069143)",
        "(0.249201, 1.414360, 0.072833)",
        "(0.249806, 1.417790, 0.076974)",
        "(0.250104, 1.419375, 0.079086)",
        "(0.250626, 1.422113, 0.083422)",
        "(0.251069, 1.424478, 0.088095)",
        "(0.251512, 1.426356, 0.092990)",
        "(0.252096, 1.427771, 0.097993)",
        "(0.252366, 1.428289, 0.100562)",
        "(0.252834, 1.429004, 0.105681)",
        "(0.253270, 1.429149, 0.110632)",
        "(0.253679, 1.428874, 0.115384)",
        "(0.254117, 1.428456, 0.120150)",
        "(0.254340, 1.428138, 0.122546)",
        "(0.254999, 1.427241, 0.127191)",
        "(0.255685, 1.425771, 0.131483)",
        "(0.256170, 1.423974, 0.135592)",
        "(0.256482, 1.421941, 0.139654)",
        "(0.256635, 1.420827, 0.141616)",
        "(0.257019, 1.418309, 0.145309)",
        "(0.257538, 1.415484, 0.148811)",
        "(0.257789, 1.413847, 0.150454)",
        "(0.258230, 1.410541, 0.153700)",
        "(0.258586, 1.406844, 0.156578)",
        "(0.258843, 1.402816, 0.159212)",
        "(0.259142, 1.398616, 0.161690)",
        "(0.259520, 1.394363, 0.163940)",
        "(0.259930, 1.389933, 0.165808)",
        "(0.260136, 1.387641, 0.166637)",
        "(0.260704, 1.382983, 0.168325)",
        "(0.261231, 1.378311, 0.169863)",
        "(0.261667, 1.373583, 0.171000)",
        "(0.262071, 1.368775, 0.171854)",
        "(0.262348, 1.366382, 0.172265)",
        "(0.262890, 1.361485, 0.172971)",
        "(0.263301, 1.356439, 0.173271)",
        "(0.263899, 1.351221, 0.173223)",
        "(0.264546, 1.345765, 0.173009)",
        "(0.264808, 1.343040, 0.172935)",
        "(0.265360, 1.337649, 0.172722)",
        "(0.265792, 1.332151, 0.172287)",
        "(0.266251, 1.326424, 0.171345)",
        "(0.266693, 1.320731, 0.170069)",
        "(0.266868, 1.317944, 0.169294)",
        "(0.267146, 1.312447, 0.167556)",
        "(0.267339, 1.306940, 0.165398)",
        "(0.267445, 1.301526, 0.162854)",
        "(0.267688, 1.296597, 0.160160)",
        "(0.267909, 1.294385, 0.158736)",
        "(0.268272, 1.290117, 0.155632)",
        "(0.268563, 1.286147, 0.152011)",
        "(0.268762, 1.282629, 0.147882)",
        "(0.268984, 1.279852, 0.143449)",
        "(0.269039, 1.278623, 0.141171)",
        "(0.269039, 1.276659, 0.136404)",
        "(0.268951, 1.275379, 0.131517)",
        "(0.268781, 1.274836, 0.126619)",
        "(0.268599, 1.274927, 0.121639)",
        "(0.268506, 1.275175, 0.119147)",
        "(0.268240, 1.275948, 0.114257)",
        "(0.267993, 1.277266, 0.109707)",
        "(0.267658, 1.279017, 0.105464)",
        "(0.267208, 1.281033, 0.101379)",
        "(0.267000, 1.282174, 0.099429)",
        "(0.266427, 1.284645, 0.095753)",
        "(0.265804, 1.287530, 0.092284)",
        "(0.265270, 1.290922, 0.089065)",
        "(0.264589, 1.294616, 0.086023)",
        "(0.264193, 1.296605, 0.084580)",
        "(0.263327, 1.300760, 0.081812)",
        "(0.262543, 1.305341, 0.079186)",
        "(0.261758, 1.310397, 0.076725)",
        "(0.260937, 1.315641, 0.074337)",
        "(0.260526, 1.318334, 0.073191)",
        "(0.259611, 1.323874, 0.071007)",
        "(0.258877, 1.329715, 0.069040)",
        "(0.258299, 1.335726, 0.067292)",
        "(0.257627, 1.341691, 0.065705)",
        "(0.257202, 1.344709, 0.065039)",
        "(0.256269, 1.350807, 0.063911)",
        "(0.255428, 1.357022, 0.063134)",
        "(0.254933, 1.363564, 0.062822)",
        "(0.254530, 1.370045, 0.062799)",
        "(0.254270, 1.373155, 0.062832)",
        "(0.253707, 1.379271, 0.063052)",
        "(0.252995, 1.385259, 0.063721)",
        "(0.252396, 1.391221, 0.064890)",
        "(0.252094, 1.397197, 0.066519)",
        "(0.251986, 1.400083, 0.067439)",
        "(0.251701, 1.405594, 0.069336)",
        "(0.251414, 1.410826, 0.071678)",
        "(0.251219, 1.415865, 0.074684)",
        "(0.251022, 1.420440, 0.078039)",
        "(0.250754, 1.422399, 0.079840)",
        "(0.250144, 1.426004, 0.083891)",
        "(0.249816, 1.429088, 0.088312)",
        "(0.249495, 1.431303, 0.092989)",
        "(0.249130, 1.432907, 0.098181)",
        "(0.248862, 1.433487, 0.101051)",
        "(0.248214, 1.434250, 0.107140)",
        "(0.247585, 1.434379, 0.113610)",
        "(0.247115, 1.433967, 0.120519)",
        "(0.246900, 1.433203, 0.127775)",
        "(0.246824, 1.432550, 0.131371)",
        "(0.246673, 1.430744, 0.138353)",
        "(0.246623, 1.428422, 0.145331)",
        "(0.246809, 1.425682, 0.152255)",
        "(0.246856, 1.422535, 0.158887)",
        "(0.246876, 1.420807, 0.162040)",
        "(0.246996, 1.417125, 0.167969)",
        "(0.247208, 1.413047, 0.173346)",
        "(0.247706, 1.408618, 0.178145)",
        "(0.248133, 1.403840, 0.182270)",
        "(0.248364, 1.401375, 0.184085)",
        "(0.249056, 1.396433, 0.187310)",
        "(0.249920, 1.391245, 0.189854)",
        "(0.250784, 1.385553, 0.191588)",
        "(0.251533, 1.379414, 0.192698)",
        "(0.251997, 1.376337, 0.193159)",
        "(0.252998, 1.370173, 0.193972)",
        "(0.253810, 1.363769, 0.194447)",
        "(0.254533, 1.357363, 0.194692)",
        "(0.255206, 1.351297, 0.194793)",
        "(0.255555, 1.348309, 0.194687)",
        "(0.256292, 1.342426, 0.194152)",
        "(0.257127, 1.336628, 0.193056)",
        "(0.257810, 1.331094, 0.191627)",
        "(0.258576, 1.326001, 0.189877)",
        "(0.258959, 1.323566, 0.188761)",
        "(0.259708, 1.318726, 0.186237)",
        "(0.260303, 1.314214, 0.183499)",
        "(0.260746, 1.310124, 0.180594)",
        "(0.261168, 1.306237, 0.177303)",
        "(0.261325, 1.304309, 0.175386)",
        "(0.261525, 1.300567, 0.171288)",
        "(0.261638, 1.297115, 0.166891)",
        "(0.261576, 1.293905, 0.162127)",
        "(0.261504, 1.290990, 0.156621)",
        "(0.261455, 1.289637, 0.153687)",
        "(0.261244, 1.287363, 0.147613)",
        "(0.261084, 1.285729, 0.141283)",
        "(0.260961, 1.284485, 0.134679)",
        "(0.260809, 1.283823, 0.127897)",
        "(0.260685, 1.283711, 0.124480)",
        "(0.260346, 1.283782, 0.117660)",
        "(0.260096, 1.284319, 0.110866)",
        "(0.259764, 1.285379, 0.104341)",
        "(0.259593, 1.286260, 0.101294)",
        "(0.259158, 1.287995, 0.095329)",
        "(0.258693, 1.290272, 0.089792)",
        "(0.258176, 1.292834, 0.084504)",
        "(0.257655, 1.295946, 0.079738)",
        "(0.256996, 1.299383, 0.075251)",
        "(0.256627, 1.301333, 0.073197)",
        "(0.255759, 1.305574, 0.069472)",
        "(0.254851, 1.310338, 0.066294)",
        "(0.253928, 1.315533, 0.063465)",
        "(0.252953, 1.321131, 0.060971)",
        "(0.252413, 1.324075, 0.059892)",
        "(0.251283, 1.330025, 0.057915)",
        "(0.250011, 1.336202, 0.056270)",
        "(0.248663, 1.342718, 0.055094)",
        "(0.247377, 1.349519, 0.054385)",
        "(0.246690, 1.352979, 0.054240)",
        "(0.245363, 1.359916, 0.054030)",
        "(0.244147, 1.366637, 0.053960)",
        "(0.243178, 1.373477, 0.054461)",
        "(0.242304, 1.380249, 0.055448)",
        "(0.241826, 1.383405, 0.055980)",
        "(0.240957, 1.389479, 0.057167)",
        "(0.240282, 1.395410, 0.058801)",
        "(0.239709, 1.401171, 0.060984)",
        "(0.239220, 1.406435, 0.063515)",
        "(0.239017, 1.408951, 0.064846)",
        "(0.238655, 1.413762, 0.067897)",
        "(0.238327, 1.418187, 0.071367)",
        "(0.238041, 1.422188, 0.075276)",
        "(0.237639, 1.425787, 0.079609)",
        "(0.237375, 1.427397, 0.081901)",
        "(0.236855, 1.430148, 0.086478)",
        "(0.236350, 1.432378, 0.091231)",
        "(0.236166, 1.434423, 0.096460)",
        "(0.236057, 1.436118, 0.101938)",
        "(0.236034, 1.436754, 0.104633)",
        "(0.236037, 1.437806, 0.110058)",
        "(0.236294, 1.438673, 0.115727)",
        "(0.236728, 1.439261, 0.121522)",
        "(0.237258, 1.439244, 0.127185)",
        "(0.237654, 1.438998, 0.129943)",
        "(0.238545, 1.438339, 0.135625)",
        "(0.239533, 1.437282, 0.141242)",
        "(0.240407, 1.435609, 0.146526)",
        "(0.241341, 1.433468, 0.151649)",
        "(0.241792, 1.432327, 0.154258)",
        "(0.242577, 1.429827, 0.159378)",
        "(0.243367, 1.426698, 0.163955)",
        "(0.244317, 1.423094, 0.168132)",
        "(0.245284, 1.419419, 0.172194)",
        "(0.245688, 1.417485, 0.174122)",
        "(0.246549, 1.413404, 0.177738)",
        "(0.247638, 1.409027, 0.181064)",
        "(0.248796, 1.404353, 0.184197)",
        "(0.249865, 1.399191, 0.186858)",
        "(0.250408, 1.396431, 0.187998)",
        "(0.251502, 1.390671, 0.190114)",
        "(0.252491, 1.384573, 0.192020)",
        "(0.253523, 1.378392, 0.193619)",
        "(0.254586, 1.372000, 0.194821)",
        "(0.255187, 1.368848, 0.195370)",
        "(0.256476, 1.362698, 0.196184)",
        "(0.257571, 1.356358, 0.196730)",
        "(0.258744, 1.349734, 0.196790)",
        "(0.260046, 1.343036, 0.196270)",
        "(0.260669, 1.339697, 0.195756)",
        "(0.261843, 1.333141, 0.194505)",
        "(0.263038, 1.326761, 0.192912)",
        "(0.264257, 1.319886, 0.190623)",
        "(0.265345, 1.313122, 0.187684)",
        "(0.265772, 1.309863, 0.185981)",
        "(0.266698, 1.303506, 0.182171)",
        "(0.267728, 1.297523, 0.177905)",
        "(0.268557, 1.291979, 0.173353)",
        "(0.269271, 1.286951, 0.168522)",
        "(0.269608, 1.284558, 0.165896)",
        "(0.270336, 1.279896, 0.160204)",
        "(0.271008, 1.275790, 0.154372)",
        "(0.271651, 1.272355, 0.148561)",
        "(0.272035, 1.269215, 0.142547)",
        "(0.272107, 1.267803, 0.139376)",
        "(0.272082, 1.265549, 0.133217)",
        "(0.271848, 1.264291, 0.127350)",
        "(0.271309, 1.263581, 0.121538)",
        "(0.270550, 1.263397, 0.115610)",
        "(0.270113, 1.263626, 0.112682)",
        "(0.269268, 1.264711, 0.106922)",
        "(0.268338, 1.266659, 0.101355)",
        "(0.267151, 1.269192, 0.095752)",
        "(0.266047, 1.272633, 0.090172)",
        "(0.265545, 1.274891, 0.087562)",
        "(0.264621, 1.280303, 0.082635)",
        "(0.263599, 1.286689, 0.077793)",
        "(0.262469, 1.293712, 0.072974)",
        "(0.261263, 1.301434, 0.068556)",
        "(0.260610, 1.305471, 0.066498)",
        "(0.259466, 1.314231, 0.062716)",
        "(0.258479, 1.323398, 0.059245)",
        "(0.257594, 1.332730, 0.056112)",
        "(0.256635, 1.342145, 0.053736)",
        "(0.256142, 1.346909, 0.052908)",
        "(0.255210, 1.356347, 0.051772)",
        "(0.254116, 1.365499, 0.051303)",
        "(0.253020, 1.374382, 0.051604)",
        "(0.252101, 1.383039, 0.052694)",
        "(0.251798, 1.387235, 0.053602)",
        "(0.251131, 1.395118, 0.055756)",
        "(0.250211, 1.402225, 0.058308)",
        "(0.249113, 1.408579, 0.061170)",
        "(0.248070, 1.414139, 0.064269)",
        "(0.247590, 1.416687, 0.066074)",
        "(0.246689, 1.421631, 0.070176)",
        "(0.245911, 1.425995, 0.074585)",
        "(0.245233, 1.429448, 0.079171)",
        "(0.244547, 1.432363, 0.084209)",
        "(0.244192, 1.433628, 0.086965)",
        "(0.243418, 1.435702, 0.092545)",
        "(0.242707, 1.437089, 0.098136)",
        "(0.242034, 1.437968, 0.104015)",
        "(0.241582, 1.438459, 0.110293)",
        "(0.241357, 1.438466, 0.113504)",
        "(0.240939, 1.437888, 0.119828)",
        "(0.240559, 1.436610, 0.126335)",
        "(0.239893, 1.434828, 0.133129)",
        "(0.239207, 1.432805, 0.139971)",
        "(0.239058, 1.431792, 0.143399)",
        "(0.238800, 1.429623, 0.150123)",
        "(0.238701, 1.427097, 0.156525)",
        "(0.238802, 1.424430, 0.162682)",
        "(0.239006, 1.421718, 0.168476)",
        "(0.239131, 1.420336, 0.171236)",
        "(0.239728, 1.417550, 0.176430)",
        "(0.240725, 1.414533, 0.180998)",
        "(0.241875, 1.411019, 0.184840)",
        "(0.243029, 1.407133, 0.188128)",
        "(0.243594, 1.405080, 0.189716)",
        "(0.244806, 1.400777, 0.192782)",
        "(0.246070, 1.395848, 0.195167)",
        "(0.247296, 1.390091, 0.196723)",
        "(0.248582, 1.383789, 0.197889)",
        "(0.249262, 1.380485, 0.198398)",
        "(0.250590, 1.373952, 0.199451)",
        "(0.251985, 1.367476, 0.200385)",
        "(0.253420, 1.360970, 0.201028)",
        "(0.254897, 1.354296, 0.201157)",
        "(0.255728, 1.350935, 0.201091)",
        "(0.257437, 1.344326, 0.200914)",
        "(0.258990, 1.337779, 0.200581)",
        "(0.260457, 1.331230, 0.199714)",
        "(0.261878, 1.324646, 0.198224)",
        "(0.262589, 1.321458, 0.197314)",
        "(0.264139, 1.315320, 0.195162)",
        "(0.265732, 1.309255, 0.192318)",
        "(0.267183, 1.302966, 0.188470)",
        "(0.268649, 1.296688, 0.183669)",
        "(0.269548, 1.293647, 0.180931)",
        "(0.271352, 1.287735, 0.175288)",
        "(0.273022, 1.282266, 0.169190)",
        "(0.274444, 1.277371, 0.162885)",
        "(0.275658, 1.273119, 0.156472)",
        "(0.276215, 1.271263, 0.153107)",
        "(0.277044, 1.267904, 0.146404)",
        "(0.277597, 1.265196, 0.139725)",
        "(0.278150, 1.263385, 0.132914)",
        "(0.278575, 1.262292, 0.126079)",
        "(0.278638, 1.262040, 0.122672)",
        "(0.278604, 1.261953, 0.115964)",
        "(0.278415, 1.262524, 0.109372)",
        "(0.278072, 1.263788, 0.103089)",
        "(0.277500, 1.265831, 0.097283)",
        "(0.277181, 1.267196, 0.094498)",
        "(0.276542, 1.270214, 0.088998)",
        "(0.276061, 1.273847, 0.083729)",
        "(0.275479, 1.278206, 0.078998)",
        "(0.274490, 1.283054, 0.074751)",
        "(0.273935, 1.285685, 0.072767)",
        "(0.272708, 1.291198, 0.069088)",
        "(0.271509, 1.297291, 0.065936)",
        "(0.270192, 1.303897, 0.063321)",
        "(0.268803, 1.310683, 0.060873)",
        "(0.268091, 1.314130, 0.059770)",
        "(0.266606, 1.321350, 0.057994)",
        "(0.265077, 1.328981, 0.056761)",
        "(0.263538, 1.336575, 0.055771)",
        "(0.262319, 1.344158, 0.055068)",
        "(0.261835, 1.348041, 0.054917)",
        "(0.260979, 1.355908, 0.054810)",
        "(0.260142, 1.363596, 0.055007)",
        "(0.259261, 1.370989, 0.055503)",
        "(0.258223, 1.378314, 0.056621)",
        "(0.257729, 1.382071, 0.057501)",
        "(0.256943, 1.389651, 0.059521)",
        "(0.256276, 1.396873, 0.061757)",
        "(0.255495, 1.403667, 0.064356)",
        "(0.254880, 1.410269, 0.067456)",
        "(0.254680, 1.413461, 0.069246)",
        "(0.254406, 1.419567, 0.073144)",
        "(0.254182, 1.425008, 0.077124)",
        "(0.254110, 1.429642, 0.081154)",
        "(0.254113, 1.431480, 0.083440)",
        "(0.254127, 1.435209, 0.088122)",
        "(0.254143, 1.438180, 0.093260)",
        "(0.254015, 1.440377, 0.098663)",
        "(0.253642, 1.441974, 0.104383)",
        "(0.253373, 1.443278, 0.110496)",
        "(0.253305, 1.443794, 0.113636)",
        "(0.253157, 1.444451, 0.119908)",
        "(0.253006, 1.444585, 0.126086)",
        "(0.252971, 1.444441, 0.132267)",
        "(0.253071, 1.444182, 0.138479)",
        "(0.253241, 1.443960, 0.141535)",
        "(0.253608, 1.443242, 0.147513)",
        "(0.254040, 1.441925, 0.153165)",
        "(0.254481, 1.439969, 0.158382)",
        "(0.254917, 1.437493, 0.163440)",
        "(0.255251, 1.436160, 0.165946)",
        "(0.256004, 1.433203, 0.170872)",
        "(0.256660, 1.429591, 0.175287)",
        "(0.257489, 1.425642, 0.179403)",
        "(0.258595, 1.421632, 0.183404)",
        "(0.259125, 1.419513, 0.185288)",
        "(0.260065, 1.414938, 0.188706)",
        "(0.261182, 1.410112, 0.191688)",
        "(0.262300, 1.405227, 0.194500)",
        "(0.263416, 1.400174, 0.197021)",
        "(0.264089, 1.397607, 0.198089)",
        "(0.265406, 1.392241, 0.200070)",
        "(0.266804, 1.386713, 0.201682)",
        "(0.268207, 1.380951, 0.203071)",
        "(0.269722, 1.374910, 0.204072)",
        "(0.270546, 1.371850, 0.204405)",
        "(0.272180, 1.365777, 0.204915)",
        "(0.273883, 1.359534, 0.205018)",
        "(0.275749, 1.353101, 0.204654)",
        "(0.277765, 1.346763, 0.203948)",
        "(0.278799, 1.343567, 0.203328)",
        "(0.280848, 1.336942, 0.201470)",
        "(0.283003, 1.329973, 0.198938)",
        "(0.285298, 1.323153, 0.195998)",
        "(0.287581, 1.316645, 0.192834)",
        "(0.288742, 1.313518, 0.191091)",
        "(0.290986, 1.307334, 0.187241)",
        "(0.292853, 1.301019, 0.182799)",
        "(0.294175, 1.294822, 0.177999)",
        "(0.295590, 1.289384, 0.172908)",
        "(0.296215, 1.286949, 0.170214)",
        "(0.297345, 1.282427, 0.164470)",
        "(0.298170, 1.278393, 0.158448)",
        "(0.298669, 1.275329, 0.152392)",
        "(0.299043, 1.273401, 0.146268)",
        "(0.299115, 1.272738, 0.143082)",
        "(0.299145, 1.271791, 0.136362)",
        "(0.298965, 1.271637, 0.129393)",
        "(0.298704, 1.272504, 0.122357)",
        "(0.298247, 1.274073, 0.115167)",
        "(0.297964, 1.275062, 0.111473)",
        "(0.297274, 1.277511, 0.104153)",
        "(0.296274, 1.280720, 0.097113)",
        "(0.295210, 1.284646, 0.090327)",
        "(0.294182, 1.289361, 0.083956)",
        "(0.293626, 1.292014, 0.080961)",
        "(0.292356, 1.297498, 0.075134)",
        "(0.290881, 1.303359, 0.069653)",
        "(0.289212, 1.309727, 0.064838)",
        "(0.288362, 1.313167, 0.062774)",
        "(0.286644, 1.320309, 0.059162)",
        "(0.285035, 1.327692, 0.056113)",
        "(0.283306, 1.334928, 0.053577)",
        "(0.281432, 1.342115, 0.051662)",
        "(0.280560, 1.345726, 0.051025)",
        "(0.279074, 1.353025, 0.050270)",
        "(0.277649, 1.360197, 0.050239)",
        "(0.276070, 1.367086, 0.050698)",
        "(0.274616, 1.373776, 0.051763)",
        "(0.273300, 1.380289, 0.053438)",
        "(0.272624, 1.383399, 0.054487)",
        "(0.271249, 1.389320, 0.056786)",
        "(0.269803, 1.394807, 0.059450)",
        "(0.268469, 1.399975, 0.062549)",
        "(0.267452, 1.404787, 0.066030)",
        "(0.267029, 1.406936, 0.067856)",
        "(0.266101, 1.410894, 0.071722)",
        "(0.265258, 1.414382, 0.075934)",
        "(0.264495, 1.417167, 0.080248)",
        "(0.263838, 1.419181, 0.084622)",
        "(0.263549, 1.420014, 0.086978)",
        "(0.262966, 1.421697, 0.092083)",
        "(0.262390, 1.423065, 0.097261)",
        "(0.261937, 1.423997, 0.102182)",
        "(0.261735, 1.424844, 0.107271)",
        "(0.261759, 1.425273, 0.109876)",
        "(0.261781, 1.425943, 0.114861)",
        "(0.261850, 1.426233, 0.119457)",
        "(0.262092, 1.426353, 0.123967)",
        "(0.262614, 1.426371, 0.128540)",
        "(0.262837, 1.426224, 0.130741)",
        "(0.263257, 1.425622, 0.134842)",
        "(0.263634, 1.424760, 0.138850)",
        "(0.264033, 1.423768, 0.142948)",
        "(0.264573, 1.422362, 0.146866)",
        "(0.264899, 1.421458, 0.148730)",
        "(0.265459, 1.419544, 0.152489)",
        "(0.265993, 1.417349, 0.156144)",
        "(0.266604, 1.414609, 0.159462)",
        "(0.267406, 1.411227, 0.162393)",
        "(0.267720, 1.409356, 0.163861)",
        "(0.268388, 1.405456, 0.166794)",
        "(0.269390, 1.401144, 0.169589)",
        "(0.270463, 1.396340, 0.172154)",
        "(0.271180, 1.391199, 0.174565)",
        "(0.271475, 1.388550, 0.175703)",
        "(0.272274, 1.383267, 0.177900)",
        "(0.273266, 1.377887, 0.179829)",
        "(0.274013, 1.372217, 0.181416)",
        "(0.274518, 1.366284, 0.182555)",
        "(0.274792, 1.363249, 0.182889)",
        "(0.275658, 1.357203, 0.183220)",
        "(0.276613, 1.351249, 0.183380)",
        "(0.277463, 1.345320, 0.183228)",
        "(0.278128, 1.339122, 0.182583)",
        "(0.278497, 1.335990, 0.182104)",
        "(0.279293, 1.329768, 0.181083)",
        "(0.279907, 1.323586, 0.179852)",
        "(0.280299, 1.317487, 0.178283)",
        "(0.280522, 1.311576, 0.176277)",
        "(0.280628, 1.308723, 0.174960)",
        "(0.280833, 1.303278, 0.171881)",
        "(0.281199, 1.298682, 0.168366)",
        "(0.281499, 1.294653, 0.164568)",
        "(0.281593, 1.290856, 0.160171)",
        "(0.281505, 1.289071, 0.157760)",
        "(0.281272, 1.285833, 0.152782)",
        "(0.281104, 1.283183, 0.147591)",
        "(0.280912, 1.280840, 0.141986)",
        "(0.280649, 1.278535, 0.135842)",
        "(0.280453, 1.277529, 0.132716)",
        "(0.279742, 1.276100, 0.126822)",
        "(0.278760, 1.275670, 0.121285)",
        "(0.277866, 1.276061, 0.115759)",
        "(0.276963, 1.276879, 0.110152)",
        "(0.276353, 1.277377, 0.107384)",
        "(0.275198, 1.278751, 0.101759)",
        "(0.274177, 1.281026, 0.096201)",
        "(0.273171, 1.283837, 0.090714)",
        "(0.272654, 1.285394, 0.088002)",
        "(0.271521, 1.288938, 0.082780)",
        "(0.270211, 1.293009, 0.077740)",
        "(0.268947, 1.297718, 0.072910)",
        "(0.267687, 1.303014, 0.068560)",
        "(0.266460, 1.308772, 0.064620)",
        "(0.265822, 1.311803, 0.062840)",
        "(0.264528, 1.318001, 0.059451)",
        "(0.263082, 1.324407, 0.056354)",
        "(0.261818, 1.331171, 0.053791)",
        "(0.260594, 1.338199, 0.051797)",
        "(0.259973, 1.341755, 0.051038)",
        "(0.258783, 1.348856, 0.049765)",
        "(0.257512, 1.355813, 0.048938)",
        "(0.256159, 1.362816, 0.048860)",
        "(0.255053, 1.370153, 0.049460)",
        "(0.254520, 1.373771, 0.049869)",
        "(0.253415, 1.380689, 0.050700)",
        "(0.252251, 1.387317, 0.051866)",
        "(0.251157, 1.393868, 0.053555)",
        "(0.250219, 1.400149, 0.055648)",
        "(0.249811, 1.403105, 0.056774)",
        "(0.249132, 1.408613, 0.059064)",
        "(0.248551, 1.413451, 0.061536)",
        "(0.247999, 1.417936, 0.064473)",
        "(0.247502, 1.422097, 0.068007)",
        "(0.247217, 1.423953, 0.069937)",
        "(0.246610, 1.427145, 0.073714)",
        "(0.246003, 1.429716, 0.077802)",
        "(0.245539, 1.432063, 0.082353)",
        "(0.244988, 1.433879, 0.087081)",
        "(0.244725, 1.434547, 0.089462)",
        "(0.244428, 1.435745, 0.094397)",
        "(0.244353, 1.436811, 0.099699)",
        "(0.244364, 1.437561, 0.104965)",
        "(0.244438, 1.437924, 0.110106)",
        "(0.244561, 1.438005, 0.112648)",
        "(0.244941, 1.438097, 0.117871)",
        "(0.245402, 1.437893, 0.122853)",
        "(0.245804, 1.437233, 0.127913)",
        "(0.246238, 1.436475, 0.132947)",
        "(0.246556, 1.436107, 0.135443)",
        "(0.247222, 1.435216, 0.140316)",
        "(0.247965, 1.433845, 0.144738)",
        "(0.248840, 1.431976, 0.148980)",
        "(0.249683, 1.429745, 0.153156)",
        "(0.250062, 1.428501, 0.155179)",
        "(0.250836, 1.425721, 0.158984)",
        "(0.251634, 1.422413, 0.162571)",
        "(0.252341, 1.418541, 0.166056)",
        "(0.252674, 1.416536, 0.167798)",
        "(0.253444, 1.412213, 0.171047)",
        "(0.254368, 1.407339, 0.173953)",
        "(0.255313, 1.401923, 0.176676)",
        "(0.256375, 1.396192, 0.179184)",
        "(0.256955, 1.393163, 0.180306)",
        "(0.258056, 1.386667, 0.182297)",
        "(0.259177, 1.379438, 0.183971)",
        "(0.260133, 1.371913, 0.185509)",
        "(0.260947, 1.364573, 0.187058)",
        "(0.261813, 1.357367, 0.188377)",
        "(0.262370, 1.353808, 0.188788)",
        "(0.263489, 1.346597, 0.189164)",
        "(0.264472, 1.339351, 0.188924)",
        "(0.265481, 1.332330, 0.188264)",
        "(0.266589, 1.325562, 0.187094)",
        "(0.267044, 1.322188, 0.186254)",
        "(0.267847, 1.315591, 0.184203)",
        "(0.268674, 1.309578, 0.181785)",
        "(0.269438, 1.304316, 0.179157)",
        "(0.270062, 1.299505, 0.176121)",
        "(0.270319, 1.297278, 0.174295)",
        "(0.270796, 1.293232, 0.170156)",
        "(0.271005, 1.289455, 0.165405)",
        "(0.271149, 1.286080, 0.160059)",
        "(0.271289, 1.283083, 0.154196)",
        "(0.271376, 1.281690, 0.151004)",
        "(0.271655, 1.279094, 0.144252)",
        "(0.271835, 1.276916, 0.137243)",
        "(0.271853, 1.275124, 0.130179)",
        "(0.271634, 1.273690, 0.122902)",
        "(0.271486, 1.273193, 0.119154)",
        "(0.271097, 1.272675, 0.111630)",
        "(0.270524, 1.272836, 0.104179)",
        "(0.269964, 1.274068, 0.096742)",
        "(0.269230, 1.276149, 0.089531)",
        "(0.268775, 1.277584, 0.086063)",
        "(0.267873, 1.280960, 0.079214)",
        "(0.266995, 1.285103, 0.072579)",
        "(0.265955, 1.290047, 0.066576)",
        "(0.264940, 1.295771, 0.061283)",
        "(0.264417, 1.298804, 0.058870)",
        "(0.263429, 1.305090, 0.054446)",
        "(0.262303, 1.311670, 0.050735)",
        "(0.261185, 1.318560, 0.047853)",
        "(0.259960, 1.325534, 0.045662)",
        "(0.259349, 1.329080, 0.044789)",
        "(0.258026, 1.336245, 0.043366)",
        "(0.256660, 1.343482, 0.042429)",
        "(0.255547, 1.350883, 0.041948)",
        "(0.254556, 1.358440, 0.041861)",
        "(0.254038, 1.362216, 0.041973)",
        "(0.252933, 1.369711, 0.042518)",
        "(0.251786, 1.377203, 0.043485)",
        "(0.250787, 1.384717, 0.044946)",
        "(0.250337, 1.388494, 0.045910)",
        "(0.249593, 1.396016, 0.048412)",
        "(0.248995, 1.403239, 0.051386)",
        "(0.248555, 1.409881, 0.054486)",
        "(0.248202, 1.416070, 0.058018)",
        "(0.248107, 1.421877, 0.062094)",
        "(0.248078, 1.424534, 0.064298)",
        "(0.247997, 1.429363, 0.068982)",
        "(0.248022, 1.433414, 0.073795)",
        "(0.247999, 1.436801, 0.078928)",
        "(0.248060, 1.439891, 0.084599)",
        "(0.248063, 1.441190, 0.087554)",
        "(0.248006, 1.443315, 0.093444)",
        "(0.247958, 1.444988, 0.099373)",
        "(0.248030, 1.446401, 0.105581)",
        "(0.248303, 1.447478, 0.111885)",
        "(0.248460, 1.447841, 0.114998)",
        "(0.248683, 1.448321, 0.121116)",
        "(0.249098, 1.448493, 0.127116)",
        "(0.249705, 1.448176, 0.132934)",
        "(0.250345, 1.447477, 0.138555)",
        "(0.250677, 1.446965, 0.141331)",
        "(0.251307, 1.445637, 0.146771)",
        "(0.251730, 1.443795, 0.151932)",
        "(0.252099, 1.441392, 0.156775)",
        "(0.252566, 1.438458, 0.161418)",
        "(0.252811, 1.436752, 0.163676)",
        "(0.253196, 1.433154, 0.168145)",
        "(0.253554, 1.429394, 0.172422)",
        "(0.254030, 1.425488, 0.176476)",
        "(0.254764, 1.421245, 0.180188)",
        "(0.255209, 1.418912, 0.181765)",
        "(0.255972, 1.413920, 0.184529)",
        "(0.256611, 1.408494, 0.186858)",
        "(0.257347, 1.402489, 0.188752)",
        "(0.258048, 1.396161, 0.190387)",
        "(0.258359, 1.392939, 0.191115)",
        "(0.258880, 1.386609, 0.192610)",
        "(0.259740, 1.380357, 0.193645)",
        "(0.261009, 1.373991, 0.194006)",
        "(0.261986, 1.367287, 0.193826)",
        "(0.262403, 1.363910, 0.193582)",
        "(0.263450, 1.357356, 0.192988)",
        "(0.264610, 1.350914, 0.192273)",
        "(0.265866, 1.344319, 0.191129)",
        "(0.266981, 1.337314, 0.189284)",
        "(0.267513, 1.333684, 0.188099)",
        "(0.268627, 1.326457, 0.185470)",
        "(0.269588, 1.319362, 0.182406)",
        "(0.270432, 1.312418, 0.178630)",
        "(0.271237, 1.305532, 0.173987)",
        "(0.271583, 1.302165, 0.171305)",
        "(0.272160, 1.295858, 0.165614)",
        "(0.272648, 1.290360, 0.159598)",
        "(0.272803, 1.287919, 0.156378)",
        "(0.273073, 1.283118, 0.149736)",
        "(0.273282, 1.279101, 0.142618)",
        "(0.273399, 1.275961, 0.135299)",
        "(0.273500, 1.273570, 0.127731)",
        "(0.273650, 1.271895, 0.119933)",
        "(0.273730, 1.270880, 0.112087)",
        "(0.273783, 1.270724, 0.108209)",
        "(0.273830, 1.270860, 0.100627)",
        "(0.273856, 1.271711, 0.093282)",
        "(0.273687, 1.273219, 0.086442)",
        "(0.273236, 1.275231, 0.079891)",
        "(0.272886, 1.276485, 0.076664)",
        "(0.271989, 1.279718, 0.070563)",
        "(0.270821, 1.284282, 0.065432)",
        "(0.269475, 1.289959, 0.060856)",
        "(0.268050, 1.296481, 0.056721)",
        "(0.267410, 1.300239, 0.055009)",
        "(0.266070, 1.308330, 0.052096)",
        "(0.264528, 1.316899, 0.049557)",
        "(0.262927, 1.326035, 0.047550)",
        "(0.261417, 1.335598, 0.046153)",
        "(0.260720, 1.340503, 0.045622)",
        "(0.259467, 1.350318, 0.044689)",
        "(0.258175, 1.359900, 0.043931)",
        "(0.256922, 1.369183, 0.043486)",
        "(0.255928, 1.378253, 0.043275)",
        "(0.255499, 1.382672, 0.043283)",
        "(0.254641, 1.391441, 0.043678)",
        "(0.253924, 1.400035, 0.044675)",
        "(0.253320, 1.408144, 0.045967)",
        "(0.252726, 1.415725, 0.047458)",
        "(0.252517, 1.419397, 0.048442)",
        "(0.252354, 1.426658, 0.050937)",
        "(0.252345, 1.433446, 0.053842)",
        "(0.252309, 1.439632, 0.057001)",
        "(0.252372, 1.445306, 0.060629)",
        "(0.252504, 1.447850, 0.062643)",
        "(0.252839, 1.452422, 0.066809)",
        "(0.253120, 1.456389, 0.071396)",
        "(0.253295, 1.459833, 0.076505)",
        "(0.253374, 1.462575, 0.081974)",
        "(0.253370, 1.463687, 0.084847)",
        "(0.253295, 1.465912, 0.090948)",
        "(0.253320, 1.468029, 0.097358)",
        "(0.253267, 1.469626, 0.103648)",
        "(0.253283, 1.470799, 0.109955)",
        "(0.253334, 1.471278, 0.113173)",
        "(0.253556, 1.472076, 0.119615)",
        "(0.254090, 1.472253, 0.125788)",
        "(0.254818, 1.471995, 0.131765)",
        "(0.255567, 1.471451, 0.137658)",
        "(0.255914, 1.471007, 0.140572)",
        "(0.256623, 1.469720, 0.146219)",
        "(0.257402, 1.467831, 0.151755)",
        "(0.258398, 1.465522, 0.157282)",
        "(0.259370, 1.462691, 0.162818)",
        "(0.259754, 1.460988, 0.165478)",
        "(0.260248, 1.457027, 0.170581)",
        "(0.260874, 1.452381, 0.175601)",
        "(0.261508, 1.447309, 0.180517)",
        "(0.261826, 1.444540, 0.182822)",
        "(0.262448, 1.438283, 0.186995)",
        "(0.263229, 1.431289, 0.190826)",
        "(0.264050, 1.423644, 0.194351)",
        "(0.264559, 1.415479, 0.197366)",
        "(0.265028, 1.406982, 0.199778)",
        "(0.265378, 1.402745, 0.200891)",
        "(0.266374, 1.394353, 0.202896)",
        "(0.267447, 1.385901, 0.204249)",
        "(0.268273, 1.377254, 0.204812)",
        "(0.269033, 1.368458, 0.204696)",
        "(0.269600, 1.364176, 0.204366)",
        "(0.270672, 1.355688, 0.203200)",
        "(0.271578, 1.347022, 0.200909)",
        "(0.272311, 1.338512, 0.197923)",
        "(0.273086, 1.330837, 0.194797)",
        "(0.273411, 1.327364, 0.193109)",
        "(0.273880, 1.320754, 0.189416)",
        "(0.274190, 1.314376, 0.184907)",
        "(0.274442, 1.308371, 0.179397)",
        "(0.274613, 1.303030, 0.173310)",
        "(0.274698, 1.300765, 0.170215)",
        "(0.274777, 1.296826, 0.163980)",
        "(0.274770, 1.293462, 0.157430)",
        "(0.274696, 1.290597, 0.150381)",
        "(0.274558, 1.288530, 0.143284)",
        "(0.274449, 1.287847, 0.139781)",
        "(0.274170, 1.286908, 0.132751)",
        "(0.273938, 1.286640, 0.125665)",
        "(0.273703, 1.287088, 0.118667)",
        "(0.273531, 1.288177, 0.111931)",
        "(0.273387, 1.288964, 0.108726)",
        "(0.273062, 1.291034, 0.102730)",
        "(0.272524, 1.293774, 0.097371)",
        "(0.271702, 1.297074, 0.092431)",
        "(0.270762, 1.301011, 0.087923)",
        "(0.270213, 1.303254, 0.085882)",
        "(0.269020, 1.308079, 0.081944)",
        "(0.267813, 1.313556, 0.078258)",
        "(0.266692, 1.319701, 0.074773)",
        "(0.265438, 1.326435, 0.071577)",
        "(0.264774, 1.330067, 0.070108)",
        "(0.263558, 1.337743, 0.067415)",
        "(0.262601, 1.345976, 0.065108)",
        "(0.261915, 1.354671, 0.063337)",
        "(0.261307, 1.363645, 0.062162)",
        "(0.261024, 1.368157, 0.061724)",
        "(0.260340, 1.377095, 0.061068)",
        "(0.259815, 1.386022, 0.061086)",
        "(0.259511, 1.394938, 0.061802)",
        "(0.259346, 1.403623, 0.063024)",
        "(0.259303, 1.407803, 0.063806)",
        "(0.259222, 1.415805, 0.065737)",
        "(0.259048, 1.423236, 0.068245)",
        "(0.258862, 1.430061, 0.071265)",
        "(0.258746, 1.436268, 0.074668)",
        "(0.258715, 1.439076, 0.076502)",
        "(0.258657, 1.444098, 0.080536)",
        "(0.258669, 1.448460, 0.084985)",
        "(0.258722, 1.452076, 0.089674)",
        "(0.258689, 1.453654, 0.092119)",
        "(0.258596, 1.456273, 0.097320)",
        "(0.258443, 1.458292, 0.102909)",
        "(0.258263, 1.459699, 0.108600)",
        "(0.258128, 1.460578, 0.114439)",
        "(0.258155, 1.461128, 0.120537)",
        "(0.258208, 1.461228, 0.123608)",
        "(0.258254, 1.461078, 0.129550)",
        "(0.258303, 1.460582, 0.135448)",
        "(0.258411, 1.459928, 0.141530)",
        "(0.258638, 1.459093, 0.147508)",
        "(0.258779, 1.458470, 0.150309)",
        "(0.259209, 1.456962, 0.155767)",
        "(0.259613, 1.455408, 0.161409)",
        "(0.260069, 1.453640, 0.166841)",
        "(0.260517, 1.451366, 0.171864)",
        "(0.260766, 1.450040, 0.174236)",
        "(0.261210, 1.447246, 0.178974)",
        "(0.261681, 1.444129, 0.183467)",
        "(0.262289, 1.440559, 0.187572)",
        "(0.262972, 1.436566, 0.191333)",
        "(0.263284, 1.434312, 0.193065)",
        "(0.263753, 1.429583, 0.196405)",
        "(0.264304, 1.424619, 0.199474)",
        "(0.264831, 1.419106, 0.202011)",
        "(0.265439, 1.413126, 0.203872)",
        "(0.265704, 1.410069, 0.204646)",
        "(0.266284, 1.404084, 0.206034)",
        "(0.266997, 1.398045, 0.207073)",
        "(0.267683, 1.391757, 0.207620)",
        "(0.268176, 1.385402, 0.207637)",
        "(0.268398, 1.382334, 0.207531)",
        "(0.269008, 1.376479, 0.207225)",
        "(0.269803, 1.370700, 0.206398)",
        "(0.270525, 1.364658, 0.204784)",
        "(0.270902, 1.358531, 0.202522)",
        "(0.271083, 1.355552, 0.201246)",
        "(0.271655, 1.349808, 0.198575)",
        "(0.272183, 1.343922, 0.195367)",
        "(0.272555, 1.337661, 0.191310)",
        "(0.272738, 1.331433, 0.186751)",
        "(0.272935, 1.328572, 0.184435)",
        "(0.273394, 1.323093, 0.179636)",
        "(0.273746, 1.317643, 0.174004)",
        "(0.273931, 1.312409, 0.167792)",
        "(0.274091, 1.307913, 0.161617)",
        "(0.274172, 1.305967, 0.158536)",
        "(0.274111, 1.302294, 0.152046)",
        "(0.274104, 1.299159, 0.145145)",
        "(0.274110, 1.296801, 0.138253)",
        "(0.274124, 1.295197, 0.131334)",
        "(0.274136, 1.294652, 0.127833)",
        "(0.274148, 1.293829, 0.120628)",
        "(0.274060, 1.293803, 0.113829)",
        "(0.273816, 1.294747, 0.106963)",
        "(0.273453, 1.296645, 0.100404)",
        "(0.273319, 1.297973, 0.097138)",
        "(0.273027, 1.301289, 0.090831)",
        "(0.272619, 1.305608, 0.085054)",
        "(0.272128, 1.310960, 0.079806)",
        "(0.271586, 1.316698, 0.074735)",
        "(0.271284, 1.319895, 0.072427)",
        "(0.270637, 1.326664, 0.068107)",
        "(0.269838, 1.334160, 0.064448)",
        "(0.268920, 1.342246, 0.061420)",
        "(0.267909, 1.350884, 0.059318)",
        "(0.267404, 1.355258, 0.058489)",
        "(0.266327, 1.363974, 0.057072)",
        "(0.265250, 1.372635, 0.056019)",
        "(0.264317, 1.381432, 0.055790)",
        "(0.263507, 1.390180, 0.056287)",
        "(0.263086, 1.394380, 0.056704)",
        "(0.262307, 1.402617, 0.057934)",
        "(0.261743, 1.410689, 0.059739)",
        "(0.261222, 1.418236, 0.061818)",
        "(0.260599, 1.425192, 0.064290)",
        "(0.260417, 1.428550, 0.065840)",
        "(0.260245, 1.435003, 0.069501)",
        "(0.260090, 1.440842, 0.073503)",
        "(0.259957, 1.445877, 0.077620)",
        "(0.259853, 1.450213, 0.082190)",
        "(0.259741, 1.452033, 0.084655)",
        "(0.259575, 1.455197, 0.089627)",
        "(0.259287, 1.457641, 0.094815)",
        "(0.258914, 1.459539, 0.100337)",
        "(0.258823, 1.461019, 0.106039)",
        "(0.258863, 1.461535, 0.108901)",
        "(0.258947, 1.462264, 0.114500)",
        "(0.259026, 1.462540, 0.120150)",
        "(0.259231, 1.462457, 0.125879)",
        "(0.259462, 1.461957, 0.131491)",
        "(0.259574, 1.461506, 0.134190)",
        "(0.259880, 1.460314, 0.139499)",
        "(0.260379, 1.458762, 0.144728)",
        "(0.260959, 1.456753, 0.149753)",
        "(0.261598, 1.454238, 0.154451)",
        "(0.261846, 1.452751, 0.156648)",
        "(0.262397, 1.449518, 0.161015)",
        "(0.263194, 1.445796, 0.165294)",
        "(0.263869, 1.441662, 0.169253)",
        "(0.264433, 1.437198, 0.172923)",
        "(0.264605, 1.434765, 0.174639)",
        "(0.265060, 1.429415, 0.177721)",
        "(0.265584, 1.423475, 0.180159)",
        "(0.265906, 1.417453, 0.182355)",
        "(0.266201, 1.411769, 0.184504)",
        "(0.266362, 1.408965, 0.185439)",
        "(0.266674, 1.403191, 0.186953)",
        "(0.267114, 1.397262, 0.187883)",
        "(0.267507, 1.391583, 0.188607)",
        "(0.267692, 1.386158, 0.189267)",
        "(0.267767, 1.383473, 0.189477)",
        "(0.268102, 1.378048, 0.189741)",
        "(0.268424, 1.372251, 0.189569)",
        "(0.268654, 1.365918, 0.188739)",
        "(0.269107, 1.359382, 0.187459)",
        "(0.269448, 1.356104, 0.186721)",
        "(0.269931, 1.349429, 0.185035)",
        "(0.270319, 1.342502, 0.182576)",
        "(0.270889, 1.335523, 0.179108)",
        "(0.271687, 1.329018, 0.175247)",
        "(0.272030, 1.326063, 0.173368)",
        "(0.272471, 1.320565, 0.169668)",
        "(0.272632, 1.315488, 0.165757)",
        "(0.272848, 1.310964, 0.161530)",
        "(0.272987, 1.308866, 0.159325)",
        "(0.273290, 1.305232, 0.154714)",
        "(0.273495, 1.302066, 0.149970)",
        "(0.273641, 1.299221, 0.145046)",
        "(0.273747, 1.296591, 0.139850)",
        "(0.273757, 1.294236, 0.134515)",
        "(0.273709, 1.293144, 0.131730)",
        "(0.273529, 1.291117, 0.126031)",
        "(0.273268, 1.289220, 0.120080)",
        "(0.272785, 1.287302, 0.113834)",
        "(0.272349, 1.285799, 0.107397)",
        "(0.272187, 1.285357, 0.104115)",
        "(0.271864, 1.285066, 0.097595)",
        "(0.271362, 1.285625, 0.091191)",
        "(0.270909, 1.287373, 0.085107)",
        "(0.270663, 1.290211, 0.079243)",
        "(0.270546, 1.292012, 0.076421)",
        "(0.270244, 1.296275, 0.071163)",
        "(0.269876, 1.301660, 0.066468)",
        "(0.269405, 1.307893, 0.062097)",
        "(0.268995, 1.315172, 0.058455)",
        "(0.268749, 1.319245, 0.057072)",
        "(0.268325, 1.327862, 0.054716)",
        "(0.267903, 1.336885, 0.052754)",
        "(0.267508, 1.346188, 0.051262)",
        "(0.267285, 1.355833, 0.050364)",
        "(0.267258, 1.360714, 0.050099)",
        "(0.267298, 1.370340, 0.049759)",
        "(0.267260, 1.379640, 0.049702)",
        "(0.267077, 1.388663, 0.050133)",
        "(0.266920, 1.397539, 0.051233)",
        "(0.266793, 1.401837, 0.051979)",
        "(0.266475, 1.410053, 0.053537)",
        "(0.266105, 1.417719, 0.055395)",
        "(0.265882, 1.425012, 0.057755)",
        "(0.265759, 1.431787, 0.060305)",
        "(0.265637, 1.434878, 0.061672)",
        "(0.265313, 1.440699, 0.064776)",
        "(0.265063, 1.445907, 0.068372)",
        "(0.264965, 1.450384, 0.072169)",
        "(0.264912, 1.454166, 0.076238)",
        "(0.264995, 1.455860, 0.078471)",
        "(0.265298, 1.458920, 0.083212)",
        "(0.265491, 1.461316, 0.088209)",
        "(0.265547, 1.463217, 0.093473)",
        "(0.265687, 1.464753, 0.099155)",
        "(0.265820, 1.465346, 0.102132)",
        "(0.266119, 1.466144, 0.108019)",
        "(0.266356, 1.466358, 0.113941)",
        "(0.266653, 1.466339, 0.120101)",
        "(0.267068, 1.466070, 0.126192)",
        "(0.267291, 1.465777, 0.129157)",
        "(0.267769, 1.465036, 0.135080)",
        "(0.268434, 1.464085, 0.140952)",
        "(0.269140, 1.462652, 0.146553)",
        "(0.269737, 1.460853, 0.152015)",
        "(0.270030, 1.459923, 0.154774)",
        "(0.270763, 1.458066, 0.160385)",
        "(0.271459, 1.455612, 0.165745)",
        "(0.272098, 1.452438, 0.170802)",
        "(0.272840, 1.448562, 0.175714)",
        "(0.273207, 1.446342, 0.178068)",
        "(0.273990, 1.441502, 0.182575)",
        "(0.274788, 1.435803, 0.186801)",
        "(0.275561, 1.428987, 0.190913)",
        "(0.275938, 1.424965, 0.192904)",
        "(0.276665, 1.417136, 0.196813)",
        "(0.277523, 1.408618, 0.200307)",
        "(0.278579, 1.399870, 0.203524)",
        "(0.279844, 1.390774, 0.206248)",
        "(0.280491, 1.385986, 0.207291)",
        "(0.281839, 1.376182, 0.208786)",
        "(0.283083, 1.366181, 0.209413)",
        "(0.284112, 1.356327, 0.209463)",
        "(0.285254, 1.346906, 0.208731)",
        "(0.286324, 1.337756, 0.206977)",
        "(0.286746, 1.333242, 0.205585)",
        "(0.287446, 1.324570, 0.202166)",
        "(0.287818, 1.316443, 0.197935)",
        "(0.288074, 1.309272, 0.193105)",
        "(0.288113, 1.302817, 0.187773)",
        "(0.288126, 1.299863, 0.184734)",
        "(0.288000, 1.294385, 0.178173)",
        "(0.287619, 1.289930, 0.171374)",
        "(0.287172, 1.286695, 0.164623)",
        "(0.286453, 1.284211, 0.157721)",
        "(0.286036, 1.283225, 0.154098)",
        "(0.285145, 1.281667, 0.146573)",
        "(0.284255, 1.280966, 0.138825)",
        "(0.283371, 1.281221, 0.131061)",
        "(0.282467, 1.282243, 0.123105)",
        "(0.282046, 1.283085, 0.119088)",
        "(0.281139, 1.285311, 0.111198)",
        "(0.280245, 1.288420, 0.103617)",
        "(0.279392, 1.292193, 0.096352)",
        "(0.278423, 1.296712, 0.089621)",
        "(0.277901, 1.299263, 0.086502)",
        "(0.276847, 1.304657, 0.080471)",
        "(0.275814, 1.310706, 0.075075)",
        "(0.274707, 1.317520, 0.070578)",
        "(0.273325, 1.324684, 0.066625)",
        "(0.272639, 1.328344, 0.064813)",
        "(0.271320, 1.335896, 0.061601)",
        "(0.270027, 1.343818, 0.058996)",
        "(0.268695, 1.351799, 0.056737)",
        "(0.267411, 1.359700, 0.054861)",
        "(0.266852, 1.363768, 0.054280)",
        "(0.265762, 1.371929, 0.053492)",
        "(0.264693, 1.379962, 0.052956)",
        "(0.263720, 1.387888, 0.052940)",
        "(0.262749, 1.395824, 0.053600)",
        "(0.262237, 1.399722, 0.054133)",
        "(0.261232, 1.407320, 0.055414)",
        "(0.260526, 1.414910, 0.057215)",
        "(0.259914, 1.422213, 0.059314)",
        "(0.259459, 1.429133, 0.061574)",
        "(0.259278, 1.432483, 0.062839)",
        "(0.258948, 1.439139, 0.065791)",
        "(0.258659, 1.445523, 0.069258)",
        "(0.258423, 1.451394, 0.072968)",
        "(0.258471, 1.456720, 0.076996)",
        "(0.258564, 1.459112, 0.079088)",
        "(0.258640, 1.463428, 0.083291)",
        "(0.258671, 1.467062, 0.087663)",
        "(0.258710, 1.470099, 0.092428)",
        "(0.258690, 1.472613, 0.097584)",
        "(0.258594, 1.473690, 0.100259)",
        "(0.258435, 1.475493, 0.105580)",
        "(0.258178, 1.476752, 0.110896)",
        "(0.258044, 1.477533, 0.116292)",
        "(0.258100, 1.477731, 0.121784)",
        "(0.258059, 1.477581, 0.124550)",
        "(0.257816, 1.477055, 0.130146)",
        "(0.257593, 1.476055, 0.135671)",
        "(0.257634, 1.474101, 0.140914)",
        "(0.257710, 1.471287, 0.146080)",
        "(0.257732, 1.469429, 0.148686)",
        "(0.257548, 1.465410, 0.154011)",
        "(0.257291, 1.460509, 0.159616)",
        "(0.257142, 1.455066, 0.165577)",
        "(0.256822, 1.448690, 0.171314)",
        "(0.256549, 1.445100, 0.174004)",
        "(0.255948, 1.437379, 0.179024)",
        "(0.255536, 1.429188, 0.183790)",
        "(0.255336, 1.420581, 0.188141)",
        "(0.255288, 1.411436, 0.191863)",
        "(0.255269, 1.406711, 0.193496)",
        "(0.254950, 1.397292, 0.196477)",
        "(0.254427, 1.388124, 0.199219)",
        "(0.254322, 1.379334, 0.201478)",
        "(0.254085, 1.370465, 0.202843)",
        "(0.253867, 1.366066, 0.203040)",
        "(0.253474, 1.357690, 0.202853)",
        "(0.253177, 1.349972, 0.201937)",
        "(0.253074, 1.342654, 0.200142)",
        "(0.253054, 1.335515, 0.197381)",
        "(0.252975, 1.331955, 0.195525)",
        "(0.252782, 1.325083, 0.191389)",
        "(0.252741, 1.318787, 0.186581)",
        "(0.252928, 1.313007, 0.181186)",
        "(0.253006, 1.307575, 0.175201)",
        "(0.253019, 1.304986, 0.171910)",
        "(0.253126, 1.300104, 0.165031)",
        "(0.253316, 1.295832, 0.158031)",
        "(0.253352, 1.292145, 0.151062)",
        "(0.253294, 1.289020, 0.143886)",
        "(0.253243, 1.287703, 0.140159)",
        "(0.253057, 1.285504, 0.132673)",
        "(0.252820, 1.284402, 0.125633)",
        "(0.252537, 1.284422, 0.118925)",
        "(0.252050, 1.285182, 0.112253)",
        "(0.251796, 1.285973, 0.108965)",
        "(0.251398, 1.288286, 0.102475)",
        "(0.251168, 1.291607, 0.096026)",
        "(0.251063, 1.295672, 0.089773)",
        "(0.250990, 1.298018, 0.086910)",
        "(0.250777, 1.303125, 0.081530)",
        "(0.250422, 1.308637, 0.076326)",
        "(0.250068, 1.314615, 0.071474)",
        "(0.249710, 1.321163, 0.067325)",
        "(0.249251, 1.328013, 0.063561)",
        "(0.248937, 1.331504, 0.061837)",
        "(0.248247, 1.338774, 0.058830)",
        "(0.247622, 1.346367, 0.056454)",
        "(0.247023, 1.354041, 0.054401)",
        "(0.246617, 1.362001, 0.052878)",
        "(0.246472, 1.366115, 0.052428)",
        "(0.246105, 1.374320, 0.051675)",
        "(0.245817, 1.382409, 0.051021)",
        "(0.245391, 1.390422, 0.050861)",
        "(0.244860, 1.398422, 0.051453)",
        "(0.244607, 1.402403, 0.051961)",
        "(0.243950, 1.410194, 0.053192)",
        "(0.243188, 1.417927, 0.054889)",
        "(0.242419, 1.425614, 0.057142)",
        "(0.242067, 1.429355, 0.058515)",
        "(0.241497, 1.436604, 0.061382)",
        "(0.240803, 1.443387, 0.064619)",
        "(0.240444, 1.449763, 0.068127)",
        "(0.240347, 1.455626, 0.071830)",
        "(0.240308, 1.460885, 0.075572)",
        "(0.240212, 1.463113, 0.077558)",
        "(0.239846, 1.467291, 0.081732)",
        "(0.239360, 1.470948, 0.086231)",
        "(0.239019, 1.474096, 0.090979)",
        "(0.238516, 1.476462, 0.095775)",
        "(0.238197, 1.477494, 0.098221)",
        "(0.237521, 1.479203, 0.103400)",
        "(0.236903, 1.480562, 0.108718)",
        "(0.236409, 1.481591, 0.114162)",
        "(0.236106, 1.482234, 0.119700)",
        "(0.236007, 1.482294, 0.122414)",
        "(0.235891, 1.481925, 0.127747)",
        "(0.235825, 1.481066, 0.133427)",
        "(0.235757, 1.479744, 0.139491)",
        "(0.235568, 1.477615, 0.145434)",
        "(0.235447, 1.476192, 0.148315)",
        "(0.235311, 1.473125, 0.154262)",
        "(0.235478, 1.469721, 0.160408)",
        "(0.235761, 1.465534, 0.166354)",
        "(0.236102, 1.460861, 0.172511)",
        "(0.236335, 1.458528, 0.175830)",
        "(0.236804, 1.453685, 0.182314)",
        "(0.237497, 1.448368, 0.188025)",
        "(0.238213, 1.442477, 0.193119)",
        "(0.238979, 1.436189, 0.197779)",
        "(0.239379, 1.432846, 0.199905)",
        "(0.240380, 1.425938, 0.203771)",
        "(0.241155, 1.418725, 0.207342)",
        "(0.241958, 1.411417, 0.210741)",
        "(0.242435, 1.407737, 0.212212)",
        "(0.243520, 1.400184, 0.214585)",
        "(0.244604, 1.392547, 0.216278)",
        "(0.245632, 1.385072, 0.217561)",
        "(0.246725, 1.377829, 0.218523)",
        "(0.247992, 1.370770, 0.218955)",
        "(0.248567, 1.367327, 0.218897)",
        "(0.249454, 1.360468, 0.218312)",
        "(0.250313, 1.353799, 0.216829)",
        "(0.251184, 1.347280, 0.214394)",
        "(0.252108, 1.341045, 0.211087)",
        "(0.252479, 1.337985, 0.209349)",
        "(0.253121, 1.332040, 0.205395)",
        "(0.253830, 1.326402, 0.200824)",
        "(0.254501, 1.321129, 0.195770)",
        "(0.254695, 1.318575, 0.193054)",
        "(0.254926, 1.313556, 0.187279)",
        "(0.255193, 1.308923, 0.180892)",
        "(0.255333, 1.304584, 0.173861)",
        "(0.255338, 1.300801, 0.166450)",
        "(0.255309, 1.299275, 0.162795)",
        "(0.254968, 1.296672, 0.155609)",
        "(0.254490, 1.294707, 0.147900)",
        "(0.253924, 1.293444, 0.139601)",
        "(0.253360, 1.293419, 0.131406)",
        "(0.252717, 1.294737, 0.123577)",
        "(0.252330, 1.295623, 0.119663)",
        "(0.251533, 1.298175, 0.111731)",
        "(0.250863, 1.301643, 0.103878)",
        "(0.250224, 1.305999, 0.096330)",
        "(0.249917, 1.308601, 0.092813)",
        "(0.249210, 1.314410, 0.086308)",
        "(0.248476, 1.321044, 0.080352)",
        "(0.247853, 1.328111, 0.074964)",
        "(0.247236, 1.336262, 0.069808)",
        "(0.247013, 1.340584, 0.067682)",
        "(0.246650, 1.349426, 0.064100)",
        "(0.246249, 1.358338, 0.061276)",
        "(0.245803, 1.367352, 0.059132)",
        "(0.245281, 1.376260, 0.057740)",
        "(0.245002, 1.380677, 0.057254)",
        "(0.244547, 1.389541, 0.056613)",
        "(0.244206, 1.398379, 0.056374)",
        "(0.243649, 1.406894, 0.056508)",
        "(0.242815, 1.415109, 0.057046)",
        "(0.242018, 1.423119, 0.057965)",
        "(0.241659, 1.427058, 0.058722)",
        "(0.241002, 1.434794, 0.060705)",
        "(0.240283, 1.442008, 0.063079)",
        "(0.239514, 1.448610, 0.065893)",
        "(0.239178, 1.451743, 0.067440)",
        "(0.238775, 1.457758, 0.070706)",
        "(0.238511, 1.462973, 0.074187)",
        "(0.238348, 1.467592, 0.078186)",
        "(0.238166, 1.471722, 0.082841)",
        "(0.238099, 1.473608, 0.085232)",
        "(0.237982, 1.476738, 0.090163)",
        "(0.237839, 1.479357, 0.095517)",
        "(0.237690, 1.481664, 0.101291)",
        "(0.237398, 1.483342, 0.107143)",
        "(0.237060, 1.484443, 0.113068)",
        "(0.236916, 1.484965, 0.116174)",
        "(0.236921, 1.486054, 0.122531)",
        "(0.237214, 1.486879, 0.128785)",
        "(0.237710, 1.487231, 0.134937)",
        "(0.238068, 1.487194, 0.138030)",
        "(0.238806, 1.486761, 0.144307)",
        "(0.239486, 1.485763, 0.150628)",
        "(0.240157, 1.484330, 0.157388)",
        "(0.240858, 1.482458, 0.164351)",
        "(0.241637, 1.479970, 0.171091)",
        "(0.242072, 1.478504, 0.174401)",
        "(0.242965, 1.475438, 0.181099)",
        "(0.243941, 1.472186, 0.187777)",
        "(0.245062, 1.468535, 0.194103)",
        "(0.246273, 1.464267, 0.199972)",
        "(0.246885, 1.462028, 0.202843)",
        "(0.248175, 1.457250, 0.208404)",
        "(0.249392, 1.451851, 0.213511)",
        "(0.250558, 1.445686, 0.217935)",
        "(0.251613, 1.438876, 0.221840)",
        "(0.252172, 1.435226, 0.223552)",
        "(0.253165, 1.427628, 0.226703)",
        "(0.254090, 1.419474, 0.229231)",
        "(0.255203, 1.410727, 0.230985)",
        "(0.255770, 1.406267, 0.231598)",
        "(0.256710, 1.397291, 0.232337)",
        "(0.257613, 1.388333, 0.232413)",
        "(0.258762, 1.379649, 0.231906)",
        "(0.259795, 1.371073, 0.230554)",
        "(0.260252, 1.366877, 0.229339)",
        "(0.261149, 1.358748, 0.226244)",
        "(0.261877, 1.351052, 0.222527)",
        "(0.262382, 1.343959, 0.218526)",
        "(0.262911, 1.337530, 0.214203)",
        "(0.263395, 1.331779, 0.209315)",
        "(0.263499, 1.329086, 0.206568)",
        "(0.263505, 1.324113, 0.200819)",
        "(0.263618, 1.320020, 0.194855)",
        "(0.263736, 1.316674, 0.188597)",
        "(0.263737, 1.313907, 0.181763)",
        "(0.263583, 1.312650, 0.178095)",
        "(0.263246, 1.310432, 0.170427)",
        "(0.263159, 1.308950, 0.162489)",
        "(0.263087, 1.308214, 0.154472)",
        "(0.262970, 1.308119, 0.150438)",
        "(0.262610, 1.308329, 0.142405)",
        "(0.262227, 1.309333, 0.134293)",
        "(0.261840, 1.311305, 0.126472)",
        "(0.261345, 1.314296, 0.119143)",
        "(0.260894, 1.318044, 0.111988)",
        "(0.260679, 1.320144, 0.108460)",
        "(0.260226, 1.324746, 0.101764)",
        "(0.259753, 1.330173, 0.095789)",
        "(0.259159, 1.335880, 0.090124)",
        "(0.258789, 1.338796, 0.087361)",
        "(0.257995, 1.344871, 0.082248)",
        "(0.257252, 1.351614, 0.078089)",
        "(0.256603, 1.358955, 0.074834)",
        "(0.256087, 1.366543, 0.072179)",
        "(0.255713, 1.374396, 0.070346)",
        "(0.255498, 1.378367, 0.069664)",
        "(0.255100, 1.386448, 0.068992)",
        "(0.254719, 1.394544, 0.069010)",
        "(0.254520, 1.402443, 0.069495)",
        "(0.254579, 1.410291, 0.070488)",
        "(0.254609, 1.414121, 0.071327)",
        "(0.254631, 1.421565, 0.073240)",
        "(0.254561, 1.428475, 0.075671)",
        "(0.254484, 1.434994, 0.078509)",
        "(0.254453, 1.438088, 0.080125)",
        "(0.254481, 1.443859, 0.083871)",
        "(0.254613, 1.449173, 0.088056)",
        "(0.254708, 1.453805, 0.092616)",
        "(0.254895, 1.457746, 0.097562)",
        "(0.254921, 1.461002, 0.102692)",
        "(0.254810, 1.462363, 0.105382)",
        "(0.254557, 1.464766, 0.110988)",
        "(0.254222, 1.466517, 0.116817)",
        "(0.253868, 1.467678, 0.122622)",
        "(0.253634, 1.468338, 0.128574)",
        "(0.253608, 1.468643, 0.131689)",
        "(0.253695, 1.469004, 0.137869)",
        "(0.253775, 1.468726, 0.143781)",
        "(0.253902, 1.467787, 0.149536)",
        "(0.254117, 1.466343, 0.155387)",
        "(0.254238, 1.465461, 0.158239)",
        "(0.254468, 1.463311, 0.163648)",
        "(0.254820, 1.460631, 0.168772)",
        "(0.255358, 1.457590, 0.173805)",
        "(0.255842, 1.454209, 0.178694)",
        "(0.256040, 1.452327, 0.181007)",
        "(0.256545, 1.448169, 0.185255)",
        "(0.257172, 1.443559, 0.189104)",
        "(0.257835, 1.438537, 0.192668)",
        "(0.258525, 1.433123, 0.195879)",
        "(0.258919, 1.430266, 0.197276)",
        "(0.259636, 1.424301, 0.199743)",
        "(0.260205, 1.417926, 0.201823)",
        "(0.261127, 1.411466, 0.203685)",
        "(0.261603, 1.408220, 0.204571)",
        "(0.262441, 1.401568, 0.206114)",
        "(0.263061, 1.394793, 0.207303)",
        "(0.263754, 1.388123, 0.208249)",
        "(0.264556, 1.381278, 0.208626)",
        "(0.265012, 1.377779, 0.208477)",
        "(0.265825, 1.370878, 0.207853)",
        "(0.266426, 1.364199, 0.206924)",
        "(0.267109, 1.357865, 0.205676)",
        "(0.267856, 1.351510, 0.203820)",
        "(0.268586, 1.344878, 0.200909)"
    ],
    "leftHandPositions": [
        "(0.349494, 1.240958, -0.058141)",
        "(0.349565, 1.241042, -0.058183)",
        "(0.349689, 1.241146, -0.058217)",
        "(0.349842, 1.241240, -0.058255)",
        "(0.349896, 1.241260, -0.058286)",
        "(0.349911, 1.241271, -0.058315)",
        "(0.349951, 1.241275, -0.058384)",
        "(0.349976, 1.241274, -0.058429)",
        "(0.350018, 1.241271, -0.058449)",
        "(0.350106, 1.241294, -0.058416)",
        "(0.350191, 1.241329, -0.058373)",
        "(0.350393, 1.241442, -0.058262)",
        "(0.350590, 1.241555, -0.058188)",
        "(0.350642, 1.241606, -0.058200)",
        "(0.350705, 1.241620, -0.058167)",
        "(0.350732, 1.241618, -0.058151)",
        "(0.350786, 1.241637, -0.058126)",
        "(0.350816, 1.241692, -0.058144)",
        "(0.350880, 1.241811, -0.058142)",
        "(0.351074, 1.242206, -0.058045)",
        "(0.351277, 1.242781, -0.057915)",
        "(0.351522, 1.244050, -0.057636)",
        "(0.351843, 1.245471, -0.057279)",
        "(0.352154, 1.246988, -0.056892)",
        "(0.352283, 1.248198, -0.056424)",
        "(0.352267, 1.248670, -0.056173)",
        "(0.352230, 1.249439, -0.055690)",
        "(0.352091, 1.249763, -0.055204)",
        "(0.351965, 1.249668, -0.054885)",
        "(0.351898, 1.249799, -0.054425)",
        "(0.351858, 1.249919, -0.054218)",
        "(0.351789, 1.250610, -0.053692)",
        "(0.351834, 1.251541, -0.053408)",
        "(0.351980, 1.252947, -0.053212)",
        "(0.352118, 1.254629, -0.053050)",
        "(0.352120, 1.255552, -0.052939)",
        "(0.352005, 1.257253, -0.052657)",
        "(0.351742, 1.258935, -0.052333)",
        "(0.351539, 1.260868, -0.051999)",
        "(0.351468, 1.263299, -0.051567)",
        "(0.351475, 1.264663, -0.051319)",
        "(0.351499, 1.267462, -0.050792)",
        "(0.351499, 1.270104, -0.050200)",
        "(0.351257, 1.272331, -0.049544)",
        "(0.350880, 1.274252, -0.048897)",
        "(0.350678, 1.275159, -0.048588)",
        "(0.350322, 1.276827, -0.048017)",
        "(0.349978, 1.278193, -0.047549)",
        "(0.349706, 1.279222, -0.047112)",
        "(0.349485, 1.280124, -0.046745)",
        "(0.349418, 1.280652, -0.046568)",
        "(0.349443, 1.281926, -0.046259)",
        "(0.349757, 1.283683, -0.046103)",
        "(0.350114, 1.285659, -0.045895)",
        "(0.350532, 1.287952, -0.045593)",
        "(0.350727, 1.289188, -0.045491)",
        "(0.350934, 1.291746, -0.045326)",
        "(0.351085, 1.294549, -0.045118)",
        "(0.351110, 1.297535, -0.044779)",
        "(0.351040, 1.300690, -0.044420)",
        "(0.350981, 1.302286, -0.044227)",
        "(0.350753, 1.305572, -0.043790)",
        "(0.350385, 1.309092, -0.043359)",
        "(0.349964, 1.312705, -0.043099)",
        "(0.349436, 1.316169, -0.042930)",
        "(0.349086, 1.317809, -0.042838)",
        "(0.348353, 1.320703, -0.042601)",
        "(0.347711, 1.323249, -0.042329)",
        "(0.347185, 1.325611, -0.042091)",
        "(0.346752, 1.327662, -0.041838)",
        "(0.346525, 1.328552, -0.041692)",
        "(0.346109, 1.330256, -0.041271)",
        "(0.345962, 1.331992, -0.040674)",
        "(0.346224, 1.333842, -0.040096)",
        "(0.346572, 1.335592, -0.039514)",
        "(0.346702, 1.336441, -0.039219)",
        "(0.346969, 1.338277, -0.038728)",
        "(0.347123, 1.340671, -0.038521)",
        "(0.347185, 1.343510, -0.038638)",
        "(0.346961, 1.346386, -0.038760)",
        "(0.346728, 1.347733, -0.038774)",
        "(0.346123, 1.350317, -0.038728)",
        "(0.345291, 1.352769, -0.038681)",
        "(0.344201, 1.355047, -0.038651)",
        "(0.343072, 1.357246, -0.038711)",
        "(0.342522, 1.358272, -0.038787)",
        "(0.341404, 1.360150, -0.038853)",
        "(0.340208, 1.361907, -0.038820)",
        "(0.338782, 1.363637, -0.038737)",
        "(0.337284, 1.365376, -0.038590)",
        "(0.336710, 1.366262, -0.038534)",
        "(0.335809, 1.368211, -0.038498)",
        "(0.334984, 1.370226, -0.038413)",
        "(0.334233, 1.372037, -0.038248)",
        "(0.333379, 1.373477, -0.037994)",
        "(0.332819, 1.374022, -0.037819)",
        "(0.331587, 1.374878, -0.037320)",
        "(0.330649, 1.375708, -0.036924)",
        "(0.330096, 1.376488, -0.036722)",
        "(0.329730, 1.376897, -0.036566)",
        "(0.329308, 1.377259, -0.036310)",
        "(0.328569, 1.377752, -0.035914)",
        "(0.327971, 1.378624, -0.035829)",
        "(0.327885, 1.379346, -0.036022)",
        "(0.327296, 1.381270, -0.036072)",
        "(0.327012, 1.381954, -0.036055)",
        "(0.326297, 1.383965, -0.036276)",
        "(0.325679, 1.387125, -0.037342)",
        "(0.324788, 1.391263, -0.038984)",
        "(0.323779, 1.395394, -0.040535)",
        "(0.323170, 1.397559, -0.041342)",
        "(0.321638, 1.401991, -0.043271)",
        "(0.319892, 1.406812, -0.045661)",
        "(0.318537, 1.412021, -0.048604)",
        "(0.317529, 1.417353, -0.051920)",
        "(0.317031, 1.419875, -0.053635)",
        "(0.315822, 1.424593, -0.057120)",
        "(0.314373, 1.429014, -0.060790)",
        "(0.313025, 1.433170, -0.064729)",
        "(0.311951, 1.436810, -0.068721)",
        "(0.311425, 1.438316, -0.070695)",
        "(0.310321, 1.440846, -0.074587)",
        "(0.309129, 1.442858, -0.078503)",
        "(0.308020, 1.444524, -0.082455)",
        "(0.307087, 1.445784, -0.086193)",
        "(0.306567, 1.446203, -0.088008)",
        "(0.305282, 1.446924, -0.091698)",
        "(0.303971, 1.447582, -0.095602)",
        "(0.302913, 1.448405, -0.099462)",
        "(0.302274, 1.449178, -0.102928)",
        "(0.302013, 1.449500, -0.104570)",
        "(0.301306, 1.450169, -0.107974)",
        "(0.300605, 1.450859, -0.111423)",
        "(0.300020, 1.451602, -0.114709)",
        "(0.299476, 1.452356, -0.117865)",
        "(0.299077, 1.452757, -0.119544)",
        "(0.298343, 1.453568, -0.123185)",
        "(0.297646, 1.454225, -0.127085)",
        "(0.296782, 1.454695, -0.131233)",
        "(0.295875, 1.454945, -0.135557)",
        "(0.295463, 1.454945, -0.137808)",
        "(0.294833, 1.454694, -0.142368)",
        "(0.294436, 1.454096, -0.147134)",
        "(0.293991, 1.453064, -0.152112)",
        "(0.293416, 1.451418, -0.157208)",
        "(0.293160, 1.450224, -0.159776)",
        "(0.292812, 1.447031, -0.165058)",
        "(0.292064, 1.442961, -0.170817)",
        "(0.291001, 1.438385, -0.177023)",
        "(0.290086, 1.433192, -0.183624)",
        "(0.289726, 1.430187, -0.187010)",
        "(0.289099, 1.423431, -0.193994)",
        "(0.288305, 1.415663, -0.200976)",
        "(0.287437, 1.406939, -0.207705)",
        "(0.286584, 1.397090, -0.214043)",
        "(0.286310, 1.391571, -0.216980)",
        "(0.285760, 1.379498, -0.222559)",
        "(0.284594, 1.366168, -0.227435)",
        "(0.283097, 1.351583, -0.231117)",
        "(0.282219, 1.336829, -0.233833)",
        "(0.282257, 1.329779, -0.234904)",
        "(0.282921, 1.316222, -0.236448)",
        "(0.283907, 1.303218, -0.236332)",
        "(0.284834, 1.290610, -0.235042)",
        "(0.285613, 1.279470, -0.233199)",
        "(0.286255, 1.274764, -0.232127)",
        "(0.288120, 1.266746, -0.229750)",
        "(0.289782, 1.259888, -0.226981)",
        "(0.291091, 1.254021, -0.223439)",
        "(0.292368, 1.249543, -0.219447)",
        "(0.293070, 1.247830, -0.217373)",
        "(0.294441, 1.244818, -0.212932)",
        "(0.295523, 1.242404, -0.208094)",
        "(0.296544, 1.240441, -0.202618)",
        "(0.297324, 1.238547, -0.196560)",
        "(0.297589, 1.237635, -0.193407)",
        "(0.297975, 1.236060, -0.187080)",
        "(0.298183, 1.234546, -0.180166)",
        "(0.298321, 1.232812, -0.172479)",
        "(0.298223, 1.230803, -0.164717)",
        "(0.298204, 1.229894, -0.160857)",
        "(0.298439, 1.228253, -0.152971)",
        "(0.298814, 1.226256, -0.144484)",
        "(0.298957, 1.223938, -0.136025)",
        "(0.299292, 1.222219, -0.128312)",
        "(0.299531, 1.221616, -0.124671)",
        "(0.300105, 1.220373, -0.117103)",
        "(0.300558, 1.218621, -0.109280)",
        "(0.300767, 1.217338, -0.102231)",
        "(0.301157, 1.217439, -0.096462)",
        "(0.301303, 1.217801, -0.093879)",
        "(0.301592, 1.218357, -0.088337)",
        "(0.301749, 1.218427, -0.082516)",
        "(0.301658, 1.218391, -0.076918)",
        "(0.301704, 1.219378, -0.072110)",
        "(0.301743, 1.220212, -0.069836)",
        "(0.301805, 1.222130, -0.065208)",
        "(0.301911, 1.224749, -0.060530)",
        "(0.302265, 1.228557, -0.056156)",
        "(0.302643, 1.233740, -0.052238)",
        "(0.302784, 1.236627, -0.050284)",
        "(0.303172, 1.242777, -0.046219)",
        "(0.303502, 1.249521, -0.042159)",
        "(0.303825, 1.256743, -0.038400)",
        "(0.304034, 1.264106, -0.035120)",
        "(0.303940, 1.267809, -0.033767)",
        "(0.303532, 1.275348, -0.031491)",
        "(0.303142, 1.283224, -0.030001)",
        "(0.302925, 1.291106, -0.029013)",
        "(0.302655, 1.298664, -0.028488)",
        "(0.302296, 1.302382, -0.028508)",
        "(0.301388, 1.310065, -0.028941)",
        "(0.300678, 1.317998, -0.029925)",
        "(0.300418, 1.325914, -0.031264)",
        "(0.300267, 1.333341, -0.032650)",
        "(0.300069, 1.336864, -0.033378)",
        "(0.299616, 1.343786, -0.035100)",
        "(0.299421, 1.350751, -0.037249)",
        "(0.299579, 1.357527, -0.039772)",
        "(0.299797, 1.363831, -0.042536)",
        "(0.299711, 1.366681, -0.044081)",
        "(0.299324, 1.372536, -0.047426)",
        "(0.298789, 1.378410, -0.051472)",
        "(0.298408, 1.384099, -0.055734)",
        "(0.298121, 1.389160, -0.060006)",
        "(0.297772, 1.391449, -0.062109)",
        "(0.296962, 1.395862, -0.066283)",
        "(0.296268, 1.399964, -0.070593)",
        "(0.295431, 1.403628, -0.075087)",
        "(0.294379, 1.407051, -0.079917)",
        "(0.293955, 1.408748, -0.082436)",
        "(0.293424, 1.412025, -0.087586)",
        "(0.293314, 1.414964, -0.093131)",
        "(0.293095, 1.417632, -0.099078)",
        "(0.293130, 1.420306, -0.105618)",
        "(0.293220, 1.421571, -0.108937)",
        "(0.293434, 1.423829, -0.115734)",
        "(0.293541, 1.425907, -0.123007)",
        "(0.293710, 1.427712, -0.130372)",
        "(0.293757, 1.429017, -0.137400)",
        "(0.293762, 1.429528, -0.140859)",
        "(0.294295, 1.430669, -0.148010)",
        "(0.295363, 1.431431, -0.155208)",
        "(0.296351, 1.431713, -0.161966)",
        "(0.297090, 1.431391, -0.168400)",
        "(0.297531, 1.431065, -0.171530)",
        "(0.298612, 1.429974, -0.177679)",
        "(0.299903, 1.428575, -0.183764)",
        "(0.300791, 1.426742, -0.189550)",
        "(0.301249, 1.424206, -0.194646)",
        "(0.301360, 1.422733, -0.197109)",
        "(0.301376, 1.419395, -0.201922)",
        "(0.301309, 1.415716, -0.206378)",
        "(0.301027, 1.411535, -0.210407)",
        "(0.300418, 1.406797, -0.213585)",
        "(0.300040, 1.404233, -0.214821)",
        "(0.299553, 1.399126, -0.217011)",
        "(0.299280, 1.394008, -0.218710)",
        "(0.298980, 1.388603, -0.219937)",
        "(0.298576, 1.382999, -0.220701)",
        "(0.298327, 1.380209, -0.220787)",
        "(0.298016, 1.374397, -0.220395)",
        "(0.297520, 1.368208, -0.219596)",
        "(0.296883, 1.361873, -0.218768)",
        "(0.296182, 1.355571, -0.217690)",
        "(0.295713, 1.352375, -0.217016)",
        "(0.294909, 1.345997, -0.215380)",
        "(0.294627, 1.339624, -0.213337)",
        "(0.294614, 1.333428, -0.211036)",
        "(0.294506, 1.327004, -0.208565)",
        "(0.294191, 1.323556, -0.207486)",
        "(0.293287, 1.316690, -0.205794)",
        "(0.292821, 1.310282, -0.204431)",
        "(0.292852, 1.304049, -0.202957)",
        "(0.292612, 1.297637, -0.201240)",
        "(0.292343, 1.294196, -0.200229)",
        "(0.291451, 1.287030, -0.198054)",
        "(0.290325, 1.279494, -0.195570)",
        "(0.289430, 1.272358, -0.192806)",
        "(0.289153, 1.265983, -0.189758)",
        "(0.289158, 1.262961, -0.188048)",
        "(0.289054, 1.256895, -0.184302)",
        "(0.288590, 1.250893, -0.180344)",
        "(0.288231, 1.245666, -0.175961)",
        "(0.288342, 1.241368, -0.171180)",
        "(0.288486, 1.239510, -0.168672)",
        "(0.288803, 1.235979, -0.163338)",
        "(0.288875, 1.232509, -0.157569)",
        "(0.288800, 1.229583, -0.151520)",
        "(0.289254, 1.227953, -0.145555)",
        "(0.289623, 1.227541, -0.142621)",
        "(0.290525, 1.227302, -0.136360)",
        "(0.291171, 1.227270, -0.129789)",
        "(0.291714, 1.227816, -0.124137)",
        "(0.292199, 1.228977, -0.118844)",
        "(0.292432, 1.229758, -0.116128)",
        "(0.293036, 1.231569, -0.110457)",
        "(0.293585, 1.233871, -0.104952)",
        "(0.293972, 1.236525, -0.099835)",
        "(0.294511, 1.239522, -0.094953)",
        "(0.294738, 1.241088, -0.092577)",
        "(0.294988, 1.244128, -0.087898)",
        "(0.295347, 1.247375, -0.083203)",
        "(0.295991, 1.250928, -0.078624)",
        "(0.296608, 1.254632, -0.074286)",
        "(0.296910, 1.256545, -0.072130)",
        "(0.297559, 1.260562, -0.067995)",
        "(0.298390, 1.264958, -0.064040)",
        "(0.299338, 1.269592, -0.060404)",
        "(0.300289, 1.274450, -0.057293)",
        "(0.300647, 1.276955, -0.055968)",
        "(0.301257, 1.282157, -0.053564)",
        "(0.301844, 1.287539, -0.051494)",
        "(0.302095, 1.292901, -0.049840)",
        "(0.302129, 1.298335, -0.048637)",
        "(0.302198, 1.301099, -0.048184)",
        "(0.302327, 1.306630, -0.047473)",
        "(0.302185, 1.312311, -0.046967)",
        "(0.302051, 1.318131, -0.046705)",
        "(0.302090, 1.323968, -0.046440)",
        "(0.302187, 1.326885, -0.046381)",
        "(0.302305, 1.332922, -0.046651)",
        "(0.302262, 1.339220, -0.047282)",
        "(0.302098, 1.345596, -0.048004)",
        "(0.301817, 1.351869, -0.049042)",
        "(0.301642, 1.354952, -0.049771)",
        "(0.301292, 1.361014, -0.051443)",
        "(0.301094, 1.366983, -0.053346)",
        "(0.300783, 1.372656, -0.055584)",
        "(0.300251, 1.377732, -0.057900)",
        "(0.299954, 1.380050, -0.059089)",
        "(0.299282, 1.384389, -0.061595)",
        "(0.298866, 1.388481, -0.064434)",
        "(0.298811, 1.392288, -0.067526)",
        "(0.298765, 1.395682, -0.070752)",
        "(0.298699, 1.397152, -0.072402)",
        "(0.298378, 1.399676, -0.075800)",
        "(0.297683, 1.401871, -0.079646)",
        "(0.296990, 1.403729, -0.083752)",
        "(0.296374, 1.405111, -0.087916)",
        "(0.296007, 1.405592, -0.090039)",
        "(0.295102, 1.406384, -0.094627)",
        "(0.294066, 1.407004, -0.099703)",
        "(0.293012, 1.407472, -0.105042)",
        "(0.292028, 1.407812, -0.110664)",
        "(0.291624, 1.407948, -0.113438)",
        "(0.290834, 1.407904, -0.119008)",
        "(0.289900, 1.407618, -0.124556)",
        "(0.288992, 1.407171, -0.130156)",
        "(0.288085, 1.406438, -0.135661)",
        "(0.287632, 1.405865, -0.138310)",
        "(0.286544, 1.404523, -0.143383)",
        "(0.285392, 1.402869, -0.148271)",
        "(0.284289, 1.400972, -0.152980)",
        "(0.283314, 1.398678, -0.157396)",
        "(0.282782, 1.397374, -0.159457)",
        "(0.281714, 1.394661, -0.163483)",
        "(0.281025, 1.391909, -0.167416)",
        "(0.280695, 1.388945, -0.171163)",
        "(0.280266, 1.385565, -0.174582)",
        "(0.279996, 1.383758, -0.176214)",
        "(0.279282, 1.379944, -0.179501)",
        "(0.278617, 1.375855, -0.182656)",
        "(0.278290, 1.371551, -0.185492)",
        "(0.277938, 1.366925, -0.188155)",
        "(0.277665, 1.364468, -0.189420)",
        "(0.277113, 1.359281, -0.191795)",
        "(0.276601, 1.353767, -0.193705)",
        "(0.276119, 1.347961, -0.195327)",
        "(0.275766, 1.342036, -0.196677)",
        "(0.275572, 1.339002, -0.197197)",
        "(0.275242, 1.332821, -0.197853)",
        "(0.274991, 1.326467, -0.197985)",
        "(0.274638, 1.320198, -0.197885)",
        "(0.274485, 1.314093, -0.197503)",
        "(0.274403, 1.311010, -0.197200)",
        "(0.274026, 1.304604, -0.196251)",
        "(0.273419, 1.298149, -0.194687)",
        "(0.273092, 1.291945, -0.192501)",
        "(0.273529, 1.286293, -0.189750)",
        "(0.273894, 1.283525, -0.188145)",
        "(0.274160, 1.277666, -0.184685)",
        "(0.273906, 1.271722, -0.181014)",
        "(0.273945, 1.266473, -0.177454)",
        "(0.274162, 1.261890, -0.173787)",
        "(0.274237, 1.259630, -0.171836)",
        "(0.274250, 1.255062, -0.167668)",
        "(0.274287, 1.250720, -0.163035)",
        "(0.274525, 1.246751, -0.157988)",
        "(0.274710, 1.243169, -0.152867)",
        "(0.274802, 1.241662, -0.150325)",
        "(0.275062, 1.239046, -0.145202)",
        "(0.275453, 1.237027, -0.139969)",
        "(0.275558, 1.235282, -0.134587)",
        "(0.275489, 1.234178, -0.129139)",
        "(0.275593, 1.234031, -0.126450)",
        "(0.275819, 1.233955, -0.121031)",
        "(0.275699, 1.233984, -0.115546)",
        "(0.275327, 1.234455, -0.110227)",
        "(0.275131, 1.235650, -0.105244)",
        "(0.275066, 1.236381, -0.102773)",
        "(0.274896, 1.238008, -0.097711)",
        "(0.274543, 1.239810, -0.092855)",
        "(0.274285, 1.242022, -0.088308)",
        "(0.274057, 1.244631, -0.083942)",
        "(0.273920, 1.246004, -0.081726)",
        "(0.273593, 1.248762, -0.077278)",
        "(0.273202, 1.251777, -0.073095)",
        "(0.272942, 1.255123, -0.069308)",
        "(0.272604, 1.258768, -0.065919)",
        "(0.272376, 1.260683, -0.064333)",
        "(0.272088, 1.264650, -0.061171)",
        "(0.271939, 1.269006, -0.058501)",
        "(0.271798, 1.273491, -0.056196)",
        "(0.271605, 1.277941, -0.054056)",
        "(0.271480, 1.280186, -0.053077)",
        "(0.271198, 1.284837, -0.051356)",
        "(0.271115, 1.289862, -0.050125)",
        "(0.271128, 1.295046, -0.049100)",
        "(0.270778, 1.300157, -0.048433)",
        "(0.270424, 1.302673, -0.048192)",
        "(0.270014, 1.308026, -0.047897)",
        "(0.269981, 1.313843, -0.047851)",
        "(0.269951, 1.319795, -0.047939)",
        "(0.269925, 1.325722, -0.048069)",
        "(0.269884, 1.328655, -0.048164)",
        "(0.269894, 1.334664, -0.048479)",
        "(0.270205, 1.340973, -0.049279)",
        "(0.270664, 1.347355, -0.050461)",
        "(0.271109, 1.353469, -0.051721)",
        "(0.271244, 1.356427, -0.052471)",
        "(0.271354, 1.362114, -0.054070)",
        "(0.271394, 1.367501, -0.055886)",
        "(0.271547, 1.372787, -0.058211)",
        "(0.271911, 1.377865, -0.060858)",
        "(0.272123, 1.380256, -0.062326)",
        "(0.272345, 1.384738, -0.065527)",
        "(0.272456, 1.388839, -0.068866)",
        "(0.272834, 1.392631, -0.072537)",
        "(0.273030, 1.395936, -0.076604)",
        "(0.273067, 1.397384, -0.078764)",
        "(0.273018, 1.399995, -0.083244)",
        "(0.272640, 1.402113, -0.088126)",
        "(0.272166, 1.403890, -0.093378)",
        "(0.271969, 1.405553, -0.099166)",
        "(0.271850, 1.406227, -0.102185)",
        "(0.271516, 1.407126, -0.108112)",
        "(0.270902, 1.407618, -0.114294)",
        "(0.270361, 1.408027, -0.120880)",
        "(0.270122, 1.408265, -0.127484)",
        "(0.270028, 1.408206, -0.130808)",
        "(0.269518, 1.407789, -0.137388)",
        "(0.268712, 1.406976, -0.143963)",
        "(0.267950, 1.405780, -0.150446)",
        "(0.267315, 1.404412, -0.156716)",
        "(0.266944, 1.403567, -0.159795)",
        "(0.266213, 1.401592, -0.165681)",
        "(0.265724, 1.399093, -0.171191)",
        "(0.265552, 1.396097, -0.176366)",
        "(0.265419, 1.392709, -0.181250)",
        "(0.265371, 1.390781, -0.183487)",
        "(0.265219, 1.386321, -0.187580)",
        "(0.264656, 1.381062, -0.191502)",
        "(0.264090, 1.375436, -0.195066)",
        "(0.263948, 1.369403, -0.197970)",
        "(0.263941, 1.366197, -0.199208)",
        "(0.263662, 1.359543, -0.201507)",
        "(0.262878, 1.352468, -0.203297)",
        "(0.262312, 1.345372, -0.204306)",
        "(0.262032, 1.338253, -0.204929)",
        "(0.261923, 1.334554, -0.205096)",
        "(0.261381, 1.326759, -0.205215)",
        "(0.260327, 1.318322, -0.205199)",
        "(0.258753, 1.309581, -0.205196)",
        "(0.257539, 1.301153, -0.204996)",
        "(0.257312, 1.297149, -0.204685)",
        "(0.257090, 1.289337, -0.203710)",
        "(0.256525, 1.280874, -0.202316)",
        "(0.255503, 1.272698, -0.200678)",
        "(0.254708, 1.265322, -0.198966)",
        "(0.254436, 1.261795, -0.198013)",
        "(0.254121, 1.254823, -0.195787)",
        "(0.253769, 1.247886, -0.192910)",
        "(0.253402, 1.241269, -0.189523)",
        "(0.253259, 1.235530, -0.185960)",
        "(0.253371, 1.233040, -0.184063)",
        "(0.253763, 1.228374, -0.179908)",
        "(0.254178, 1.223942, -0.175191)",
        "(0.254400, 1.219810, -0.169945)",
        "(0.254948, 1.216321, -0.164140)",
        "(0.255381, 1.214895, -0.161078)",
        "(0.256375, 1.212491, -0.154744)",
        "(0.257614, 1.210626, -0.147856)",
        "(0.258967, 1.209042, -0.140511)",
        "(0.260235, 1.208105, -0.133307)",
        "(0.260917, 1.208115, -0.129877)",
        "(0.262376, 1.208904, -0.123101)",
        "(0.263879, 1.210417, -0.116180)",
        "(0.265086, 1.212547, -0.109378)",
        "(0.266205, 1.215615, -0.103014)",
        "(0.266682, 1.217472, -0.099956)",
        "(0.267575, 1.221418, -0.093767)",
        "(0.268538, 1.225584, -0.087532)",
        "(0.269214, 1.229936, -0.081757)",
        "(0.269821, 1.234690, -0.076473)",
        "(0.270163, 1.237247, -0.073998)",
        "(0.270939, 1.242505, -0.069298)",
        "(0.271373, 1.247826, -0.065158)",
        "(0.271485, 1.253122, -0.061259)",
        "(0.271665, 1.258586, -0.057714)",
        "(0.271690, 1.261434, -0.056213)",
        "(0.271660, 1.267265, -0.053445)",
        "(0.271708, 1.273217, -0.051009)",
        "(0.271645, 1.279117, -0.048800)",
        "(0.271178, 1.285049, -0.047142)",
        "(0.270857, 1.288082, -0.046502)",
        "(0.270454, 1.294436, -0.045562)",
        "(0.270095, 1.300960, -0.044975)",
        "(0.269550, 1.307403, -0.044524)",
        "(0.269154, 1.313863, -0.044229)",
        "(0.268946, 1.317068, -0.044218)",
        "(0.268437, 1.323503, -0.044423)",
        "(0.267938, 1.330024, -0.044990)",
        "(0.267227, 1.336324, -0.045744)",
        "(0.266600, 1.342508, -0.046712)",
        "(0.266341, 1.345611, -0.047359)",
        "(0.265593, 1.351646, -0.048854)",
        "(0.264532, 1.357342, -0.050474)",
        "(0.263639, 1.362781, -0.052246)",
        "(0.263159, 1.368353, -0.054544)",
        "(0.263063, 1.371139, -0.055913)",
        "(0.262889, 1.376448, -0.058883)",
        "(0.262479, 1.381314, -0.062165)",
        "(0.261861, 1.385802, -0.065742)",
        "(0.261308, 1.389932, -0.069648)",
        "(0.261081, 1.391900, -0.071821)",
        "(0.260792, 1.395943, -0.076776)",
        "(0.260416, 1.399674, -0.082331)",
        "(0.259829, 1.402852, -0.088118)",
        "(0.259004, 1.405695, -0.094203)",
        "(0.258579, 1.407059, -0.097460)",
        "(0.257928, 1.409742, -0.104347)",
        "(0.257513, 1.411849, -0.111700)",
        "(0.257007, 1.413502, -0.119277)",
        "(0.256300, 1.414648, -0.127127)",
        "(0.255890, 1.414946, -0.131136)",
        "(0.255104, 1.415006, -0.139239)",
        "(0.254590, 1.414548, -0.147396)",
        "(0.254172, 1.413668, -0.155601)",
        "(0.253958, 1.412287, -0.163878)",
        "(0.253924, 1.411390, -0.168030)",
        "(0.253952, 1.409036, -0.176200)",
        "(0.253895, 1.406166, -0.184031)",
        "(0.253361, 1.402614, -0.191562)",
        "(0.252631, 1.398444, -0.198721)",
        "(0.252468, 1.396152, -0.202085)",
        "(0.252449, 1.391411, -0.208473)",
        "(0.252698, 1.386582, -0.214188)",
        "(0.253149, 1.381572, -0.218939)",
        "(0.253901, 1.376212, -0.222659)",
        "(0.254279, 1.373284, -0.224212)",
        "(0.254772, 1.367041, -0.226898)",
        "(0.255186, 1.360043, -0.229112)",
        "(0.255333, 1.352253, -0.231083)",
        "(0.255258, 1.344033, -0.232554)",
        "(0.255263, 1.340009, -0.233057)",
        "(0.255609, 1.332119, -0.233785)",
        "(0.256058, 1.324098, -0.233917)",
        "(0.256069, 1.315817, -0.233838)",
        "(0.255487, 1.307590, -0.233480)",
        "(0.255406, 1.303741, -0.233062)",
        "(0.255899, 1.296737, -0.232002)",
        "(0.256661, 1.290263, -0.230504)",
        "(0.257055, 1.283595, -0.228549)",
        "(0.257045, 1.277063, -0.226322)",
        "(0.257107, 1.273991, -0.225201)",
        "(0.257400, 1.268245, -0.222720)",
        "(0.257736, 1.262610, -0.219834)",
        "(0.257902, 1.257008, -0.216488)",
        "(0.257903, 1.251514, -0.212903)",
        "(0.257927, 1.248839, -0.211066)",
        "(0.257831, 1.243723, -0.207323)",
        "(0.257692, 1.238749, -0.203305)",
        "(0.257229, 1.234070, -0.198785)",
        "(0.256913, 1.229952, -0.194179)",
        "(0.256889, 1.228329, -0.191888)",
        "(0.256663, 1.225052, -0.187265)",
        "(0.255812, 1.221865, -0.182481)",
        "(0.254756, 1.219487, -0.177707)",
        "(0.254216, 1.218374, -0.172842)",
        "(0.254107, 1.218194, -0.170159)",
        "(0.253777, 1.217858, -0.164269)",
        "(0.253415, 1.217935, -0.157753)",
        "(0.253298, 1.218853, -0.151135)",
        "(0.253238, 1.220331, -0.144581)",
        "(0.253249, 1.221281, -0.141233)",
        "(0.253324, 1.223433, -0.134402)",
        "(0.253510, 1.226044, -0.127577)",
        "(0.253837, 1.228968, -0.120805)",
        "(0.254050, 1.232088, -0.114331)",
        "(0.254116, 1.233781, -0.111189)",
        "(0.254396, 1.237388, -0.104910)",
        "(0.254887, 1.241200, -0.098661)",
        "(0.255129, 1.244984, -0.092649)",
        "(0.255291, 1.249088, -0.087255)",
        "(0.255434, 1.251281, -0.084664)",
        "(0.255627, 1.255754, -0.079619)",
        "(0.255480, 1.260330, -0.074916)",
        "(0.255136, 1.265121, -0.070428)",
        "(0.254987, 1.270254, -0.066145)",
        "(0.254928, 1.273033, -0.064122)",
        "(0.254685, 1.278998, -0.060386)",
        "(0.254672, 1.285916, -0.057220)",
        "(0.254684, 1.293017, -0.054265)",
        "(0.254130, 1.300027, -0.051362)",
        "(0.253788, 1.303605, -0.050019)",
        "(0.253472, 1.311527, -0.048105)",
        "(0.253785, 1.320200, -0.046851)",
        "(0.254315, 1.329260, -0.046308)",
        "(0.254459, 1.333616, -0.046071)",
        "(0.254554, 1.341998, -0.045422)",
        "(0.254528, 1.350087, -0.044972)",
        "(0.255018, 1.358653, -0.045428)",
        "(0.255914, 1.367320, -0.046679)",
        "(0.256677, 1.375361, -0.048025)",
        "(0.256950, 1.379105, -0.048676)",
        "(0.257519, 1.386289, -0.050301)",
        "(0.258219, 1.393219, -0.052617)",
        "(0.258711, 1.399549, -0.055357)",
        "(0.259086, 1.405176, -0.058436)",
        "(0.259244, 1.407806, -0.060188)",
        "(0.259521, 1.412577, -0.064296)",
        "(0.259942, 1.416892, -0.068807)",
        "(0.260338, 1.420504, -0.073704)",
        "(0.260607, 1.423395, -0.078953)",
        "(0.260700, 1.424484, -0.081693)",
        "(0.260670, 1.426405, -0.087372)",
        "(0.260646, 1.427991, -0.093607)",
        "(0.261060, 1.429331, -0.100204)",
        "(0.261453, 1.430018, -0.106920)",
        "(0.261513, 1.429988, -0.110275)",
        "(0.261610, 1.429598, -0.117108)",
        "(0.261822, 1.428978, -0.124200)",
        "(0.262138, 1.427915, -0.131219)",
        "(0.262384, 1.426261, -0.138200)",
        "(0.262441, 1.425168, -0.141697)",
        "(0.262696, 1.422718, -0.148575)",
        "(0.262946, 1.420042, -0.155218)",
        "(0.262873, 1.416931, -0.161623)",
        "(0.262605, 1.413316, -0.167608)",
        "(0.262615, 1.411396, -0.170410)",
        "(0.262938, 1.407380, -0.175552)",
        "(0.263326, 1.403412, -0.180357)",
        "(0.263901, 1.399271, -0.184701)",
        "(0.264298, 1.394558, -0.188387)",
        "(0.264440, 1.391979, -0.189860)",
        "(0.264729, 1.386679, -0.192515)",
        "(0.265019, 1.381114, -0.195239)",
        "(0.265353, 1.375301, -0.197834)",
        "(0.265714, 1.368971, -0.200013)",
        "(0.265836, 1.365668, -0.200880)",
        "(0.266302, 1.359020, -0.202218)",
        "(0.267292, 1.352975, -0.203223)",
        "(0.268133, 1.346643, -0.204265)",
        "(0.268360, 1.339846, -0.205022)",
        "(0.268287, 1.336353, -0.205173)",
        "(0.268307, 1.329406, -0.205320)",
        "(0.268866, 1.322619, -0.205163)",
        "(0.269428, 1.315669, -0.204576)",
        "(0.269487, 1.308328, -0.203519)",
        "(0.269340, 1.304679, -0.202868)",
        "(0.269176, 1.297622, -0.201414)",
        "(0.269239, 1.290806, -0.199368)",
        "(0.269193, 1.283920, -0.196650)",
        "(0.268766, 1.277011, -0.193566)",
        "(0.268450, 1.273700, -0.191972)",
        "(0.268031, 1.267401, -0.188718)",
        "(0.267513, 1.261083, -0.184904)",
        "(0.266712, 1.254591, -0.180308)",
        "(0.266129, 1.248476, -0.175211)",
        "(0.265834, 1.245623, -0.172669)",
        "(0.265193, 1.240340, -0.167439)",
        "(0.264727, 1.235605, -0.161724)",
        "(0.264118, 1.231517, -0.155621)",
        "(0.263752, 1.228440, -0.149138)",
        "(0.263746, 1.227370, -0.145751)",
        "(0.263879, 1.225834, -0.138933)",
        "(0.263781, 1.225043, -0.132153)",
        "(0.263685, 1.224783, -0.125242)",
        "(0.263412, 1.225114, -0.118695)",
        "(0.263229, 1.225591, -0.115614)",
        "(0.263035, 1.227022, -0.109324)",
        "(0.263098, 1.229112, -0.102833)",
        "(0.263114, 1.231708, -0.096664)",
        "(0.263265, 1.235064, -0.090939)",
        "(0.263474, 1.237056, -0.088126)",
        "(0.264137, 1.241441, -0.082637)",
        "(0.264802, 1.246193, -0.077455)",
        "(0.265720, 1.251040, -0.072101)",
        "(0.266801, 1.255953, -0.066714)",
        "(0.267263, 1.258543, -0.064268)",
        "(0.268282, 1.264056, -0.059810)",
        "(0.269372, 1.269823, -0.055731)",
        "(0.270474, 1.275577, -0.051731)",
        "(0.271308, 1.281302, -0.048236)",
        "(0.271510, 1.284218, -0.046749)",
        "(0.271976, 1.290310, -0.044137)",
        "(0.272517, 1.296447, -0.041788)",
        "(0.273200, 1.302714, -0.039622)",
        "(0.273814, 1.309222, -0.037984)",
        "(0.274013, 1.312581, -0.037408)",
        "(0.274250, 1.319462, -0.036704)",
        "(0.274297, 1.326561, -0.036552)",
        "(0.274156, 1.333645, -0.036747)",
        "(0.273771, 1.340476, -0.037082)",
        "(0.273604, 1.343872, -0.037360)",
        "(0.273637, 1.350878, -0.038273)",
        "(0.273799, 1.357976, -0.039709)",
        "(0.273839, 1.364740, -0.041386)",
        "(0.273868, 1.371272, -0.043232)",
        "(0.273802, 1.374402, -0.044295)",
        "(0.273450, 1.380404, -0.046647)",
        "(0.273130, 1.386243, -0.049430)",
        "(0.272909, 1.391884, -0.052656)",
        "(0.272530, 1.397062, -0.056302)",
        "(0.272224, 1.399389, -0.058258)",
        "(0.271235, 1.403517, -0.062312)",
        "(0.269994, 1.407062, -0.066654)",
        "(0.268956, 1.410464, -0.071594)",
        "(0.267911, 1.413736, -0.076926)",
        "(0.267439, 1.415211, -0.079636)",
        "(0.266446, 1.417965, -0.085099)",
        "(0.265470, 1.420608, -0.090810)",
        "(0.264979, 1.423312, -0.096763)",
        "(0.264929, 1.425982, -0.102890)",
        "(0.264986, 1.427251, -0.106033)",
        "(0.264984, 1.429534, -0.112326)",
        "(0.264894, 1.431293, -0.118556)",
        "(0.264976, 1.432556, -0.124818)",
        "(0.265190, 1.433390, -0.131330)",
        "(0.265297, 1.433552, -0.134583)",
        "(0.265686, 1.433763, -0.140865)",
        "(0.266333, 1.433658, -0.146916)",
        "(0.266833, 1.432960, -0.152852)",
        "(0.267446, 1.431629, -0.158458)",
        "(0.267810, 1.430869, -0.161133)",
        "(0.268821, 1.429187, -0.166239)",
        "(0.269909, 1.427323, -0.171394)",
        "(0.270871, 1.425013, -0.176476)",
        "(0.272034, 1.422068, -0.181041)",
        "(0.272730, 1.420376, -0.183081)",
        "(0.274140, 1.416508, -0.187118)",
        "(0.275129, 1.412090, -0.191177)",
        "(0.275766, 1.407014, -0.195085)",
        "(0.276697, 1.401474, -0.198795)",
        "(0.277258, 1.398447, -0.200547)",
        "(0.278195, 1.392022, -0.203899)",
        "(0.278731, 1.384905, -0.206566)",
        "(0.278722, 1.377493, -0.208740)",
        "(0.279186, 1.370494, -0.210545)",
        "(0.279809, 1.367140, -0.211273)",
        "(0.280990, 1.360053, -0.212358)",
        "(0.281662, 1.352064, -0.212638)",
        "(0.281884, 1.343343, -0.212173)",
        "(0.281779, 1.334464, -0.211301)",
        "(0.281693, 1.330163, -0.210762)",
        "(0.281690, 1.321931, -0.209328)",
        "(0.281668, 1.313857, -0.207471)",
        "(0.281686, 1.305997, -0.204747)",
        "(0.281504, 1.298383, -0.201773)",
        "(0.281115, 1.294851, -0.200114)",
        "(0.280641, 1.288170, -0.196564)",
        "(0.280571, 1.282138, -0.192715)",
        "(0.280618, 1.276746, -0.188546)",
        "(0.280650, 1.271908, -0.184193)",
        "(0.280510, 1.269617, -0.181949)",
        "(0.279849, 1.265266, -0.177252)",
        "(0.279211, 1.261402, -0.172125)",
        "(0.279105, 1.258251, -0.166641)",
        "(0.278922, 1.255684, -0.161006)",
        "(0.278651, 1.254542, -0.158087)",
        "(0.277969, 1.252381, -0.151984)",
        "(0.277561, 1.250644, -0.145538)",
        "(0.277335, 1.249535, -0.139076)",
        "(0.277268, 1.248994, -0.132667)",
        "(0.277303, 1.248837, -0.129306)",
        "(0.277299, 1.248552, -0.122272)",
        "(0.277330, 1.248733, -0.115349)",
        "(0.277578, 1.249397, -0.108835)",
        "(0.277754, 1.250514, -0.102544)",
        "(0.277669, 1.251270, -0.099503)",
        "(0.277300, 1.253109, -0.093592)",
        "(0.277033, 1.255491, -0.087907)",
        "(0.276953, 1.258211, -0.082182)",
        "(0.276771, 1.261175, -0.076549)",
        "(0.276570, 1.262840, -0.073942)",
        "(0.276003, 1.266379, -0.069080)",
        "(0.275352, 1.270270, -0.064680)",
        "(0.274429, 1.274082, -0.060502)",
        "(0.273911, 1.276028, -0.058551)",
        "(0.273021, 1.280246, -0.055081)",
        "(0.272097, 1.284680, -0.051953)",
        "(0.270824, 1.289212, -0.048918)",
        "(0.269212, 1.293671, -0.046022)",
        "(0.267978, 1.298714, -0.043643)",
        "(0.267614, 1.301525, -0.042723)",
        "(0.266812, 1.307448, -0.041347)",
        "(0.265591, 1.313332, -0.040210)",
        "(0.264153, 1.319104, -0.039104)",
        "(0.262924, 1.325238, -0.038428)",
        "(0.262404, 1.328544, -0.038464)",
        "(0.261577, 1.335328, -0.038858)",
        "(0.261068, 1.342122, -0.039362)",
        "(0.260408, 1.348652, -0.039859)",
        "(0.259536, 1.355071, -0.040475)",
        "(0.259171, 1.358274, -0.040880)",
        "(0.258981, 1.364872, -0.042127)",
        "(0.259042, 1.371439, -0.044028)",
        "(0.258821, 1.377664, -0.046161)",
        "(0.258522, 1.383403, -0.048330)",
        "(0.258464, 1.386158, -0.049452)",
        "(0.258670, 1.391572, -0.052061)",
        "(0.259142, 1.396882, -0.055293)",
        "(0.259562, 1.401830, -0.058694)",
        "(0.259818, 1.406114, -0.062214)",
        "(0.259837, 1.407998, -0.064083)",
        "(0.260003, 1.411568, -0.068154)",
        "(0.260404, 1.414879, -0.072712)",
        "(0.260934, 1.417946, -0.077726)",
        "(0.261384, 1.420556, -0.083151)",
        "(0.261503, 1.421613, -0.085925)",
        "(0.261698, 1.423451, -0.091503)",
        "(0.262006, 1.425028, -0.097541)",
        "(0.262458, 1.426459, -0.103984)",
        "(0.263099, 1.427526, -0.110477)",
        "(0.263371, 1.427859, -0.113684)",
        "(0.263786, 1.428372, -0.120167)",
        "(0.264306, 1.428537, -0.126795)",
        "(0.264890, 1.428445, -0.133302)",
        "(0.265549, 1.428264, -0.139795)",
        "(0.265866, 1.428076, -0.143084)",
        "(0.266345, 1.427285, -0.149460)",
        "(0.266690, 1.425744, -0.155216)",
        "(0.267009, 1.423650, -0.160796)",
        "(0.267416, 1.421181, -0.165706)",
        "(0.267600, 1.419696, -0.168032)",
        "(0.268122, 1.416284, -0.172355)",
        "(0.268534, 1.412189, -0.176282)",
        "(0.268718, 1.407522, -0.179830)",
        "(0.268878, 1.402297, -0.183028)",
        "(0.269038, 1.399471, -0.184530)",
        "(0.269417, 1.393732, -0.187335)",
        "(0.269884, 1.387373, -0.189503)",
        "(0.270104, 1.380331, -0.191129)",
        "(0.270321, 1.372842, -0.192237)",
        "(0.270380, 1.369057, -0.192749)",
        "(0.270160, 1.361205, -0.193299)",
        "(0.269735, 1.353123, -0.193392)",
        "(0.269300, 1.344949, -0.193302)",
        "(0.268966, 1.337028, -0.192963)",
        "(0.268738, 1.333085, -0.192655)",
        "(0.268304, 1.325385, -0.191579)",
        "(0.268206, 1.318242, -0.190199)",
        "(0.268442, 1.311795, -0.188561)",
        "(0.268957, 1.305908, -0.186508)",
        "(0.269070, 1.303061, -0.185279)",
        "(0.268936, 1.297477, -0.182402)",
        "(0.268759, 1.292467, -0.179015)",
        "(0.268700, 1.287904, -0.175298)",
        "(0.268661, 1.283603, -0.171214)",
        "(0.268541, 1.281600, -0.169130)",
        "(0.268200, 1.277632, -0.164857)",
        "(0.267978, 1.273931, -0.160279)",
        "(0.267856, 1.270579, -0.155779)",
        "(0.267675, 1.267348, -0.151282)",
        "(0.267498, 1.265643, -0.148832)",
        "(0.267085, 1.262265, -0.143762)",
        "(0.266536, 1.259181, -0.138746)",
        "(0.265921, 1.256427, -0.133565)",
        "(0.264960, 1.253948, -0.128267)",
        "(0.264302, 1.253068, -0.125675)",
        "(0.263203, 1.251844, -0.120726)",
        "(0.262371, 1.251320, -0.115819)",
        "(0.261930, 1.251103, -0.110435)",
        "(0.261523, 1.251141, -0.104581)",
        "(0.261378, 1.251316, -0.101514)",
        "(0.261366, 1.252011, -0.095341)",
        "(0.261778, 1.253443, -0.089340)",
        "(0.262289, 1.255440, -0.083545)",
        "(0.262657, 1.257951, -0.078095)",
        "(0.262799, 1.259426, -0.075418)",
        "(0.263178, 1.262630, -0.070122)",
        "(0.263580, 1.266445, -0.065150)",
        "(0.263879, 1.270702, -0.060367)",
        "(0.264070, 1.275557, -0.055944)",
        "(0.264063, 1.278180, -0.053839)",
        "(0.263845, 1.283614, -0.049567)",
        "(0.263681, 1.289779, -0.045635)",
        "(0.264066, 1.296788, -0.042352)",
        "(0.263997, 1.304117, -0.039378)",
        "(0.263682, 1.307823, -0.037936)",
        "(0.262829, 1.315153, -0.035028)",
        "(0.261969, 1.322555, -0.032229)",
        "(0.262083, 1.330863, -0.030472)",
        "(0.262406, 1.339610, -0.029748)",
        "(0.262328, 1.343878, -0.029531)",
        "(0.261947, 1.352046, -0.028933)",
        "(0.261893, 1.360177, -0.028774)",
        "(0.262524, 1.368756, -0.029738)",
        "(0.263391, 1.377183, -0.031413)",
        "(0.263797, 1.381078, -0.032189)",
        "(0.264392, 1.388250, -0.033515)",
        "(0.264695, 1.394799, -0.034989)",
        "(0.265067, 1.397810, -0.035926)",
        "(0.266706, 1.406823, -0.039307)",
        "(0.267207, 1.409553, -0.040774)",
        "(0.268018, 1.414527, -0.043879)",
        "(0.268547, 1.418423, -0.047124)",
        "(0.268844, 1.421341, -0.050527)",
        "(0.269263, 1.423715, -0.054581)",
        "(0.269446, 1.424725, -0.057007)",
        "(0.269842, 1.426399, -0.062174)",
        "(0.270069, 1.427473, -0.067643)",
        "(0.270092, 1.428044, -0.073426)",
        "(0.270144, 1.428694, -0.079747)",
        "(0.270178, 1.429057, -0.083075)",
        "(0.270104, 1.429514, -0.089688)",
        "(0.269887, 1.429612, -0.096323)",
        "(0.269942, 1.429410, -0.103162)",
        "(0.270214, 1.428808, -0.110035)",
        "(0.270314, 1.428278, -0.113352)",
        "(0.270378, 1.426823, -0.119789)",
        "(0.270430, 1.424772, -0.126195)",
        "(0.270268, 1.422189, -0.132612)",
        "(0.270165, 1.418856, -0.138624)",
        "(0.270274, 1.416997, -0.141512)",
        "(0.270327, 1.413077, -0.147301)",
        "(0.270239, 1.408536, -0.153015)",
        "(0.270259, 1.403531, -0.158533)",
        "(0.269996, 1.398285, -0.163656)",
        "(0.269792, 1.395596, -0.165949)",
        "(0.269659, 1.390092, -0.170131)",
        "(0.269827, 1.384259, -0.173929)",
        "(0.269804, 1.377745, -0.177510)",
        "(0.269273, 1.370492, -0.180520)",
        "(0.268934, 1.366684, -0.181710)",
        "(0.268569, 1.359245, -0.183697)",
        "(0.268736, 1.351856, -0.185175)",
        "(0.269058, 1.344153, -0.186008)",
        "(0.269086, 1.336062, -0.186283)",
        "(0.268979, 1.331937, -0.186230)",
        "(0.268675, 1.323805, -0.185741)",
        "(0.268430, 1.315933, -0.185089)",
        "(0.268373, 1.308252, -0.183982)",
        "(0.268010, 1.300684, -0.182398)",
        "(0.267626, 1.296991, -0.181390)",
        "(0.266907, 1.289900, -0.179000)",
        "(0.266278, 1.283247, -0.176258)",
        "(0.265505, 1.276838, -0.173152)",
        "(0.264549, 1.270587, -0.169421)",
        "(0.264102, 1.267645, -0.167323)",
        "(0.263336, 1.262227, -0.163000)",
        "(0.262707, 1.257408, -0.158261)",
        "(0.261912, 1.253300, -0.153090)",
        "(0.261302, 1.250165, -0.147637)",
        "(0.261182, 1.249103, -0.144839)",
        "(0.261188, 1.247531, -0.139139)",
        "(0.261250, 1.246808, -0.133163)",
        "(0.261361, 1.246709, -0.127115)",
        "(0.261946, 1.247708, -0.120913)",
        "(0.262256, 1.248453, -0.117759)",
        "(0.262956, 1.250264, -0.111349)",
        "(0.263778, 1.252720, -0.105045)",
        "(0.264465, 1.255789, -0.099143)",
        "(0.265038, 1.259270, -0.093476)",
        "(0.265360, 1.261215, -0.090726)",
        "(0.266101, 1.265235, -0.085363)",
        "(0.266751, 1.269695, -0.080490)",
        "(0.267347, 1.274396, -0.075939)",
        "(0.267939, 1.279396, -0.071609)",
        "(0.268230, 1.282078, -0.069611)",
        "(0.268731, 1.287598, -0.065714)",
        "(0.269358, 1.293588, -0.062149)",
        "(0.270094, 1.299903, -0.058956)",
        "(0.270807, 1.306784, -0.056314)",
        "(0.271047, 1.310338, -0.055040)",
        "(0.271226, 1.317559, -0.052557)",
        "(0.271061, 1.324722, -0.050027)",
        "(0.270830, 1.332088, -0.047770)",
        "(0.270702, 1.339825, -0.046012)",
        "(0.270650, 1.343726, -0.045189)",
        "(0.270333, 1.351270, -0.043521)",
        "(0.269547, 1.358469, -0.041859)",
        "(0.268419, 1.365343, -0.040177)",
        "(0.267288, 1.372029, -0.038796)",
        "(0.266959, 1.375484, -0.038520)",
        "(0.266347, 1.382298, -0.038497)",
        "(0.265400, 1.388659, -0.038496)",
        "(0.264348, 1.394582, -0.038495)",
        "(0.263289, 1.400371, -0.039199)",
        "(0.262999, 1.403361, -0.039965)",
        "(0.262692, 1.409073, -0.041762)",
        "(0.262271, 1.414216, -0.043793)",
        "(0.261767, 1.418868, -0.046163)",
        "(0.261158, 1.422806, -0.048736)",
        "(0.260906, 1.424595, -0.050164)",
        "(0.260797, 1.428125, -0.053687)",
        "(0.260889, 1.431125, -0.057888)",
        "(0.260946, 1.433282, -0.062077)",
        "(0.261098, 1.434982, -0.066567)",
        "(0.261270, 1.435696, -0.069043)",
        "(0.261650, 1.436894, -0.074231)",
        "(0.262115, 1.437950, -0.079869)",
        "(0.262590, 1.438760, -0.085779)",
        "(0.263140, 1.439119, -0.091719)",
        "(0.263404, 1.439126, -0.094780)",
        "(0.263964, 1.439182, -0.101312)",
        "(0.264547, 1.439216, -0.108204)",
        "(0.264996, 1.438967, -0.115073)",
        "(0.265452, 1.438629, -0.121936)",
        "(0.265712, 1.438429, -0.125368)",
        "(0.266449, 1.437931, -0.132219)",
        "(0.267491, 1.437066, -0.138838)",
        "(0.268632, 1.435603, -0.144928)",
        "(0.269842, 1.433530, -0.150518)",
        "(0.270447, 1.432402, -0.153272)",
        "(0.271866, 1.429676, -0.158669)",
        "(0.273519, 1.426386, -0.163284)",
        "(0.275439, 1.422455, -0.167647)",
        "(0.277277, 1.418230, -0.171692)",
        "(0.278201, 1.415881, -0.173391)",
        "(0.280122, 1.410870, -0.176395)",
        "(0.281904, 1.405403, -0.179328)",
        "(0.283618, 1.399612, -0.182161)",
        "(0.285108, 1.393474, -0.184618)",
        "(0.285708, 1.390303, -0.185722)",
        "(0.286735, 1.383849, -0.187802)",
        "(0.287807, 1.377125, -0.189529)",
        "(0.288972, 1.370222, -0.190830)",
        "(0.289782, 1.363163, -0.191584)",
        "(0.290006, 1.359662, -0.191749)",
        "(0.290750, 1.352951, -0.191978)",
        "(0.291778, 1.346416, -0.191686)",
        "(0.292472, 1.339734, -0.190769)",
        "(0.292942, 1.333105, -0.189301)",
        "(0.293163, 1.329903, -0.188430)",
        "(0.293857, 1.323677, -0.186403)",
        "(0.294359, 1.317510, -0.183876)",
        "(0.294330, 1.311275, -0.180971)",
        "(0.293984, 1.305171, -0.177723)",
        "(0.293575, 1.302133, -0.175900)",
        "(0.292580, 1.296240, -0.171880)",
        "(0.291409, 1.290780, -0.167578)",
        "(0.290220, 1.285976, -0.163017)",
        "(0.289138, 1.281916, -0.158267)",
        "(0.288611, 1.280231, -0.155872)",
        "(0.287686, 1.277339, -0.151102)",
        "(0.286646, 1.274954, -0.146152)",
        "(0.285518, 1.272960, -0.140759)",
        "(0.284802, 1.271755, -0.135366)",
        "(0.284576, 1.271470, -0.132730)",
        "(0.284107, 1.271060, -0.127267)",
        "(0.283618, 1.270762, -0.121306)",
        "(0.283133, 1.270661, -0.115049)",
        "(0.283014, 1.271235, -0.109140)",
        "(0.283099, 1.271657, -0.106266)",
        "(0.283177, 1.272724, -0.100511)",
        "(0.282836, 1.274028, -0.094911)",
        "(0.282228, 1.275660, -0.089693)",
        "(0.281660, 1.277487, -0.084617)",
        "(0.281525, 1.278619, -0.082318)",
        "(0.281138, 1.281085, -0.078250)",
        "(0.280345, 1.283705, -0.074681)",
        "(0.279529, 1.286579, -0.071019)",
        "(0.278830, 1.290122, -0.067483)",
        "(0.278450, 1.292247, -0.066069)",
        "(0.277285, 1.297180, -0.063714)",
        "(0.275569, 1.303310, -0.061705)",
        "(0.273604, 1.310349, -0.059855)",
        "(0.271457, 1.318133, -0.058332)",
        "(0.270464, 1.322336, -0.057709)",
        "(0.268922, 1.331076, -0.056529)",
        "(0.268349, 1.340534, -0.055763)",
        "(0.268403, 1.350301, -0.055851)",
        "(0.268192, 1.359694, -0.056470)",
        "(0.267945, 1.364119, -0.056812)",
        "(0.267298, 1.372555, -0.057741)",
        "(0.267062, 1.380595, -0.059149)",
        "(0.267056, 1.387934, -0.060921)",
        "(0.266848, 1.394285, -0.062551)",
        "(0.266877, 1.397260, -0.063298)",
        "(0.267457, 1.403103, -0.064929)",
        "(0.268220, 1.408592, -0.066783)",
        "(0.269219, 1.413792, -0.068881)",
        "(0.269777, 1.416184, -0.069954)",
        "(0.270640, 1.420455, -0.072018)",
        "(0.271022, 1.424214, -0.074106)",
        "(0.271246, 1.427685, -0.076666)",
        "(0.271789, 1.431048, -0.079803)",
        "(0.272277, 1.434062, -0.083541)",
        "(0.272461, 1.435445, -0.085566)",
        "(0.272672, 1.437807, -0.090008)",
        "(0.272749, 1.439706, -0.094903)",
        "(0.272821, 1.441342, -0.100487)",
        "(0.272855, 1.442686, -0.106765)",
        "(0.272782, 1.443126, -0.110087)",
        "(0.272288, 1.443577, -0.116879)",
        "(0.271407, 1.443349, -0.123876)",
        "(0.270096, 1.442521, -0.130985)",
        "(0.268660, 1.441138, -0.138189)",
        "(0.268007, 1.440229, -0.141791)",
        "(0.266906, 1.438173, -0.149001)",
        "(0.265847, 1.435616, -0.156022)",
        "(0.264854, 1.432676, -0.162817)",
        "(0.264223, 1.429570, -0.169576)",
        "(0.263978, 1.427805, -0.172876)",
        "(0.263462, 1.423828, -0.179186)",
        "(0.262791, 1.419522, -0.185291)",
        "(0.261953, 1.415131, -0.191587)",
        "(0.261685, 1.410599, -0.197506)",
        "(0.261856, 1.408260, -0.200252)",
        "(0.262117, 1.403011, -0.205385)",
        "(0.261821, 1.396883, -0.209865)",
        "(0.261330, 1.390323, -0.213684)",
        "(0.261111, 1.383680, -0.216966)",
        "(0.261098, 1.380274, -0.218327)",
        "(0.261275, 1.373169, -0.220392)",
        "(0.261473, 1.365815, -0.221736)",
        "(0.261705, 1.358072, -0.222301)",
        "(0.261841, 1.350073, -0.222194)",
        "(0.262072, 1.346060, -0.221790)",
        "(0.262790, 1.338227, -0.220464)",
        "(0.263544, 1.330183, -0.218319)",
        "(0.264046, 1.321700, -0.215543)",
        "(0.264166, 1.313214, -0.212492)",
        "(0.264291, 1.309093, -0.210826)",
        "(0.264666, 1.301039, -0.206951)",
        "(0.264782, 1.293151, -0.202427)",
        "(0.264910, 1.285520, -0.197407)",
        "(0.265098, 1.278372, -0.191938)",
        "(0.265059, 1.274979, -0.188978)",
        "(0.264841, 1.268663, -0.182783)",
        "(0.264941, 1.263187, -0.176340)",
        "(0.264879, 1.258196, -0.169868)",
        "(0.264031, 1.253748, -0.163293)",
        "(0.263469, 1.252014, -0.159913)",
        "(0.262659, 1.249281, -0.152969)",
        "(0.262135, 1.247848, -0.145801)",
        "(0.261746, 1.247246, -0.138554)",
        "(0.261357, 1.247400, -0.131017)",
        "(0.261044, 1.247714, -0.127131)",
        "(0.260339, 1.248693, -0.119448)",
        "(0.259798, 1.250961, -0.112078)",
        "(0.259513, 1.253964, -0.104816)",
        "(0.259055, 1.257834, -0.097998)",
        "(0.258698, 1.259943, -0.094827)",
        "(0.257827, 1.264821, -0.089047)",
        "(0.256833, 1.270092, -0.083407)",
        "(0.255764, 1.275889, -0.078101)",
        "(0.254909, 1.281912, -0.073195)",
        "(0.254397, 1.285089, -0.071099)",
        "(0.253157, 1.291432, -0.066930)",
        "(0.251613, 1.298007, -0.063283)",
        "(0.249957, 1.304489, -0.059740)",
        "(0.248346, 1.311327, -0.056743)",
        "(0.247698, 1.315024, -0.055537)",
        "(0.246593, 1.322765, -0.053413)",
        "(0.245402, 1.330902, -0.051723)",
        "(0.243992, 1.339300, -0.050276)",
        "(0.242774, 1.348068, -0.049210)",
        "(0.242424, 1.352679, -0.049011)",
        "(0.242056, 1.362243, -0.049264)",
        "(0.241873, 1.371968, -0.050165)",
        "(0.241472, 1.381452, -0.051261)",
        "(0.241099, 1.390743, -0.052596)",
        "(0.241031, 1.395319, -0.053399)",
        "(0.240979, 1.404313, -0.054961)",
        "(0.241549, 1.413134, -0.056625)",
        "(0.242375, 1.421688, -0.058700)",
        "(0.242958, 1.429681, -0.061218)",
        "(0.243244, 1.433504, -0.062539)",
        "(0.243916, 1.440766, -0.065634)",
        "(0.244699, 1.447416, -0.069189)",
        "(0.245643, 1.453492, -0.073279)",
        "(0.246592, 1.458774, -0.077909)",
        "(0.247010, 1.461003, -0.080303)",
        "(0.247624, 1.464682, -0.085036)",
        "(0.247991, 1.467568, -0.090128)",
        "(0.248437, 1.469871, -0.095808)",
        "(0.248944, 1.471278, -0.101761)",
        "(0.249071, 1.471667, -0.104683)",
        "(0.249037, 1.471551, -0.110434)",
        "(0.248775, 1.470527, -0.116282)",
        "(0.248606, 1.469060, -0.122388)",
        "(0.248807, 1.467014, -0.128450)",
        "(0.248825, 1.465661, -0.131371)",
        "(0.248522, 1.462446, -0.137200)",
        "(0.248113, 1.458684, -0.143056)",
        "(0.247560, 1.454549, -0.148841)",
        "(0.246926, 1.449996, -0.154465)",
        "(0.246771, 1.447577, -0.157195)",
        "(0.246350, 1.442450, -0.162589)",
        "(0.245629, 1.436786, -0.167502)",
        "(0.244920, 1.430883, -0.171876)",
        "(0.244748, 1.424961, -0.175968)",
        "(0.244829, 1.421950, -0.178033)",
        "(0.244978, 1.415730, -0.182187)",
        "(0.245112, 1.408833, -0.185684)",
        "(0.245112, 1.402363, -0.188488)",
        "(0.245283, 1.396152, -0.191215)",
        "(0.245444, 1.393028, -0.192343)",
        "(0.246018, 1.386542, -0.194295)",
        "(0.246524, 1.379698, -0.195830)",
        "(0.246747, 1.372585, -0.196609)",
        "(0.247179, 1.365542, -0.196772)",
        "(0.247535, 1.361992, -0.196732)",
        "(0.248231, 1.354767, -0.196002)",
        "(0.248769, 1.347301, -0.194186)",
        "(0.249367, 1.339863, -0.191714)",
        "(0.250274, 1.332752, -0.189016)",
        "(0.250862, 1.329373, -0.187568)",
        "(0.252219, 1.322976, -0.184442)",
        "(0.253700, 1.316693, -0.180785)",
        "(0.254609, 1.310191, -0.176892)",
        "(0.255275, 1.304246, -0.172752)",
        "(0.255700, 1.301499, -0.170666)",
        "(0.256559, 1.296549, -0.166473)",
        "(0.257000, 1.292060, -0.162663)",
        "(0.257279, 1.288702, -0.159051)",
        "(0.257873, 1.286332, -0.155310)",
        "(0.258193, 1.285478, -0.153396)",
        "(0.258604, 1.284208, -0.149684)",
        "(0.258807, 1.283382, -0.145965)",
        "(0.258569, 1.283310, -0.142376)",
        "(0.258066, 1.283567, -0.138783)",
        "(0.257826, 1.283992, -0.137006)",
        "(0.257404, 1.284938, -0.133399)",
        "(0.256864, 1.286023, -0.129543)",
        "(0.256376, 1.287137, -0.125304)",
        "(0.255711, 1.288545, -0.120850)",
        "(0.255467, 1.289310, -0.118537)",
        "(0.255202, 1.290764, -0.113657)",
        "(0.254943, 1.292564, -0.108648)",
        "(0.254632, 1.295024, -0.103844)",
        "(0.254564, 1.298183, -0.099148)",
        "(0.254535, 1.300002, -0.096790)",
        "(0.254359, 1.303906, -0.092148)",
        "(0.253945, 1.308118, -0.087627)",
        "(0.253487, 1.312693, -0.083195)",
        "(0.252997, 1.317546, -0.078944)",
        "(0.252659, 1.320095, -0.077005)",
        "(0.251965, 1.325381, -0.073335)",
        "(0.251460, 1.331055, -0.069895)",
        "(0.251196, 1.336986, -0.066755)",
        "(0.250964, 1.343188, -0.064158)",
        "(0.250814, 1.346387, -0.063054)",
        "(0.250501, 1.352954, -0.061221)",
        "(0.250100, 1.359340, -0.059620)",
        "(0.249676, 1.365575, -0.058264)",
        "(0.249314, 1.371992, -0.057505)",
        "(0.249130, 1.375268, -0.057376)",
        "(0.248857, 1.381756, -0.057423)",
        "(0.248703, 1.387887, -0.057671)",
        "(0.248811, 1.393858, -0.058237)",
        "(0.249104, 1.399699, -0.059388)",
        "(0.249169, 1.402454, -0.060154)",
        "(0.249322, 1.407785, -0.062022)",
        "(0.249830, 1.412815, -0.064403)",
        "(0.250430, 1.417219, -0.067123)",
        "(0.251038, 1.420909, -0.069984)",
        "(0.251400, 1.422517, -0.071606)",
        "(0.252263, 1.425535, -0.075412)",
        "(0.253020, 1.428205, -0.079827)",
        "(0.253576, 1.430567, -0.084626)",
        "(0.254267, 1.432585, -0.089851)",
        "(0.254647, 1.433515, -0.092527)",
        "(0.255302, 1.435065, -0.098079)",
        "(0.255927, 1.436262, -0.103846)",
        "(0.256650, 1.437025, -0.109695)",
        "(0.257261, 1.437287, -0.115294)",
        "(0.257424, 1.437128, -0.118019)",
        "(0.257633, 1.436442, -0.123409)",
        "(0.258025, 1.435343, -0.128828)",
        "(0.258287, 1.433706, -0.134082)",
        "(0.258301, 1.431782, -0.139265)",
        "(0.258299, 1.430700, -0.141875)",
        "(0.258616, 1.428350, -0.147078)",
        "(0.259133, 1.425842, -0.152110)",
        "(0.259519, 1.423096, -0.156818)",
        "(0.259977, 1.419884, -0.161327)",
        "(0.260306, 1.418170, -0.163518)",
        "(0.261209, 1.414457, -0.167642)",
        "(0.262003, 1.410561, -0.171352)",
        "(0.262411, 1.406339, -0.174587)",
        "(0.262692, 1.401593, -0.177200)",
        "(0.262853, 1.399009, -0.178275)",
        "(0.263343, 1.393676, -0.180088)",
        "(0.263710, 1.388077, -0.181440)",
        "(0.263868, 1.382195, -0.182374)",
        "(0.264252, 1.376038, -0.182961)",
        "(0.264675, 1.372806, -0.183080)",
        "(0.265432, 1.366290, -0.183230)",
        "(0.265874, 1.359438, -0.182996)",
        "(0.266369, 1.352380, -0.182343)",
        "(0.266844, 1.345171, -0.181183)",
        "(0.267146, 1.341657, -0.180545)",
        "(0.267725, 1.334653, -0.179153)",
        "(0.268407, 1.327871, -0.177412)",
        "(0.269087, 1.321153, -0.175390)",
        "(0.269328, 1.314286, -0.173168)",
        "(0.269319, 1.310837, -0.171950)",
        "(0.269130, 1.303976, -0.169216)",
        "(0.268928, 1.297293, -0.165964)",
        "(0.268789, 1.290960, -0.162390)",
        "(0.268510, 1.284855, -0.158450)",
        "(0.268224, 1.281891, -0.156318)",
        "(0.267274, 1.276447, -0.151844)",
        "(0.266049, 1.271496, -0.147370)",
        "(0.264642, 1.267446, -0.142822)",
        "(0.263415, 1.264060, -0.137984)",
        "(0.262794, 1.262843, -0.135384)",
        "(0.261559, 1.260886, -0.130245)",
        "(0.260558, 1.259885, -0.125086)",
        "(0.259522, 1.259448, -0.119670)",
        "(0.258419, 1.259648, -0.114013)",
        "(0.257878, 1.260199, -0.111116)",
        "(0.257087, 1.262077, -0.105381)",
        "(0.256960, 1.265124, -0.099618)",
        "(0.257117, 1.268939, -0.093911)",
        "(0.257126, 1.273297, -0.088441)",
        "(0.257125, 1.275631, -0.085829)",
        "(0.257171, 1.280799, -0.080983)",
        "(0.257217, 1.286201, -0.076498)",
        "(0.256986, 1.291780, -0.072448)",
        "(0.256870, 1.297820, -0.068823)",
        "(0.256869, 1.301008, -0.067196)",
        "(0.256788, 1.307537, -0.064037)",
        "(0.256809, 1.314498, -0.061402)",
        "(0.256872, 1.321582, -0.059027)",
        "(0.257075, 1.328786, -0.056815)",
        "(0.257230, 1.332410, -0.055761)",
        "(0.257677, 1.339812, -0.054040)",
        "(0.257971, 1.347174, -0.052431)",
        "(0.258070, 1.354479, -0.050719)",
        "(0.258400, 1.362033, -0.049446)",
        "(0.258608, 1.365867, -0.049019)",
        "(0.258874, 1.373437, -0.048326)",
        "(0.258766, 1.380643, -0.047614)",
        "(0.258549, 1.387761, -0.047127)",
        "(0.258405, 1.394863, -0.047167)",
        "(0.258498, 1.398424, -0.047420)",
        "(0.258615, 1.405569, -0.048418)",
        "(0.258591, 1.412538, -0.050067)",
        "(0.258548, 1.419002, -0.051874)",
        "(0.258471, 1.424865, -0.053809)",
        "(0.258303, 1.427619, -0.054936)",
        "(0.257904, 1.432764, -0.057430)",
        "(0.257482, 1.437262, -0.060019)",
        "(0.257427, 1.441400, -0.062743)",
        "(0.257369, 1.444905, -0.065943)",
        "(0.257359, 1.446472, -0.067546)",
        "(0.257447, 1.449023, -0.070890)",
        "(0.257330, 1.450995, -0.074570)",
        "(0.257322, 1.452667, -0.078841)",
        "(0.257584, 1.453916, -0.083492)",
        "(0.257651, 1.454258, -0.085856)",
        "(0.257762, 1.454810, -0.090768)",
        "(0.257951, 1.455182, -0.095985)",
        "(0.257903, 1.455104, -0.101273)",
        "(0.257957, 1.454381, -0.106719)",
        "(0.258112, 1.453965, -0.109484)",
        "(0.258432, 1.452542, -0.114942)",
        "(0.258407, 1.450390, -0.120049)",
        "(0.258296, 1.447549, -0.125006)",
        "(0.258184, 1.444214, -0.130077)",
        "(0.258105, 1.442306, -0.132653)",
        "(0.257986, 1.438088, -0.137864)",
        "(0.257709, 1.433567, -0.143151)",
        "(0.257209, 1.428744, -0.148338)",
        "(0.256797, 1.423317, -0.153044)",
        "(0.256698, 1.420433, -0.155282)",
        "(0.256635, 1.414438, -0.159679)",
        "(0.256473, 1.408200, -0.163807)",
        "(0.256385, 1.401566, -0.167277)",
        "(0.256597, 1.394553, -0.170469)",
        "(0.256593, 1.390963, -0.171983)",
        "(0.256273, 1.383728, -0.174637)",
        "(0.255740, 1.376341, -0.176548)",
        "(0.254850, 1.368483, -0.177879)",
        "(0.254156, 1.361258, -0.178336)",
        "(0.254031, 1.357757, -0.178255)",
        "(0.254079, 1.350847, -0.177628)",
        "(0.254629, 1.344107, -0.176544)",
        "(0.254937, 1.337184, -0.175221)",
        "(0.254798, 1.330043, -0.173299)",
        "(0.254842, 1.326573, -0.172128)",
        "(0.255181, 1.320121, -0.169584)",
        "(0.255773, 1.314328, -0.167056)",
        "(0.256390, 1.309003, -0.164151)",
        "(0.256808, 1.303967, -0.160647)",
        "(0.256965, 1.301723, -0.158784)",
        "(0.257407, 1.297868, -0.155036)",
        "(0.257810, 1.294571, -0.150949)",
        "(0.258358, 1.292008, -0.146391)",
        "(0.258827, 1.290114, -0.141574)",
        "(0.258982, 1.289413, -0.139046)",
        "(0.259353, 1.288362, -0.133733)",
        "(0.259795, 1.287834, -0.127938)",
        "(0.260269, 1.287923, -0.121898)",
        "(0.260965, 1.288744, -0.115762)",
        "(0.261315, 1.289278, -0.112657)",
        "(0.261995, 1.290688, -0.106437)",
        "(0.262493, 1.292395, -0.100255)",
        "(0.262911, 1.294377, -0.094132)",
        "(0.263338, 1.296692, -0.088143)",
        "(0.263586, 1.298011, -0.085282)",
        "(0.264127, 1.300978, -0.079914)",
        "(0.264656, 1.304172, -0.074544)",
        "(0.265193, 1.307496, -0.069153)",
        "(0.265707, 1.311313, -0.064333)",
        "(0.265974, 1.313445, -0.062163)",
        "(0.266457, 1.317828, -0.057939)",
        "(0.266698, 1.322369, -0.054031)",
        "(0.266565, 1.327174, -0.050692)",
        "(0.266253, 1.332291, -0.047763)",
        "(0.266026, 1.334924, -0.046372)",
        "(0.265465, 1.340398, -0.043790)",
        "(0.264719, 1.346247, -0.041702)",
        "(0.263901, 1.352246, -0.039869)",
        "(0.263009, 1.358290, -0.038120)",
        "(0.262597, 1.361397, -0.037385)",
        "(0.262048, 1.367924, -0.036530)",
        "(0.261478, 1.374414, -0.036094)",
        "(0.260707, 1.380726, -0.035577)",
        "(0.259573, 1.386795, -0.034940)",
        "(0.258971, 1.389670, -0.034534)",
        "(0.258199, 1.395455, -0.033754)",
        "(0.257904, 1.401453, -0.033380)",
        "(0.257924, 1.407581, -0.033533)",
        "(0.258004, 1.413625, -0.034175)",
        "(0.258088, 1.416600, -0.034628)",
        "(0.258196, 1.422429, -0.035851)",
        "(0.258366, 1.428132, -0.037693)",
        "(0.258850, 1.433656, -0.040124)",
        "(0.259496, 1.438619, -0.042893)",
        "(0.259880, 1.440895, -0.044384)",
        "(0.260730, 1.444979, -0.047657)",
        "(0.261625, 1.448483, -0.051564)",
        "(0.262342, 1.451425, -0.056079)",
        "(0.262894, 1.453762, -0.061041)",
        "(0.263149, 1.454739, -0.063651)",
        "(0.263508, 1.456226, -0.069122)",
        "(0.263835, 1.457241, -0.074880)",
        "(0.264173, 1.457796, -0.080986)",
        "(0.264008, 1.457699, -0.087238)",
        "(0.263839, 1.457476, -0.090355)",
        "(0.263446, 1.456552, -0.096487)",
        "(0.263099, 1.455251, -0.102527)",
        "(0.262838, 1.454020, -0.108958)",
        "(0.262372, 1.452876, -0.115929)",
        "(0.262005, 1.452180, -0.119403)",
        "(0.261237, 1.450265, -0.125661)",
        "(0.260464, 1.447824, -0.131442)",
        "(0.260136, 1.445275, -0.137358)",
        "(0.260174, 1.442573, -0.143238)",
        "(0.260145, 1.441093, -0.145993)",
        "(0.260179, 1.437767, -0.150956)",
        "(0.260646, 1.433989, -0.155336)",
        "(0.261213, 1.429740, -0.159238)",
        "(0.261751, 1.425090, -0.162727)",
        "(0.261884, 1.422490, -0.164156)",
        "(0.262021, 1.417116, -0.166756)",
        "(0.262427, 1.411358, -0.168890)",
        "(0.263220, 1.405206, -0.170828)",
        "(0.264019, 1.398619, -0.172440)",
        "(0.264307, 1.395119, -0.173103)",
        "(0.264810, 1.387947, -0.174238)",
        "(0.265294, 1.380572, -0.175419)",
        "(0.265676, 1.372882, -0.176275)",
        "(0.265684, 1.365069, -0.176695)",
        "(0.265620, 1.361222, -0.176717)",
        "(0.265498, 1.353806, -0.176547)",
        "(0.265687, 1.346780, -0.175908)",
        "(0.266160, 1.340090, -0.174709)",
        "(0.266388, 1.333424, -0.172713)",
        "(0.266356, 1.330100, -0.171387)",
        "(0.266293, 1.323521, -0.168501)",
        "(0.266089, 1.317025, -0.165151)",
        "(0.266072, 1.311050, -0.161089)",
        "(0.266096, 1.305877, -0.156750)",
        "(0.266124, 1.303643, -0.154477)",
        "(0.266135, 1.299505, -0.149545)",
        "(0.266089, 1.296027, -0.143977)",
        "(0.266134, 1.293696, -0.138212)",
        "(0.266375, 1.292811, -0.132467)",
        "(0.266562, 1.292642, -0.129482)",
        "(0.266929, 1.293040, -0.123245)",
        "(0.267254, 1.294121, -0.116712)",
        "(0.267685, 1.295869, -0.110024)",
        "(0.268069, 1.298106, -0.103391)",
        "(0.268259, 1.299262, -0.100117)",
        "(0.268595, 1.302042, -0.093794)",
        "(0.268830, 1.304930, -0.087636)",
        "(0.269046, 1.308302, -0.082056)",
        "(0.269206, 1.311775, -0.076721)",
        "(0.269264, 1.313591, -0.074147)",
        "(0.269443, 1.317290, -0.069033)",
        "(0.269659, 1.321170, -0.064348)",
        "(0.269754, 1.325167, -0.060007)",
        "(0.269588, 1.329364, -0.055977)",
        "(0.269334, 1.331659, -0.054188)",
        "(0.268662, 1.336513, -0.050937)",
        "(0.267620, 1.341696, -0.048127)",
        "(0.266516, 1.347403, -0.045746)",
        "(0.265491, 1.353552, -0.043729)",
        "(0.264966, 1.356826, -0.042969)",
        "(0.263905, 1.363572, -0.041721)",
        "(0.262896, 1.370598, -0.040815)",
        "(0.261866, 1.377870, -0.040491)",
        "(0.260769, 1.385180, -0.040855)",
        "(0.260247, 1.388799, -0.041363)",
        "(0.259299, 1.395950, -0.042633)",
        "(0.258571, 1.403005, -0.044808)",
        "(0.258322, 1.410073, -0.047713)",
        "(0.258344, 1.416789, -0.051082)",
        "(0.258401, 1.419875, -0.052838)",
        "(0.258421, 1.425801, -0.056229)",
        "(0.258400, 1.431304, -0.059656)",
        "(0.258459, 1.436433, -0.063264)",
        "(0.258915, 1.441437, -0.067583)",
        "(0.259118, 1.443844, -0.069832)",
        "(0.259347, 1.448156, -0.074395)",
        "(0.259323, 1.451805, -0.078955)",
        "(0.259299, 1.453378, -0.081322)",
        "(0.259432, 1.456246, -0.086386)",
        "(0.259564, 1.458513, -0.091732)",
        "(0.259294, 1.459741, -0.097138)",
        "(0.258780, 1.459942, -0.102535)",
        "(0.258263, 1.459392, -0.108121)",
        "(0.257678, 1.458167, -0.113999)",
        "(0.257317, 1.457343, -0.117023)",
        "(0.256485, 1.455033, -0.123255)",
        "(0.255644, 1.452026, -0.129703)",
        "(0.254797, 1.448274, -0.136363)",
        "(0.254151, 1.444189, -0.143335)",
        "(0.253750, 1.441975, -0.146842)",
        "(0.252686, 1.437348, -0.153766)",
        "(0.251540, 1.432478, -0.160705)",
        "(0.250719, 1.427281, -0.167283)",
        "(0.250211, 1.421893, -0.173541)",
        "(0.249960, 1.419175, -0.176651)",
        "(0.249576, 1.413294, -0.182490)",
        "(0.249344, 1.406927, -0.187713)",
        "(0.249245, 1.400245, -0.192694)",
        "(0.249506, 1.393697, -0.197512)",
        "(0.249892, 1.390461, -0.199673)",
        "(0.250734, 1.383811, -0.203393)",
        "(0.251817, 1.377026, -0.206486)",
        "(0.252820, 1.369913, -0.209118)",
        "(0.253355, 1.362560, -0.211248)",
        "(0.253489, 1.358903, -0.212094)",
        "(0.253577, 1.351606, -0.213600)",
        "(0.253582, 1.344258, -0.214612)",
        "(0.253721, 1.336915, -0.214725)",
        "(0.253931, 1.329846, -0.214128)",
        "(0.254031, 1.326479, -0.213624)",
        "(0.254404, 1.320113, -0.212439)",
        "(0.254760, 1.314002, -0.210619)",
        "(0.254791, 1.308054, -0.207855)",
        "(0.254838, 1.303127, -0.204592)",
        "(0.254849, 1.300872, -0.202614)",
        "(0.254813, 1.296541, -0.198093)",
        "(0.254679, 1.292600, -0.192732)",
        "(0.254511, 1.289067, -0.186629)",
        "(0.254380, 1.285815, -0.179810)",
        "(0.254258, 1.284241, -0.176142)",
        "(0.253862, 1.281336, -0.168652)",
        "(0.253452, 1.278856, -0.160656)",
        "(0.253153, 1.277091, -0.152336)",
        "(0.253241, 1.276412, -0.144311)",
        "(0.253326, 1.276477, -0.140523)",
        "(0.253213, 1.276683, -0.132717)",
        "(0.252784, 1.277188, -0.124471)",
        "(0.252390, 1.278868, -0.116716)",
        "(0.252283, 1.281817, -0.109713)",
        "(0.252194, 1.283327, -0.106211)",
        "(0.251664, 1.286500, -0.099128)",
        "(0.250885, 1.290077, -0.092178)",
        "(0.249995, 1.294063, -0.085366)",
        "(0.249222, 1.298396, -0.078658)",
        "(0.248738, 1.300684, -0.075457)",
        "(0.247790, 1.305384, -0.069221)",
        "(0.246856, 1.310257, -0.063232)",
        "(0.245897, 1.315399, -0.057595)",
        "(0.244865, 1.320855, -0.052567)",
        "(0.244314, 1.323582, -0.050165)",
        "(0.243166, 1.329179, -0.045525)",
        "(0.242058, 1.335380, -0.041525)",
        "(0.241210, 1.342164, -0.038162)",
        "(0.240907, 1.349516, -0.035504)",
        "(0.240752, 1.353329, -0.034309)",
        "(0.240532, 1.361365, -0.032440)",
        "(0.240311, 1.369526, -0.031058)",
        "(0.239934, 1.377464, -0.029822)",
        "(0.239486, 1.385450, -0.028975)",
        "(0.239312, 1.389518, -0.028841)",
        "(0.238934, 1.397361, -0.028859)",
        "(0.238448, 1.404825, -0.029059)",
        "(0.238258, 1.412308, -0.029849)",
        "(0.238260, 1.419675, -0.031335)",
        "(0.238180, 1.423124, -0.032225)",
        "(0.237946, 1.429715, -0.034219)",
        "(0.237846, 1.436107, -0.036981)",
        "(0.238208, 1.442252, -0.040343)",
        "(0.238778, 1.447913, -0.043952)",
        "(0.239138, 1.450555, -0.045933)",
        "(0.240070, 1.455554, -0.050301)",
        "(0.241185, 1.459968, -0.055168)",
        "(0.242360, 1.463639, -0.060558)",
        "(0.243262, 1.466486, -0.066416)",
        "(0.243641, 1.467635, -0.069337)",
        "(0.244299, 1.469147, -0.075210)",
        "(0.244481, 1.469640, -0.081162)",
        "(0.244349, 1.469438, -0.087411)",
        "(0.244073, 1.468695, -0.093825)",
        "(0.243781, 1.468107, -0.097058)",
        "(0.242864, 1.466691, -0.103713)",
        "(0.242092, 1.464949, -0.110685)",
        "(0.241407, 1.462619, -0.117672)",
        "(0.240457, 1.459645, -0.124288)",
        "(0.240008, 1.457979, -0.127516)",
        "(0.239400, 1.454479, -0.134141)",
        "(0.238890, 1.450576, -0.140784)",
        "(0.237861, 1.446227, -0.147291)",
        "(0.236504, 1.441537, -0.153589)",
        "(0.235984, 1.439160, -0.156673)",
        "(0.235283, 1.434198, -0.162661)",
        "(0.234618, 1.428982, -0.168368)",
        "(0.233800, 1.423535, -0.173573)",
        "(0.232933, 1.417696, -0.178122)",
        "(0.232626, 1.414672, -0.180188)",
        "(0.232283, 1.408624, -0.184055)",
        "(0.232059, 1.402340, -0.187586)",
        "(0.231714, 1.396012, -0.190782)",
        "(0.231469, 1.389655, -0.193483)",
        "(0.231332, 1.386441, -0.194592)",
        "(0.231330, 1.380069, -0.196398)",
        "(0.231675, 1.373717, -0.197661)",
        "(0.232006, 1.367086, -0.198307)",
        "(0.232261, 1.360628, -0.198383)",
        "(0.232389, 1.357553, -0.198278)",
        "(0.232867, 1.351716, -0.197501)",
        "(0.233413, 1.345780, -0.196135)",
        "(0.233863, 1.339469, -0.194225)",
        "(0.234307, 1.333021, -0.191769)",
        "(0.234407, 1.329847, -0.190479)",
        "(0.234731, 1.323867, -0.187934)",
        "(0.235279, 1.318469, -0.185387)",
        "(0.236028, 1.313439, -0.182345)",
        "(0.237053, 1.308833, -0.178581)",
        "(0.237653, 1.306659, -0.176197)",
        "(0.238731, 1.302170, -0.170828)",
        "(0.239692, 1.298207, -0.164799)",
        "(0.240973, 1.294781, -0.157947)",
        "(0.242259, 1.291582, -0.150585)",
        "(0.242904, 1.290049, -0.146624)",
        "(0.244231, 1.287019, -0.138026)",
        "(0.245692, 1.284330, -0.128898)",
        "(0.247264, 1.282178, -0.120160)",
        "(0.248904, 1.280452, -0.111649)",
        "(0.249695, 1.279652, -0.107435)",
        "(0.250916, 1.278541, -0.099445)",
        "(0.251807, 1.278124, -0.091998)",
        "(0.252577, 1.278405, -0.084727)",
        "(0.253439, 1.279589, -0.077784)",
        "(0.253874, 1.280603, -0.074646)",
        "(0.254433, 1.283268, -0.068872)",
        "(0.254757, 1.286582, -0.063388)",
        "(0.254700, 1.289827, -0.057860)",
        "(0.254125, 1.294407, -0.053151)",
        "(0.253838, 1.297027, -0.051189)",
        "(0.253274, 1.302631, -0.047431)",
        "(0.252508, 1.308575, -0.044284)",
        "(0.251233, 1.314786, -0.041748)",
        "(0.249662, 1.321237, -0.039843)",
        "(0.248849, 1.324625, -0.039023)",
        "(0.247438, 1.331900, -0.037800)",
        "(0.246389, 1.339162, -0.036662)",
        "(0.245515, 1.346115, -0.035532)",
        "(0.244629, 1.353058, -0.034553)",
        "(0.244196, 1.356625, -0.034252)",
        "(0.243350, 1.363848, -0.033989)",
        "(0.242558, 1.370807, -0.033589)",
        "(0.241854, 1.377474, -0.033348)",
        "(0.241391, 1.384003, -0.033737)",
        "(0.241144, 1.387247, -0.034177)",
        "(0.240528, 1.393543, -0.035495)",
        "(0.239779, 1.399516, -0.036927)",
        "(0.239096, 1.405303, -0.038809)",
        "(0.238609, 1.410887, -0.041123)",
        "(0.238500, 1.413593, -0.042364)",
        "(0.238408, 1.418915, -0.045065)",
        "(0.238423, 1.424015, -0.048209)",
        "(0.238498, 1.428887, -0.051728)",
        "(0.238543, 1.433257, -0.055984)",
        "(0.238563, 1.435380, -0.058150)",
        "(0.238729, 1.439087, -0.062837)",
        "(0.238845, 1.442309, -0.067656)",
        "(0.238866, 1.444880, -0.072769)",
        "(0.238873, 1.446938, -0.078140)",
        "(0.238905, 1.447823, -0.080987)",
        "(0.238944, 1.449317, -0.086781)",
        "(0.238927, 1.450199, -0.092472)",
        "(0.239141, 1.450582, -0.098020)",
        "(0.239467, 1.450619, -0.103736)",
        "(0.239557, 1.450444, -0.106628)",
        "(0.239599, 1.449642, -0.112168)",
        "(0.239623, 1.448316, -0.117600)",
        "(0.239794, 1.446719, -0.123148)",
        "(0.239975, 1.444766, -0.128574)",
        "(0.240062, 1.443681, -0.131199)",
        "(0.240102, 1.441108, -0.136271)",
        "(0.240084, 1.438295, -0.141234)",
        "(0.240059, 1.436852, -0.143629)",
        "(0.239960, 1.433944, -0.148295)",
        "(0.239805, 1.430762, -0.152575)",
        "(0.240005, 1.427430, -0.156603)",
        "(0.240330, 1.423864, -0.160377)",
        "(0.240448, 1.420034, -0.163737)",
        "(0.240437, 1.415955, -0.166809)",
        "(0.240518, 1.413808, -0.168260)",
        "(0.240810, 1.409404, -0.170983)",
        "(0.240975, 1.404745, -0.173337)",
        "(0.240964, 1.399805, -0.175308)",
        "(0.241024, 1.394593, -0.177075)",
        "(0.241057, 1.391831, -0.177982)",
        "(0.240958, 1.386058, -0.179544)",
        "(0.240826, 1.379906, -0.180397)",
        "(0.240978, 1.373765, -0.180921)",
        "(0.241381, 1.367859, -0.181493)",
        "(0.241685, 1.364967, -0.181717)",
        "(0.242326, 1.359166, -0.181793)",
        "(0.242900, 1.353222, -0.181388)",
        "(0.243392, 1.347046, -0.180640)",
        "(0.243852, 1.340814, -0.179515)",
        "(0.244081, 1.337729, -0.178772)",
        "(0.244534, 1.331700, -0.177041)",
        "(0.244979, 1.325439, -0.174658)",
        "(0.245376, 1.319649, -0.171885)",
        "(0.245931, 1.314508, -0.169081)",
        "(0.246207, 1.312143, -0.167694)",
        "(0.246566, 1.307418, -0.164663)",
        "(0.246759, 1.302868, -0.161084)",
        "(0.246988, 1.298880, -0.157083)",
        "(0.247172, 1.295595, -0.152690)",
        "(0.247262, 1.294152, -0.150425)",
        "(0.247261, 1.291630, -0.145467)",
        "(0.247237, 1.289586, -0.140008)",
        "(0.247406, 1.288348, -0.134374)",
        "(0.247717, 1.287802, -0.128732)",
        "(0.247817, 1.287731, -0.125846)",
        "(0.247912, 1.287787, -0.120060)",
        "(0.248041, 1.288431, -0.114494)",
        "(0.248258, 1.289762, -0.109315)",
        "(0.248417, 1.291506, -0.104410)",
        "(0.248414, 1.292499, -0.102067)",
        "(0.248348, 1.294678, -0.097508)",
        "(0.248282, 1.297377, -0.093308)",
        "(0.248328, 1.300525, -0.089262)",
        "(0.248440, 1.304015, -0.085191)",
        "(0.248450, 1.305932, -0.083265)",
        "(0.248363, 1.309980, -0.079575)",
        "(0.248340, 1.314378, -0.076116)",
        "(0.248378, 1.319033, -0.072883)",
        "(0.248127, 1.323755, -0.069716)",
        "(0.247953, 1.326192, -0.068183)",
        "(0.247556, 1.331302, -0.065305)",
        "(0.247236, 1.336746, -0.062760)",
        "(0.246825, 1.342394, -0.060641)",
        "(0.246265, 1.348175, -0.058793)",
        "(0.245964, 1.351155, -0.057991)",
        "(0.245277, 1.357230, -0.056563)",
        "(0.244494, 1.363539, -0.055525)",
        "(0.243848, 1.370245, -0.055004)",
        "(0.243210, 1.377084, -0.054886)",
        "(0.242796, 1.380499, -0.054954)",
        "(0.241802, 1.387403, -0.055287)",
        "(0.240759, 1.394398, -0.055971)",
        "(0.240167, 1.401533, -0.057172)",
        "(0.239638, 1.408546, -0.058736)",
        "(0.239277, 1.411934, -0.059659)",
        "(0.238426, 1.418527, -0.061734)",
        "(0.237824, 1.424883, -0.064312)",
        "(0.237700, 1.431047, -0.067721)",
        "(0.237508, 1.436525, -0.071582)",
        "(0.237357, 1.438860, -0.073536)",
        "(0.237174, 1.442972, -0.077509)",
        "(0.237031, 1.446371, -0.081924)",
        "(0.236976, 1.449000, -0.086925)",
        "(0.236868, 1.450803, -0.092502)",
        "(0.236709, 1.451342, -0.095490)",
        "(0.236286, 1.451827, -0.101710)",
        "(0.235837, 1.451417, -0.108254)",
        "(0.235593, 1.450315, -0.115093)",
        "(0.235266, 1.448623, -0.122230)",
        "(0.235100, 1.447497, -0.125881)",
        "(0.234732, 1.444927, -0.133282)",
        "(0.234260, 1.441821, -0.140714)",
        "(0.233945, 1.438302, -0.147985)",
        "(0.233708, 1.434474, -0.155002)",
        "(0.233619, 1.432328, -0.158325)",
        "(0.233538, 1.427894, -0.164821)",
        "(0.233486, 1.423269, -0.170790)",
        "(0.233544, 1.418402, -0.176225)",
        "(0.233690, 1.413381, -0.181004)",
        "(0.233835, 1.410817, -0.183049)",
        "(0.234303, 1.405605, -0.186534)",
        "(0.234958, 1.400237, -0.189330)",
        "(0.235807, 1.394877, -0.191696)",
        "(0.236575, 1.389375, -0.193275)",
        "(0.236937, 1.386580, -0.193789)",
        "(0.237737, 1.380945, -0.194685)",
        "(0.238724, 1.375247, -0.195296)",
        "(0.239579, 1.369348, -0.195395)",
        "(0.240416, 1.363456, -0.195306)",
        "(0.240822, 1.360502, -0.195201)",
        "(0.241593, 1.354415, -0.194808)",
        "(0.242433, 1.347973, -0.193838)",
        "(0.243313, 1.341384, -0.192473)",
        "(0.244146, 1.334844, -0.190850)",
        "(0.244571, 1.331642, -0.189870)",
        "(0.245284, 1.325180, -0.187582)",
        "(0.245994, 1.319048, -0.184852)",
        "(0.246777, 1.313676, -0.181799)",
        "(0.247581, 1.308961, -0.178465)",
        "(0.247869, 1.306909, -0.176683)",
        "(0.248287, 1.302876, -0.172964)",
        "(0.248546, 1.299356, -0.168914)",
        "(0.248773, 1.296238, -0.164389)",
        "(0.248821, 1.293388, -0.159307)",
        "(0.248796, 1.292050, -0.156682)",
        "(0.248668, 1.289758, -0.150998)",
        "(0.248631, 1.288118, -0.144660)",
        "(0.248799, 1.287184, -0.138276)",
        "(0.249070, 1.287120, -0.131929)",
        "(0.249118, 1.287322, -0.128690)",
        "(0.249180, 1.288051, -0.122073)",
        "(0.249249, 1.289462, -0.115576)",
        "(0.249431, 1.291487, -0.109280)",
        "(0.249439, 1.292731, -0.106124)",
        "(0.249500, 1.295244, -0.099813)",
        "(0.249663, 1.298406, -0.093938)",
        "(0.249790, 1.302004, -0.088524)",
        "(0.249909, 1.305573, -0.083149)",
        "(0.249935, 1.309490, -0.078156)",
        "(0.249822, 1.311630, -0.075873)",
        "(0.249608, 1.316265, -0.071703)",
        "(0.249348, 1.321239, -0.067916)",
        "(0.248897, 1.326469, -0.064263)",
        "(0.248002, 1.332119, -0.061174)",
        "(0.247538, 1.335216, -0.059872)",
        "(0.246860, 1.341739, -0.057436)",
        "(0.246320, 1.348713, -0.055308)",
        "(0.245561, 1.355936, -0.053420)",
        "(0.244790, 1.363231, -0.051610)",
        "(0.244438, 1.366903, -0.050764)",
        "(0.243851, 1.374427, -0.049390)",
        "(0.243108, 1.382056, -0.048564)",
        "(0.242622, 1.389782, -0.048425)",
        "(0.241897, 1.397163, -0.048564)",
        "(0.241396, 1.400711, -0.048843)",
        "(0.240788, 1.407892, -0.049756)",
        "(0.240382, 1.414814, -0.051104)",
        "(0.240061, 1.421091, -0.052383)",
        "(0.239572, 1.426798, -0.053941)",
        "(0.239250, 1.429475, -0.054979)",
        "(0.238646, 1.434631, -0.057576)",
        "(0.238261, 1.439533, -0.060795)",
        "(0.237958, 1.443985, -0.064545)",
        "(0.237374, 1.447746, -0.068628)",
        "(0.237054, 1.449210, -0.070808)",
        "(0.236701, 1.451977, -0.075156)",
        "(0.236342, 1.454258, -0.079879)",
        "(0.235725, 1.455854, -0.084853)",
        "(0.235098, 1.456741, -0.090004)",
        "(0.234866, 1.456935, -0.092687)",
        "(0.234417, 1.457059, -0.098105)",
        "(0.234119, 1.456561, -0.103708)",
        "(0.234005, 1.455520, -0.109487)",
        "(0.234045, 1.453861, -0.115298)",
        "(0.234099, 1.452860, -0.118303)",
        "(0.234335, 1.450715, -0.124329)",
        "(0.234669, 1.448451, -0.130434)",
        "(0.234864, 1.445943, -0.136455)",
        "(0.235143, 1.443081, -0.142232)",
        "(0.235354, 1.441488, -0.144939)",
        "(0.235806, 1.438213, -0.150098)",
        "(0.236170, 1.434698, -0.154991)",
        "(0.236581, 1.430981, -0.159674)",
        "(0.237180, 1.427088, -0.163937)",
        "(0.237483, 1.425041, -0.165836)",
        "(0.237935, 1.420869, -0.169497)",
        "(0.238431, 1.416587, -0.172981)",
        "(0.239127, 1.412229, -0.176243)",
        "(0.239651, 1.407390, -0.179029)",
        "(0.240074, 1.404920, -0.180162)",
        "(0.241107, 1.400069, -0.182220)",
        "(0.241978, 1.394849, -0.183879)",
        "(0.242752, 1.389183, -0.185236)",
        "(0.243524, 1.383330, -0.186205)",
        "(0.243944, 1.380370, -0.186581)",
        "(0.244713, 1.374209, -0.187071)",
        "(0.245579, 1.367794, -0.187182)",
        "(0.246551, 1.361048, -0.186928)",
        "(0.247447, 1.354037, -0.186245)",
        "(0.247803, 1.350434, -0.185741)",
        "(0.248486, 1.343111, -0.184479)",
        "(0.249275, 1.335696, -0.182670)",
        "(0.249982, 1.328185, -0.180263)",
        "(0.250307, 1.320708, -0.177742)",
        "(0.250362, 1.317058, -0.176398)",
        "(0.250580, 1.310091, -0.173313)",
        "(0.250983, 1.303718, -0.169763)",
        "(0.251579, 1.297881, -0.165841)",
        "(0.252205, 1.292460, -0.161513)",
        "(0.252544, 1.289967, -0.159089)",
        "(0.253282, 1.285432, -0.153703)",
        "(0.254055, 1.281496, -0.148077)",
        "(0.254912, 1.277861, -0.142107)",
        "(0.255779, 1.274552, -0.135614)",
        "(0.256033, 1.273034, -0.132192)",
        "(0.256396, 1.270477, -0.125016)",
        "(0.256818, 1.268916, -0.117628)",
        "(0.257536, 1.268381, -0.110052)",
        "(0.258360, 1.268671, -0.102474)",
        "(0.258659, 1.269073, -0.098803)",
        "(0.259057, 1.270393, -0.091689)",
        "(0.259320, 1.272388, -0.084643)",
        "(0.259617, 1.274905, -0.077515)",
        "(0.259668, 1.278039, -0.070698)",
        "(0.259551, 1.280107, -0.067654)",
        "(0.259188, 1.285091, -0.062075)",
        "(0.258463, 1.291102, -0.056850)",
        "(0.257431, 1.297960, -0.052121)",
        "(0.256163, 1.305841, -0.048206)",
        "(0.255521, 1.309983, -0.046377)",
        "(0.254326, 1.318888, -0.042980)",
        "(0.253013, 1.328281, -0.040008)",
        "(0.251448, 1.338112, -0.037524)",
        "(0.249950, 1.348186, -0.035555)",
        "(0.249365, 1.353345, -0.034835)",
        "(0.248431, 1.363920, -0.034036)",
        "(0.247462, 1.374421, -0.033908)",
        "(0.246625, 1.384438, -0.034143)",
        "(0.246013, 1.394143, -0.034987)",
        "(0.245837, 1.398900, -0.035840)",
        "(0.245532, 1.408044, -0.038052)",
        "(0.245163, 1.416166, -0.040596)",
        "(0.244559, 1.423215, -0.043697)",
        "(0.243636, 1.429226, -0.047307)",
        "(0.243084, 1.431719, -0.049174)",
        "(0.241653, 1.435877, -0.052927)",
        "(0.240025, 1.439125, -0.057240)",
        "(0.238586, 1.441595, -0.062003)",
        "(0.237085, 1.443479, -0.067171)",
        "(0.236463, 1.444382, -0.070137)",
        "(0.235552, 1.446361, -0.076631)",
        "(0.234770, 1.448173, -0.083402)",
        "(0.233985, 1.449719, -0.090320)",
        "(0.233451, 1.450811, -0.097361)",
        "(0.233441, 1.451117, -0.100857)",
        "(0.233921, 1.451389, -0.107981)",
        "(0.234590, 1.451060, -0.115407)",
        "(0.235163, 1.449725, -0.122822)",
        "(0.235381, 1.447459, -0.130135)",
        "(0.235481, 1.446152, -0.133859)",
        "(0.235797, 1.443377, -0.141339)",
        "(0.236097, 1.440116, -0.148710)",
        "(0.236472, 1.436484, -0.155672)",
        "(0.236886, 1.432707, -0.162269)",
        "(0.237134, 1.430789, -0.165393)",
        "(0.237757, 1.426745, -0.171005)",
        "(0.238448, 1.422560, -0.175828)",
        "(0.239461, 1.418480, -0.180330)",
        "(0.240659, 1.414306, -0.184312)",
        "(0.241186, 1.412054, -0.186028)",
        "(0.242029, 1.407425, -0.189037)",
        "(0.242924, 1.402728, -0.191449)",
        "(0.243789, 1.397757, -0.193280)",
        "(0.245041, 1.392193, -0.194517)",
        "(0.245721, 1.389152, -0.195039)",
        "(0.246539, 1.382880, -0.196155)",
        "(0.247239, 1.376253, -0.196904)",
        "(0.248075, 1.369355, -0.197270)",
        "(0.249125, 1.362228, -0.197478)",
        "(0.249734, 1.358703, -0.197456)",
        "(0.250710, 1.351485, -0.197337)",
        "(0.251435, 1.344202, -0.197116)",
        "(0.252373, 1.336882, -0.196705)",
        "(0.253410, 1.329613, -0.195789)",
        "(0.253882, 1.325996, -0.195063)",
        "(0.254849, 1.318895, -0.193047)",
        "(0.256104, 1.312190, -0.190448)",
        "(0.257438, 1.305930, -0.187336)",
        "(0.258715, 1.300063, -0.183546)",
        "(0.259283, 1.297326, -0.181445)",
        "(0.260374, 1.292224, -0.176938)",
        "(0.261306, 1.287842, -0.172144)",
        "(0.262146, 1.284012, -0.167052)",
        "(0.262889, 1.280730, -0.161768)",
        "(0.263156, 1.279297, -0.159024)",
        "(0.263472, 1.276660, -0.153267)",
        "(0.263671, 1.274514, -0.147099)",
        "(0.264016, 1.273023, -0.140620)",
        "(0.264365, 1.272078, -0.133763)",
        "(0.264483, 1.271791, -0.130276)",
        "(0.264645, 1.271925, -0.123273)",
        "(0.264690, 1.272646, -0.116300)",
        "(0.264671, 1.274184, -0.109147)",
        "(0.264750, 1.276224, -0.101951)",
        "(0.264785, 1.277724, -0.098445)",
        "(0.264959, 1.281200, -0.091766)",
        "(0.265268, 1.285434, -0.085406)",
        "(0.265473, 1.290097, -0.079176)",
        "(0.265523, 1.295076, -0.073278)",
        "(0.265506, 1.297725, -0.070561)",
        "(0.265269, 1.303246, -0.065443)",
        "(0.264866, 1.308960, -0.060571)",
        "(0.264334, 1.314807, -0.055962)",
        "(0.263660, 1.321011, -0.052030)",
        "(0.263216, 1.324304, -0.050368)",
        "(0.262306, 1.331275, -0.047456)",
        "(0.261260, 1.338666, -0.045069)",
        "(0.259999, 1.346299, -0.043115)",
        "(0.258855, 1.354323, -0.041614)",
        "(0.258355, 1.358445, -0.041033)",
        "(0.257346, 1.366725, -0.040175)",
        "(0.256572, 1.375298, -0.040067)",
        "(0.255960, 1.383939, -0.040651)",
        "(0.255261, 1.392096, -0.041521)",
        "(0.254856, 1.396014, -0.042137)",
        "(0.254026, 1.403764, -0.043829)",
        "(0.253556, 1.411390, -0.046077)",
        "(0.253488, 1.418632, -0.048819)",
        "(0.253301, 1.425265, -0.052023)",
        "(0.253118, 1.428296, -0.053778)",
        "(0.252771, 1.434084, -0.057641)",
        "(0.252607, 1.439456, -0.062051)",
        "(0.252672, 1.444190, -0.066865)",
        "(0.252677, 1.446013, -0.069439)",
        "(0.252507, 1.449609, -0.074484)",
        "(0.252232, 1.452182, -0.079901)",
        "(0.251995, 1.454256, -0.085550)",
        "(0.252060, 1.455677, -0.091597)",
        "(0.251920, 1.456738, -0.097691)",
        "(0.251734, 1.456929, -0.100702)",
        "(0.251356, 1.456963, -0.106787)",
        "(0.251131, 1.456592, -0.113008)",
        "(0.250948, 1.455702, -0.119077)",
        "(0.250757, 1.454244, -0.124983)",
        "(0.250739, 1.453399, -0.127948)",
        "(0.250794, 1.451225, -0.133800)",
        "(0.250780, 1.448485, -0.139344)",
        "(0.250801, 1.445514, -0.144629)",
        "(0.250942, 1.442238, -0.149655)",
        "(0.251012, 1.440479, -0.152012)",
        "(0.251371, 1.436807, -0.156586)",
        "(0.251913, 1.432933, -0.161097)",
        "(0.252491, 1.428974, -0.165409)",
        "(0.253024, 1.425047, -0.169500)",
        "(0.253281, 1.423033, -0.171389)",
        "(0.253636, 1.418869, -0.175033)",
        "(0.254081, 1.414582, -0.178347)",
        "(0.254707, 1.410161, -0.181193)",
        "(0.255356, 1.405512, -0.183683)",
        "(0.255643, 1.403062, -0.184829)",
        "(0.256226, 1.397913, -0.186901)",
        "(0.256794, 1.392430, -0.188692)",
        "(0.257548, 1.386675, -0.190239)",
        "(0.258643, 1.380619, -0.191496)",
        "(0.259323, 1.377513, -0.191971)",
        "(0.260971, 1.371099, -0.192558)",
        "(0.262970, 1.364344, -0.192853)",
        "(0.264907, 1.357329, -0.193357)",
        "(0.266952, 1.350387, -0.193560)",
        "(0.267985, 1.346965, -0.193461)",
        "(0.270047, 1.340057, -0.192996)",
        "(0.272018, 1.333071, -0.192134)",
        "(0.274148, 1.326345, -0.190767)",
        "(0.276025, 1.319791, -0.188668)",
        "(0.276891, 1.316578, -0.187274)",
        "(0.278713, 1.310385, -0.184123)",
        "(0.280697, 1.304581, -0.180464)",
        "(0.282548, 1.299160, -0.176211)",
        "(0.284224, 1.294176, -0.171303)",
        "(0.284976, 1.291885, -0.168586)",
        "(0.286559, 1.287674, -0.162822)",
        "(0.288193, 1.284042, -0.156490)",
        "(0.289850, 1.281119, -0.149516)",
        "(0.291189, 1.278847, -0.142218)",
        "(0.291753, 1.278001, -0.138422)",
        "(0.292601, 1.277013, -0.130733)",
        "(0.293273, 1.277468, -0.123044)",
        "(0.293943, 1.279257, -0.115437)",
        "(0.294494, 1.281805, -0.107454)",
        "(0.294567, 1.283179, -0.103586)",
        "(0.294322, 1.286325, -0.096058)",
        "(0.293929, 1.290412, -0.088926)",
        "(0.293615, 1.295203, -0.082106)",
        "(0.293199, 1.300368, -0.075489)",
        "(0.292887, 1.303095, -0.072365)",
        "(0.292053, 1.308851, -0.066489)",
        "(0.291310, 1.315201, -0.061016)",
        "(0.290666, 1.322083, -0.056077)",
        "(0.290298, 1.325633, -0.053845)",
        "(0.289385, 1.332734, -0.049816)",
        "(0.288116, 1.339785, -0.046407)",
        "(0.286410, 1.346633, -0.043600)",
        "(0.284536, 1.353678, -0.041737)",
        "(0.283661, 1.357370, -0.041263)",
        "(0.282011, 1.364732, -0.040628)",
        "(0.280315, 1.371846, -0.040343)",
        "(0.278703, 1.378851, -0.040501)",
        "(0.277039, 1.385873, -0.041387)",
        "(0.275356, 1.392972, -0.042879)",
        "(0.274528, 1.396480, -0.043873)",
        "(0.272869, 1.403201, -0.046073)",
        "(0.271236, 1.409443, -0.048383)",
        "(0.269562, 1.415285, -0.050823)",
        "(0.268280, 1.421065, -0.053827)",
        "(0.267846, 1.423869, -0.055565)",
        "(0.267065, 1.429087, -0.059210)",
        "(0.266227, 1.433710, -0.063032)",
        "(0.265513, 1.437865, -0.067060)",
        "(0.265047, 1.441527, -0.071435)",
        "(0.264944, 1.443137, -0.073722)",
        "(0.264553, 1.445881, -0.078404)",
        "(0.263897, 1.447826, -0.083156)",
        "(0.263142, 1.449041, -0.087767)",
        "(0.262495, 1.449777, -0.092405)",
        "(0.262272, 1.450036, -0.094836)",
        "(0.261711, 1.450359, -0.099666)",
        "(0.260895, 1.450151, -0.104245)",
        "(0.260251, 1.449656, -0.108782)",
        "(0.259936, 1.448861, -0.113384)",
        "(0.259797, 1.448247, -0.115589)",
        "(0.259429, 1.446655, -0.119751)",
        "(0.259158, 1.445012, -0.123871)",
        "(0.258950, 1.443298, -0.128198)",
        "(0.258791, 1.441228, -0.132460)",
        "(0.258875, 1.440089, -0.134509)",
        "(0.259007, 1.437665, -0.138550)",
        "(0.259022, 1.434871, -0.142328)",
        "(0.259375, 1.431812, -0.146106)",
        "(0.259839, 1.428521, -0.149896)",
        "(0.259916, 1.426665, -0.151670)",
        "(0.259805, 1.422645, -0.155027)",
        "(0.259867, 1.418339, -0.158315)",
        "(0.260252, 1.413589, -0.161525)",
        "(0.260676, 1.408583, -0.164545)",
        "(0.260881, 1.405941, -0.165964)",
        "(0.261177, 1.400318, -0.168579)",
        "(0.261525, 1.394243, -0.170888)",
        "(0.262159, 1.387810, -0.172928)",
        "(0.262558, 1.381251, -0.174750)",
        "(0.262716, 1.377881, -0.175496)",
        "(0.263286, 1.371029, -0.176587)",
        "(0.264019, 1.364083, -0.177311)",
        "(0.264789, 1.357446, -0.177840)",
        "(0.265474, 1.350948, -0.177876)",
        "(0.265703, 1.347714, -0.177694)",
        "(0.266094, 1.341459, -0.177220)",
        "(0.266270, 1.335304, -0.176497)",
        "(0.266236, 1.329151, -0.174936)",
        "(0.266316, 1.323539, -0.172807)",
        "(0.266377, 1.321020, -0.171615)",
        "(0.266449, 1.316252, -0.168823)",
        "(0.266565, 1.311906, -0.165344)",
        "(0.266830, 1.308051, -0.161276)",
        "(0.267197, 1.304641, -0.156754)",
        "(0.267319, 1.303029, -0.154276)",
        "(0.267433, 1.299730, -0.148907)",
        "(0.267443, 1.296526, -0.143017)",
        "(0.267509, 1.293688, -0.137060)",
        "(0.267671, 1.290924, -0.130848)",
        "(0.267807, 1.289478, -0.127534)",
        "(0.268138, 1.286575, -0.120627)",
        "(0.268452, 1.283817, -0.113423)",
        "(0.268734, 1.281464, -0.106145)",
        "(0.269046, 1.279780, -0.098832)",
        "(0.269086, 1.279207, -0.095145)",
        "(0.269077, 1.278857, -0.087743)",
        "(0.269361, 1.279804, -0.080375)",
        "(0.269822, 1.281669, -0.072732)",
        "(0.269976, 1.282834, -0.068870)",
        "(0.270066, 1.286147, -0.061673)",
        "(0.270120, 1.290713, -0.055182)",
        "(0.270161, 1.296090, -0.048950)",
        "(0.270233, 1.302135, -0.043041)",
        "(0.270225, 1.308909, -0.038024)",
        "(0.270090, 1.312388, -0.035758)",
        "(0.269471, 1.319412, -0.031613)",
        "(0.268594, 1.326370, -0.027716)",
        "(0.267327, 1.333521, -0.024754)",
        "(0.265992, 1.340814, -0.022358)",
        "(0.265486, 1.344676, -0.021582)",
        "(0.264552, 1.352415, -0.020353)",
        "(0.263325, 1.360061, -0.019798)",
        "(0.261915, 1.367638, -0.019802)",
        "(0.260266, 1.374942, -0.020202)",
        "(0.259436, 1.378554, -0.020574)",
        "(0.258036, 1.385979, -0.021979)",
        "(0.256585, 1.393260, -0.023788)",
        "(0.255129, 1.399952, -0.025544)",
        "(0.253622, 1.406213, -0.027515)",
        "(0.253032, 1.409321, -0.028811)",
        "(0.251914, 1.415448, -0.031786)",
        "(0.251071, 1.421230, -0.035258)",
        "(0.250477, 1.426870, -0.038986)",
        "(0.249897, 1.432096, -0.043184)",
        "(0.249588, 1.434497, -0.045313)",
        "(0.248852, 1.438820, -0.049613)",
        "(0.247845, 1.442638, -0.054124)",
        "(0.247060, 1.446104, -0.058930)",
        "(0.246384, 1.449020, -0.063866)",
        "(0.246061, 1.450255, -0.066458)",
        "(0.245362, 1.452550, -0.071793)",
        "(0.244859, 1.454525, -0.077200)",
        "(0.244497, 1.455991, -0.082581)",
        "(0.244113, 1.457064, -0.087985)",
        "(0.243912, 1.457446, -0.090644)",
        "(0.243647, 1.457941, -0.095807)",
        "(0.243533, 1.458049, -0.100921)",
        "(0.243460, 1.457964, -0.106058)",
        "(0.243295, 1.457617, -0.111121)",
        "(0.243212, 1.457310, -0.113600)",
        "(0.243139, 1.456308, -0.118414)",
        "(0.243284, 1.455070, -0.123082)",
        "(0.243644, 1.453407, -0.127552)",
        "(0.244162, 1.451307, -0.131782)",
        "(0.244464, 1.449883, -0.133725)",
        "(0.245042, 1.447023, -0.137737)",
        "(0.245630, 1.443851, -0.141920)",
        "(0.246295, 1.440015, -0.145950)",
        "(0.246620, 1.437861, -0.147866)",
        "(0.247240, 1.432885, -0.151445)",
        "(0.247739, 1.427310, -0.154800)",
        "(0.248219, 1.421237, -0.157994)",
        "(0.248871, 1.414746, -0.160880)",
        "(0.249126, 1.411258, -0.162256)",
        "(0.249540, 1.404206, -0.165024)",
        "(0.250082, 1.397116, -0.167657)",
        "(0.250804, 1.390017, -0.169957)",
        "(0.251664, 1.382808, -0.171801)",
        "(0.252583, 1.375231, -0.173165)",
        "(0.253119, 1.371281, -0.173599)",
        "(0.254183, 1.363210, -0.174046)",
        "(0.255067, 1.355048, -0.173976)",
        "(0.255863, 1.347028, -0.173600)",
        "(0.256762, 1.339226, -0.172959)",
        "(0.257451, 1.335528, -0.172393)",
        "(0.259287, 1.328653, -0.170588)",
        "(0.261246, 1.322155, -0.167698)",
        "(0.263197, 1.316042, -0.164112)",
        "(0.265048, 1.310629, -0.160311)",
        "(0.265718, 1.308151, -0.158331)",
        "(0.266707, 1.303365, -0.154168)",
        "(0.267656, 1.298817, -0.149469)",
        "(0.268403, 1.294230, -0.144220)",
        "(0.269040, 1.289870, -0.138547)",
        "(0.269267, 1.287810, -0.135557)",
        "(0.269605, 1.283650, -0.129408)",
        "(0.269666, 1.279519, -0.123087)",
        "(0.269443, 1.275810, -0.116813)",
        "(0.268982, 1.272475, -0.110326)",
        "(0.268543, 1.270982, -0.107002)",
        "(0.267619, 1.268514, -0.100407)",
        "(0.266888, 1.267036, -0.093666)",
        "(0.266258, 1.267152, -0.086617)",
        "(0.265815, 1.269102, -0.079853)",
        "(0.265683, 1.270886, -0.076594)",
        "(0.265598, 1.275326, -0.070235)",
        "(0.265678, 1.280821, -0.063550)",
        "(0.265712, 1.286512, -0.057632)",
        "(0.265503, 1.292877, -0.052561)",
        "(0.265328, 1.296305, -0.050324)",
        "(0.264692, 1.303333, -0.046212)",
        "(0.263837, 1.310811, -0.042582)",
        "(0.263123, 1.318939, -0.039898)",
        "(0.262478, 1.327513, -0.038012)",
        "(0.262118, 1.331852, -0.037171)",
        "(0.261343, 1.340462, -0.035545)",
        "(0.260504, 1.349075, -0.034322)",
        "(0.259809, 1.357732, -0.033505)",
        "(0.259366, 1.366563, -0.032960)",
        "(0.259162, 1.371065, -0.032872)",
        "(0.258727, 1.380053, -0.033074)",
        "(0.258267, 1.389060, -0.033431)",
        "(0.257796, 1.397980, -0.034104)",
        "(0.257600, 1.402406, -0.034576)",
        "(0.257468, 1.411250, -0.036110)",
        "(0.257454, 1.419944, -0.038280)",
        "(0.257428, 1.428251, -0.040725)",
        "(0.257431, 1.436112, -0.043572)",
        "(0.257670, 1.443531, -0.046929)",
        "(0.257985, 1.447032, -0.048840)",
        "(0.258522, 1.453438, -0.052956)",
        "(0.258681, 1.458819, -0.057296)",
        "(0.258526, 1.463252, -0.061716)",
        "(0.258256, 1.466894, -0.066332)",
        "(0.258166, 1.468478, -0.068767)",
        "(0.257951, 1.471400, -0.073910)",
        "(0.257319, 1.473438, -0.079064)",
        "(0.256265, 1.474558, -0.083972)",
        "(0.255218, 1.475217, -0.089107)",
        "(0.254830, 1.475517, -0.091816)",
        "(0.254124, 1.475883, -0.097209)",
        "(0.253433, 1.475563, -0.102315)",
        "(0.252716, 1.474687, -0.107306)",
        "(0.251887, 1.473320, -0.112255)",
        "(0.251484, 1.472420, -0.114646)",
        "(0.250844, 1.470337, -0.119215)",
        "(0.250321, 1.467883, -0.123674)",
        "(0.249710, 1.465089, -0.128005)",
        "(0.249232, 1.462041, -0.132065)",
        "(0.249122, 1.460374, -0.133939)",
        "(0.248876, 1.456933, -0.137687)",
        "(0.248718, 1.453460, -0.141481)",
        "(0.248731, 1.449948, -0.145355)",
        "(0.248621, 1.446244, -0.148985)",
        "(0.248425, 1.444283, -0.150686)",
        "(0.248108, 1.440318, -0.153906)",
        "(0.248286, 1.436184, -0.156849)",
        "(0.248583, 1.431506, -0.159439)",
        "(0.248827, 1.426429, -0.161831)",
        "(0.248964, 1.423682, -0.162978)",
        "(0.249172, 1.417932, -0.165050)",
        "(0.249532, 1.411700, -0.166786)",
        "(0.250128, 1.405114, -0.168275)",
        "(0.250628, 1.398143, -0.169363)",
        "(0.250791, 1.394475, -0.169684)",
        "(0.251247, 1.386984, -0.169973)",
        "(0.251944, 1.379190, -0.169813)",
        "(0.252488, 1.371034, -0.169323)",
        "(0.252906, 1.362752, -0.168480)",
        "(0.253079, 1.358470, -0.167812)",
        "(0.253495, 1.349682, -0.165977)",
        "(0.254091, 1.340912, -0.163385)",
        "(0.255028, 1.332437, -0.160179)",
        "(0.255989, 1.324049, -0.156058)",
        "(0.256335, 1.319916, -0.153628)",
        "(0.256911, 1.312095, -0.148500)",
        "(0.257753, 1.305329, -0.142935)",
        "(0.258370, 1.302476, -0.139903)",
        "(0.259587, 1.296965, -0.133611)",
        "(0.260671, 1.292242, -0.126833)",
        "(0.261591, 1.288412, -0.119887)",
        "(0.262656, 1.285425, -0.112732)",
        "(0.263776, 1.283142, -0.105478)",
        "(0.264292, 1.281940, -0.098931)",
        "(0.264448, 1.282033, -0.096007)",
        "(0.264865, 1.282890, -0.090238)",
        "(0.265222, 1.284293, -0.084320)",
        "(0.265306, 1.286481, -0.078550)",
        "(0.265229, 1.289755, -0.073090)",
        "(0.265202, 1.291821, -0.070440)",
        "(0.265220, 1.296398, -0.065190)",
        "(0.265182, 1.301895, -0.060246)",
        "(0.265095, 1.307805, -0.055666)",
        "(0.264775, 1.314187, -0.051651)",
        "(0.264509, 1.317672, -0.050050)",
        "(0.263873, 1.325007, -0.047421)",
        "(0.263121, 1.332639, -0.045150)",
        "(0.262233, 1.340579, -0.043293)",
        "(0.261402, 1.349012, -0.041779)",
        "(0.261060, 1.353414, -0.041138)",
        "(0.260399, 1.362400, -0.039999)",
        "(0.259733, 1.371482, -0.039019)",
        "(0.258982, 1.380428, -0.037892)",
        "(0.258019, 1.389158, -0.036643)",
        "(0.257490, 1.393570, -0.036130)",
        "(0.256601, 1.402562, -0.035501)",
        "(0.256418, 1.411765, -0.035443)",
        "(0.256604, 1.420897, -0.035834)",
        "(0.256745, 1.429721, -0.036425)",
        "(0.256818, 1.433883, -0.036814)",
        "(0.257260, 1.442043, -0.037669)",
        "(0.258145, 1.449998, -0.039114)",
        "(0.259172, 1.457640, -0.041084)",
        "(0.260315, 1.464703, -0.043533)",
        "(0.261042, 1.468018, -0.044999)",
        "(0.262452, 1.474274, -0.048387)",
        "(0.263595, 1.479677, -0.052098)",
        "(0.264708, 1.484140, -0.055908)",
        "(0.265612, 1.487829, -0.060105)",
        "(0.266049, 1.489411, -0.062374)",
        "(0.266806, 1.492117, -0.067000)",
        "(0.267305, 1.494099, -0.071724)",
        "(0.267696, 1.495501, -0.076570)",
        "(0.267914, 1.496338, -0.081365)",
        "(0.267987, 1.496489, -0.083768)",
        "(0.268005, 1.496452, -0.088580)",
        "(0.267707, 1.495851, -0.093438)",
        "(0.267296, 1.494985, -0.098382)",
        "(0.266746, 1.493528, -0.103485)",
        "(0.266472, 1.492634, -0.106087)",
        "(0.265862, 1.490813, -0.111408)",
        "(0.265268, 1.488925, -0.116821)",
        "(0.264647, 1.486615, -0.122048)",
        "(0.264030, 1.483718, -0.127189)",
        "(0.263818, 1.482103, -0.129768)",
        "(0.263448, 1.478707, -0.134979)",
        "(0.262975, 1.474622, -0.139938)",
        "(0.262616, 1.469965, -0.144693)",
        "(0.262461, 1.467265, -0.146990)",
        "(0.261898, 1.461334, -0.151457)",
        "(0.260994, 1.454693, -0.155670)",
        "(0.260119, 1.447584, -0.159637)",
        "(0.259703, 1.439692, -0.163261)",
        "(0.259463, 1.431442, -0.166716)",
        "(0.259332, 1.427083, -0.168224)",
        "(0.259179, 1.417995, -0.170394)",
        "(0.259116, 1.408485, -0.171500)",
        "(0.259340, 1.398869, -0.172338)",
        "(0.259295, 1.389305, -0.172944)",
        "(0.259054, 1.384460, -0.172983)",
        "(0.258731, 1.374851, -0.172729)",
        "(0.258732, 1.365354, -0.171900)",
        "(0.258868, 1.356154, -0.170313)",
        "(0.259166, 1.347442, -0.168027)",
        "(0.259207, 1.343386, -0.166648)",
        "(0.258809, 1.335456, -0.163520)",
        "(0.259015, 1.328085, -0.159384)",
        "(0.259594, 1.321475, -0.154551)",
        "(0.260082, 1.315916, -0.149225)",
        "(0.260417, 1.313552, -0.146393)",
        "(0.261057, 1.309420, -0.140659)",
        "(0.261644, 1.305943, -0.134709)",
        "(0.262081, 1.302818, -0.128406)",
        "(0.262398, 1.300337, -0.122068)",
        "(0.262570, 1.299525, -0.119028)",
        "(0.262878, 1.298415, -0.113167)",
        "(0.263069, 1.297823, -0.107228)",
        "(0.263323, 1.297721, -0.101240)",
        "(0.263808, 1.298311, -0.095453)",
        "(0.264111, 1.298937, -0.092682)",
        "(0.264714, 1.300478, -0.087223)",
        "(0.265241, 1.302532, -0.081930)",
        "(0.265697, 1.305537, -0.077114)",
        "(0.266085, 1.309257, -0.072560)",
        "(0.266244, 1.311375, -0.070345)",
        "(0.266570, 1.316249, -0.066277)",
        "(0.266696, 1.322080, -0.062754)",
        "(0.266558, 1.328455, -0.059286)",
        "(0.266393, 1.335633, -0.055926)",
        "(0.266243, 1.339659, -0.054475)",
        "(0.265849, 1.348204, -0.051970)",
        "(0.265689, 1.357399, -0.049959)",
        "(0.265655, 1.367545, -0.048572)",
        "(0.265455, 1.377444, -0.047796)",
        "(0.265452, 1.382312, -0.047648)",
        "(0.265488, 1.392332, -0.047643)",
        "(0.265596, 1.402532, -0.048149)",
        "(0.265922, 1.412392, -0.048974)",
        "(0.266234, 1.421859, -0.050161)",
        "(0.266406, 1.426534, -0.050983)",
        "(0.266870, 1.435490, -0.052998)",
        "(0.267348, 1.443558, -0.055204)",
        "(0.267864, 1.450722, -0.057649)",
        "(0.268428, 1.457135, -0.060379)",
        "(0.268858, 1.460033, -0.061888)",
        "(0.269781, 1.465243, -0.065173)",
        "(0.270549, 1.469860, -0.068862)",
        "(0.271376, 1.473695, -0.072903)",
        "(0.271786, 1.475376, -0.075005)",
        "(0.272723, 1.478077, -0.079440)",
        "(0.273676, 1.480007, -0.084089)",
        "(0.274360, 1.481344, -0.088931)",
        "(0.274986, 1.482137, -0.094071)",
        "(0.275450, 1.482342, -0.099460)",
        "(0.275520, 1.482208, -0.102261)",
        "(0.275292, 1.481811, -0.108096)",
        "(0.274865, 1.481181, -0.114149)",
        "(0.274266, 1.480118, -0.120209)",
        "(0.273657, 1.478594, -0.126214)",
        "(0.273348, 1.477696, -0.129216)",
        "(0.272642, 1.475518, -0.135077)",
        "(0.271815, 1.473037, -0.140713)",
        "(0.270933, 1.470168, -0.146042)",
        "(0.270199, 1.466958, -0.151129)",
        "(0.269901, 1.465236, -0.153626)",
        "(0.269297, 1.461701, -0.158475)",
        "(0.268816, 1.457912, -0.163168)",
        "(0.268389, 1.453784, -0.167848)",
        "(0.268001, 1.449145, -0.172115)",
        "(0.267780, 1.446630, -0.173970)",
        "(0.267328, 1.441530, -0.177403)",
        "(0.267029, 1.436366, -0.180712)",
        "(0.267012, 1.430818, -0.183792)",
        "(0.266878, 1.424791, -0.186322)",
        "(0.266760, 1.421638, -0.187330)",
        "(0.266618, 1.415260, -0.189045)",
        "(0.266809, 1.408600, -0.190390)",
        "(0.267091, 1.401356, -0.191304)",
        "(0.267027, 1.393484, -0.191660)",
        "(0.266816, 1.389370, -0.191666)",
        "(0.266383, 1.381163, -0.191473)",
        "(0.266202, 1.372875, -0.191039)",
        "(0.266190, 1.364528, -0.190264)",
        "(0.266306, 1.356173, -0.188498)",
        "(0.266304, 1.352042, -0.187192)",
        "(0.266515, 1.344260, -0.184334)",
        "(0.267028, 1.337028, -0.181319)",
        "(0.267382, 1.329918, -0.178034)",
        "(0.267410, 1.322865, -0.174112)",
        "(0.267328, 1.319534, -0.171878)",
        "(0.267363, 1.313566, -0.167098)",
        "(0.267762, 1.308509, -0.161841)",
        "(0.268221, 1.304132, -0.156153)",
        "(0.268542, 1.300354, -0.150194)",
        "(0.268652, 1.298708, -0.147065)",
        "(0.268855, 1.295747, -0.140539)",
        "(0.269026, 1.293528, -0.133942)",
        "(0.269201, 1.292330, -0.127747)",
        "(0.269436, 1.291988, -0.121578)",
        "(0.269532, 1.292062, -0.118426)",
        "(0.269691, 1.292599, -0.112013)",
        "(0.269899, 1.293892, -0.105644)",
        "(0.270260, 1.296193, -0.099469)",
        "(0.270702, 1.299235, -0.093398)",
        "(0.270903, 1.301013, -0.090405)",
        "(0.271185, 1.304896, -0.084653)",
        "(0.271557, 1.309400, -0.079193)",
        "(0.271790, 1.314481, -0.074048)",
        "(0.271862, 1.319903, -0.069134)",
        "(0.271832, 1.322918, -0.066925)",
        "(0.271762, 1.329348, -0.062760)",
        "(0.271583, 1.336458, -0.059077)",
        "(0.271260, 1.343935, -0.055791)",
        "(0.270669, 1.352014, -0.053281)",
        "(0.270284, 1.356115, -0.052189)",
        "(0.269502, 1.364724, -0.050497)",
        "(0.268679, 1.373556, -0.049299)",
        "(0.267768, 1.382270, -0.048374)",
        "(0.266781, 1.390929, -0.047815)",
        "(0.266231, 1.395343, -0.047861)",
        "(0.265225, 1.404323, -0.048584)",
        "(0.264754, 1.413327, -0.049854)",
        "(0.264239, 1.421862, -0.051395)",
        "(0.263512, 1.429756, -0.053116)",
        "(0.263182, 1.433473, -0.054089)",
        "(0.262711, 1.440668, -0.056266)",
        "(0.262556, 1.447483, -0.058878)",
        "(0.262691, 1.453630, -0.061642)",
        "(0.263221, 1.458966, -0.064322)",
        "(0.263491, 1.461324, -0.065757)",
        "(0.264028, 1.465706, -0.068787)",
        "(0.264877, 1.469355, -0.072108)",
        "(0.265600, 1.472305, -0.075872)",
        "(0.266317, 1.474704, -0.079964)",
        "(0.266610, 1.475595, -0.082021)",
        "(0.266937, 1.476833, -0.086121)",
        "(0.267154, 1.477488, -0.090434)",
        "(0.267197, 1.477629, -0.095111)",
        "(0.267125, 1.477239, -0.099898)",
        "(0.267019, 1.476898, -0.102300)",
        "(0.266475, 1.475750, -0.107141)",
        "(0.265746, 1.474163, -0.111810)",
        "(0.265131, 1.471961, -0.116409)",
        "(0.264747, 1.469430, -0.120950)",
        "(0.264559, 1.467873, -0.123204)",
        "(0.264188, 1.464589, -0.127672)",
        "(0.263852, 1.460900, -0.132049)",
        "(0.263533, 1.456943, -0.136282)",
        "(0.263374, 1.452683, -0.140447)",
        "(0.263348, 1.450363, -0.142435)",
        "(0.263557, 1.445443, -0.146116)",
        "(0.263797, 1.440229, -0.149495)",
        "(0.263732, 1.434700, -0.152619)",
        "(0.263905, 1.428967, -0.155357)",
        "(0.264077, 1.426062, -0.156534)",
        "(0.264238, 1.420117, -0.158510)",
        "(0.264228, 1.413951, -0.160117)",
        "(0.264271, 1.407766, -0.161613)",
        "(0.264333, 1.401446, -0.162879)",
        "(0.264313, 1.398273, -0.163453)",
        "(0.264273, 1.391930, -0.164759)",
        "(0.264316, 1.385515, -0.166165)",
        "(0.264378, 1.378921, -0.167218)",
        "(0.264364, 1.372324, -0.167913)",
        "(0.264386, 1.369115, -0.168267)",
        "(0.264540, 1.362604, -0.168709)",
        "(0.264599, 1.356053, -0.168546)",
        "(0.264516, 1.349651, -0.167899)",
        "(0.264432, 1.343441, -0.166818)",
        "(0.264414, 1.340365, -0.166060)",
        "(0.264404, 1.334283, -0.164255)",
        "(0.264278, 1.328322, -0.161868)",
        "(0.264175, 1.322499, -0.158873)",
        "(0.264180, 1.319610, -0.157245)",
        "(0.264103, 1.313997, -0.153743)",
        "(0.264019, 1.308687, -0.149739)",
        "(0.264212, 1.303655, -0.144997)",
        "(0.264542, 1.299002, -0.139642)",
        "(0.264985, 1.295110, -0.133963)",
        "(0.265210, 1.293427, -0.130896)",
        "(0.265860, 1.290286, -0.124124)",
        "(0.266405, 1.287463, -0.116813)",
        "(0.266958, 1.285436, -0.109325)",
        "(0.267571, 1.284237, -0.101629)",
        "(0.267833, 1.283958, -0.097734)",
        "(0.268392, 1.284138, -0.090152)",
        "(0.268814, 1.285455, -0.082735)",
        "(0.269127, 1.288013, -0.075436)",
        "(0.269746, 1.292017, -0.068537)",
        "(0.270068, 1.294567, -0.065353)",
        "(0.270598, 1.300272, -0.059300)",
        "(0.271168, 1.307026, -0.053771)",
        "(0.271561, 1.314573, -0.048701)",
        "(0.271879, 1.322822, -0.044324)",
        "(0.272012, 1.327266, -0.042622)",
        "(0.272092, 1.336508, -0.039803)",
        "(0.272062, 1.346049, -0.037510)",
        "(0.271880, 1.355492, -0.035684)",
        "(0.271526, 1.365053, -0.034441)",
        "(0.271393, 1.369898, -0.033966)",
        "(0.271572, 1.379712, -0.033157)",
        "(0.271952, 1.389496, -0.032904)",
        "(0.272095, 1.399129, -0.032986)",
        "(0.272247, 1.408574, -0.033096)",
        "(0.272221, 1.413222, -0.033332)",
        "(0.272184, 1.422513, -0.034335)",
        "(0.272294, 1.431512, -0.035782)",
        "(0.272294, 1.439987, -0.037271)",
        "(0.272222, 1.448003, -0.039205)",
        "(0.272205, 1.451825, -0.040471)",
        "(0.272181, 1.459017, -0.043169)",
        "(0.271761, 1.465092, -0.045929)",
        "(0.271362, 1.470703, -0.049232)",
        "(0.271331, 1.475785, -0.052925)",
        "(0.271360, 1.478068, -0.054817)",
        "(0.271588, 1.482315, -0.058703)",
        "(0.271896, 1.485953, -0.063131)",
        "(0.272029, 1.488953, -0.067937)",
        "(0.271974, 1.491220, -0.072910)",
        "(0.271959, 1.492149, -0.075650)",
        "(0.271807, 1.493704, -0.081451)",
        "(0.271334, 1.494602, -0.087226)",
        "(0.270735, 1.495022, -0.093008)",
        "(0.270224, 1.494954, -0.098840)",
        "(0.270038, 1.494732, -0.101762)",
        "(0.269732, 1.494140, -0.107684)",
        "(0.269432, 1.493345, -0.113748)",
        "(0.269418, 1.492267, -0.119884)",
        "(0.269340, 1.490920, -0.125939)",
        "(0.269393, 1.490158, -0.128985)",
        "(0.269755, 1.488590, -0.135289)",
        "(0.270053, 1.486765, -0.141721)",
        "(0.270157, 1.484543, -0.148122)",
        "(0.270534, 1.481800, -0.154343)",
        "(0.270769, 1.480162, -0.157312)",
        "(0.271267, 1.476262, -0.163067)",
        "(0.272063, 1.471589, -0.168938)",
        "(0.273469, 1.466096, -0.175009)",
        "(0.274538, 1.462887, -0.178024)",
        "(0.276125, 1.456381, -0.183977)",
        "(0.277140, 1.449096, -0.189810)",
        "(0.278537, 1.441529, -0.195696)",
        "(0.279903, 1.433128, -0.201227)",
        "(0.280203, 1.428463, -0.203556)",
        "(0.280438, 1.418611, -0.207609)",
        "(0.280532, 1.408525, -0.210810)",
        "(0.280960, 1.398214, -0.212839)",
        "(0.281342, 1.387517, -0.213595)",
        "(0.281160, 1.376751, -0.213198)",
        "(0.280894, 1.371401, -0.212526)",
        "(0.280494, 1.361049, -0.210377)",
        "(0.280571, 1.351084, -0.207072)",
        "(0.280604, 1.341545, -0.202912)",
        "(0.279807, 1.332294, -0.198003)",
        "(0.279286, 1.327883, -0.195226)",
        "(0.278765, 1.319809, -0.189305)",
        "(0.278547, 1.312698, -0.182564)",
        "(0.277999, 1.306323, -0.175110)",
        "(0.277193, 1.300523, -0.166971)",
        "(0.276616, 1.297947, -0.162679)",
        "(0.275844, 1.293779, -0.153940)",
        "(0.275445, 1.290931, -0.144857)",
        "(0.274879, 1.288950, -0.134912)",
        "(0.274862, 1.288565, -0.124983)",
        "(0.274958, 1.289041, -0.120214)",
        "(0.275149, 1.290615, -0.110677)",
        "(0.275734, 1.293112, -0.101164)",
        "(0.276121, 1.296160, -0.092019)",
        "(0.276379, 1.299699, -0.083738)",
        "(0.276436, 1.301723, -0.080048)",
        "(0.276400, 1.306143, -0.073199)",
        "(0.276057, 1.311049, -0.067048)",
        "(0.275494, 1.316421, -0.061494)",
        "(0.274781, 1.322481, -0.056944)",
        "(0.274346, 1.325829, -0.055046)",
        "(0.273403, 1.332823, -0.051354)",
        "(0.272434, 1.340328, -0.047931)",
        "(0.271146, 1.348202, -0.044766)",
        "(0.269695, 1.356542, -0.042188)",
        "(0.269072, 1.361028, -0.041313)",
        "(0.268091, 1.370309, -0.040226)",
        "(0.266911, 1.379768, -0.039667)",
        "(0.265475, 1.389107, -0.039343)",
        "(0.264176, 1.398283, -0.039468)",
        "(0.263685, 1.402852, -0.039870)",
        "(0.262973, 1.412044, -0.041211)",
        "(0.262315, 1.420926, -0.043011)",
        "(0.261950, 1.429280, -0.044867)",
        "(0.261602, 1.436977, -0.046896)",
        "(0.261371, 1.440610, -0.047975)",
        "(0.261050, 1.447748, -0.050535)",
        "(0.260794, 1.454503, -0.053761)",
        "(0.260544, 1.460596, -0.057081)",
        "(0.260413, 1.465879, -0.060396)",
        "(0.260246, 1.468213, -0.062123)",
        "(0.259906, 1.472667, -0.065967)",
        "(0.259984, 1.476837, -0.070650)",
        "(0.260005, 1.480253, -0.075312)",
        "(0.259851, 1.482907, -0.079980)",
        "(0.259738, 1.484094, -0.082563)",
        "(0.259434, 1.486368, -0.088076)",
        "(0.259041, 1.488247, -0.093907)",
        "(0.258426, 1.489543, -0.099672)",
        "(0.257961, 1.490172, -0.105499)",
        "(0.257823, 1.490182, -0.108452)",
        "(0.257261, 1.489892, -0.114294)",
        "(0.256634, 1.489014, -0.120286)",
        "(0.256137, 1.487300, -0.126407)",
        "(0.255383, 1.484703, -0.132329)",
        "(0.254881, 1.483023, -0.135312)",
        "(0.253908, 1.479328, -0.141604)",
        "(0.252835, 1.474691, -0.148190)",
        "(0.251583, 1.469308, -0.154745)",
        "(0.250293, 1.463180, -0.161317)",
        "(0.249687, 1.459837, -0.164665)",
        "(0.248405, 1.452973, -0.171466)",
        "(0.247317, 1.445838, -0.178241)",
        "(0.246200, 1.438347, -0.184805)",
        "(0.245338, 1.430471, -0.190833)",
        "(0.245027, 1.426420, -0.193554)",
        "(0.244160, 1.418197, -0.198628)",
        "(0.243356, 1.409944, -0.203301)",
        "(0.242787, 1.401575, -0.207348)",
        "(0.242210, 1.393140, -0.210204)",
        "(0.242016, 1.388902, -0.211250)",
        "(0.241781, 1.380454, -0.212592)",
        "(0.241572, 1.372041, -0.213115)",
        "(0.241125, 1.363502, -0.212013)",
        "(0.240688, 1.355121, -0.210248)",
        "(0.240544, 1.351176, -0.209006)",
        "(0.240188, 1.343404, -0.206642)",
        "(0.239634, 1.335817, -0.203863)",
        "(0.238998, 1.328371, -0.200490)",
        "(0.238725, 1.321613, -0.196442)",
        "(0.238696, 1.318491, -0.194172)",
        "(0.238702, 1.312896, -0.188744)",
        "(0.238823, 1.307687, -0.182603)",
        "(0.238660, 1.303079, -0.175973)",
        "(0.238470, 1.299060, -0.169051)",
        "(0.238527, 1.297572, -0.165259)",
        "(0.238945, 1.295019, -0.157457)",
        "(0.239534, 1.293472, -0.149081)",
        "(0.240122, 1.292433, -0.140467)",
        "(0.240750, 1.292209, -0.131301)",
        "(0.240985, 1.292279, -0.126632)",
        "(0.241762, 1.293457, -0.117535)",
        "(0.242871, 1.295341, -0.108817)",
        "(0.243984, 1.297948, -0.100248)",
        "(0.244470, 1.299494, -0.096255)",
        "(0.245418, 1.302995, -0.088800)",
        "(0.246276, 1.306772, -0.081967)",
        "(0.247003, 1.310825, -0.075554)",
        "(0.247649, 1.315542, -0.070041)",
        "(0.248299, 1.320662, -0.065022)",
        "(0.248510, 1.323403, -0.062704)",
        "(0.248678, 1.329301, -0.058696)",
        "(0.248458, 1.335780, -0.055346)",
        "(0.248098, 1.342659, -0.052075)",
        "(0.247784, 1.350098, -0.049327)",
        "(0.247630, 1.354235, -0.048497)",
        "(0.247264, 1.362877, -0.047380)",
        "(0.246884, 1.371771, -0.046550)",
        "(0.246547, 1.380798, -0.046276)",
        "(0.246013, 1.389825, -0.046370)",
        "(0.245682, 1.394204, -0.046407)",
        "(0.245174, 1.402733, -0.046350)",
        "(0.245170, 1.411356, -0.047058)",
        "(0.244925, 1.419639, -0.048090)",
        "(0.244599, 1.423470, -0.048663)",
        "(0.243358, 1.430762, -0.050008)",
        "(0.241909, 1.437794, -0.051975)",
        "(0.241559, 1.444979, -0.055371)",
        "(0.241030, 1.451658, -0.059068)",
        "(0.240147, 1.457750, -0.062676)",
        "(0.239677, 1.460571, -0.064612)",
        "(0.238982, 1.465867, -0.068637)",
        "(0.238472, 1.470855, -0.073185)",
        "(0.237805, 1.475246, -0.077884)",
        "(0.237010, 1.478922, -0.082581)",
        "(0.236588, 1.480567, -0.084931)",
        "(0.235927, 1.483415, -0.089875)",
        "(0.235557, 1.485580, -0.095080)",
        "(0.234836, 1.486816, -0.100175)",
        "(0.234001, 1.487379, -0.105370)",
        "(0.233541, 1.487371, -0.108067)",
        "(0.232669, 1.486950, -0.113626)",
        "(0.231839, 1.485703, -0.119351)",
        "(0.231090, 1.483978, -0.125146)",
        "(0.230362, 1.481705, -0.131316)",
        "(0.230036, 1.480270, -0.134473)",
        "(0.229464, 1.476720, -0.140357)",
        "(0.228915, 1.472401, -0.145901)",
        "(0.228337, 1.467800, -0.151612)",
        "(0.228079, 1.463091, -0.157413)",
        "(0.227929, 1.460562, -0.160211)",
        "(0.227462, 1.455293, -0.165478)",
        "(0.227587, 1.450078, -0.170117)",
        "(0.227997, 1.444814, -0.174196)",
        "(0.228439, 1.439238, -0.177530)",
        "(0.228647, 1.436415, -0.178983)",
        "(0.229070, 1.430644, -0.181694)",
        "(0.229321, 1.424735, -0.184115)",
        "(0.229767, 1.418698, -0.186259)",
        "(0.230050, 1.415574, -0.187185)",
        "(0.230559, 1.409108, -0.188885)",
        "(0.230833, 1.402267, -0.190302)",
        "(0.231161, 1.395247, -0.191429)",
        "(0.231482, 1.388256, -0.192422)",
        "(0.231818, 1.381207, -0.192695)",
        "(0.231983, 1.377641, -0.192608)",
        "(0.232305, 1.370464, -0.191914)",
        "(0.232688, 1.363276, -0.190436)",
        "(0.233040, 1.356197, -0.188346)",
        "(0.233486, 1.349161, -0.185521)",
        "(0.233728, 1.345593, -0.183904)",
        "(0.234223, 1.338333, -0.179969)",
        "(0.234808, 1.331322, -0.175369)",
        "(0.235610, 1.324706, -0.170483)",
        "(0.235963, 1.321488, -0.167910)",
        "(0.236526, 1.315446, -0.162379)",
        "(0.237118, 1.310275, -0.156751)",
        "(0.237903, 1.305993, -0.151017)",
        "(0.238585, 1.302349, -0.144969)",
        "(0.238866, 1.300852, -0.141812)",
        "(0.239266, 1.298383, -0.135358)",
        "(0.239524, 1.296784, -0.128787)",
        "(0.239932, 1.296095, -0.121761)",
        "(0.240410, 1.296354, -0.114521)",
        "(0.241017, 1.297854, -0.107286)",
        "(0.241387, 1.298869, -0.103623)",
        "(0.242363, 1.301564, -0.096070)",
        "(0.243552, 1.304996, -0.088629)",
        "(0.244661, 1.309051, -0.081598)",
        "(0.245168, 1.311269, -0.078213)",
        "(0.246056, 1.315964, -0.071547)",
        "(0.246791, 1.321293, -0.065649)",
        "(0.247428, 1.327288, -0.060571)",
        "(0.247982, 1.333862, -0.055935)",
        "(0.248196, 1.337395, -0.053945)",
        "(0.248637, 1.344952, -0.050695)",
        "(0.249157, 1.353104, -0.048295)",
        "(0.249508, 1.361392, -0.046172)",
        "(0.249587, 1.369762, -0.044378)",
        "(0.249489, 1.374054, -0.043688)",
        "(0.249372, 1.382797, -0.042481)",
        "(0.249468, 1.391835, -0.041637)",
        "(0.249773, 1.401081, -0.041374)",
        "(0.250002, 1.410273, -0.041406)",
        "(0.250042, 1.419063, -0.041560)",
        "(0.250012, 1.423341, -0.041817)",
        "(0.250014, 1.431825, -0.042883)",
        "(0.249811, 1.439994, -0.044459)",
        "(0.249426, 1.447490, -0.046275)",
        "(0.249356, 1.451041, -0.047241)",
        "(0.249477, 1.457982, -0.049593)",
        "(0.249729, 1.464506, -0.052526)",
        "(0.249784, 1.470353, -0.055716)",
        "(0.249774, 1.475546, -0.059589)",
        "(0.249735, 1.478004, -0.061668)",
        "(0.249588, 1.482388, -0.065814)",
        "(0.249488, 1.486067, -0.069967)",
        "(0.249394, 1.489035, -0.074495)",
        "(0.249234, 1.491543, -0.079262)",
        "(0.248980, 1.493537, -0.084063)",
        "(0.248719, 1.494324, -0.086674)",
        "(0.248200, 1.495693, -0.092239)",
        "(0.247677, 1.496650, -0.098297)",
        "(0.247176, 1.497286, -0.104778)",
        "(0.246898, 1.497417, -0.108181)",
        "(0.246277, 1.497453, -0.115305)",
        "(0.245877, 1.496869, -0.123174)",
        "(0.245473, 1.495671, -0.131365)",
        "(0.245017, 1.493752, -0.139596)",
        "(0.244380, 1.491358, -0.148013)",
        "(0.244063, 1.489882, -0.152345)",
        "(0.243563, 1.486633, -0.160771)",
        "(0.243067, 1.482881, -0.168815)",
        "(0.242707, 1.478641, -0.176419)",
        "(0.242595, 1.474116, -0.183507)",
        "(0.242709, 1.471837, -0.186920)",
        "(0.243322, 1.467009, -0.193122)",
        "(0.244123, 1.461546, -0.198320)",
        "(0.244938, 1.455602, -0.202921)",
        "(0.245751, 1.449064, -0.206974)",
        "(0.246228, 1.445437, -0.208642)",
        "(0.247138, 1.437458, -0.211353)",
        "(0.247923, 1.428522, -0.213138)",
        "(0.248546, 1.419136, -0.214211)",
        "(0.248840, 1.414371, -0.214509)",
        "(0.249372, 1.404483, -0.214204)",
        "(0.250075, 1.394540, -0.213311)",
        "(0.250849, 1.384477, -0.211594)",
        "(0.251252, 1.374361, -0.209064)",
        "(0.251409, 1.369470, -0.207294)",
        "(0.251740, 1.359763, -0.203846)",
        "(0.251816, 1.350291, -0.200371)",
        "(0.251765, 1.341271, -0.196425)",
        "(0.251646, 1.332745, -0.191526)",
        "(0.251594, 1.324965, -0.185945)",
        "(0.251560, 1.321423, -0.183108)",
        "(0.251486, 1.314725, -0.177368)",
        "(0.251151, 1.308242, -0.171005)",
        "(0.250928, 1.302408, -0.163904)",
        "(0.250912, 1.297555, -0.156628)",
        "(0.250994, 1.295504, -0.152847)",
        "(0.251143, 1.291847, -0.144919)",
        "(0.251298, 1.288911, -0.136696)",
        "(0.251615, 1.287413, -0.128640)",
        "(0.251962, 1.287198, -0.124711)",
        "(0.252682, 1.287426, -0.116868)",
        "(0.253404, 1.289178, -0.109022)",
        "(0.254000, 1.292025, -0.101299)",
        "(0.254595, 1.295966, -0.093699)",
        "(0.255234, 1.300997, -0.086607)",
        "(0.255496, 1.303897, -0.083304)",
        "(0.255867, 1.310022, -0.076974)",
        "(0.256151, 1.316504, -0.070813)",
        "(0.256311, 1.323154, -0.064888)",
        "(0.256325, 1.326634, -0.062151)",
        "(0.256525, 1.333942, -0.057111)",
        "(0.257028, 1.341794, -0.052730)",
        "(0.257468, 1.349936, -0.048985)",
        "(0.257786, 1.358533, -0.046314)",
        "(0.258048, 1.367295, -0.044606)",
        "(0.258130, 1.371614, -0.043915)",
        "(0.258098, 1.380328, -0.043234)",
        "(0.258131, 1.389236, -0.043516)",
        "(0.257950, 1.397971, -0.044436)",
        "(0.257774, 1.406603, -0.045649)",
        "(0.257716, 1.410863, -0.046627)",
        "(0.257761, 1.419314, -0.048827)",
        "(0.257937, 1.427480, -0.051721)",
        "(0.257996, 1.435070, -0.055024)",
        "(0.258097, 1.438627, -0.056738)",
        "(0.258309, 1.445173, -0.060575)",
        "(0.258463, 1.451214, -0.065148)",
        "(0.258562, 1.456765, -0.070564)",
        "(0.258419, 1.461419, -0.076347)",
        "(0.258337, 1.465358, -0.082282)",
        "(0.258238, 1.467070, -0.085376)",
        "(0.257857, 1.470181, -0.091695)",
        "(0.257429, 1.472809, -0.098385)",
        "(0.257051, 1.474826, -0.105109)",
        "(0.256615, 1.476294, -0.111656)",
        "(0.256473, 1.476794, -0.114872)",
        "(0.256356, 1.477396, -0.121242)",
        "(0.256357, 1.477348, -0.127443)",
        "(0.256221, 1.476558, -0.133383)",
        "(0.255873, 1.475051, -0.138956)",
        "(0.255588, 1.473952, -0.141606)",
        "(0.255028, 1.471298, -0.146883)",
        "(0.254793, 1.467961, -0.151948)",
        "(0.254662, 1.463866, -0.156467)",
        "(0.254432, 1.459331, -0.160614)",
        "(0.254314, 1.456949, -0.162624)",
        "(0.254446, 1.451974, -0.166507)",
        "(0.254927, 1.446324, -0.169807)",
        "(0.255168, 1.440160, -0.172450)",
        "(0.255179, 1.433700, -0.174833)",
        "(0.255169, 1.430391, -0.175966)",
        "(0.255423, 1.423762, -0.178217)",
        "(0.255934, 1.416422, -0.180069)",
        "(0.256204, 1.409131, -0.181193)",
        "(0.256220, 1.405367, -0.181653)",
        "(0.255899, 1.397722, -0.182575)",
        "(0.255711, 1.390075, -0.183645)",
        "(0.255881, 1.382396, -0.184112)",
        "(0.255871, 1.374560, -0.183693)",
        "(0.255810, 1.370699, -0.183160)",
        "(0.255793, 1.363196, -0.181657)",
        "(0.256124, 1.356035, -0.179764)",
        "(0.256455, 1.349425, -0.177656)",
        "(0.256692, 1.343585, -0.175332)",
        "(0.257269, 1.338506, -0.172648)"
    ],
    "rightHandRotations": [
        "(300.587400, 291.035300, 313.652600)",
        "(300.525200, 290.968000, 313.720800)",
        "(300.443900, 290.858500, 313.855100)",
        "(300.406600, 290.807000, 313.900500)",
        "(300.365500, 290.801600, 313.904900)",
        "(300.320700, 290.792600, 313.919000)",
        "(300.259000, 290.781000, 313.929700)",
        "(300.233700, 290.791500, 313.916000)",
        "(300.204600, 290.775600, 313.956600)",
        "(300.181400, 290.776300, 313.957800)",
        "(300.164600, 290.814500, 313.914400)",
        "(300.139500, 290.842700, 313.882400)",
        "(300.157000, 290.752100, 313.988200)",
        "(300.153200, 290.690900, 314.052100)",
        "(300.126600, 290.632100, 314.116200)",
        "(300.093600, 290.573500, 314.175600)",
        "(300.028400, 290.512400, 314.234000)",
        "(299.914700, 290.421800, 314.329100)",
        "(299.802200, 290.232500, 314.555800)",
        "(299.676000, 290.043200, 314.733100)",
        "(299.544900, 289.933600, 314.850500)",
        "(299.317500, 289.661600, 315.188200)",
        "(299.210800, 289.304300, 315.528300)",
        "(299.126300, 289.314700, 315.394900)",
        "(299.060900, 289.135200, 315.474000)",
        "(298.981000, 289.027000, 315.570100)",
        "(298.860300, 288.947100, 315.562500)",
        "(298.767500, 288.956200, 315.467400)",
        "(298.599600, 288.997700, 315.444800)",
        "(298.474400, 289.012000, 315.383100)",
        "(298.441700, 288.990000, 315.357100)",
        "(298.267800, 288.703100, 315.578100)",
        "(297.979000, 288.456100, 315.775100)",
        "(297.764700, 288.223000, 315.961100)",
        "(297.545200, 287.942500, 316.184400)",
        "(297.427500, 287.662600, 316.432400)",
        "(297.151000, 287.245100, 316.810000)",
        "(296.901100, 287.189500, 316.787300)",
        "(296.592700, 286.950000, 317.005800)",
        "(296.279600, 286.310300, 317.584600)",
        "(296.067600, 286.029600, 317.819000)",
        "(295.600200, 285.864800, 317.829700)",
        "(295.088100, 285.835600, 317.730100)",
        "(294.567100, 285.584400, 317.958900)",
        "(294.116800, 285.301500, 318.178300)",
        "(293.922500, 285.208500, 318.259600)",
        "(293.535200, 285.276100, 318.170000)",
        "(293.213500, 285.348300, 317.945300)",
        "(292.904100, 285.278000, 317.986500)",
        "(292.695900, 285.444600, 318.005100)",
        "(292.685900, 285.392600, 317.988500)",
        "(292.605000, 284.948200, 318.173900)",
        "(292.222800, 284.567600, 318.342900)",
        "(291.810400, 284.256600, 318.466900)",
        "(291.462200, 283.646300, 319.077900)",
        "(291.317700, 283.579100, 319.152000)",
        "(291.119400, 283.646500, 318.864600)",
        "(290.865400, 283.645300, 318.741700)",
        "(290.496800, 283.287300, 318.906300)",
        "(290.127800, 282.572800, 319.408400)",
        "(289.954000, 282.315300, 319.650500)",
        "(289.551200, 282.136600, 319.740500)",
        "(289.231500, 281.967600, 319.675800)",
        "(288.854000, 281.476700, 319.987500)",
        "(288.330400, 281.285800, 320.074200)",
        "(288.099400, 281.165300, 320.179600)",
        "(287.687500, 281.239400, 320.201100)",
        "(287.399100, 281.587600, 319.909400)",
        "(287.274000, 281.606400, 319.686300)",
        "(287.071400, 281.616000, 319.555100)",
        "(286.928800, 281.696400, 319.417000)",
        "(286.763300, 281.474400, 319.482300)",
        "(286.665000, 281.219300, 319.770000)",
        "(286.658900, 280.449800, 320.316000)",
        "(286.547200, 279.645500, 321.084000)",
        "(286.394800, 279.697100, 321.061700)",
        "(286.061600, 280.094900, 320.657300)",
        "(285.927200, 279.928600, 320.797100)",
        "(285.865700, 279.600800, 321.347000)",
        "(285.841400, 279.870100, 321.356300)",
        "(285.808700, 280.099300, 321.056300)",
        "(285.616700, 280.873500, 320.253600)",
        "(285.356500, 281.266700, 319.976000)",
        "(285.181400, 281.512300, 319.848000)",
        "(285.115800, 281.722400, 319.745600)",
        "(285.053100, 281.889300, 319.528200)",
        "(284.901600, 281.939500, 319.431900)",
        "(284.697900, 281.663000, 319.905800)",
        "(284.611100, 281.353000, 320.294300)",
        "(284.905300, 280.331600, 321.435300)",
        "(285.040300, 279.805100, 321.996600)",
        "(285.010200, 279.443900, 322.221100)",
        "(284.866200, 279.627000, 322.053700)",
        "(284.692100, 279.187400, 322.612200)",
        "(284.456500, 278.815000, 323.155300)",
        "(284.419100, 278.659000, 323.361800)",
        "(284.524400, 278.427900, 323.620300)",
        "(284.621600, 277.768300, 324.234600)",
        "(284.485100, 277.370800, 324.601000)",
        "(284.265900, 276.982600, 325.096300)",
        "(284.183400, 276.521100, 325.641400)",
        "(284.220000, 275.417700, 326.835000)",
        "(284.274800, 275.253600, 326.951800)",
        "(284.236400, 275.257900, 326.875200)",
        "(284.070600, 274.981600, 327.460700)",
        "(284.004900, 274.680900, 327.920100)",
        "(284.001400, 273.849900, 328.793800)",
        "(283.801300, 273.883600, 328.885200)",
        "(283.537600, 273.795700, 329.134400)",
        "(283.315800, 272.902200, 330.092500)",
        "(283.155200, 272.435500, 330.703500)",
        "(282.804600, 271.948500, 331.694200)",
        "(282.498500, 272.214400, 331.714600)",
        "(282.250600, 272.301600, 331.747700)",
        "(281.788300, 272.360000, 331.938200)",
        "(281.483300, 272.533600, 331.994300)",
        "(280.792100, 272.510700, 332.362700)",
        "(280.195600, 272.539600, 332.907900)",
        "(279.719800, 273.244600, 332.742400)",
        "(279.456600, 274.244000, 332.053500)",
        "(279.323900, 274.741100, 331.734600)",
        "(279.028800, 275.354100, 331.574500)",
        "(278.751200, 275.385900, 332.119400)",
        "(278.493500, 275.803000, 332.319700)",
        "(278.362500, 275.713800, 332.855400)",
        "(278.358200, 276.071000, 332.768200)",
        "(278.428300, 277.525600, 331.784600)",
        "(278.526800, 278.086100, 331.603800)",
        "(278.476000, 278.247600, 331.987000)",
        "(278.408100, 278.182400, 332.550000)",
        "(278.340600, 277.938200, 333.032800)",
        "(278.199500, 279.274400, 332.287400)",
        "(278.133100, 281.641300, 330.407800)",
        "(278.284800, 283.164700, 329.382300)",
        "(278.171300, 284.357700, 328.745700)",
        "(278.026800, 285.432100, 328.015100)",
        "(277.801600, 288.427200, 325.608300)",
        "(277.715000, 291.084300, 323.501000)",
        "(277.881100, 291.951500, 323.236500)",
        "(277.995200, 293.594900, 322.245300)",
        "(278.006500, 294.423000, 321.742900)",
        "(277.913800, 296.247700, 320.605900)",
        "(277.929500, 297.766200, 319.719700)",
        "(278.116800, 298.787200, 319.401500)",
        "(278.420300, 299.721600, 319.041600)",
        "(278.515100, 300.519800, 318.522600)",
        "(278.616500, 301.683500, 317.980200)",
        "(278.864700, 301.493700, 318.974500)",
        "(279.465100, 301.521400, 319.775800)",
        "(280.253100, 302.856200, 318.896100)",
        "(280.653700, 303.683300, 318.215000)",
        "(281.374300, 305.509300, 316.931000)",
        "(282.000200, 305.635700, 317.728000)",
        "(282.893900, 304.425700, 319.646900)",
        "(284.205400, 303.632900, 320.995100)",
        "(284.853900, 303.329900, 321.595500)",
        "(285.985400, 302.894500, 322.485900)",
        "(287.086300, 302.078500, 323.706600)",
        "(288.618700, 300.197400, 325.966500)",
        "(290.610300, 298.780500, 327.705900)",
        "(291.441700, 298.518700, 328.093200)",
        "(292.683500, 299.076400, 327.533500)",
        "(293.784400, 299.159000, 327.074600)",
        "(295.195500, 297.710900, 328.348600)",
        "(296.617700, 297.207900, 329.085900)",
        "(297.237600, 297.394900, 328.831100)",
        "(298.353700, 297.105100, 328.836900)",
        "(298.922500, 296.767900, 329.195600)",
        "(299.282200, 296.552000, 329.698400)",
        "(299.780400, 296.278100, 329.994000)",
        "(300.154400, 296.095400, 330.077300)",
        "(300.755600, 295.985100, 329.952800)",
        "(301.079800, 296.020100, 329.592000)",
        "(301.474300, 295.820300, 329.441200)",
        "(301.813500, 295.333200, 329.825200)",
        "(301.942500, 295.177300, 329.835200)",
        "(302.055700, 295.518200, 329.080600)",
        "(302.296300, 295.783800, 328.287600)",
        "(302.538900, 295.454700, 328.294700)",
        "(302.883300, 294.947200, 328.420900)",
        "(303.035900, 294.758000, 328.294200)",
        "(303.208700, 294.483200, 327.874400)",
        "(303.167800, 294.098800, 327.693800)",
        "(303.116800, 293.740700, 327.421000)",
        "(303.126800, 293.325600, 327.077500)",
        "(303.273900, 292.930900, 327.112800)",
        "(303.395400, 292.173400, 327.190800)",
        "(303.524500, 291.566200, 326.939600)",
        "(303.465500, 290.936700, 326.626700)",
        "(303.417800, 290.056800, 326.756500)",
        "(303.590600, 289.436400, 326.910000)",
        "(303.713500, 288.313500, 327.144500)",
        "(303.398800, 287.560800, 327.036000)",
        "(303.172200, 286.992400, 326.695900)",
        "(302.902500, 286.284800, 326.718500)",
        "(302.809600, 285.695700, 326.923100)",
        "(302.673200, 284.860600, 327.059000)",
        "(302.415500, 284.373000, 326.706600)",
        "(301.936100, 283.606300, 326.688500)",
        "(301.464900, 282.998700, 326.640800)",
        "(301.207200, 282.787000, 326.434900)",
        "(300.645800, 282.254700, 326.131000)",
        "(299.845100, 281.411200, 326.279300)",
        "(298.755600, 280.762800, 326.237900)",
        "(297.493700, 280.477200, 325.854600)",
        "(296.913500, 280.299600, 325.722700)",
        "(295.905100, 279.504800, 325.816500)",
        "(295.038300, 279.075800, 325.902200)",
        "(294.019200, 279.183700, 325.361200)",
        "(292.843100, 279.608400, 324.697900)",
        "(292.197300, 279.835000, 324.330200)",
        "(291.133600, 279.915500, 324.088700)",
        "(290.220200, 279.626700, 324.310700)",
        "(289.264900, 280.031000, 323.777600)",
        "(288.432600, 280.829700, 322.787400)",
        "(288.115100, 280.909000, 322.717000)",
        "(287.358900, 280.747300, 322.856600)",
        "(286.660200, 280.392700, 323.086300)",
        "(286.221700, 279.688700, 323.652900)",
        "(285.767100, 279.929800, 323.415000)",
        "(285.452900, 280.273700, 323.115200)",
        "(284.864700, 280.447600, 323.114600)",
        "(284.051500, 281.093900, 322.693900)",
        "(283.249300, 282.604100, 321.452000)",
        "(282.910000, 281.089300, 322.907000)",
        "(282.930000, 280.252100, 323.829400)",
        "(282.690500, 281.187600, 323.063100)",
        "(282.140600, 282.917900, 321.419900)",
        "(281.517500, 282.509700, 322.431400)",
        "(280.898700, 282.675800, 323.058700)",
        "(280.645800, 283.772500, 322.323600)",
        "(280.145200, 286.535100, 320.068900)",
        "(279.782800, 286.547400, 320.417600)",
        "(279.515300, 286.723100, 321.115100)",
        "(278.990700, 291.580700, 317.164500)",
        "(278.776200, 294.504600, 314.622000)",
        "(278.425900, 297.639000, 312.281600)",
        "(278.091100, 300.526800, 310.657000)",
        "(277.676000, 306.280700, 306.244100)",
        "(277.433800, 311.586100, 301.895000)",
        "(277.445200, 314.226900, 299.871200)",
        "(277.457900, 319.409000, 295.989800)",
        "(277.528000, 325.508300, 291.239300)",
        "(277.642800, 332.047100, 285.926800)",
        "(277.806300, 336.155300, 283.147300)",
        "(277.894800, 337.134200, 282.767400)",
        "(278.190000, 339.538200, 281.656500)",
        "(278.449400, 341.668800, 280.585800)",
        "(278.771400, 343.055900, 280.365400)",
        "(279.147500, 343.465600, 281.146800)",
        "(279.318300, 343.068900, 282.024000)",
        "(279.617800, 342.428200, 283.637000)",
        "(279.976100, 341.610700, 285.288300)",
        "(280.435600, 340.611400, 287.065900)",
        "(280.845500, 338.519800, 289.881500)",
        "(280.995100, 337.392000, 291.323600)",
        "(281.340000, 335.451600, 293.731800)",
        "(281.559400, 333.327100, 296.296100)",
        "(281.990000, 331.264800, 298.672100)",
        "(282.692400, 329.030300, 301.143300)",
        "(283.055900, 328.020500, 302.141500)",
        "(283.577900, 325.930300, 304.090000)",
        "(283.894700, 323.464000, 306.682300)",
        "(284.289600, 321.211400, 308.832400)",
        "(284.973600, 318.502100, 311.346100)",
        "(285.326900, 316.882200, 312.780200)",
        "(286.096300, 313.630500, 315.789200)",
        "(286.849700, 311.613300, 317.770500)",
        "(287.634900, 310.442600, 318.787100)",
        "(288.708000, 308.783600, 320.214000)",
        "(289.320900, 307.869400, 320.940700)",
        "(290.183900, 306.951900, 321.515000)",
        "(290.708800, 306.199100, 322.135300)",
        "(291.220500, 305.074300, 323.027100)",
        "(292.251400, 303.216600, 324.558500)",
        "(292.758900, 302.556500, 325.036200)",
        "(293.624800, 301.738500, 325.498000)",
        "(294.120600, 300.915300, 325.878800)",
        "(294.484900, 299.925400, 326.615500)",
        "(295.337500, 298.941900, 327.208300)",
        "(295.833100, 298.700200, 327.205800)",
        "(296.428400, 298.448700, 326.944100)",
        "(296.568100, 297.794800, 327.101700)",
        "(296.722900, 296.539600, 327.897200)",
        "(297.456900, 295.101900, 328.740800)",
        "(297.777200, 294.742900, 328.729800)",
        "(298.105300, 294.287800, 328.392700)",
        "(298.147500, 293.289400, 328.739000)",
        "(298.093000, 292.179100, 329.232200)",
        "(298.467600, 290.997000, 329.667100)",
        "(298.617900, 290.493700, 329.769100)",
        "(298.673700, 289.918500, 329.615000)",
        "(298.522300, 289.508300, 329.362500)",
        "(298.402600, 288.786900, 329.418600)",
        "(298.252500, 287.944000, 329.606800)",
        "(298.159100, 287.534700, 329.688500)",
        "(298.004300, 286.682500, 329.861800)",
        "(297.749100, 286.144000, 329.788500)",
        "(297.389000, 285.804600, 329.470200)",
        "(297.068900, 285.119400, 329.484300)",
        "(296.878100, 284.819100, 329.495300)",
        "(296.467300, 284.259400, 329.439600)",
        "(296.200200, 283.505600, 329.532100)",
        "(295.807700, 282.737500, 329.714200)",
        "(295.399700, 282.306200, 329.568800)",
        "(295.234400, 282.279100, 329.281100)",
        "(294.831400, 282.089400, 328.913100)",
        "(294.395900, 281.350600, 329.177100)",
        "(293.909200, 280.881400, 329.187400)",
        "(293.356800, 280.714400, 328.843200)",
        "(293.076800, 280.617900, 328.696700)",
        "(292.479400, 280.337000, 328.612200)",
        "(291.988000, 279.736300, 328.705400)",
        "(291.333000, 279.437000, 328.739700)",
        "(290.645900, 279.478000, 328.369800)",
        "(290.382300, 279.478400, 328.163100)",
        "(289.848700, 279.555400, 327.852800)",
        "(289.351300, 279.482800, 327.741200)",
        "(288.729400, 279.383000, 327.650100)",
        "(288.045400, 279.567300, 327.381900)",
        "(287.757200, 279.737200, 327.132100)",
        "(287.217300, 280.089300, 326.549900)",
        "(286.609900, 279.762000, 326.800800)",
        "(285.892000, 279.616000, 326.936700)",
        "(285.140200, 280.544200, 325.886000)",
        "(284.805800, 281.125700, 325.304500)",
        "(284.225800, 281.529100, 324.895800)",
        "(283.585600, 281.764100, 324.782000)",
        "(282.992300, 282.782500, 323.946000)",
        "(282.392700, 284.618700, 322.307400)",
        "(282.157700, 285.256600, 321.738800)",
        "(281.725300, 286.347100, 320.874500)",
        "(281.212200, 288.044400, 319.500900)",
        "(280.610400, 289.892800, 317.968900)",
        "(280.045800, 291.455000, 316.840900)",
        "(279.845700, 291.982900, 316.478200)",
        "(279.444700, 293.020300, 315.861000)",
        "(279.149300, 294.619800, 314.695600)",
        "(278.933100, 296.283100, 313.477400)",
        "(278.658300, 297.640900, 312.659600)",
        "(278.532000, 298.267200, 312.361500)",
        "(278.405200, 299.320300, 311.907300)",
        "(278.470600, 299.629200, 312.276200)",
        "(278.550800, 300.846200, 311.697000)",
        "(278.471900, 302.846000, 310.443800)",
        "(278.420500, 303.586400, 310.061500)",
        "(278.411600, 304.716500, 309.674500)",
        "(278.499400, 306.965900, 308.232900)",
        "(278.684300, 308.498500, 307.468800)",
        "(278.794900, 309.552200, 307.136300)",
        "(278.835600, 310.121200, 306.967600)",
        "(278.868900, 311.160000, 306.781200)",
        "(278.983000, 312.061200, 306.646000)",
        "(279.273900, 312.290000, 307.015200)",
        "(279.483900, 312.229800, 307.873000)",
        "(279.520300, 311.983000, 308.557100)",
        "(279.712500, 311.325000, 309.874500)",
        "(280.018000, 310.670800, 311.053700)",
        "(280.208300, 309.538600, 312.711800)",
        "(280.390300, 307.668100, 315.100100)",
        "(280.516900, 306.838800, 316.254100)",
        "(280.899000, 305.684100, 317.783400)",
        "(281.361900, 304.051800, 319.817100)",
        "(282.028900, 302.270900, 322.029900)",
        "(282.711500, 301.389300, 323.225100)",
        "(282.991100, 300.909700, 323.835200)",
        "(283.468400, 299.747200, 325.395400)",
        "(283.999900, 298.845600, 326.653700)",
        "(284.748500, 298.510800, 327.127800)",
        "(285.420900, 298.378100, 327.538500)",
        "(285.715000, 298.386400, 327.647400)",
        "(286.272600, 298.547700, 327.590900)",
        "(286.687600, 298.522700, 327.796500)",
        "(287.075100, 298.211700, 328.114500)",
        "(287.663500, 297.783900, 328.615400)",
        "(287.940300, 297.638200, 328.751100)",
        "(288.497200, 297.336100, 328.893000)",
        "(289.047500, 296.489200, 329.724600)",
        "(289.438000, 295.818500, 330.255600)",
        "(289.862200, 295.474500, 330.424900)",
        "(290.098700, 295.161500, 330.599700)",
        "(290.576300, 294.208000, 331.323700)",
        "(290.867900, 293.961200, 331.442300)",
        "(291.074800, 294.264800, 330.879300)",
        "(291.356600, 293.943800, 330.852000)",
        "(291.574600, 293.519100, 331.077700)",
        "(291.903500, 293.071800, 331.260600)",
        "(292.024100, 292.927300, 331.205400)",
        "(292.196000, 292.979600, 330.667300)",
        "(292.660500, 292.482100, 330.555000)",
        "(292.907200, 292.045700, 330.760900)",
        "(293.102900, 291.233900, 331.196700)",
        "(293.137500, 290.810200, 331.186700)",
        "(293.402700, 290.300100, 331.045500)",
        "(293.728900, 289.531600, 331.170000)",
        "(293.786100, 289.130400, 331.268600)",
        "(293.785700, 288.342900, 331.578900)",
        "(293.668900, 287.880800, 331.574100)",
        "(293.843000, 287.306800, 331.546700)",
        "(293.960200, 286.901600, 331.266500)",
        "(293.886900, 286.744200, 331.173200)",
        "(293.545000, 286.312200, 331.193200)",
        "(293.401300, 285.806200, 331.113300)",
        "(293.340200, 285.533300, 330.679300)",
        "(293.080000, 284.992800, 330.688100)",
        "(292.930600, 284.780300, 330.633900)",
        "(292.560700, 284.749900, 330.024500)",
        "(292.158500, 284.295000, 329.836900)",
        "(291.865300, 283.190100, 330.481900)",
        "(291.489200, 283.065100, 330.001200)",
        "(291.335800, 283.368400, 329.360000)",
        "(290.949200, 283.255700, 328.915600)",
        "(290.497000, 282.615400, 329.093600)",
        "(289.957900, 282.252000, 329.002100)",
        "(289.505600, 282.394200, 328.500500)",
        "(289.351400, 282.419600, 328.319000)",
        "(289.040100, 282.509500, 327.781800)",
        "(288.660800, 282.363600, 327.584400)",
        "(288.065600, 282.221100, 327.486000)",
        "(287.556000, 282.471000, 327.043900)",
        "(287.418500, 282.496200, 326.891100)",
        "(287.271300, 282.126600, 327.029800)",
        "(287.014700, 281.521700, 327.421100)",
        "(286.374700, 281.931100, 326.871100)",
        "(285.658600, 282.602200, 326.142800)",
        "(285.407000, 282.933400, 325.769400)",
        "(285.103000, 283.298100, 325.252500)",
        "(284.860000, 283.135000, 325.340500)",
        "(284.395300, 283.613100, 324.893700)",
        "(283.843700, 284.362800, 324.187300)",
        "(283.559600, 284.519300, 324.038900)",
        "(283.005800, 284.739400, 323.769700)",
        "(282.442600, 285.384500, 323.346800)",
        "(282.073100, 286.533000, 322.332800)",
        "(281.749200, 287.699300, 321.217300)",
        "(281.475200, 288.153900, 320.806500)",
        "(280.857400, 289.258400, 320.011200)",
        "(280.248700, 290.741000, 318.884400)",
        "(279.841200, 291.703900, 318.278300)",
        "(279.561100, 292.636300, 317.713700)",
        "(279.480300, 293.020200, 317.498100)",
        "(279.156700, 294.328500, 316.582100)",
        "(278.785800, 295.126200, 316.311100)",
        "(278.585500, 295.102100, 316.912500)",
        "(278.501200, 296.227700, 316.391200)",
        "(278.403400, 296.928300, 316.044300)",
        "(278.314500, 297.854000, 315.818800)",
        "(278.401700, 299.201200, 315.165000)",
        "(278.343000, 300.906000, 314.258900)",
        "(278.284900, 301.658900, 314.312400)",
        "(278.313000, 301.965900, 314.374200)",
        "(278.441300, 303.065700, 314.042000)",
        "(278.345900, 303.313000, 314.691000)",
        "(278.411000, 303.541600, 315.325800)",
        "(278.638900, 303.777000, 315.776500)",
        "(278.714600, 303.845400, 316.150200)",
        "(278.786100, 303.847800, 316.942200)",
        "(278.837600, 303.760200, 317.812200)",
        "(279.076100, 303.102500, 319.083200)",
        "(279.332400, 303.205500, 319.611000)",
        "(279.405000, 303.012500, 320.100600)",
        "(279.594400, 302.233400, 321.516800)",
        "(279.903800, 301.057400, 323.236800)",
        "(280.262900, 300.534200, 324.231100)",
        "(280.902300, 300.332300, 324.779700)",
        "(281.241500, 299.980100, 325.333600)",
        "(281.693000, 298.553700, 327.023900)",
        "(282.125500, 296.825900, 329.178600)",
        "(282.703400, 296.340600, 329.856400)",
        "(283.397200, 296.069100, 330.102200)",
        "(283.787400, 295.635700, 330.624300)",
        "(284.365900, 294.970300, 331.527800)",
        "(284.875000, 294.674000, 331.887600)",
        "(285.686000, 294.852600, 331.755400)",
        "(286.518600, 295.207700, 331.306800)",
        "(286.902900, 295.251000, 331.233200)",
        "(287.447200, 294.974500, 331.413900)",
        "(287.622500, 294.878500, 331.278800)",
        "(287.892900, 294.501900, 331.570900)",
        "(288.546900, 294.338000, 331.552000)",
        "(289.017300, 294.397000, 331.373000)",
        "(289.961500, 294.601700, 330.972400)",
        "(290.591700, 294.449800, 330.852200)",
        "(290.961400, 293.879700, 331.043600)",
        "(291.451900, 293.215600, 331.276800)",
        "(291.715500, 292.738300, 331.452300)",
        "(292.134000, 292.221200, 331.368500)",
        "(292.611700, 292.184500, 330.707700)",
        "(292.950600, 291.294800, 330.937700)",
        "(293.300500, 290.082200, 331.458600)",
        "(293.555100, 289.721400, 331.442300)",
        "(293.916400, 289.551100, 330.840700)",
        "(294.084900, 289.026300, 330.544200)",
        "(294.110300, 287.720600, 331.005500)",
        "(294.140400, 286.632700, 331.198900)",
        "(294.110100, 286.334300, 331.076600)",
        "(294.043800, 285.718800, 330.939600)",
        "(294.063300, 285.518200, 330.307300)",
        "(293.995700, 285.219500, 329.716100)",
        "(293.777000, 284.426300, 329.818000)",
        "(293.574100, 284.219600, 329.731600)",
        "(293.177100, 284.352400, 328.851900)",
        "(292.951000, 284.364400, 328.117000)",
        "(292.678400, 283.672100, 328.049900)",
        "(292.039700, 283.148700, 328.025100)",
        "(291.667300, 283.279300, 327.607200)",
        "(291.243700, 283.497600, 326.712500)",
        "(290.940900, 282.979900, 326.565600)",
        "(290.365400, 282.337600, 326.768700)",
        "(289.778100, 282.597000, 326.043200)",
        "(289.575000, 282.827900, 325.576100)",
        "(289.222500, 282.844200, 325.102900)",
        "(288.709500, 282.704500, 324.991500)",
        "(288.130100, 283.003800, 324.377600)",
        "(287.629000, 283.784700, 323.347700)",
        "(287.477600, 283.953700, 322.987500)",
        "(287.185000, 283.752200, 322.915300)",
        "(286.672000, 283.857500, 322.681900)",
        "(286.229300, 284.235700, 322.131200)",
        "(285.976600, 284.662500, 321.510400)",
        "(285.940400, 284.812900, 321.324100)",
        "(285.984100, 285.093700, 320.977900)",
        "(285.828800, 285.408400, 320.529900)",
        "(285.188800, 286.342000, 319.610200)",
        "(284.688400, 287.021100, 318.925600)",
        "(284.537400, 287.069700, 318.955200)",
        "(284.609300, 286.427200, 319.865000)",
        "(284.803300, 285.847600, 320.352000)",
        "(284.393400, 287.474700, 318.668100)",
        "(283.825800, 288.908800, 317.610400)",
        "(283.563000, 288.923700, 317.813900)",
        "(283.327700, 288.316800, 318.721100)",
        "(283.168500, 289.107400, 318.224900)",
        "(282.984100, 290.661400, 316.868500)",
        "(282.620200, 291.991100, 315.874800)",
        "(282.467000, 292.312900, 315.748200)",
        "(282.306300, 292.815900, 315.895700)",
        "(282.092000, 293.683700, 315.840500)",
        "(281.745800, 295.765700, 314.534300)",
        "(281.512100, 298.178600, 312.832200)",
        "(281.468900, 299.389600, 311.985000)",
        "(281.373400, 300.949500, 311.255600)",
        "(281.177000, 302.215400, 311.070100)",
        "(280.898500, 304.684900, 309.514800)",
        "(280.861100, 306.496300, 308.684400)",
        "(280.874100, 307.123000, 308.592000)",
        "(280.819600, 308.934100, 307.875400)",
        "(280.742100, 310.587500, 307.233700)",
        "(280.741400, 311.423500, 307.383600)",
        "(280.715600, 311.524800, 308.346100)",
        "(280.661300, 311.632300, 308.727400)",
        "(280.548300, 311.935700, 309.443500)",
        "(280.413500, 311.710900, 310.577300)",
        "(280.341100, 311.211500, 312.001900)",
        "(280.406700, 309.722600, 314.382000)",
        "(280.405000, 308.776000, 315.720300)",
        "(280.480700, 306.937900, 318.437000)",
        "(280.586300, 306.454600, 319.645400)",
        "(280.916000, 305.711200, 320.908400)",
        "(281.006500, 304.732300, 322.431700)",
        "(281.039200, 303.807200, 323.639600)",
        "(281.362800, 301.577200, 326.404800)",
        "(281.691600, 300.505100, 327.721500)",
        "(281.947500, 299.529500, 328.910500)",
        "(282.351600, 298.209800, 330.387300)",
        "(282.561600, 297.098100, 331.573200)",
        "(283.029800, 294.612700, 334.163200)",
        "(283.146500, 292.818300, 336.051000)",
        "(283.258200, 291.817400, 337.163100)",
        "(283.888200, 290.957200, 338.053800)",
        "(284.297900, 291.034600, 337.889400)",
        "(284.925000, 292.098400, 336.682200)",
        "(285.321000, 291.822800, 336.984400)",
        "(285.456200, 290.905500, 337.929600)",
        "(285.818400, 290.746300, 337.832700)",
        "(286.081600, 290.713600, 337.766900)",
        "(286.607100, 290.334300, 337.964400)",
        "(287.073400, 290.337400, 337.720600)",
        "(287.560400, 290.482300, 337.157600)",
        "(288.070100, 290.394100, 336.995700)",
        "(288.305400, 290.229100, 337.003800)",
        "(288.736700, 289.970200, 336.935700)",
        "(289.172200, 289.774800, 336.791500)",
        "(289.605500, 289.260400, 336.804400)",
        "(289.969600, 288.896000, 336.843300)",
        "(290.184000, 289.014600, 336.499000)",
        "(290.671800, 289.399300, 335.517600)",
        "(291.056800, 289.457000, 334.807700)",
        "(291.214900, 289.085000, 334.610600)",
        "(291.378600, 289.063000, 334.080900)",
        "(291.514600, 289.268800, 333.595900)",
        "(291.834600, 289.342000, 332.798500)",
        "(291.843000, 289.675900, 331.801000)",
        "(291.825600, 289.873300, 330.957600)",
        "(291.801500, 289.953100, 330.123700)",
        "(291.762900, 289.729600, 329.962500)",
        "(291.634500, 289.143900, 329.926900)",
        "(291.459100, 289.157300, 329.302700)",
        "(291.349200, 289.521800, 328.266300)",
        "(291.201900, 289.146500, 327.964400)",
        "(291.023700, 288.932000, 327.940700)",
        "(290.729700, 289.110300, 327.262100)",
        "(290.574100, 289.664700, 326.135700)",
        "(290.441000, 289.668500, 325.634200)",
        "(290.077200, 289.153600, 325.746600)",
        "(289.835600, 288.875700, 325.797200)",
        "(289.396900, 288.854800, 325.364100)",
        "(289.151300, 289.197600, 324.538800)",
        "(289.048800, 288.733400, 324.512300)",
        "(288.914000, 288.141400, 324.787100)",
        "(288.846800, 287.983100, 324.801200)",
        "(288.777800, 287.859100, 324.500700)",
        "(288.672600, 287.908700, 324.002500)",
        "(288.377500, 288.018200, 323.588300)",
        "(288.141000, 287.715900, 323.735800)",
        "(288.087100, 287.299200, 324.159600)",
        "(288.065000, 286.630300, 324.590400)",
        "(288.145000, 286.572300, 324.319700)",
        "(288.113300, 286.701800, 324.034800)",
        "(287.928700, 286.588400, 324.127200)",
        "(287.587100, 286.243400, 324.566900)",
        "(287.477700, 285.751600, 325.092100)",
        "(287.388100, 285.845500, 324.972100)",
        "(286.977300, 287.029400, 323.653100)",
        "(286.253600, 288.757400, 321.978100)",
        "(285.965600, 289.244400, 321.585900)",
        "(285.541000, 289.302200, 321.798600)",
        "(285.323100, 289.293000, 321.964800)",
        "(284.887700, 290.932200, 320.335000)",
        "(284.221800, 293.814100, 317.619600)",
        "(283.864400, 294.888100, 316.777600)",
        "(283.264900, 295.865100, 316.314100)",
        "(282.880800, 297.438700, 315.133200)",
        "(282.532800, 300.473800, 312.499500)",
        "(282.158300, 302.995100, 310.458000)",
        "(281.956700, 303.827500, 309.897200)",
        "(281.689800, 305.504400, 308.885200)",
        "(281.506900, 307.492400, 307.526800)",
        "(281.398100, 309.780500, 305.825700)",
        "(281.423700, 311.296700, 304.981600)",
        "(281.441800, 311.533000, 305.091400)",
        "(281.545000, 312.386800, 305.073700)",
        "(281.775300, 313.851100, 304.298100)",
        "(281.934800, 315.126600, 303.680600)",
        "(281.959900, 315.448000, 304.222000)",
        "(281.974900, 315.483500, 304.625900)",
        "(282.078000, 315.778700, 305.045000)",
        "(282.288800, 315.950400, 305.495400)",
        "(282.470700, 315.450900, 306.777800)",
        "(282.503900, 315.203300, 307.771000)",
        "(282.508800, 315.434900, 307.869000)",
        "(282.620600, 315.500700, 308.356000)",
        "(282.820200, 314.288700, 310.094400)",
        "(282.907000, 312.717700, 312.071200)",
        "(283.035500, 311.520400, 313.741600)",
        "(283.208000, 310.798800, 314.738200)",
        "(283.471600, 309.390200, 316.360300)",
        "(283.570500, 308.437300, 317.548000)",
        "(283.606700, 306.945200, 319.291600)",
        "(283.801800, 304.670300, 321.730400)",
        "(284.031600, 303.558600, 322.886900)",
        "(284.546900, 302.422200, 324.028200)",
        "(284.795200, 301.987700, 324.395300)",
        "(285.122800, 300.484200, 325.909200)",
        "(285.549000, 299.096400, 327.236700)",
        "(285.753600, 298.746800, 327.502400)",
        "(286.022800, 298.268400, 327.928100)",
        "(286.116400, 297.686800, 328.451800)",
        "(286.510800, 296.939700, 328.955800)",
        "(287.068200, 296.353800, 329.389300)",
        "(287.265300, 296.346200, 329.402500)",
        "(287.520400, 296.343900, 329.357100)",
        "(287.583100, 296.651600, 328.634200)",
        "(287.840000, 296.366700, 328.566000)",
        "(288.198700, 295.720900, 329.230000)",
        "(288.356100, 295.753800, 329.093100)",
        "(288.612300, 296.071500, 328.383100)",
        "(289.076500, 295.499500, 328.530000)",
        "(289.554400, 294.399600, 329.101800)",
        "(290.052500, 293.181000, 329.838300)",
        "(290.252500, 292.730000, 330.115000)",
        "(290.711500, 291.645800, 330.552400)",
        "(291.240700, 290.401900, 331.197200)",
        "(291.890300, 289.360200, 331.763200)",
        "(292.359600, 289.249100, 331.223200)",
        "(292.516100, 289.176900, 330.925700)",
        "(292.671100, 288.389500, 331.040800)",
        "(292.884300, 287.479200, 331.379900)",
        "(293.133900, 287.026400, 331.113600)",
        "(293.124300, 286.720500, 330.902000)",
        "(293.105200, 286.545100, 330.842600)",
        "(293.155500, 286.457200, 330.314100)",
        "(293.149800, 286.795400, 329.217900)",
        "(292.969500, 286.361800, 329.020200)",
        "(292.714100, 285.599500, 329.250700)",
        "(292.712200, 285.298000, 329.239400)",
        "(292.518000, 285.297900, 328.474300)",
        "(292.027600, 285.344800, 327.839100)",
        "(291.614400, 285.325000, 327.324300)",
        "(291.344700, 285.222600, 326.959700)",
        "(291.222000, 285.106200, 326.766100)",
        "(290.815400, 285.054300, 326.294300)",
        "(290.235000, 285.291800, 325.522800)",
        "(289.666100, 285.715300, 324.674100)",
        "(289.216600, 285.981700, 324.096000)",
        "(289.102400, 285.868800, 323.988800)",
        "(288.775800, 285.931900, 323.486000)",
        "(288.306600, 286.326900, 322.771800)",
        "(287.791000, 286.405500, 322.467700)",
        "(287.261900, 285.935000, 322.808300)",
        "(286.995800, 285.972700, 322.660300)",
        "(286.654500, 286.485000, 321.806900)",
        "(286.625900, 286.315100, 321.735200)",
        "(286.783300, 285.512000, 322.555800)",
        "(286.683800, 285.886200, 321.862000)",
        "(286.567300, 286.760700, 320.887700)",
        "(286.192700, 287.804800, 319.687500)",
        "(285.842200, 287.066500, 320.355700)",
        "(285.433100, 286.690200, 320.894100)",
        "(285.085700, 287.310500, 320.264300)",
        "(284.879900, 287.682300, 319.873500)",
        "(284.369500, 288.373500, 319.263800)",
        "(283.897100, 289.638900, 318.053800)",
        "(283.366600, 290.207300, 317.861400)",
        "(282.862800, 290.015700, 318.558800)",
        "(282.631000, 290.400600, 318.278400)",
        "(282.271400, 292.345400, 316.529300)",
        "(282.204200, 293.637900, 315.411100)",
        "(282.032000, 293.787700, 315.665500)",
        "(281.683500, 293.533200, 316.454900)",
        "(281.533000, 293.821200, 316.391900)",
        "(281.321500, 294.594300, 315.988900)",
        "(281.186800, 294.778900, 316.095000)",
        "(281.101800, 294.929100, 316.414200)",
        "(280.951400, 295.152700, 316.780200)",
        "(280.759400, 295.662800, 316.613000)",
        "(280.423900, 296.749800, 316.075700)",
        "(280.390400, 297.558500, 315.681300)",
        "(280.514900, 298.654700, 314.966600)",
        "(280.426200, 299.300200, 314.770000)",
        "(280.248700, 299.296200, 315.101300)",
        "(279.817900, 299.894700, 315.205600)",
        "(279.576100, 300.812300, 314.764600)",
        "(279.532300, 300.643200, 315.425800)",
        "(279.557800, 300.164300, 316.332600)",
        "(279.540000, 300.405300, 316.315700)",
        "(279.503200, 300.727300, 316.514400)",
        "(279.430600, 300.098300, 317.622000)",
        "(279.452200, 299.061800, 319.091600)",
        "(279.477200, 298.208100, 320.578000)",
        "(279.463800, 298.106500, 320.876600)",
        "(279.352300, 299.329500, 319.857900)",
        "(279.338200, 300.694300, 318.679100)",
        "(279.268900, 299.188100, 320.591000)",
        "(279.114900, 296.769300, 323.407400)",
        "(279.068600, 295.972200, 324.397900)",
        "(279.326400, 294.913500, 325.607800)",
        "(279.765700, 293.397100, 327.312600)",
        "(280.149100, 292.069900, 328.893800)",
        "(280.403500, 290.933200, 330.212800)",
        "(280.534500, 290.564900, 330.678400)",
        "(280.878800, 290.175000, 331.228100)",
        "(281.316100, 289.806900, 331.679100)",
        "(281.662900, 289.355600, 332.186200)",
        "(282.099500, 288.802400, 332.726900)",
        "(282.314600, 288.140500, 333.394400)",
        "(282.822400, 286.594200, 335.111700)",
        "(283.314500, 285.428200, 336.166900)",
        "(283.757500, 285.222700, 336.344600)",
        "(284.221300, 285.479000, 335.795800)",
        "(284.514600, 285.426800, 335.678600)",
        "(285.415800, 284.594500, 336.392600)",
        "(286.105600, 284.010300, 336.866000)",
        "(286.551500, 284.098000, 336.492700)",
        "(286.804500, 284.828200, 335.382200)",
        "(287.016400, 285.116100, 334.824200)",
        "(287.666300, 285.360900, 334.184300)",
        "(288.120600, 285.275100, 333.844800)",
        "(288.302300, 285.742200, 332.897600)",
        "(288.624100, 286.180700, 331.991700)",
        "(288.866900, 286.370500, 331.541400)",
        "(289.317200, 286.563100, 330.759500)",
        "(289.507800, 286.597300, 330.269800)",
        "(289.648200, 286.901600, 329.467500)",
        "(289.909400, 287.539600, 328.131400)",
        "(290.014300, 287.630100, 327.653900)",
        "(290.042900, 287.569600, 327.063500)",
        "(289.828300, 287.468800, 326.513800)",
        "(289.624700, 287.227000, 326.208700)",
        "(289.557500, 286.862300, 325.952100)",
        "(289.468900, 286.685600, 325.849200)",
        "(289.271800, 286.603800, 325.338000)",
        "(289.049900, 286.818800, 324.587800)",
        "(288.955500, 286.798100, 323.986900)",
        "(288.738100, 286.985800, 323.282800)",
        "(288.584000, 287.162100, 322.835700)",
        "(288.246600, 287.341700, 322.286900)",
        "(287.859200, 287.920700, 321.249300)",
        "(287.594100, 288.589300, 320.168500)",
        "(287.510100, 288.806200, 319.748300)",
        "(287.312600, 288.961200, 319.228500)",
        "(287.121500, 289.097100, 318.738600)",
        "(286.879000, 289.828100, 317.646800)",
        "(286.636700, 289.692100, 317.607400)",
        "(286.373800, 288.796200, 318.326500)",
        "(286.228500, 288.846700, 318.217400)",
        "(286.062400, 289.743100, 317.140400)",
        "(286.039500, 289.699400, 316.994300)",
        "(285.946400, 288.922600, 317.709200)",
        "(285.690500, 288.834200, 317.781600)",
        "(285.594000, 289.039100, 317.597300)",
        "(285.432000, 289.436900, 317.133800)",
        "(285.332600, 289.255800, 317.278900)",
        "(285.117300, 289.399700, 316.989700)",
        "(284.617400, 290.971900, 315.460500)",
        "(284.304700, 291.615800, 314.870400)",
        "(283.695900, 292.073700, 314.553400)",
        "(283.355300, 292.656300, 314.123000)",
        "(283.118100, 294.167000, 312.531900)",
        "(282.703900, 296.021100, 310.765200)",
        "(282.398300, 296.890400, 309.971100)",
        "(281.744000, 298.040200, 309.143500)",
        "(281.299900, 298.741100, 308.807900)",
        "(281.009800, 299.977100, 307.716400)",
        "(280.677200, 302.372400, 305.538000)",
        "(280.509600, 303.027100, 305.092800)",
        "(280.090700, 303.936200, 304.649200)",
        "(279.711900, 304.426700, 304.736900)",
        "(279.382000, 305.825700, 303.818700)",
        "(279.161800, 308.224000, 301.966600)",
        "(279.048200, 308.793300, 301.726300)",
        "(278.775000, 309.599600, 301.598300)",
        "(278.655500, 311.212000, 300.588700)",
        "(278.741900, 312.816400, 299.453200)",
        "(278.705200, 313.869000, 298.921600)",
        "(278.666900, 314.105800, 298.987900)",
        "(278.580100, 314.551600, 299.180000)",
        "(278.438700, 314.425400, 299.973000)",
        "(278.352800, 313.803400, 301.175000)",
        "(278.386100, 313.343500, 302.200000)",
        "(278.392300, 312.817800, 302.988800)",
        "(278.320000, 311.280100, 305.163500)",
        "(278.378600, 308.931200, 307.986500)",
        "(278.604800, 307.508000, 309.721200)",
        "(278.713300, 305.509600, 312.169400)",
        "(278.659400, 303.827300, 314.085900)",
        "(278.633800, 300.059000, 318.279100)",
        "(278.863400, 297.107300, 321.455700)",
        "(279.227100, 295.238500, 323.549500)",
        "(279.694600, 292.580000, 326.310000)",
        "(279.890100, 291.115100, 327.942400)",
        "(280.138300, 289.207900, 330.225700)",
        "(280.407500, 289.029700, 330.675800)",
        "(280.879800, 290.111300, 329.850400)",
        "(281.588000, 290.828900, 329.127000)",
        "(281.952100, 290.509700, 329.560300)",
        "(282.685800, 288.851000, 331.459100)",
        "(283.129900, 287.712700, 332.748700)",
        "(283.648100, 286.802600, 333.714900)",
        "(284.302600, 285.936400, 334.540400)",
        "(284.568500, 285.524600, 334.943400)",
        "(284.940700, 284.799200, 335.849000)",
        "(285.311700, 284.626300, 336.079000)",
        "(285.892700, 285.219900, 335.586400)",
        "(286.299100, 286.322100, 334.196100)",
        "(286.399200, 286.931100, 333.483900)",
        "(286.664300, 287.259900, 333.062500)",
        "(286.785900, 287.079300, 333.124800)",
        "(286.829700, 286.972900, 332.916900)",
        "(287.102200, 287.296500, 332.325800)",
        "(287.309600, 287.730200, 331.721400)",
        "(287.702500, 288.393600, 330.661400)",
        "(287.892200, 288.690300, 329.972400)",
        "(288.046100, 288.547100, 329.801400)",
        "(288.270800, 288.640200, 329.302900)",
        "(288.439600, 288.690900, 329.008900)",
        "(288.852300, 289.002400, 328.141900)",
        "(289.221600, 289.605000, 327.024400)",
        "(289.432800, 289.772500, 326.302600)",
        "(289.543800, 289.272500, 326.340900)",
        "(289.595100, 289.036300, 326.339100)",
        "(289.812100, 289.076400, 325.728000)",
        "(289.959800, 289.665000, 324.540300)",
        "(289.962800, 290.051300, 323.629200)",
        "(289.965700, 290.090900, 323.135500)",
        "(289.959200, 290.064700, 322.882900)",
        "(289.887200, 290.352000, 322.097200)",
        "(289.798400, 290.954000, 320.902400)",
        "(289.539500, 291.216100, 320.164800)",
        "(289.304400, 291.083900, 319.832500)",
        "(289.250800, 290.917600, 319.733700)",
        "(289.062300, 290.746200, 319.396800)",
        "(288.728800, 290.911000, 318.869700)",
        "(288.411000, 290.918700, 318.419600)",
        "(288.171000, 290.650800, 318.322000)",
        "(288.119800, 290.425600, 318.350800)",
        "(287.975300, 290.570000, 317.752100)",
        "(287.660200, 291.142700, 316.749800)",
        "(287.339500, 290.887800, 316.657300)",
        "(287.075400, 290.652200, 316.639100)",
        "(286.930500, 290.780800, 316.287000)",
        "(286.569700, 290.741600, 315.916800)",
        "(286.133500, 290.599200, 315.745200)",
        "(285.827400, 290.256500, 315.931000)",
        "(285.459300, 290.453800, 315.563800)",
        "(285.229600, 290.958900, 314.933000)",
        "(284.754100, 291.929500, 313.777300)",
        "(284.428100, 292.420300, 313.311600)",
        "(284.395100, 292.129000, 313.735900)",
        "(284.400900, 291.821400, 314.071000)",
        "(284.190100, 293.106200, 312.555400)",
        "(283.700600, 296.116500, 309.302000)",
        "(283.139600, 296.404300, 309.194900)",
        "(282.782700, 295.553400, 310.319000)",
        "(281.862300, 297.628400, 308.520100)",
        "(281.663800, 299.327200, 306.721900)",
        "(281.352100, 300.712500, 305.373600)",
        "(281.014800, 300.639400, 305.748800)",
        "(280.746400, 300.814300, 305.879900)",
        "(280.366300, 302.573000, 304.348800)",
        "(280.237700, 303.628200, 303.438000)",
        "(280.157700, 304.026600, 303.338400)",
        "(280.058500, 303.747900, 304.005800)",
        "(279.823200, 304.928800, 303.382000)",
        "(279.632400, 306.205600, 302.637500)",
        "(279.632400, 306.317700, 302.799300)",
        "(279.867200, 306.872900, 302.688500)",
        "(280.195600, 307.467500, 302.515800)",
        "(280.310900, 307.764500, 302.738100)",
        "(280.231200, 308.310300, 302.933700)",
        "(280.135300, 308.334300, 303.332000)",
        "(280.040500, 307.839600, 304.602900)",
        "(280.269800, 308.086600, 304.760800)",
        "(280.661600, 307.980300, 305.348700)",
        "(280.740200, 307.765800, 306.257000)",
        "(280.644200, 307.564400, 306.862600)",
        "(280.501400, 307.269800, 307.776400)",
        "(280.569700, 306.404400, 309.132800)",
        "(280.762900, 304.971300, 311.107100)",
        "(281.077000, 303.312900, 313.229100)",
        "(281.269300, 302.793200, 313.941400)",
        "(281.609800, 302.047900, 315.040300)",
        "(281.831700, 300.596600, 316.801200)",
        "(282.120400, 298.337300, 319.389300)",
        "(282.598300, 295.899800, 322.172700)",
        "(282.851900, 295.324100, 322.813100)",
        "(283.412300, 294.378300, 323.943300)",
        "(284.028700, 293.524500, 324.984700)",
        "(284.574600, 292.855300, 325.698900)",
        "(284.880900, 292.264500, 326.364100)",
        "(284.976600, 291.841300, 326.821500)",
        "(285.226300, 291.197300, 327.624200)",
        "(285.757600, 290.680200, 328.002200)",
        "(286.313700, 290.319600, 328.149300)",
        "(286.849900, 290.285000, 328.095000)",
        "(287.104700, 290.476100, 327.852700)",
        "(287.683800, 290.739600, 327.363300)",
        "(288.364000, 290.798100, 327.030800)",
        "(288.975400, 291.098400, 326.392200)",
        "(289.504300, 291.484600, 325.492200)",
        "(289.731400, 291.698600, 324.978100)",
        "(290.141900, 291.640900, 324.625100)",
        "(290.589400, 291.343900, 324.432100)",
        "(290.989200, 291.182500, 323.907600)",
        "(291.242200, 291.245400, 323.102100)",
        "(291.328000, 291.283800, 322.720400)",
        "(291.550500, 290.983200, 322.405300)",
        "(291.634100, 290.456700, 322.345000)",
        "(291.616600, 290.296700, 321.866800)",
        "(291.751600, 290.354600, 321.064600)",
        "(291.890000, 290.304500, 320.713900)",
        "(291.935500, 290.119200, 320.161500)",
        "(291.638800, 289.929500, 319.645200)",
        "(291.249700, 289.829500, 319.088500)",
        "(291.010000, 289.500300, 318.817300)",
        "(290.945900, 289.333400, 318.677000)",
        "(290.833300, 289.315500, 317.999800)",
        "(290.463400, 289.413300, 317.374100)",
        "(290.050800, 289.227400, 317.096100)",
        "(289.727400, 289.115100, 316.679300)",
        "(289.579200, 289.224800, 316.300800)",
        "(289.310200, 289.677100, 315.287000)",
        "(289.139800, 290.044100, 314.351900)",
        "(288.919500, 289.801000, 314.109900)",
        "(288.565900, 288.956800, 314.636300)",
        "(288.358900, 288.938800, 314.492200)",
        "(287.969500, 289.901000, 313.161800)",
        "(287.757800, 290.551600, 312.152800)",
        "(287.588300, 290.220500, 312.249700)",
        "(287.549000, 289.784300, 312.471800)",
        "(287.556100, 290.039700, 312.099900)",
        "(287.484200, 291.076600, 310.952500)",
        "(287.284900, 291.458300, 310.475100)",
        "(287.009600, 291.277200, 310.738400)",
        "(286.725500, 292.503900, 309.421300)",
        "(286.526800, 293.424700, 308.599100)",
        "(285.889300, 294.349400, 308.070600)",
        "(285.185700, 294.551600, 308.147600)",
        "(284.570100, 296.870000, 305.948000)",
        "(284.019700, 299.439400, 303.684900)",
        "(283.708900, 300.009100, 303.319600)",
        "(283.069800, 300.793900, 302.855400)",
        "(282.557400, 302.563500, 301.490700)",
        "(282.154400, 304.876600, 299.542100)",
        "(281.734700, 306.852500, 297.917600)",
        "(281.548100, 307.633300, 297.301200)",
        "(281.211700, 309.440200, 295.919600)",
        "(280.861800, 311.419300, 294.423000)",
        "(280.626400, 311.695200, 294.713400)",
        "(280.483800, 312.621600, 294.560400)",
        "(280.511800, 313.974500, 293.537200)",
        "(280.738500, 317.009600, 291.064800)",
        "(280.996500, 319.013000, 289.631300)",
        "(281.211900, 321.094400, 288.222400)",
        "(281.329100, 322.419400, 287.587300)",
        "(281.312500, 322.656200, 287.684000)",
        "(281.280300, 323.165600, 287.969100)",
        "(281.479600, 323.991400, 287.777900)",
        "(281.858900, 324.609800, 287.675300)",
        "(281.995300, 324.405700, 288.505500)",
        "(281.951300, 324.584800, 288.732400)",
        "(281.898400, 324.705500, 289.278800)",
        "(282.015400, 324.398200, 290.103400)",
        "(282.133300, 324.348600, 290.665500)",
        "(282.321100, 324.177700, 291.367500)",
        "(282.516600, 323.842400, 291.931200)",
        "(283.024700, 322.793600, 293.322300)",
        "(283.400600, 322.384200, 294.050000)",
        "(283.505900, 322.812700, 294.011700)",
        "(283.559100, 323.051200, 294.219500)",
        "(283.633000, 323.012900, 294.393000)",
        "(283.925800, 322.602400, 294.982700)",
        "(284.321800, 321.628600, 296.169400)",
        "(284.682700, 320.895900, 297.185500)",
        "(285.073700, 320.091900, 298.287200)",
        "(285.311500, 319.509500, 298.946800)",
        "(285.896400, 317.977200, 300.598800)",
        "(286.479700, 316.903400, 301.985500)",
        "(287.052300, 316.339800, 302.741100)",
        "(287.709700, 315.538800, 303.642900)",
        "(288.058700, 314.812100, 304.380200)",
        "(288.672800, 313.447300, 305.764900)",
        "(289.082200, 312.168100, 307.190300)",
        "(289.360000, 311.043500, 308.510300)",
        "(289.937700, 310.383700, 309.163100)",
        "(290.323200, 309.971900, 309.510800)",
        "(291.006300, 309.264200, 310.046900)",
        "(291.475800, 308.781000, 310.318400)",
        "(291.937800, 307.602500, 311.437000)",
        "(292.241200, 306.704900, 312.199400)",
        "(292.350300, 306.516800, 312.310000)",
        "(292.737700, 305.924700, 312.619300)",
        "(293.241700, 305.272200, 312.828400)",
        "(293.619300, 304.728700, 312.983900)",
        "(293.916800, 304.007500, 313.349200)",
        "(294.072900, 303.578400, 313.644700)",
        "(294.314800, 302.936300, 313.828600)",
        "(294.606400, 302.330300, 313.908500)",
        "(294.931200, 301.508200, 314.012700)",
        "(295.004500, 300.849200, 314.181400)",
        "(294.958300, 300.820400, 313.936300)",
        "(294.967900, 300.510500, 313.758300)",
        "(295.177200, 299.930700, 313.661800)",
        "(295.422300, 299.459700, 313.361100)",
        "(295.275600, 298.969600, 313.253300)",
        "(295.134600, 298.701000, 313.269900)",
        "(294.913000, 298.141700, 313.210400)",
        "(294.913200, 297.470300, 313.027200)",
        "(294.807800, 297.282400, 312.402000)",
        "(294.424700, 296.593400, 312.302900)",
        "(294.119800, 295.822200, 312.634200)",
        "(293.364400, 294.559200, 313.232300)",
        "(292.670900, 294.106800, 313.190000)",
        "(292.330000, 294.289600, 312.433300)",
        "(292.180700, 294.573200, 311.486500)",
        "(291.993200, 294.580000, 311.167600)",
        "(291.202400, 294.648700, 310.790600)",
        "(290.345500, 294.809200, 310.319500)",
        "(289.819200, 294.832300, 309.894000)",
        "(289.418300, 294.595300, 309.817400)",
        "(289.215000, 294.663800, 309.580900)",
        "(288.619400, 295.348400, 308.658600)",
        "(287.818000, 295.987000, 307.817300)",
        "(287.129900, 295.995100, 307.848200)",
        "(286.742000, 296.481200, 307.245200)",
        "(286.467700, 297.058800, 306.656700)",
        "(285.723600, 298.928500, 304.806100)",
        "(285.017300, 300.902000, 302.837100)",
        "(284.369400, 302.063800, 301.896600)",
        "(283.642300, 302.416900, 301.771700)",
        "(283.300600, 303.302600, 300.922600)",
        "(282.715400, 305.939900, 298.334400)",
        "(282.277300, 307.579300, 296.848100)",
        "(281.694500, 308.625500, 295.925800)",
        "(281.362400, 308.845300, 295.856700)",
        "(280.700100, 309.678800, 295.328100)",
        "(280.110000, 310.338900, 294.863800)",
        "(279.636700, 311.083300, 294.359500)",
        "(279.295200, 311.298300, 294.421200)",
        "(279.091500, 310.584100, 295.490400)",
        "(279.041700, 310.774400, 295.445100)",
        "(278.969700, 312.154300, 294.444800)",
        "(278.790400, 312.676800, 294.428700)",
        "(278.731400, 312.568300, 295.138600)",
        "(278.995200, 313.397000, 294.697000)",
        "(279.128700, 313.778700, 294.545300)",
        "(279.163800, 313.918500, 294.996600)",
        "(279.110300, 313.573400, 296.063600)",
        "(279.156700, 313.640000, 296.659900)",
        "(279.313000, 312.731500, 298.242900)",
        "(279.430300, 312.014000, 299.340000)",
        "(279.756700, 311.124700, 300.896900)",
        "(280.025000, 310.558100, 302.077600)",
        "(280.219700, 309.025100, 304.367000)",
        "(280.507400, 307.209400, 306.829500)",
        "(280.681700, 306.609600, 307.724900)",
        "(281.011100, 305.816000, 309.163900)",
        "(281.295200, 305.010000, 310.632600)",
        "(281.684400, 303.841600, 312.232900)",
        "(282.139200, 301.854400, 314.778700)",
        "(282.302700, 301.082300, 315.867100)",
        "(282.576400, 300.647100, 316.690200)",
        "(282.928400, 300.216100, 317.410000)",
        "(283.399500, 298.828200, 319.266000)",
        "(284.144200, 297.126500, 321.097200)",
        "(284.580700, 296.211200, 322.125100)",
        "(285.309700, 294.933700, 323.637300)",
        "(285.856400, 293.884100, 324.909300)",
        "(286.549500, 292.595100, 326.386200)",
        "(287.339900, 291.731700, 327.166200)",
        "(287.749300, 291.376400, 327.440200)",
        "(288.300800, 290.571800, 328.185200)",
        "(288.604900, 289.658300, 329.054200)",
        "(289.170000, 289.065900, 329.440200)",
        "(289.940800, 288.970300, 329.249100)",
        "(290.263000, 289.039700, 329.031300)",
        "(290.760000, 289.486800, 328.337600)",
        "(291.198900, 289.607400, 328.064800)",
        "(291.647200, 289.334300, 327.934200)",
        "(291.899700, 289.074500, 327.837600)",
        "(291.979800, 288.882900, 327.913100)",
        "(292.235000, 288.634500, 327.804700)",
        "(292.781100, 288.782400, 327.206500)",
        "(293.292000, 289.133000, 326.278100)",
        "(293.554500, 288.955900, 325.947000)",
        "(293.576100, 288.435000, 326.257300)",
        "(293.477100, 287.738400, 326.455700)",
        "(293.534900, 287.667200, 325.917200)",
        "(293.717400, 287.640900, 325.253300)",
        "(293.764000, 287.903100, 324.186400)",
        "(293.714900, 287.895400, 323.840000)",
        "(293.409300, 287.375000, 323.778300)",
        "(293.011800, 286.899400, 323.660100)",
        "(292.773400, 286.867300, 322.965300)",
        "(292.577100, 286.778400, 322.397800)",
        "(292.399400, 286.665700, 322.268700)",
        "(291.859700, 286.600500, 321.819700)",
        "(291.289600, 286.632800, 321.273300)",
        "(290.754500, 286.903600, 320.407700)",
        "(290.245400, 287.274800, 319.563900)",
        "(289.994500, 287.180400, 319.490600)",
        "(289.422500, 286.823800, 319.610900)",
        "(288.747700, 286.932100, 319.030800)",
        "(288.110000, 287.503800, 318.040400)",
        "(287.482700, 287.957800, 317.345000)",
        "(287.212100, 287.745200, 317.467500)",
        "(286.797300, 286.509800, 318.494400)",
        "(286.163800, 286.392200, 318.356600)",
        "(285.396900, 287.668500, 316.823900)",
        "(284.755200, 287.903900, 316.359500)",
        "(284.498800, 287.651100, 316.591100)",
        "(283.899000, 288.399500, 315.838800)",
        "(283.270700, 289.877900, 314.304400)",
        "(282.862500, 291.066300, 313.043100)",
        "(282.613500, 292.411700, 311.728400)",
        "(282.481900, 292.559400, 311.725600)",
        "(282.108600, 292.453600, 312.259000)",
        "(281.588700, 293.918400, 310.851300)",
        "(280.972100, 297.408100, 307.456200)",
        "(280.437600, 299.081000, 306.128300)",
        "(280.193500, 299.435900, 305.972200)",
        "(279.676300, 300.543300, 305.208800)",
        "(279.172200, 303.419100, 302.609300)",
        "(278.755900, 306.660500, 299.909800)",
        "(278.360500, 309.287900, 297.990300)",
        "(278.112900, 310.147200, 297.431100)",
        "(277.693400, 312.935200, 295.279900)",
        "(277.507200, 316.609900, 292.241900)",
        "(277.316000, 319.292300, 290.387500)",
        "(277.169200, 319.910600, 290.565900)",
        "(277.170600, 320.473400, 290.407000)",
        "(277.306300, 322.257600, 289.299700)",
        "(277.567800, 323.245300, 288.987000)",
        "(277.772200, 323.822300, 289.105600)",
        "(277.840700, 324.069800, 289.506700)",
        "(277.871900, 323.730300, 290.229800)",
        "(278.067100, 322.978900, 291.689700)",
        "(278.507000, 322.445800, 292.743700)",
        "(278.971300, 321.042000, 294.631700)",
        "(279.263200, 319.723200, 296.672700)",
        "(279.409500, 318.752500, 297.935700)",
        "(279.939800, 316.645300, 300.519500)",
        "(280.712300, 315.520100, 301.956700)",
        "(281.417800, 314.198500, 303.595700)",
        "(281.987600, 311.652300, 306.541500)",
        "(282.296600, 310.467700, 307.939800)",
        "(282.956100, 309.404800, 309.400500)",
        "(283.852800, 308.715000, 310.361700)",
        "(285.236500, 307.731300, 311.509200)",
        "(286.447700, 307.123000, 312.386900)",
        "(286.578800, 306.981400, 312.799900)",
        "(286.685400, 306.529400, 313.807700)",
        "(287.023100, 304.416600, 316.268000)",
        "(288.070100, 302.988000, 317.977700)",
        "(289.425800, 302.748200, 318.055500)",
        "(289.883400, 302.873000, 317.899300)",
        "(290.264900, 302.812600, 318.085800)",
        "(290.337600, 301.382900, 319.724100)",
        "(290.660300, 299.844400, 321.296500)",
        "(291.323000, 299.257500, 321.629100)",
        "(291.723100, 299.280400, 321.392600)",
        "(292.337100, 299.464600, 320.783000)",
        "(292.757000, 298.753400, 321.157300)",
        "(293.021100, 297.375900, 322.326300)",
        "(293.344400, 297.192000, 322.202500)",
        "(293.507400, 297.330000, 321.781700)",
        "(293.850000, 297.214600, 321.224900)",
        "(294.228900, 296.395300, 321.690700)",
        "(294.472200, 295.691200, 321.776700)",
        "(294.483800, 295.287100, 321.435700)",
        "(294.456300, 294.503000, 321.803600)",
        "(294.310900, 293.275900, 322.496100)",
        "(294.372600, 292.828900, 322.294300)",
        "(294.572300, 292.901900, 321.594500)",
        "(294.681400, 292.716500, 321.028400)",
        "(294.552000, 292.629600, 320.792800)",
        "(294.141200, 292.324100, 320.544000)",
        "(293.899600, 291.670000, 320.486800)",
        "(293.942900, 290.944000, 320.296400)",
        "(293.866600, 290.884700, 319.579500)",
        "(293.727000, 290.484100, 319.589000)",
        "(293.382400, 290.217600, 319.071300)",
        "(293.165600, 289.943100, 318.689700)",
        "(292.968100, 289.557200, 318.526400)",
        "(292.409500, 289.697600, 317.853100)",
        "(292.095900, 289.739800, 317.555800)",
        "(291.512800, 289.683300, 317.115000)",
        "(290.906100, 289.201100, 317.136900)",
        "(290.273100, 289.462500, 316.510300)",
        "(289.708100, 290.216700, 315.316800)",
        "(289.365200, 290.485800, 314.878900)",
        "(288.605900, 290.690700, 314.296400)",
        "(287.842800, 290.980500, 313.740800)",
        "(287.111100, 291.538700, 312.957900)",
        "(286.338300, 292.520400, 311.741300)",
        "(285.971600, 292.971700, 311.163200)",
        "(285.217700, 293.884900, 310.051000)",
        "(284.455200, 294.734500, 309.098100)",
        "(283.708000, 295.066100, 308.691300)",
        "(282.952200, 296.366500, 307.355700)",
        "(282.613000, 297.277100, 306.469800)",
        "(282.077200, 298.581200, 305.150500)",
        "(281.500700, 299.725100, 304.129900)",
        "(280.881900, 301.238900, 302.830000)",
        "(280.359800, 304.247000, 299.984900)",
        "(280.137100, 305.565300, 298.785600)",
        "(279.632600, 307.303100, 297.381700)",
        "(279.210000, 308.781800, 296.134400)",
        "(278.921100, 311.396500, 293.800500)",
        "(278.626600, 314.381600, 291.163600)",
        "(278.472800, 315.441300, 290.320300)",
        "(278.136000, 317.253800, 288.947400)",
        "(277.743700, 318.482300, 288.230100)",
        "(277.499600, 320.666700, 286.633400)",
        "(277.518800, 322.451500, 285.363600)",
        "(277.574200, 323.086200, 284.979400)",
        "(277.734500, 323.728700, 284.864100)",
        "(277.895100, 325.058100, 284.124200)",
        "(278.042600, 327.343900, 282.499900)",
        "(278.182600, 328.505600, 281.946000)",
        "(278.304100, 328.358400, 282.331700)",
        "(278.610400, 327.677300, 283.469400)",
        "(278.874500, 327.779200, 283.869400)",
        "(278.900100, 327.523700, 284.716100)",
        "(278.831100, 326.404400, 286.485700)",
        "(278.898500, 325.348600, 287.802700)",
        "(279.278000, 322.859900, 290.652200)",
        "(279.601600, 319.619700, 294.234300)",
        "(279.745600, 316.229300, 298.128700)",
        "(279.783100, 313.606800, 301.341600)",
        "(279.846000, 312.229700, 303.004700)",
        "(280.057600, 309.529500, 306.172300)",
        "(280.467500, 307.923600, 308.180200)",
        "(280.997800, 306.746300, 309.656300)",
        "(281.362100, 305.129100, 311.674500)",
        "(281.569200, 303.751200, 313.258200)",
        "(282.142400, 301.290400, 316.032000)",
        "(282.882300, 299.244800, 318.302600)",
        "(283.775700, 297.295000, 320.373100)",
        "(284.691300, 295.764600, 322.064800)",
        "(285.103500, 295.072200, 322.813600)",
        "(285.904000, 293.607500, 324.360600)",
        "(286.765600, 292.235200, 325.838900)",
        "(287.711500, 291.206300, 326.711100)",
        "(288.749700, 290.004800, 327.882200)",
        "(289.221900, 289.642000, 328.269300)",
        "(289.986800, 289.638200, 328.259100)",
        "(290.740800, 290.152500, 327.658800)",
        "(291.462500, 290.473100, 327.187200)",
        "(292.123000, 290.090000, 327.557800)",
        "(292.463200, 290.044100, 327.587500)",
        "(293.114000, 290.342400, 327.135600)",
        "(293.744900, 290.446800, 326.778600)",
        "(294.210100, 290.199300, 326.718900)",
        "(294.466000, 289.919000, 326.769900)",
        "(294.555400, 289.630700, 326.954700)",
        "(294.829700, 288.896700, 327.342500)",
        "(295.149000, 288.582500, 327.187800)",
        "(295.404500, 288.461900, 326.787100)",
        "(295.555800, 287.968400, 326.763500)",
        "(295.582000, 287.541800, 326.964900)",
        "(295.394200, 286.976400, 327.032300)",
        "(295.116800, 286.563900, 326.834900)",
        "(295.055400, 285.818800, 326.866900)",
        "(295.057700, 285.180400, 326.801600)",
        "(294.993300, 285.077600, 326.568400)",
        "(294.762900, 285.082600, 325.865800)",
        "(294.475400, 284.855000, 325.361400)",
        "(294.084700, 284.226400, 325.330900)",
        "(293.606800, 283.830700, 325.122900)",
        "(293.405200, 283.709800, 324.932700)",
        "(293.061700, 283.816300, 324.140300)",
        "(292.603500, 283.677700, 323.608500)",
        "(292.021800, 283.072500, 323.738700)",
        "(291.343400, 282.418100, 324.005200)",
        "(291.033800, 282.214500, 324.007900)",
        "(290.589500, 282.182100, 323.500300)",
        "(290.246000, 282.240700, 323.020700)",
        "(289.848900, 281.968800, 322.959100)",
        "(289.254000, 282.049300, 322.523700)",
        "(288.889000, 282.280300, 322.154300)",
[truncated: 531,766 more chars]
