# Supplementary material for: Playing the mirror game in virtual reality with an autonomous character
Source: Sci Rep. 2022 Dec 9;12:21329. doi: 10.1038/s41598-022-25197-z (PMC9734752; doi:10.1038/s41598-022-25197-z)
Supplement: Supplementary file 2 — Supplementary Information 1. [file 41598_2022_25197_MOESM2_ESM.zip › Data/Couple24/condition1_trial1_player1.json]

{
    "isFemale": false,
    "eyesLevel": 1.6667041778564454,
    "timestamps": [
        0.0,
        0.01995849609375,
        0.03997802734375,
        0.05999755859375,
        0.0799560546875,
        0.0999755859375,
        0.1199951171875,
        0.13995361328125,
        0.15997314453125,
        0.17999267578125,
        0.20001220703125,
        0.219970703125,
        0.239990234375,
        0.260009765625,
        0.27996826171875,
        0.29998779296875,
        0.32000732421875,
        0.3399658203125,
        0.3599853515625,
        0.3800048828125,
        0.39996337890625,
        0.41998291015625,
        0.44000244140625,
        0.4599609375,
        0.47998046875,
        0.5,
        0.51995849609375,
        0.53997802734375,
        0.55999755859375,
        0.5799560546875,
        0.5999755859375,
        0.6199951171875,
        0.63995361328125,
        0.65997314453125,
        0.67999267578125,
        0.70001220703125,
        0.719970703125,
        0.739990234375,
        0.760009765625,
        0.77996826171875,
        0.79998779296875,
        0.82000732421875,
        0.8399658203125,
        0.8599853515625,
        0.8800048828125,
        0.89996337890625,
        0.91998291015625,
        0.94000244140625,
        0.9599609375,
        0.97998046875,
        1.0,
        1.01995849609375,
        1.03997802734375,
        1.05999755859375,
        1.0799560546875,
        1.0999755859375,
        1.1199951171875,
        1.13995361328125,
        1.15997314453125,
        1.17999267578125,
        1.20001220703125,
        1.219970703125,
        1.239990234375,
        1.260009765625,
        1.27996826171875,
        1.29998779296875,
        1.32000732421875,
        1.3399658203125,
        1.3599853515625,
        1.3800048828125,
        1.39996337890625,
        1.41998291015625,
        1.44000244140625,
        1.4599609375,
        1.47998046875,
        1.5,
        1.51995849609375,
        1.53997802734375,
        1.55999755859375,
        1.5799560546875,
        1.5999755859375,
        1.6199951171875,
        1.63995361328125,
        1.65997314453125,
        1.67999267578125,
        1.70001220703125,
        1.719970703125,
        1.739990234375,
        1.760009765625,
        1.77996826171875,
        1.79998779296875,
        1.82000732421875,
        1.8399658203125,
        1.8599853515625,
        1.8800048828125,
        1.89996337890625,
        1.91998291015625,
        1.94000244140625,
        1.9599609375,
        1.97998046875,
        2.0,
        2.01995849609375,
        2.03997802734375,
        2.05999755859375,
        2.0799560546875,
        2.0999755859375,
        2.1199951171875,
        2.13995361328125,
        2.15997314453125,
        2.17999267578125,
        2.20001220703125,
        2.219970703125,
        2.239990234375,
        2.260009765625,
        2.27996826171875,
        2.29998779296875,
        2.32000732421875,
        2.3399658203125,
        2.3599853515625,
        2.3800048828125,
        2.39996337890625,
        2.41998291015625,
        2.44000244140625,
        2.4599609375,
        2.47998046875,
        2.5,
        2.51995849609375,
        2.53997802734375,
        2.55999755859375,
        2.5799560546875,
        2.5999755859375,
        2.6199951171875,
        2.63995361328125,
        2.65997314453125,
        2.67999267578125,
        2.70001220703125,
        2.719970703125,
        2.739990234375,
        2.760009765625,
        2.77996826171875,
        2.79998779296875,
        2.82000732421875,
        2.8399658203125,
        2.8599853515625,
        2.8800048828125,
        2.89996337890625,
        2.91998291015625,
        2.94000244140625,
        2.9599609375,
        2.97998046875,
        3.0,
        3.01995849609375,
        3.03997802734375,
        3.05999755859375,
        3.0799560546875,
        3.0999755859375,
        3.1199951171875,
        3.13995361328125,
        3.15997314453125,
        3.17999267578125,
        3.20001220703125,
        3.219970703125,
        3.239990234375,
        3.260009765625,
        3.27996826171875,
        3.29998779296875,
        3.32000732421875,
        3.3399658203125,
        3.3599853515625,
        3.3800048828125,
        3.39996337890625,
        3.41998291015625,
        3.44000244140625,
        3.4599609375,
        3.47998046875,
        3.5,
        3.51995849609375,
        3.53997802734375,
        3.55999755859375,
        3.5799560546875,
        3.5999755859375,
        3.6199951171875,
        3.63995361328125,
        3.65997314453125,
        3.67999267578125,
        3.70001220703125,
        3.719970703125,
        3.739990234375,
        3.760009765625,
        3.77996826171875,
        3.79998779296875,
        3.82000732421875,
        3.8399658203125,
        3.8599853515625,
        3.8800048828125,
        3.89996337890625,
        3.91998291015625,
        3.94000244140625,
        3.9599609375,
        3.97998046875,
        4.0,
        4.01995849609375,
        4.03997802734375,
        4.05999755859375,
        4.0799560546875,
        4.0999755859375,
        4.1199951171875,
        4.13995361328125,
        4.15997314453125,
        4.17999267578125,
        4.20001220703125,
        4.219970703125,
        4.239990234375,
        4.260009765625,
        4.27996826171875,
        4.29998779296875,
        4.32000732421875,
        4.3399658203125,
        4.3599853515625,
        4.3800048828125,
        4.39996337890625,
        4.41998291015625,
        4.44000244140625,
        4.4599609375,
        4.47998046875,
        4.5,
        4.51995849609375,
        4.53997802734375,
        4.55999755859375,
        4.5799560546875,
        4.5999755859375,
        4.6199951171875,
        4.63995361328125,
        4.65997314453125,
        4.67999267578125,
        4.70001220703125,
        4.719970703125,
        4.739990234375,
        4.760009765625,
        4.77996826171875,
        4.79998779296875,
        4.82000732421875,
        4.8399658203125,
        4.8599853515625,
        4.8800048828125,
        4.89996337890625,
        4.91998291015625,
        4.94000244140625,
        4.9599609375,
        4.97998046875,
        5.0,
        5.01995849609375,
        5.03997802734375,
        5.05999755859375,
        5.0799560546875,
        5.0999755859375,
        5.1199951171875,
        5.13995361328125,
        5.15997314453125,
        5.17999267578125,
        5.20001220703125,
        5.219970703125,
        5.239990234375,
        5.260009765625,
        5.27996826171875,
        5.29998779296875,
        5.32000732421875,
        5.3399658203125,
        5.3599853515625,
        5.3800048828125,
        5.39996337890625,
        5.41998291015625,
        5.44000244140625,
        5.4599609375,
        5.47998046875,
        5.5,
        5.51995849609375,
        5.53997802734375,
        5.55999755859375,
        5.5799560546875,
        5.5999755859375,
        5.6199951171875,
        5.63995361328125,
        5.65997314453125,
        5.67999267578125,
        5.70001220703125,
        5.719970703125,
        5.739990234375,
        5.760009765625,
        5.77996826171875,
        5.79998779296875,
        5.82000732421875,
        5.8399658203125,
        5.8599853515625,
        5.8800048828125,
        5.89996337890625,
        5.91998291015625,
        5.94000244140625,
        5.9599609375,
        5.97998046875,
        6.0,
        6.01995849609375,
        6.03997802734375,
        6.05999755859375,
        6.0799560546875,
        6.0999755859375,
        6.1199951171875,
        6.13995361328125,
        6.15997314453125,
        6.17999267578125,
        6.20001220703125,
        6.219970703125,
        6.239990234375,
        6.260009765625,
        6.27996826171875,
        6.29998779296875,
        6.32000732421875,
        6.3399658203125,
        6.3599853515625,
        6.3800048828125,
        6.39996337890625,
        6.41998291015625,
        6.44000244140625,
        6.4599609375,
        6.47998046875,
        6.5,
        6.51995849609375,
        6.53997802734375,
        6.55999755859375,
        6.5799560546875,
        6.5999755859375,
        6.6199951171875,
        6.63995361328125,
        6.65997314453125,
        6.67999267578125,
        6.70001220703125,
        6.719970703125,
        6.739990234375,
        6.760009765625,
        6.77996826171875,
        6.79998779296875,
        6.82000732421875,
        6.8399658203125,
        6.8599853515625,
        6.8800048828125,
        6.89996337890625,
        6.91998291015625,
        6.94000244140625,
        6.9599609375,
        6.97998046875,
        7.0,
        7.01995849609375,
        7.03997802734375,
        7.05999755859375,
        7.0799560546875,
        7.0999755859375,
        7.1199951171875,
        7.13995361328125,
        7.15997314453125,
        7.17999267578125,
        7.20001220703125,
        7.219970703125,
        7.239990234375,
        7.260009765625,
        7.27996826171875,
        7.29998779296875,
        7.32000732421875,
        7.3399658203125,
        7.3599853515625,
        7.3800048828125,
        7.39996337890625,
        7.41998291015625,
        7.44000244140625,
        7.4599609375,
        7.47998046875,
        7.5,
        7.51995849609375,
        7.53997802734375,
        7.55999755859375,
        7.5799560546875,
        7.5999755859375,
        7.6199951171875,
        7.63995361328125,
        7.65997314453125,
        7.67999267578125,
        7.70001220703125,
        7.719970703125,
        7.739990234375,
        7.760009765625,
        7.77996826171875,
        7.79998779296875,
        7.82000732421875,
        7.8399658203125,
        7.8599853515625,
        7.8800048828125,
        7.89996337890625,
        7.91998291015625,
        7.94000244140625,
        7.9599609375,
        7.97998046875,
        8.0,
        8.01995849609375,
        8.03997802734375,
        8.05999755859375,
        8.0799560546875,
        8.0999755859375,
        8.1199951171875,
        8.13995361328125,
        8.15997314453125,
        8.17999267578125,
        8.20001220703125,
        8.219970703125,
        8.239990234375,
        8.260009765625,
        8.27996826171875,
        8.29998779296875,
        8.32000732421875,
        8.3399658203125,
        8.3599853515625,
        8.3800048828125,
        8.39996337890625,
        8.41998291015625,
        8.44000244140625,
        8.4599609375,
        8.47998046875,
        8.5,
        8.51995849609375,
        8.53997802734375,
        8.55999755859375,
        8.5799560546875,
        8.5999755859375,
        8.6199951171875,
        8.63995361328125,
        8.65997314453125,
        8.67999267578125,
        8.70001220703125,
        8.719970703125,
        8.739990234375,
        8.760009765625,
        8.77996826171875,
        8.79998779296875,
        8.82000732421875,
        8.8399658203125,
        8.8599853515625,
        8.8800048828125,
        8.89996337890625,
        8.91998291015625,
        8.94000244140625,
        8.9599609375,
        8.97998046875,
        9.0,
        9.01995849609375,
        9.03997802734375,
        9.05999755859375,
        9.0799560546875,
        9.0999755859375,
        9.1199951171875,
        9.13995361328125,
        9.15997314453125,
        9.17999267578125,
        9.20001220703125,
        9.219970703125,
        9.239990234375,
        9.260009765625,
        9.27996826171875,
        9.29998779296875,
        9.32000732421875,
        9.3399658203125,
        9.3599853515625,
        9.3800048828125,
        9.39996337890625,
        9.41998291015625,
        9.44000244140625,
        9.4599609375,
        9.47998046875,
        9.5,
        9.51995849609375,
        9.53997802734375,
        9.55999755859375,
        9.5799560546875,
        9.5999755859375,
        9.6199951171875,
        9.63995361328125,
        9.65997314453125,
        9.67999267578125,
        9.70001220703125,
        9.719970703125,
        9.739990234375,
        9.760009765625,
        9.77996826171875,
        9.79998779296875,
        9.82000732421875,
        9.8399658203125,
        9.8599853515625,
        9.8800048828125,
        9.89996337890625,
        9.91998291015625,
        9.94000244140625,
        9.9599609375,
        9.97998046875,
        10.0,
        10.01995849609375,
        10.03997802734375,
        10.05999755859375,
        10.0799560546875,
        10.0999755859375,
        10.1199951171875,
        10.13995361328125,
        10.15997314453125,
        10.17999267578125,
        10.20001220703125,
        10.219970703125,
        10.239990234375,
        10.260009765625,
        10.27996826171875,
        10.29998779296875,
        10.32000732421875,
        10.3399658203125,
        10.3599853515625,
        10.3800048828125,
        10.39996337890625,
        10.41998291015625,
        10.44000244140625,
        10.4599609375,
        10.47998046875,
        10.5,
        10.51995849609375,
        10.53997802734375,
        10.55999755859375,
        10.5799560546875,
        10.5999755859375,
        10.6199951171875,
        10.63995361328125,
        10.65997314453125,
        10.67999267578125,
        10.70001220703125,
        10.719970703125,
        10.739990234375,
        10.760009765625,
        10.77996826171875,
        10.79998779296875,
        10.82000732421875,
        10.8399658203125,
        10.8599853515625,
        10.8800048828125,
        10.89996337890625,
        10.91998291015625,
        10.94000244140625,
        10.9599609375,
        10.97998046875,
        11.0,
        11.01995849609375,
        11.03997802734375,
        11.05999755859375,
        11.0799560546875,
        11.0999755859375,
        11.1199951171875,
        11.13995361328125,
        11.15997314453125,
        11.17999267578125,
        11.20001220703125,
        11.219970703125,
        11.239990234375,
        11.260009765625,
        11.27996826171875,
        11.29998779296875,
        11.32000732421875,
        11.3399658203125,
        11.3599853515625,
        11.3800048828125,
        11.39996337890625,
        11.41998291015625,
        11.44000244140625,
        11.4599609375,
        11.47998046875,
        11.5,
        11.51995849609375,
        11.53997802734375,
        11.55999755859375,
        11.5799560546875,
        11.5999755859375,
        11.6199951171875,
        11.63995361328125,
        11.65997314453125,
        11.67999267578125,
        11.70001220703125,
        11.719970703125,
        11.739990234375,
        11.760009765625,
        11.77996826171875,
        11.79998779296875,
        11.82000732421875,
        11.8399658203125,
        11.8599853515625,
        11.8800048828125,
        11.89996337890625,
        11.91998291015625,
        11.94000244140625,
        11.9599609375,
        11.97998046875,
        12.0,
        12.01995849609375,
        12.03997802734375,
        12.05999755859375,
        12.0799560546875,
        12.0999755859375,
        12.1199951171875,
        12.13995361328125,
        12.15997314453125,
        12.17999267578125,
        12.20001220703125,
        12.219970703125,
        12.239990234375,
        12.260009765625,
        12.27996826171875,
        12.29998779296875,
        12.32000732421875,
        12.3399658203125,
        12.3599853515625,
        12.3800048828125,
        12.39996337890625,
        12.41998291015625,
        12.44000244140625,
        12.4599609375,
        12.47998046875,
        12.5,
        12.51995849609375,
        12.53997802734375,
        12.55999755859375,
        12.5799560546875,
        12.5999755859375,
        12.6199951171875,
        12.63995361328125,
        12.65997314453125,
        12.67999267578125,
        12.70001220703125,
        12.719970703125,
        12.739990234375,
        12.760009765625,
        12.77996826171875,
        12.79998779296875,
        12.82000732421875,
        12.8399658203125,
        12.8599853515625,
        12.8800048828125,
        12.89996337890625,
        12.91998291015625,
        12.94000244140625,
        12.9599609375,
        12.97998046875,
        13.0,
        13.01995849609375,
        13.03997802734375,
        13.05999755859375,
        13.0799560546875,
        13.0999755859375,
        13.1199951171875,
        13.13995361328125,
        13.15997314453125,
        13.17999267578125,
        13.20001220703125,
        13.219970703125,
        13.239990234375,
        13.260009765625,
        13.27996826171875,
        13.29998779296875,
        13.32000732421875,
        13.3399658203125,
        13.3599853515625,
        13.3800048828125,
        13.39996337890625,
        13.41998291015625,
        13.44000244140625,
        13.4599609375,
        13.47998046875,
        13.5,
        13.51995849609375,
        13.53997802734375,
        13.55999755859375,
        13.5799560546875,
        13.5999755859375,
        13.6199951171875,
        13.63995361328125,
        13.65997314453125,
        13.67999267578125,
        13.70001220703125,
        13.719970703125,
        13.739990234375,
        13.760009765625,
        13.77996826171875,
        13.79998779296875,
        13.82000732421875,
        13.8399658203125,
        13.8599853515625,
        13.8800048828125,
        13.89996337890625,
        13.91998291015625,
        13.94000244140625,
        13.9599609375,
        13.97998046875,
        14.0,
        14.01995849609375,
        14.03997802734375,
        14.05999755859375,
        14.0799560546875,
        14.0999755859375,
        14.1199951171875,
        14.13995361328125,
        14.15997314453125,
        14.17999267578125,
        14.20001220703125,
        14.219970703125,
        14.239990234375,
        14.260009765625,
        14.27996826171875,
        14.29998779296875,
        14.32000732421875,
        14.3399658203125,
        14.3599853515625,
        14.3800048828125,
        14.39996337890625,
        14.41998291015625,
        14.44000244140625,
        14.4599609375,
        14.47998046875,
        14.5,
        14.51995849609375,
        14.53997802734375,
        14.55999755859375,
        14.5799560546875,
        14.5999755859375,
        14.6199951171875,
        14.63995361328125,
        14.65997314453125,
        14.67999267578125,
        14.70001220703125,
        14.719970703125,
        14.739990234375,
        14.760009765625,
        14.77996826171875,
        14.79998779296875,
        14.82000732421875,
        14.8399658203125,
        14.8599853515625,
        14.8800048828125,
        14.89996337890625,
        14.91998291015625,
        14.94000244140625,
        14.9599609375,
        14.97998046875,
        15.0,
        15.01995849609375,
        15.03997802734375,
        15.05999755859375,
        15.0799560546875,
        15.0999755859375,
        15.1199951171875,
        15.13995361328125,
        15.15997314453125,
        15.17999267578125,
        15.20001220703125,
        15.219970703125,
        15.239990234375,
        15.260009765625,
        15.27996826171875,
        15.29998779296875,
        15.32000732421875,
        15.3399658203125,
        15.3599853515625,
        15.3800048828125,
        15.39996337890625,
        15.41998291015625,
        15.44000244140625,
        15.4599609375,
        15.47998046875,
        15.5,
        15.51995849609375,
        15.53997802734375,
        15.55999755859375,
        15.5799560546875,
        15.5999755859375,
        15.6199951171875,
        15.63995361328125,
        15.65997314453125,
        15.67999267578125,
        15.70001220703125,
        15.719970703125,
        15.739990234375,
        15.760009765625,
        15.77996826171875,
        15.79998779296875,
        15.82000732421875,
        15.8399658203125,
        15.8599853515625,
        15.8800048828125,
        15.89996337890625,
        15.91998291015625,
        15.94000244140625,
        15.9599609375,
        15.97998046875,
        16.0,
        16.01995849609375,
        16.03997802734375,
        16.05999755859375,
        16.0799560546875,
        16.0999755859375,
        16.1199951171875,
        16.13995361328125,
        16.15997314453125,
        16.17999267578125,
        16.20001220703125,
        16.219970703125,
        16.239990234375,
        16.260009765625,
        16.27996826171875,
        16.29998779296875,
        16.32000732421875,
        16.3399658203125,
        16.3599853515625,
        16.3800048828125,
        16.39996337890625,
        16.41998291015625,
        16.44000244140625,
        16.4599609375,
        16.47998046875,
        16.5,
        16.51995849609375,
        16.53997802734375,
        16.55999755859375,
        16.5799560546875,
        16.5999755859375,
        16.6199951171875,
        16.63995361328125,
        16.65997314453125,
        16.67999267578125,
        16.70001220703125,
        16.719970703125,
        16.739990234375,
        16.760009765625,
        16.77996826171875,
        16.79998779296875,
        16.82000732421875,
        16.8399658203125,
        16.8599853515625,
        16.8800048828125,
        16.89996337890625,
        16.91998291015625,
        16.94000244140625,
        16.9599609375,
        16.97998046875,
        17.0,
        17.01995849609375,
        17.03997802734375,
        17.05999755859375,
        17.0799560546875,
        17.0999755859375,
        17.1199951171875,
        17.13995361328125,
        17.15997314453125,
        17.17999267578125,
        17.20001220703125,
        17.219970703125,
        17.239990234375,
        17.260009765625,
        17.27996826171875,
        17.29998779296875,
        17.32000732421875,
        17.3399658203125,
        17.3599853515625,
        17.3800048828125,
        17.39996337890625,
        17.41998291015625,
        17.44000244140625,
        17.4599609375,
        17.47998046875,
        17.5,
        17.51995849609375,
        17.53997802734375,
        17.55999755859375,
        17.5799560546875,
        17.5999755859375,
        17.6199951171875,
        17.63995361328125,
        17.65997314453125,
        17.67999267578125,
        17.70001220703125,
        17.719970703125,
        17.739990234375,
        17.760009765625,
        17.77996826171875,
        17.79998779296875,
        17.82000732421875,
        17.8399658203125,
        17.8599853515625,
        17.8800048828125,
        17.89996337890625,
        17.91998291015625,
        17.94000244140625,
        17.9599609375,
        17.97998046875,
        18.0,
        18.01995849609375,
        18.03997802734375,
        18.05999755859375,
        18.0799560546875,
        18.0999755859375,
        18.1199951171875,
        18.13995361328125,
        18.15997314453125,
        18.17999267578125,
        18.20001220703125,
        18.219970703125,
        18.239990234375,
        18.260009765625,
        18.27996826171875,
        18.29998779296875,
        18.32000732421875,
        18.3399658203125,
        18.3599853515625,
        18.3800048828125,
        18.39996337890625,
        18.41998291015625,
        18.44000244140625,
        18.4599609375,
        18.47998046875,
        18.5,
        18.51995849609375,
        18.53997802734375,
        18.55999755859375,
        18.5799560546875,
        18.5999755859375,
        18.6199951171875,
        18.63995361328125,
        18.65997314453125,
        18.67999267578125,
        18.70001220703125,
        18.719970703125,
        18.739990234375,
        18.760009765625,
        18.77996826171875,
        18.79998779296875,
        18.82000732421875,
        18.8399658203125,
        18.8599853515625,
        18.8800048828125,
        18.89996337890625,
        18.91998291015625,
        18.94000244140625,
        18.9599609375,
        18.97998046875,
        19.0,
        19.01995849609375,
        19.03997802734375,
        19.05999755859375,
        19.0799560546875,
        19.0999755859375,
        19.1199951171875,
        19.13995361328125,
        19.15997314453125,
        19.17999267578125,
        19.20001220703125,
        19.219970703125,
        19.239990234375,
        19.260009765625,
        19.27996826171875,
        19.29998779296875,
        19.32000732421875,
        19.3399658203125,
        19.3599853515625,
        19.3800048828125,
        19.39996337890625,
        19.41998291015625,
        19.44000244140625,
        19.4599609375,
        19.47998046875,
        19.5,
        19.51995849609375,
        19.53997802734375,
        19.55999755859375,
        19.5799560546875,
        19.5999755859375,
        19.6199951171875,
        19.63995361328125,
        19.65997314453125,
        19.67999267578125,
        19.70001220703125,
        19.719970703125,
        19.739990234375,
        19.760009765625,
        19.77996826171875,
        19.79998779296875,
        19.82000732421875,
        19.8399658203125,
        19.8599853515625,
        19.8800048828125,
        19.89996337890625,
        19.91998291015625,
        19.94000244140625,
        19.9599609375,
        19.97998046875,
        20.0,
        20.01995849609375,
        20.03997802734375,
        20.05999755859375,
        20.0799560546875,
        20.0999755859375,
        20.1199951171875,
        20.13995361328125,
        20.15997314453125,
        20.17999267578125,
        20.20001220703125,
        20.219970703125,
        20.239990234375,
        20.260009765625,
        20.27996826171875,
        20.29998779296875,
        20.32000732421875,
        20.3399658203125,
        20.3599853515625,
        20.3800048828125,
        20.39996337890625,
        20.41998291015625,
        20.44000244140625,
        20.4599609375,
        20.47998046875,
        20.5,
        20.51995849609375,
        20.53997802734375,
        20.55999755859375,
        20.5799560546875,
        20.5999755859375,
        20.6199951171875,
        20.63995361328125,
        20.65997314453125,
        20.67999267578125,
        20.70001220703125,
        20.719970703125,
        20.739990234375,
        20.760009765625,
        20.77996826171875,
        20.79998779296875,
        20.82000732421875,
        20.8399658203125,
        20.8599853515625,
        20.8800048828125,
        20.89996337890625,
        20.91998291015625,
        20.94000244140625,
        20.9599609375,
        20.97998046875,
        21.0,
        21.01995849609375,
        21.03997802734375,
        21.05999755859375,
        21.0799560546875,
        21.0999755859375,
        21.1199951171875,
        21.13995361328125,
        21.15997314453125,
        21.17999267578125,
        21.20001220703125,
        21.219970703125,
        21.239990234375,
        21.260009765625,
        21.27996826171875,
        21.29998779296875,
        21.32000732421875,
        21.3399658203125,
        21.3599853515625,
        21.3800048828125,
        21.39996337890625,
        21.41998291015625,
        21.44000244140625,
        21.4599609375,
        21.47998046875,
        21.5,
        21.51995849609375,
        21.53997802734375,
        21.55999755859375,
        21.5799560546875,
        21.5999755859375,
        21.6199951171875,
        21.63995361328125,
        21.65997314453125,
        21.67999267578125,
        21.70001220703125,
        21.719970703125,
        21.739990234375,
        21.760009765625,
        21.77996826171875,
        21.79998779296875,
        21.82000732421875,
        21.8399658203125,
        21.8599853515625,
        21.8800048828125,
        21.89996337890625,
        21.91998291015625,
        21.94000244140625,
        21.9599609375,
        21.97998046875,
        22.0,
        22.01995849609375,
        22.03997802734375,
        22.05999755859375,
        22.0799560546875,
        22.0999755859375,
        22.1199951171875,
        22.13995361328125,
        22.15997314453125,
        22.17999267578125,
        22.20001220703125,
        22.219970703125,
        22.239990234375,
        22.260009765625,
        22.27996826171875,
        22.29998779296875,
        22.32000732421875,
        22.3399658203125,
        22.3599853515625,
        22.3800048828125,
        22.39996337890625,
        22.41998291015625,
        22.44000244140625,
        22.4599609375,
        22.47998046875,
        22.5,
        22.51995849609375,
        22.53997802734375,
        22.55999755859375,
        22.5799560546875,
        22.5999755859375,
        22.6199951171875,
        22.63995361328125,
        22.65997314453125,
        22.67999267578125,
        22.70001220703125,
        22.719970703125,
        22.739990234375,
        22.760009765625,
        22.77996826171875,
        22.79998779296875,
        22.82000732421875,
        22.8399658203125,
        22.8599853515625,
        22.8800048828125,
        22.89996337890625,
        22.91998291015625,
        22.94000244140625,
        22.9599609375,
        22.97998046875,
        23.0,
        23.01995849609375,
        23.03997802734375,
        23.05999755859375,
        23.0799560546875,
        23.0999755859375,
        23.1199951171875,
        23.13995361328125,
        23.15997314453125,
        23.17999267578125,
        23.20001220703125,
        23.219970703125,
        23.239990234375,
        23.260009765625,
        23.27996826171875,
        23.29998779296875,
        23.32000732421875,
        23.3399658203125,
        23.3599853515625,
        23.3800048828125,
        23.39996337890625,
        23.41998291015625,
        23.44000244140625,
        23.4599609375,
        23.47998046875,
        23.5,
        23.51995849609375,
        23.53997802734375,
        23.55999755859375,
        23.5799560546875,
        23.5999755859375,
        23.6199951171875,
        23.63995361328125,
        23.65997314453125,
        23.67999267578125,
        23.70001220703125,
        23.719970703125,
        23.739990234375,
        23.760009765625,
        23.77996826171875,
        23.79998779296875,
        23.82000732421875,
        23.8399658203125,
        23.8599853515625,
        23.8800048828125,
        23.89996337890625,
        23.91998291015625,
        23.94000244140625,
        23.9599609375,
        23.97998046875,
        24.0,
        24.01995849609375,
        24.03997802734375,
        24.05999755859375,
        24.0799560546875,
        24.0999755859375,
        24.1199951171875,
        24.13995361328125,
        24.15997314453125,
        24.17999267578125,
        24.20001220703125,
        24.219970703125,
        24.239990234375,
        24.260009765625,
        24.27996826171875,
        24.29998779296875,
        24.32000732421875,
        24.3399658203125,
        24.3599853515625,
        24.3800048828125,
        24.39996337890625,
        24.41998291015625,
        24.44000244140625,
        24.4599609375,
        24.47998046875,
        24.5,
        24.51995849609375,
        24.53997802734375,
        24.55999755859375,
        24.5799560546875,
        24.5999755859375,
        24.6199951171875,
        24.63995361328125,
        24.65997314453125,
        24.67999267578125,
        24.70001220703125,
        24.719970703125,
        24.739990234375,
        24.760009765625,
        24.77996826171875,
        24.79998779296875,
        24.82000732421875,
        24.8399658203125,
        24.8599853515625,
        24.8800048828125,
        24.89996337890625,
        24.91998291015625,
        24.94000244140625,
        24.9599609375,
        24.97998046875,
        25.0,
        25.01995849609375,
        25.03997802734375,
        25.05999755859375,
        25.0799560546875,
        25.0999755859375,
        25.1199951171875,
        25.13995361328125,
        25.15997314453125,
        25.17999267578125,
        25.20001220703125,
        25.219970703125,
        25.239990234375,
        25.260009765625,
        25.27996826171875,
        25.29998779296875,
        25.32000732421875,
        25.3399658203125,
        25.3599853515625,
        25.3800048828125,
        25.39996337890625,
        25.41998291015625,
        25.44000244140625,
        25.4599609375,
        25.47998046875,
        25.5,
        25.51995849609375,
        25.53997802734375,
        25.55999755859375,
        25.5799560546875,
        25.5999755859375,
        25.6199951171875,
        25.63995361328125,
        25.65997314453125,
        25.67999267578125,
        25.70001220703125,
        25.719970703125,
        25.739990234375,
        25.760009765625,
        25.77996826171875,
        25.79998779296875,
        25.82000732421875,
        25.8399658203125,
        25.8599853515625,
        25.8800048828125,
        25.89996337890625,
        25.91998291015625,
        25.94000244140625,
        25.9599609375,
        25.97998046875,
        26.0,
        26.01995849609375,
        26.03997802734375,
        26.05999755859375,
        26.0799560546875,
        26.0999755859375,
        26.1199951171875,
        26.13995361328125,
        26.15997314453125,
        26.17999267578125,
        26.20001220703125,
        26.219970703125,
        26.239990234375,
        26.260009765625,
        26.27996826171875,
        26.29998779296875,
        26.32000732421875,
        26.3399658203125,
        26.3599853515625,
        26.3800048828125,
        26.39996337890625,
        26.41998291015625,
        26.44000244140625,
        26.4599609375,
        26.47998046875,
        26.5,
        26.51995849609375,
        26.53997802734375,
        26.55999755859375,
        26.5799560546875,
        26.5999755859375,
        26.6199951171875,
        26.63995361328125,
        26.65997314453125,
        26.67999267578125,
        26.70001220703125,
        26.719970703125,
        26.739990234375,
        26.760009765625,
        26.77996826171875,
        26.79998779296875,
        26.82000732421875,
        26.8399658203125,
        26.8599853515625,
        26.8800048828125,
        26.89996337890625,
        26.91998291015625,
        26.94000244140625,
        26.9599609375,
        26.97998046875,
        27.0,
        27.01995849609375,
        27.03997802734375,
        27.05999755859375,
        27.0799560546875,
        27.0999755859375,
        27.1199951171875,
        27.13995361328125,
        27.15997314453125,
        27.17999267578125,
        27.20001220703125,
        27.219970703125,
        27.239990234375,
        27.260009765625,
        27.27996826171875,
        27.29998779296875,
        27.32000732421875,
        27.3399658203125,
        27.3599853515625,
        27.3800048828125,
        27.39996337890625,
        27.41998291015625,
        27.44000244140625,
        27.4599609375,
        27.47998046875,
        27.5,
        27.51995849609375,
        27.53997802734375,
        27.55999755859375,
        27.5799560546875,
        27.5999755859375,
        27.6199951171875,
        27.63995361328125,
        27.65997314453125,
        27.67999267578125,
        27.70001220703125,
        27.719970703125,
        27.739990234375,
        27.760009765625,
        27.77996826171875,
        27.79998779296875,
        27.82000732421875,
        27.8399658203125,
        27.8599853515625,
        27.8800048828125,
        27.89996337890625,
        27.91998291015625,
        27.94000244140625,
        27.9599609375,
        27.97998046875,
        28.0,
        28.01995849609375,
        28.03997802734375,
        28.05999755859375,
        28.0799560546875,
        28.0999755859375,
        28.1199951171875,
        28.13995361328125,
        28.15997314453125,
        28.17999267578125,
        28.20001220703125,
        28.219970703125,
        28.239990234375,
        28.260009765625,
        28.27996826171875,
        28.29998779296875,
        28.32000732421875,
        28.3399658203125,
        28.3599853515625,
        28.3800048828125,
        28.39996337890625,
        28.41998291015625,
        28.44000244140625,
        28.4599609375,
        28.47998046875,
        28.5,
        28.51995849609375,
        28.53997802734375,
        28.55999755859375,
        28.5799560546875,
        28.5999755859375,
        28.6199951171875,
        28.63995361328125,
        28.65997314453125,
        28.67999267578125,
        28.70001220703125,
        28.719970703125,
        28.739990234375,
        28.760009765625,
        28.77996826171875,
        28.79998779296875,
        28.82000732421875,
        28.8399658203125,
        28.8599853515625,
        28.8800048828125,
        28.89996337890625,
        28.91998291015625,
        28.94000244140625,
        28.9599609375,
        28.97998046875,
        29.0,
        29.01995849609375,
        29.03997802734375,
        29.05999755859375,
        29.0799560546875,
        29.0999755859375,
        29.1199951171875,
        29.13995361328125,
        29.15997314453125,
        29.17999267578125,
        29.20001220703125,
        29.219970703125,
        29.239990234375,
        29.260009765625,
        29.27996826171875,
        29.29998779296875,
        29.32000732421875,
        29.3399658203125,
        29.3599853515625,
        29.3800048828125,
        29.39996337890625,
        29.41998291015625,
        29.44000244140625,
        29.4599609375,
        29.47998046875,
        29.5,
        29.51995849609375,
        29.53997802734375,
        29.55999755859375,
        29.5799560546875,
        29.5999755859375,
        29.6199951171875,
        29.63995361328125,
        29.65997314453125,
        29.67999267578125,
        29.70001220703125,
        29.719970703125,
        29.739990234375,
        29.760009765625,
        29.77996826171875,
        29.79998779296875,
        29.82000732421875,
        29.8399658203125,
        29.8599853515625,
        29.8800048828125,
        29.89996337890625,
        29.91998291015625,
        29.94000244140625,
        29.9599609375,
        29.97998046875,
        30.0,
        30.01995849609375,
        30.03997802734375,
        30.05999755859375,
        30.0799560546875,
        30.0999755859375,
        30.1199951171875,
        30.13995361328125,
        30.15997314453125,
        30.17999267578125,
        30.20001220703125,
        30.219970703125,
        30.239990234375,
        30.260009765625,
        30.27996826171875,
        30.29998779296875,
        30.32000732421875,
        30.3399658203125,
        30.3599853515625,
        30.3800048828125,
        30.39996337890625,
        30.41998291015625,
        30.44000244140625,
        30.4599609375,
        30.47998046875,
        30.5,
        30.51995849609375,
        30.53997802734375,
        30.55999755859375,
        30.5799560546875,
        30.5999755859375,
        30.6199951171875,
        30.63995361328125,
        30.65997314453125,
        30.67999267578125,
        30.70001220703125,
        30.719970703125,
        30.739990234375,
        30.760009765625,
        30.77996826171875,
        30.79998779296875,
        30.82000732421875,
        30.8399658203125,
        30.8599853515625,
        30.8800048828125,
        30.89996337890625,
        30.91998291015625,
        30.94000244140625,
        30.9599609375,
        30.97998046875,
        31.0,
        31.01995849609375,
        31.03997802734375,
        31.05999755859375,
        31.0799560546875,
        31.0999755859375,
        31.1199951171875,
        31.13995361328125,
        31.15997314453125,
        31.17999267578125,
        31.20001220703125,
        31.219970703125,
        31.239990234375,
        31.260009765625,
        31.27996826171875,
        31.29998779296875,
        31.32000732421875,
        31.3399658203125,
        31.3599853515625,
        31.3800048828125,
        31.39996337890625,
        31.41998291015625,
        31.44000244140625,
        31.4599609375,
        31.47998046875,
        31.5,
        31.51995849609375,
        31.53997802734375,
        31.55999755859375,
        31.5799560546875,
        31.5999755859375,
        31.6199951171875,
        31.63995361328125,
        31.65997314453125,
        31.67999267578125,
        31.70001220703125,
        31.719970703125,
        31.739990234375,
        31.760009765625,
        31.77996826171875,
        31.79998779296875,
        31.82000732421875,
        31.8399658203125,
        31.8599853515625,
        31.8800048828125,
        31.89996337890625,
        31.91998291015625,
        31.94000244140625,
        31.9599609375,
        31.97998046875,
        32.0,
        32.01995849609375,
        32.03997802734375,
        32.05999755859375,
        32.0799560546875,
        32.0999755859375,
        32.1199951171875,
        32.13995361328125,
        32.15997314453125,
        32.17999267578125,
        32.20001220703125,
        32.219970703125,
        32.239990234375,
        32.260009765625,
        32.27996826171875,
        32.29998779296875,
        32.32000732421875,
        32.3399658203125,
        32.3599853515625,
        32.3800048828125,
        32.39996337890625,
        32.41998291015625,
        32.44000244140625,
        32.4599609375,
        32.47998046875,
        32.5,
        32.51995849609375,
        32.53997802734375,
        32.55999755859375,
        32.5799560546875,
        32.5999755859375,
        32.6199951171875,
        32.63995361328125,
        32.65997314453125,
        32.67999267578125,
        32.70001220703125,
        32.719970703125,
        32.739990234375,
        32.760009765625,
        32.77996826171875,
        32.79998779296875,
        32.82000732421875,
        32.8399658203125,
        32.8599853515625,
        32.8800048828125,
        32.89996337890625,
        32.91998291015625,
        32.94000244140625,
        32.9599609375,
        32.97998046875,
        33.0,
        33.01995849609375,
        33.03997802734375,
        33.05999755859375,
        33.0799560546875,
        33.0999755859375,
        33.1199951171875,
        33.13995361328125,
        33.15997314453125,
        33.17999267578125,
        33.20001220703125,
        33.219970703125,
        33.239990234375,
        33.260009765625,
        33.27996826171875,
        33.29998779296875,
        33.32000732421875,
        33.3399658203125,
        33.3599853515625,
        33.3800048828125,
        33.39996337890625,
        33.41998291015625,
        33.44000244140625,
        33.4599609375,
        33.47998046875,
        33.5,
        33.51995849609375,
        33.53997802734375,
        33.55999755859375,
        33.5799560546875,
        33.5999755859375,
        33.6199951171875,
        33.63995361328125,
        33.65997314453125,
        33.67999267578125,
        33.70001220703125,
        33.719970703125,
        33.739990234375,
        33.760009765625,
        33.77996826171875,
        33.79998779296875,
        33.82000732421875,
        33.8399658203125,
        33.8599853515625,
        33.8800048828125,
        33.89996337890625,
        33.91998291015625,
        33.94000244140625,
        33.9599609375,
        33.97998046875,
        34.0,
        34.01995849609375,
        34.03997802734375,
        34.05999755859375,
        34.0799560546875,
        34.0999755859375,
        34.1199951171875,
        34.13995361328125,
        34.15997314453125,
        34.17999267578125,
        34.20001220703125,
        34.219970703125,
        34.239990234375,
        34.260009765625,
        34.27996826171875,
        34.29998779296875,
        34.32000732421875,
        34.3399658203125,
        34.3599853515625,
        34.3800048828125,
        34.39996337890625,
        34.41998291015625,
        34.44000244140625,
        34.4599609375,
        34.47998046875,
        34.5,
        34.51995849609375,
        34.53997802734375,
        34.55999755859375,
        34.5799560546875,
        34.5999755859375,
        34.6199951171875,
        34.63995361328125,
        34.65997314453125,
        34.67999267578125,
        34.70001220703125,
        34.719970703125,
        34.739990234375,
        34.760009765625,
        34.77996826171875,
        34.79998779296875,
        34.82000732421875,
        34.8399658203125,
        34.8599853515625,
        34.8800048828125,
        34.89996337890625,
        34.91998291015625,
        34.94000244140625,
        34.9599609375,
        34.97998046875,
        35.0,
        35.01995849609375,
        35.03997802734375,
        35.05999755859375,
        35.0799560546875,
        35.0999755859375,
        35.1199951171875,
        35.13995361328125,
        35.15997314453125,
        35.17999267578125,
        35.20001220703125,
        35.219970703125,
        35.239990234375,
        35.260009765625,
        35.27996826171875,
        35.29998779296875,
        35.32000732421875,
        35.3399658203125,
        35.3599853515625,
        35.3800048828125,
        35.39996337890625,
        35.41998291015625,
        35.44000244140625,
        35.4599609375,
        35.47998046875,
        35.5,
        35.51995849609375,
        35.53997802734375,
        35.55999755859375,
        35.5799560546875,
        35.5999755859375,
        35.6199951171875,
        35.63995361328125,
        35.65997314453125,
        35.67999267578125,
        35.70001220703125,
        35.719970703125,
        35.739990234375,
        35.760009765625,
        35.77996826171875,
        35.79998779296875,
        35.82000732421875,
        35.8399658203125,
        35.8599853515625,
        35.8800048828125,
        35.89996337890625,
        35.91998291015625,
        35.94000244140625,
        35.9599609375,
        35.97998046875,
        36.0,
        36.01995849609375,
        36.03997802734375,
        36.05999755859375,
        36.0799560546875,
        36.0999755859375,
        36.1199951171875,
        36.13995361328125,
        36.15997314453125,
        36.17999267578125,
        36.20001220703125,
        36.219970703125,
        36.239990234375,
        36.260009765625,
        36.27996826171875,
        36.29998779296875,
        36.32000732421875,
        36.3399658203125,
        36.3599853515625,
        36.3800048828125,
        36.39996337890625,
        36.41998291015625,
        36.44000244140625,
        36.4599609375,
        36.47998046875,
        36.5,
        36.51995849609375,
        36.53997802734375,
        36.55999755859375,
        36.5799560546875,
        36.5999755859375,
        36.6199951171875,
        36.63995361328125,
        36.65997314453125,
        36.67999267578125,
        36.70001220703125,
        36.719970703125,
        36.739990234375,
        36.760009765625,
        36.77996826171875,
        36.79998779296875,
        36.82000732421875,
        36.8399658203125,
        36.8599853515625,
        36.8800048828125,
        36.89996337890625,
        36.91998291015625,
        36.94000244140625,
        36.9599609375,
        36.97998046875,
        37.0,
        37.01995849609375,
        37.03997802734375,
        37.05999755859375,
        37.0799560546875,
        37.0999755859375,
        37.1199951171875,
        37.13995361328125,
        37.15997314453125,
        37.17999267578125,
        37.20001220703125,
        37.219970703125,
        37.239990234375,
        37.260009765625,
        37.27996826171875,
        37.29998779296875,
        37.32000732421875,
        37.3399658203125,
        37.3599853515625,
        37.3800048828125,
        37.39996337890625,
        37.41998291015625,
        37.44000244140625,
        37.4599609375,
        37.47998046875,
        37.5,
        37.51995849609375,
        37.53997802734375,
        37.55999755859375,
        37.5799560546875,
        37.5999755859375,
        37.6199951171875,
        37.63995361328125,
        37.65997314453125,
        37.67999267578125,
        37.70001220703125,
        37.719970703125,
        37.739990234375,
        37.760009765625,
        37.77996826171875,
        37.79998779296875,
        37.82000732421875,
        37.8399658203125,
        37.8599853515625,
        37.8800048828125,
        37.89996337890625,
        37.91998291015625,
        37.94000244140625,
        37.9599609375,
        37.97998046875,
        38.0,
        38.01995849609375,
        38.03997802734375,
        38.05999755859375,
        38.0799560546875,
        38.0999755859375,
        38.1199951171875,
        38.13995361328125,
        38.15997314453125,
        38.17999267578125,
        38.20001220703125,
        38.219970703125,
        38.239990234375,
        38.260009765625,
        38.27996826171875,
        38.29998779296875,
        38.32000732421875,
        38.3399658203125,
        38.3599853515625,
        38.3800048828125,
        38.39996337890625,
        38.41998291015625,
        38.44000244140625,
        38.4599609375,
        38.47998046875,
        38.5,
        38.51995849609375,
        38.53997802734375,
        38.55999755859375,
        38.5799560546875,
        38.5999755859375,
        38.6199951171875,
        38.63995361328125,
        38.65997314453125,
        38.67999267578125,
        38.70001220703125,
        38.719970703125,
        38.739990234375,
        38.760009765625,
        38.77996826171875,
        38.79998779296875,
        38.82000732421875,
        38.8399658203125,
        38.8599853515625,
        38.8800048828125,
        38.89996337890625,
        38.91998291015625,
        38.94000244140625,
        38.9599609375,
        38.97998046875,
        39.0,
        39.01995849609375,
        39.03997802734375,
        39.05999755859375,
        39.0799560546875,
        39.0999755859375,
        39.1199951171875,
        39.13995361328125,
        39.15997314453125,
        39.17999267578125,
        39.20001220703125,
        39.219970703125,
        39.239990234375,
        39.260009765625,
        39.27996826171875,
        39.29998779296875,
        39.32000732421875,
        39.3399658203125,
        39.3599853515625,
        39.3800048828125,
        39.39996337890625,
        39.41998291015625,
        39.44000244140625,
        39.4599609375,
        39.47998046875,
        39.5,
        39.51995849609375,
        39.53997802734375,
        39.55999755859375,
        39.5799560546875,
        39.5999755859375,
        39.6199951171875,
        39.63995361328125,
        39.65997314453125,
        39.67999267578125,
        39.70001220703125,
        39.719970703125,
        39.739990234375,
        39.760009765625,
        39.77996826171875,
        39.79998779296875,
        39.82000732421875,
        39.8399658203125,
        39.8599853515625,
        39.8800048828125,
        39.89996337890625,
        39.91998291015625,
        39.94000244140625,
        39.9599609375,
        39.97998046875,
        40.0,
        40.01995849609375,
        40.03997802734375,
        40.05999755859375,
        40.0799560546875,
        40.0999755859375,
        40.1199951171875,
        40.13995361328125,
        40.15997314453125,
        40.17999267578125,
        40.20001220703125,
        40.219970703125,
        40.239990234375,
        40.260009765625,
        40.27996826171875,
        40.29998779296875,
        40.32000732421875,
        40.3399658203125,
        40.3599853515625,
        40.3800048828125,
        40.39996337890625,
        40.41998291015625,
        40.44000244140625,
        40.4599609375,
        40.47998046875,
        40.5,
        40.51995849609375,
        40.53997802734375,
        40.55999755859375,
        40.5799560546875,
        40.5999755859375,
        40.6199951171875,
        40.63995361328125,
        40.65997314453125,
        40.67999267578125,
        40.70001220703125,
        40.719970703125,
        40.739990234375,
        40.760009765625,
        40.77996826171875,
        40.79998779296875,
        40.82000732421875,
        40.8399658203125,
        40.8599853515625,
        40.8800048828125,
        40.89996337890625,
        40.91998291015625,
        40.94000244140625,
        40.9599609375,
        40.97998046875,
        41.0,
        41.01995849609375,
        41.03997802734375,
        41.05999755859375,
        41.0799560546875,
        41.0999755859375,
        41.1199951171875,
        41.13995361328125,
        41.15997314453125,
        41.17999267578125,
        41.20001220703125,
        41.219970703125,
        41.239990234375,
        41.260009765625,
        41.27996826171875,
        41.29998779296875,
        41.32000732421875,
        41.3399658203125,
        41.3599853515625,
        41.3800048828125,
        41.39996337890625,
        41.41998291015625,
        41.44000244140625,
        41.4599609375,
        41.47998046875,
        41.5,
        41.51995849609375,
        41.53997802734375,
        41.55999755859375,
        41.5799560546875,
        41.5999755859375,
        41.6199951171875,
        41.63995361328125,
        41.65997314453125,
        41.67999267578125,
        41.70001220703125,
        41.719970703125,
        41.739990234375,
        41.760009765625,
        41.77996826171875,
        41.79998779296875,
        41.82000732421875,
        41.8399658203125,
        41.8599853515625,
        41.8800048828125,
        41.89996337890625,
        41.91998291015625,
        41.94000244140625,
        41.9599609375,
        41.97998046875,
        42.0,
        42.01995849609375,
        42.03997802734375,
        42.05999755859375,
        42.0799560546875,
        42.0999755859375,
        42.1199951171875,
        42.13995361328125,
        42.15997314453125,
        42.17999267578125,
        42.20001220703125,
        42.219970703125,
        42.239990234375,
        42.260009765625,
        42.27996826171875,
        42.29998779296875,
        42.32000732421875,
        42.3399658203125,
        42.3599853515625,
        42.3800048828125,
        42.39996337890625,
        42.41998291015625,
        42.44000244140625,
        42.4599609375,
        42.47998046875,
        42.5,
        42.51995849609375,
        42.53997802734375,
        42.55999755859375,
        42.5799560546875,
        42.5999755859375,
        42.6199951171875,
        42.63995361328125,
        42.65997314453125,
        42.67999267578125,
        42.70001220703125,
        42.719970703125,
        42.739990234375,
        42.760009765625,
        42.77996826171875,
        42.79998779296875,
        42.82000732421875,
        42.8399658203125,
        42.8599853515625,
        42.8800048828125,
        42.89996337890625,
        42.91998291015625,
        42.94000244140625,
        42.9599609375,
        42.97998046875,
        43.0,
        43.01995849609375,
        43.03997802734375,
        43.05999755859375,
        43.0799560546875,
        43.0999755859375,
        43.1199951171875,
        43.13995361328125,
        43.15997314453125,
        43.17999267578125,
        43.20001220703125,
        43.219970703125,
        43.239990234375,
        43.260009765625,
        43.27996826171875,
        43.29998779296875,
        43.32000732421875,
        43.3399658203125,
        43.3599853515625,
        43.3800048828125,
        43.39996337890625,
        43.41998291015625,
        43.44000244140625,
        43.4599609375,
        43.47998046875,
        43.5,
        43.51995849609375,
        43.53997802734375,
        43.55999755859375,
        43.5799560546875,
        43.5999755859375,
        43.6199951171875,
        43.63995361328125,
        43.65997314453125,
        43.67999267578125,
        43.70001220703125,
        43.719970703125,
        43.739990234375,
        43.760009765625,
        43.77996826171875,
        43.79998779296875,
        43.82000732421875,
        43.8399658203125,
        43.8599853515625,
        43.8800048828125,
        43.89996337890625,
        43.91998291015625,
        43.94000244140625,
        43.9599609375,
        43.97998046875,
        44.0,
        44.01995849609375,
        44.03997802734375,
        44.05999755859375,
        44.0799560546875,
        44.0999755859375,
        44.1199951171875,
        44.13995361328125,
        44.15997314453125,
        44.17999267578125,
        44.20001220703125,
        44.219970703125,
        44.239990234375,
        44.260009765625,
        44.27996826171875,
        44.29998779296875,
        44.32000732421875,
        44.3399658203125,
        44.3599853515625,
        44.3800048828125,
        44.39996337890625,
        44.41998291015625,
        44.44000244140625,
        44.4599609375,
        44.47998046875,
        44.5,
        44.51995849609375,
        44.53997802734375,
        44.55999755859375,
        44.5799560546875,
        44.5999755859375,
        44.6199951171875,
        44.63995361328125,
        44.65997314453125,
        44.67999267578125,
        44.70001220703125,
        44.719970703125,
        44.739990234375,
        44.760009765625,
        44.77996826171875,
        44.79998779296875,
        44.82000732421875,
        44.8399658203125,
        44.8599853515625,
        44.8800048828125,
        44.89996337890625,
        44.91998291015625,
        44.94000244140625,
        44.9599609375,
        44.97998046875,
        45.0,
        45.01995849609375,
        45.03997802734375,
        45.05999755859375,
        45.0799560546875,
        45.0999755859375,
        45.1199951171875,
        45.13995361328125,
        45.15997314453125,
        45.17999267578125,
        45.20001220703125,
        45.219970703125,
        45.239990234375,
        45.260009765625,
        45.27996826171875,
        45.29998779296875,
        45.32000732421875,
        45.3399658203125,
        45.3599853515625,
        45.3800048828125,
        45.39996337890625,
        45.41998291015625,
        45.44000244140625,
        45.4599609375,
        45.47998046875,
        45.5,
        45.51995849609375,
        45.53997802734375,
        45.55999755859375,
        45.5799560546875,
        45.5999755859375,
        45.6199951171875,
        45.63995361328125,
        45.65997314453125,
        45.67999267578125,
        45.70001220703125,
        45.719970703125,
        45.739990234375,
        45.760009765625,
        45.77996826171875,
        45.79998779296875,
        45.82000732421875,
        45.8399658203125,
        45.8599853515625,
        45.8800048828125,
        45.89996337890625,
        45.91998291015625,
        45.94000244140625,
        45.9599609375,
        45.97998046875,
        46.0,
        46.01995849609375,
        46.03997802734375,
        46.05999755859375,
        46.0799560546875,
        46.0999755859375,
        46.1199951171875,
        46.13995361328125,
        46.15997314453125,
        46.17999267578125,
        46.20001220703125,
        46.219970703125,
        46.239990234375,
        46.260009765625,
        46.27996826171875,
        46.29998779296875,
        46.32000732421875,
        46.3399658203125,
        46.3599853515625,
        46.3800048828125,
        46.39996337890625,
        46.41998291015625,
        46.44000244140625,
        46.4599609375,
        46.47998046875,
        46.5,
        46.51995849609375,
        46.53997802734375,
        46.55999755859375,
        46.5799560546875,
        46.5999755859375,
        46.6199951171875,
        46.63995361328125,
        46.65997314453125,
        46.67999267578125,
        46.70001220703125,
        46.719970703125,
        46.739990234375,
        46.760009765625,
        46.77996826171875,
        46.79998779296875,
        46.82000732421875,
        46.8399658203125,
        46.8599853515625,
        46.8800048828125,
        46.89996337890625,
        46.91998291015625,
        46.94000244140625,
        46.9599609375,
        46.97998046875,
        47.0,
        47.01995849609375,
        47.03997802734375,
        47.05999755859375,
        47.0799560546875,
        47.0999755859375,
        47.1199951171875,
        47.13995361328125,
        47.15997314453125,
        47.17999267578125,
        47.20001220703125,
        47.219970703125,
        47.239990234375,
        47.260009765625,
        47.27996826171875,
        47.29998779296875,
        47.32000732421875,
        47.3399658203125,
        47.3599853515625,
        47.3800048828125,
        47.39996337890625,
        47.41998291015625,
        47.44000244140625,
        47.4599609375,
        47.47998046875,
        47.5,
        47.51995849609375,
        47.53997802734375,
        47.55999755859375,
        47.5799560546875,
        47.5999755859375,
        47.6199951171875,
        47.63995361328125,
        47.65997314453125,
        47.67999267578125,
        47.70001220703125,
        47.719970703125,
        47.739990234375,
        47.760009765625,
        47.77996826171875,
        47.79998779296875,
        47.82000732421875,
        47.8399658203125,
        47.8599853515625,
        47.8800048828125,
        47.89996337890625,
        47.91998291015625,
        47.94000244140625,
        47.9599609375,
        47.97998046875,
        48.0,
        48.01995849609375,
        48.03997802734375,
        48.05999755859375,
        48.0799560546875,
        48.0999755859375,
        48.1199951171875,
        48.13995361328125,
        48.15997314453125,
        48.17999267578125,
        48.20001220703125,
        48.219970703125,
        48.239990234375,
        48.260009765625,
        48.27996826171875,
        48.29998779296875,
        48.32000732421875,
        48.3399658203125,
        48.3599853515625,
        48.3800048828125,
        48.39996337890625,
        48.41998291015625,
        48.44000244140625,
        48.4599609375,
        48.47998046875,
        48.5,
        48.51995849609375,
        48.53997802734375,
        48.55999755859375,
        48.5799560546875,
        48.5999755859375,
        48.6199951171875,
        48.63995361328125,
        48.65997314453125,
        48.67999267578125,
        48.70001220703125,
        48.719970703125,
        48.739990234375,
        48.760009765625,
        48.77996826171875,
        48.79998779296875,
        48.82000732421875,
        48.8399658203125,
        48.8599853515625,
        48.8800048828125,
        48.89996337890625,
        48.91998291015625,
        48.94000244140625,
        48.9599609375,
        48.97998046875,
        49.0,
        49.01995849609375,
        49.03997802734375,
        49.05999755859375,
        49.0799560546875,
        49.0999755859375,
        49.1199951171875,
        49.13995361328125,
        49.15997314453125,
        49.17999267578125,
        49.20001220703125,
        49.219970703125,
        49.239990234375,
        49.260009765625,
        49.27996826171875,
        49.29998779296875,
        49.32000732421875,
        49.3399658203125,
        49.3599853515625,
        49.3800048828125,
        49.39996337890625,
        49.41998291015625,
        49.44000244140625,
        49.4599609375,
        49.47998046875,
        49.5,
        49.51995849609375,
        49.53997802734375,
        49.55999755859375,
        49.5799560546875,
        49.5999755859375,
        49.6199951171875,
        49.63995361328125,
        49.65997314453125,
        49.67999267578125,
        49.70001220703125,
        49.719970703125,
        49.739990234375,
        49.760009765625,
        49.77996826171875,
        49.79998779296875,
        49.82000732421875,
        49.8399658203125,
        49.8599853515625,
        49.8800048828125,
        49.89996337890625,
        49.91998291015625,
        49.94000244140625,
        49.9599609375,
        49.97998046875,
        50.0,
        50.01995849609375,
        50.03997802734375,
        50.05999755859375,
        50.0799560546875,
        50.0999755859375,
        50.1199951171875,
        50.13995361328125,
        50.15997314453125,
        50.17999267578125,
        50.199951171875,
        50.219970703125,
        50.239990234375,
        50.260009765625,
        50.27996826171875,
        50.29998779296875,
        50.32000732421875,
        50.3399658203125,
        50.3599853515625,
        50.3800048828125,
        50.39996337890625,
        50.41998291015625,
        50.44000244140625,
        50.4599609375,
        50.47998046875,
        50.5,
        50.51995849609375,
        50.53997802734375,
        50.55999755859375,
        50.5799560546875,
        50.5999755859375,
        50.6199951171875,
        50.63995361328125,
        50.65997314453125,
        50.67999267578125,
        50.699951171875,
        50.719970703125,
        50.739990234375,
        50.760009765625,
        50.77996826171875,
        50.79998779296875,
        50.82000732421875,
        50.8399658203125,
        50.8599853515625,
        50.8800048828125,
        50.89996337890625,
        50.91998291015625,
        50.94000244140625,
        50.9599609375,
        50.97998046875,
        51.0,
        51.01995849609375,
        51.03997802734375,
        51.05999755859375,
        51.0799560546875,
        51.0999755859375,
        51.1199951171875,
        51.13995361328125,
        51.15997314453125,
        51.17999267578125,
        51.199951171875,
        51.219970703125,
        51.239990234375,
        51.260009765625,
        51.27996826171875,
        51.29998779296875,
        51.32000732421875,
        51.3399658203125,
        51.3599853515625,
        51.3800048828125,
        51.39996337890625,
        51.41998291015625,
        51.44000244140625,
        51.4599609375,
        51.47998046875,
        51.5,
        51.51995849609375,
        51.53997802734375,
        51.55999755859375,
        51.5799560546875,
        51.5999755859375,
        51.6199951171875,
        51.63995361328125,
        51.65997314453125,
        51.67999267578125,
        51.699951171875,
        51.719970703125,
        51.739990234375,
        51.760009765625,
        51.77996826171875,
        51.79998779296875,
        51.82000732421875,
        51.8399658203125,
        51.8599853515625,
        51.8800048828125,
        51.89996337890625,
        51.91998291015625,
        51.94000244140625,
        51.9599609375,
        51.97998046875,
        52.0,
        52.01995849609375,
        52.03997802734375,
        52.05999755859375,
        52.0799560546875,
        52.0999755859375,
        52.1199951171875,
        52.13995361328125,
        52.15997314453125,
        52.17999267578125,
        52.199951171875,
        52.219970703125,
        52.239990234375,
        52.260009765625,
        52.27996826171875,
        52.29998779296875,
        52.32000732421875,
        52.3399658203125,
        52.3599853515625,
        52.3800048828125,
        52.39996337890625,
        52.41998291015625,
        52.44000244140625,
        52.4599609375,
        52.47998046875,
        52.5,
        52.51995849609375,
        52.53997802734375,
        52.55999755859375,
        52.5799560546875,
        52.5999755859375,
        52.6199951171875,
        52.63995361328125,
        52.65997314453125,
        52.67999267578125,
        52.699951171875,
        52.719970703125,
        52.739990234375,
        52.760009765625,
        52.77996826171875,
        52.79998779296875,
        52.82000732421875,
        52.8399658203125,
        52.8599853515625,
        52.8800048828125,
        52.89996337890625,
        52.91998291015625,
        52.94000244140625,
        52.9599609375,
        52.97998046875,
        53.0,
        53.01995849609375,
        53.03997802734375,
        53.05999755859375,
        53.0799560546875,
        53.0999755859375,
        53.1199951171875,
        53.13995361328125,
        53.15997314453125,
        53.17999267578125,
        53.199951171875,
        53.219970703125,
        53.239990234375,
        53.260009765625,
        53.27996826171875,
        53.29998779296875,
        53.32000732421875,
        53.3399658203125,
        53.3599853515625,
        53.3800048828125,
        53.39996337890625,
        53.41998291015625,
        53.44000244140625,
        53.4599609375,
        53.47998046875,
        53.5,
        53.51995849609375,
        53.53997802734375,
        53.55999755859375,
        53.5799560546875,
        53.5999755859375,
        53.6199951171875,
        53.63995361328125,
        53.65997314453125,
        53.67999267578125,
        53.699951171875,
        53.719970703125,
        53.739990234375,
        53.760009765625,
        53.77996826171875,
        53.79998779296875,
        53.82000732421875,
        53.8399658203125,
        53.8599853515625,
        53.8800048828125,
        53.89996337890625,
        53.91998291015625,
        53.94000244140625,
        53.9599609375,
        53.97998046875,
        54.0,
        54.01995849609375,
        54.03997802734375,
        54.05999755859375,
        54.0799560546875,
        54.0999755859375,
        54.1199951171875,
        54.13995361328125,
        54.15997314453125,
        54.17999267578125,
        54.199951171875,
        54.219970703125,
        54.239990234375,
        54.260009765625,
        54.27996826171875,
        54.29998779296875,
        54.32000732421875,
        54.3399658203125,
        54.3599853515625,
        54.3800048828125,
        54.39996337890625,
        54.41998291015625,
        54.44000244140625,
        54.4599609375,
        54.47998046875,
        54.5,
        54.51995849609375,
        54.53997802734375,
        54.55999755859375,
        54.5799560546875,
        54.5999755859375,
        54.6199951171875,
        54.63995361328125,
        54.65997314453125,
        54.67999267578125,
        54.699951171875,
        54.719970703125,
        54.739990234375,
        54.760009765625,
        54.77996826171875,
        54.79998779296875,
        54.82000732421875,
        54.8399658203125,
        54.8599853515625,
        54.8800048828125,
        54.89996337890625,
        54.91998291015625,
        54.94000244140625,
        54.9599609375,
        54.97998046875,
        55.0,
        55.01995849609375,
        55.03997802734375,
        55.05999755859375,
        55.0799560546875,
        55.0999755859375,
        55.1199951171875,
        55.13995361328125,
        55.15997314453125,
        55.17999267578125,
        55.199951171875,
        55.219970703125,
        55.239990234375,
        55.260009765625,
        55.27996826171875,
        55.29998779296875,
        55.32000732421875,
        55.3399658203125,
        55.3599853515625,
        55.3800048828125,
        55.39996337890625,
        55.41998291015625,
        55.44000244140625,
        55.4599609375,
        55.47998046875,
        55.5,
        55.51995849609375,
        55.53997802734375,
        55.55999755859375,
        55.5799560546875,
        55.5999755859375,
        55.6199951171875,
        55.63995361328125,
        55.65997314453125,
        55.67999267578125,
        55.699951171875,
        55.719970703125,
        55.739990234375,
        55.760009765625,
        55.77996826171875,
        55.79998779296875,
        55.82000732421875,
        55.8399658203125,
        55.8599853515625,
        55.8800048828125,
        55.89996337890625,
        55.91998291015625,
        55.94000244140625,
        55.9599609375,
        55.97998046875,
        56.0,
        56.01995849609375,
        56.03997802734375,
        56.05999755859375,
        56.0799560546875,
        56.0999755859375,
        56.1199951171875,
        56.13995361328125,
        56.15997314453125,
        56.17999267578125,
        56.199951171875,
        56.219970703125,
        56.239990234375,
        56.260009765625,
        56.27996826171875,
        56.29998779296875,
        56.32000732421875,
        56.3399658203125,
        56.3599853515625,
        56.3800048828125,
        56.39996337890625,
        56.41998291015625,
        56.44000244140625,
        56.4599609375,
        56.47998046875,
        56.5,
        56.51995849609375,
        56.53997802734375,
        56.55999755859375,
        56.5799560546875,
        56.5999755859375,
        56.6199951171875,
        56.63995361328125,
        56.65997314453125,
        56.67999267578125,
        56.699951171875,
        56.719970703125,
        56.739990234375,
        56.760009765625,
        56.77996826171875,
        56.79998779296875,
        56.82000732421875,
        56.8399658203125,
        56.8599853515625,
        56.8800048828125,
        56.89996337890625,
        56.91998291015625,
        56.94000244140625,
        56.9599609375,
        56.97998046875,
        57.0,
        57.01995849609375,
        57.03997802734375,
        57.05999755859375,
        57.0799560546875,
        57.0999755859375,
        57.1199951171875,
        57.13995361328125,
        57.15997314453125,
        57.17999267578125,
        57.199951171875,
        57.219970703125,
        57.239990234375,
        57.260009765625,
        57.27996826171875,
        57.29998779296875,
        57.32000732421875,
        57.3399658203125,
        57.3599853515625,
        57.3800048828125,
        57.39996337890625,
        57.41998291015625,
        57.44000244140625,
        57.4599609375,
        57.47998046875,
        57.5,
        57.51995849609375,
        57.53997802734375,
        57.55999755859375,
        57.5799560546875,
        57.5999755859375,
        57.6199951171875,
        57.63995361328125,
        57.65997314453125,
        57.67999267578125,
        57.699951171875,
        57.719970703125,
        57.739990234375,
        57.760009765625,
        57.77996826171875,
        57.79998779296875,
        57.82000732421875,
        57.8399658203125,
        57.8599853515625,
        57.8800048828125,
        57.89996337890625,
        57.91998291015625,
        57.94000244140625,
        57.9599609375,
        57.97998046875,
        58.0,
        58.01995849609375,
        58.03997802734375,
        58.05999755859375,
        58.0799560546875,
        58.0999755859375,
        58.1199951171875,
        58.13995361328125,
        58.15997314453125,
        58.17999267578125,
        58.199951171875,
        58.219970703125,
        58.239990234375,
        58.260009765625,
        58.27996826171875,
        58.29998779296875,
        58.32000732421875,
        58.3399658203125,
        58.3599853515625,
        58.3800048828125,
        58.39996337890625,
        58.41998291015625,
        58.44000244140625,
        58.4599609375,
        58.47998046875,
        58.5,
        58.51995849609375,
        58.53997802734375,
        58.55999755859375,
        58.5799560546875,
        58.5999755859375,
        58.6199951171875,
        58.63995361328125,
        58.65997314453125,
        58.67999267578125,
        58.699951171875,
        58.719970703125,
        58.739990234375,
        58.760009765625,
        58.77996826171875,
        58.79998779296875,
        58.82000732421875,
        58.8399658203125,
        58.8599853515625,
        58.8800048828125,
        58.89996337890625,
        58.91998291015625,
        58.94000244140625,
        58.9599609375,
        58.97998046875,
        59.0,
        59.01995849609375,
        59.03997802734375,
        59.05999755859375,
        59.0799560546875,
        59.0999755859375,
        59.1199951171875,
        59.13995361328125,
        59.15997314453125,
        59.17999267578125,
        59.199951171875,
        59.219970703125,
        59.239990234375,
        59.260009765625,
        59.27996826171875,
        59.29998779296875,
        59.32000732421875,
        59.3399658203125,
        59.3599853515625,
        59.3800048828125,
        59.39996337890625,
        59.41998291015625,
        59.44000244140625,
        59.4599609375,
        59.47998046875,
        59.5,
        59.51995849609375,
        59.53997802734375,
        59.55999755859375,
        59.5799560546875,
        59.5999755859375,
        59.6199951171875,
        59.63995361328125,
        59.65997314453125,
        59.67999267578125,
        59.699951171875,
        59.719970703125,
        59.739990234375,
        59.760009765625,
        59.77996826171875,
        59.79998779296875,
        59.82000732421875,
        59.8399658203125,
        59.8599853515625,
        59.8800048828125,
        59.89996337890625,
        59.91998291015625,
        59.94000244140625,
        59.9599609375,
        59.97998046875
    ],
    "rightHandPositions": [
        "(-0.330463, 1.187715, -0.060981)",
        "(-0.330464, 1.187513, -0.060697)",
        "(-0.330428, 1.187238, -0.060388)",
        "(-0.330428, 1.187238, -0.060388)",
        "(-0.330405, 1.186871, -0.059957)",
        "(-0.330560, 1.186615, -0.059289)",
        "(-0.330671, 1.186468, -0.058883)",
        "(-0.330694, 1.186274, -0.058556)",
        "(-0.330694, 1.186274, -0.058556)",
        "(-0.330626, 1.186188, -0.058510)",
        "(-0.330575, 1.185985, -0.057997)",
        "(-0.330727, 1.186144, -0.057495)",
        "(-0.330899, 1.186358, -0.056927)",
        "(-0.330899, 1.186358, -0.056927)",
        "(-0.330925, 1.186633, -0.056434)",
        "(-0.330698, 1.187221, -0.056039)",
        "(-0.330432, 1.187650, -0.055856)",
        "(-0.330277, 1.187908, -0.055467)",
        "(-0.330277, 1.187908, -0.055467)",
        "(-0.330639, 1.188395, -0.054523)",
        "(-0.331618, 1.188994, -0.052863)",
        "(-0.331415, 1.189107, -0.053116)",
        "(-0.330691, 1.189497, -0.054065)",
        "(-0.330691, 1.189497, -0.054065)",
        "(-0.330750, 1.190580, -0.054653)",
        "(-0.331403, 1.191527, -0.053889)",
        "(-0.330681, 1.191594, -0.053928)",
        "(-0.329526, 1.191990, -0.054630)",
        "(-0.329526, 1.191990, -0.054630)",
        "(-0.328186, 1.192337, -0.055502)",
        "(-0.326105, 1.191730, -0.055780)",
        "(-0.325071, 1.191413, -0.055796)",
        "(-0.324200, 1.191445, -0.056065)",
        "(-0.324200, 1.191445, -0.056065)",
        "(-0.323326, 1.191465, -0.056313)",
        "(-0.322321, 1.191184, -0.056202)",
        "(-0.321680, 1.190734, -0.056111)",
        "(-0.321206, 1.190497, -0.056094)",
        "(-0.321206, 1.190497, -0.056094)",
        "(-0.320701, 1.190161, -0.056143)",
        "(-0.319834, 1.189090, -0.055911)",
        "(-0.319523, 1.188356, -0.055768)",
        "(-0.319340, 1.187601, -0.055663)",
        "(-0.319340, 1.187601, -0.055663)",
        "(-0.319261, 1.186747, -0.055454)",
        "(-0.319406, 1.185912, -0.055160)",
        "(-0.319560, 1.185380, -0.054930)",
        "(-0.319601, 1.185243, -0.054811)",
        "(-0.319601, 1.185243, -0.054811)",
        "(-0.319592, 1.184920, -0.054540)",
        "(-0.319335, 1.184625, -0.053892)",
        "(-0.318958, 1.184496, -0.053452)",
        "(-0.318479, 1.184530, -0.052952)",
        "(-0.318479, 1.184530, -0.052952)",
        "(-0.318116, 1.184906, -0.052519)",
        "(-0.317588, 1.185806, -0.051595)",
        "(-0.317013, 1.186594, -0.050853)",
        "(-0.316275, 1.187635, -0.049977)",
        "(-0.316275, 1.187635, -0.049977)",
        "(-0.315326, 1.188989, -0.048995)",
        "(-0.313567, 1.191736, -0.047489)",
        "(-0.312027, 1.193718, -0.046365)",
        "(-0.310185, 1.195745, -0.045184)",
        "(-0.310185, 1.195745, -0.045184)",
        "(-0.308120, 1.197758, -0.043963)",
        "(-0.304995, 1.200768, -0.041996)",
        "(-0.302956, 1.202530, -0.040538)",
        "(-0.301037, 1.204163, -0.039009)",
        "(-0.301037, 1.204163, -0.039009)",
        "(-0.299370, 1.205963, -0.037593)",
        "(-0.297229, 1.208707, -0.035644)",
        "(-0.296065, 1.210332, -0.034404)",
        "(-0.295198, 1.211855, -0.033272)",
        "(-0.295198, 1.211855, -0.033272)",
        "(-0.294656, 1.213351, -0.032340)",
        "(-0.294133, 1.215223, -0.031130)",
        "(-0.293948, 1.216291, -0.030519)",
        "(-0.293827, 1.217159, -0.030096)",
        "(-0.293827, 1.217159, -0.030096)",
        "(-0.293766, 1.217877, -0.029751)",
        "(-0.293661, 1.218730, -0.029569)",
        "(-0.293589, 1.219291, -0.029704)",
        "(-0.293243, 1.219591, -0.029864)",
        "(-0.293243, 1.219591, -0.029864)",
        "(-0.292773, 1.219813, -0.030165)",
        "(-0.291963, 1.220676, -0.030863)",
        "(-0.291109, 1.221540, -0.031454)",
        "(-0.290056, 1.222901, -0.032153)",
        "(-0.290056, 1.222901, -0.032153)",
        "(-0.288188, 1.225754, -0.033191)",
        "(-0.286896, 1.228281, -0.033891)",
        "(-0.285328, 1.230798, -0.034286)",
        "(-0.283496, 1.233567, -0.034601)",
        "(-0.283496, 1.233567, -0.034601)",
        "(-0.281535, 1.236427, -0.034907)",
        "(-0.278496, 1.241393, -0.035261)",
        "(-0.276383, 1.245376, -0.035554)",
        "(-0.274361, 1.249957, -0.035847)",
        "(-0.274361, 1.249957, -0.035847)",
        "(-0.272539, 1.255245, -0.036127)",
        "(-0.270215, 1.264471, -0.036497)",
        "(-0.268799, 1.271169, -0.036696)",
        "(-0.267280, 1.278090, -0.036778)",
        "(-0.267280, 1.278090, -0.036778)",
        "(-0.265488, 1.284947, -0.036846)",
        "(-0.263627, 1.295858, -0.037043)",
        "(-0.262566, 1.303406, -0.037207)",
        "(-0.261300, 1.310906, -0.037224)",
        "(-0.261300, 1.310906, -0.037224)",
        "(-0.259896, 1.318352, -0.037252)",
        "(-0.258527, 1.329971, -0.037577)",
        "(-0.257840, 1.337739, -0.038013)",
        "(-0.257202, 1.345456, -0.038531)",
        "(-0.257202, 1.345456, -0.038531)",
        "(-0.256486, 1.352938, -0.039152)",
        "(-0.255965, 1.364137, -0.040219)",
        "(-0.256082, 1.371766, -0.041308)",
        "(-0.256196, 1.379089, -0.042380)",
        "(-0.256196, 1.379089, -0.042380)",
        "(-0.256167, 1.386074, -0.043577)",
        "(-0.255868, 1.396230, -0.046075)",
        "(-0.255664, 1.402913, -0.048278)",
        "(-0.255505, 1.409483, -0.050915)",
        "(-0.255505, 1.409483, -0.050915)",
        "(-0.255327, 1.415704, -0.053686)",
        "(-0.255192, 1.424473, -0.058189)",
        "(-0.255158, 1.429964, -0.061509)",
        "(-0.255010, 1.434962, -0.065117)",
        "(-0.255010, 1.434962, -0.065117)",
        "(-0.254805, 1.439535, -0.068895)",
        "(-0.254622, 1.445752, -0.075223)",
        "(-0.254551, 1.449470, -0.079846)",
        "(-0.254298, 1.452900, -0.084881)",
        "(-0.254298, 1.452900, -0.084881)",
        "(-0.254156, 1.456023, -0.090413)",
        "(-0.253759, 1.459933, -0.099251)",
        "(-0.253420, 1.461848, -0.105413)",
        "(-0.253112, 1.463242, -0.111827)",
        "(-0.253112, 1.463242, -0.111827)",
        "(-0.252812, 1.464049, -0.118426)",
        "(-0.252374, 1.464029, -0.128556)",
        "(-0.252149, 1.463297, -0.135407)",
        "(-0.251869, 1.461909, -0.142271)",
        "(-0.251869, 1.461909, -0.142271)",
        "(-0.251596, 1.459867, -0.149107)",
        "(-0.251436, 1.455654, -0.159247)",
        "(-0.251502, 1.452136, -0.165734)",
        "(-0.251667, 1.447757, -0.171827)",
        "(-0.251667, 1.447757, -0.171827)",
        "(-0.251732, 1.442727, -0.177576)",
        "(-0.251979, 1.433891, -0.185238)",
        "(-0.252283, 1.427076, -0.189664)",
        "(-0.252459, 1.419482, -0.193473)",
        "(-0.252459, 1.419482, -0.193473)",
        "(-0.252568, 1.410995, -0.196904)",
        "(-0.252935, 1.397780, -0.201652)",
        "(-0.254067, 1.388723, -0.203885)",
        "(-0.254772, 1.379113, -0.205410)",
        "(-0.254772, 1.379113, -0.205410)",
        "(-0.255063, 1.369095, -0.206486)",
        "(-0.256154, 1.354372, -0.207906)",
        "(-0.256686, 1.344596, -0.208994)",
        "(-0.257192, 1.334843, -0.209789)",
        "(-0.257192, 1.334843, -0.209789)",
        "(-0.257599, 1.325161, -0.210211)",
        "(-0.258266, 1.310869, -0.209935)",
        "(-0.258337, 1.301982, -0.209410)",
        "(-0.258571, 1.293631, -0.208426)",
        "(-0.258571, 1.293631, -0.208426)",
        "(-0.258844, 1.285216, -0.206869)",
        "(-0.259391, 1.273005, -0.203634)",
        "(-0.259769, 1.265200, -0.201079)",
        "(-0.260229, 1.257822, -0.198051)",
        "(-0.260229, 1.257822, -0.198051)",
        "(-0.260737, 1.250945, -0.194398)",
        "(-0.261552, 1.241374, -0.187944)",
        "(-0.262228, 1.235429, -0.183071)",
        "(-0.262735, 1.229942, -0.178114)",
        "(-0.262735, 1.229942, -0.178114)",
        "(-0.263268, 1.224860, -0.172938)",
        "(-0.264402, 1.217893, -0.164154)",
        "(-0.265393, 1.213813, -0.157432)",
        "(-0.266441, 1.210305, -0.150324)",
        "(-0.266441, 1.210305, -0.150324)",
        "(-0.267356, 1.207468, -0.143126)",
        "(-0.268888, 1.204760, -0.132098)",
        "(-0.270010, 1.203817, -0.124296)",
        "(-0.271281, 1.203597, -0.116296)",
        "(-0.271281, 1.203597, -0.116296)",
        "(-0.272391, 1.203857, -0.108299)",
        "(-0.274052, 1.204938, -0.096273)",
        "(-0.275041, 1.205882, -0.088420)",
        "(-0.275851, 1.207049, -0.081045)",
        "(-0.275851, 1.207049, -0.081045)",
        "(-0.276674, 1.208499, -0.074209)",
        "(-0.277825, 1.210777, -0.064885)",
        "(-0.278411, 1.212234, -0.059336)",
        "(-0.278694, 1.213719, -0.054496)",
        "(-0.278694, 1.213719, -0.054496)",
        "(-0.278925, 1.215433, -0.050316)",
        "(-0.279189, 1.218238, -0.045148)",
        "(-0.279360, 1.220325, -0.042223)",
        "(-0.279445, 1.222595, -0.039672)",
        "(-0.279445, 1.222595, -0.039672)",
        "(-0.279407, 1.225102, -0.037545)",
        "(-0.279007, 1.229186, -0.035081)",
        "(-0.278591, 1.232009, -0.033840)",
        "(-0.278039, 1.234967, -0.032947)",
        "(-0.278039, 1.234967, -0.032947)",
        "(-0.277387, 1.238063, -0.032414)",
        "(-0.276419, 1.242601, -0.032053)",
        "(-0.275731, 1.245328, -0.031990)",
        "(-0.275046, 1.247689, -0.032005)",
        "(-0.275046, 1.247689, -0.032005)",
        "(-0.274483, 1.249699, -0.032059)",
        "(-0.273825, 1.252225, -0.032163)",
        "(-0.273493, 1.253781, -0.032255)",
        "(-0.273153, 1.255299, -0.032371)",
        "(-0.273153, 1.255299, -0.032371)",
        "(-0.272723, 1.256859, -0.032559)",
        "(-0.271716, 1.259314, -0.032950)",
        "(-0.271027, 1.261277, -0.033191)",
        "(-0.270446, 1.263451, -0.033241)",
        "(-0.270446, 1.263451, -0.033241)",
        "(-0.269505, 1.266607, -0.033312)",
        "(-0.268900, 1.268692, -0.033288)",
        "(-0.268298, 1.270635, -0.033231)",
        "(-0.267768, 1.272400, -0.033185)",
        "(-0.267768, 1.272400, -0.033185)",
        "(-0.267263, 1.273972, -0.033197)",
        "(-0.266624, 1.276261, -0.033327)",
        "(-0.266115, 1.277665, -0.033357)",
        "(-0.265640, 1.279243, -0.033425)",
        "(-0.265640, 1.279243, -0.033425)",
        "(-0.265155, 1.281042, -0.033508)",
        "(-0.264555, 1.284271, -0.033577)",
        "(-0.264073, 1.286645, -0.033625)",
        "(-0.263607, 1.289190, -0.033742)",
        "(-0.263607, 1.289190, -0.033742)",
        "(-0.262974, 1.291682, -0.033860)",
        "(-0.262033, 1.295189, -0.034042)",
        "(-0.261469, 1.297472, -0.034243)",
        "(-0.260944, 1.299622, -0.034407)",
        "(-0.260944, 1.299622, -0.034407)",
        "(-0.260460, 1.301563, -0.034581)",
        "(-0.259787, 1.304039, -0.034822)",
        "(-0.259429, 1.305508, -0.034978)",
        "(-0.259031, 1.306868, -0.035059)",
        "(-0.259031, 1.306868, -0.035059)",
        "(-0.258679, 1.308220, -0.035095)",
        "(-0.258490, 1.310389, -0.035093)",
        "(-0.258480, 1.311859, -0.034931)",
        "(-0.258486, 1.313326, -0.034751)",
        "(-0.258486, 1.313326, -0.034751)",
        "(-0.258507, 1.314786, -0.034537)",
        "(-0.258582, 1.316866, -0.034128)",
        "(-0.258542, 1.318088, -0.033809)",
        "(-0.258528, 1.319264, -0.033540)",
        "(-0.258528, 1.319264, -0.033540)",
        "(-0.258533, 1.320362, -0.033271)",
        "(-0.258369, 1.321701, -0.032935)",
        "(-0.258230, 1.322439, -0.032739)",
        "(-0.258132, 1.322925, -0.032555)",
        "(-0.258132, 1.322925, -0.032555)",
        "(-0.258074, 1.323434, -0.032321)",
        "(-0.258074, 1.324169, -0.031924)",
        "(-0.258073, 1.324415, -0.031648)",
        "(-0.258056, 1.324678, -0.031344)",
        "(-0.258056, 1.324678, -0.031344)",
        "(-0.258031, 1.324863, -0.031013)",
        "(-0.258028, 1.325162, -0.030463)",
        "(-0.257956, 1.325352, -0.030023)",
        "(-0.257953, 1.325604, -0.029730)",
        "(-0.257953, 1.325604, -0.029730)",
        "(-0.257915, 1.325919, -0.029263)",
        "(-0.257894, 1.326348, -0.028750)",
        "(-0.257851, 1.326649, -0.028402)",
        "(-0.257878, 1.326967, -0.028076)",
        "(-0.257878, 1.326967, -0.028076)",
        "(-0.257880, 1.327248, -0.027726)",
        "(-0.257811, 1.327486, -0.027373)",
        "(-0.257715, 1.327567, -0.027164)",
        "(-0.257703, 1.327683, -0.026985)",
        "(-0.257703, 1.327683, -0.026985)",
        "(-0.257700, 1.327826, -0.026786)",
        "(-0.257687, 1.328025, -0.026510)",
        "(-0.257656, 1.328142, -0.026268)",
        "(-0.257646, 1.328236, -0.025992)",
        "(-0.257646, 1.328236, -0.025992)",
        "(-0.257633, 1.328341, -0.025759)",
        "(-0.257623, 1.328526, -0.025425)",
        "(-0.257552, 1.328579, -0.025155)",
        "(-0.257506, 1.328615, -0.025001)",
        "(-0.257480, 1.328650, -0.024923)",
        "(-0.257401, 1.328660, -0.024816)",
        "(-0.257357, 1.328678, -0.024725)",
        "(-0.257327, 1.328702, -0.024633)",
        "(-0.257327, 1.328724, -0.024553)",
        "(-0.257327, 1.328724, -0.024553)",
        "(-0.257309, 1.328722, -0.024478)",
        "(-0.257122, 1.328600, -0.024356)",
        "(-0.257057, 1.328552, -0.024284)",
        "(-0.256968, 1.328483, -0.024255)",
        "(-0.256968, 1.328483, -0.024255)",
        "(-0.256840, 1.328386, -0.024204)",
        "(-0.256780, 1.328323, -0.024157)",
        "(-0.256748, 1.328266, -0.024153)",
        "(-0.256624, 1.328135, -0.024153)",
        "(-0.256624, 1.328135, -0.024153)",
        "(-0.256413, 1.327955, -0.024173)",
        "(-0.256132, 1.327692, -0.024253)",
        "(-0.256031, 1.327545, -0.024302)",
        "(-0.256009, 1.327453, -0.024360)",
        "(-0.256009, 1.327453, -0.024360)",
        "(-0.255971, 1.327358, -0.024410)",
        "(-0.255806, 1.327146, -0.024401)",
        "(-0.255733, 1.327098, -0.024378)",
        "(-0.255619, 1.327075, -0.024343)",
        "(-0.255619, 1.327075, -0.024343)",
        "(-0.255514, 1.327134, -0.024335)",
        "(-0.255474, 1.327388, -0.024276)",
        "(-0.255473, 1.327591, -0.024263)",
        "(-0.255480, 1.327834, -0.024304)",
        "(-0.255480, 1.327834, -0.024304)",
        "(-0.255480, 1.327936, -0.024308)",
        "(-0.255503, 1.328094, -0.024337)",
        "(-0.255486, 1.328131, -0.024306)",
        "(-0.255497, 1.328189, -0.024295)",
        "(-0.255497, 1.328189, -0.024295)",
        "(-0.255519, 1.328269, -0.024330)",
        "(-0.255615, 1.328571, -0.024409)",
        "(-0.255611, 1.328858, -0.024448)",
        "(-0.255562, 1.329579, -0.024652)",
        "(-0.255562, 1.329579, -0.024652)",
        "(-0.255358, 1.330831, -0.025302)",
        "(-0.254796, 1.333881, -0.026990)",
        "(-0.254330, 1.337010, -0.028865)",
        "(-0.253828, 1.341462, -0.031801)",
        "(-0.253828, 1.341462, -0.031801)",
        "(-0.253068, 1.347119, -0.035965)",
        "(-0.251817, 1.357375, -0.044459)",
        "(-0.250782, 1.364562, -0.051224)",
        "(-0.249670, 1.371638, -0.058678)",
        "(-0.249670, 1.371638, -0.058678)",
        "(-0.248533, 1.378309, -0.066665)",
        "(-0.247124, 1.386989, -0.078881)",
        "(-0.246454, 1.391707, -0.086747)",
        "(-0.245890, 1.395445, -0.094218)",
        "(-0.245890, 1.395445, -0.094218)",
        "(-0.245463, 1.398295, -0.101270)",
        "(-0.244995, 1.401032, -0.110924)",
        "(-0.244731, 1.402018, -0.116758)",
        "(-0.244551, 1.402533, -0.122267)",
        "(-0.244551, 1.402533, -0.122267)",
        "(-0.244359, 1.402596, -0.127428)",
        "(-0.243849, 1.402357, -0.134608)",
        "(-0.243420, 1.402057, -0.138541)",
        "(-0.243094, 1.401776, -0.141784)",
        "(-0.243094, 1.401776, -0.141784)",
        "(-0.242862, 1.401582, -0.144334)",
        "(-0.242580, 1.401265, -0.146885)",
        "(-0.242514, 1.401159, -0.147969)",
        "(-0.242449, 1.401073, -0.148656)",
        "(-0.242449, 1.401073, -0.148656)",
        "(-0.242588, 1.401068, -0.148805)",
        "(-0.242792, 1.401000, -0.149007)",
        "(-0.242832, 1.400897, -0.149077)",
        "(-0.242891, 1.400806, -0.149106)",
        "(-0.242967, 1.400705, -0.149119)",
        "(-0.243107, 1.400540, -0.149111)",
        "(-0.243254, 1.400256, -0.149156)",
        "(-0.243436, 1.400141, -0.149205)",
        "(-0.243479, 1.399564, -0.149426)",
        "(-0.243479, 1.399564, -0.149426)",
        "(-0.243403, 1.398997, -0.149731)",
        "(-0.243374, 1.398222, -0.150273)",
        "(-0.243280, 1.397500, -0.150608)",
        "(-0.243357, 1.397095, -0.150715)",
        "(-0.243357, 1.397095, -0.150715)",
        "(-0.243382, 1.396686, -0.150794)",
        "(-0.243334, 1.395998, -0.150857)",
        "(-0.243366, 1.395731, -0.150888)",
        "(-0.243405, 1.395446, -0.151004)",
        "(-0.243405, 1.395446, -0.151004)",
        "(-0.243307, 1.394735, -0.151649)",
        "(-0.243097, 1.394021, -0.152362)",
        "(-0.242801, 1.393132, -0.153157)",
        "(-0.242477, 1.391951, -0.154119)",
        "(-0.242477, 1.391951, -0.154119)",
        "(-0.242071, 1.390426, -0.155259)",
        "(-0.241419, 1.387481, -0.157134)",
        "(-0.240936, 1.385006, -0.158364)",
        "(-0.240562, 1.382098, -0.159589)",
        "(-0.240562, 1.382098, -0.159589)",
        "(-0.240049, 1.378608, -0.160649)",
        "(-0.239246, 1.372282, -0.161944)",
        "(-0.238697, 1.367234, -0.162742)",
        "(-0.237973, 1.361468, -0.163582)",
        "(-0.237973, 1.361468, -0.163582)",
        "(-0.237058, 1.355005, -0.164550)",
        "(-0.235807, 1.344049, -0.166061)",
        "(-0.235104, 1.335903, -0.166921)",
        "(-0.234684, 1.327105, -0.167602)",
        "(-0.234684, 1.327105, -0.167602)",
        "(-0.234479, 1.317618, -0.167994)",
        "(-0.234125, 1.302186, -0.167817)",
        "(-0.234212, 1.291488, -0.167454)",
        "(-0.234974, 1.281058, -0.167158)",
        "(-0.234974, 1.281058, -0.167158)",
        "(-0.235961, 1.270881, -0.166677)",
        "(-0.237651, 1.255832, -0.165429)",
        "(-0.239005, 1.246395, -0.164398)",
        "(-0.240330, 1.237420, -0.162996)",
        "(-0.240330, 1.237420, -0.162996)",
        "(-0.241746, 1.228852, -0.161152)",
        "(-0.244158, 1.216890, -0.157624)",
        "(-0.245992, 1.209726, -0.154869)",
        "(-0.247776, 1.203296, -0.151550)",
        "(-0.247776, 1.203296, -0.151550)",
        "(-0.249385, 1.197493, -0.147611)",
        "(-0.251554, 1.190122, -0.140504)",
        "(-0.253162, 1.186115, -0.135299)",
        "(-0.254945, 1.183156, -0.129457)",
        "(-0.254945, 1.183156, -0.129457)",
        "(-0.257663, 1.179903, -0.119756)",
        "(-0.259154, 1.178601, -0.113188)",
        "(-0.260082, 1.177944, -0.106735)",
        "(-0.260639, 1.177714, -0.100385)",
        "(-0.260639, 1.177714, -0.100385)",
        "(-0.261044, 1.178331, -0.094068)",
        "(-0.261410, 1.180241, -0.084834)",
        "(-0.261257, 1.182196, -0.079182)",
        "(-0.260858, 1.184462, -0.073809)",
        "(-0.260858, 1.184462, -0.073809)",
        "(-0.260407, 1.187264, -0.068645)",
        "(-0.259740, 1.192708, -0.061667)",
        "(-0.258829, 1.196837, -0.057347)",
        "(-0.257490, 1.201119, -0.053291)",
        "(-0.257490, 1.201119, -0.053291)",
        "(-0.256110, 1.206215, -0.049769)",
        "(-0.253963, 1.214946, -0.045267)",
        "(-0.252564, 1.221375, -0.042663)",
        "(-0.251211, 1.228491, -0.040482)",
        "(-0.251211, 1.228491, -0.040482)",
        "(-0.249663, 1.235923, -0.038451)",
        "(-0.247741, 1.248056, -0.036030)",
        "(-0.246629, 1.256575, -0.034725)",
        "(-0.245415, 1.265329, -0.033578)",
        "(-0.245415, 1.265329, -0.033578)",
        "(-0.243963, 1.274180, -0.032701)",
        "(-0.241880, 1.287848, -0.031932)",
        "(-0.240396, 1.297065, -0.031637)",
        "(-0.239318, 1.306651, -0.031675)",
        "(-0.239318, 1.306651, -0.031675)",
        "(-0.238407, 1.316412, -0.032097)",
        "(-0.236311, 1.330537, -0.032671)",
        "(-0.235380, 1.340010, -0.033449)",
        "(-0.235042, 1.349379, -0.034806)",
        "(-0.235042, 1.349379, -0.034806)",
        "(-0.234810, 1.358732, -0.036165)",
        "(-0.234242, 1.372434, -0.038722)",
        "(-0.233923, 1.381177, -0.040690)",
        "(-0.234096, 1.389725, -0.042979)",
        "(-0.234096, 1.389725, -0.042979)",
        "(-0.234255, 1.397713, -0.045504)",
        "(-0.234226, 1.408634, -0.049873)",
        "(-0.234394, 1.415385, -0.053340)",
        "(-0.234535, 1.421488, -0.057075)",
        "(-0.234535, 1.421488, -0.057075)",
        "(-0.234580, 1.426974, -0.061021)",
        "(-0.234815, 1.433931, -0.067464)",
        "(-0.234983, 1.437767, -0.071996)",
        "(-0.235244, 1.440957, -0.076783)",
        "(-0.235244, 1.440957, -0.076783)",
        "(-0.235430, 1.443615, -0.081681)",
        "(-0.235622, 1.446609, -0.089444)",
        "(-0.235628, 1.447969, -0.094868)",
        "(-0.235593, 1.448795, -0.100476)",
        "(-0.235593, 1.448795, -0.100476)",
        "(-0.235710, 1.449149, -0.109036)",
        "(-0.235775, 1.448751, -0.114834)",
        "(-0.235856, 1.447877, -0.120657)",
        "(-0.236045, 1.446415, -0.126465)",
        "(-0.236045, 1.446415, -0.126465)",
        "(-0.236274, 1.444338, -0.132139)",
        "(-0.236473, 1.440022, -0.140347)",
        "(-0.236456, 1.436419, -0.145636)",
        "(-0.236168, 1.432075, -0.150669)",
        "(-0.236168, 1.432075, -0.150669)",
        "(-0.235960, 1.427053, -0.155494)",
        "(-0.235834, 1.418370, -0.162254)",
        "(-0.235763, 1.411763, -0.166393)",
        "(-0.235623, 1.404583, -0.170297)",
        "(-0.235623, 1.404583, -0.170297)",
        "(-0.235518, 1.396925, -0.173996)",
        "(-0.235231, 1.384253, -0.178836)",
        "(-0.235218, 1.375249, -0.181577)",
        "(-0.235269, 1.365683, -0.183851)",
        "(-0.235269, 1.365683, -0.183851)",
        "(-0.235529, 1.355649, -0.185692)",
        "(-0.236086, 1.340215, -0.187769)",
        "(-0.236476, 1.329634, -0.188470)",
        "(-0.236961, 1.318935, -0.188880)",
        "(-0.236961, 1.318935, -0.188880)",
        "(-0.237462, 1.308190, -0.188946)",
        "(-0.238365, 1.292297, -0.188406)",
        "(-0.239539, 1.282019, -0.187597)",
        "(-0.240873, 1.271971, -0.186327)",
        "(-0.240873, 1.271971, -0.186327)",
        "(-0.241994, 1.262104, -0.184570)",
        "(-0.243582, 1.247721, -0.181125)",
        "(-0.244870, 1.238508, -0.178284)",
        "(-0.246043, 1.229632, -0.174907)",
        "(-0.246043, 1.229632, -0.174907)",
        "(-0.247220, 1.220979, -0.170984)",
        "(-0.249219, 1.209006, -0.163943)",
        "(-0.250774, 1.201991, -0.158778)",
        "(-0.252242, 1.195597, -0.153457)",
        "(-0.252242, 1.195597, -0.153457)",
        "(-0.253454, 1.189920, -0.148012)",
        "(-0.255111, 1.183113, -0.139135)",
        "(-0.256181, 1.179790, -0.132930)",
        "(-0.257035, 1.177373, -0.126560)",
        "(-0.257035, 1.177373, -0.126560)",
        "(-0.257612, 1.175783, -0.120077)",
        "(-0.258271, 1.175220, -0.110076)",
        "(-0.258678, 1.175751, -0.103105)",
        "(-0.258921, 1.176825, -0.095965)",
        "(-0.258921, 1.176825, -0.095965)",
        "(-0.258863, 1.178611, -0.088896)",
        "(-0.258689, 1.182412, -0.079327)",
        "(-0.258616, 1.185668, -0.072900)",
        "(-0.258269, 1.189602, -0.066810)",
        "(-0.258269, 1.189602, -0.066810)",
        "(-0.257560, 1.194107, -0.061153)",
        "(-0.255986, 1.201902, -0.053729)",
        "(-0.254665, 1.207728, -0.049461)",
        "(-0.253132, 1.213877, -0.045503)",
        "(-0.253132, 1.213877, -0.045503)",
        "(-0.251466, 1.220429, -0.041894)",
        "(-0.249261, 1.231148, -0.037333)",
        "(-0.247767, 1.238495, -0.034666)",
        "(-0.246185, 1.245902, -0.032380)",
        "(-0.246185, 1.245902, -0.032380)",
        "(-0.244778, 1.253465, -0.030454)",
        "(-0.243428, 1.265679, -0.028241)",
        "(-0.242795, 1.274505, -0.027386)",
        "(-0.241883, 1.283591, -0.026916)",
        "(-0.241883, 1.283591, -0.026916)",
        "(-0.240478, 1.292789, -0.026565)",
        "(-0.239079, 1.307509, -0.026915)",
        "(-0.238322, 1.317571, -0.027207)",
        "(-0.237659, 1.327889, -0.027824)",
        "(-0.237659, 1.327889, -0.027824)",
        "(-0.236872, 1.338296, -0.028699)",
        "(-0.236139, 1.353869, -0.030574)",
        "(-0.236033, 1.364119, -0.032283)",
        "(-0.235925, 1.374052, -0.034357)",
        "(-0.235925, 1.374052, -0.034357)",
        "(-0.235913, 1.383653, -0.036801)",
        "(-0.236190, 1.397332, -0.041336)",
        "(-0.236440, 1.405895, -0.044831)",
        "(-0.236702, 1.413885, -0.048644)",
        "(-0.236702, 1.413885, -0.048644)",
        "(-0.236706, 1.421153, -0.052791)",
        "(-0.236845, 1.430860, -0.059834)",
        "(-0.237344, 1.436898, -0.065408)",
        "(-0.237877, 1.442239, -0.071312)",
        "(-0.237877, 1.442239, -0.071312)",
        "(-0.238199, 1.446666, -0.077472)",
        "(-0.238459, 1.451881, -0.087591)",
        "(-0.238438, 1.454402, -0.094654)",
        "(-0.238345, 1.456253, -0.101830)",
        "(-0.238345, 1.456253, -0.101830)",
        "(-0.238093, 1.457096, -0.108993)",
        "(-0.237368, 1.456850, -0.119637)",
        "(-0.236735, 1.455634, -0.126637)",
        "(-0.236016, 1.453613, -0.133422)",
        "(-0.236016, 1.453613, -0.133422)",
        "(-0.235217, 1.450876, -0.140007)",
        "(-0.234014, 1.445076, -0.149275)",
        "(-0.233106, 1.440362, -0.155117)",
        "(-0.232098, 1.435008, -0.160525)",
        "(-0.232098, 1.435008, -0.160525)",
        "(-0.230934, 1.428763, -0.165427)",
        "(-0.229184, 1.417971, -0.172060)",
        "(-0.228119, 1.410131, -0.176187)",
        "(-0.227219, 1.401804, -0.180006)",
        "(-0.227219, 1.401804, -0.180006)",
        "(-0.226393, 1.392983, -0.183455)",
        "(-0.225179, 1.379016, -0.187632)",
        "(-0.224276, 1.369250, -0.189728)",
        "(-0.223593, 1.359464, -0.191551)",
        "(-0.223593, 1.359464, -0.191551)",
        "(-0.223435, 1.344717, -0.193022)",
        "(-0.223772, 1.334991, -0.193150)",
        "(-0.224677, 1.325521, -0.192467)",
        "(-0.225710, 1.316211, -0.191118)",
        "(-0.225710, 1.316211, -0.191118)",
        "(-0.226945, 1.307064, -0.189155)",
        "(-0.229199, 1.294091, -0.185265)",
        "(-0.230882, 1.285977, -0.182045)",
        "(-0.232228, 1.278289, -0.178547)",
        "(-0.232228, 1.278289, -0.178547)",
        "(-0.233223, 1.270863, -0.174032)",
        "(-0.234662, 1.260299, -0.165643)",
        "(-0.235599, 1.254058, -0.159146)",
        "(-0.236419, 1.248590, -0.152141)",
        "(-0.236419, 1.248590, -0.152141)",
        "(-0.237335, 1.244141, -0.145048)",
        "(-0.238311, 1.239005, -0.134633)",
        "(-0.238816, 1.236481, -0.127415)",
        "(-0.238816, 1.236481, -0.127415)",
        "(-0.239272, 1.234705, -0.119955)",
        "(-0.239851, 1.233745, -0.112544)",
        "(-0.240478, 1.233649, -0.102100)",
        "(-0.240627, 1.234076, -0.095355)",
        "(-0.240587, 1.235032, -0.088797)",
        "(-0.240587, 1.235032, -0.088797)",
        "(-0.240486, 1.236704, -0.082684)",
        "(-0.240321, 1.240289, -0.074239)",
        "(-0.240040, 1.243066, -0.068903)",
        "(-0.239449, 1.246089, -0.063939)",
        "(-0.239449, 1.246089, -0.063939)",
        "(-0.238810, 1.249631, -0.059476)",
        "(-0.238306, 1.256312, -0.053483)",
        "(-0.237813, 1.261250, -0.049950)",
        "(-0.237214, 1.266800, -0.046964)",
        "(-0.237214, 1.266800, -0.046964)",
        "(-0.236706, 1.272946, -0.044519)",
        "(-0.235865, 1.282807, -0.041320)",
        "(-0.235165, 1.289723, -0.039510)",
        "(-0.234430, 1.297064, -0.037949)",
        "(-0.234430, 1.297064, -0.037949)",
        "(-0.233903, 1.309117, -0.036046)",
        "(-0.233730, 1.317527, -0.034930)",
        "(-0.233547, 1.326151, -0.033890)",
        "(-0.233327, 1.334969, -0.032942)",
        "(-0.233327, 1.334969, -0.032942)",
        "(-0.233057, 1.344081, -0.032257)",
        "(-0.232516, 1.358294, -0.032015)",
        "(-0.232190, 1.367994, -0.032194)",
        "(-0.231861, 1.377773, -0.032858)",
        "(-0.231861, 1.377773, -0.032858)",
        "(-0.231561, 1.387612, -0.034175)",
        "(-0.231544, 1.402325, -0.037418)",
        "(-0.231546, 1.411674, -0.040339)",
        "(-0.231232, 1.420520, -0.043686)",
        "(-0.231232, 1.420520, -0.043686)",
        "(-0.230687, 1.428775, -0.047609)",
        "(-0.230002, 1.439987, -0.054412)",
        "(-0.229659, 1.446656, -0.059233)",
        "(-0.229294, 1.452412, -0.064408)",
        "(-0.229135, 1.454961, -0.067142)",
        "(-0.228835, 1.459795, -0.072798)",
        "(-0.228510, 1.463722, -0.078925)",
        "(-0.228296, 1.466801, -0.085294)",
        "(-0.227977, 1.468983, -0.091970)",
        "(-0.227977, 1.468983, -0.091970)",
        "(-0.227549, 1.470259, -0.098908)",
        "(-0.226658, 1.470508, -0.109524)",
        "(-0.226065, 1.469717, -0.116704)",
        "(-0.225526, 1.468170, -0.123940)",
        "(-0.225526, 1.468170, -0.123940)",
        "(-0.225173, 1.465856, -0.131164)",
        "(-0.224803, 1.460987, -0.141616)",
        "(-0.224451, 1.456853, -0.148363)",
        "(-0.224196, 1.452066, -0.154931)",
        "(-0.224196, 1.452066, -0.154931)",
        "(-0.224069, 1.446668, -0.161220)",
        "(-0.223998, 1.437073, -0.169616)",
        "(-0.224049, 1.430039, -0.174714)",
        "(-0.224225, 1.422386, -0.179219)",
        "(-0.224225, 1.422386, -0.179219)",
        "(-0.224632, 1.413772, -0.183405)",
        "(-0.225070, 1.400563, -0.188336)",
        "(-0.225443, 1.391469, -0.191289)",
        "(-0.225443, 1.391469, -0.191289)",
        "(-0.225858, 1.382004, -0.193970)",
        "(-0.226518, 1.372384, -0.196324)",
        "(-0.227530, 1.357496, -0.198527)",
        "(-0.227872, 1.347090, -0.199287)",
        "(-0.227651, 1.336243, -0.199957)",
        "(-0.227651, 1.336243, -0.199957)",
        "(-0.226862, 1.325055, -0.200453)",
        "(-0.225360, 1.308082, -0.199798)",
        "(-0.224499, 1.296918, -0.198067)",
        "(-0.223853, 1.286095, -0.195183)",
        "(-0.223853, 1.286095, -0.195183)",
        "(-0.223633, 1.276125, -0.191441)",
        "(-0.224164, 1.263062, -0.184563)",
        "(-0.224830, 1.255375, -0.178880)",
        "(-0.225719, 1.248528, -0.172190)",
        "(-0.225719, 1.248528, -0.172190)",
        "(-0.226672, 1.242480, -0.164788)",
        "(-0.228332, 1.235162, -0.152616)",
        "(-0.229653, 1.231480, -0.143905)",
        "(-0.231016, 1.228854, -0.134884)",
        "(-0.231016, 1.228854, -0.134884)",
        "(-0.232167, 1.227138, -0.125917)",
        "(-0.233715, 1.226590, -0.112562)",
        "(-0.234380, 1.227354, -0.103888)",
        "(-0.234916, 1.229069, -0.095470)",
        "(-0.234916, 1.229069, -0.095470)",
        "(-0.235185, 1.231613, -0.087447)",
        "(-0.235185, 1.236988, -0.076515)",
        "(-0.235003, 1.241524, -0.069906)",
        "(-0.234734, 1.246695, -0.063827)",
        "(-0.234734, 1.246695, -0.063827)",
        "(-0.234325, 1.252578, -0.058293)",
        "(-0.233343, 1.262561, -0.051063)",
        "(-0.232661, 1.270039, -0.046940)",
        "(-0.231774, 1.278011, -0.043303)",
        "(-0.231774, 1.278011, -0.043303)",
        "(-0.230565, 1.286376, -0.040291)",
        "(-0.228626, 1.299825, -0.036941)",
        "(-0.227806, 1.309539, -0.035427)",
        "(-0.226976, 1.319559, -0.034297)",
        "(-0.226976, 1.319559, -0.034297)",
        "(-0.225022, 1.334463, -0.032963)",
        "(-0.224046, 1.344568, -0.032746)",
        "(-0.223389, 1.354665, -0.032946)",
        "(-0.222469, 1.364579, -0.033360)",
        "(-0.222469, 1.364579, -0.033360)",
        "(-0.221404, 1.374405, -0.034419)",
        "(-0.221145, 1.389906, -0.037478)",
        "(-0.221234, 1.399823, -0.040020)",
        "(-0.221077, 1.409340, -0.043154)",
        "(-0.221077, 1.409340, -0.043154)",
        "(-0.220858, 1.418586, -0.047077)",
        "(-0.220834, 1.431676, -0.054248)",
        "(-0.220856, 1.439491, -0.059563)",
        "(-0.220835, 1.446642, -0.065563)",
        "(-0.220835, 1.446642, -0.065563)",
        "(-0.220887, 1.453110, -0.072160)",
        "(-0.220898, 1.461194, -0.082925)",
        "(-0.220697, 1.465354, -0.090329)",
        "(-0.220665, 1.468685, -0.097978)",
        "(-0.220665, 1.468685, -0.097978)",
        "(-0.220573, 1.471063, -0.105828)",
        "(-0.220242, 1.472697, -0.117566)",
        "(-0.219818, 1.472639, -0.125459)",
        "(-0.219552, 1.471760, -0.133332)",
        "(-0.219552, 1.471760, -0.133332)",
        "(-0.219296, 1.470150, -0.141067)",
        "(-0.218854, 1.466208, -0.152240)",
        "(-0.218854, 1.466208, -0.152240)",
        "(-0.218553, 1.462479, -0.159536)",
        "(-0.218131, 1.458174, -0.166024)",
        "(-0.217890, 1.453097, -0.172125)",
        "(-0.217471, 1.443892, -0.180496)",
        "(-0.217049, 1.436743, -0.185516)",
        "(-0.216654, 1.428741, -0.190118)",
        "(-0.216654, 1.428741, -0.190118)",
        "(-0.216230, 1.419933, -0.194196)",
        "(-0.215945, 1.405774, -0.199128)",
        "(-0.215889, 1.395956, -0.202003)",
        "(-0.215874, 1.385683, -0.204529)",
        "(-0.215874, 1.385683, -0.204529)",
        "(-0.215900, 1.375138, -0.206861)",
        "(-0.215495, 1.358876, -0.209518)",
        "(-0.215571, 1.348104, -0.210545)",
        "(-0.215950, 1.337528, -0.210975)",
        "(-0.215950, 1.337528, -0.210975)",
        "(-0.216352, 1.327033, -0.210799)",
        "(-0.216899, 1.311437, -0.209634)",
        "(-0.217357, 1.301525, -0.208283)",
        "(-0.217972, 1.291815, -0.206179)",
        "(-0.217972, 1.291815, -0.206179)",
        "(-0.218627, 1.282189, -0.203387)",
        "(-0.219738, 1.268511, -0.197941)",
        "(-0.220454, 1.259830, -0.193495)",
        "(-0.221191, 1.251535, -0.188382)",
        "(-0.221191, 1.251535, -0.188382)",
        "(-0.222127, 1.244220, -0.182789)",
        "(-0.223611, 1.235276, -0.173913)",
        "(-0.224571, 1.230379, -0.167448)",
        "(-0.225481, 1.226555, -0.160626)",
        "(-0.225481, 1.226555, -0.160626)",
        "(-0.226329, 1.223679, -0.153545)",
        "(-0.227478, 1.220832, -0.142077)",
        "(-0.227784, 1.219586, -0.134182)",
        "(-0.227312, 1.218548, -0.126509)",
        "(-0.227360, 1.218497, -0.122698)",
        "(-0.227610, 1.219178, -0.115203)",
        "(-0.227377, 1.220068, -0.107536)",
        "(-0.227009, 1.221648, -0.099983)",
        "(-0.226705, 1.224194, -0.092912)",
        "(-0.226705, 1.224194, -0.092912)",
        "(-0.226332, 1.227499, -0.086111)",
        "(-0.225713, 1.233958, -0.076343)",
        "(-0.225047, 1.239185, -0.070416)",
        "(-0.224343, 1.245194, -0.064982)",
        "(-0.224343, 1.245194, -0.064982)",
        "(-0.223594, 1.252175, -0.060011)",
        "(-0.222564, 1.263856, -0.053359)",
        "(-0.221903, 1.272403, -0.049527)",
        "(-0.221122, 1.281230, -0.046050)",
        "(-0.221122, 1.281230, -0.046050)",
        "(-0.220471, 1.290507, -0.043095)",
        "(-0.220487, 1.305384, -0.040222)",
        "(-0.220896, 1.315268, -0.038815)",
        "(-0.221947, 1.325287, -0.038221)",
        "(-0.221947, 1.325287, -0.038221)",
        "(-0.223827, 1.335541, -0.038805)",
        "(-0.228009, 1.351246, -0.042000)",
        "(-0.230627, 1.360958, -0.045077)",
        "(-0.232799, 1.369963, -0.048951)",
        "(-0.232799, 1.369963, -0.048951)",
        "(-0.234610, 1.378235, -0.053620)",
        "(-0.237335, 1.389547, -0.062092)",
        "(-0.238962, 1.396193, -0.068412)",
        "(-0.240248, 1.402090, -0.075138)",
        "(-0.240248, 1.402090, -0.075138)",
        "(-0.241083, 1.407240, -0.082396)",
        "(-0.241807, 1.413631, -0.093915)",
        "(-0.242171, 1.417087, -0.102003)",
        "(-0.242376, 1.419807, -0.110295)",
        "(-0.242376, 1.419807, -0.110295)",
        "(-0.242253, 1.421662, -0.118953)",
        "(-0.241630, 1.422819, -0.131390)",
        "(-0.240933, 1.422631, -0.139928)",
        "(-0.240400, 1.421695, -0.148360)",
        "(-0.240400, 1.421695, -0.148360)",
        "(-0.240210, 1.420004, -0.156650)",
        "(-0.240387, 1.415784, -0.168234)",
        "(-0.240374, 1.411979, -0.175275)",
        "(-0.240098, 1.407413, -0.181947)",
        "(-0.240098, 1.407413, -0.181947)",
        "(-0.239809, 1.402109, -0.188273)",
        "(-0.239600, 1.392756, -0.196914)",
        "(-0.239422, 1.385428, -0.201943)",
        "(-0.239080, 1.377337, -0.206429)",
        "(-0.239080, 1.377337, -0.206429)",
        "(-0.238877, 1.368656, -0.210272)",
        "(-0.239146, 1.354309, -0.214581)",
        "(-0.239722, 1.344084, -0.216763)",
        "(-0.240453, 1.333559, -0.218675)",
        "(-0.240453, 1.333559, -0.218675)",
        "(-0.241790, 1.317320, -0.220324)",
        "(-0.242642, 1.306048, -0.220478)",
        "(-0.243492, 1.294569, -0.219802)",
        "(-0.244537, 1.283163, -0.218514)",
        "(-0.244537, 1.283163, -0.218514)",
        "(-0.245653, 1.271982, -0.216855)",
        "(-0.247473, 1.256026, -0.213114)",
        "(-0.248558, 1.245895, -0.209786)",
        "(-0.249430, 1.236307, -0.205854)",
        "(-0.249430, 1.236307, -0.205854)",
        "(-0.250199, 1.227558, -0.201495)",
        "(-0.251188, 1.216053, -0.193699)",
        "(-0.251611, 1.209434, -0.187534)",
        "(-0.251786, 1.203720, -0.180499)",
        "(-0.251786, 1.203720, -0.180499)",
        "(-0.252020, 1.199290, -0.172685)",
        "(-0.251943, 1.195306, -0.159499)",
        "(-0.251571, 1.194155, -0.149555)",
        "(-0.251341, 1.194563, -0.138960)",
        "(-0.251341, 1.194563, -0.138960)",
        "(-0.251163, 1.196663, -0.128345)",
        "(-0.250978, 1.202527, -0.112883)",
        "(-0.250678, 1.207587, -0.102957)",
        "(-0.250512, 1.213562, -0.093493)",
        "(-0.250512, 1.213562, -0.093493)",
        "(-0.250290, 1.220234, -0.084813)",
        "(-0.249326, 1.230822, -0.073153)",
        "(-0.248451, 1.238471, -0.066419)",
        "(-0.247462, 1.246350, -0.060217)",
        "(-0.247462, 1.246350, -0.060217)",
        "(-0.246426, 1.254568, -0.054842)",
        "(-0.245721, 1.267748, -0.048271)",
        "(-0.245144, 1.276298, -0.044177)",
        "(-0.244481, 1.284830, -0.040674)",
        "(-0.244481, 1.284830, -0.040674)",
        "(-0.244138, 1.293712, -0.037878)",
        "(-0.243323, 1.307123, -0.034944)",
        "(-0.242602, 1.316107, -0.033739)",
        "(-0.242602, 1.316107, -0.033739)",
        "(-0.241883, 1.325282, -0.033336)",
        "(-0.241297, 1.334858, -0.033698)",
        "(-0.240329, 1.349167, -0.035321)",
        "(-0.239737, 1.358711, -0.037348)",
        "(-0.238969, 1.368073, -0.040068)",
        "(-0.238969, 1.368073, -0.040068)",
        "(-0.238332, 1.377258, -0.043558)",
        "(-0.237655, 1.390356, -0.050104)",
        "(-0.237161, 1.398435, -0.054977)",
        "(-0.236718, 1.405988, -0.060481)",
        "(-0.236718, 1.405988, -0.060481)",
        "(-0.236113, 1.416050, -0.069556)",
        "(-0.235711, 1.421694, -0.075965)",
        "(-0.235276, 1.426363, -0.082639)",
        "(-0.235276, 1.426363, -0.082639)",
        "(-0.234728, 1.429949, -0.089235)",
        "(-0.234097, 1.432776, -0.096199)",
        "(-0.233035, 1.435486, -0.107271)",
        "(-0.232264, 1.436325, -0.114897)",
        "(-0.231557, 1.436332, -0.122601)",
        "(-0.231557, 1.436332, -0.122601)",
        "(-0.230952, 1.435561, -0.130459)",
        "(-0.230046, 1.433129, -0.142314)",
        "(-0.229450, 1.430791, -0.150267)",
        "(-0.228823, 1.428010, -0.158033)",
        "(-0.228823, 1.428010, -0.158033)",
        "(-0.228304, 1.424798, -0.165544)",
        "(-0.227834, 1.419274, -0.176361)",
        "(-0.227758, 1.415086, -0.183322)",
        "(-0.227676, 1.410617, -0.189900)",
        "(-0.227676, 1.410617, -0.189900)",
        "(-0.227677, 1.405823, -0.195900)",
        "(-0.228143, 1.397771, -0.203727)",
        "(-0.228080, 1.391701, -0.208425)",
        "(-0.227728, 1.385218, -0.212596)",
        "(-0.227728, 1.385218, -0.212596)",
        "(-0.227413, 1.378337, -0.215913)",
        "(-0.227132, 1.367263, -0.219103)",
        "(-0.226881, 1.359477, -0.220228)",
        "(-0.226461, 1.351484, -0.220602)",
        "(-0.226461, 1.351484, -0.220602)",
        "(-0.226137, 1.343399, -0.220010)",
        "(-0.226215, 1.331113, -0.217067)",
        "(-0.226508, 1.322976, -0.213995)",
        "(-0.226989, 1.314951, -0.210064)",
        "(-0.226989, 1.314951, -0.210064)",
        "(-0.227998, 1.302844, -0.202589)",
        "(-0.228650, 1.294809, -0.197057)",
        "(-0.229285, 1.286878, -0.191030)",
        "(-0.229922, 1.279104, -0.184485)",
        "(-0.229922, 1.279104, -0.184485)",
        "(-0.231168, 1.268234, -0.173959)",
        "(-0.231936, 1.261581, -0.166576)",
        "(-0.232785, 1.255604, -0.158865)",
        "(-0.233679, 1.250355, -0.150765)",
        "(-0.233679, 1.250355, -0.150765)",
        "(-0.234529, 1.245992, -0.142631)",
        "(-0.235807, 1.241296, -0.130261)",
        "(-0.236555, 1.239324, -0.121861)",
        "(-0.237192, 1.238391, -0.113477)",
        "(-0.237192, 1.238391, -0.113477)",
        "(-0.237878, 1.238485, -0.105271)",
        "(-0.238702, 1.240456, -0.093625)",
        "(-0.238635, 1.242979, -0.086623)",
        "(-0.238113, 1.246050, -0.080109)",
        "(-0.238113, 1.246050, -0.080109)",
        "(-0.237411, 1.249925, -0.074074)",
        "(-0.236452, 1.257103, -0.065796)",
        "(-0.235871, 1.262356, -0.060781)",
        "(-0.234921, 1.267882, -0.056309)",
        "(-0.234921, 1.267882, -0.056309)",
        "(-0.233314, 1.273388, -0.051984)",
        "(-0.232592, 1.282847, -0.046265)",
        "(-0.231977, 1.289580, -0.043304)",
        "(-0.231080, 1.296547, -0.041252)",
        "(-0.231080, 1.296547, -0.041252)",
        "(-0.230486, 1.304070, -0.040269)",
        "(-0.229670, 1.316012, -0.040320)",
        "(-0.228872, 1.324129, -0.041374)",
        "(-0.227892, 1.332345, -0.043247)",
        "(-0.227892, 1.332345, -0.043247)",
        "(-0.227175, 1.340569, -0.045645)",
        "(-0.226259, 1.352571, -0.050538)",
        "(-0.225434, 1.360245, -0.054606)",
        "(-0.224537, 1.367603, -0.059182)",
        "(-0.224537, 1.367603, -0.059182)",
        "(-0.223695, 1.374826, -0.064577)",
        "(-0.222872, 1.384167, -0.072959)",
        "(-0.222505, 1.390097, -0.079221)",
        "(-0.222241, 1.395859, -0.086172)",
        "(-0.222241, 1.395859, -0.086172)",
        "(-0.222049, 1.401412, -0.093774)",
        "(-0.222051, 1.408722, -0.105800)",
        "(-0.222401, 1.413047, -0.114201)",
        "(-0.222401, 1.413047, -0.114201)",
        "(-0.223020, 1.416848, -0.122878)",
        "(-0.223846, 1.420055, -0.131796)",
        "(-0.225109, 1.423593, -0.145385)",
        "(-0.225948, 1.425045, -0.154554)",
        "(-0.226672, 1.425678, -0.163783)",
        "(-0.226672, 1.425678, -0.163783)",
        "(-0.227302, 1.425518, -0.173026)",
        "(-0.228265, 1.424114, -0.187136)",
        "(-0.228797, 1.422278, -0.196499)",
        "(-0.229106, 1.419765, -0.205706)",
        "(-0.229106, 1.419765, -0.205706)",
        "(-0.229240, 1.416583, -0.214750)",
        "(-0.229633, 1.410497, -0.227531)",
        "(-0.229597, 1.405364, -0.235175)",
        "(-0.228822, 1.398997, -0.241850)",
        "(-0.228822, 1.398997, -0.241850)",
        "(-0.227953, 1.391582, -0.247694)",
        "(-0.227321, 1.379351, -0.255244)",
        "(-0.227057, 1.370570, -0.259500)",
        "(-0.227164, 1.361431, -0.263088)",
        "(-0.227164, 1.361431, -0.263088)",
        "(-0.227132, 1.351851, -0.266096)",
        "(-0.227100, 1.336626, -0.269464)",
        "(-0.227416, 1.326258, -0.271170)",
        "(-0.227984, 1.315799, -0.272125)",
        "(-0.227984, 1.315799, -0.272125)",
        "(-0.228779, 1.299970, -0.272147)",
        "(-0.229352, 1.289372, -0.271264)",
        "(-0.229971, 1.279024, -0.269787)",
        "(-0.230411, 1.268971, -0.267537)",
        "(-0.230411, 1.268971, -0.267537)",
        "(-0.231529, 1.254611, -0.262172)",
        "(-0.232359, 1.245628, -0.257346)",
        "(-0.233203, 1.237210, -0.251546)",
        "(-0.233992, 1.229249, -0.244861)",
        "(-0.233992, 1.229249, -0.244861)",
        "(-0.234752, 1.221887, -0.237519)",
        "(-0.235914, 1.212666, -0.226075)",
        "(-0.236499, 1.207541, -0.218255)",
        "(-0.237198, 1.203272, -0.209872)",
        "(-0.237198, 1.203272, -0.209872)",
        "(-0.237947, 1.199758, -0.200576)",
        "(-0.238897, 1.195812, -0.185325)",
        "(-0.239462, 1.194185, -0.174549)",
        "(-0.239930, 1.193431, -0.163898)",
        "(-0.239930, 1.193431, -0.163898)",
        "(-0.239981, 1.193758, -0.153518)",
        "(-0.239639, 1.196093, -0.138497)",
        "(-0.239391, 1.198846, -0.128665)",
        "(-0.239391, 1.198846, -0.128665)",
        "(-0.239107, 1.202471, -0.118985)",
        "(-0.238713, 1.206934, -0.109650)",
        "(-0.237874, 1.214744, -0.096185)",
        "(-0.237437, 1.220747, -0.087597)",
        "(-0.236847, 1.227358, -0.079755)",
        "(-0.236847, 1.227358, -0.079755)",
        "(-0.235883, 1.234741, -0.072899)",
        "(-0.234348, 1.247054, -0.063884)",
        "(-0.233200, 1.255977, -0.058472)",
        "(-0.231984, 1.265415, -0.053763)",
        "(-0.231984, 1.265415, -0.053763)",
        "(-0.230889, 1.275331, -0.049769)",
        "(-0.229014, 1.290669, -0.045081)",
        "(-0.227666, 1.301665, -0.042932)",
        "(-0.226341, 1.312209, -0.041873)",
        "(-0.226341, 1.312209, -0.041873)",
        "(-0.225094, 1.322823, -0.041493)",
        "(-0.223435, 1.339072, -0.042312)",
        "(-0.222396, 1.349812, -0.043847)",
        "(-0.221544, 1.360199, -0.046157)",
        "(-0.221544, 1.360199, -0.046157)",
        "(-0.220937, 1.370123, -0.049211)",
        "(-0.220303, 1.383713, -0.055000)",
        "(-0.220016, 1.391867, -0.059553)",
        "(-0.220204, 1.399367, -0.064945)",
        "(-0.220204, 1.399367, -0.064945)",
        "(-0.220528, 1.406123, -0.071073)",
        "(-0.220459, 1.414266, -0.081107)",
        "(-0.220575, 1.418561, -0.088477)",
        "(-0.220957, 1.421940, -0.096306)",
        "(-0.220957, 1.421940, -0.096306)",
        "(-0.221263, 1.424304, -0.104392)",
        "(-0.221540, 1.426126, -0.117184)",
        "(-0.221566, 1.426367, -0.126170)",
        "(-0.221650, 1.425835, -0.135294)",
        "(-0.221650, 1.425835, -0.135294)",
        "(-0.221744, 1.424540, -0.144524)",
        "(-0.221995, 1.421082, -0.158361)",
        "(-0.222251, 1.417828, -0.167260)",
        "(-0.222329, 1.413728, -0.175652)",
        "(-0.222329, 1.413728, -0.175652)",
        "(-0.222653, 1.406048, -0.187386)",
        "(-0.223146, 1.400180, -0.194496)",
        "(-0.223725, 1.393637, -0.200995)",
        "(-0.224347, 1.386482, -0.206873)",
        "(-0.224347, 1.386482, -0.206873)",
        "(-0.225230, 1.378912, -0.212000)",
        "(-0.227208, 1.366780, -0.217696)",
        "(-0.228525, 1.358124, -0.220248)",
        "(-0.228525, 1.358124, -0.220248)",
        "(-0.229756, 1.349148, -0.221798)",
        "(-0.230850, 1.340024, -0.222769)",
        "(-0.231901, 1.325794, -0.222224)",
        "(-0.232719, 1.316318, -0.220547)",
        "(-0.233661, 1.306861, -0.217838)",
        "(-0.233661, 1.306861, -0.217838)",
        "(-0.235052, 1.292487, -0.211793)",
        "(-0.235754, 1.282845, -0.206674)",
        "(-0.236371, 1.273327, -0.200776)",
        "(-0.236682, 1.263933, -0.194397)",
        "(-0.236682, 1.263933, -0.194397)",
        "(-0.237145, 1.255088, -0.187541)",
        "(-0.237971, 1.243069, -0.176110)",
        "(-0.238391, 1.235957, -0.167582)",
        "(-0.238928, 1.229655, -0.158824)",
        "(-0.238928, 1.229655, -0.158824)",
        "(-0.240004, 1.222566, -0.144901)",
        "(-0.240812, 1.219486, -0.135363)",
        "(-0.241483, 1.217423, -0.126008)",
        "(-0.241955, 1.216811, -0.117006)",
        "(-0.241955, 1.216811, -0.117006)",
        "(-0.241965, 1.217354, -0.108373)",
        "(-0.241741, 1.220511, -0.096158)",
        "(-0.241638, 1.224030, -0.088385)",
        "(-0.241763, 1.228811, -0.081115)",
        "(-0.241763, 1.228811, -0.081115)",
        "(-0.242058, 1.234668, -0.074485)",
        "(-0.242186, 1.244704, -0.065737)",
        "(-0.241933, 1.251984, -0.060690)",
        "(-0.241595, 1.259860, -0.056362)",
        "(-0.241595, 1.259860, -0.056362)",
        "(-0.241095, 1.268217, -0.052643)",
        "(-0.240115, 1.281520, -0.047959)",
        "(-0.239569, 1.291031, -0.045827)",
        "(-0.238722, 1.300706, -0.044136)",
        "(-0.238722, 1.300706, -0.044136)",
        "(-0.237530, 1.311007, -0.042987)",
        "(-0.236009, 1.325761, -0.042734)",
        "(-0.235109, 1.335872, -0.043233)",
        "(-0.233844, 1.345969, -0.044402)",
        "(-0.233844, 1.345969, -0.044402)",
        "(-0.232610, 1.356057, -0.046596)",
        "(-0.230799, 1.371084, -0.052427)",
        "(-0.229255, 1.380518, -0.057877)",
        "(-0.227644, 1.389317, -0.064322)",
        "(-0.227644, 1.389317, -0.064322)",
        "(-0.225974, 1.397403, -0.071649)",
        "(-0.223600, 1.407999, -0.084008)",
        "(-0.222266, 1.413910, -0.092598)",
        "(-0.221215, 1.418807, -0.101333)",
        "(-0.221215, 1.418807, -0.101333)",
        "(-0.220315, 1.422710, -0.110199)",
        "(-0.219115, 1.426544, -0.123800)",
        "(-0.218565, 1.427829, -0.132932)",
        "(-0.218565, 1.427829, -0.132932)",
        "(-0.218143, 1.427948, -0.141829)",
        "(-0.217990, 1.426096, -0.154694)",
        "(-0.218165, 1.423764, -0.163039)",
        "(-0.218571, 1.420577, -0.171060)",
        "(-0.219085, 1.416454, -0.178671)",
        "(-0.219085, 1.416454, -0.178671)",
        "(-0.220186, 1.408453, -0.188839)",
        "(-0.220894, 1.402006, -0.194829)",
        "(-0.221577, 1.394867, -0.200101)",
        "(-0.222427, 1.387183, -0.204580)",
        "(-0.222427, 1.387183, -0.204580)",
        "(-0.223878, 1.374719, -0.209719)",
        "(-0.225496, 1.366130, -0.212242)",
        "(-0.227706, 1.357556, -0.214046)",
        "(-0.229543, 1.348755, -0.215288)",
        "(-0.230570, 1.344337, -0.215671)",
        "(-0.233323, 1.331023, -0.216999)",
        "(-0.234555, 1.321839, -0.217059)",
        "(-0.235079, 1.317131, -0.216446)",
        "(-0.236235, 1.307674, -0.215350)",
        "(-0.236235, 1.307674, -0.215350)",
        "(-0.237912, 1.293036, -0.212286)",
        "(-0.239069, 1.283141, -0.209286)",
        "(-0.240222, 1.273378, -0.205851)",
        "(-0.241273, 1.263636, -0.202075)",
        "(-0.241273, 1.263636, -0.202075)",
        "(-0.242261, 1.254093, -0.197923)",
        "(-0.243851, 1.240667, -0.190772)",
        "(-0.244858, 1.232161, -0.185178)",
        "(-0.246095, 1.224528, -0.178823)",
        "(-0.246095, 1.224528, -0.178823)",
        "(-0.247609, 1.218354, -0.172089)",
        "(-0.249819, 1.211300, -0.161244)",
        "(-0.251314, 1.208247, -0.153345)",
        "(-0.252828, 1.206113, -0.145073)",
        "(-0.252828, 1.206113, -0.145073)",
        "(-0.254437, 1.205153, -0.136390)",
        "(-0.256611, 1.205097, -0.123020)",
        "(-0.257565, 1.205573, -0.114157)",
        "(-0.258302, 1.206805, -0.105598)",
        "(-0.258302, 1.206805, -0.105598)",
        "(-0.259123, 1.210544, -0.094024)",
        "(-0.259313, 1.214123, -0.087091)",
        "(-0.259302, 1.218658, -0.080799)",
        "(-0.259174, 1.223842, -0.074842)",
        "(-0.259174, 1.223842, -0.074842)",
        "(-0.258860, 1.229843, -0.069548)",
        "(-0.258101, 1.240216, -0.062737)",
        "(-0.257455, 1.247896, -0.058859)",
        "(-0.256618, 1.255965, -0.055462)",
        "(-0.256618, 1.255965, -0.055462)",
        "(-0.255457, 1.264366, -0.052517)",
        "(-0.253481, 1.277916, -0.049018)",
        "(-0.252425, 1.288287, -0.047635)",
        "(-0.251540, 1.298592, -0.047120)",
        "(-0.251540, 1.298592, -0.047120)",
        "(-0.250361, 1.309344, -0.047295)",
        "(-0.247878, 1.326082, -0.048931)",
        "(-0.246457, 1.337481, -0.050924)",
        "(-0.246457, 1.337481, -0.050924)",
        "(-0.245171, 1.348780, -0.053526)",
        "(-0.243914, 1.359849, -0.056728)",
        "(-0.241854, 1.375554, -0.062820)",
        "(-0.240660, 1.385381, -0.067797)",
        "(-0.239812, 1.394517, -0.073268)",
        "(-0.239812, 1.394517, -0.073268)",
        "(-0.239234, 1.402901, -0.079377)",
        "(-0.238111, 1.413572, -0.089486)",
        "(-0.237287, 1.419496, -0.096777)",
        "(-0.236435, 1.424358, -0.104447)",
        "(-0.236435, 1.424358, -0.104447)",
        "(-0.235884, 1.428236, -0.112323)",
        "(-0.235373, 1.432239, -0.124453)",
        "(-0.235306, 1.433707, -0.132630)",
        "(-0.235582, 1.434207, -0.140710)",
        "(-0.235582, 1.434207, -0.140710)",
        "(-0.236050, 1.433631, -0.148492)",
        "(-0.237394, 1.431165, -0.160024)",
        "(-0.238363, 1.428506, -0.167329)",
        "(-0.239399, 1.425266, -0.174329)",
        "(-0.239399, 1.425266, -0.174329)",
        "(-0.240375, 1.421434, -0.180900)",
        "(-0.241434, 1.414410, -0.189915)",
        "(-0.241795, 1.408961, -0.195305)",
        "(-0.242037, 1.402930, -0.200024)",
        "(-0.242037, 1.402930, -0.200024)",
        "(-0.242112, 1.396302, -0.204148)",
        "(-0.242282, 1.385551, -0.209187)",
        "(-0.242548, 1.378126, -0.211921)",
        "(-0.242947, 1.370438, -0.214033)",
        "(-0.242947, 1.370438, -0.214033)",
        "(-0.243162, 1.362534, -0.215738)",
        "(-0.243287, 1.350298, -0.217195)",
        "(-0.243228, 1.341882, -0.217558)",
        "(-0.243282, 1.333413, -0.217609)",
        "(-0.243282, 1.333413, -0.217609)",
        "(-0.243139, 1.324751, -0.216954)",
        "(-0.242889, 1.311661, -0.214454)",
        "(-0.242721, 1.303023, -0.212162)",
        "(-0.242450, 1.294338, -0.209166)",
        "(-0.242450, 1.294338, -0.209166)",
        "(-0.242382, 1.285794, -0.205549)",
        "(-0.242658, 1.273470, -0.199026)",
        "(-0.243039, 1.265608, -0.194065)",
        "(-0.243433, 1.258056, -0.188549)",
        "(-0.243433, 1.258056, -0.188549)",
        "(-0.244082, 1.251058, -0.182444)",
        "(-0.245138, 1.241053, -0.171940)",
        "(-0.245767, 1.234610, -0.163939)",
        "(-0.246202, 1.228733, -0.155455)",
        "(-0.246202, 1.228733, -0.155455)",
        "(-0.246505, 1.223642, -0.146541)",
        "(-0.246804, 1.218024, -0.132647)",
        "(-0.246814, 1.215501, -0.123309)",
        "(-0.246575, 1.214031, -0.114134)",
        "(-0.246575, 1.214031, -0.114134)",
        "(-0.246129, 1.213673, -0.105296)",
        "(-0.245011, 1.215284, -0.092671)",
        "(-0.244011, 1.217444, -0.084733)",
        "(-0.244011, 1.217444, -0.084733)",
        "(-0.242701, 1.220531, -0.077276)",
        "(-0.241312, 1.224512, -0.070338)",
        "(-0.239226, 1.232465, -0.061012)",
        "(-0.237787, 1.238825, -0.055467)",
        "(-0.236502, 1.245889, -0.050308)",
        "(-0.236502, 1.245889, -0.050308)",
        "(-0.234755, 1.257964, -0.043261)",
        "(-0.233566, 1.266164, -0.039470)",
        "(-0.232361, 1.274858, -0.036379)",
        "(-0.231260, 1.284140, -0.033817)",
        "(-0.231260, 1.284140, -0.033817)",
        "(-0.229457, 1.298442, -0.030919)",
        "(-0.228402, 1.308135, -0.029556)",
        "(-0.227685, 1.318072, -0.028865)",
        "(-0.227170, 1.328065, -0.029006)",
        "(-0.227170, 1.328065, -0.029006)",
        "(-0.226696, 1.338105, -0.030027)",
        "(-0.226248, 1.353232, -0.033520)",
        "(-0.226043, 1.363102, -0.036824)",
        "(-0.225740, 1.372653, -0.040782)",
        "(-0.225740, 1.372653, -0.040782)",
        "(-0.225161, 1.381826, -0.045413)",
        "(-0.224062, 1.394955, -0.053463)",
        "(-0.223079, 1.403198, -0.059519)",
        "(-0.221956, 1.410871, -0.066044)",
        "(-0.221956, 1.410871, -0.066044)",
        "(-0.220861, 1.417964, -0.073142)",
        "(-0.219771, 1.427248, -0.084558)",
        "(-0.219418, 1.432441, -0.092579)",
        "(-0.219254, 1.436674, -0.100812)",
        "(-0.219254, 1.436674, -0.100812)",
        "(-0.219095, 1.439817, -0.109062)",
        "(-0.219470, 1.442531, -0.121662)",
        "(-0.219945, 1.443083, -0.130027)",
        "(-0.220316, 1.442498, -0.138300)",
        "(-0.220316, 1.442498, -0.138300)",
        "(-0.220746, 1.440836, -0.146430)",
        "(-0.221596, 1.436214, -0.158061)",
        "(-0.222457, 1.431742, -0.165363)",
        "(-0.223505, 1.426262, -0.172117)",
        "(-0.223505, 1.426262, -0.172117)",
        "(-0.224507, 1.419819, -0.178190)",
        "(-0.226232, 1.408407, -0.185945)",
        "(-0.227775, 1.400244, -0.190563)",
        "(-0.229556, 1.391821, -0.194830)",
        "(-0.229556, 1.391821, -0.194830)",
        "(-0.231024, 1.383122, -0.198467)",
        "(-0.232662, 1.369553, -0.202070)",
        "(-0.233554, 1.360382, -0.203694)",
        "(-0.234444, 1.351043, -0.204600)",
        "(-0.234444, 1.351043, -0.204600)",
        "(-0.235227, 1.341473, -0.204830)",
        "(-0.236082, 1.326876, -0.203950)",
        "(-0.236070, 1.316905, -0.202369)",
        "(-0.236089, 1.306928, -0.200121)",
        "(-0.236089, 1.306928, -0.200121)",
        "(-0.236324, 1.297285, -0.197580)",
        "(-0.236090, 1.282866, -0.192818)",
        "(-0.235528, 1.273236, -0.188826)",
        "(-0.235040, 1.263788, -0.184189)",
        "(-0.235040, 1.263788, -0.184189)",
        "(-0.234719, 1.254938, -0.178716)",
        "(-0.233931, 1.243271, -0.169593)",
        "(-0.232749, 1.236318, -0.163155)",
        "(-0.232749, 1.236318, -0.163155)",
        "(-0.231466, 1.230251, -0.156192)",
        "(-0.230872, 1.225516, -0.148408)",
        "(-0.230628, 1.220936, -0.136189)",
        "(-0.230412, 1.219334, -0.128247)",
        "(-0.230200, 1.218618, -0.120174)",
        "(-0.230200, 1.218618, -0.120174)",
        "(-0.230437, 1.219295, -0.112026)",
        "(-0.231466, 1.222424, -0.099947)",
        "(-0.232114, 1.225277, -0.092135)",
        "(-0.232589, 1.228575, -0.084700)",
        "(-0.232589, 1.228575, -0.084700)",
        "(-0.233092, 1.232666, -0.077791)",
        "(-0.233533, 1.240199, -0.068597)",
        "(-0.233461, 1.246128, -0.063386)",
        "(-0.233079, 1.252563, -0.059017)",
        "(-0.233079, 1.252563, -0.059017)",
        "(-0.232234, 1.263479, -0.053235)",
        "(-0.231558, 1.271413, -0.050052)",
        "(-0.230767, 1.279912, -0.047352)",
        "(-0.229905, 1.288860, -0.045010)",
        "(-0.229905, 1.288860, -0.045010)",
        "(-0.228856, 1.298154, -0.042859)",
        "(-0.227181, 1.312933, -0.039970)",
        "(-0.226202, 1.323662, -0.038865)",
        "(-0.225399, 1.335028, -0.038526)",
        "(-0.225399, 1.335028, -0.038526)",
        "(-0.224138, 1.352301, -0.039108)",
        "(-0.223543, 1.363880, -0.040528)",
        "(-0.223173, 1.375392, -0.042890)",
        "(-0.222875, 1.386539, -0.046119)",
        "(-0.222875, 1.386539, -0.046119)",
        "(-0.222796, 1.402422, -0.052580)",
        "(-0.222823, 1.412158, -0.057740)",
        "(-0.222875, 1.421026, -0.063449)",
        "(-0.223026, 1.429013, -0.069673)",
        "(-0.223026, 1.429013, -0.069673)",
        "(-0.223412, 1.436070, -0.076440)",
        "(-0.224318, 1.444639, -0.087290)",
        "(-0.224917, 1.448850, -0.094687)",
        "(-0.225506, 1.451828, -0.102265)",
        "(-0.225506, 1.451828, -0.102265)",
        "(-0.226030, 1.453536, -0.109932)",
        "(-0.226924, 1.453914, -0.121635)",
        "(-0.227816, 1.452792, -0.129405)",
        "(-0.228817, 1.450634, -0.137086)",
        "(-0.228817, 1.450634, -0.137086)",
        "(-0.230268, 1.445436, -0.148136)",
        "(-0.230987, 1.440717, -0.154937)",
        "(-0.231586, 1.434648, -0.161139)",
        "(-0.232179, 1.427284, -0.166803)",
        "(-0.232179, 1.427284, -0.166803)",
        "(-0.232689, 1.419010, -0.172005)",
        "(-0.232710, 1.405399, -0.179033)",
        "(-0.232746, 1.395934, -0.183400)",
        "(-0.232981, 1.386106, -0.187469)",
        "(-0.232981, 1.386106, -0.187469)",
        "(-0.233553, 1.370897, -0.193135)",
        "(-0.234139, 1.360576, -0.196647)",
        "(-0.234664, 1.350001, -0.199717)",
        "(-0.235311, 1.339418, -0.202079)",
        "(-0.235311, 1.339418, -0.202079)",
        "(-0.237044, 1.323911, -0.204483)",
        "(-0.238507, 1.313639, -0.205203)",
        "(-0.239883, 1.303217, -0.204942)",
        "(-0.239883, 1.303217, -0.204942)",
        "(-0.241355, 1.292856, -0.203502)",
        "(-0.243798, 1.277660, -0.199384)",
        "(-0.245347, 1.267559, -0.195612)",
        "(-0.246711, 1.257604, -0.191053)",
        "(-0.247775, 1.247522, -0.185694)",
        "(-0.247775, 1.247522, -0.185694)",
        "(-0.249462, 1.233191, -0.176266)",
        "(-0.250617, 1.224646, -0.169313)",
        "(-0.251756, 1.217007, -0.161875)",
        "(-0.252786, 1.210464, -0.154163)",
        "(-0.252786, 1.210464, -0.154163)",
        "(-0.253896, 1.205285, -0.146129)",
        "(-0.255207, 1.200293, -0.134035)",
        "(-0.255537, 1.198425, -0.126114)",
        "(-0.255493, 1.197872, -0.118310)",
        "(-0.255493, 1.197872, -0.118310)",
        "(-0.255013, 1.199589, -0.106609)",
        "(-0.254434, 1.202258, -0.098945)",
        "(-0.253516, 1.206027, -0.091525)",
        "(-0.252318, 1.210950, -0.084464)",
        "(-0.252318, 1.210950, -0.084464)",
        "(-0.250573, 1.217033, -0.077558)",
        "(-0.247960, 1.227468, -0.068473)",
        "(-0.246286, 1.235399, -0.062542)",
        "(-0.244523, 1.243927, -0.056921)",
        "(-0.244523, 1.243927, -0.056921)",
        "(-0.242466, 1.252751, -0.051759)",
        "(-0.240067, 1.267493, -0.045084)",
        "(-0.238482, 1.277803, -0.041167)",
        "(-0.236705, 1.288798, -0.038084)",
        "(-0.236705, 1.288798, -0.038084)",
        "(-0.235057, 1.300255, -0.035972)",
        "(-0.233521, 1.318317, -0.034176)",
        "(-0.232639, 1.330315, -0.033417)",
        "(-0.232159, 1.342558, -0.033566)",
        "(-0.232159, 1.342558, -0.033566)",
        "(-0.231841, 1.354756, -0.034719)",
        "(-0.231488, 1.372512, -0.038065)",
        "(-0.231237, 1.383935, -0.041386)",
        "(-0.230942, 1.394884, -0.045567)",
        "(-0.230942, 1.394884, -0.045567)",
        "(-0.230617, 1.405137, -0.050380)",
        "(-0.230866, 1.419241, -0.059024)",
        "(-0.231234, 1.427574, -0.065343)",
        "(-0.231765, 1.434986, -0.072041)",
        "(-0.231765, 1.434986, -0.072041)",
        "(-0.232447, 1.441392, -0.079114)",
        "(-0.233519, 1.448709, -0.090201)",
        "(-0.234126, 1.452070, -0.097840)",
        "(-0.234528, 1.454237, -0.105681)",
        "(-0.234528, 1.454237, -0.105681)",
        "(-0.234657, 1.455243, -0.113654)",
        "(-0.234705, 1.454802, -0.125970)",
        "(-0.234689, 1.453355, -0.134208)",
        "(-0.234482, 1.450907, -0.142289)",
        "(-0.234482, 1.450907, -0.142289)",
        "(-0.234424, 1.447781, -0.150261)",
        "(-0.234326, 1.441769, -0.161500)",
        "(-0.234243, 1.436769, -0.168456)",
        "(-0.234176, 1.430997, -0.175004)",
        "(-0.234176, 1.430997, -0.175004)",
        "(-0.233987, 1.424630, -0.181134)",
        "(-0.233473, 1.413390, -0.189166)",
        "(-0.233460, 1.405192, -0.193816)",
        "(-0.233474, 1.396319, -0.197828)",
        "(-0.233474, 1.396319, -0.197828)",
        "(-0.233678, 1.386975, -0.201080)",
        "(-0.234229, 1.372430, -0.204648)",
        "(-0.234899, 1.362661, -0.206310)",
        "(-0.234899, 1.362661, -0.206310)",
        "(-0.235484, 1.352637, -0.207294)",
        "(-0.236158, 1.342572, -0.207460)",
        "(-0.237300, 1.327787, -0.206252)",
        "(-0.238194, 1.318128, -0.204670)",
        "(-0.238704, 1.308445, -0.202332)",
        "(-0.238704, 1.308445, -0.202332)",
        "(-0.239146, 1.299103, -0.199201)",
        "(-0.239636, 1.285720, -0.193008)",
        "(-0.239412, 1.276773, -0.187713)",
        "(-0.238874, 1.268125, -0.181579)",
        "(-0.238874, 1.268125, -0.181579)",
        "(-0.238393, 1.260274, -0.175002)",
        "(-0.238053, 1.250667, -0.164182)",
        "(-0.237766, 1.245073, -0.156064)",
        "(-0.237617, 1.240296, -0.147303)",
        "(-0.237617, 1.240296, -0.147303)",
        "(-0.237442, 1.235258, -0.133989)",
        "(-0.236979, 1.233063, -0.125205)",
        "(-0.236512, 1.232103, -0.116537)",
        "(-0.236123, 1.232373, -0.107832)",
        "(-0.236123, 1.232373, -0.107832)",
        "(-0.235997, 1.234155, -0.099512)",
        "(-0.236023, 1.239335, -0.087600)",
        "(-0.235749, 1.243661, -0.080520)",
        "(-0.235325, 1.248890, -0.073925)",
        "(-0.235325, 1.248890, -0.073925)",
        "(-0.235110, 1.255221, -0.067846)",
        "(-0.234857, 1.265795, -0.059276)",
        "(-0.234239, 1.273256, -0.054074)",
        "(-0.233550, 1.281504, -0.049843)",
        "(-0.233550, 1.281504, -0.049843)",
        "(-0.232889, 1.290329, -0.046341)",
        "(-0.231726, 1.304382, -0.042150)",
        "(-0.231291, 1.314229, -0.040190)",
        "(-0.231134, 1.324579, -0.039265)",
        "(-0.231134, 1.324579, -0.039265)",
        "(-0.230518, 1.340307, -0.039486)",
        "(-0.230277, 1.351148, -0.040998)",
        "(-0.230127, 1.362018, -0.043444)",
        "(-0.229929, 1.372651, -0.046592)",
        "(-0.229929, 1.372651, -0.046592)",
        "(-0.229613, 1.387758, -0.052468)",
        "(-0.229409, 1.397241, -0.057133)",
        "(-0.229119, 1.406136, -0.062277)",
        "(-0.228788, 1.414385, -0.067952)",
        "(-0.228788, 1.414385, -0.067952)",
        "(-0.228347, 1.425429, -0.077350)",
        "(-0.228088, 1.431773, -0.083975)",
        "(-0.227768, 1.437189, -0.090748)",
        "(-0.227314, 1.441624, -0.097797)",
        "(-0.227314, 1.441624, -0.097797)",
        "(-0.226805, 1.445099, -0.105106)",
        "(-0.225643, 1.448324, -0.116538)",
        "(-0.224495, 1.449272, -0.124361)",
        "(-0.223111, 1.449431, -0.132632)",
        "(-0.223111, 1.449431, -0.132632)",
        "(-0.220938, 1.448336, -0.145269)",
        "(-0.219179, 1.446777, -0.153818)",
        "(-0.217612, 1.444678, -0.162390)",
        "(-0.216649, 1.442066, -0.170762)",
        "(-0.216649, 1.442066, -0.170762)",
        "(-0.215920, 1.437003, -0.182547)",
        "(-0.215726, 1.432720, -0.189913)",
        "(-0.215506, 1.427944, -0.196931)",
        "(-0.215506, 1.427944, -0.196931)",
        "(-0.215382, 1.422411, -0.203180)",
        "(-0.215425, 1.416401, -0.208874)",
        "(-0.216134, 1.406476, -0.216202)",
        "(-0.216597, 1.399292, -0.220287)",
        "(-0.216597, 1.399292, -0.220287)",
        "(-0.216994, 1.391481, -0.223605)",
        "(-0.217725, 1.378778, -0.227502)",
        "(-0.218462, 1.369767, -0.229297)",
        "(-0.219137, 1.360276, -0.230465)",
        "(-0.219860, 1.350237, -0.230914)",
        "(-0.219860, 1.350237, -0.230914)",
        "(-0.221152, 1.334778, -0.231126)",
        "(-0.221923, 1.324344, -0.230838)",
        "(-0.222740, 1.313826, -0.229641)",
        "(-0.223767, 1.303464, -0.227681)",
        "(-0.223767, 1.303464, -0.227681)",
        "(-0.225490, 1.288492, -0.223765)",
        "(-0.226526, 1.278897, -0.220607)",
        "(-0.227400, 1.269753, -0.216928)",
        "(-0.228210, 1.261115, -0.212438)",
        "(-0.228210, 1.261115, -0.212438)",
        "(-0.229944, 1.249634, -0.203964)",
        "(-0.231044, 1.242803, -0.197305)",
        "(-0.231911, 1.236384, -0.189921)",
        "(-0.232517, 1.230390, -0.181836)",
        "(-0.232517, 1.230390, -0.181836)",
        "(-0.233212, 1.222671, -0.168341)",
        "(-0.233597, 1.218674, -0.158715)",
        "(-0.233997, 1.215737, -0.148640)",
        "(-0.234497, 1.213999, -0.138215)",
        "(-0.234497, 1.213999, -0.138215)",
        "(-0.235138, 1.214067, -0.123449)",
        "(-0.235134, 1.215144, -0.114293)",
        "(-0.234940, 1.217179, -0.105374)",
        "(-0.234940, 1.217179, -0.105374)",
        "(-0.234642, 1.220160, -0.096667)",
        "(-0.234227, 1.226606, -0.084626)",
        "(-0.234091, 1.232165, -0.077460)",
        "(-0.233855, 1.238532, -0.070949)",
        "(-0.233855, 1.238532, -0.070949)",
        "(-0.233528, 1.245703, -0.065059)",
        "(-0.232814, 1.257792, -0.057450)",
        "(-0.232499, 1.266638, -0.052978)",
        "(-0.232160, 1.275913, -0.049059)",
        "(-0.231939, 1.285485, -0.045696)",
        "(-0.231939, 1.285485, -0.045696)",
        "(-0.232132, 1.300320, -0.041627)",
        "(-0.232521, 1.310463, -0.039612)",
        "(-0.233027, 1.320662, -0.038331)",
        "(-0.233518, 1.330786, -0.037831)",
        "(-0.233873, 1.335854, -0.038065)",
        "(-0.234552, 1.345796, -0.038618)",
        "(-0.235090, 1.355307, -0.039884)",
        "(-0.235275, 1.364428, -0.041988)",
        "(-0.235275, 1.364428, -0.041988)",
        "(-0.235545, 1.373263, -0.044830)",
        "(-0.235729, 1.385428, -0.050192)",
        "(-0.235688, 1.392627, -0.054666)",
        "(-0.235684, 1.399260, -0.059655)",
        "(-0.235573, 1.405078, -0.065121)",
        "(-0.235573, 1.405078, -0.065121)",
        "(-0.235365, 1.410116, -0.070811)",
        "(-0.235192, 1.415851, -0.079969)",
        "(-0.235089, 1.418628, -0.086252)",
        "(-0.234970, 1.420498, -0.092693)",
        "(-0.234970, 1.420498, -0.092693)",
        "(-0.234742, 1.421516, -0.099401)",
        "(-0.233913, 1.421564, -0.110027)",
        "(-0.233195, 1.420800, -0.117441)",
        "(-0.232359, 1.419266, -0.124874)",
        "(-0.232359, 1.419266, -0.124874)",
        "(-0.231428, 1.416951, -0.132239)",
        "(-0.230035, 1.412096, -0.142914)",
        "(-0.229203, 1.408155, -0.149864)",
        "(-0.229203, 1.408155, -0.149864)",
        "(-0.228377, 1.403386, -0.156468)",
        "(-0.227591, 1.398079, -0.162841)",
        "(-0.226621, 1.388685, -0.171904)",
        "(-0.225817, 1.381640, -0.177589)",
        "(-0.225302, 1.374048, -0.182815)",
        "(-0.225302, 1.374048, -0.182815)",
        "(-0.224923, 1.365927, -0.187171)",
        "(-0.224847, 1.353086, -0.191940)",
        "(-0.225068, 1.344066, -0.194160)",
        "(-0.225317, 1.334463, -0.195330)",
        "(-0.225317, 1.334463, -0.195330)",
        "(-0.225482, 1.324606, -0.195731)",
        "(-0.225684, 1.309544, -0.194481)",
        "(-0.226019, 1.299598, -0.192698)",
        "(-0.226301, 1.289649, -0.189924)",
        "(-0.226301, 1.289649, -0.189924)",
        "(-0.226728, 1.279980, -0.186184)",
        "(-0.227677, 1.266238, -0.178995)",
        "(-0.228316, 1.257602, -0.173560)",
        "(-0.228768, 1.249499, -0.167640)",
        "(-0.228768, 1.249499, -0.167640)",
        "(-0.229568, 1.238839, -0.157459)",
        "(-0.230635, 1.233368, -0.150145)",
        "(-0.231809, 1.229045, -0.142459)",
        "(-0.232930, 1.225836, -0.134401)",
        "(-0.232930, 1.225836, -0.134401)",
        "(-0.234368, 1.223093, -0.122118)",
        "(-0.235113, 1.222739, -0.113892)",
        "(-0.235690, 1.223635, -0.106356)",
        "(-0.236357, 1.225791, -0.098939)",
        "(-0.236357, 1.225791, -0.098939)",
        "(-0.236977, 1.229002, -0.091560)",
        "(-0.237226, 1.235370, -0.081413)",
        "(-0.236898, 1.240328, -0.075272)",
        "(-0.236567, 1.245908, -0.069444)",
        "(-0.236567, 1.245908, -0.069444)",
        "(-0.236303, 1.252091, -0.063959)",
        "(-0.235759, 1.262234, -0.056669)",
        "(-0.235558, 1.269616, -0.052427)",
        "(-0.235393, 1.277699, -0.048702)",
        "(-0.235393, 1.277699, -0.048702)",
        "(-0.235157, 1.286126, -0.045236)",
        "(-0.235447, 1.299870, -0.041062)",
        "(-0.235786, 1.309489, -0.039260)",
        "(-0.236049, 1.319332, -0.038535)",
        "(-0.236049, 1.319332, -0.038535)",
        "(-0.236162, 1.334316, -0.040191)",
        "(-0.235808, 1.344266, -0.043210)",
        "(-0.235155, 1.354070, -0.047528)",
        "(-0.234482, 1.363738, -0.053059)",
        "(-0.234482, 1.363738, -0.053059)",
        "(-0.233924, 1.377684, -0.063043)",
        "(-0.233919, 1.386226, -0.070197)",
        "(-0.234013, 1.394056, -0.077806)",
        "(-0.234159, 1.401178, -0.085924)",
        "(-0.234159, 1.401178, -0.085924)",
        "(-0.234435, 1.407511, -0.094512)",
        "(-0.235069, 1.415169, -0.107688)",
        "(-0.235644, 1.418989, -0.116579)",
        "(-0.235644, 1.418989, -0.116579)",
        "(-0.236368, 1.421659, -0.125392)",
        "(-0.237085, 1.423056, -0.134069)",
        "(-0.237979, 1.422535, -0.146732)",
        "(-0.238359, 1.420824, -0.155059)",
        "(-0.238687, 1.418063, -0.163197)",
        "(-0.238687, 1.418063, -0.163197)",
        "(-0.239288, 1.411963, -0.174399)",
        "(-0.239889, 1.406795, -0.180912)",
        "(-0.240362, 1.400617, -0.186600)",
        "(-0.240362, 1.400617, -0.186600)",
        "(-0.240648, 1.393461, -0.191482)",
        "(-0.240862, 1.385561, -0.195716)",
        "(-0.241319, 1.371893, -0.200283)",
        "(-0.241743, 1.361781, -0.202569)",
        "(-0.241743, 1.361781, -0.202569)",
        "(-0.242375, 1.350996, -0.204306)",
        "(-0.243283, 1.333654, -0.205659)",
        "(-0.244185, 1.321478, -0.205603)",
        "(-0.245517, 1.309162, -0.204671)",
        "(-0.247232, 1.297027, -0.202900)",
        "(-0.247232, 1.297027, -0.202900)",
        "(-0.250334, 1.279599, -0.198485)",
        "(-0.252860, 1.269205, -0.194673)",
        "(-0.255192, 1.259454, -0.190049)",
        "(-0.257372, 1.250551, -0.184427)",
        "(-0.257372, 1.250551, -0.184427)",
        "(-0.259544, 1.242882, -0.177985)",
        "(-0.262363, 1.233724, -0.167001)",
        "(-0.263932, 1.228809, -0.158882)",
        "(-0.265276, 1.225081, -0.150230)",
        "(-0.265276, 1.225081, -0.150230)",
        "(-0.266907, 1.221440, -0.136833)",
        "(-0.267736, 1.219891, -0.127452)",
        "(-0.268333, 1.218959, -0.117725)",
        "(-0.268734, 1.218869, -0.108259)",
        "(-0.268734, 1.218869, -0.108259)",
        "(-0.269060, 1.220472, -0.095218)",
        "(-0.269078, 1.222466, -0.087037)",
        "(-0.269188, 1.225383, -0.079230)",
        "(-0.269371, 1.229275, -0.072146)",
        "(-0.269371, 1.229275, -0.072146)",
        "(-0.269293, 1.236779, -0.062641)",
        "(-0.268682, 1.242626, -0.057209)",
        "(-0.267849, 1.249159, -0.051989)",
        "(-0.266819, 1.256505, -0.047202)",
        "(-0.266819, 1.256505, -0.047202)",
        "(-0.265895, 1.264745, -0.043164)",
        "(-0.264487, 1.278462, -0.038740)",
        "(-0.263475, 1.288203, -0.036999)",
        "(-0.262497, 1.298203, -0.036127)",
        "(-0.262497, 1.298203, -0.036127)",
        "(-0.261089, 1.313228, -0.036334)",
        "(-0.260044, 1.323107, -0.037345)",
        "(-0.259106, 1.332942, -0.039286)",
        "(-0.258128, 1.342420, -0.041886)",
        "(-0.257529, 1.346900, -0.043640)",
        "(-0.256147, 1.355644, -0.047449)",
        "(-0.254790, 1.363940, -0.052216)",
        "(-0.253552, 1.371833, -0.057645)",
        "(-0.252567, 1.379121, -0.063545)",
        "(-0.252567, 1.379121, -0.063545)",
        "(-0.251531, 1.388967, -0.073426)",
        "(-0.250926, 1.394520, -0.080427)",
        "(-0.250130, 1.399133, -0.087751)",
        "(-0.249577, 1.402963, -0.095323)",
        "(-0.249577, 1.402963, -0.095323)",
        "(-0.249064, 1.407215, -0.106847)",
        "(-0.248829, 1.409001, -0.114403)",
        "(-0.248703, 1.409914, -0.121848)",
        "(-0.248685, 1.409986, -0.129133)",
        "(-0.248685, 1.409986, -0.129133)",
        "(-0.248511, 1.408390, -0.139476)",
        "(-0.248390, 1.406357, -0.145953)",
        "(-0.248225, 1.403583, -0.152076)",
        "(-0.248148, 1.400143, -0.157850)",
        "(-0.248148, 1.400143, -0.157850)",
        "(-0.247902, 1.396071, -0.163346)",
        "(-0.246978, 1.388894, -0.170963)",
        "(-0.246428, 1.383644, -0.175571)",
        "(-0.246202, 1.378196, -0.179678)",
        "(-0.246202, 1.378196, -0.179678)",
        "(-0.246192, 1.369220, -0.184040)",
        "(-0.246433, 1.362651, -0.185912)",
        "(-0.246792, 1.355726, -0.187219)",
        "(-0.246792, 1.355726, -0.187219)",
        "(-0.247236, 1.348442, -0.187738)",
        "(-0.247625, 1.340879, -0.187919)",
        "(-0.248523, 1.329139, -0.187270)",
        "(-0.249340, 1.321368, -0.186293)",
        "(-0.249340, 1.321368, -0.186293)",
        "(-0.250298, 1.313571, -0.184743)",
        "(-0.251397, 1.305941, -0.182565)",
        "(-0.252937, 1.294823, -0.178335)",
        "(-0.254001, 1.287921, -0.175344)",
        "(-0.254981, 1.281261, -0.171873)",
        "(-0.254981, 1.281261, -0.171873)",
        "(-0.256536, 1.271996, -0.165394)",
        "(-0.257624, 1.266310, -0.160259)",
        "(-0.258764, 1.261053, -0.154668)",
        "(-0.259533, 1.255949, -0.148673)",
        "(-0.259533, 1.255949, -0.148673)",
        "(-0.260203, 1.248963, -0.139287)",
        "(-0.260656, 1.245100, -0.132710)",
        "(-0.261196, 1.242044, -0.125980)",
        "(-0.261615, 1.239554, -0.119039)",
        "(-0.261615, 1.239554, -0.119039)",
        "(-0.262033, 1.237197, -0.108818)",
        "(-0.261959, 1.236358, -0.102140)",
        "(-0.261810, 1.236400, -0.095667)",
        "(-0.261755, 1.237476, -0.089485)",
        "(-0.261755, 1.237476, -0.089485)",
        "(-0.261783, 1.239460, -0.083383)",
        "(-0.261859, 1.244211, -0.075051)",
        "(-0.261808, 1.248519, -0.069888)",
        "(-0.261484, 1.253118, -0.065410)",
        "(-0.261484, 1.253118, -0.065410)",
        "(-0.260687, 1.261080, -0.059156)",
        "(-0.259953, 1.267036, -0.055167)",
        "(-0.259042, 1.273439, -0.051571)",
        "(-0.258215, 1.280730, -0.048505)",
        "(-0.258215, 1.280730, -0.048505)",
        "(-0.256876, 1.292642, -0.044906)",
        "(-0.255977, 1.301103, -0.043144)",
        "(-0.255163, 1.309834, -0.041929)",
        "(-0.254631, 1.318729, -0.041193)",
        "(-0.254631, 1.318729, -0.041193)",
        "(-0.254176, 1.331942, -0.040917)",
        "(-0.253946, 1.340529, -0.041535)",
        "(-0.253700, 1.348885, -0.042976)",
        "(-0.253433, 1.357073, -0.044964)",
        "(-0.253433, 1.357073, -0.044964)",
        "(-0.252881, 1.368640, -0.049447)",
        "(-0.252388, 1.375773, -0.053201)",
        "(-0.251810, 1.382405, -0.057679)",
        "(-0.251197, 1.388554, -0.062731)",
        "(-0.251197, 1.388554, -0.062731)",
        "(-0.250133, 1.396868, -0.071224)",
        "(-0.249446, 1.401834, -0.077381)",
        "(-0.248758, 1.406139, -0.083726)",
        "(-0.248327, 1.409752, -0.090153)",
        "(-0.248327, 1.409752, -0.090153)",
        "(-0.248011, 1.412615, -0.096568)",
        "(-0.247739, 1.415264, -0.106038)",
        "(-0.247546, 1.415852, -0.112084)",
        "(-0.247546, 1.415852, -0.112084)",
        "(-0.247374, 1.415519, -0.117924)",
        "(-0.247124, 1.413322, -0.126048)",
        "(-0.246985, 1.410959, -0.131105)",
        "(-0.246906, 1.407972, -0.135953)",
        "(-0.246866, 1.404302, -0.140401)",
        "(-0.246866, 1.404302, -0.140401)",
        "(-0.246991, 1.399976, -0.144482)",
        "(-0.247478, 1.392093, -0.149647)",
        "(-0.247796, 1.386323, -0.152714)",
        "(-0.248053, 1.379990, -0.155367)",
        "(-0.248053, 1.379990, -0.155367)",
        "(-0.248614, 1.369311, -0.158337)",
        "(-0.248999, 1.361552, -0.159720)",
        "(-0.249331, 1.353434, -0.160662)",
        "(-0.249784, 1.345061, -0.161155)",
        "(-0.249784, 1.345061, -0.161155)",
        "(-0.250259, 1.336697, -0.161464)",
        "(-0.251190, 1.324197, -0.160852)",
        "(-0.251873, 1.315831, -0.159712)",
        "(-0.252539, 1.307450, -0.158056)",
        "(-0.252539, 1.307450, -0.158056)",
        "(-0.253830, 1.295357, -0.154635)",
        "(-0.254607, 1.287409, -0.151471)",
        "(-0.255422, 1.279730, -0.147850)",
        "(-0.256443, 1.272608, -0.143810)",
        "(-0.256443, 1.272608, -0.143810)",
        "(-0.257452, 1.265907, -0.139477)",
        "(-0.258555, 1.256329, -0.132253)",
        "(-0.259444, 1.250939, -0.127020)",
        "(-0.260168, 1.246157, -0.121321)",
        "(-0.260168, 1.246157, -0.121321)",
        "(-0.261193, 1.240640, -0.112274)",
        "(-0.261892, 1.238244, -0.106023)",
        "(-0.262455, 1.236683, -0.099532)",
        "(-0.262811, 1.236060, -0.093146)",
        "(-0.262811, 1.236060, -0.093146)",
        "(-0.262872, 1.236591, -0.083791)",
        "(-0.262615, 1.237892, -0.077806)",
        "(-0.262173, 1.239985, -0.072089)",
        "(-0.261805, 1.242767, -0.066538)",
        "(-0.261805, 1.242767, -0.066538)",
        "(-0.261015, 1.247777, -0.058559)",
        "(-0.260529, 1.251554, -0.053900)",
        "(-0.260138, 1.255845, -0.049574)",
        "(-0.259580, 1.260483, -0.045670)",
        "(-0.259580, 1.260483, -0.045670)",
        "(-0.258333, 1.268015, -0.040439)",
        "(-0.257583, 1.273591, -0.037329)",
        "(-0.257066, 1.279572, -0.034548)",
        "(-0.256746, 1.285985, -0.032163)",
        "(-0.256746, 1.285985, -0.032163)",
        "(-0.256377, 1.296026, -0.029011)",
        "(-0.256042, 1.303056, -0.027544)",
        "(-0.255632, 1.310436, -0.026669)",
        "(-0.255221, 1.318208, -0.026536)",
        "(-0.255221, 1.318208, -0.026536)",
        "(-0.254386, 1.330094, -0.027394)",
        "(-0.253782, 1.338073, -0.028621)",
        "(-0.253198, 1.346021, -0.030358)",
        "(-0.252699, 1.353874, -0.032958)",
        "(-0.252699, 1.353874, -0.032958)",
        "(-0.251993, 1.365259, -0.037829)",
        "(-0.251460, 1.372331, -0.041671)",
        "(-0.250941, 1.378851, -0.046046)",
        "(-0.250414, 1.384741, -0.050953)",
        "(-0.250414, 1.384741, -0.050953)",
        "(-0.249503, 1.392148, -0.059153)",
        "(-0.248814, 1.396011, -0.064971)",
        "(-0.248189, 1.399001, -0.071034)",
        "(-0.247550, 1.401157, -0.077280)",
        "(-0.247550, 1.401157, -0.077280)",
        "(-0.246860, 1.402590, -0.083761)",
        "(-0.245669, 1.403345, -0.093655)",
        "(-0.244828, 1.402990, -0.100308)",
        "(-0.244828, 1.402990, -0.100308)",
        "(-0.243946, 1.401880, -0.106923)",
        "(-0.243043, 1.399997, -0.113374)",
        "(-0.241782, 1.395996, -0.122842)",
        "(-0.240970, 1.392565, -0.128943)",
        "(-0.240332, 1.388503, -0.134915)",
        "(-0.240332, 1.388503, -0.134915)",
        "(-0.239114, 1.380858, -0.143293)",
        "(-0.238213, 1.374832, -0.148384)",
        "(-0.237265, 1.368186, -0.153025)",
        "(-0.236419, 1.361055, -0.157360)",
        "(-0.236419, 1.361055, -0.157360)",
        "(-0.235602, 1.349818, -0.163299)",
        "(-0.235420, 1.341919, -0.166755)",
        "(-0.235490, 1.333938, -0.169851)",
        "(-0.235855, 1.325840, -0.172100)",
        "(-0.235855, 1.325840, -0.172100)",
        "(-0.236844, 1.313514, -0.174137)",
        "(-0.237613, 1.305109, -0.174618)",
        "(-0.238429, 1.296548, -0.174363)",
        "(-0.239339, 1.287665, -0.173361)",
        "(-0.239339, 1.287665, -0.173361)",
        "(-0.240797, 1.273824, -0.169918)",
        "(-0.241745, 1.265011, -0.166746)",
        "(-0.242872, 1.256899, -0.162993)",
        "(-0.242872, 1.256899, -0.162993)",
        "(-0.243659, 1.249325, -0.158777)",
        "(-0.244431, 1.239090, -0.151027)",
        "(-0.245372, 1.233618, -0.145147)",
        "(-0.246255, 1.229065, -0.138863)",
        "(-0.246995, 1.225613, -0.132465)",
        "(-0.246995, 1.225613, -0.132465)",
        "(-0.247704, 1.222717, -0.122452)",
        "(-0.248238, 1.222433, -0.115485)",
        "(-0.248692, 1.223261, -0.108326)",
        "(-0.248692, 1.223261, -0.108326)",
        "(-0.248961, 1.225210, -0.101319)",
        "(-0.248960, 1.228196, -0.094487)",
        "(-0.248454, 1.234458, -0.084416)",
        "(-0.247968, 1.239753, -0.077646)",
        "(-0.247632, 1.245377, -0.071674)",
        "(-0.247632, 1.245377, -0.071674)",
        "(-0.247555, 1.255451, -0.063333)",
        "(-0.247502, 1.263103, -0.058173)",
        "(-0.247595, 1.271595, -0.053507)",
        "(-0.247807, 1.280849, -0.049560)",
        "(-0.247807, 1.280849, -0.049560)",
        "(-0.247433, 1.295170, -0.044734)",
        "(-0.246699, 1.304968, -0.042276)",
        "(-0.245829, 1.314985, -0.040272)",
        "(-0.245434, 1.325440, -0.038972)",
        "(-0.245434, 1.325440, -0.038972)",
        "(-0.244501, 1.341032, -0.037863)",
        "(-0.243311, 1.351149, -0.037633)",
        "(-0.241919, 1.361047, -0.037952)",
        "(-0.240872, 1.370916, -0.039048)",
        "(-0.240872, 1.370916, -0.039048)",
        "(-0.239806, 1.385142, -0.041955)",
        "(-0.239094, 1.393936, -0.044743)",
        "(-0.238329, 1.402212, -0.048394)",
        "(-0.238329, 1.402212, -0.048394)",
        "(-0.237684, 1.409794, -0.052727)",
        "(-0.237180, 1.419766, -0.060299)",
        "(-0.236935, 1.425353, -0.065953)",
        "(-0.236696, 1.429907, -0.072186)",
        "(-0.236619, 1.433519, -0.078774)",
        "(-0.236619, 1.433519, -0.078774)",
        "(-0.237010, 1.437021, -0.089250)",
        "(-0.237844, 1.438320, -0.096879)",
        "(-0.238818, 1.438815, -0.105005)",
        "(-0.239778, 1.438388, -0.113165)",
        "(-0.239778, 1.438388, -0.113165)",
        "(-0.241146, 1.435793, -0.125070)",
        "(-0.242124, 1.433079, -0.132782)",
        "(-0.243141, 1.429579, -0.140194)",
        "(-0.244091, 1.425038, -0.147195)",
        "(-0.244091, 1.425038, -0.147195)",
        "(-0.244841, 1.416492, -0.156957)",
        "(-0.245002, 1.410143, -0.163230)",
        "(-0.245153, 1.403382, -0.169285)",
        "(-0.245324, 1.396187, -0.174628)",
        "(-0.245324, 1.396187, -0.174628)",
        "(-0.245443, 1.384740, -0.180789)",
        "(-0.245554, 1.376740, -0.183944)",
        "(-0.245763, 1.368657, -0.186691)",
        "(-0.245793, 1.360374, -0.188873)",
        "(-0.245793, 1.360374, -0.188873)",
        "(-0.245669, 1.347942, -0.191305)",
        "(-0.246165, 1.339865, -0.192157)",
        "(-0.247067, 1.332050, -0.192496)",
        "(-0.247067, 1.332050, -0.192496)",
        "(-0.248272, 1.324601, -0.192070)",
        "(-0.250499, 1.314079, -0.190000)",
        "(-0.252060, 1.307204, -0.187899)",
        "(-0.253326, 1.300251, -0.185097)",
        "(-0.253326, 1.300251, -0.185097)",
        "(-0.254274, 1.293291, -0.181632)",
        "(-0.255399, 1.283067, -0.175278)",
        "(-0.256000, 1.276491, -0.170216)",
        "(-0.256609, 1.270513, -0.164731)",
        "(-0.256609, 1.270513, -0.164731)",
        "(-0.257105, 1.265086, -0.158954)",
        "(-0.257325, 1.257698, -0.149531)",
        "(-0.257616, 1.253638, -0.142559)",
        "(-0.257805, 1.250180, -0.134937)",
        "(-0.257757, 1.247628, -0.127279)",
        "(-0.257757, 1.247628, -0.127279)",
        "(-0.257316, 1.245555, -0.115672)",
        "(-0.257215, 1.245574, -0.107778)",
        "(-0.257227, 1.246598, -0.099703)",
        "(-0.257282, 1.248429, -0.091572)",
        "(-0.257282, 1.248429, -0.091572)",
        "(-0.257156, 1.252587, -0.079916)",
        "(-0.256740, 1.255916, -0.072956)",
        "(-0.256267, 1.259842, -0.066160)",
        "(-0.255740, 1.264330, -0.059779)",
        "(-0.255740, 1.264330, -0.059779)",
        "(-0.255039, 1.272672, -0.050834)",
        "(-0.254595, 1.278849, -0.045054)",
        "(-0.253944, 1.285403, -0.039923)",
        "(-0.253944, 1.285403, -0.039923)",
        "(-0.252884, 1.292571, -0.035727)",
        "(-0.251187, 1.304421, -0.030978)",
        "(-0.250240, 1.312893, -0.028651)",
        "(-0.249339, 1.321488, -0.026926)",
        "(-0.249339, 1.321488, -0.026926)",
        "(-0.248436, 1.330177, -0.025981)",
        "(-0.246780, 1.342960, -0.026215)",
        "(-0.245669, 1.351298, -0.027407)",
        "(-0.244365, 1.359443, -0.029478)",
        "(-0.242892, 1.367201, -0.032471)",
        "(-0.242892, 1.367201, -0.032471)",
        "(-0.240527, 1.378187, -0.038311)",
        "(-0.238788, 1.384912, -0.043076)",
        "(-0.236935, 1.391103, -0.048461)",
        "(-0.236935, 1.391103, -0.048461)",
        "(-0.234988, 1.396726, -0.054373)",
        "(-0.232067, 1.403961, -0.064123)",
        "(-0.230302, 1.408114, -0.071109)",
        "(-0.228775, 1.411567, -0.078310)",
        "(-0.228775, 1.411567, -0.078310)",
        "(-0.227396, 1.414283, -0.085610)",
        "(-0.225398, 1.416945, -0.096731)",
        "(-0.224187, 1.417964, -0.104278)",
        "(-0.223187, 1.418250, -0.111877)",
        "(-0.222236, 1.417868, -0.119292)",
        "(-0.222236, 1.417868, -0.119292)",
        "(-0.220970, 1.416144, -0.130096)",
        "(-0.220344, 1.414204, -0.136882)",
        "(-0.219923, 1.411472, -0.143195)",
        "(-0.219923, 1.411472, -0.143195)",
        "(-0.219649, 1.407920, -0.148933)",
        "(-0.219219, 1.401083, -0.156573)",
        "(-0.218990, 1.395429, -0.160859)",
        "(-0.219049, 1.389015, -0.164485)",
        "(-0.219049, 1.389015, -0.164485)",
        "(-0.219440, 1.381863, -0.167344)",
        "(-0.220062, 1.374207, -0.169554)",
        "(-0.221141, 1.361782, -0.171824)",
        "(-0.221743, 1.353288, -0.173084)",
        "(-0.221743, 1.353288, -0.173084)",
        "(-0.222534, 1.344718, -0.173904)",
        "(-0.223569, 1.336232, -0.174430)",
        "(-0.225633, 1.323816, -0.174134)",
        "(-0.227147, 1.315835, -0.173178)",
        "(-0.227147, 1.315835, -0.173178)",
        "(-0.228740, 1.307895, -0.171350)",
        "(-0.231213, 1.296248, -0.166981)",
        "(-0.232793, 1.288509, -0.163247)",
        "(-0.234387, 1.280852, -0.159216)",
        "(-0.235885, 1.273109, -0.154823)",
        "(-0.235885, 1.273109, -0.154823)",
        "(-0.238224, 1.261268, -0.146458)",
        "(-0.239757, 1.252962, -0.139576)",
        "(-0.241184, 1.244390, -0.132018)",
        "(-0.241184, 1.244390, -0.132018)",
        "(-0.242681, 1.236274, -0.124507)",
        "(-0.244999, 1.225700, -0.113057)",
        "(-0.246678, 1.219829, -0.105048)",
        "(-0.248320, 1.215164, -0.097021)",
        "(-0.249976, 1.212156, -0.089470)",
        "(-0.249976, 1.212156, -0.089470)",
        "(-0.251851, 1.209950, -0.078512)",
        "(-0.252688, 1.209890, -0.071295)",
        "(-0.253378, 1.211472, -0.064214)",
        "(-0.253656, 1.214739, -0.058294)",
        "(-0.253656, 1.214739, -0.058294)",
        "(-0.253378, 1.221458, -0.050354)",
        "(-0.252536, 1.227401, -0.045912)",
        "(-0.251278, 1.234328, -0.042335)",
        "(-0.251278, 1.234328, -0.042335)",
        "(-0.249744, 1.242134, -0.039550)",
        "(-0.247313, 1.254968, -0.036558)",
        "(-0.245846, 1.264128, -0.035223)",
        "(-0.244424, 1.273442, -0.034109)",
        "(-0.244424, 1.273442, -0.034109)",
        "(-0.243124, 1.282924, -0.033360)",
        "(-0.241365, 1.297289, -0.033239)",
        "(-0.240170, 1.306870, -0.033869)",
        "(-0.239174, 1.316446, -0.035012)",
        "(-0.238297, 1.325845, -0.036524)",
        "(-0.238297, 1.325845, -0.036524)",
        "(-0.237039, 1.339622, -0.039918)",
        "(-0.236235, 1.348621, -0.042875)",
        "(-0.235516, 1.357346, -0.046414)",
        "(-0.235516, 1.357346, -0.046414)",
        "(-0.234926, 1.365730, -0.050591)",
        "(-0.234164, 1.377297, -0.057768)",
        "(-0.233691, 1.384204, -0.062974)",
        "(-0.233180, 1.390390, -0.068497)",
        "(-0.232786, 1.395828, -0.074258)",
        "(-0.232786, 1.395828, -0.074258)",
        "(-0.232433, 1.400452, -0.080241)",
        "(-0.231823, 1.405607, -0.089387)",
        "(-0.231632, 1.407944, -0.095595)",
        "(-0.231790, 1.409557, -0.101908)",
        "(-0.231790, 1.409557, -0.101908)",
        "(-0.232184, 1.410421, -0.108244)",
        "(-0.233112, 1.410293, -0.117672)",
        "(-0.233659, 1.409293, -0.123916)",
        "(-0.234210, 1.407800, -0.130243)",
        "(-0.234210, 1.407800, -0.130243)",
        "(-0.234758, 1.405800, -0.136595)",
        "(-0.235404, 1.401574, -0.145496)",
        "(-0.235647, 1.397954, -0.150850)",
        "(-0.235714, 1.393774, -0.155754)",
        "(-0.235714, 1.393774, -0.155754)",
        "(-0.235607, 1.386361, -0.162106)",
        "(-0.235449, 1.380582, -0.165657)",
        "(-0.235363, 1.374298, -0.168634)",
        "(-0.235363, 1.374298, -0.168634)",
        "(-0.235376, 1.367537, -0.170885)",
        "(-0.235413, 1.356575, -0.173023)",
        "(-0.235420, 1.348649, -0.173466)",
        "(-0.235601, 1.340563, -0.173552)",
        "(-0.236044, 1.332288, -0.173000)",
        "(-0.236044, 1.332288, -0.173000)",
        "(-0.236483, 1.319234, -0.170651)",
        "(-0.236741, 1.310547, -0.168138)",
        "(-0.237161, 1.301938, -0.164660)",
        "(-0.237772, 1.293409, -0.160336)",
        "(-0.237772, 1.293409, -0.160336)",
        "(-0.238629, 1.281030, -0.152681)",
        "(-0.239075, 1.273324, -0.147245)",
        "(-0.239432, 1.266054, -0.141351)",
        "(-0.239432, 1.266054, -0.141351)",
        "(-0.239748, 1.259441, -0.134812)",
        "(-0.240403, 1.251025, -0.123595)",
        "(-0.240896, 1.246508, -0.115677)",
        "(-0.241189, 1.242876, -0.107757)",
        "(-0.241189, 1.242876, -0.107757)",
        "(-0.241519, 1.240537, -0.099860)",
        "(-0.242080, 1.239613, -0.087696)",
        "(-0.242546, 1.240696, -0.079713)",
        "(-0.242947, 1.243009, -0.072048)",
        "(-0.243227, 1.246628, -0.064817)",
        "(-0.243227, 1.246628, -0.064817)",
        "(-0.243339, 1.254456, -0.054837)",
        "(-0.243262, 1.260848, -0.049148)",
        "(-0.242919, 1.268173, -0.044070)",
        "(-0.242919, 1.268173, -0.044070)",
        "(-0.242426, 1.276114, -0.039471)",
        "(-0.241333, 1.289398, -0.034075)",
        "(-0.240603, 1.298739, -0.031239)",
        "(-0.240235, 1.308473, -0.029210)",
        "(-0.240005, 1.318310, -0.027905)",
        "(-0.240005, 1.318310, -0.027905)",
        "(-0.239450, 1.332939, -0.027471)",
        "(-0.238851, 1.342579, -0.028356)",
        "(-0.238851, 1.342579, -0.028356)",
        "(-0.238306, 1.352100, -0.030287)",
        "(-0.237581, 1.361242, -0.033155)",
        "(-0.236152, 1.373950, -0.038836)",
        "(-0.235090, 1.381829, -0.043579)",
        "(-0.233917, 1.389094, -0.049130)",
        "(-0.233917, 1.389094, -0.049130)",
        "(-0.232598, 1.395682, -0.055421)",
        "(-0.230940, 1.404324, -0.066237)",
        "(-0.229929, 1.408950, -0.073840)",
        "(-0.229024, 1.412642, -0.081836)",
        "(-0.229024, 1.412642, -0.081836)",
        "(-0.228173, 1.415251, -0.090103)",
        "(-0.227000, 1.417247, -0.102927)",
        "(-0.226273, 1.417343, -0.111570)",
        "(-0.225684, 1.416591, -0.120259)",
        "(-0.225343, 1.415041, -0.128856)",
        "(-0.225343, 1.415041, -0.128856)",
        "(-0.225237, 1.411261, -0.141590)",
        "(-0.225341, 1.407753, -0.149588)",
        "(-0.225653, 1.403261, -0.156918)",
        "(-0.225653, 1.403261, -0.156918)",
        "(-0.226008, 1.398102, -0.163609)",
        "(-0.226801, 1.388734, -0.171869)",
        "(-0.227452, 1.381745, -0.176289)",
        "(-0.228193, 1.374214, -0.179632)",
        "(-0.228978, 1.366161, -0.181955)",
        "(-0.228978, 1.366161, -0.181955)",
        "(-0.230894, 1.353356, -0.183644)",
        "(-0.232322, 1.344532, -0.183813)",
        "(-0.233697, 1.335511, -0.183167)",
        "(-0.235018, 1.326306, -0.181846)",
        "(-0.235018, 1.326306, -0.181846)",
        "(-0.236897, 1.312225, -0.178437)",
        "(-0.238112, 1.303010, -0.175370)",
        "(-0.239434, 1.294125, -0.171838)",
        "(-0.240675, 1.285583, -0.167365)",
        "(-0.240675, 1.285583, -0.167365)",
        "(-0.242289, 1.273549, -0.159319)",
        "(-0.243473, 1.266251, -0.153218)",
        "(-0.244581, 1.259311, -0.146528)",
        "(-0.245496, 1.252791, -0.139260)",
        "(-0.245496, 1.252791, -0.139260)",
        "(-0.246637, 1.243946, -0.127746)",
        "(-0.247275, 1.238835, -0.119700)",
        "(-0.247603, 1.234505, -0.111649)",
        "(-0.247704, 1.231240, -0.103755)",
        "(-0.247704, 1.231240, -0.103755)",
        "(-0.247548, 1.228535, -0.092231)",
        "(-0.247000, 1.227911, -0.084461)",
        "(-0.246078, 1.228401, -0.076900)",
        "(-0.244887, 1.230007, -0.069708)",
        "(-0.244887, 1.230007, -0.069708)",
        "(-0.242831, 1.235026, -0.060161)",
        "(-0.241476, 1.239925, -0.054481)",
        "(-0.240284, 1.246167, -0.049470)",
        "(-0.239287, 1.253767, -0.045264)",
        "(-0.239287, 1.253767, -0.045264)",
        "(-0.237900, 1.266620, -0.040114)",
        "(-0.236866, 1.275888, -0.037499)",
        "(-0.235696, 1.285821, -0.035601)",
        "(-0.235696, 1.285821, -0.035601)",
        "(-0.234632, 1.295215, -0.034497)",
        "(-0.233168, 1.309871, -0.033923)",
        "(-0.232172, 1.319736, -0.034297)",
        "(-0.231074, 1.329495, -0.035352)",
        "(-0.229887, 1.338925, -0.037120)",
        "(-0.229887, 1.338925, -0.037120)",
        "(-0.228369, 1.352695, -0.041337)",
        "(-0.227461, 1.361401, -0.044925)",
        "(-0.226643, 1.369652, -0.049064)",
        "(-0.226643, 1.369652, -0.049064)",
        "(-0.225809, 1.377327, -0.053753)",
        "(-0.224765, 1.387574, -0.061807)",
        "(-0.224064, 1.393479, -0.067754)",
        "(-0.223117, 1.398475, -0.074108)",
        "(-0.221945, 1.402554, -0.080742)",
        "(-0.221945, 1.402554, -0.080742)",
        "(-0.220092, 1.406669, -0.091288)",
        "(-0.219069, 1.408237, -0.098605)",
        "(-0.218121, 1.408864, -0.106033)",
        "(-0.217407, 1.408650, -0.113517)",
        "(-0.217407, 1.408650, -0.113517)",
        "(-0.216725, 1.406607, -0.124452)",
        "(-0.216575, 1.404260, -0.131490)",
        "(-0.216696, 1.401148, -0.138203)",
        "(-0.217151, 1.397277, -0.144537)",
        "(-0.217151, 1.397277, -0.144537)",
        "(-0.218430, 1.389740, -0.152752)",
        "(-0.219329, 1.383589, -0.157165)",
        "(-0.220046, 1.376544, -0.160870)",
        "(-0.220560, 1.368853, -0.163936)",
        "(-0.220560, 1.368853, -0.163936)",
        "(-0.221103, 1.356546, -0.167495)",
        "(-0.221837, 1.348384, -0.169250)",
        "(-0.222724, 1.340193, -0.170257)",
        "(-0.223794, 1.332178, -0.170576)",
        "(-0.223794, 1.332178, -0.170576)",
        "(-0.225479, 1.320056, -0.169968)",
        "(-0.226639, 1.311965, -0.168716)",
        "(-0.227767, 1.303805, -0.166756)",
        "(-0.229004, 1.295611, -0.164080)",
        "(-0.229004, 1.295611, -0.164080)",
        "(-0.231014, 1.283511, -0.158958)",
        "(-0.232376, 1.275583, -0.154792)",
        "(-0.233877, 1.267820, -0.149971)",
        "(-0.235677, 1.260376, -0.144532)",
        "(-0.235677, 1.260376, -0.144532)",
        "(-0.238627, 1.249976, -0.135160)",
        "(-0.240601, 1.243585, -0.127971)",
        "(-0.242768, 1.237922, -0.120426)",
        "(-0.245063, 1.233330, -0.112361)",
        "(-0.245063, 1.233330, -0.112361)",
        "(-0.248115, 1.228096, -0.100394)",
        "(-0.249678, 1.226031, -0.092703)",
        "(-0.250933, 1.225142, -0.085319)",
        "(-0.251859, 1.225413, -0.078260)",
        "(-0.251859, 1.225413, -0.078260)",
        "(-0.252666, 1.227733, -0.068586)",
        "(-0.252733, 1.230217, -0.062804)",
        "(-0.252496, 1.233493, -0.057622)",
        "(-0.251962, 1.237628, -0.053160)",
        "(-0.251962, 1.237628, -0.053160)",
        "(-0.251002, 1.244976, -0.047127)",
        "(-0.250196, 1.250820, -0.043642)",
        "(-0.249137, 1.257375, -0.040749)",
        "(-0.249137, 1.257375, -0.040749)",
        "(-0.247799, 1.264567, -0.038304)",
        "(-0.245784, 1.276553, -0.035605)",
        "(-0.244510, 1.285109, -0.034587)",
        "(-0.242994, 1.293821, -0.034280)",
        "(-0.242994, 1.293821, -0.034280)",
        "(-0.241425, 1.303037, -0.034810)",
        "(-0.239434, 1.316327, -0.036920)",
        "(-0.238152, 1.325274, -0.038858)",
        "(-0.236977, 1.334265, -0.041505)",
        "(-0.236977, 1.334265, -0.041505)",
        "(-0.236010, 1.343186, -0.045011)",
        "(-0.234485, 1.355552, -0.051174)",
        "(-0.233359, 1.363117, -0.055873)",
        "(-0.232396, 1.370160, -0.060999)",
        "(-0.232396, 1.370160, -0.060999)",
        "(-0.231526, 1.376735, -0.066724)",
        "(-0.229938, 1.385386, -0.075869)",
        "(-0.229172, 1.390570, -0.082394)",
        "(-0.228573, 1.395155, -0.089180)",
        "(-0.228211, 1.399037, -0.096231)",
        "(-0.228211, 1.399037, -0.096231)",
        "(-0.228060, 1.403621, -0.107016)",
        "(-0.228069, 1.405647, -0.114309)",
        "(-0.228228, 1.406803, -0.121522)",
        "(-0.228228, 1.406803, -0.121522)",
        "(-0.228506, 1.407049, -0.128658)",
        "(-0.229118, 1.405558, -0.139030)",
        "(-0.229787, 1.403803, -0.145642)",
        "(-0.230615, 1.400927, -0.151674)",
        "(-0.230615, 1.400927, -0.151674)",
        "(-0.231436, 1.397066, -0.157086)",
        "(-0.232839, 1.389676, -0.164129)",
        "(-0.233785, 1.383900, -0.168137)",
        "(-0.234880, 1.377428, -0.171423)",
        "(-0.234880, 1.377428, -0.171423)",
        "(-0.236011, 1.370398, -0.173950)",
        "(-0.237753, 1.359015, -0.176299)",
        "(-0.239061, 1.350976, -0.177097)",
        "(-0.240218, 1.342486, -0.177008)",
        "(-0.240218, 1.342486, -0.177008)",
        "(-0.241377, 1.333681, -0.176041)",
        "(-0.243234, 1.320263, -0.173309)",
        "(-0.244671, 1.311570, -0.170793)",
        "(-0.245857, 1.302964, -0.167674)",
        "(-0.245857, 1.302964, -0.167674)",
        "(-0.246888, 1.294439, -0.163878)",
        "(-0.248801, 1.282691, -0.157009)",
        "(-0.250218, 1.275661, -0.151647)",
        "(-0.251510, 1.268944, -0.145688)",
        "(-0.251510, 1.268944, -0.145688)",
        "(-0.252796, 1.262960, -0.139376)",
        "(-0.254470, 1.255082, -0.129232)",
        "(-0.255399, 1.250403, -0.121957)",
        "(-0.256099, 1.246024, -0.114375)",
        "(-0.256099, 1.246024, -0.114375)",
        "(-0.256605, 1.242634, -0.107028)",
        "(-0.256893, 1.239048, -0.096365)",
        "(-0.256743, 1.237840, -0.089492)",
        "(-0.256600, 1.237765, -0.082730)",
        "(-0.256600, 1.237765, -0.082730)",
        "(-0.256420, 1.238988, -0.076222)",
        "(-0.255936, 1.242865, -0.067106)",
        "(-0.255365, 1.246901, -0.061499)",
        "(-0.254496, 1.252002, -0.056171)",
        "(-0.254496, 1.252002, -0.056171)",
        "(-0.253585, 1.258216, -0.051157)",
        "(-0.252174, 1.269187, -0.044367)",
        "(-0.251022, 1.277308, -0.040492)",
        "(-0.249811, 1.286223, -0.037326)",
        "(-0.249811, 1.286223, -0.037326)",
        "(-0.248571, 1.295698, -0.034781)",
        "(-0.246929, 1.310913, -0.032228)",
        "(-0.245776, 1.321327, -0.031539)",
        "(-0.244691, 1.331848, -0.031683)",
        "(-0.244691, 1.331848, -0.031683)",
        "(-0.243599, 1.342340, -0.032730)",
        "(-0.242264, 1.357862, -0.035990)",
        "(-0.241549, 1.368223, -0.039286)",
        "(-0.240948, 1.377495, -0.043230)",
        "(-0.240948, 1.377495, -0.043230)",
        "(-0.240530, 1.386495, -0.047980)",
        "(-0.240111, 1.399022, -0.056174)",
        "(-0.239871, 1.406464, -0.062319)",
        "(-0.239786, 1.413064, -0.068887)",
        "(-0.239786, 1.413064, -0.068887)",
        "(-0.239813, 1.418578, -0.075715)",
        "(-0.239870, 1.424553, -0.086317)",
        "(-0.239950, 1.427074, -0.093647)",
        "(-0.240046, 1.428418, -0.101137)",
        "(-0.240046, 1.428418, -0.101137)",
        "(-0.240244, 1.428610, -0.108627)",
        "(-0.240336, 1.426918, -0.119955)",
        "(-0.240387, 1.424531, -0.127392)",
        "(-0.240446, 1.421146, -0.134570)",
        "(-0.240446, 1.421146, -0.134570)",
        "(-0.240539, 1.416827, -0.141177)",
        "(-0.240571, 1.408374, -0.149572)",
        "(-0.240873, 1.401494, -0.154292)",
        "(-0.241396, 1.393655, -0.158248)",
        "(-0.241396, 1.393655, -0.158248)",
        "(-0.241658, 1.384902, -0.161444)",
        "(-0.241852, 1.370221, -0.164884)",
        "(-0.242126, 1.359773, -0.166448)",
        "(-0.242339, 1.348954, -0.167314)",
        "(-0.242596, 1.337854, -0.167400)",
        "(-0.242596, 1.337854, -0.167400)",
        "(-0.243169, 1.320886, -0.166096)",
        "(-0.243743, 1.309736, -0.164242)",
        "(-0.244471, 1.298858, -0.161591)",
        "(-0.244471, 1.298858, -0.161591)",
        "(-0.245366, 1.288273, -0.158095)",
        "(-0.246703, 1.273163, -0.151361)",
        "(-0.247657, 1.264058, -0.146227)",
        "(-0.248719, 1.255892, -0.140238)",
        "(-0.248719, 1.255892, -0.140238)",
        "(-0.249851, 1.248359, -0.133594)",
        "(-0.251840, 1.239241, -0.122087)",
        "(-0.253006, 1.234371, -0.114017)",
        "(-0.253886, 1.230433, -0.105809)",
        "(-0.253886, 1.230433, -0.105809)",
        "(-0.254536, 1.227703, -0.097462)",
        "(-0.255150, 1.225420, -0.084993)",
        "(-0.255384, 1.225231, -0.076962)",
        "(-0.255474, 1.226047, -0.069415)",
        "(-0.255474, 1.226047, -0.069415)",
        "(-0.255317, 1.227752, -0.062533)",
        "(-0.254477, 1.231891, -0.053468)",
        "(-0.253583, 1.235721, -0.048234)",
        "(-0.252686, 1.240457, -0.043651)",
        "(-0.252686, 1.240457, -0.043651)",
        "(-0.251735, 1.246127, -0.039660)",
        "(-0.250258, 1.256286, -0.034858)",
        "(-0.249012, 1.263906, -0.032468)",
        "(-0.247594, 1.272309, -0.030709)",
        "(-0.247594, 1.272309, -0.030709)",
        "(-0.246107, 1.281335, -0.029533)",
        "(-0.243702, 1.295843, -0.028662)",
        "(-0.242240, 1.306286, -0.028895)",
        "(-0.240906, 1.317109, -0.029795)",
        "(-0.240906, 1.317109, -0.029795)",
        "(-0.239814, 1.328216, -0.031415)",
        "(-0.238372, 1.344728, -0.034948)",
        "(-0.237565, 1.355447, -0.038078)",
        "(-0.237131, 1.366053, -0.042055)",
        "(-0.237131, 1.366053, -0.042055)",
        "(-0.236879, 1.376164, -0.046658)",
        "(-0.236901, 1.390389, -0.054596)",
        "(-0.237136, 1.399292, -0.060652)",
        "(-0.237515, 1.407563, -0.067272)",
        "(-0.237515, 1.407563, -0.067272)",
        "(-0.238007, 1.415251, -0.074576)",
        "(-0.239263, 1.424595, -0.085550)",
        "(-0.240238, 1.429571, -0.093050)",
        "(-0.241196, 1.433655, -0.100886)",
        "(-0.241196, 1.433655, -0.100886)",
        "(-0.242094, 1.436737, -0.108839)",
        "(-0.243130, 1.439253, -0.120904)",
        "(-0.243777, 1.439618, -0.129018)",
        "(-0.244348, 1.438903, -0.137128)",
        "(-0.244348, 1.438903, -0.137128)",
        "(-0.244859, 1.437114, -0.145219)",
        "(-0.245146, 1.432479, -0.157023)",
        "(-0.245132, 1.428160, -0.164587)",
        "(-0.245051, 1.422684, -0.171631)",
        "(-0.245051, 1.422684, -0.171631)",
        "(-0.244912, 1.415996, -0.178095)",
        "(-0.244427, 1.403829, -0.186305)",
        "(-0.243980, 1.394673, -0.191082)",
        "(-0.243370, 1.384321, -0.194874)",
        "(-0.242951, 1.373496, -0.198153)",
        "(-0.242951, 1.373496, -0.198153)",
        "(-0.242913, 1.356559, -0.201819)",
        "(-0.243085, 1.345042, -0.203490)",
        "(-0.243551, 1.333588, -0.204686)",
        "(-0.243551, 1.333588, -0.204686)",
        "(-0.244027, 1.322100, -0.204929)",
        "(-0.244356, 1.304674, -0.204069)",
        "(-0.244698, 1.293524, -0.202921)",
        "(-0.245278, 1.283198, -0.201357)",
        "(-0.245278, 1.283198, -0.201357)",
        "(-0.245870, 1.273529, -0.198758)",
        "(-0.246463, 1.259817, -0.192985)",
        "(-0.246950, 1.251738, -0.188189)",
        "(-0.247464, 1.244532, -0.182818)",
        "(-0.247464, 1.244532, -0.182818)",
        "(-0.247961, 1.238057, -0.176722)",
        "(-0.248632, 1.229805, -0.165841)",
        "(-0.249050, 1.225066, -0.157723)",
        "(-0.249396, 1.221178, -0.148987)",
        "(-0.249396, 1.221178, -0.148987)",
        "(-0.249557, 1.218114, -0.140263)",
        "(-0.249762, 1.215581, -0.126579)",
        "(-0.249935, 1.214801, -0.117199)",
        "(-0.250091, 1.214911, -0.107822)",
        "(-0.250091, 1.214911, -0.107822)",
        "(-0.250245, 1.216096, -0.098671)",
        "(-0.250483, 1.220231, -0.085774)",
        "(-0.250697, 1.224309, -0.077612)",
        "(-0.250796, 1.229787, -0.070200)",
        "(-0.250796, 1.229787, -0.070200)",
        "(-0.250574, 1.236146, -0.063452)",
        "(-0.249730, 1.247382, -0.054718)",
        "(-0.248963, 1.255953, -0.049856)",
        "(-0.248078, 1.265134, -0.045788)",
        "(-0.248078, 1.265134, -0.045788)",
        "(-0.247063, 1.274986, -0.042531)",
        "(-0.245667, 1.291147, -0.038827)",
        "(-0.245079, 1.302808, -0.037214)",
        "(-0.244784, 1.314781, -0.036365)",
        "(-0.244784, 1.314781, -0.036365)",
        "(-0.244469, 1.326751, -0.036460)",
        "(-0.243654, 1.344144, -0.038314)",
        "(-0.243126, 1.355276, -0.040559)",
        "(-0.242693, 1.365960, -0.043593)",
        "(-0.242693, 1.365960, -0.043593)",
        "(-0.242283, 1.375796, -0.047551)",
        "(-0.240609, 1.389005, -0.054815)",
        "(-0.238970, 1.396792, -0.060580)",
        "(-0.237869, 1.404008, -0.067176)",
        "(-0.237869, 1.404008, -0.067176)",
        "(-0.237100, 1.410431, -0.074352)",
        "(-0.235612, 1.417995, -0.085717)",
        "(-0.234589, 1.421959, -0.094234)",
        "(-0.233945, 1.424670, -0.102420)",
        "(-0.233945, 1.424670, -0.102420)",
        "(-0.233365, 1.426322, -0.110673)",
        "(-0.232751, 1.426672, -0.123083)",
        "(-0.232436, 1.425561, -0.131417)",
        "(-0.232181, 1.423394, -0.139680)",
        "(-0.232181, 1.423394, -0.139680)",
        "(-0.232100, 1.420109, -0.147737)",
        "(-0.232049, 1.412810, -0.158911)",
        "(-0.232098, 1.406639, -0.165674)",
        "(-0.232065, 1.399400, -0.171809)",
        "(-0.232065, 1.399400, -0.171809)",
        "(-0.232113, 1.391328, -0.177114)",
        "(-0.232285, 1.377678, -0.183248)",
        "(-0.232712, 1.367940, -0.186260)",
        "(-0.233070, 1.357878, -0.188473)",
        "(-0.233070, 1.357878, -0.188473)",
        "(-0.233492, 1.347767, -0.189753)",
        "(-0.233609, 1.331972, -0.190328)",
        "(-0.233443, 1.321364, -0.189861)",
        "(-0.233047, 1.310749, -0.188673)",
        "(-0.233047, 1.310749, -0.188673)",
        "(-0.232747, 1.300339, -0.186697)",
        "(-0.232770, 1.285535, -0.181936)",
        "(-0.233138, 1.276187, -0.177176)",
        "(-0.233766, 1.267376, -0.171238)",
        "(-0.233766, 1.267376, -0.171238)",
        "(-0.234491, 1.259148, -0.164412)",
        "(-0.235790, 1.248434, -0.153160)",
        "(-0.236927, 1.242678, -0.144931)",
        "(-0.238103, 1.238050, -0.136018)",
        "(-0.238103, 1.238050, -0.136018)",
        "(-0.239172, 1.234792, -0.126971)",
        "(-0.240400, 1.232549, -0.113467)",
        "(-0.241096, 1.232682, -0.104559)",
        "(-0.241721, 1.234142, -0.095931)",
        "(-0.241721, 1.234142, -0.095931)",
        "(-0.241985, 1.236676, -0.087791)",
        "(-0.241957, 1.242414, -0.076596)",
        "(-0.241801, 1.247381, -0.069737)",
        "(-0.241577, 1.253217, -0.063400)",
        "(-0.241577, 1.253217, -0.063400)",
        "(-0.241110, 1.259637, -0.057624)",
        "(-0.240227, 1.270351, -0.050097)",
        "(-0.239449, 1.277997, -0.045753)",
        "(-0.238740, 1.286229, -0.042179)",
        "(-0.238740, 1.286229, -0.042179)",
        "(-0.238011, 1.294886, -0.039395)",
        "(-0.236868, 1.308395, -0.036378)",
        "(-0.236089, 1.317771, -0.035238)",
        "(-0.235520, 1.327493, -0.034855)",
        "(-0.235520, 1.327493, -0.034855)",
        "(-0.234903, 1.337256, -0.035170)",
        "(-0.234036, 1.352159, -0.037248)",
        "(-0.233318, 1.361996, -0.039553)",
        "(-0.232339, 1.371403, -0.042507)",
        "(-0.231312, 1.380272, -0.046084)",
        "(-0.231312, 1.380272, -0.046084)",
        "(-0.229721, 1.392472, -0.052675)",
        "(-0.228916, 1.399969, -0.057916)",
        "(-0.228115, 1.406602, -0.063573)",
        "(-0.228115, 1.406602, -0.063573)",
        "(-0.227226, 1.412119, -0.069443)",
        "(-0.225724, 1.418225, -0.078747)",
        "(-0.225166, 1.421293, -0.085553)",
        "(-0.225366, 1.423769, -0.092986)",
        "(-0.225366, 1.423769, -0.092986)",
        "(-0.225841, 1.425436, -0.100671)",
        "(-0.226461, 1.425987, -0.112424)",
        "(-0.226912, 1.425060, -0.120138)",
        "(-0.227394, 1.423077, -0.127327)",
        "(-0.227921, 1.419842, -0.134178)",
        "(-0.227921, 1.419842, -0.134178)",
        "(-0.228692, 1.413421, -0.143215)",
        "(-0.229054, 1.407964, -0.148606)",
        "(-0.229542, 1.401564, -0.153588)",
        "(-0.229542, 1.401564, -0.153588)",
        "(-0.230092, 1.394178, -0.158131)",
        "(-0.230652, 1.381471, -0.164036)",
        "(-0.231151, 1.372264, -0.167342)",
        "(-0.232026, 1.362772, -0.170194)",
        "(-0.232026, 1.362772, -0.170194)",
        "(-0.232754, 1.352785, -0.172323)",
        "(-0.233495, 1.337320, -0.174336)",
        "(-0.233914, 1.326820, -0.174640)",
        "(-0.234306, 1.316236, -0.174010)",
        "(-0.234306, 1.316236, -0.174010)",
        "(-0.234567, 1.305362, -0.172461)",
        "(-0.235015, 1.289231, -0.168893)",
        "(-0.235064, 1.278742, -0.166072)",
        "(-0.235206, 1.268728, -0.162708)",
        "(-0.235206, 1.268728, -0.162708)",
        "(-0.235661, 1.259500, -0.158402)",
        "(-0.236601, 1.247245, -0.150521)",
        "(-0.237324, 1.240372, -0.144615)",
        "(-0.238001, 1.234503, -0.138290)",
        "(-0.238001, 1.234503, -0.138290)",
        "(-0.238704, 1.229692, -0.131519)",
        "(-0.239574, 1.223777, -0.120073)",
        "(-0.240135, 1.220742, -0.111881)",
        "(-0.240732, 1.218703, -0.103530)",
        "(-0.240732, 1.218703, -0.103530)",
        "(-0.241328, 1.217901, -0.095373)",
        "(-0.242159, 1.219340, -0.083553)",
        "(-0.242579, 1.221817, -0.075790)",
        "(-0.242988, 1.225626, -0.068385)",
        "(-0.242988, 1.225626, -0.068385)",
        "(-0.243248, 1.230661, -0.061501)",
        "(-0.242847, 1.240000, -0.052338)",
        "(-0.242043, 1.247276, -0.047050)",
        "(-0.240829, 1.255642, -0.042769)",
        "(-0.240829, 1.255642, -0.042769)",
        "(-0.239384, 1.264512, -0.039108)",
        "(-0.237224, 1.279385, -0.035476)",
        "(-0.235868, 1.289774, -0.033620)",
        "(-0.234387, 1.300340, -0.032327)",
        "(-0.234387, 1.300340, -0.032327)",
        "(-0.232948, 1.311198, -0.031626)",
        "(-0.230840, 1.327672, -0.031955)",
        "(-0.229302, 1.338536, -0.033145)",
        "(-0.227875, 1.349215, -0.035171)",
        "(-0.226749, 1.359706, -0.037927)",
        "(-0.226749, 1.359706, -0.037927)",
        "(-0.225576, 1.374698, -0.043572)",
        "(-0.224894, 1.383958, -0.048261)",
        "(-0.224149, 1.392511, -0.053431)",
        "(-0.223338, 1.400132, -0.059400)",
        "(-0.223338, 1.400132, -0.059400)",
        "(-0.222667, 1.410329, -0.069330)",
        "(-0.222666, 1.416069, -0.076526)",
        "(-0.222776, 1.420792, -0.083957)",
        "(-0.222776, 1.420792, -0.083957)",
        "(-0.222948, 1.424471, -0.091586)",
        "(-0.223383, 1.428085, -0.103393)",
        "(-0.223766, 1.429249, -0.111265)",
        "(-0.224213, 1.429386, -0.118981)",
        "(-0.224213, 1.429386, -0.118981)",
        "(-0.224796, 1.428584, -0.126606)",
        "(-0.225416, 1.425463, -0.137750)",
        "(-0.225659, 1.422278, -0.144901)",
        "(-0.225936, 1.418252, -0.151647)",
        "(-0.225936, 1.418252, -0.151647)",
        "(-0.226436, 1.413547, -0.158115)",
        "(-0.227167, 1.405002, -0.166986)",
        "(-0.227565, 1.398092, -0.172238)",
        "(-0.227568, 1.390841, -0.176344)",
        "(-0.227568, 1.390841, -0.176344)",
        "(-0.227497, 1.382775, -0.179772)",
        "(-0.227759, 1.369529, -0.183564)",
        "(-0.228062, 1.360251, -0.185434)",
        "(-0.228354, 1.350741, -0.186866)",
        "(-0.228354, 1.350741, -0.186866)",
        "(-0.228323, 1.340931, -0.187802)",
        "(-0.228060, 1.326127, -0.188296)",
        "(-0.228099, 1.316440, -0.187855)",
        "(-0.228235, 1.306807, -0.186553)",
        "(-0.228235, 1.306807, -0.186553)",
        "(-0.228004, 1.297090, -0.184304)",
        "(-0.227760, 1.283170, -0.179978)",
        "(-0.227633, 1.274512, -0.176257)",
        "(-0.227767, 1.266443, -0.171459)",
        "(-0.227767, 1.266443, -0.171459)",
        "(-0.228025, 1.258928, -0.165443)",
        "(-0.229086, 1.249631, -0.154965)",
        "(-0.229872, 1.244701, -0.147199)",
        "(-0.230651, 1.240613, -0.138502)",
        "(-0.230651, 1.240613, -0.138502)",
        "(-0.231434, 1.237544, -0.129042)",
        "(-0.232347, 1.235303, -0.114598)",
        "(-0.232766, 1.235416, -0.104902)",
        "(-0.233123, 1.236808, -0.095150)",
        "(-0.233123, 1.236808, -0.095150)",
        "(-0.233561, 1.239669, -0.085567)",
        "(-0.233705, 1.246509, -0.072220)",
        "(-0.233200, 1.252578, -0.064259)",
        "(-0.232477, 1.259890, -0.057163)",
        "(-0.232477, 1.259890, -0.057163)",
        "(-0.231604, 1.268267, -0.051091)",
        "(-0.230050, 1.282223, -0.043955)",
        "(-0.228781, 1.292111, -0.040301)",
        "(-0.227700, 1.302525, -0.037530)",
        "(-0.227700, 1.302525, -0.037530)",
        "(-0.226815, 1.313233, -0.035553)",
        "(-0.225434, 1.329369, -0.034052)",
        "(-0.224409, 1.340128, -0.033863)",
        "(-0.223541, 1.350873, -0.034618)",
        "(-0.223541, 1.350873, -0.034618)",
        "(-0.222882, 1.361507, -0.036097)",
        "(-0.222277, 1.376874, -0.039965)",
        "(-0.221814, 1.386556, -0.043376)",
        "(-0.221283, 1.395702, -0.047432)",
        "(-0.221283, 1.395702, -0.047432)",
        "(-0.220857, 1.404027, -0.052347)",
        "(-0.220555, 1.415089, -0.060603)",
        "(-0.220290, 1.421185, -0.066619)",
        "(-0.220080, 1.426228, -0.072973)",
        "(-0.220080, 1.426228, -0.072973)",
        "(-0.219812, 1.430111, -0.079673)",
        "(-0.219229, 1.433658, -0.090157)",
        "(-0.218950, 1.434657, -0.097514)",
        "(-0.218853, 1.434554, -0.104965)",
        "(-0.218853, 1.434554, -0.104965)",
        "(-0.218763, 1.433346, -0.112495)",
        "(-0.218449, 1.429460, -0.123826)",
        "(-0.218146, 1.425532, -0.131254)",
        "(-0.217854, 1.420463, -0.138327)",
        "(-0.217854, 1.420463, -0.138327)",
        "(-0.217825, 1.414356, -0.145101)",
        "(-0.217906, 1.403295, -0.154391)",
        "(-0.217934, 1.394777, -0.160080)",
        "(-0.218213, 1.385545, -0.165403)",
        "(-0.218213, 1.385545, -0.165403)",
        "(-0.218622, 1.375586, -0.170132)",
        "(-0.219833, 1.359851, -0.175840)",
        "(-0.221055, 1.349087, -0.178931)",
        "(-0.222439, 1.338350, -0.181474)",
        "(-0.222439, 1.338350, -0.181474)",
        "(-0.223991, 1.327290, -0.183127)",
        "(-0.226505, 1.311630, -0.183372)",
        "(-0.228412, 1.300908, -0.182202)",
        "(-0.230714, 1.290326, -0.180046)",
        "(-0.230714, 1.290326, -0.180046)",
        "(-0.233139, 1.279953, -0.176599)",
        "(-0.236727, 1.265190, -0.169062)",
        "(-0.238839, 1.255891, -0.162298)",
        "(-0.240652, 1.247007, -0.154557)",
        "(-0.240652, 1.247007, -0.154557)",
        "(-0.242084, 1.239052, -0.146464)",
        "(-0.243656, 1.229333, -0.134691)",
        "(-0.244340, 1.224172, -0.126752)",
        "(-0.244953, 1.220119, -0.118358)",
        "(-0.244953, 1.220119, -0.118358)",
        "(-0.245649, 1.217011, -0.109453)",
        "(-0.246655, 1.214126, -0.096261)",
        "(-0.247264, 1.213289, -0.087990)",
        "(-0.247800, 1.213315, -0.080220)",
        "(-0.247800, 1.213315, -0.080220)",
        "(-0.248521, 1.214331, -0.072988)",
        "(-0.250161, 1.217464, -0.062630)",
        "(-0.251536, 1.220436, -0.055958)",
        "(-0.252619, 1.224032, -0.049966)",
        "(-0.252619, 1.224032, -0.049966)",
        "(-0.253108, 1.228194, -0.044796)",
        "(-0.252869, 1.236029, -0.038616)",
        "(-0.252230, 1.242801, -0.035665)",
        "(-0.251336, 1.250375, -0.033201)",
        "(-0.251336, 1.250375, -0.033201)",
        "(-0.249939, 1.258845, -0.031343)",
        "(-0.247332, 1.273674, -0.029993)",
        "(-0.245463, 1.284635, -0.029846)",
        "(-0.243376, 1.296190, -0.030110)",
        "(-0.243376, 1.296190, -0.030110)",
        "(-0.241004, 1.308053, -0.030734)",
        "(-0.237864, 1.326749, -0.032831)",
        "(-0.236290, 1.339521, -0.035012)",
        "(-0.234737, 1.351916, -0.037569)",
        "(-0.234737, 1.351916, -0.037569)",
        "(-0.233309, 1.363963, -0.040842)",
        "(-0.231333, 1.381161, -0.047606)",
        "(-0.230262, 1.392056, -0.053335)",
        "(-0.229425, 1.402184, -0.060388)",
        "(-0.229425, 1.402184, -0.060388)",
        "(-0.228931, 1.411459, -0.068205)",
        "(-0.228615, 1.423012, -0.080866)",
        "(-0.228602, 1.429127, -0.089684)",
        "(-0.228706, 1.433834, -0.098590)",
        "(-0.228706, 1.433834, -0.098590)",
        "(-0.228960, 1.437181, -0.107450)",
        "(-0.229372, 1.439830, -0.120563)",
        "(-0.229786, 1.440276, -0.129111)",
        "(-0.230251, 1.439694, -0.137387)",
        "(-0.230251, 1.439694, -0.137387)",
        "(-0.230625, 1.438188, -0.145310)",
        "(-0.231109, 1.433935, -0.156235)",
        "(-0.231647, 1.430065, -0.162784)",
        "(-0.232104, 1.425332, -0.168688)",
        "(-0.232104, 1.425332, -0.168688)",
        "(-0.232427, 1.419527, -0.173660)",
        "(-0.233076, 1.409488, -0.180153)",
        "(-0.233817, 1.401520, -0.183626)",
        "(-0.234429, 1.392516, -0.186375)",
        "(-0.234429, 1.392516, -0.186375)",
        "(-0.234987, 1.382650, -0.188579)",
        "(-0.235582, 1.366819, -0.191213)",
        "(-0.236213, 1.355994, -0.192501)",
        "(-0.236898, 1.344939, -0.192961)",
        "(-0.236898, 1.344939, -0.192961)",
        "(-0.237532, 1.333415, -0.192279)",
        "(-0.238451, 1.315577, -0.189838)",
        "(-0.238948, 1.304568, -0.187562)",
        "(-0.239664, 1.293805, -0.184653)",
        "(-0.239664, 1.293805, -0.184653)",
        "(-0.240670, 1.283355, -0.180585)",
        "(-0.242560, 1.268607, -0.172349)",
        "(-0.243781, 1.259701, -0.166085)",
        "(-0.244903, 1.251698, -0.159595)",
        "(-0.244903, 1.251698, -0.159595)",
        "(-0.246121, 1.244653, -0.152772)",
        "(-0.248153, 1.236101, -0.141199)",
        "(-0.249500, 1.231660, -0.132743)",
        "(-0.250701, 1.228059, -0.123794)",
        "(-0.250701, 1.228059, -0.123794)",
        "(-0.251740, 1.225607, -0.114778)",
        "(-0.252839, 1.224574, -0.101852)",
        "(-0.253273, 1.225785, -0.093566)",
        "(-0.253565, 1.228641, -0.085440)",
        "(-0.253565, 1.228641, -0.085440)",
        "(-0.253702, 1.232896, -0.077591)",
        "(-0.253295, 1.241452, -0.066733)",
        "(-0.252290, 1.248187, -0.060206)",
        "(-0.250996, 1.255829, -0.054376)",
        "(-0.250996, 1.255829, -0.054376)",
        "(-0.249486, 1.264344, -0.049370)",
        "(-0.246617, 1.278738, -0.043298)",
        "(-0.244637, 1.289122, -0.040282)",
        "(-0.242692, 1.299956, -0.038193)",
        "(-0.242692, 1.299956, -0.038193)",
        "(-0.240971, 1.311208, -0.036999)",
        "(-0.238700, 1.328444, -0.036911)",
        "(-0.237363, 1.339978, -0.037937)",
        "(-0.235981, 1.351192, -0.039763)",
        "(-0.235981, 1.351192, -0.039763)",
        "(-0.234531, 1.362084, -0.042451)",
        "(-0.232539, 1.377351, -0.048036)",
        "(-0.231423, 1.386636, -0.052562)",
        "(-0.230317, 1.395107, -0.057646)",
        "(-0.230317, 1.395107, -0.057646)",
        "(-0.229277, 1.402727, -0.063364)",
        "(-0.227957, 1.412477, -0.072946)",
        "(-0.227282, 1.417783, -0.079830)",
        "(-0.226623, 1.421926, -0.086856)",
        "(-0.226623, 1.421926, -0.086856)",
        "(-0.226068, 1.425114, -0.094057)",
        "(-0.225441, 1.427590, -0.105045)",
        "(-0.225013, 1.428302, -0.112229)",
        "(-0.224952, 1.427811, -0.119419)",
        "(-0.224952, 1.427811, -0.119419)",
        "(-0.225076, 1.426450, -0.126612)",
        "(-0.225402, 1.422355, -0.136687)",
        "(-0.225630, 1.418366, -0.142682)",
        "(-0.225913, 1.413373, -0.148137)",
        "(-0.225913, 1.413373, -0.148137)",
        "(-0.226274, 1.407670, -0.153064)",
        "(-0.227061, 1.397271, -0.159237)",
        "(-0.227790, 1.389639, -0.162874)",
        "(-0.228602, 1.381356, -0.165825)",
        "(-0.228602, 1.381356, -0.165825)",
        "(-0.229382, 1.372723, -0.168337)",
        "(-0.230819, 1.359118, -0.171127)",
        "(-0.231995, 1.349973, -0.172455)",
        "(-0.233083, 1.340683, -0.173155)",
        "(-0.233083, 1.340683, -0.173155)",
        "(-0.234152, 1.331110, -0.173034)",
        "(-0.236354, 1.316647, -0.171773)",
        "(-0.238074, 1.307214, -0.170489)",
        "(-0.239345, 1.297712, -0.168579)",
        "(-0.239345, 1.297712, -0.168579)",
        "(-0.240204, 1.288287, -0.165780)",
        "(-0.241559, 1.274994, -0.159979)",
        "(-0.242696, 1.267089, -0.155065)",
        "(-0.243936, 1.260108, -0.149570)",
        "(-0.243936, 1.260108, -0.149570)",
        "(-0.244987, 1.253734, -0.143304)",
        "(-0.246029, 1.245529, -0.133425)",
        "(-0.246670, 1.240661, -0.126176)",
        "(-0.247063, 1.236202, -0.118430)",
        "(-0.247063, 1.236202, -0.118430)",
        "(-0.247269, 1.232218, -0.110418)",
        "(-0.246869, 1.227805, -0.098811)",
        "(-0.246200, 1.226183, -0.091372)",
        "(-0.245486, 1.226351, -0.084343)",
        "(-0.245486, 1.226351, -0.084343)",
        "(-0.244950, 1.227957, -0.077370)",
        "(-0.244554, 1.233171, -0.067059)",
        "(-0.244146, 1.237853, -0.060539)",
        "(-0.243444, 1.243568, -0.054601)",
        "(-0.243444, 1.243568, -0.054601)",
        "(-0.242398, 1.249969, -0.049171)",
        "(-0.240643, 1.261443, -0.042616)",
        "(-0.239322, 1.270130, -0.039142)",
        "(-0.237835, 1.279593, -0.036392)",
        "(-0.237835, 1.279593, -0.036392)",
        "(-0.236174, 1.289710, -0.034287)",
        "(-0.233303, 1.305654, -0.031962)",
        "(-0.231534, 1.316800, -0.031202)",
        "(-0.229908, 1.327957, -0.030903)",
        "(-0.229908, 1.327957, -0.030903)",
        "(-0.228666, 1.339354, -0.031387)",
        "(-0.227311, 1.356417, -0.033361)",
        "(-0.226785, 1.367713, -0.035771)",
        "(-0.226716, 1.378713, -0.039097)",
        "(-0.226716, 1.378713, -0.039097)",
        "(-0.226810, 1.389030, -0.043044)",
        "(-0.226993, 1.402892, -0.050444)",
        "(-0.227173, 1.411009, -0.056030)",
        "(-0.227444, 1.418127, -0.062054)",
        "(-0.227444, 1.418127, -0.062054)",
        "(-0.227862, 1.424262, -0.068613)",
        "(-0.228743, 1.431285, -0.079069)",
        "(-0.229255, 1.434419, -0.086233)",
        "(-0.229765, 1.436385, -0.093692)",
        "(-0.229765, 1.436385, -0.093692)",
        "(-0.230158, 1.437244, -0.101337)",
        "(-0.230331, 1.436480, -0.112978)",
        "(-0.230383, 1.435159, -0.120905)",
        "(-0.230321, 1.432890, -0.128636)",
        "(-0.230321, 1.432890, -0.128636)",
        "(-0.230409, 1.430062, -0.136246)",
        "(-0.230541, 1.423725, -0.146501)",
        "(-0.230651, 1.418443, -0.152774)",
        "(-0.230678, 1.412360, -0.158555)",
        "(-0.230678, 1.412360, -0.158555)",
        "(-0.230735, 1.405405, -0.163845)",
        "(-0.230959, 1.393444, -0.170787)",
        "(-0.231140, 1.384729, -0.174634)",
        "(-0.231208, 1.375326, -0.177771)",
        "(-0.231208, 1.375326, -0.177771)",
        "(-0.231475, 1.365653, -0.180410)",
        "(-0.232016, 1.350871, -0.183257)",
        "(-0.232524, 1.340989, -0.184219)",
        "(-0.233046, 1.331089, -0.184279)",
        "(-0.233046, 1.331089, -0.184279)",
        "(-0.233540, 1.321357, -0.183285)",
        "(-0.234146, 1.307313, -0.180119)",
        "(-0.234435, 1.298336, -0.177020)",
        "(-0.234542, 1.289649, -0.173163)",
        "(-0.234542, 1.289649, -0.173163)",
        "(-0.234441, 1.281246, -0.168622)",
        "(-0.234542, 1.269554, -0.160575)",
        "(-0.234686, 1.262259, -0.154358)",
        "(-0.234708, 1.255291, -0.147579)",
        "(-0.234708, 1.255291, -0.147579)",
        "(-0.234490, 1.248686, -0.140198)",
        "(-0.234461, 1.240590, -0.128440)",
        "(-0.234509, 1.236559, -0.120128)",
        "(-0.234451, 1.234023, -0.112373)",
        "(-0.234451, 1.234023, -0.112373)",
        "(-0.234330, 1.232708, -0.104339)",
        "(-0.234473, 1.233532, -0.092172)",
        "(-0.234596, 1.235871, -0.084319)",
        "(-0.234722, 1.239612, -0.076783)",
        "(-0.234722, 1.239612, -0.076783)",
        "(-0.234875, 1.244535, -0.069583)",
        "(-0.234981, 1.253767, -0.059365)",
        "(-0.234697, 1.260897, -0.053239)",
        "(-0.234255, 1.268904, -0.047780)",
        "(-0.234255, 1.268904, -0.047780)",
        "(-0.233497, 1.277555, -0.043051)",
        "(-0.232373, 1.291867, -0.037525)",
        "(-0.231721, 1.301932, -0.034767)",
        "(-0.231110, 1.312159, -0.032794)",
        "(-0.231110, 1.312159, -0.032794)",
        "(-0.230454, 1.322271, -0.031639)",
        "(-0.229776, 1.337483, -0.031271)",
        "(-0.229501, 1.347707, -0.032097)",
        "(-0.229114, 1.357823, -0.033915)",
        "(-0.229114, 1.357823, -0.033915)",
        "(-0.228783, 1.367750, -0.036770)",
        "(-0.228076, 1.381962, -0.042492)",
        "(-0.227675, 1.390873, -0.047286)",
        "(-0.227552, 1.399194, -0.052789)",
        "(-0.227552, 1.399194, -0.052789)",
        "(-0.227670, 1.406866, -0.059131)",
        "(-0.227923, 1.416552, -0.069454)",
        "(-0.228092, 1.421399, -0.076765)",
        "(-0.228238, 1.425157, -0.084257)",
        "(-0.228238, 1.425157, -0.084257)",
        "(-0.228502, 1.427771, -0.091962)",
        "(-0.229011, 1.429304, -0.103861)",
        "(-0.229321, 1.428754, -0.111861)",
        "(-0.229764, 1.427005, -0.119906)",
        "(-0.229764, 1.427005, -0.119906)",
        "(-0.230594, 1.424175, -0.127858)",
        "(-0.232190, 1.417506, -0.138930)",
        "(-0.233380, 1.411689, -0.145638)",
        "(-0.234435, 1.404917, -0.151996)",
        "(-0.234435, 1.404917, -0.151996)",
        "(-0.235291, 1.397250, -0.157907)",
        "(-0.236906, 1.384601, -0.165541)",
        "(-0.237959, 1.375564, -0.169794)",
        "(-0.238968, 1.365962, -0.173196)",
        "(-0.238968, 1.365962, -0.173196)",
        "(-0.240020, 1.356221, -0.176083)",
        "(-0.241534, 1.340992, -0.178678)",
        "(-0.242519, 1.330660, -0.179317)",
        "(-0.243618, 1.320350, -0.179383)",
        "(-0.243618, 1.320350, -0.179383)",
        "(-0.244622, 1.310027, -0.178594)",
        "(-0.245377, 1.294208, -0.175209)",
        "(-0.245666, 1.283679, -0.171278)",
        "(-0.246158, 1.273652, -0.166414)",
        "(-0.246158, 1.273652, -0.166414)",
        "(-0.246588, 1.264128, -0.160789)",
        "(-0.247175, 1.251129, -0.151001)",
        "(-0.247416, 1.243533, -0.143519)",
        "(-0.247620, 1.237072, -0.135565)",
        "(-0.247620, 1.237072, -0.135565)",
        "(-0.247682, 1.231854, -0.127338)",
        "(-0.247412, 1.226869, -0.114929)",
        "(-0.247183, 1.225512, -0.106862)",
        "(-0.246886, 1.225520, -0.098854)",
        "(-0.246886, 1.225520, -0.098854)",
        "(-0.246492, 1.226890, -0.091117)",
        "(-0.245364, 1.231006, -0.080450)",
        "(-0.244547, 1.234873, -0.073753)",
        "(-0.243582, 1.239400, -0.067252)",
        "(-0.243582, 1.239400, -0.067252)",
        "(-0.242589, 1.244816, -0.060997)",
        "(-0.241653, 1.253858, -0.052507)",
        "(-0.240720, 1.260642, -0.047044)",
        "(-0.239541, 1.267905, -0.041904)",
        "(-0.239541, 1.267905, -0.041904)",
        "(-0.238422, 1.275921, -0.037314)",
        "(-0.236804, 1.289340, -0.031844)"
    ],
    "leftHandPositions": [
        "(-0.305097, 1.172968, 0.067940)",
        "(-0.305180, 1.172602, 0.068601)",
        "(-0.305295, 1.172204, 0.069182)",
        "(-0.305295, 1.172204, 0.069182)",
        "(-0.305421, 1.171830, 0.069626)",
        "(-0.305615, 1.171353, 0.070194)",
        "(-0.305686, 1.171088, 0.070767)",
        "(-0.305820, 1.171003, 0.071443)",
        "(-0.305820, 1.171003, 0.071443)",
        "(-0.306006, 1.171089, 0.071974)",
        "(-0.306138, 1.171193, 0.072699)",
        "(-0.306562, 1.171520, 0.073251)",
        "(-0.306766, 1.171727, 0.073765)",
        "(-0.306766, 1.171727, 0.073765)",
        "(-0.306867, 1.171864, 0.074335)",
        "(-0.307026, 1.172032, 0.075233)",
        "(-0.307420, 1.172447, 0.075449)",
        "(-0.308502, 1.173373, 0.074500)",
        "(-0.308502, 1.173373, 0.074500)",
        "(-0.310388, 1.174873, 0.072224)",
        "(-0.313400, 1.177254, 0.068214)",
        "(-0.314829, 1.178823, 0.066771)",
        "(-0.315729, 1.180642, 0.066309)",
        "(-0.315729, 1.180642, 0.066309)",
        "(-0.316970, 1.182749, 0.065826)",
        "(-0.319485, 1.185624, 0.063674)",
        "(-0.320910, 1.187476, 0.062344)",
        "(-0.321542, 1.189111, 0.061637)",
        "(-0.321542, 1.189111, 0.061637)",
        "(-0.321373, 1.190551, 0.061501)",
        "(-0.320964, 1.192107, 0.061201)",
        "(-0.320572, 1.192590, 0.060620)",
        "(-0.319949, 1.192737, 0.059956)",
        "(-0.319949, 1.192737, 0.059956)",
        "(-0.318860, 1.192531, 0.059496)",
        "(-0.317251, 1.192092, 0.059216)",
        "(-0.316472, 1.191900, 0.059086)",
        "(-0.315755, 1.191691, 0.058912)",
        "(-0.315755, 1.191691, 0.058912)",
        "(-0.314967, 1.191318, 0.058578)",
        "(-0.313582, 1.190473, 0.058412)",
        "(-0.312935, 1.189997, 0.058464)",
        "(-0.312549, 1.189599, 0.058540)",
        "(-0.312549, 1.189599, 0.058540)",
        "(-0.312260, 1.189238, 0.058571)",
        "(-0.311755, 1.188519, 0.058593)",
        "(-0.311617, 1.188313, 0.058637)",
        "(-0.311433, 1.188176, 0.058737)",
        "(-0.311433, 1.188176, 0.058737)",
        "(-0.311108, 1.188060, 0.058769)",
        "(-0.310542, 1.188153, 0.058667)",
        "(-0.310064, 1.188333, 0.058430)",
        "(-0.309469, 1.188660, 0.058243)",
        "(-0.309469, 1.188660, 0.058243)",
        "(-0.308836, 1.189069, 0.058050)",
        "(-0.307983, 1.190042, 0.057675)",
        "(-0.307512, 1.191073, 0.057435)",
        "(-0.306973, 1.192232, 0.057124)",
        "(-0.306973, 1.192232, 0.057124)",
        "(-0.306214, 1.193460, 0.056737)",
        "(-0.304747, 1.195434, 0.055942)",
        "(-0.303626, 1.196921, 0.055380)",
        "(-0.302466, 1.198637, 0.054860)",
        "(-0.302466, 1.198637, 0.054860)",
        "(-0.301181, 1.200474, 0.054442)",
        "(-0.298859, 1.203207, 0.053882)",
        "(-0.297325, 1.205231, 0.053572)",
        "(-0.295885, 1.207525, 0.053359)",
        "(-0.295885, 1.207525, 0.053359)",
        "(-0.294461, 1.209858, 0.053198)",
        "(-0.292203, 1.213207, 0.053083)",
        "(-0.291018, 1.215533, 0.053181)",
        "(-0.290002, 1.217710, 0.053353)",
        "(-0.290002, 1.217710, 0.053353)",
        "(-0.289167, 1.219518, 0.053486)",
        "(-0.288403, 1.221725, 0.053727)",
        "(-0.288128, 1.222888, 0.053874)",
        "(-0.287980, 1.223857, 0.053992)",
        "(-0.287980, 1.223857, 0.053992)",
        "(-0.287847, 1.224497, 0.054069)",
        "(-0.287775, 1.225394, 0.054008)",
        "(-0.287837, 1.226034, 0.054123)",
        "(-0.287855, 1.226746, 0.054334)",
        "(-0.287855, 1.226746, 0.054334)",
        "(-0.287639, 1.227473, 0.054686)",
        "(-0.287173, 1.228987, 0.055400)",
        "(-0.286776, 1.230302, 0.055996)",
        "(-0.286133, 1.231747, 0.056558)",
        "(-0.286133, 1.231747, 0.056558)",
        "(-0.284718, 1.234193, 0.057286)",
        "(-0.283773, 1.236283, 0.057863)",
        "(-0.282868, 1.238804, 0.058433)",
        "(-0.281780, 1.241669, 0.058904)",
        "(-0.281780, 1.241669, 0.058904)",
        "(-0.280426, 1.244742, 0.059147)",
        "(-0.278423, 1.249991, 0.059386)",
        "(-0.277056, 1.253923, 0.059454)",
        "(-0.275606, 1.258177, 0.059414)",
        "(-0.275606, 1.258177, 0.059414)",
        "(-0.273945, 1.262737, 0.059354)",
        "(-0.271533, 1.270456, 0.059207)",
        "(-0.270179, 1.276258, 0.059226)",
        "(-0.268731, 1.282315, 0.059249)",
        "(-0.268731, 1.282315, 0.059249)",
        "(-0.267144, 1.288377, 0.059054)",
        "(-0.264624, 1.297685, 0.058539)",
        "(-0.263029, 1.304029, 0.058185)",
        "(-0.261866, 1.310753, 0.057917)",
        "(-0.261866, 1.310753, 0.057917)",
        "(-0.261006, 1.317768, 0.057851)",
        "(-0.259667, 1.328375, 0.058092)",
        "(-0.258726, 1.335444, 0.058371)",
        "(-0.257806, 1.342463, 0.058804)",
        "(-0.257806, 1.342463, 0.058804)",
        "(-0.257288, 1.349618, 0.059430)",
        "(-0.256958, 1.360332, 0.060826)",
        "(-0.256679, 1.367296, 0.061904)",
        "(-0.256577, 1.374158, 0.063111)",
        "(-0.256577, 1.374158, 0.063111)",
        "(-0.256614, 1.380991, 0.064575)",
        "(-0.256719, 1.390977, 0.067007)",
        "(-0.256575, 1.397339, 0.068948)",
        "(-0.256364, 1.403576, 0.071214)",
        "(-0.256364, 1.403576, 0.071214)",
        "(-0.256234, 1.409614, 0.073873)",
        "(-0.256508, 1.418465, 0.078377)",
        "(-0.256898, 1.424184, 0.081581)",
        "(-0.257440, 1.429498, 0.085219)",
        "(-0.257440, 1.429498, 0.085219)",
        "(-0.258040, 1.434553, 0.089100)",
        "(-0.259167, 1.441426, 0.095339)",
        "(-0.259805, 1.445372, 0.099757)",
        "(-0.260353, 1.448758, 0.104456)",
        "(-0.260353, 1.448758, 0.104456)",
        "(-0.260923, 1.451599, 0.109460)",
        "(-0.261671, 1.454825, 0.117505)",
        "(-0.262181, 1.456451, 0.123069)",
        "(-0.262466, 1.457435, 0.128929)",
        "(-0.262466, 1.457435, 0.128929)",
        "(-0.262700, 1.457969, 0.134913)",
        "(-0.262856, 1.457582, 0.144050)",
        "(-0.263145, 1.456720, 0.150013)",
        "(-0.263839, 1.455303, 0.155786)",
        "(-0.263839, 1.455303, 0.155786)",
        "(-0.264773, 1.453243, 0.161369)",
        "(-0.266533, 1.449244, 0.169585)",
        "(-0.267948, 1.446047, 0.174989)",
        "(-0.269040, 1.442193, 0.180271)",
        "(-0.269040, 1.442193, 0.180271)",
        "(-0.269796, 1.437701, 0.185346)",
        "(-0.270618, 1.429649, 0.192392)",
        "(-0.271145, 1.423662, 0.196816)",
        "(-0.271798, 1.417131, 0.201050)",
        "(-0.271798, 1.417131, 0.201050)",
        "(-0.272164, 1.410053, 0.205080)",
        "(-0.271884, 1.398470, 0.210512)",
        "(-0.271771, 1.390345, 0.213588)",
        "(-0.272276, 1.382127, 0.216409)",
        "(-0.272276, 1.382127, 0.216409)",
        "(-0.273433, 1.373818, 0.218763)",
        "(-0.273574, 1.360597, 0.221385)",
        "(-0.273487, 1.351490, 0.222501)",
        "(-0.273463, 1.342289, 0.223186)",
        "(-0.273463, 1.342289, 0.223186)",
        "(-0.273441, 1.333102, 0.223497)",
        "(-0.273461, 1.319698, 0.223010)",
        "(-0.273801, 1.311341, 0.222196)",
        "(-0.273983, 1.303078, 0.220992)",
        "(-0.273983, 1.303078, 0.220992)",
        "(-0.273713, 1.294776, 0.219340)",
        "(-0.273078, 1.282727, 0.215816)",
        "(-0.273050, 1.275203, 0.212946)",
        "(-0.273098, 1.268035, 0.209562)",
        "(-0.273098, 1.268035, 0.209562)",
        "(-0.273090, 1.261081, 0.205490)",
        "(-0.273268, 1.251080, 0.198053)",
        "(-0.273463, 1.244895, 0.192471)",
        "(-0.273823, 1.239282, 0.186463)",
        "(-0.273823, 1.239282, 0.186463)",
        "(-0.274260, 1.234240, 0.180083)",
        "(-0.274901, 1.227766, 0.169760)",
        "(-0.275314, 1.224083, 0.162509)",
        "(-0.275686, 1.221019, 0.155120)",
        "(-0.275686, 1.221019, 0.155120)",
        "(-0.276061, 1.218601, 0.147778)",
        "(-0.276712, 1.216342, 0.136740)",
        "(-0.277170, 1.215696, 0.129317)",
        "(-0.277545, 1.215628, 0.121948)",
        "(-0.277545, 1.215628, 0.121948)",
        "(-0.277689, 1.215889, 0.114618)",
        "(-0.277986, 1.216838, 0.103565)",
        "(-0.278247, 1.217814, 0.096458)",
        "(-0.278496, 1.219162, 0.089970)",
        "(-0.278496, 1.219162, 0.089970)",
        "(-0.278588, 1.220698, 0.084212)",
        "(-0.278490, 1.222953, 0.076482)",
        "(-0.278395, 1.224572, 0.071754)",
        "(-0.278582, 1.226458, 0.067297)",
        "(-0.278582, 1.226458, 0.067297)",
        "(-0.278762, 1.228451, 0.063174)",
        "(-0.279164, 1.231761, 0.057629)",
        "(-0.279532, 1.234176, 0.054332)",
        "(-0.279955, 1.237007, 0.051357)",
        "(-0.279955, 1.237007, 0.051357)",
        "(-0.280277, 1.239896, 0.048990)",
        "(-0.280219, 1.244295, 0.045970)",
        "(-0.279985, 1.247251, 0.044239)",
        "(-0.279732, 1.250272, 0.042967)",
        "(-0.279732, 1.250272, 0.042967)",
        "(-0.279371, 1.253221, 0.042049)",
        "(-0.278565, 1.257185, 0.041136)",
        "(-0.277926, 1.259489, 0.040756)",
        "(-0.277361, 1.261537, 0.040575)",
        "(-0.277361, 1.261537, 0.040575)",
        "(-0.276863, 1.263268, 0.040459)",
        "(-0.276032, 1.265303, 0.040235)",
        "(-0.275597, 1.266704, 0.040183)",
        "(-0.275214, 1.268150, 0.040130)",
        "(-0.275214, 1.268150, 0.040130)",
        "(-0.274712, 1.269576, 0.040030)",
        "(-0.273917, 1.272066, 0.039972)",
        "(-0.273388, 1.274126, 0.039938)",
        "(-0.272743, 1.276347, 0.039941)",
        "(-0.272743, 1.276347, 0.039941)",
        "(-0.271772, 1.279604, 0.039848)",
        "(-0.271081, 1.281510, 0.039725)",
        "(-0.270482, 1.283166, 0.039587)",
        "(-0.269991, 1.284587, 0.039423)",
        "(-0.269991, 1.284587, 0.039423)",
        "(-0.269471, 1.285812, 0.039268)",
        "(-0.268934, 1.287448, 0.039071)",
        "(-0.268697, 1.288492, 0.039013)",
        "(-0.268295, 1.289575, 0.038883)",
        "(-0.268295, 1.289575, 0.038883)",
        "(-0.267841, 1.290980, 0.038697)",
        "(-0.267321, 1.293936, 0.038461)",
        "(-0.267095, 1.296211, 0.038218)",
        "(-0.266976, 1.298639, 0.037953)",
        "(-0.266976, 1.298639, 0.037953)",
        "(-0.266814, 1.301070, 0.037681)",
        "(-0.266283, 1.304300, 0.037209)",
        "(-0.266097, 1.306204, 0.036941)",
        "(-0.265981, 1.307897, 0.036669)",
        "(-0.265981, 1.307897, 0.036669)",
        "(-0.265836, 1.309327, 0.036409)",
        "(-0.265607, 1.311064, 0.036108)",
        "(-0.265445, 1.312027, 0.035877)",
        "(-0.265223, 1.312913, 0.035651)",
        "(-0.265223, 1.312913, 0.035651)",
        "(-0.265043, 1.313784, 0.035485)",
        "(-0.264852, 1.315141, 0.035331)",
        "(-0.264628, 1.316064, 0.035255)",
        "(-0.264325, 1.317077, 0.035187)",
        "(-0.264325, 1.317077, 0.035187)",
        "(-0.264076, 1.318165, 0.035182)",
        "(-0.263812, 1.319857, 0.035303)",
        "(-0.263748, 1.321017, 0.035457)",
        "(-0.263696, 1.322117, 0.035597)",
        "(-0.263696, 1.322117, 0.035597)",
        "(-0.263609, 1.323107, 0.035757)",
        "(-0.263423, 1.324328, 0.036036)",
        "(-0.263345, 1.324981, 0.036302)",
        "(-0.263271, 1.325359, 0.036502)",
        "(-0.263271, 1.325359, 0.036502)",
        "(-0.263175, 1.325705, 0.036710)",
        "(-0.263076, 1.326211, 0.037058)",
        "(-0.263087, 1.326823, 0.037503)",
        "(-0.263020, 1.327089, 0.037759)",
        "(-0.263020, 1.327089, 0.037759)",
        "(-0.262858, 1.327329, 0.038029)",
        "(-0.262564, 1.327790, 0.038581)",
        "(-0.262319, 1.328028, 0.038933)",
        "(-0.262117, 1.328289, 0.039301)",
        "(-0.262117, 1.328289, 0.039301)",
        "(-0.262031, 1.328715, 0.039760)",
        "(-0.262059, 1.329172, 0.040242)",
        "(-0.262103, 1.329367, 0.040457)",
        "(-0.262063, 1.329494, 0.040665)",
        "(-0.262063, 1.329494, 0.040665)",
        "(-0.261963, 1.329567, 0.040853)",
        "(-0.261787, 1.329649, 0.041213)",
        "(-0.261742, 1.329700, 0.041441)",
        "(-0.261656, 1.329715, 0.041662)",
        "(-0.261656, 1.329715, 0.041662)",
        "(-0.261559, 1.329720, 0.041861)",
        "(-0.261474, 1.329743, 0.042116)",
        "(-0.261540, 1.329842, 0.042321)",
        "(-0.261524, 1.329917, 0.042475)",
        "(-0.261524, 1.329917, 0.042475)",
        "(-0.261544, 1.330054, 0.042602)",
        "(-0.261462, 1.330267, 0.042762)",
        "(-0.261379, 1.330420, 0.042866)",
        "(-0.261288, 1.330550, 0.042955)",
        "(-0.261233, 1.330646, 0.043011)",
        "(-0.261182, 1.330703, 0.043060)",
        "(-0.261215, 1.330766, 0.043121)",
        "(-0.261257, 1.330794, 0.043186)",
        "(-0.261268, 1.330771, 0.043219)",
        "(-0.261268, 1.330771, 0.043219)",
        "(-0.261273, 1.330716, 0.043185)",
        "(-0.261233, 1.330532, 0.042990)",
        "(-0.261124, 1.330369, 0.042908)",
        "(-0.261058, 1.330251, 0.042831)",
        "(-0.261058, 1.330251, 0.042831)",
        "(-0.260984, 1.330160, 0.042811)",
        "(-0.260909, 1.330079, 0.042824)",
        "(-0.260899, 1.330029, 0.042835)",
        "(-0.260869, 1.330019, 0.042835)",
        "(-0.260869, 1.330019, 0.042835)",
        "(-0.260782, 1.329983, 0.042815)",
        "(-0.260630, 1.329832, 0.042782)",
        "(-0.260527, 1.329684, 0.042751)",
        "(-0.260503, 1.329584, 0.042758)",
        "(-0.260503, 1.329584, 0.042758)",
        "(-0.260543, 1.329491, 0.042744)",
        "(-0.260574, 1.329297, 0.042662)",
        "(-0.260523, 1.329238, 0.042686)",
        "(-0.260420, 1.329225, 0.042683)",
        "(-0.260420, 1.329225, 0.042683)",
        "(-0.260302, 1.329271, 0.042667)",
        "(-0.260276, 1.329568, 0.042650)",
        "(-0.260297, 1.329780, 0.042631)",
        "(-0.260297, 1.329920, 0.042595)",
        "(-0.260297, 1.329920, 0.042595)",
        "(-0.260282, 1.329972, 0.042550)",
        "(-0.260218, 1.329931, 0.042456)",
        "(-0.260194, 1.329848, 0.042398)",
        "(-0.260180, 1.329753, 0.042353)",
        "(-0.260180, 1.329753, 0.042353)",
        "(-0.260231, 1.329700, 0.042221)",
        "(-0.260317, 1.329819, 0.042043)",
        "(-0.260378, 1.330114, 0.041921)",
        "(-0.260600, 1.330933, 0.041812)",
        "(-0.260600, 1.330933, 0.041812)",
        "(-0.261240, 1.332441, 0.041980)",
        "(-0.261700, 1.335670, 0.043074)",
        "(-0.261546, 1.338914, 0.044783)",
        "(-0.261187, 1.343106, 0.047678)",
        "(-0.261187, 1.343106, 0.047678)",
        "(-0.260489, 1.348175, 0.051770)",
        "(-0.259288, 1.356905, 0.059744)",
        "(-0.258586, 1.363064, 0.065959)",
        "(-0.257734, 1.369019, 0.072744)",
        "(-0.257734, 1.369019, 0.072744)",
        "(-0.256809, 1.374598, 0.079912)",
        "(-0.255400, 1.381794, 0.091014)",
        "(-0.254459, 1.385686, 0.098307)",
        "(-0.253599, 1.388748, 0.105264)",
        "(-0.253599, 1.388748, 0.105264)",
        "(-0.252755, 1.391026, 0.111872)",
        "(-0.251825, 1.393029, 0.120705)",
        "(-0.251552, 1.393689, 0.125788)",
        "(-0.251198, 1.393986, 0.130270)",
        "(-0.251198, 1.393986, 0.130270)",
        "(-0.250763, 1.393980, 0.134296)",
        "(-0.250358, 1.393811, 0.139588)",
        "(-0.249973, 1.393586, 0.142297)",
        "(-0.249646, 1.393475, 0.144185)",
        "(-0.249646, 1.393475, 0.144185)",
        "(-0.249333, 1.393406, 0.145269)",
        "(-0.248832, 1.393196, 0.145331)",
        "(-0.248675, 1.393049, 0.144837)",
        "(-0.248730, 1.393000, 0.144021)",
        "(-0.248730, 1.393000, 0.144021)",
        "(-0.248888, 1.393015, 0.143055)",
        "(-0.249043, 1.392974, 0.141880)",
        "(-0.248902, 1.392858, 0.141497)",
        "(-0.248745, 1.392711, 0.141170)",
        "(-0.248651, 1.392610, 0.141057)",
        "(-0.248509, 1.392343, 0.140833)",
        "(-0.248376, 1.391878, 0.140749)",
        "(-0.248338, 1.391480, 0.140796)",
        "(-0.248397, 1.391029, 0.140910)",
        "(-0.248397, 1.391029, 0.140910)",
        "(-0.248586, 1.390443, 0.141105)",
        "(-0.248754, 1.389764, 0.141402)",
        "(-0.248849, 1.389495, 0.141562)",
        "(-0.248936, 1.389220, 0.141727)",
        "(-0.248936, 1.389220, 0.141727)",
        "(-0.249051, 1.388955, 0.141896)",
        "(-0.249164, 1.388675, 0.142086)",
        "(-0.249186, 1.388429, 0.142210)",
        "(-0.249168, 1.388090, 0.142358)",
        "(-0.249168, 1.388090, 0.142358)",
        "(-0.249169, 1.387158, 0.142957)",
        "(-0.249132, 1.386093, 0.143695)",
        "(-0.249025, 1.384838, 0.144568)",
        "(-0.248811, 1.383271, 0.145711)",
        "(-0.248811, 1.383271, 0.145711)",
        "(-0.248542, 1.381367, 0.147132)",
        "(-0.247878, 1.377746, 0.149585)",
        "(-0.247454, 1.374860, 0.151373)",
        "(-0.247108, 1.371552, 0.153318)",
        "(-0.247108, 1.371552, 0.153318)",
        "(-0.246787, 1.367671, 0.155396)",
        "(-0.246039, 1.360567, 0.158649)",
        "(-0.245504, 1.354894, 0.160718)",
        "(-0.244980, 1.348584, 0.162582)",
        "(-0.244980, 1.348584, 0.162582)",
        "(-0.244714, 1.341802, 0.164421)",
        "(-0.244549, 1.330748, 0.167237)",
        "(-0.244598, 1.322951, 0.169144)",
        "(-0.244890, 1.314885, 0.171008)",
        "(-0.244890, 1.314885, 0.171008)",
        "(-0.245087, 1.306392, 0.172755)",
        "(-0.245238, 1.292789, 0.174943)",
        "(-0.245852, 1.283781, 0.176223)",
        "(-0.246639, 1.274745, 0.177201)",
        "(-0.246639, 1.274745, 0.177201)",
        "(-0.247350, 1.265694, 0.177666)",
        "(-0.247904, 1.251817, 0.177530)",
        "(-0.248255, 1.242669, 0.177039)",
        "(-0.248800, 1.234025, 0.176210)",
        "(-0.248800, 1.234025, 0.176210)",
        "(-0.249691, 1.225966, 0.174793)",
        "(-0.250844, 1.214147, 0.171100)",
        "(-0.251341, 1.206236, 0.167718)",
        "(-0.251784, 1.198814, 0.163790)",
        "(-0.251784, 1.198814, 0.163790)",
        "(-0.252513, 1.192410, 0.159374)",
        "(-0.254097, 1.184880, 0.151598)",
        "(-0.255108, 1.180645, 0.145810)",
        "(-0.256108, 1.177644, 0.139393)",
        "(-0.256108, 1.177644, 0.139393)",
        "(-0.257566, 1.175143, 0.129404)",
        "(-0.258447, 1.174785, 0.122465)",
        "(-0.259298, 1.175491, 0.115486)",
        "(-0.260155, 1.177266, 0.108724)",
        "(-0.260155, 1.177266, 0.108724)",
        "(-0.260929, 1.179991, 0.102225)",
        "(-0.261774, 1.185337, 0.092921)",
        "(-0.262130, 1.189415, 0.086958)",
        "(-0.262691, 1.193856, 0.081170)",
        "(-0.262691, 1.193856, 0.081170)",
        "(-0.263266, 1.198437, 0.075606)",
        "(-0.263680, 1.205234, 0.067807)",
        "(-0.263750, 1.209865, 0.062997)",
        "(-0.263661, 1.214806, 0.058504)",
        "(-0.263661, 1.214806, 0.058504)",
        "(-0.263597, 1.220428, 0.054554)",
        "(-0.263365, 1.229972, 0.049783)",
        "(-0.262841, 1.236742, 0.047029)",
        "(-0.261923, 1.243686, 0.044642)",
        "(-0.261923, 1.243686, 0.044642)",
        "(-0.261523, 1.251293, 0.042851)",
        "(-0.260916, 1.263172, 0.041080)",
        "(-0.259948, 1.271103, 0.040035)",
        "(-0.258645, 1.279131, 0.039202)",
        "(-0.258645, 1.279131, 0.039202)",
        "(-0.257465, 1.287489, 0.038749)",
        "(-0.256112, 1.300402, 0.038614)",
        "(-0.255200, 1.309048, 0.038596)",
        "(-0.254009, 1.317685, 0.038619)",
        "(-0.254009, 1.317685, 0.038619)",
        "(-0.253169, 1.326606, 0.038896)",
        "(-0.252440, 1.340290, 0.040189)",
        "(-0.251715, 1.349287, 0.041098)",
        "(-0.250653, 1.358066, 0.042146)",
        "(-0.250653, 1.358066, 0.042146)",
        "(-0.249594, 1.366840, 0.043727)",
        "(-0.248854, 1.380329, 0.047563)",
        "(-0.248562, 1.389151, 0.050594)",
        "(-0.248081, 1.397605, 0.053842)",
        "(-0.248081, 1.397605, 0.053842)",
        "(-0.247485, 1.405580, 0.057202)",
        "(-0.246769, 1.416569, 0.062583)",
        "(-0.246547, 1.423247, 0.066570)",
        "(-0.246744, 1.429327, 0.070772)",
        "(-0.246744, 1.429327, 0.070772)",
        "(-0.246961, 1.434684, 0.075100)",
        "(-0.247235, 1.441190, 0.081742)",
        "(-0.247285, 1.444628, 0.086319)",
        "(-0.247373, 1.447157, 0.091013)",
        "(-0.247373, 1.447157, 0.091013)",
        "(-0.247373, 1.448982, 0.095816)",
        "(-0.247399, 1.450501, 0.103421)",
        "(-0.247371, 1.450754, 0.108744)",
        "(-0.247251, 1.450475, 0.114179)",
        "(-0.247251, 1.450475, 0.114179)",
        "(-0.246977, 1.449210, 0.122692)",
        "(-0.246717, 1.447826, 0.128455)",
        "(-0.246551, 1.445979, 0.134222)",
        "(-0.246438, 1.443625, 0.139984)",
        "(-0.246438, 1.443625, 0.139984)",
        "(-0.246382, 1.440818, 0.145681)",
        "(-0.246318, 1.435784, 0.154033)",
        "(-0.246362, 1.431739, 0.159372)",
        "(-0.246679, 1.427264, 0.164504)",
        "(-0.246679, 1.427264, 0.164504)",
        "(-0.246936, 1.422062, 0.169241)",
        "(-0.247519, 1.413395, 0.175676)",
        "(-0.247980, 1.407100, 0.179643)",
        "(-0.248330, 1.400168, 0.183144)",
        "(-0.248330, 1.400168, 0.183144)",
        "(-0.248389, 1.392539, 0.186364)",
        "(-0.248517, 1.380461, 0.190727)",
        "(-0.248682, 1.372428, 0.193416)",
        "(-0.248702, 1.364115, 0.195719)",
        "(-0.248702, 1.364115, 0.195719)",
        "(-0.248807, 1.355476, 0.197563)",
        "(-0.249236, 1.341966, 0.199322)",
        "(-0.249862, 1.332646, 0.199815)",
        "(-0.250289, 1.322986, 0.199983)",
        "(-0.250289, 1.322986, 0.199983)",
        "(-0.250584, 1.312985, 0.199795)",
        "(-0.251574, 1.297899, 0.198609)",
        "(-0.252687, 1.288023, 0.196973)",
        "(-0.253952, 1.278394, 0.194862)",
        "(-0.253952, 1.278394, 0.194862)",
        "(-0.255228, 1.269138, 0.192434)",
        "(-0.256770, 1.256154, 0.188156)",
        "(-0.257744, 1.248115, 0.184908)",
        "(-0.258832, 1.240528, 0.181345)",
        "(-0.258832, 1.240528, 0.181345)",
        "(-0.259914, 1.233294, 0.177337)",
        "(-0.260641, 1.222867, 0.170699)",
        "(-0.260890, 1.216357, 0.166135)",
        "(-0.261189, 1.210611, 0.161479)",
        "(-0.261189, 1.210611, 0.161479)",
        "(-0.261768, 1.205733, 0.156466)",
        "(-0.262537, 1.199565, 0.148333)",
        "(-0.262909, 1.196194, 0.142755)",
        "(-0.263226, 1.193545, 0.137118)",
        "(-0.263226, 1.193545, 0.137118)",
        "(-0.263589, 1.191669, 0.131360)",
        "(-0.264135, 1.189754, 0.122267)",
        "(-0.264372, 1.188741, 0.115792)",
        "(-0.264851, 1.188199, 0.108991)",
        "(-0.264851, 1.188199, 0.108991)",
        "(-0.265595, 1.188320, 0.102239)",
        "(-0.266270, 1.189726, 0.093083)",
        "(-0.266379, 1.191323, 0.087423)",
        "(-0.266610, 1.193832, 0.082065)",
        "(-0.266610, 1.193832, 0.082065)",
        "(-0.266943, 1.197229, 0.076958)",
        "(-0.267094, 1.203573, 0.069784)",
        "(-0.266853, 1.208441, 0.065553)",
        "(-0.266321, 1.213761, 0.061757)",
        "(-0.266321, 1.213761, 0.061757)",
        "(-0.265797, 1.220007, 0.058515)",
        "(-0.264269, 1.229562, 0.054695)",
        "(-0.262816, 1.236203, 0.052354)",
        "(-0.261376, 1.243191, 0.050388)",
        "(-0.261376, 1.243191, 0.050388)",
        "(-0.260351, 1.250573, 0.048821)",
        "(-0.259265, 1.261872, 0.046679)",
        "(-0.258451, 1.269532, 0.045553)",
        "(-0.257177, 1.277323, 0.045054)",
        "(-0.257177, 1.277323, 0.045054)",
        "(-0.255562, 1.285608, 0.045242)",
        "(-0.253532, 1.299373, 0.046498)",
        "(-0.252484, 1.309127, 0.047521)",
        "(-0.251444, 1.319227, 0.048677)",
        "(-0.251444, 1.319227, 0.048677)",
        "(-0.250190, 1.329684, 0.050061)",
        "(-0.248450, 1.346013, 0.052869)",
        "(-0.248013, 1.357238, 0.055479)",
        "(-0.247707, 1.368262, 0.058421)",
        "(-0.247707, 1.368262, 0.058421)",
        "(-0.247264, 1.378731, 0.061514)",
        "(-0.246559, 1.393382, 0.066434)",
        "(-0.246329, 1.402514, 0.070261)",
        "(-0.246337, 1.411138, 0.074878)",
        "(-0.246337, 1.411138, 0.074878)",
        "(-0.245501, 1.419075, 0.080140)",
        "(-0.244480, 1.429699, 0.088311)",
        "(-0.244275, 1.436099, 0.094323)",
        "(-0.244164, 1.441629, 0.100598)",
        "(-0.244164, 1.441629, 0.100598)",
        "(-0.243858, 1.446268, 0.107125)",
        "(-0.243500, 1.451670, 0.117312)",
        "(-0.243723, 1.454221, 0.124181)",
        "(-0.244183, 1.455842, 0.131131)",
        "(-0.244183, 1.455842, 0.131131)",
        "(-0.244707, 1.456528, 0.138015)",
        "(-0.244939, 1.455898, 0.148337)",
        "(-0.244814, 1.454550, 0.155136)",
        "(-0.244848, 1.452506, 0.161837)",
        "(-0.244848, 1.452506, 0.161837)",
        "(-0.245152, 1.449783, 0.168286)",
        "(-0.245077, 1.444283, 0.177421)",
        "(-0.244592, 1.439758, 0.183111)",
        "(-0.243600, 1.434486, 0.188458)",
        "(-0.243600, 1.434486, 0.188458)",
        "(-0.242209, 1.428380, 0.193323)",
        "(-0.240746, 1.418089, 0.199772)",
        "(-0.240159, 1.410873, 0.203596)",
        "(-0.239591, 1.403201, 0.206789)",
        "(-0.239591, 1.403201, 0.206789)",
        "(-0.238821, 1.394993, 0.209455)",
        "(-0.238132, 1.382426, 0.212436)",
        "(-0.238354, 1.373899, 0.213717)",
        "(-0.238654, 1.365268, 0.214590)",
        "(-0.238654, 1.365268, 0.214590)",
        "(-0.238621, 1.351893, 0.214644)",
        "(-0.238455, 1.342901, 0.213874)",
        "(-0.238813, 1.333945, 0.212694)",
        "(-0.239802, 1.325182, 0.211087)",
        "(-0.239802, 1.325182, 0.211087)",
        "(-0.240914, 1.316492, 0.208764)",
        "(-0.242294, 1.304104, 0.204007)",
        "(-0.243653, 1.296528, 0.200272)",
        "(-0.245162, 1.289260, 0.196140)",
        "(-0.245162, 1.289260, 0.196140)",
        "(-0.246557, 1.282265, 0.191405)",
        "(-0.248201, 1.272082, 0.183083)",
        "(-0.249318, 1.265915, 0.176896)",
        "(-0.250359, 1.260481, 0.170369)",
        "(-0.250359, 1.260481, 0.170369)",
        "(-0.251220, 1.255632, 0.163346)",
        "(-0.252645, 1.249624, 0.151853)",
        "(-0.253854, 1.246464, 0.143704)",
        "(-0.253854, 1.246464, 0.143704)",
        "(-0.254869, 1.243947, 0.135639)",
        "(-0.255671, 1.242083, 0.127977)",
        "(-0.256341, 1.240099, 0.116930)",
        "(-0.256683, 1.239387, 0.109634)",
        "(-0.257000, 1.239128, 0.102526)",
        "(-0.257000, 1.239128, 0.102526)",
        "(-0.257232, 1.239430, 0.095779)",
        "(-0.257501, 1.241268, 0.086639)",
        "(-0.257442, 1.243218, 0.081259)",
        "(-0.257183, 1.245729, 0.076499)",
        "(-0.257183, 1.245729, 0.076499)",
        "(-0.256813, 1.248875, 0.072297)",
        "(-0.256008, 1.255018, 0.067108)",
        "(-0.254932, 1.259775, 0.064323)",
        "(-0.253459, 1.264932, 0.061984)",
        "(-0.253459, 1.264932, 0.061984)",
        "(-0.252457, 1.270923, 0.060257)",
        "(-0.251200, 1.281106, 0.058412)",
        "(-0.250331, 1.288301, 0.057316)",
        "(-0.249491, 1.295857, 0.056390)",
        "(-0.249491, 1.295857, 0.056390)",
        "(-0.249617, 1.308167, 0.055168)",
        "(-0.250501, 1.316737, 0.054248)",
        "(-0.251350, 1.325297, 0.053004)",
        "(-0.251872, 1.333932, 0.051705)",
        "(-0.251872, 1.333932, 0.051705)",
        "(-0.251836, 1.342750, 0.050627)",
        "(-0.251939, 1.356365, 0.049935)",
        "(-0.251964, 1.365623, 0.050311)",
        "(-0.251692, 1.375058, 0.051563)",
        "(-0.251692, 1.375058, 0.051563)",
        "(-0.251153, 1.384642, 0.053588)",
        "(-0.250427, 1.399008, 0.058065)",
        "(-0.250147, 1.408214, 0.061699)",
        "(-0.249528, 1.416898, 0.065853)",
        "(-0.249528, 1.416898, 0.065853)",
        "(-0.248824, 1.425167, 0.070385)",
        "(-0.248132, 1.436678, 0.077850)",
        "(-0.247769, 1.443617, 0.083097)",
        "(-0.247337, 1.449685, 0.088754)",
        "(-0.247046, 1.452296, 0.091710)",
        "(-0.246589, 1.457443, 0.097523)",
        "(-0.246281, 1.461556, 0.103505)",
        "(-0.245989, 1.464878, 0.109622)",
        "(-0.245634, 1.467394, 0.115889)",
        "(-0.245634, 1.467394, 0.115889)",
        "(-0.245138, 1.468734, 0.122343)",
        "(-0.244517, 1.469264, 0.132082)",
        "(-0.244245, 1.468631, 0.138612)",
        "(-0.243850, 1.467160, 0.145059)",
        "(-0.243850, 1.467160, 0.145059)",
        "(-0.243122, 1.465006, 0.151442)",
        "(-0.241768, 1.460412, 0.160910)",
        "(-0.241188, 1.456777, 0.167091)",
        "(-0.240946, 1.452747, 0.173101)",
        "(-0.240946, 1.452747, 0.173101)",
        "(-0.240791, 1.448218, 0.178923)",
        "(-0.240595, 1.439952, 0.186872)",
        "(-0.240386, 1.433757, 0.191701)",
        "(-0.240140, 1.427126, 0.196106)",
        "(-0.240140, 1.427126, 0.196106)",
        "(-0.240114, 1.420048, 0.199886)",
        "(-0.240566, 1.408390, 0.204279)",
        "(-0.240679, 1.399990, 0.206423)",
        "(-0.240679, 1.399990, 0.206423)",
        "(-0.240585, 1.390971, 0.207974)",
        "(-0.240292, 1.381265, 0.208996)",
        "(-0.239449, 1.365972, 0.209739)",
        "(-0.239019, 1.355475, 0.209696)",
        "(-0.239193, 1.344782, 0.209200)",
        "(-0.239193, 1.344782, 0.209200)",
        "(-0.239295, 1.334063, 0.208584)",
        "(-0.238215, 1.317425, 0.207095)",
        "(-0.237416, 1.306221, 0.204985)",
        "(-0.237631, 1.295653, 0.201970)",
        "(-0.237631, 1.295653, 0.201970)",
        "(-0.238201, 1.285843, 0.198483)",
        "(-0.238830, 1.272690, 0.192311)",
        "(-0.239277, 1.265083, 0.187484)",
        "(-0.239795, 1.258171, 0.181922)",
        "(-0.239795, 1.258171, 0.181922)",
        "(-0.240152, 1.251877, 0.175655)",
        "(-0.240719, 1.244493, 0.165471)",
        "(-0.241760, 1.241266, 0.158303)",
        "(-0.242862, 1.239040, 0.150693)",
        "(-0.242862, 1.239040, 0.150693)",
        "(-0.243777, 1.237563, 0.142542)",
        "(-0.245149, 1.237227, 0.129832)",
        "(-0.246033, 1.238265, 0.121445)",
        "(-0.246677, 1.240204, 0.113314)",
        "(-0.246677, 1.240204, 0.113314)",
        "(-0.246962, 1.243045, 0.105774)",
        "(-0.247233, 1.249515, 0.096040)",
        "(-0.247217, 1.255093, 0.090061)",
        "(-0.246936, 1.260817, 0.084731)",
        "(-0.246936, 1.260817, 0.084731)",
        "(-0.246171, 1.266912, 0.079617)",
        "(-0.244743, 1.277303, 0.073051)",
        "(-0.244613, 1.285452, 0.069595)",
        "(-0.244393, 1.293945, 0.066436)",
        "(-0.244393, 1.293945, 0.066436)",
        "(-0.243764, 1.302453, 0.063510)",
        "(-0.242727, 1.315472, 0.059725)",
        "(-0.242466, 1.324764, 0.057839)",
        "(-0.242496, 1.334596, 0.056469)",
        "(-0.242496, 1.334596, 0.056469)",
        "(-0.242637, 1.349862, 0.054920)",
        "(-0.242449, 1.360038, 0.054179)",
        "(-0.241979, 1.369938, 0.053725)",
        "(-0.241461, 1.379539, 0.053832)",
        "(-0.241461, 1.379539, 0.053832)",
        "(-0.241274, 1.388885, 0.054822)",
        "(-0.241328, 1.402397, 0.058269)",
        "(-0.241406, 1.410822, 0.061311)",
        "(-0.241209, 1.418544, 0.064778)",
        "(-0.241209, 1.418544, 0.064778)",
        "(-0.240955, 1.425451, 0.068562)",
        "(-0.240682, 1.434753, 0.075147)",
        "(-0.240479, 1.440387, 0.080349)",
        "(-0.240203, 1.445615, 0.086231)",
        "(-0.240203, 1.445615, 0.086231)",
        "(-0.239815, 1.450314, 0.092687)",
        "(-0.239079, 1.456069, 0.103014)",
        "(-0.238708, 1.459113, 0.110409)",
        "(-0.238619, 1.461550, 0.118252)",
        "(-0.238619, 1.461550, 0.118252)",
        "(-0.238681, 1.463331, 0.126386)",
        "(-0.238136, 1.464683, 0.138961)",
        "(-0.237649, 1.464812, 0.147477)",
        "(-0.237124, 1.464297, 0.156002)",
        "(-0.237124, 1.464297, 0.156002)",
        "(-0.236688, 1.463287, 0.164482)",
        "(-0.236246, 1.460866, 0.176889)",
        "(-0.236246, 1.460866, 0.176889)",
        "(-0.236192, 1.458535, 0.184664)",
        "(-0.236425, 1.455566, 0.191915)",
        "(-0.236554, 1.451950, 0.198789)",
        "(-0.236437, 1.445246, 0.208080)",
        "(-0.236328, 1.439931, 0.213636)",
        "(-0.236360, 1.434005, 0.218758)",
        "(-0.236360, 1.434005, 0.218758)",
        "(-0.236340, 1.427459, 0.223318)",
        "(-0.236122, 1.416058, 0.228909)",
        "(-0.235943, 1.407692, 0.231992)",
        "(-0.235737, 1.398966, 0.234656)",
        "(-0.235737, 1.398966, 0.234656)",
        "(-0.235059, 1.389686, 0.236894)",
        "(-0.234233, 1.374605, 0.239030)",
        "(-0.234096, 1.364190, 0.239687)",
        "(-0.234120, 1.353668, 0.239549)",
        "(-0.234120, 1.353668, 0.239549)",
        "(-0.234201, 1.342992, 0.238497)",
        "(-0.234229, 1.326666, 0.235328)",
        "(-0.234337, 1.315776, 0.232468)",
        "(-0.234395, 1.304800, 0.229052)",
        "(-0.234395, 1.304800, 0.229052)",
        "(-0.234609, 1.294118, 0.225017)",
        "(-0.235265, 1.279301, 0.217289)",
        "(-0.235717, 1.269881, 0.210834)",
        "(-0.236463, 1.261238, 0.203669)",
        "(-0.236463, 1.261238, 0.203669)",
        "(-0.237367, 1.253601, 0.196137)",
        "(-0.238681, 1.243953, 0.184263)",
        "(-0.239701, 1.238709, 0.175948)",
        "(-0.240629, 1.234347, 0.167442)",
        "(-0.240629, 1.234347, 0.167442)",
        "(-0.241475, 1.231035, 0.158918)",
        "(-0.242675, 1.228438, 0.146406)",
        "(-0.243338, 1.227946, 0.138144)",
        "(-0.243694, 1.228185, 0.129963)",
        "(-0.243669, 1.228590, 0.126029)",
        "(-0.243282, 1.229947, 0.118686)",
        "(-0.242549, 1.231884, 0.112008)",
        "(-0.241322, 1.234338, 0.105921)",
        "(-0.239921, 1.236912, 0.099748)",
        "(-0.239921, 1.236912, 0.099748)",
        "(-0.238797, 1.239971, 0.093633)",
        "(-0.237588, 1.246311, 0.085708)",
        "(-0.236651, 1.251596, 0.081147)",
        "(-0.235266, 1.257349, 0.076892)",
        "(-0.235266, 1.257349, 0.076892)",
        "(-0.234011, 1.263813, 0.072753)",
        "(-0.232735, 1.275194, 0.067197)",
        "(-0.231901, 1.283748, 0.063924)",
        "(-0.231102, 1.292828, 0.060869)",
        "(-0.231102, 1.292828, 0.060869)",
        "(-0.230117, 1.302101, 0.058005)",
        "(-0.229658, 1.316639, 0.054731)",
        "(-0.230048, 1.326474, 0.053401)",
        "(-0.230669, 1.336063, 0.052541)",
        "(-0.230669, 1.336063, 0.052541)",
        "(-0.231695, 1.345427, 0.052272)",
        "(-0.234478, 1.359127, 0.054139)",
        "(-0.236127, 1.367919, 0.056670)",
        "(-0.237011, 1.376212, 0.059924)",
        "(-0.237011, 1.376212, 0.059924)",
        "(-0.237739, 1.383998, 0.063796)",
        "(-0.240348, 1.395157, 0.071091)",
        "(-0.242107, 1.401901, 0.076500)",
        "(-0.243293, 1.407880, 0.082183)",
        "(-0.243293, 1.407880, 0.082183)",
        "(-0.244236, 1.413198, 0.088301)",
        "(-0.245756, 1.419915, 0.098234)",
        "(-0.246647, 1.423473, 0.105250)",
        "(-0.247564, 1.426466, 0.112626)",
        "(-0.247564, 1.426466, 0.112626)",
        "(-0.248483, 1.428513, 0.120349)",
        "(-0.249906, 1.429855, 0.131946)",
        "(-0.250573, 1.429532, 0.139813)",
        "(-0.251040, 1.428654, 0.147960)",
        "(-0.251040, 1.428654, 0.147960)",
        "(-0.251301, 1.427125, 0.156108)",
        "(-0.251594, 1.423000, 0.167998)",
        "(-0.251882, 1.419342, 0.175566)",
        "(-0.252157, 1.414989, 0.182793)",
        "(-0.252157, 1.414989, 0.182793)",
        "(-0.252207, 1.409845, 0.189649)",
        "(-0.251673, 1.400726, 0.199048)",
        "(-0.250844, 1.393832, 0.204931)",
        "(-0.249701, 1.386213, 0.210513)",
        "(-0.249701, 1.386213, 0.210513)",
        "(-0.248750, 1.377944, 0.215903)",
        "(-0.249122, 1.365150, 0.222837)",
        "(-0.249587, 1.356191, 0.226531)",
        "(-0.249696, 1.346539, 0.229326)",
        "(-0.249696, 1.346539, 0.229326)",
        "(-0.250029, 1.331121, 0.232350)",
        "(-0.251203, 1.320635, 0.233490)",
        "(-0.252786, 1.309994, 0.233824)",
        "(-0.253839, 1.298867, 0.233387)",
        "(-0.253839, 1.298867, 0.233387)",
        "(-0.254359, 1.287558, 0.232369)",
        "(-0.255315, 1.271282, 0.229248)",
        "(-0.256358, 1.261151, 0.225839)",
        "(-0.257504, 1.251617, 0.221500)",
        "(-0.257504, 1.251617, 0.221500)",
        "(-0.258415, 1.242674, 0.216470)",
        "(-0.259837, 1.231548, 0.207694)",
        "(-0.260601, 1.225270, 0.201058)",
        "(-0.261172, 1.219815, 0.193768)",
        "(-0.261172, 1.219815, 0.193768)",
        "(-0.261487, 1.215297, 0.185960)",
        "(-0.261749, 1.210534, 0.173190)",
        "(-0.262347, 1.208855, 0.164043)",
        "(-0.263267, 1.208459, 0.154480)",
        "(-0.263267, 1.208459, 0.154480)",
        "(-0.264144, 1.209366, 0.144701)",
        "(-0.265305, 1.212745, 0.129775)",
        "(-0.265868, 1.216093, 0.120240)",
        "(-0.266442, 1.220575, 0.111445)",
        "(-0.266442, 1.220575, 0.111445)",
        "(-0.266917, 1.225909, 0.103223)",
        "(-0.266916, 1.234855, 0.091735)",
        "(-0.266769, 1.241619, 0.084809)",
        "(-0.266524, 1.249040, 0.078609)",
        "(-0.266524, 1.249040, 0.078609)",
        "(-0.266202, 1.256974, 0.073093)",
        "(-0.265248, 1.269456, 0.065905)",
        "(-0.264719, 1.278219, 0.061725)",
        "(-0.264248, 1.287143, 0.058089)",
        "(-0.264248, 1.287143, 0.058089)",
        "(-0.263726, 1.295975, 0.054900)",
        "(-0.262441, 1.308978, 0.051264)",
        "(-0.261448, 1.317459, 0.049540)",
        "(-0.261448, 1.317459, 0.049540)",
        "(-0.260412, 1.326160, 0.048281)",
        "(-0.259426, 1.335177, 0.048018)",
        "(-0.257677, 1.349012, 0.049431)",
        "(-0.256534, 1.358293, 0.051375)",
        "(-0.255454, 1.367394, 0.053951)",
        "(-0.255454, 1.367394, 0.053951)",
        "(-0.254523, 1.376178, 0.057138)",
        "(-0.252916, 1.388624, 0.063253)",
        "(-0.251804, 1.396241, 0.067945)",
        "(-0.250829, 1.403186, 0.072941)",
        "(-0.250829, 1.403186, 0.072941)",
        "(-0.249590, 1.412162, 0.080965)",
        "(-0.248691, 1.417097, 0.086516)",
        "(-0.247756, 1.421104, 0.092234)",
        "(-0.247756, 1.421104, 0.092234)",
        "(-0.247033, 1.424235, 0.098169)",
        "(-0.246532, 1.426483, 0.104246)",
        "(-0.245769, 1.428061, 0.113572)",
        "(-0.245165, 1.428221, 0.119974)",
        "(-0.244608, 1.427689, 0.126404)",
        "(-0.244608, 1.427689, 0.126404)",
        "(-0.244214, 1.426574, 0.132863)",
        "(-0.244294, 1.424240, 0.142708)",
        "(-0.244434, 1.422166, 0.149338)",
        "(-0.244591, 1.419710, 0.155741)",
        "(-0.244591, 1.419710, 0.155741)",
        "(-0.244542, 1.416703, 0.162027)",
        "(-0.244960, 1.411287, 0.171184)",
        "(-0.245455, 1.407207, 0.177140)",
        "(-0.245291, 1.402650, 0.182803)",
        "(-0.245291, 1.402650, 0.182803)",
        "(-0.244842, 1.397723, 0.188175)",
        "(-0.244775, 1.390123, 0.195800)",
        "(-0.244832, 1.384572, 0.200426)",
        "(-0.244281, 1.378541, 0.204611)",
        "(-0.244281, 1.378541, 0.204611)",
        "(-0.243335, 1.372274, 0.208338)",
        "(-0.242285, 1.362796, 0.212986)",
        "(-0.241742, 1.356339, 0.215187)",
        "(-0.241401, 1.349844, 0.216348)",
        "(-0.241401, 1.349844, 0.216348)",
        "(-0.241138, 1.343307, 0.216600)",
        "(-0.241246, 1.333613, 0.215224)",
        "(-0.241653, 1.327209, 0.213328)",
        "(-0.242118, 1.320812, 0.210686)",
        "(-0.242118, 1.320812, 0.210686)",
        "(-0.242965, 1.311047, 0.205467)",
        "(-0.243483, 1.304428, 0.201454)",
        "(-0.243866, 1.297657, 0.196999)",
        "(-0.244020, 1.290820, 0.192208)",
        "(-0.244020, 1.290820, 0.192208)",
        "(-0.244225, 1.280787, 0.184168)",
        "(-0.244606, 1.274462, 0.178151)",
        "(-0.245107, 1.268556, 0.171675)",
        "(-0.245627, 1.263115, 0.164766)",
        "(-0.245627, 1.263115, 0.164766)",
        "(-0.246145, 1.258256, 0.157540)",
        "(-0.246818, 1.252286, 0.146143)",
        "(-0.247362, 1.249178, 0.138080)",
        "(-0.247970, 1.246892, 0.129733)",
        "(-0.247970, 1.246892, 0.129733)",
        "(-0.248579, 1.245513, 0.121311)",
        "(-0.249107, 1.245554, 0.109437)",
        "(-0.249220, 1.246969, 0.102172)",
        "(-0.249298, 1.249586, 0.095455)",
        "(-0.249298, 1.249586, 0.095455)",
        "(-0.249373, 1.253205, 0.089142)",
        "(-0.248563, 1.259820, 0.080422)",
        "(-0.247644, 1.264851, 0.074821)",
        "(-0.247143, 1.270529, 0.069492)",
        "(-0.247143, 1.270529, 0.069492)",
        "(-0.246473, 1.276642, 0.064624)",
        "(-0.245183, 1.286904, 0.058368)",
        "(-0.244515, 1.294685, 0.055274)",
        "(-0.243841, 1.302844, 0.052968)",
        "(-0.243841, 1.302844, 0.052968)",
        "(-0.243301, 1.311278, 0.051308)",
        "(-0.242367, 1.324179, 0.050115)",
        "(-0.242237, 1.333069, 0.050340)",
        "(-0.242411, 1.342123, 0.051348)",
        "(-0.242411, 1.342123, 0.051348)",
        "(-0.242499, 1.351020, 0.052866)",
        "(-0.242614, 1.364104, 0.056219)",
        "(-0.242666, 1.372419, 0.059043)",
        "(-0.242562, 1.380102, 0.062103)",
        "(-0.242562, 1.380102, 0.062103)",
        "(-0.242299, 1.387106, 0.065593)",
        "(-0.241666, 1.396824, 0.072293)",
        "(-0.241478, 1.402783, 0.077933)",
        "(-0.241369, 1.408207, 0.083957)",
        "(-0.241369, 1.408207, 0.083957)",
        "(-0.240931, 1.412659, 0.090590)",
        "(-0.239396, 1.417848, 0.101364)",
        "(-0.238445, 1.420676, 0.109340)",
        "(-0.238445, 1.420676, 0.109340)",
        "(-0.237531, 1.422881, 0.117743)",
        "(-0.236583, 1.424480, 0.126453)",
        "(-0.235142, 1.425713, 0.140115)",
        "(-0.234515, 1.425835, 0.149467)",
        "(-0.234075, 1.425362, 0.158905)",
        "(-0.234075, 1.425362, 0.158905)",
        "(-0.233671, 1.424280, 0.168306)",
        "(-0.233208, 1.421243, 0.182110)",
        "(-0.233022, 1.418172, 0.191174)",
        "(-0.232580, 1.414005, 0.200021)",
        "(-0.232580, 1.414005, 0.200021)",
        "(-0.231711, 1.409145, 0.208805)",
        "(-0.229927, 1.400670, 0.221348)",
        "(-0.229069, 1.394289, 0.228985)",
        "(-0.228631, 1.387383, 0.235977)",
        "(-0.228631, 1.387383, 0.235977)",
        "(-0.228268, 1.379895, 0.242470)",
        "(-0.227874, 1.367348, 0.251096)",
        "(-0.228269, 1.358548, 0.256170)",
        "(-0.229167, 1.349280, 0.260623)",
        "(-0.229167, 1.349280, 0.260623)",
        "(-0.230127, 1.339377, 0.264413)",
        "(-0.231297, 1.323458, 0.268907)",
        "(-0.232552, 1.312793, 0.271141)",
        "(-0.234009, 1.302075, 0.272363)",
        "(-0.234009, 1.302075, 0.272363)",
        "(-0.236055, 1.286181, 0.272804)",
        "(-0.237394, 1.275938, 0.272030)",
        "(-0.238919, 1.266477, 0.270019)",
        "(-0.240674, 1.257688, 0.266944)",
        "(-0.240674, 1.257688, 0.266944)",
        "(-0.242848, 1.245646, 0.260051)",
        "(-0.244190, 1.238547, 0.254179)",
        "(-0.245176, 1.232133, 0.247329)",
        "(-0.245814, 1.226350, 0.239693)",
        "(-0.245814, 1.226350, 0.239693)",
        "(-0.246490, 1.221484, 0.231586)",
        "(-0.247073, 1.215712, 0.218814)",
        "(-0.247181, 1.212814, 0.209723)",
        "(-0.247155, 1.210601, 0.200097)",
        "(-0.247155, 1.210601, 0.200097)",
        "(-0.247302, 1.209164, 0.190095)",
        "(-0.247274, 1.208211, 0.174477)",
        "(-0.247192, 1.208440, 0.163931)",
        "(-0.247007, 1.209322, 0.153557)",
        "(-0.247007, 1.209322, 0.153557)",
        "(-0.246722, 1.210866, 0.143246)",
        "(-0.246426, 1.214600, 0.128178)",
        "(-0.246595, 1.218277, 0.118422)",
        "(-0.246595, 1.218277, 0.118422)",
        "(-0.246942, 1.222626, 0.108927)",
        "(-0.247025, 1.227435, 0.099831)",
        "(-0.246764, 1.235821, 0.087253)",
        "(-0.246792, 1.242356, 0.079536)",
        "(-0.246488, 1.249330, 0.072576)",
        "(-0.246488, 1.249330, 0.072576)",
        "(-0.245930, 1.257078, 0.066742)",
        "(-0.244976, 1.269652, 0.059244)",
        "(-0.244335, 1.278450, 0.054970)",
        "(-0.243977, 1.287594, 0.051337)",
        "(-0.243977, 1.287594, 0.051337)",
        "(-0.243728, 1.297031, 0.048311)",
        "(-0.243144, 1.311252, 0.044908)",
        "(-0.242265, 1.320628, 0.043436)",
        "(-0.241184, 1.330117, 0.042808)",
        "(-0.241184, 1.330117, 0.042808)",
        "(-0.240631, 1.339900, 0.043152)",
        "(-0.240482, 1.354510, 0.045446)",
        "(-0.240159, 1.363756, 0.047675)",
        "(-0.239486, 1.372761, 0.050748)",
        "(-0.239486, 1.372761, 0.050748)",
        "(-0.238880, 1.381044, 0.054249)",
        "(-0.238636, 1.391947, 0.060709)",
        "(-0.238938, 1.398754, 0.065757)",
        "(-0.239440, 1.405014, 0.071298)",
        "(-0.239440, 1.405014, 0.071298)",
        "(-0.239901, 1.410474, 0.077289)",
        "(-0.240071, 1.416923, 0.087238)",
        "(-0.240140, 1.420095, 0.094416)",
        "(-0.240250, 1.422425, 0.102085)",
        "(-0.240250, 1.422425, 0.102085)",
        "(-0.240292, 1.423900, 0.110123)",
        "(-0.240053, 1.424563, 0.122721)",
        "(-0.239762, 1.424130, 0.131418)",
        "(-0.239446, 1.423003, 0.140283)",
        "(-0.239446, 1.423003, 0.140283)",
        "(-0.239216, 1.421228, 0.149178)",
        "(-0.238951, 1.417243, 0.162475)",
        "(-0.239112, 1.413601, 0.170930)",
        "(-0.239506, 1.409194, 0.178875)",
        "(-0.239506, 1.409194, 0.178875)",
        "(-0.239884, 1.401436, 0.190736)",
        "(-0.240721, 1.395833, 0.198588)",
        "(-0.242315, 1.389883, 0.205910)",
        "(-0.243979, 1.383253, 0.212632)",
        "(-0.243979, 1.383253, 0.212632)",
        "(-0.245282, 1.375879, 0.218726)",
        "(-0.247163, 1.364174, 0.226684)",
        "(-0.248733, 1.356170, 0.231005)",
        "(-0.248733, 1.356170, 0.231005)",
        "(-0.250331, 1.347860, 0.234242)",
        "(-0.251703, 1.339260, 0.236320)",
        "(-0.253290, 1.325947, 0.237274)",
        "(-0.253962, 1.316806, 0.236478)",
        "(-0.254438, 1.307594, 0.234471)",
        "(-0.254438, 1.307594, 0.234471)",
        "(-0.255449, 1.294028, 0.229096)",
        "(-0.256074, 1.284962, 0.224236)",
        "(-0.256131, 1.275722, 0.218465)",
        "(-0.256121, 1.266796, 0.212097)",
        "(-0.256121, 1.266796, 0.212097)",
        "(-0.256206, 1.258597, 0.205338)",
        "(-0.256360, 1.247418, 0.194279)",
        "(-0.256156, 1.240715, 0.186332)",
        "(-0.256109, 1.234939, 0.177797)",
        "(-0.256109, 1.234939, 0.177797)",
        "(-0.255911, 1.227770, 0.164109)",
        "(-0.255718, 1.223908, 0.154514)",
        "(-0.255302, 1.220737, 0.144622)",
        "(-0.254739, 1.218229, 0.134260)",
        "(-0.254739, 1.218229, 0.134260)",
        "(-0.254538, 1.216935, 0.123737)",
        "(-0.255399, 1.218331, 0.108313)",
        "(-0.256169, 1.221295, 0.098361)",
        "(-0.256528, 1.225577, 0.088949)",
        "(-0.256528, 1.225577, 0.088949)",
        "(-0.256548, 1.230954, 0.080087)",
        "(-0.256602, 1.241406, 0.068704)",
        "(-0.256532, 1.249628, 0.062434)",
        "(-0.255936, 1.258398, 0.056955)",
        "(-0.255936, 1.258398, 0.056955)",
        "(-0.255169, 1.267824, 0.052332)",
        "(-0.253649, 1.282699, 0.046995)",
        "(-0.252518, 1.292795, 0.044295)",
        "(-0.251270, 1.302876, 0.042233)",
        "(-0.251270, 1.302876, 0.042233)",
        "(-0.250281, 1.313288, 0.040974)",
        "(-0.248834, 1.329007, 0.040317)",
        "(-0.247325, 1.339238, 0.040796)",
        "(-0.245739, 1.349389, 0.042322)",
        "(-0.245739, 1.349389, 0.042322)",
        "(-0.244349, 1.359447, 0.045030)",
        "(-0.242382, 1.373552, 0.050706)",
        "(-0.241394, 1.382380, 0.055520)",
        "(-0.240661, 1.390616, 0.061061)",
        "(-0.240661, 1.390616, 0.061061)",
        "(-0.239952, 1.398036, 0.067160)",
        "(-0.238733, 1.407521, 0.077392)",
        "(-0.238141, 1.412784, 0.084683)",
        "(-0.237730, 1.417215, 0.092354)",
        "(-0.237730, 1.417215, 0.092354)",
        "(-0.237710, 1.420733, 0.100317)",
        "(-0.237680, 1.424125, 0.112552)",
        "(-0.237819, 1.425361, 0.120820)",
        "(-0.237819, 1.425361, 0.120820)",
        "(-0.238064, 1.425827, 0.129183)",
        "(-0.238859, 1.425074, 0.141795)",
        "(-0.239865, 1.423765, 0.150037)",
        "(-0.241302, 1.421889, 0.158078)",
        "(-0.242844, 1.419099, 0.165909)",
        "(-0.242844, 1.419099, 0.165909)",
        "(-0.245372, 1.413499, 0.177051)",
        "(-0.246864, 1.408825, 0.184019)",
        "(-0.248117, 1.403353, 0.190462)",
        "(-0.249269, 1.397098, 0.196217)",
        "(-0.249269, 1.397098, 0.196217)",
        "(-0.251147, 1.386037, 0.203592)",
        "(-0.252161, 1.377479, 0.207670)",
        "(-0.252712, 1.368226, 0.211124)",
        "(-0.252969, 1.358451, 0.213829)",
        "(-0.252975, 1.353338, 0.214687)",
        "(-0.253508, 1.338238, 0.217251)",
        "(-0.254492, 1.327835, 0.217677)",
        "(-0.255134, 1.322505, 0.217405)",
        "(-0.256080, 1.312102, 0.216999)",
        "(-0.256080, 1.312102, 0.216999)",
        "(-0.257208, 1.296806, 0.215408)",
        "(-0.257880, 1.286863, 0.213516)",
        "(-0.258411, 1.277415, 0.210619)",
        "(-0.259084, 1.268741, 0.206919)",
        "(-0.259084, 1.268741, 0.206919)",
        "(-0.259847, 1.261256, 0.201929)",
        "(-0.261205, 1.251725, 0.192422)",
        "(-0.262005, 1.246316, 0.185249)",
        "(-0.262481, 1.241576, 0.177667)",
        "(-0.262481, 1.241576, 0.177667)",
        "(-0.263052, 1.237601, 0.169599)",
        "(-0.264241, 1.233032, 0.156806)",
        "(-0.265049, 1.230863, 0.147964)",
        "(-0.265750, 1.229129, 0.139008)",
        "(-0.265750, 1.229129, 0.139008)",
        "(-0.266182, 1.227721, 0.129998)",
        "(-0.267275, 1.226382, 0.116467)",
        "(-0.268358, 1.226267, 0.107600)",
        "(-0.269675, 1.226788, 0.098863)",
        "(-0.269675, 1.226788, 0.098863)",
        "(-0.271298, 1.228379, 0.086213)",
        "(-0.272166, 1.230068, 0.078321)",
        "(-0.272983, 1.232509, 0.071076)",
        "(-0.273726, 1.235739, 0.064604)",
        "(-0.273726, 1.235739, 0.064604)",
        "(-0.274145, 1.239719, 0.059138)",
        "(-0.273949, 1.246932, 0.052965)",
        "(-0.273142, 1.252329, 0.049791)",
        "(-0.272163, 1.258443, 0.047057)",
        "(-0.272163, 1.258443, 0.047057)",
        "(-0.271326, 1.265383, 0.045004)",
        "(-0.269680, 1.277068, 0.042946)",
        "(-0.268132, 1.285350, 0.041978)",
        "(-0.266273, 1.293945, 0.041493)",
        "(-0.266273, 1.293945, 0.041493)",
        "(-0.264815, 1.303088, 0.041659)",
        "(-0.262542, 1.316915, 0.043026)",
        "(-0.260907, 1.326048, 0.044489)",
        "(-0.260907, 1.326048, 0.044489)",
        "(-0.259052, 1.334833, 0.046240)",
        "(-0.256598, 1.343238, 0.048757)",
        "(-0.253392, 1.356608, 0.055192)",
        "(-0.251862, 1.365586, 0.060667)",
        "(-0.250380, 1.374011, 0.066430)",
        "(-0.250380, 1.374011, 0.066430)",
        "(-0.249137, 1.381815, 0.072302)",
        "(-0.247847, 1.392527, 0.081842)",
        "(-0.247253, 1.398992, 0.088861)",
        "(-0.246996, 1.404677, 0.096123)",
        "(-0.246996, 1.404677, 0.096123)",
        "(-0.246796, 1.409300, 0.103434)",
        "(-0.246391, 1.414051, 0.114473)",
        "(-0.246142, 1.416013, 0.122263)",
        "(-0.245907, 1.417085, 0.130316)",
        "(-0.245907, 1.417085, 0.130316)",
        "(-0.245613, 1.417276, 0.138441)",
        "(-0.245300, 1.415803, 0.150449)",
        "(-0.245231, 1.413617, 0.158192)",
        "(-0.245073, 1.410522, 0.165654)",
        "(-0.245073, 1.410522, 0.165654)",
        "(-0.244469, 1.406493, 0.172959)",
        "(-0.242642, 1.398683, 0.183943)",
        "(-0.241877, 1.392372, 0.191156)",
        "(-0.241428, 1.385727, 0.197428)",
        "(-0.241428, 1.385727, 0.197428)",
        "(-0.241090, 1.378271, 0.203309)",
        "(-0.240424, 1.366029, 0.211614)",
        "(-0.240587, 1.357432, 0.216345)",
        "(-0.241670, 1.348364, 0.219934)",
        "(-0.241670, 1.348364, 0.219934)",
        "(-0.243364, 1.338940, 0.222578)",
        "(-0.245472, 1.324080, 0.225161)",
        "(-0.246726, 1.313610, 0.226087)",
        "(-0.248200, 1.302718, 0.226095)",
        "(-0.248200, 1.302718, 0.226095)",
        "(-0.249674, 1.291456, 0.225111)",
        "(-0.251557, 1.274826, 0.222511)",
        "(-0.252842, 1.264657, 0.220277)",
        "(-0.254203, 1.255288, 0.217346)",
        "(-0.254203, 1.255288, 0.217346)",
        "(-0.255559, 1.246558, 0.213426)",
        "(-0.257599, 1.234940, 0.206066)",
        "(-0.258821, 1.228382, 0.200888)",
        "(-0.259701, 1.222766, 0.195577)",
        "(-0.259701, 1.222766, 0.195577)",
        "(-0.260323, 1.217960, 0.189794)",
        "(-0.261246, 1.212211, 0.180159)",
        "(-0.261735, 1.209391, 0.173809)",
        "(-0.261803, 1.207143, 0.167531)",
        "(-0.261803, 1.207143, 0.167531)",
        "(-0.261768, 1.205595, 0.161147)",
        "(-0.261670, 1.205082, 0.151951)",
        "(-0.261143, 1.205998, 0.146263)",
        "(-0.260314, 1.207917, 0.140658)",
        "(-0.260314, 1.207917, 0.140658)",
        "(-0.259243, 1.210571, 0.134610)",
        "(-0.257817, 1.216221, 0.124739)",
        "(-0.257143, 1.221197, 0.118280)",
        "(-0.257143, 1.221197, 0.118280)",
        "(-0.256356, 1.226999, 0.111857)",
        "(-0.255057, 1.233094, 0.105287)",
        "(-0.253343, 1.243137, 0.095075)",
        "(-0.252681, 1.250601, 0.088682)",
        "(-0.252323, 1.258730, 0.082731)",
        "(-0.252323, 1.258730, 0.082731)",
        "(-0.251092, 1.271131, 0.074353)",
        "(-0.249844, 1.279051, 0.068831)",
        "(-0.249059, 1.287448, 0.063858)",
        "(-0.248383, 1.296399, 0.059787)",
        "(-0.248383, 1.296399, 0.059787)",
        "(-0.247063, 1.310186, 0.054738)",
        "(-0.246053, 1.319445, 0.052365)",
        "(-0.245273, 1.329000, 0.050995)",
        "(-0.245112, 1.339078, 0.050636)",
        "(-0.245112, 1.339078, 0.050636)",
        "(-0.245083, 1.349248, 0.051280)",
        "(-0.244689, 1.364149, 0.053870)",
        "(-0.244173, 1.373594, 0.056360)",
        "(-0.243678, 1.382715, 0.059376)",
        "(-0.243678, 1.382715, 0.059376)",
        "(-0.243157, 1.391345, 0.062893)",
        "(-0.242273, 1.403173, 0.069322)",
        "(-0.241382, 1.410104, 0.074173)",
        "(-0.240627, 1.416357, 0.079431)",
        "(-0.240627, 1.416357, 0.079431)",
        "(-0.239854, 1.421808, 0.085081)",
        "(-0.238206, 1.428331, 0.094512)",
        "(-0.237007, 1.431655, 0.101490)",
        "(-0.235821, 1.434074, 0.108919)",
        "(-0.235821, 1.434074, 0.108919)",
        "(-0.234776, 1.435614, 0.116748)",
        "(-0.232992, 1.435996, 0.129003)",
        "(-0.231777, 1.435019, 0.137213)",
        "(-0.230883, 1.433255, 0.145501)",
        "(-0.230883, 1.433255, 0.145501)",
        "(-0.230180, 1.430783, 0.153895)",
        "(-0.229495, 1.425574, 0.166435)",
        "(-0.229672, 1.421150, 0.174505)",
        "(-0.230639, 1.416119, 0.182132)",
        "(-0.230639, 1.416119, 0.182132)",
        "(-0.232329, 1.410327, 0.188967)",
        "(-0.235390, 1.400292, 0.197814)",
        "(-0.237023, 1.393214, 0.202830)",
        "(-0.238809, 1.385983, 0.206926)",
        "(-0.238809, 1.385983, 0.206926)",
        "(-0.240713, 1.378729, 0.210242)",
        "(-0.243336, 1.367722, 0.213276)",
        "(-0.244809, 1.360340, 0.214214)",
        "(-0.246103, 1.352902, 0.214569)",
        "(-0.246103, 1.352902, 0.214569)",
        "(-0.247627, 1.345440, 0.214309)",
        "(-0.250124, 1.334436, 0.212710)",
        "(-0.251448, 1.326920, 0.210555)",
        "(-0.252331, 1.319178, 0.207732)",
        "(-0.252331, 1.319178, 0.207732)",
        "(-0.252931, 1.311408, 0.204339)",
        "(-0.253442, 1.299974, 0.198057)",
        "(-0.253474, 1.292555, 0.193139)",
        "(-0.253322, 1.285499, 0.187512)",
        "(-0.253322, 1.285499, 0.187512)",
        "(-0.253035, 1.278845, 0.181294)",
        "(-0.252692, 1.269839, 0.171160)",
        "(-0.252092, 1.263932, 0.163939)",
        "(-0.252092, 1.263932, 0.163939)",
        "(-0.250921, 1.257843, 0.156310)",
        "(-0.249321, 1.251921, 0.148397)",
        "(-0.247702, 1.244890, 0.136314)",
        "(-0.247152, 1.241277, 0.128187)",
        "(-0.246667, 1.238509, 0.119943)",
        "(-0.246667, 1.238509, 0.119943)",
        "(-0.246152, 1.236474, 0.111834)",
        "(-0.245969, 1.235578, 0.100053)",
        "(-0.246029, 1.235926, 0.092363)",
        "(-0.246212, 1.236940, 0.084630)",
        "(-0.246212, 1.236940, 0.084630)",
        "(-0.246925, 1.238724, 0.076826)",
        "(-0.248674, 1.243276, 0.065869)",
        "(-0.249380, 1.247517, 0.059324)",
        "(-0.249471, 1.252994, 0.053817)",
        "(-0.249471, 1.252994, 0.053817)",
        "(-0.249681, 1.264156, 0.047820)",
        "(-0.249396, 1.272695, 0.044724)",
        "(-0.248173, 1.281579, 0.042077)",
        "(-0.246136, 1.290887, 0.039923)",
        "(-0.246136, 1.290887, 0.039923)",
        "(-0.244428, 1.301371, 0.038741)",
        "(-0.243955, 1.318908, 0.038464)",
        "(-0.243464, 1.330573, 0.038428)",
        "(-0.242612, 1.342183, 0.038757)",
        "(-0.242612, 1.342183, 0.038757)",
        "(-0.241422, 1.359637, 0.040477)",
        "(-0.241166, 1.371172, 0.042570)",
        "(-0.241163, 1.382322, 0.045264)",
        "(-0.241161, 1.392801, 0.048719)",
        "(-0.241161, 1.392801, 0.048719)",
        "(-0.241407, 1.407341, 0.055269)",
        "(-0.241792, 1.416185, 0.060388)",
        "(-0.242025, 1.424058, 0.065950)",
        "(-0.242141, 1.431045, 0.072162)",
        "(-0.242141, 1.431045, 0.072162)",
        "(-0.242312, 1.437265, 0.079044)",
        "(-0.242614, 1.445003, 0.090605)",
        "(-0.242744, 1.449003, 0.098900)",
        "(-0.242980, 1.451925, 0.107496)",
        "(-0.242980, 1.451925, 0.107496)",
        "(-0.243459, 1.453753, 0.116310)",
        "(-0.244227, 1.454386, 0.129613)",
        "(-0.244838, 1.453562, 0.138268)",
        "(-0.245799, 1.451798, 0.146863)",
        "(-0.245799, 1.451798, 0.146863)",
        "(-0.248063, 1.447148, 0.159229)",
        "(-0.249937, 1.442381, 0.166756)",
        "(-0.251353, 1.436108, 0.173546)",
        "(-0.252562, 1.428821, 0.180050)",
        "(-0.252562, 1.428821, 0.180050)",
        "(-0.253765, 1.420691, 0.186560)",
        "(-0.255667, 1.407082, 0.196068)",
        "(-0.256479, 1.397242, 0.201946)",
        "(-0.257117, 1.386843, 0.207299)",
        "(-0.257117, 1.386843, 0.207299)",
        "(-0.258002, 1.370743, 0.214015)",
        "(-0.259034, 1.360167, 0.217539)",
        "(-0.260066, 1.349483, 0.220243)",
        "(-0.261323, 1.338913, 0.222060)",
        "(-0.261323, 1.338913, 0.222060)",
        "(-0.262245, 1.323302, 0.223563)",
        "(-0.262558, 1.313284, 0.223602)",
        "(-0.262885, 1.303550, 0.222766)",
        "(-0.262885, 1.303550, 0.222766)",
        "(-0.263095, 1.293954, 0.220849)",
        "(-0.262949, 1.279293, 0.216268)",
        "(-0.262369, 1.270401, 0.212813)",
        "(-0.261778, 1.261846, 0.208909)",
        "(-0.261344, 1.253406, 0.204287)",
        "(-0.261344, 1.253406, 0.204287)",
        "(-0.260371, 1.241031, 0.196704)",
        "(-0.259659, 1.233459, 0.191601)",
        "(-0.258711, 1.226483, 0.186335)",
        "(-0.257905, 1.220455, 0.180457)",
        "(-0.257905, 1.220455, 0.180457)",
        "(-0.257545, 1.215696, 0.173924)",
        "(-0.256595, 1.210085, 0.162801)",
        "(-0.255715, 1.207351, 0.154909)",
        "(-0.255119, 1.206093, 0.147184)",
        "(-0.255119, 1.206093, 0.147184)",
        "(-0.254065, 1.206675, 0.136128)",
        "(-0.253110, 1.208457, 0.128905)",
        "(-0.251997, 1.211171, 0.121599)",
        "(-0.251036, 1.214783, 0.114213)",
        "(-0.251036, 1.214783, 0.114213)",
        "(-0.250385, 1.219483, 0.107235)",
        "(-0.249279, 1.228186, 0.097532)",
        "(-0.248664, 1.234990, 0.091321)",
        "(-0.248133, 1.242508, 0.085302)",
        "(-0.248133, 1.242508, 0.085302)",
        "(-0.247549, 1.250549, 0.079496)",
        "(-0.246647, 1.264048, 0.071583)",
        "(-0.246213, 1.274098, 0.067017)",
        "(-0.245871, 1.285008, 0.063231)",
        "(-0.245871, 1.285008, 0.063231)",
        "(-0.245435, 1.296488, 0.059906)",
        "(-0.245150, 1.314546, 0.055992)",
        "(-0.244902, 1.326873, 0.054415)",
        "(-0.244175, 1.339155, 0.053476)",
        "(-0.244175, 1.339155, 0.053476)",
        "(-0.243246, 1.351345, 0.053259)",
        "(-0.242984, 1.369645, 0.054502)",
        "(-0.243190, 1.381516, 0.056459)",
        "(-0.243193, 1.392818, 0.059069)",
        "(-0.243193, 1.392818, 0.059069)",
        "(-0.242989, 1.403200, 0.062263)",
        "(-0.242798, 1.417240, 0.067971)",
        "(-0.243707, 1.425764, 0.072903)",
        "(-0.245074, 1.433430, 0.078453)",
        "(-0.245074, 1.433430, 0.078453)",
        "(-0.246549, 1.440023, 0.084386)",
        "(-0.248611, 1.447557, 0.093776)",
        "(-0.249756, 1.451097, 0.100519)",
        "(-0.250819, 1.453486, 0.107656)",
        "(-0.250819, 1.453486, 0.107656)",
        "(-0.251819, 1.454724, 0.115099)",
        "(-0.252918, 1.454768, 0.126934)",
        "(-0.253385, 1.453761, 0.135077)",
        "(-0.253456, 1.451991, 0.143479)",
        "(-0.253456, 1.451991, 0.143479)",
        "(-0.253558, 1.449446, 0.151974)",
        "(-0.254005, 1.443954, 0.164727)",
        "(-0.254318, 1.439243, 0.172964)",
        "(-0.254356, 1.433840, 0.180987)",
        "(-0.254356, 1.433840, 0.180987)",
        "(-0.253985, 1.427748, 0.188920)",
        "(-0.254178, 1.417491, 0.200070)",
        "(-0.254627, 1.409843, 0.206885)",
        "(-0.254812, 1.401440, 0.213069)",
        "(-0.254812, 1.401440, 0.213069)",
        "(-0.254527, 1.392331, 0.218580)",
        "(-0.254817, 1.378025, 0.225423)",
        "(-0.255426, 1.368053, 0.228934)",
        "(-0.255426, 1.368053, 0.228934)",
        "(-0.255923, 1.357589, 0.231323)",
        "(-0.255858, 1.346593, 0.232653)",
        "(-0.255495, 1.329505, 0.232385)",
        "(-0.255585, 1.318314, 0.231468)",
        "(-0.256409, 1.307847, 0.229695)",
        "(-0.256409, 1.307847, 0.229695)",
        "(-0.257070, 1.297776, 0.227103)",
        "(-0.256961, 1.283589, 0.221699)",
        "(-0.256636, 1.274983, 0.217063)",
        "(-0.256248, 1.267169, 0.211571)",
        "(-0.256248, 1.267169, 0.211571)",
        "(-0.255886, 1.260218, 0.205237)",
        "(-0.255214, 1.251807, 0.193849)",
        "(-0.254530, 1.247052, 0.185531)",
        "(-0.253506, 1.243024, 0.176730)",
        "(-0.253506, 1.243024, 0.176730)",
        "(-0.252046, 1.238958, 0.162802)",
        "(-0.250961, 1.237490, 0.153012)",
        "(-0.249751, 1.236880, 0.143135)",
        "(-0.248477, 1.237376, 0.133335)",
        "(-0.248477, 1.237376, 0.133335)",
        "(-0.247635, 1.239160, 0.123619)",
        "(-0.246834, 1.244144, 0.109772)",
        "(-0.246279, 1.248671, 0.101014)",
        "(-0.245584, 1.254022, 0.092729)",
        "(-0.245584, 1.254022, 0.092729)",
        "(-0.244704, 1.260113, 0.085108)",
        "(-0.243460, 1.270139, 0.074496)",
        "(-0.242580, 1.277178, 0.067875)",
        "(-0.241616, 1.284650, 0.061771)",
        "(-0.241616, 1.284650, 0.061771)",
        "(-0.241021, 1.292676, 0.056207)",
        "(-0.241364, 1.305772, 0.049207)",
        "(-0.242015, 1.315462, 0.046202)",
        "(-0.242306, 1.325475, 0.043987)",
        "(-0.242306, 1.325475, 0.043987)",
        "(-0.241726, 1.340877, 0.042872)",
        "(-0.240997, 1.351371, 0.043299)",
        "(-0.240598, 1.362054, 0.044774)",
        "(-0.240558, 1.372689, 0.047227)",
        "(-0.240558, 1.372689, 0.047227)",
        "(-0.240942, 1.387986, 0.052389)",
        "(-0.241356, 1.397587, 0.056579)",
        "(-0.241737, 1.406506, 0.061341)",
        "(-0.241961, 1.414664, 0.066545)",
        "(-0.241961, 1.414664, 0.066545)",
        "(-0.242471, 1.425297, 0.074962)",
        "(-0.242834, 1.431252, 0.080942)",
        "(-0.243304, 1.436304, 0.087281)",
        "(-0.243735, 1.440389, 0.093818)",
        "(-0.243735, 1.440389, 0.093818)",
        "(-0.244044, 1.443437, 0.100451)",
        "(-0.244318, 1.446217, 0.110759)",
        "(-0.244188, 1.447146, 0.117902)",
        "(-0.243946, 1.447373, 0.125326)",
        "(-0.243946, 1.447373, 0.125326)",
        "(-0.243748, 1.446605, 0.136481)",
        "(-0.243464, 1.445184, 0.143758)",
        "(-0.242925, 1.443096, 0.151153)",
        "(-0.242493, 1.440531, 0.158469)",
        "(-0.242493, 1.440531, 0.158469)",
        "(-0.242040, 1.435650, 0.169233)",
        "(-0.241900, 1.431490, 0.176065)",
        "(-0.241776, 1.426582, 0.182631)",
        "(-0.241776, 1.426582, 0.182631)",
        "(-0.241601, 1.421010, 0.188890)",
        "(-0.241297, 1.414701, 0.194780)",
        "(-0.240031, 1.403807, 0.202876)",
        "(-0.239262, 1.395900, 0.207812)",
        "(-0.239262, 1.395900, 0.207812)",
        "(-0.239164, 1.387798, 0.212361)",
        "(-0.238465, 1.374613, 0.217779)",
        "(-0.237505, 1.365015, 0.220685)",
        "(-0.236908, 1.355092, 0.223106)",
        "(-0.236829, 1.345272, 0.225310)",
        "(-0.236829, 1.345272, 0.225310)",
        "(-0.236047, 1.329966, 0.227408)",
        "(-0.235482, 1.319466, 0.227976)",
        "(-0.235391, 1.309332, 0.228149)",
        "(-0.235487, 1.299444, 0.227600)",
        "(-0.235487, 1.299444, 0.227600)",
        "(-0.235309, 1.284476, 0.225134)",
        "(-0.235296, 1.274715, 0.222566)",
        "(-0.235283, 1.265567, 0.219594)",
        "(-0.235620, 1.257247, 0.215833)",
        "(-0.235620, 1.257247, 0.215833)",
        "(-0.236499, 1.246122, 0.208544)",
        "(-0.237110, 1.239588, 0.202787)",
        "(-0.237565, 1.233838, 0.196593)",
        "(-0.237835, 1.228861, 0.190001)",
        "(-0.237835, 1.228861, 0.190001)",
        "(-0.238587, 1.223430, 0.179254)",
        "(-0.239206, 1.221310, 0.171346)",
        "(-0.239979, 1.220614, 0.162892)",
        "(-0.240889, 1.221366, 0.154158)",
        "(-0.240889, 1.221366, 0.154158)",
        "(-0.241846, 1.224103, 0.140705)",
        "(-0.242316, 1.227015, 0.131697)",
        "(-0.242560, 1.230521, 0.122851)",
        "(-0.242560, 1.230521, 0.122851)",
        "(-0.243254, 1.235025, 0.114087)",
        "(-0.244035, 1.242858, 0.103045)",
        "(-0.243877, 1.248719, 0.096022)",
        "(-0.243680, 1.255273, 0.089242)",
        "(-0.243680, 1.255273, 0.089242)",
        "(-0.244505, 1.263102, 0.082977)",
        "(-0.246003, 1.276317, 0.074580)",
        "(-0.246679, 1.285591, 0.069647)",
        "(-0.247182, 1.295143, 0.065342)",
        "(-0.247830, 1.304829, 0.061417)",
        "(-0.247830, 1.304829, 0.061417)",
        "(-0.249529, 1.320062, 0.057223)",
        "(-0.251672, 1.331230, 0.056226)",
        "(-0.254207, 1.342592, 0.056032)",
        "(-0.256291, 1.353335, 0.056181)",
        "(-0.256977, 1.358426, 0.056557)",
        "(-0.258303, 1.368548, 0.057508)",
        "(-0.259297, 1.378197, 0.059438)",
        "(-0.260362, 1.387398, 0.062242)",
        "(-0.260362, 1.387398, 0.062242)",
        "(-0.261504, 1.396014, 0.065529)",
        "(-0.263097, 1.407433, 0.071313)",
        "(-0.263829, 1.413811, 0.075642)",
        "(-0.264336, 1.419365, 0.080104)",
        "(-0.264705, 1.423932, 0.084923)",
        "(-0.264705, 1.423932, 0.084923)",
        "(-0.264923, 1.427517, 0.089986)",
        "(-0.264716, 1.430785, 0.097907)",
        "(-0.264144, 1.431673, 0.103402)",
        "(-0.263335, 1.431723, 0.109242)",
        "(-0.263335, 1.431723, 0.109242)",
        "(-0.262324, 1.431037, 0.115419)",
        "(-0.260864, 1.428919, 0.125509)",
        "(-0.259786, 1.426872, 0.132610)",
        "(-0.258640, 1.424286, 0.139919)",
        "(-0.258640, 1.424286, 0.139919)",
        "(-0.257304, 1.421049, 0.147356)",
        "(-0.255831, 1.415061, 0.158490)",
        "(-0.255007, 1.410421, 0.165997)",
        "(-0.255007, 1.410421, 0.165997)",
        "(-0.253761, 1.405181, 0.173428)",
        "(-0.252177, 1.399259, 0.180702)",
        "(-0.249830, 1.389075, 0.191062)",
        "(-0.248706, 1.381725, 0.197447)",
        "(-0.247734, 1.373757, 0.203337)",
        "(-0.247734, 1.373757, 0.203337)",
        "(-0.247079, 1.365153, 0.208675)",
        "(-0.245906, 1.351171, 0.215629)",
        "(-0.245336, 1.341287, 0.219165)",
        "(-0.244904, 1.331055, 0.221636)",
        "(-0.244904, 1.331055, 0.221636)",
        "(-0.244695, 1.320615, 0.222847)",
        "(-0.244198, 1.304659, 0.222563)",
        "(-0.243815, 1.294197, 0.221255)",
        "(-0.243533, 1.283999, 0.219107)",
        "(-0.243533, 1.283999, 0.219107)",
        "(-0.243383, 1.274094, 0.215968)",
        "(-0.243058, 1.259999, 0.209333)",
        "(-0.242505, 1.251251, 0.204075)",
        "(-0.242098, 1.243607, 0.198327)",
        "(-0.242098, 1.243607, 0.198327)",
        "(-0.241793, 1.234462, 0.188348)",
        "(-0.242153, 1.230035, 0.180581)",
        "(-0.242624, 1.226924, 0.172139)",
        "(-0.243130, 1.225159, 0.163290)",
        "(-0.243130, 1.225159, 0.163290)",
        "(-0.244043, 1.224980, 0.149482)",
        "(-0.244644, 1.226207, 0.140093)",
        "(-0.244904, 1.228327, 0.130770)",
        "(-0.245036, 1.231361, 0.121655)",
        "(-0.245036, 1.231361, 0.121655)",
        "(-0.245141, 1.235209, 0.112705)",
        "(-0.245631, 1.242144, 0.099021)",
        "(-0.245500, 1.246955, 0.089925)",
        "(-0.245192, 1.252405, 0.081478)",
        "(-0.245192, 1.252405, 0.081478)",
        "(-0.244997, 1.259053, 0.074309)",
        "(-0.245177, 1.271436, 0.065658)",
        "(-0.245136, 1.280376, 0.060497)",
        "(-0.245253, 1.289900, 0.055813)",
        "(-0.245253, 1.289900, 0.055813)",
        "(-0.245493, 1.299771, 0.051692)",
        "(-0.246873, 1.315484, 0.047328)",
        "(-0.247900, 1.326316, 0.046151)",
        "(-0.248753, 1.337072, 0.046271)",
        "(-0.248753, 1.337072, 0.046271)",
        "(-0.248775, 1.352185, 0.049177)",
        "(-0.248161, 1.361567, 0.052874)",
        "(-0.247472, 1.370449, 0.057979)",
        "(-0.247020, 1.378935, 0.064452)",
        "(-0.247020, 1.378935, 0.064452)",
        "(-0.246408, 1.390282, 0.075763)",
        "(-0.245974, 1.396715, 0.083857)",
        "(-0.245543, 1.402222, 0.092372)",
        "(-0.245162, 1.406853, 0.101419)",
        "(-0.245162, 1.406853, 0.101419)",
        "(-0.244939, 1.410666, 0.110770)",
        "(-0.245081, 1.414740, 0.125076)",
        "(-0.245396, 1.416430, 0.134671)",
        "(-0.245396, 1.416430, 0.134671)",
        "(-0.245708, 1.416826, 0.144255)",
        "(-0.246076, 1.416233, 0.153619)",
        "(-0.246944, 1.412966, 0.166922)",
        "(-0.247713, 1.409530, 0.175272)",
        "(-0.248064, 1.405021, 0.183314)",
        "(-0.248064, 1.405021, 0.183314)",
        "(-0.247883, 1.396498, 0.194241)",
        "(-0.247556, 1.389885, 0.200674)",
        "(-0.247620, 1.382618, 0.206155)",
        "(-0.247620, 1.382618, 0.206155)",
        "(-0.248080, 1.374772, 0.210685)",
        "(-0.248574, 1.366424, 0.214187)",
        "(-0.249469, 1.353229, 0.217634)",
        "(-0.250153, 1.344026, 0.219071)",
        "(-0.250153, 1.344026, 0.219071)",
        "(-0.250785, 1.334263, 0.219772)",
        "(-0.251710, 1.318521, 0.219498)",
        "(-0.252633, 1.307784, 0.218686)",
        "(-0.253716, 1.296774, 0.217382)",
        "(-0.254803, 1.285632, 0.215570)",
        "(-0.254803, 1.285632, 0.215570)",
        "(-0.257151, 1.269732, 0.211433)",
        "(-0.259319, 1.260391, 0.207669)",
        "(-0.261201, 1.251824, 0.203291)",
        "(-0.262742, 1.244368, 0.197994)",
        "(-0.262742, 1.244368, 0.197994)",
        "(-0.264165, 1.237870, 0.191970)",
        "(-0.266800, 1.230567, 0.181747)",
        "(-0.268311, 1.227314, 0.174287)",
        "(-0.269577, 1.225169, 0.166264)",
        "(-0.269577, 1.225169, 0.166264)",
        "(-0.271382, 1.223784, 0.153099)",
        "(-0.272495, 1.223898, 0.143758)",
        "(-0.273289, 1.224728, 0.134243)",
        "(-0.274026, 1.226439, 0.124884)",
        "(-0.274026, 1.226439, 0.124884)",
        "(-0.275049, 1.230490, 0.111371)",
        "(-0.275426, 1.233670, 0.102664)",
        "(-0.275357, 1.237039, 0.094156)",
        "(-0.275759, 1.241215, 0.085985)",
        "(-0.275759, 1.241215, 0.085985)",
        "(-0.276824, 1.249724, 0.075268)",
        "(-0.276896, 1.256335, 0.068725)",
        "(-0.276154, 1.263180, 0.062487)",
        "(-0.275885, 1.270848, 0.057026)",
        "(-0.275885, 1.270848, 0.057026)",
        "(-0.276536, 1.279638, 0.053023)",
        "(-0.276865, 1.293126, 0.048386)",
        "(-0.276604, 1.302405, 0.046559)",
        "(-0.276121, 1.311895, 0.045825)",
        "(-0.276121, 1.311895, 0.045825)",
        "(-0.275797, 1.326692, 0.047077)",
        "(-0.275170, 1.336346, 0.049031)",
        "(-0.274523, 1.345932, 0.051822)",
        "(-0.273914, 1.355271, 0.055216)",
        "(-0.273625, 1.359697, 0.057190)",
        "(-0.273108, 1.368251, 0.060956)",
        "(-0.271958, 1.375910, 0.065815)",
        "(-0.271124, 1.383265, 0.071400)",
        "(-0.270396, 1.389800, 0.077659)",
        "(-0.270396, 1.389800, 0.077659)",
        "(-0.268888, 1.397704, 0.087478)",
        "(-0.267700, 1.401680, 0.093978)",
        "(-0.266471, 1.404694, 0.100692)",
        "(-0.265458, 1.406843, 0.107616)",
        "(-0.265458, 1.406843, 0.107616)",
        "(-0.264014, 1.408329, 0.118014)",
        "(-0.263187, 1.408300, 0.125135)",
        "(-0.262584, 1.407567, 0.131673)",
        "(-0.261937, 1.406111, 0.138180)",
        "(-0.261937, 1.406111, 0.138180)",
        "(-0.261296, 1.402747, 0.147455)",
        "(-0.260793, 1.399723, 0.153170)",
        "(-0.260334, 1.396173, 0.158409)",
        "(-0.259781, 1.392205, 0.163226)",
        "(-0.259781, 1.392205, 0.163226)",
        "(-0.259493, 1.387922, 0.167399)",
        "(-0.259741, 1.381104, 0.172570)",
        "(-0.259762, 1.376225, 0.175419)",
        "(-0.260003, 1.371149, 0.177698)",
        "(-0.260003, 1.371149, 0.177698)",
        "(-0.260442, 1.362713, 0.179900)",
        "(-0.260902, 1.356532, 0.180733)",
        "(-0.261325, 1.349972, 0.181043)",
        "(-0.261325, 1.349972, 0.181043)",
        "(-0.261969, 1.343223, 0.180828)",
        "(-0.262700, 1.336205, 0.180208)",
        "(-0.263850, 1.325132, 0.178393)",
        "(-0.264591, 1.317592, 0.176887)",
        "(-0.264591, 1.317592, 0.176887)",
        "(-0.265492, 1.310136, 0.174999)",
        "(-0.266489, 1.302850, 0.172718)",
        "(-0.267665, 1.292286, 0.168630)",
        "(-0.268308, 1.285695, 0.165654)",
        "(-0.268936, 1.279600, 0.162395)",
        "(-0.268936, 1.279600, 0.162395)",
        "(-0.269730, 1.271282, 0.156523)",
        "(-0.270373, 1.266591, 0.152262)",
        "(-0.270933, 1.262545, 0.147796)",
        "(-0.271220, 1.259083, 0.143131)",
        "(-0.271220, 1.259083, 0.143131)",
        "(-0.270925, 1.254622, 0.135539)",
        "(-0.270786, 1.252185, 0.130133)",
        "(-0.270741, 1.250319, 0.124762)",
        "(-0.270332, 1.249055, 0.119485)",
        "(-0.270332, 1.249055, 0.119485)",
        "(-0.269480, 1.248485, 0.111078)",
        "(-0.268902, 1.249032, 0.105483)",
        "(-0.268243, 1.250315, 0.100150)",
        "(-0.267441, 1.252271, 0.095306)",
        "(-0.267441, 1.252271, 0.095306)",
        "(-0.266761, 1.255061, 0.090822)",
        "(-0.266581, 1.261117, 0.084464)",
        "(-0.266408, 1.265874, 0.080341)",
        "(-0.266054, 1.271101, 0.076301)",
        "(-0.266054, 1.271101, 0.076301)",
        "(-0.265817, 1.279952, 0.070320)",
        "(-0.265867, 1.286235, 0.066299)",
        "(-0.265654, 1.292655, 0.062300)",
        "(-0.265359, 1.299306, 0.058629)",
        "(-0.265359, 1.299306, 0.058629)",
        "(-0.265536, 1.309611, 0.053645)",
        "(-0.265846, 1.317112, 0.051205)",
        "(-0.266242, 1.325267, 0.049449)",
        "(-0.266460, 1.333774, 0.048383)",
        "(-0.266460, 1.333774, 0.048383)",
        "(-0.266120, 1.346605, 0.047900)",
        "(-0.265640, 1.354931, 0.048191)",
        "(-0.265588, 1.363310, 0.049478)",
        "(-0.265824, 1.371566, 0.051312)",
        "(-0.265824, 1.371566, 0.051312)",
        "(-0.266070, 1.383022, 0.055099)",
        "(-0.266115, 1.390138, 0.058339)",
        "(-0.266099, 1.396625, 0.062166)",
        "(-0.266009, 1.402370, 0.066464)",
        "(-0.266009, 1.402370, 0.066464)",
        "(-0.265751, 1.409371, 0.073665)",
        "(-0.265645, 1.413068, 0.078945)",
        "(-0.265474, 1.416005, 0.084620)",
        "(-0.265202, 1.418126, 0.090573)",
        "(-0.265202, 1.418126, 0.090573)",
        "(-0.264827, 1.419520, 0.096772)",
        "(-0.264255, 1.420318, 0.106615)",
        "(-0.263752, 1.420083, 0.113391)",
        "(-0.263752, 1.420083, 0.113391)",
        "(-0.263138, 1.419176, 0.120102)",
        "(-0.262451, 1.416574, 0.129876)",
        "(-0.262133, 1.413803, 0.136081)",
        "(-0.261628, 1.410388, 0.142015)",
        "(-0.261353, 1.406148, 0.147633)",
        "(-0.261353, 1.406148, 0.147633)",
        "(-0.261058, 1.401230, 0.152916)",
        "(-0.260707, 1.392395, 0.159814)",
        "(-0.260490, 1.385900, 0.163784)",
        "(-0.260556, 1.379118, 0.167309)",
        "(-0.260556, 1.379118, 0.167309)",
        "(-0.260451, 1.368549, 0.171852)",
        "(-0.260359, 1.361284, 0.174303)",
        "(-0.260424, 1.353965, 0.176335)",
        "(-0.260840, 1.346613, 0.177791)",
        "(-0.260840, 1.346613, 0.177791)",
        "(-0.261434, 1.339249, 0.178663)",
        "(-0.262175, 1.328122, 0.178760)",
        "(-0.262602, 1.320694, 0.178134)",
        "(-0.263231, 1.313385, 0.176992)",
        "(-0.263231, 1.313385, 0.176992)",
        "(-0.264481, 1.302504, 0.174324)",
        "(-0.265285, 1.295356, 0.171904)",
        "(-0.266007, 1.288284, 0.168914)",
        "(-0.266724, 1.281430, 0.165522)",
        "(-0.266724, 1.281430, 0.165522)",
        "(-0.267437, 1.274802, 0.161768)",
        "(-0.268392, 1.265273, 0.155164)",
        "(-0.269188, 1.259595, 0.150462)",
        "(-0.269892, 1.254673, 0.145684)",
        "(-0.269892, 1.254673, 0.145684)",
        "(-0.270443, 1.248570, 0.138048)",
        "(-0.270536, 1.245307, 0.132542)",
        "(-0.270600, 1.242940, 0.126867)",
        "(-0.270767, 1.241656, 0.121212)",
        "(-0.270767, 1.241656, 0.121212)",
        "(-0.270754, 1.241369, 0.112750)",
        "(-0.270496, 1.242074, 0.107144)",
        "(-0.270099, 1.243240, 0.101592)",
        "(-0.269750, 1.245497, 0.096389)",
        "(-0.269750, 1.245497, 0.096389)",
        "(-0.269307, 1.250696, 0.089237)",
        "(-0.268809, 1.255094, 0.084816)",
        "(-0.268093, 1.259917, 0.080638)",
        "(-0.267517, 1.265364, 0.076869)",
        "(-0.267517, 1.265364, 0.076869)",
        "(-0.267163, 1.274353, 0.071761)",
        "(-0.266973, 1.280389, 0.068603)",
        "(-0.266874, 1.286503, 0.065950)",
        "(-0.267028, 1.292938, 0.064132)",
        "(-0.267028, 1.292938, 0.064132)",
        "(-0.267482, 1.303312, 0.062835)",
        "(-0.267333, 1.310303, 0.062425)",
        "(-0.266810, 1.317264, 0.062465)",
        "(-0.265870, 1.324332, 0.063096)",
        "(-0.265870, 1.324332, 0.063096)",
        "(-0.264168, 1.335307, 0.065243)",
        "(-0.263140, 1.342827, 0.067387)",
        "(-0.262242, 1.350369, 0.070037)",
        "(-0.261329, 1.357793, 0.073351)",
        "(-0.261329, 1.357793, 0.073351)",
        "(-0.259275, 1.368139, 0.078956)",
        "(-0.257599, 1.374428, 0.083228)",
        "(-0.256444, 1.380339, 0.088066)",
        "(-0.255838, 1.385856, 0.093472)",
        "(-0.255838, 1.385856, 0.093472)",
        "(-0.255260, 1.392931, 0.102210)",
        "(-0.254812, 1.396714, 0.108347)",
        "(-0.254518, 1.399723, 0.114696)",
        "(-0.254425, 1.401911, 0.121215)",
        "(-0.254425, 1.401911, 0.121215)",
        "(-0.254535, 1.403329, 0.127872)",
        "(-0.255002, 1.404096, 0.138127)",
        "(-0.255080, 1.403719, 0.144961)",
        "(-0.255080, 1.403719, 0.144961)",
        "(-0.254949, 1.402660, 0.151774)",
        "(-0.254738, 1.401004, 0.158551)",
        "(-0.254520, 1.397521, 0.168515)",
        "(-0.254823, 1.394651, 0.174826)",
        "(-0.255350, 1.391342, 0.180800)",
        "(-0.255350, 1.391342, 0.180800)",
        "(-0.256054, 1.385335, 0.188912)",
        "(-0.256568, 1.380640, 0.193783)",
        "(-0.257409, 1.375264, 0.198225)",
        "(-0.258445, 1.369043, 0.202157)",
        "(-0.258445, 1.369043, 0.202157)",
        "(-0.259709, 1.358374, 0.206898)",
        "(-0.260250, 1.350590, 0.209402)",
        "(-0.260965, 1.342451, 0.211498)",
        "(-0.261889, 1.333769, 0.213207)",
        "(-0.261889, 1.333769, 0.213207)",
        "(-0.262505, 1.321242, 0.214609)",
        "(-0.262963, 1.312765, 0.215044)",
        "(-0.263741, 1.304534, 0.215051)",
        "(-0.264482, 1.296651, 0.214570)",
        "(-0.264482, 1.296651, 0.214570)",
        "(-0.265115, 1.285399, 0.212695)",
        "(-0.265272, 1.278333, 0.210449)",
        "(-0.265638, 1.271913, 0.207302)",
        "(-0.265638, 1.271913, 0.207302)",
        "(-0.266179, 1.266175, 0.203359)",
        "(-0.266494, 1.258579, 0.196063)",
        "(-0.266229, 1.253952, 0.190463)",
        "(-0.265777, 1.249918, 0.184321)",
        "(-0.265368, 1.246507, 0.177489)",
        "(-0.265368, 1.246507, 0.177489)",
        "(-0.264957, 1.242592, 0.165794)",
        "(-0.264591, 1.240687, 0.157256)",
        "(-0.264140, 1.239483, 0.148382)",
        "(-0.264140, 1.239483, 0.148382)",
        "(-0.263992, 1.239316, 0.139368)",
        "(-0.263978, 1.239916, 0.130225)",
        "(-0.263460, 1.241873, 0.116499)",
        "(-0.263036, 1.244320, 0.107698)",
        "(-0.262884, 1.247835, 0.099275)",
        "(-0.262884, 1.247835, 0.099275)",
        "(-0.262731, 1.254667, 0.087485)",
        "(-0.262479, 1.260263, 0.080327)",
        "(-0.262235, 1.267121, 0.073959)",
        "(-0.261991, 1.275070, 0.068376)",
        "(-0.261991, 1.275070, 0.068376)",
        "(-0.261741, 1.288046, 0.061097)",
        "(-0.261384, 1.297102, 0.057088)",
        "(-0.260782, 1.306642, 0.053724)",
        "(-0.260040, 1.316608, 0.050912)",
        "(-0.260040, 1.316608, 0.050912)",
        "(-0.259115, 1.332542, 0.048319)",
        "(-0.258579, 1.343683, 0.048117)",
        "(-0.258036, 1.354772, 0.048877)",
        "(-0.257209, 1.365420, 0.050277)",
        "(-0.257209, 1.365420, 0.050277)",
        "(-0.256010, 1.380302, 0.053318)",
        "(-0.255748, 1.389606, 0.056223)",
        "(-0.255966, 1.398351, 0.059930)",
        "(-0.255966, 1.398351, 0.059930)",
        "(-0.256001, 1.406211, 0.064362)",
        "(-0.255394, 1.415902, 0.071680)",
        "(-0.254628, 1.421061, 0.077102)",
        "(-0.253817, 1.425123, 0.082978)",
        "(-0.253095, 1.428084, 0.089235)",
        "(-0.253095, 1.428084, 0.089235)",
        "(-0.251665, 1.430262, 0.099192)",
        "(-0.250529, 1.430339, 0.106085)",
        "(-0.249208, 1.429511, 0.113140)",
        "(-0.247911, 1.428044, 0.120386)",
        "(-0.247911, 1.428044, 0.120386)",
        "(-0.246427, 1.424709, 0.131393)",
        "(-0.245796, 1.421968, 0.138580)",
        "(-0.245458, 1.418638, 0.145216)",
        "(-0.245222, 1.414724, 0.151263)",
        "(-0.245222, 1.414724, 0.151263)",
        "(-0.245624, 1.408008, 0.159369)",
        "(-0.246349, 1.402990, 0.164415)",
        "(-0.247439, 1.397499, 0.169118)",
        "(-0.248507, 1.391689, 0.173435)",
        "(-0.248507, 1.391689, 0.173435)",
        "(-0.249854, 1.382583, 0.179030)",
        "(-0.250693, 1.376141, 0.182175)",
        "(-0.251639, 1.369390, 0.184929)",
        "(-0.252443, 1.362106, 0.187166)",
        "(-0.252443, 1.362106, 0.187166)",
        "(-0.253183, 1.350608, 0.189797)",
        "(-0.253586, 1.342543, 0.191212)",
        "(-0.254064, 1.334390, 0.192350)",
        "(-0.254064, 1.334390, 0.192350)",
        "(-0.254772, 1.326488, 0.193315)",
        "(-0.256046, 1.314832, 0.193956)",
        "(-0.257310, 1.307230, 0.193638)",
        "(-0.258862, 1.299930, 0.192467)",
        "(-0.258862, 1.299930, 0.192467)",
        "(-0.260339, 1.292833, 0.190529)",
        "(-0.262312, 1.282817, 0.186492)",
        "(-0.263514, 1.276483, 0.183329)",
        "(-0.264591, 1.270419, 0.179525)",
        "(-0.264591, 1.270419, 0.179525)",
        "(-0.265437, 1.264550, 0.175045)",
        "(-0.266569, 1.256923, 0.166992)",
        "(-0.267143, 1.252757, 0.161182)",
        "(-0.267325, 1.249301, 0.154832)",
        "(-0.267593, 1.246664, 0.147837)",
        "(-0.267593, 1.246664, 0.147837)",
        "(-0.268304, 1.244452, 0.136418)",
        "(-0.268575, 1.244050, 0.128524)",
        "(-0.269035, 1.244825, 0.120607)",
        "(-0.269506, 1.246683, 0.112673)",
        "(-0.269506, 1.246683, 0.112673)",
        "(-0.270090, 1.251055, 0.100848)",
        "(-0.270415, 1.255066, 0.093293)",
        "(-0.270681, 1.259708, 0.086138)",
        "(-0.270676, 1.265163, 0.079504)",
        "(-0.270676, 1.265163, 0.079504)",
        "(-0.270060, 1.274005, 0.070370)",
        "(-0.269433, 1.280211, 0.064893)",
        "(-0.269110, 1.286959, 0.060043)",
        "(-0.269110, 1.286959, 0.060043)",
        "(-0.268825, 1.294277, 0.056144)",
        "(-0.267532, 1.306042, 0.052091)",
        "(-0.266240, 1.314367, 0.050533)",
        "(-0.264814, 1.323035, 0.049877)",
        "(-0.264814, 1.323035, 0.049877)",
        "(-0.263688, 1.332027, 0.050101)",
        "(-0.262147, 1.345456, 0.051815)",
        "(-0.260955, 1.354139, 0.053606)",
        "(-0.259556, 1.362610, 0.056313)",
        "(-0.258259, 1.370739, 0.059730)",
        "(-0.258259, 1.370739, 0.059730)",
        "(-0.256586, 1.382104, 0.065786)",
        "(-0.255270, 1.388809, 0.070340)",
        "(-0.253853, 1.394963, 0.075185)",
        "(-0.253853, 1.394963, 0.075185)",
        "(-0.252486, 1.400456, 0.080548)",
        "(-0.250595, 1.407547, 0.089194)",
        "(-0.249668, 1.411425, 0.095295)",
        "(-0.248778, 1.414602, 0.101478)",
        "(-0.248778, 1.414602, 0.101478)",
        "(-0.248020, 1.417265, 0.107754)",
        "(-0.247267, 1.419963, 0.117340)",
        "(-0.246692, 1.420820, 0.123735)",
        "(-0.246086, 1.420979, 0.129979)",
        "(-0.245521, 1.420358, 0.135939)",
        "(-0.245521, 1.420358, 0.135939)",
        "(-0.244997, 1.418324, 0.144604)",
        "(-0.244763, 1.416318, 0.150367)",
        "(-0.244280, 1.413490, 0.155908)",
        "(-0.244280, 1.413490, 0.155908)",
        "(-0.243302, 1.409771, 0.161072)",
        "(-0.242004, 1.403042, 0.168322)",
        "(-0.241364, 1.397745, 0.172817)",
        "(-0.240788, 1.391699, 0.176740)",
        "(-0.240788, 1.391699, 0.176740)",
        "(-0.240334, 1.384950, 0.180167)",
        "(-0.239759, 1.377491, 0.183381)",
        "(-0.238956, 1.364996, 0.187727)",
        "(-0.238330, 1.355792, 0.190091)",
        "(-0.238330, 1.355792, 0.190091)",
        "(-0.237914, 1.345898, 0.191932)",
        "(-0.237562, 1.335426, 0.193395)",
        "(-0.236483, 1.318861, 0.194670)",
        "(-0.235982, 1.308130, 0.195097)",
        "(-0.235982, 1.308130, 0.195097)",
        "(-0.236101, 1.298229, 0.194993)",
        "(-0.236940, 1.284944, 0.193226)",
        "(-0.237702, 1.276802, 0.190519)",
        "(-0.238614, 1.269321, 0.186883)",
        "(-0.239547, 1.262395, 0.182585)",
        "(-0.239547, 1.262395, 0.182585)",
        "(-0.241390, 1.253119, 0.174922)",
        "(-0.242839, 1.247470, 0.169189)",
        "(-0.244194, 1.242200, 0.163053)",
        "(-0.244194, 1.242200, 0.163053)",
        "(-0.245424, 1.237274, 0.156691)",
        "(-0.247725, 1.230994, 0.146856)",
        "(-0.250063, 1.227841, 0.139829)",
        "(-0.252468, 1.225379, 0.132339)",
        "(-0.254390, 1.223521, 0.124602)",
        "(-0.254390, 1.223521, 0.124602)",
        "(-0.256754, 1.222373, 0.112973)",
        "(-0.258472, 1.223232, 0.105337)",
        "(-0.259971, 1.225074, 0.098389)",
        "(-0.260963, 1.228273, 0.091713)",
        "(-0.260963, 1.228273, 0.091713)",
        "(-0.262050, 1.234868, 0.082229)",
        "(-0.262376, 1.240508, 0.076469)",
        "(-0.262599, 1.247130, 0.071361)",
        "(-0.262599, 1.247130, 0.071361)",
        "(-0.262696, 1.254650, 0.066882)",
        "(-0.262755, 1.267260, 0.061031)",
        "(-0.262582, 1.276570, 0.057867)",
        "(-0.262134, 1.286231, 0.055218)",
        "(-0.262134, 1.286231, 0.055218)",
        "(-0.261718, 1.296034, 0.052990)",
        "(-0.261203, 1.310838, 0.050907)",
        "(-0.260565, 1.320650, 0.050212)",
        "(-0.259711, 1.330283, 0.050090)",
        "(-0.259226, 1.339908, 0.050659)",
        "(-0.259226, 1.339908, 0.050659)",
        "(-0.258677, 1.353896, 0.052925)",
        "(-0.258190, 1.362583, 0.055087)",
        "(-0.257405, 1.370694, 0.057711)",
        "(-0.257405, 1.370694, 0.057711)",
        "(-0.256572, 1.378287, 0.060835)",
        "(-0.255723, 1.388738, 0.066640)",
        "(-0.255070, 1.394793, 0.071014)",
        "(-0.254382, 1.400068, 0.075614)",
        "(-0.253734, 1.404581, 0.080513)",
        "(-0.253734, 1.404581, 0.080513)",
        "(-0.253292, 1.408383, 0.085762)",
        "(-0.252504, 1.412547, 0.094057)",
        "(-0.251791, 1.414320, 0.099724)",
        "(-0.251020, 1.415318, 0.105572)",
        "(-0.251020, 1.415318, 0.105572)",
        "(-0.250342, 1.415574, 0.111578)",
        "(-0.249710, 1.414623, 0.120705)",
        "(-0.249643, 1.413303, 0.126989)",
        "(-0.249519, 1.411241, 0.133149)",
        "(-0.249519, 1.411241, 0.133149)",
        "(-0.249308, 1.408557, 0.139102)",
        "(-0.249000, 1.403514, 0.147595)",
        "(-0.248929, 1.399548, 0.153024)",
        "(-0.248940, 1.395039, 0.158220)",
        "(-0.248940, 1.395039, 0.158220)",
        "(-0.248711, 1.387119, 0.165248)",
        "(-0.248121, 1.381153, 0.169376)",
        "(-0.247463, 1.374720, 0.173094)",
        "(-0.247463, 1.374720, 0.173094)",
        "(-0.247565, 1.368024, 0.176312)",
        "(-0.248564, 1.357359, 0.179852)",
        "(-0.249438, 1.349899, 0.181308)",
        "(-0.250299, 1.342164, 0.182238)",
        "(-0.251008, 1.334169, 0.182765)",
        "(-0.251008, 1.334169, 0.182765)",
        "(-0.251865, 1.321733, 0.182685)",
        "(-0.252433, 1.313449, 0.181856)",
        "(-0.253003, 1.305248, 0.180149)",
        "(-0.253415, 1.297123, 0.177628)",
        "(-0.253415, 1.297123, 0.177628)",
        "(-0.253722, 1.285328, 0.172844)",
        "(-0.254122, 1.278118, 0.168908)",
        "(-0.254590, 1.271378, 0.164370)",
        "(-0.254590, 1.271378, 0.164370)",
        "(-0.255011, 1.265101, 0.158948)",
        "(-0.255846, 1.257370, 0.149673)",
        "(-0.256346, 1.253410, 0.142939)",
        "(-0.256815, 1.250448, 0.135723)",
        "(-0.256815, 1.250448, 0.135723)",
        "(-0.257318, 1.248665, 0.128200)",
        "(-0.258088, 1.248345, 0.116775)",
        "(-0.258465, 1.249541, 0.109374)",
        "(-0.258585, 1.251719, 0.102176)",
        "(-0.258621, 1.254933, 0.095140)",
        "(-0.258621, 1.254933, 0.095140)",
        "(-0.258973, 1.262024, 0.084883)",
        "(-0.259206, 1.268025, 0.078501)",
        "(-0.259135, 1.274845, 0.072657)",
        "(-0.259135, 1.274845, 0.072657)",
        "(-0.258664, 1.282279, 0.067453)",
        "(-0.257827, 1.294643, 0.060994)",
        "(-0.257892, 1.303764, 0.057660)",
        "(-0.257905, 1.313161, 0.055038)",
        "(-0.257594, 1.322853, 0.053322)",
        "(-0.257594, 1.322853, 0.053322)",
        "(-0.256575, 1.337807, 0.052435)",
        "(-0.256145, 1.347894, 0.052763)",
        "(-0.256145, 1.347894, 0.052763)",
        "(-0.256091, 1.357966, 0.054113)",
        "(-0.255896, 1.367668, 0.056313)",
        "(-0.255555, 1.381344, 0.060799)",
        "(-0.255298, 1.389725, 0.064577)",
        "(-0.254964, 1.397330, 0.068910)",
        "(-0.254964, 1.397330, 0.068910)",
        "(-0.254522, 1.404010, 0.073828)",
        "(-0.254132, 1.412345, 0.082152)",
        "(-0.254035, 1.416779, 0.088134)",
        "(-0.253853, 1.419918, 0.094459)",
        "(-0.253853, 1.419918, 0.094459)",
        "(-0.253501, 1.422195, 0.100951)",
        "(-0.252832, 1.423348, 0.111194)",
        "(-0.252606, 1.423036, 0.118292)",
        "(-0.252413, 1.421801, 0.125482)",
        "(-0.252288, 1.419766, 0.132734)",
        "(-0.252288, 1.419766, 0.132734)",
        "(-0.251927, 1.415299, 0.143467)",
        "(-0.251579, 1.411474, 0.150379)",
        "(-0.251182, 1.406921, 0.157028)",
        "(-0.251182, 1.406921, 0.157028)",
        "(-0.250755, 1.401684, 0.163278)",
        "(-0.250095, 1.392691, 0.171606)",
        "(-0.249926, 1.386198, 0.176372)",
        "(-0.250298, 1.379472, 0.180439)",
        "(-0.250979, 1.372253, 0.183513)",
        "(-0.250979, 1.372253, 0.183513)",
        "(-0.251742, 1.360541, 0.186489)",
        "(-0.252319, 1.352212, 0.187478)",
        "(-0.252721, 1.343385, 0.187841)",
        "(-0.253164, 1.334294, 0.187711)",
        "(-0.253164, 1.334294, 0.187711)",
        "(-0.253479, 1.320515, 0.186727)",
        "(-0.253370, 1.311283, 0.185426)",
        "(-0.253172, 1.302199, 0.183510)",
        "(-0.253138, 1.293529, 0.180814)",
        "(-0.253138, 1.293529, 0.180814)",
        "(-0.253107, 1.281236, 0.175505)",
        "(-0.253170, 1.273771, 0.171477)",
        "(-0.253355, 1.267133, 0.167085)",
        "(-0.253738, 1.261317, 0.162154)",
        "(-0.253738, 1.261317, 0.162154)",
        "(-0.254263, 1.253282, 0.152914)",
        "(-0.254613, 1.248520, 0.145758)",
        "(-0.254984, 1.244824, 0.137874)",
        "(-0.255365, 1.242477, 0.129406)",
        "(-0.255365, 1.242477, 0.129406)",
        "(-0.256246, 1.241324, 0.115821)",
        "(-0.257000, 1.241768, 0.106551)",
        "(-0.257321, 1.242785, 0.097326)",
        "(-0.257183, 1.244326, 0.088500)",
        "(-0.257183, 1.244326, 0.088500)",
        "(-0.256827, 1.248090, 0.076519)",
        "(-0.256546, 1.251728, 0.069761)",
        "(-0.255802, 1.256036, 0.063841)",
        "(-0.254447, 1.261001, 0.058730)",
        "(-0.254447, 1.261001, 0.058730)",
        "(-0.252864, 1.270385, 0.052389)",
        "(-0.252094, 1.278113, 0.049337)",
        "(-0.251019, 1.286628, 0.047032)",
        "(-0.251019, 1.286628, 0.047032)",
        "(-0.249498, 1.295858, 0.045481)",
        "(-0.246415, 1.310643, 0.044007)",
        "(-0.244872, 1.321132, 0.043695)",
        "(-0.243666, 1.331704, 0.044029)",
        "(-0.242262, 1.341949, 0.044929)",
        "(-0.242262, 1.341949, 0.044929)",
        "(-0.239801, 1.356611, 0.047705)",
        "(-0.238733, 1.366062, 0.050497)",
        "(-0.237829, 1.374828, 0.053918)",
        "(-0.237829, 1.374828, 0.053918)",
        "(-0.237012, 1.382690, 0.057707)",
        "(-0.236121, 1.392834, 0.064225)",
        "(-0.235877, 1.398667, 0.069102)",
        "(-0.235712, 1.403474, 0.074289)",
        "(-0.235656, 1.407140, 0.079738)",
        "(-0.235656, 1.407140, 0.079738)",
        "(-0.235810, 1.410545, 0.088446)",
        "(-0.235782, 1.411675, 0.094667)",
        "(-0.235708, 1.412071, 0.101351)",
        "(-0.235720, 1.411797, 0.108772)",
        "(-0.235720, 1.411797, 0.108772)",
        "(-0.235486, 1.410312, 0.119903)",
        "(-0.235408, 1.408539, 0.127347)",
        "(-0.235443, 1.406077, 0.134695)",
        "(-0.235295, 1.402900, 0.141755)",
        "(-0.235295, 1.402900, 0.141755)",
        "(-0.234663, 1.397078, 0.151830)",
        "(-0.233787, 1.392534, 0.158162)",
        "(-0.232876, 1.387497, 0.164028)",
        "(-0.231870, 1.382037, 0.169690)",
        "(-0.231870, 1.382037, 0.169690)",
        "(-0.230678, 1.373306, 0.177294)",
        "(-0.230095, 1.367134, 0.181272)",
        "(-0.229992, 1.360739, 0.184225)",
        "(-0.230117, 1.354017, 0.186152)",
        "(-0.230117, 1.354017, 0.186152)",
        "(-0.230120, 1.343079, 0.186749)",
        "(-0.229913, 1.335216, 0.185759)",
        "(-0.229830, 1.327072, 0.183795)",
        "(-0.230301, 1.318957, 0.180964)",
        "(-0.230301, 1.318957, 0.180964)",
        "(-0.231629, 1.306683, 0.175151)",
        "(-0.232846, 1.298387, 0.170367)",
        "(-0.234215, 1.290109, 0.165103)",
        "(-0.235609, 1.282010, 0.159528)",
        "(-0.235609, 1.282010, 0.159528)",
        "(-0.238126, 1.270716, 0.150820)",
        "(-0.239898, 1.263847, 0.144556)",
        "(-0.241729, 1.257735, 0.138066)",
        "(-0.243518, 1.252595, 0.131411)",
        "(-0.243518, 1.252595, 0.131411)",
        "(-0.246040, 1.246986, 0.121144)",
        "(-0.247908, 1.244611, 0.113994)",
        "(-0.249651, 1.243303, 0.106994)",
        "(-0.251084, 1.243227, 0.100544)",
        "(-0.251084, 1.243227, 0.100544)",
        "(-0.252588, 1.245062, 0.091879)",
        "(-0.253435, 1.247307, 0.086380)",
        "(-0.254186, 1.250206, 0.081209)",
        "(-0.254985, 1.253889, 0.076457)",
        "(-0.254985, 1.253889, 0.076457)",
        "(-0.255976, 1.260219, 0.069650)",
        "(-0.256120, 1.264902, 0.065546)",
        "(-0.255968, 1.270178, 0.061990)",
        "(-0.255968, 1.270178, 0.061990)",
        "(-0.255961, 1.276363, 0.059084)",
        "(-0.255191, 1.287020, 0.056092)",
        "(-0.254272, 1.295244, 0.055234)",
        "(-0.253139, 1.304300, 0.055091)",
        "(-0.253139, 1.304300, 0.055091)",
        "(-0.252014, 1.313718, 0.055319)",
        "(-0.250119, 1.328120, 0.056751)",
        "(-0.249022, 1.337992, 0.058780)",
        "(-0.248715, 1.348168, 0.061779)",
        "(-0.248715, 1.348168, 0.061779)",
        "(-0.248823, 1.358278, 0.065461)",
        "(-0.249034, 1.372369, 0.071660)",
        "(-0.248977, 1.380773, 0.076065)",
        "(-0.248997, 1.388431, 0.080835)",
        "(-0.248997, 1.388431, 0.080835)",
        "(-0.249286, 1.395445, 0.086114)",
        "(-0.249989, 1.404233, 0.094781)",
        "(-0.250289, 1.408820, 0.100574)",
        "(-0.250559, 1.412364, 0.106401)",
        "(-0.250959, 1.414855, 0.112303)",
        "(-0.250959, 1.414855, 0.112303)",
        "(-0.251464, 1.416932, 0.121293)",
        "(-0.251391, 1.417058, 0.127303)",
        "(-0.251171, 1.416276, 0.133294)",
        "(-0.251171, 1.416276, 0.133294)",
        "(-0.250939, 1.414645, 0.139288)",
        "(-0.250677, 1.410489, 0.148176)",
        "(-0.250542, 1.406994, 0.153930)",
        "(-0.250418, 1.402515, 0.159377)",
        "(-0.250418, 1.402515, 0.159377)",
        "(-0.250569, 1.397275, 0.164388)",
        "(-0.250795, 1.388260, 0.170986)",
        "(-0.250808, 1.381574, 0.174532)",
        "(-0.251081, 1.374548, 0.177438)",
        "(-0.251081, 1.374548, 0.177438)",
        "(-0.251437, 1.367270, 0.179937)",
        "(-0.251785, 1.355910, 0.182731)",
        "(-0.251912, 1.348163, 0.183949)",
        "(-0.251967, 1.340202, 0.184548)",
        "(-0.251967, 1.340202, 0.184548)",
        "(-0.252106, 1.332203, 0.184560)",
        "(-0.252607, 1.320570, 0.183505)",
        "(-0.253174, 1.312982, 0.181974)",
        "(-0.253889, 1.305608, 0.179742)",
        "(-0.253889, 1.305608, 0.179742)",
        "(-0.254608, 1.298399, 0.176543)",
        "(-0.255586, 1.288159, 0.170679)",
        "(-0.256217, 1.282027, 0.166340)",
        "(-0.256787, 1.276108, 0.161660)",
        "(-0.256787, 1.276108, 0.161660)",
        "(-0.257455, 1.270717, 0.156200)",
        "(-0.258868, 1.263596, 0.147603)",
        "(-0.259762, 1.259423, 0.141912)",
        "(-0.260408, 1.255692, 0.136234)",
        "(-0.260408, 1.255692, 0.136234)",
        "(-0.261014, 1.252368, 0.130325)",
        "(-0.262296, 1.248307, 0.120743)",
        "(-0.263153, 1.246431, 0.114227)",
        "(-0.263792, 1.245594, 0.107942)",
        "(-0.263792, 1.245594, 0.107942)",
        "(-0.264282, 1.245946, 0.101797)",
        "(-0.265025, 1.249021, 0.093149)",
        "(-0.265425, 1.252483, 0.087647)",
        "(-0.265429, 1.257017, 0.082431)",
        "(-0.265429, 1.257017, 0.082431)",
        "(-0.265263, 1.262676, 0.077604)",
        "(-0.264622, 1.273597, 0.071059)",
        "(-0.263860, 1.281815, 0.066955)",
        "(-0.263189, 1.290940, 0.063257)",
        "(-0.263189, 1.290940, 0.063257)",
        "(-0.262964, 1.301016, 0.060220)",
        "(-0.262454, 1.317214, 0.056893)",
        "(-0.261792, 1.328388, 0.055577)",
        "(-0.261255, 1.339749, 0.055118)",
        "(-0.261255, 1.339749, 0.055118)",
        "(-0.260972, 1.351093, 0.055571)",
        "(-0.260792, 1.367791, 0.057860)",
        "(-0.260887, 1.378332, 0.060297)",
        "(-0.261281, 1.388284, 0.063248)",
        "(-0.261281, 1.388284, 0.063248)",
        "(-0.261695, 1.397436, 0.066723)",
        "(-0.262156, 1.409543, 0.072842)",
        "(-0.262408, 1.416391, 0.077738)",
        "(-0.262747, 1.422376, 0.082954)",
        "(-0.262747, 1.422376, 0.082954)",
        "(-0.263151, 1.427100, 0.088444)",
        "(-0.263577, 1.431848, 0.097195)",
        "(-0.263667, 1.433561, 0.103361)",
        "(-0.263543, 1.434091, 0.109748)",
        "(-0.263543, 1.434091, 0.109748)",
        "(-0.263308, 1.433550, 0.116438)",
        "(-0.262759, 1.430817, 0.126891)",
        "(-0.262306, 1.427829, 0.133938)",
        "(-0.261823, 1.423986, 0.140932)",
        "(-0.261823, 1.423986, 0.140932)",
        "(-0.261180, 1.419136, 0.147674)",
        "(-0.260157, 1.410028, 0.156989)",
        "(-0.259597, 1.403099, 0.162910)",
        "(-0.258939, 1.395465, 0.168636)",
        "(-0.258939, 1.395465, 0.168636)",
        "(-0.258366, 1.386963, 0.173824)",
        "(-0.258023, 1.372718, 0.180192)",
        "(-0.257629, 1.362349, 0.183585)",
        "(-0.256853, 1.351323, 0.186463)",
        "(-0.256216, 1.340077, 0.188853)",
        "(-0.256216, 1.340077, 0.188853)",
        "(-0.256184, 1.323271, 0.190914)",
        "(-0.256595, 1.312238, 0.191278)",
        "(-0.256782, 1.301372, 0.190929)",
        "(-0.256782, 1.301372, 0.190929)",
        "(-0.256702, 1.290650, 0.189557)",
        "(-0.256816, 1.275601, 0.185313)",
        "(-0.257028, 1.266520, 0.181201)",
        "(-0.257180, 1.258360, 0.176299)",
        "(-0.257180, 1.258360, 0.176299)",
        "(-0.257557, 1.251438, 0.170741)",
        "(-0.258621, 1.243827, 0.161273)",
        "(-0.259320, 1.240084, 0.153849)",
        "(-0.259949, 1.237194, 0.145703)",
        "(-0.259949, 1.237194, 0.145703)",
        "(-0.260448, 1.235059, 0.137047)",
        "(-0.261203, 1.232811, 0.123871)",
        "(-0.261624, 1.232058, 0.114895)",
        "(-0.262061, 1.232193, 0.105419)",
        "(-0.262061, 1.232193, 0.105419)",
        "(-0.262445, 1.233028, 0.096262)",
        "(-0.263216, 1.236165, 0.082997)",
        "(-0.263693, 1.239819, 0.075013)",
        "(-0.263901, 1.244637, 0.067903)",
        "(-0.263901, 1.244637, 0.067903)",
        "(-0.263734, 1.250728, 0.061766)",
        "(-0.263137, 1.262496, 0.054522)",
        "(-0.262523, 1.271731, 0.050828)",
        "(-0.261587, 1.281585, 0.047862)",
        "(-0.261587, 1.281585, 0.047862)",
        "(-0.260200, 1.291923, 0.045536)",
        "(-0.258942, 1.308861, 0.043560)",
        "(-0.258474, 1.320464, 0.043033)",
        "(-0.257823, 1.331891, 0.042870)",
        "(-0.257823, 1.331891, 0.042870)",
        "(-0.256879, 1.343192, 0.043317)",
        "(-0.256433, 1.360239, 0.045541)",
        "(-0.256964, 1.371370, 0.047996)",
        "(-0.257383, 1.381802, 0.050941)",
        "(-0.257383, 1.381802, 0.050941)",
        "(-0.257565, 1.391463, 0.054492)",
        "(-0.257777, 1.404548, 0.061140)",
        "(-0.258445, 1.412515, 0.066535)",
        "(-0.259099, 1.419501, 0.072279)",
        "(-0.259099, 1.419501, 0.072279)",
        "(-0.259613, 1.425493, 0.078368)",
        "(-0.260406, 1.432638, 0.088302)",
        "(-0.260770, 1.436162, 0.095301)",
        "(-0.261034, 1.438655, 0.102557)",
        "(-0.261034, 1.438655, 0.102557)",
        "(-0.261249, 1.440136, 0.110059)",
        "(-0.261154, 1.440563, 0.121625)",
        "(-0.261014, 1.439912, 0.129655)",
        "(-0.260894, 1.438541, 0.137804)",
        "(-0.260894, 1.438541, 0.137804)",
        "(-0.260902, 1.436271, 0.145863)",
        "(-0.260901, 1.431180, 0.157732)",
        "(-0.260717, 1.426662, 0.165339)",
        "(-0.260431, 1.421220, 0.172406)",
        "(-0.260431, 1.421220, 0.172406)",
        "(-0.260425, 1.414916, 0.179037)",
        "(-0.260339, 1.403679, 0.188031)",
        "(-0.259965, 1.395204, 0.193503)",
        "(-0.259356, 1.385941, 0.198421)",
        "(-0.258868, 1.376074, 0.202710)",
        "(-0.258868, 1.376074, 0.202710)",
        "(-0.257687, 1.359725, 0.207932)",
        "(-0.256664, 1.347904, 0.210618)",
        "(-0.255975, 1.335949, 0.212695)",
        "(-0.255975, 1.335949, 0.212695)",
        "(-0.255798, 1.324190, 0.214066)",
        "(-0.255770, 1.306643, 0.214826)",
        "(-0.255592, 1.295134, 0.214663)",
        "(-0.255343, 1.283984, 0.213796)",
        "(-0.255343, 1.283984, 0.213796)",
        "(-0.255424, 1.273581, 0.211805)",
        "(-0.256349, 1.259359, 0.206763)",
        "(-0.256831, 1.250726, 0.201956)",
        "(-0.257109, 1.243022, 0.196335)",
        "(-0.257109, 1.243022, 0.196335)",
        "(-0.257490, 1.236376, 0.189970)",
        "(-0.258217, 1.228186, 0.178851)",
        "(-0.258672, 1.223832, 0.170722)",
        "(-0.258911, 1.220412, 0.162247)",
        "(-0.258911, 1.220412, 0.162247)",
        "(-0.259113, 1.218053, 0.153509)",
        "(-0.259377, 1.216402, 0.139521)",
        "(-0.259624, 1.216394, 0.129807)",
        "(-0.260048, 1.217353, 0.119994)",
        "(-0.260048, 1.217353, 0.119994)",
        "(-0.260526, 1.219302, 0.110397)",
        "(-0.261348, 1.224515, 0.097024)",
        "(-0.261451, 1.229255, 0.088860)",
        "(-0.261337, 1.235083, 0.081289)",
        "(-0.261337, 1.235083, 0.081289)",
        "(-0.260945, 1.241783, 0.074206)",
        "(-0.260240, 1.253983, 0.065179)",
        "(-0.259453, 1.263234, 0.059931)",
        "(-0.258602, 1.273399, 0.055597)",
        "(-0.258602, 1.273399, 0.055597)",
        "(-0.257928, 1.284491, 0.052467)",
        "(-0.256894, 1.302131, 0.049282)",
        "(-0.256031, 1.314221, 0.048027)",
        "(-0.255000, 1.326455, 0.047577)",
        "(-0.255000, 1.326455, 0.047577)",
        "(-0.254173, 1.338676, 0.047920)",
        "(-0.254058, 1.356702, 0.050214)",
        "(-0.254174, 1.367905, 0.052525)",
        "(-0.254222, 1.378074, 0.055519)",
        "(-0.254222, 1.378074, 0.055519)",
        "(-0.253912, 1.387201, 0.059426)",
        "(-0.253424, 1.399171, 0.067161)",
        "(-0.253294, 1.406086, 0.073179)",
        "(-0.253107, 1.412006, 0.079729)",
        "(-0.253107, 1.412006, 0.079729)",
        "(-0.252968, 1.416981, 0.086824)",
        "(-0.252676, 1.422532, 0.098197)",
        "(-0.252126, 1.424930, 0.105986)",
        "(-0.251402, 1.426340, 0.113976)",
        "(-0.251402, 1.426340, 0.113976)",
        "(-0.250713, 1.426840, 0.122185)",
        "(-0.249833, 1.425974, 0.134719)",
        "(-0.249309, 1.424084, 0.143043)",
        "(-0.248893, 1.421285, 0.151269)",
        "(-0.248893, 1.421285, 0.151269)",
        "(-0.248337, 1.417533, 0.159195)",
        "(-0.247163, 1.410288, 0.170575)",
        "(-0.246659, 1.404286, 0.177808)",
        "(-0.246167, 1.397454, 0.184643)",
        "(-0.246167, 1.397454, 0.184643)",
        "(-0.245778, 1.389511, 0.190699)",
        "(-0.244241, 1.375981, 0.198632)",
        "(-0.242494, 1.365616, 0.203168)",
        "(-0.240768, 1.354376, 0.206869)",
        "(-0.240768, 1.354376, 0.206869)",
        "(-0.239771, 1.342615, 0.209572)",
        "(-0.239169, 1.324321, 0.211820)",
        "(-0.239232, 1.312070, 0.211857)",
        "(-0.240966, 1.300842, 0.210903)",
        "(-0.240966, 1.300842, 0.210903)",
        "(-0.242883, 1.289806, 0.208921)",
        "(-0.242663, 1.272354, 0.203688)",
        "(-0.242843, 1.262316, 0.199553)",
        "(-0.243960, 1.254096, 0.194952)",
        "(-0.243960, 1.254096, 0.194952)",
        "(-0.244780, 1.246615, 0.189151)",
        "(-0.245538, 1.237352, 0.178681)",
        "(-0.246000, 1.232935, 0.171115)",
        "(-0.246687, 1.230019, 0.162960)",
        "(-0.246687, 1.230019, 0.162960)",
        "(-0.247554, 1.228709, 0.154378)",
        "(-0.248621, 1.229505, 0.141502)",
        "(-0.248826, 1.231444, 0.132923)",
        "(-0.248675, 1.234356, 0.124141)",
        "(-0.248675, 1.234356, 0.124141)",
        "(-0.248668, 1.238386, 0.115322)",
        "(-0.249091, 1.246555, 0.102934)",
        "(-0.249106, 1.252946, 0.095102)",
        "(-0.248850, 1.259907, 0.087638)",
        "(-0.248850, 1.259907, 0.087638)",
        "(-0.248886, 1.267603, 0.080522)",
        "(-0.249790, 1.280631, 0.071197)",
        "(-0.249938, 1.289698, 0.065846)",
        "(-0.249408, 1.298847, 0.061380)",
        "(-0.249408, 1.298847, 0.061380)",
        "(-0.248856, 1.308360, 0.058019)",
        "(-0.248608, 1.323207, 0.055182)",
        "(-0.248431, 1.332829, 0.054057)",
        "(-0.247992, 1.342164, 0.053575)",
        "(-0.247992, 1.342164, 0.053575)",
        "(-0.247747, 1.351451, 0.053924)",
        "(-0.247346, 1.364971, 0.055980)",
        "(-0.246943, 1.373536, 0.058283)",
        "(-0.246319, 1.381459, 0.061167)",
        "(-0.245406, 1.388618, 0.064555)",
        "(-0.245406, 1.388618, 0.064555)",
        "(-0.244279, 1.398038, 0.070778)",
        "(-0.243445, 1.403450, 0.075590)",
        "(-0.242427, 1.408154, 0.080953)",
        "(-0.242427, 1.408154, 0.080953)",
        "(-0.241242, 1.412087, 0.086756)",
        "(-0.239375, 1.416365, 0.096162)",
        "(-0.238432, 1.418365, 0.103006)",
        "(-0.237823, 1.419660, 0.110231)",
        "(-0.237823, 1.419660, 0.110231)",
        "(-0.237288, 1.420125, 0.117641)",
        "(-0.236394, 1.419089, 0.129072)",
        "(-0.235827, 1.417576, 0.136633)",
        "(-0.235159, 1.415369, 0.144390)",
        "(-0.234348, 1.412332, 0.152030)",
        "(-0.234348, 1.412332, 0.152030)",
        "(-0.233327, 1.406112, 0.162962)",
        "(-0.232750, 1.400942, 0.169762)",
        "(-0.232413, 1.395048, 0.176130)",
        "(-0.232413, 1.395048, 0.176130)",
        "(-0.232243, 1.388360, 0.182033)",
        "(-0.231977, 1.376663, 0.189794)",
        "(-0.232156, 1.368316, 0.194307)",
        "(-0.232354, 1.359530, 0.198158)",
        "(-0.232354, 1.359530, 0.198158)",
        "(-0.232906, 1.350374, 0.201054)",
        "(-0.234257, 1.336361, 0.203519)",
        "(-0.235837, 1.327126, 0.203786)",
        "(-0.237592, 1.317858, 0.202878)",
        "(-0.237592, 1.317858, 0.202878)",
        "(-0.239512, 1.308559, 0.200602)",
        "(-0.241958, 1.294579, 0.195040)",
        "(-0.243597, 1.285626, 0.190595)",
        "(-0.245007, 1.277194, 0.185811)",
        "(-0.245007, 1.277194, 0.185811)",
        "(-0.246198, 1.269326, 0.180462)",
        "(-0.247690, 1.258782, 0.171295)",
        "(-0.248492, 1.252711, 0.164771)",
        "(-0.249305, 1.247608, 0.158034)",
        "(-0.249305, 1.247608, 0.158034)",
        "(-0.250052, 1.243452, 0.150876)",
        "(-0.250971, 1.238850, 0.139261)",
        "(-0.251409, 1.236682, 0.131104)",
        "(-0.251983, 1.235410, 0.122703)",
        "(-0.251983, 1.235410, 0.122703)",
        "(-0.252500, 1.234999, 0.114326)",
        "(-0.253114, 1.236162, 0.101860)",
        "(-0.253526, 1.238172, 0.093684)",
        "(-0.253924, 1.241269, 0.085917)",
        "(-0.253924, 1.241269, 0.085917)",
        "(-0.254191, 1.245623, 0.078888)",
        "(-0.253461, 1.254072, 0.069403)",
        "(-0.252544, 1.260925, 0.063784)",
        "(-0.252093, 1.269094, 0.059150)",
        "(-0.252093, 1.269094, 0.059150)",
        "(-0.251545, 1.278047, 0.055489)",
        "(-0.249819, 1.292451, 0.051548)",
        "(-0.248226, 1.302529, 0.049753)",
        "(-0.247100, 1.313164, 0.048627)",
        "(-0.247100, 1.313164, 0.048627)",
        "(-0.246191, 1.324045, 0.048244)",
        "(-0.244641, 1.340277, 0.048702)",
        "(-0.243419, 1.350840, 0.049745)",
        "(-0.242397, 1.361130, 0.051275)",
        "(-0.241869, 1.371034, 0.053469)",
        "(-0.241869, 1.371034, 0.053469)",
        "(-0.241027, 1.384602, 0.057904)",
        "(-0.240429, 1.392785, 0.061507)",
        "(-0.239674, 1.400178, 0.065590)",
        "(-0.239101, 1.406776, 0.070151)",
        "(-0.239101, 1.406776, 0.070151)",
        "(-0.238609, 1.415275, 0.078258)",
        "(-0.238226, 1.419947, 0.084044)",
        "(-0.237847, 1.423745, 0.090060)",
        "(-0.237847, 1.423745, 0.090060)",
        "(-0.237626, 1.426690, 0.096366)",
        "(-0.237082, 1.429248, 0.106124)",
        "(-0.236674, 1.429766, 0.112665)",
        "(-0.236296, 1.429436, 0.119214)",
        "(-0.236296, 1.429436, 0.119214)",
        "(-0.236131, 1.428296, 0.125496)",
        "(-0.236054, 1.424879, 0.134560)",
        "(-0.236048, 1.421639, 0.140229)",
        "(-0.236063, 1.417813, 0.145560)",
        "(-0.236063, 1.417813, 0.145560)",
        "(-0.235839, 1.413526, 0.150757)",
        "(-0.235563, 1.406152, 0.158073)",
        "(-0.235761, 1.400484, 0.162446)",
        "(-0.236003, 1.394032, 0.166235)",
        "(-0.236003, 1.394032, 0.166235)",
        "(-0.236338, 1.387138, 0.169612)",
        "(-0.236441, 1.376195, 0.174377)",
        "(-0.236470, 1.368375, 0.177056)",
        "(-0.236710, 1.359969, 0.179056)",
        "(-0.236710, 1.359969, 0.179056)",
        "(-0.237251, 1.351297, 0.180569)",
        "(-0.237800, 1.337394, 0.181769)",
        "(-0.238037, 1.327571, 0.181794)",
        "(-0.238408, 1.317608, 0.181203)",
        "(-0.238408, 1.317608, 0.181203)",
        "(-0.239090, 1.307695, 0.179588)",
        "(-0.240255, 1.293077, 0.175938)",
        "(-0.240725, 1.283733, 0.172948)",
        "(-0.241098, 1.275103, 0.169709)",
        "(-0.241098, 1.275103, 0.169709)",
        "(-0.241435, 1.267322, 0.166038)",
        "(-0.242488, 1.257484, 0.158737)",
        "(-0.243340, 1.252034, 0.152606)",
        "(-0.244001, 1.247514, 0.145660)",
        "(-0.244001, 1.247514, 0.145660)",
        "(-0.244560, 1.244082, 0.138077)",
        "(-0.245445, 1.241113, 0.125652)",
        "(-0.245940, 1.240723, 0.117008)",
        "(-0.246212, 1.241538, 0.107953)",
        "(-0.246212, 1.241538, 0.107953)",
        "(-0.246256, 1.243475, 0.098650)",
        "(-0.246760, 1.249351, 0.085513)",
        "(-0.246687, 1.254853, 0.077490)",
        "(-0.245894, 1.261658, 0.070198)",
        "(-0.245894, 1.261658, 0.070198)",
        "(-0.244511, 1.269116, 0.063634)",
        "(-0.242712, 1.283083, 0.055859)",
        "(-0.241429, 1.293449, 0.051814)",
        "(-0.239888, 1.304380, 0.048630)",
        "(-0.239888, 1.304380, 0.048630)",
        "(-0.238196, 1.315765, 0.046135)",
        "(-0.236240, 1.333853, 0.044161)",
        "(-0.235418, 1.346228, 0.043695)",
        "(-0.234741, 1.358473, 0.043791)",
        "(-0.234741, 1.358473, 0.043791)",
        "(-0.234268, 1.370459, 0.044437)",
        "(-0.233674, 1.387713, 0.047126)",
        "(-0.233980, 1.398558, 0.050166)",
        "(-0.234278, 1.408556, 0.053688)",
        "(-0.234278, 1.408556, 0.053688)",
        "(-0.234433, 1.417098, 0.057709)",
        "(-0.234237, 1.427789, 0.064589)",
        "(-0.234157, 1.433397, 0.069965)",
        "(-0.234099, 1.437644, 0.075959)",
        "(-0.234099, 1.437644, 0.075959)",
        "(-0.234131, 1.440868, 0.082282)",
        "(-0.234315, 1.443454, 0.092874)",
        "(-0.234056, 1.443783, 0.100281)",
        "(-0.233612, 1.443111, 0.108068)",
        "(-0.233612, 1.443111, 0.108068)",
        "(-0.233250, 1.441534, 0.116133)",
        "(-0.232797, 1.437554, 0.128496)",
        "(-0.232557, 1.434021, 0.136733)",
        "(-0.232213, 1.429761, 0.144877)",
        "(-0.232213, 1.429761, 0.144877)",
        "(-0.231943, 1.424750, 0.152698)",
        "(-0.231618, 1.415591, 0.163612)",
        "(-0.231506, 1.408718, 0.170344)",
        "(-0.231530, 1.401275, 0.176541)",
        "(-0.231530, 1.401275, 0.176541)",
        "(-0.232463, 1.393201, 0.182043)",
        "(-0.235587, 1.379956, 0.188653)",
        "(-0.237716, 1.370542, 0.191827)",
        "(-0.239527, 1.360664, 0.193940)",
        "(-0.239527, 1.360664, 0.193940)",
        "(-0.241261, 1.350508, 0.195355)",
        "(-0.243772, 1.334999, 0.196417)",
        "(-0.245187, 1.324486, 0.196364)",
        "(-0.246767, 1.313847, 0.195553)",
        "(-0.246767, 1.313847, 0.195553)",
        "(-0.248209, 1.302912, 0.193834)",
        "(-0.250150, 1.286160, 0.189322)",
        "(-0.250957, 1.275189, 0.185352)",
        "(-0.251867, 1.265005, 0.181041)",
        "(-0.251867, 1.265005, 0.181041)",
        "(-0.252806, 1.255972, 0.176000)",
        "(-0.254598, 1.244864, 0.166522)",
        "(-0.255710, 1.239002, 0.159121)",
        "(-0.256815, 1.234565, 0.151209)",
        "(-0.256815, 1.234565, 0.151209)",
        "(-0.257416, 1.231140, 0.142808)",
        "(-0.257904, 1.228066, 0.129567)",
        "(-0.258299, 1.227645, 0.120703)",
        "(-0.258475, 1.228554, 0.111713)",
        "(-0.258475, 1.228554, 0.111713)",
        "(-0.258149, 1.230000, 0.102937)",
        "(-0.257276, 1.233323, 0.089889)",
        "(-0.257695, 1.236830, 0.081619)",
        "(-0.258243, 1.241300, 0.073748)",
        "(-0.258243, 1.241300, 0.073748)",
        "(-0.258644, 1.246489, 0.066188)",
        "(-0.259036, 1.255947, 0.056214)",
        "(-0.259042, 1.263358, 0.050891)",
        "(-0.258747, 1.271615, 0.046546)",
        "(-0.258747, 1.271615, 0.046546)",
        "(-0.258087, 1.280548, 0.042977)",
        "(-0.256347, 1.295072, 0.039049)",
        "(-0.254890, 1.305355, 0.037272)",
        "(-0.253546, 1.316201, 0.036142)",
        "(-0.253546, 1.316201, 0.036142)",
        "(-0.252591, 1.327611, 0.035731)",
        "(-0.250977, 1.345184, 0.036394)",
        "(-0.249397, 1.356851, 0.037537)",
        "(-0.248067, 1.368314, 0.039169)",
        "(-0.248067, 1.368314, 0.039169)",
        "(-0.247512, 1.379455, 0.041431)",
        "(-0.246041, 1.394455, 0.046828)",
        "(-0.245251, 1.403690, 0.051510)",
        "(-0.244271, 1.412143, 0.057046)",
        "(-0.244271, 1.412143, 0.057046)",
        "(-0.243309, 1.419611, 0.063139)",
        "(-0.241968, 1.428501, 0.073289)",
        "(-0.241192, 1.432779, 0.080485)",
        "(-0.240611, 1.435919, 0.088086)",
        "(-0.240611, 1.435919, 0.088086)",
        "(-0.240097, 1.438010, 0.096159)",
        "(-0.238994, 1.439094, 0.108801)",
        "(-0.238354, 1.438695, 0.117533)",
        "(-0.237853, 1.437466, 0.126381)",
        "(-0.237853, 1.437466, 0.126381)",
        "(-0.237460, 1.435408, 0.135036)",
        "(-0.236536, 1.430940, 0.147453)",
        "(-0.236094, 1.427223, 0.155236)",
        "(-0.235717, 1.422834, 0.162605)",
        "(-0.235717, 1.422834, 0.162605)",
        "(-0.235678, 1.417583, 0.169248)",
        "(-0.235911, 1.408925, 0.178388)",
        "(-0.236102, 1.402296, 0.183532)",
        "(-0.236266, 1.395051, 0.188159)",
        "(-0.236266, 1.395051, 0.188159)",
        "(-0.236671, 1.387230, 0.192114)",
        "(-0.237615, 1.374964, 0.196938)",
        "(-0.238121, 1.365999, 0.199043)",
        "(-0.238868, 1.356470, 0.200270)",
        "(-0.238868, 1.356470, 0.200270)",
        "(-0.239940, 1.346622, 0.200717)",
        "(-0.241395, 1.331538, 0.199747)",
        "(-0.242073, 1.321119, 0.197857)",
        "(-0.242671, 1.310691, 0.195026)",
        "(-0.242671, 1.310691, 0.195026)",
        "(-0.243452, 1.300703, 0.191461)",
        "(-0.244689, 1.286653, 0.185034)",
        "(-0.245004, 1.277614, 0.180029)",
        "(-0.245133, 1.268986, 0.174303)",
        "(-0.245133, 1.268986, 0.174303)",
        "(-0.245599, 1.261210, 0.167930)",
        "(-0.247670, 1.251930, 0.157178)",
        "(-0.249422, 1.247160, 0.149169)",
        "(-0.251022, 1.243456, 0.140732)",
        "(-0.251022, 1.243456, 0.140732)",
        "(-0.252291, 1.240816, 0.132000)",
        "(-0.253929, 1.239141, 0.118457)",
        "(-0.254840, 1.239412, 0.109233)",
        "(-0.255406, 1.240761, 0.099988)",
        "(-0.255406, 1.240761, 0.099988)",
        "(-0.255641, 1.243275, 0.090793)",
        "(-0.255768, 1.249478, 0.077511)",
        "(-0.255839, 1.255265, 0.069379)",
        "(-0.255932, 1.262401, 0.062176)",
        "(-0.255932, 1.262401, 0.062176)",
        "(-0.255619, 1.270619, 0.056036)",
        "(-0.254244, 1.285033, 0.049186)",
        "(-0.253196, 1.295849, 0.046014)",
        "(-0.251950, 1.307339, 0.043950)",
        "(-0.251950, 1.307339, 0.043950)",
        "(-0.250594, 1.319366, 0.042873)",
        "(-0.248801, 1.338166, 0.043156)",
        "(-0.248354, 1.350946, 0.044491)",
        "(-0.248103, 1.363339, 0.046514)",
        "(-0.248103, 1.363339, 0.046514)",
        "(-0.247673, 1.374977, 0.049157)",
        "(-0.246472, 1.390890, 0.054550)",
        "(-0.245788, 1.400560, 0.059247)",
        "(-0.245260, 1.409275, 0.064646)",
        "(-0.245260, 1.409275, 0.064646)",
        "(-0.244825, 1.416903, 0.070471)",
        "(-0.244194, 1.426182, 0.080149)",
        "(-0.243633, 1.430901, 0.087073)",
        "(-0.243009, 1.434468, 0.094246)",
        "(-0.243009, 1.434468, 0.094246)",
        "(-0.242688, 1.437038, 0.101665)",
        "(-0.242717, 1.438895, 0.113174)",
        "(-0.242868, 1.439304, 0.121012)",
        "(-0.243104, 1.438996, 0.129081)",
        "(-0.243104, 1.438996, 0.129081)",
        "(-0.243495, 1.438093, 0.137121)",
        "(-0.244359, 1.435472, 0.148660)",
        "(-0.245174, 1.432693, 0.155725)",
        "(-0.246034, 1.429221, 0.162304)",
        "(-0.246034, 1.429221, 0.162304)",
        "(-0.246899, 1.424678, 0.168238)",
        "(-0.247946, 1.416337, 0.176218)",
        "(-0.248618, 1.409957, 0.180686)",
        "(-0.249277, 1.402759, 0.184452)",
        "(-0.249277, 1.402759, 0.184452)",
        "(-0.249778, 1.394741, 0.187583)",
        "(-0.249823, 1.381132, 0.191111)",
        "(-0.249818, 1.371064, 0.192516)",
        "(-0.249941, 1.360341, 0.193305)",
        "(-0.249941, 1.360341, 0.193305)",
        "(-0.250361, 1.349656, 0.193470)",
        "(-0.250607, 1.333563, 0.192408)",
        "(-0.250573, 1.322732, 0.190840)",
        "(-0.250519, 1.312024, 0.188765)",
        "(-0.250519, 1.312024, 0.188765)",
        "(-0.250691, 1.301790, 0.186158)",
        "(-0.251235, 1.287557, 0.181354)",
        "(-0.251527, 1.278777, 0.177367)",
        "(-0.251676, 1.270714, 0.172469)",
        "(-0.251676, 1.270714, 0.172469)",
        "(-0.251569, 1.263317, 0.166658)",
        "(-0.251746, 1.253314, 0.156671)",
        "(-0.251896, 1.247751, 0.149114)",
        "(-0.251614, 1.242820, 0.141258)",
        "(-0.251614, 1.242820, 0.141258)",
        "(-0.251398, 1.238863, 0.133060)",
        "(-0.251543, 1.234643, 0.119529)",
        "(-0.251378, 1.232564, 0.110012)",
        "(-0.250757, 1.231343, 0.100387)",
        "(-0.250757, 1.231343, 0.100387)",
        "(-0.250417, 1.231533, 0.091178)",
        "(-0.249848, 1.234507, 0.078299)",
        "(-0.249122, 1.237881, 0.070372)",
        "(-0.248017, 1.242555, 0.063512)",
        "(-0.248017, 1.242555, 0.063512)",
        "(-0.247026, 1.248894, 0.057888)",
        "(-0.245004, 1.260571, 0.051429)",
        "(-0.243470, 1.269555, 0.048218)",
        "(-0.241850, 1.279364, 0.045750)",
        "(-0.241850, 1.279364, 0.045750)",
        "(-0.240321, 1.289874, 0.044000)",
        "(-0.238128, 1.306682, 0.042571)",
        "(-0.236628, 1.318020, 0.042127)",
        "(-0.234899, 1.329291, 0.042073)",
        "(-0.234899, 1.329291, 0.042073)",
        "(-0.233395, 1.340731, 0.042460)",
        "(-0.232579, 1.358062, 0.044509)",
        "(-0.232949, 1.369324, 0.046683)",
        "(-0.233544, 1.380161, 0.049680)",
        "(-0.233544, 1.380161, 0.049680)",
        "(-0.234054, 1.390299, 0.053363)",
        "(-0.234439, 1.403513, 0.059675)",
        "(-0.234972, 1.411071, 0.064478)",
        "(-0.236150, 1.417720, 0.069959)",
        "(-0.236150, 1.417720, 0.069959)",
        "(-0.237442, 1.423234, 0.075979)",
        "(-0.239171, 1.429227, 0.085645)",
        "(-0.240143, 1.431880, 0.092541)",
        "(-0.240962, 1.433489, 0.099799)",
        "(-0.240962, 1.433489, 0.099799)",
        "(-0.241589, 1.434127, 0.107360)",
        "(-0.242318, 1.433421, 0.119221)",
        "(-0.242742, 1.432129, 0.127070)",
        "(-0.243297, 1.430154, 0.135099)",
        "(-0.243297, 1.430154, 0.135099)",
        "(-0.243745, 1.427258, 0.142960)",
        "(-0.243938, 1.421533, 0.154321)",
        "(-0.244121, 1.417103, 0.161606)",
        "(-0.244135, 1.411852, 0.168366)",
        "(-0.244135, 1.411852, 0.168366)",
        "(-0.244465, 1.405743, 0.174523)",
        "(-0.245151, 1.394897, 0.182816)",
        "(-0.245270, 1.386721, 0.187665)",
        "(-0.245061, 1.377842, 0.191981)",
        "(-0.245061, 1.377842, 0.191981)",
        "(-0.244502, 1.368080, 0.195316)",
        "(-0.243131, 1.352584, 0.199110)",
        "(-0.241997, 1.342153, 0.200969)",
        "(-0.240666, 1.331858, 0.201827)",
        "(-0.240666, 1.331858, 0.201827)",
        "(-0.239688, 1.321985, 0.201403)",
        "(-0.238874, 1.307903, 0.198156)",
        "(-0.238024, 1.298781, 0.194365)",
        "(-0.237086, 1.289927, 0.189427)",
        "(-0.237086, 1.289927, 0.189427)",
        "(-0.236522, 1.281627, 0.183525)",
        "(-0.236391, 1.270289, 0.172852)",
        "(-0.236549, 1.263298, 0.164710)",
        "(-0.236478, 1.256724, 0.156039)",
        "(-0.236478, 1.256724, 0.156039)",
        "(-0.236411, 1.250808, 0.146935)",
        "(-0.236708, 1.243897, 0.132583)",
        "(-0.237208, 1.240487, 0.122587)",
        "(-0.237639, 1.238041, 0.112568)",
        "(-0.237639, 1.238041, 0.112568)",
        "(-0.237805, 1.236830, 0.102807)",
        "(-0.238165, 1.237913, 0.088775)",
        "(-0.238529, 1.240407, 0.080109)",
        "(-0.238790, 1.244161, 0.072073)",
        "(-0.238790, 1.244161, 0.072073)",
        "(-0.238740, 1.249320, 0.065070)",
        "(-0.238376, 1.259639, 0.055913)",
        "(-0.238627, 1.268393, 0.050970)",
        "(-0.238665, 1.278008, 0.046787)",
        "(-0.238665, 1.278008, 0.046787)",
        "(-0.238297, 1.288080, 0.043395)",
        "(-0.236813, 1.303558, 0.039951)",
        "(-0.236470, 1.314635, 0.039126)",
        "(-0.236586, 1.326031, 0.039242)",
        "(-0.236586, 1.326031, 0.039242)",
        "(-0.237091, 1.337533, 0.040174)",
        "(-0.237973, 1.354578, 0.043229)",
        "(-0.238064, 1.365579, 0.046285)",
        "(-0.238043, 1.376271, 0.050185)",
        "(-0.238043, 1.376271, 0.050185)",
        "(-0.238335, 1.386589, 0.055007)",
        "(-0.239113, 1.400830, 0.063245)",
        "(-0.239622, 1.409257, 0.069475)",
        "(-0.240089, 1.416724, 0.076208)",
        "(-0.240089, 1.416724, 0.076208)",
        "(-0.240385, 1.423102, 0.083317)",
        "(-0.240777, 1.430433, 0.094490)",
        "(-0.241118, 1.433766, 0.102126)",
        "(-0.241288, 1.435740, 0.109799)",
        "(-0.241288, 1.435740, 0.109799)",
        "(-0.241459, 1.436627, 0.117661)",
        "(-0.241585, 1.435962, 0.129658)",
        "(-0.241685, 1.434340, 0.137623)",
        "(-0.241995, 1.431890, 0.145457)",
        "(-0.241995, 1.431890, 0.145457)",
        "(-0.242513, 1.428628, 0.153120)",
        "(-0.243720, 1.422118, 0.164030)",
        "(-0.244566, 1.416790, 0.171163)",
        "(-0.245520, 1.410648, 0.178193)",
        "(-0.245520, 1.410648, 0.178193)",
        "(-0.246344, 1.403733, 0.185097)",
        "(-0.247154, 1.391985, 0.194448)",
        "(-0.247634, 1.383290, 0.200024)",
        "(-0.248160, 1.374032, 0.204972)",
        "(-0.248160, 1.374032, 0.204972)",
        "(-0.248613, 1.364292, 0.208915)",
        "(-0.249529, 1.348718, 0.212166)",
        "(-0.251018, 1.338235, 0.212716)",
        "(-0.252275, 1.327517, 0.212039)",
        "(-0.252275, 1.327517, 0.212039)",
        "(-0.253168, 1.316718, 0.210167)",
        "(-0.254771, 1.300815, 0.205514)",
        "(-0.255700, 1.289933, 0.200950)",
        "(-0.256612, 1.279053, 0.195134)",
        "(-0.256612, 1.279053, 0.195134)",
        "(-0.257525, 1.268870, 0.188286)",
        "(-0.258442, 1.254801, 0.176226)",
        "(-0.258779, 1.246283, 0.167315)",
        "(-0.258771, 1.239006, 0.158272)",
        "(-0.258771, 1.239006, 0.158272)",
        "(-0.258512, 1.233223, 0.149407)",
        "(-0.257620, 1.227551, 0.136638)",
        "(-0.256848, 1.225271, 0.127823)",
        "(-0.256207, 1.224402, 0.119002)",
        "(-0.256207, 1.224402, 0.119002)",
        "(-0.255721, 1.225209, 0.110710)",
        "(-0.254601, 1.228781, 0.099113)",
        "(-0.253789, 1.232368, 0.091795)",
        "(-0.253039, 1.236855, 0.084976)",
        "(-0.253039, 1.236855, 0.084976)",
        "(-0.251975, 1.241621, 0.078615)",
        "(-0.249387, 1.250412, 0.070625)",
        "(-0.248016, 1.257676, 0.065890)",
        "(-0.246528, 1.265797, 0.061719)",
        "(-0.246528, 1.265797, 0.061719)",
        "(-0.244748, 1.274677, 0.058341)",
        "(-0.241487, 1.289006, 0.054655)"
    ],
    "rightHandRotations": [
        "(3.241038, 89.000740, 265.567700)",
        "(3.205420, 88.978960, 265.639800)",
        "(3.176846, 89.003550, 265.716600)",
        "(3.176846, 89.003550, 265.716600)",
        "(3.145441, 89.024770, 265.944000)",
        "(2.725801, 89.139020, 266.658800)",
        "(2.476523, 89.161680, 267.017600)",
        "(2.424767, 89.145520, 267.140900)",
        "(2.424767, 89.145520, 267.140900)",
        "(2.531260, 89.098630, 266.999600)",
        "(2.481642, 89.061850, 267.164400)",
        "(1.782414, 89.262500, 268.045300)",
        "(0.991443, 89.409370, 269.093800)",
        "(0.991443, 89.409370, 269.093800)",
        "(0.330585, 89.538150, 269.955400)",
        "(359.702500, 89.694050, 270.549300)",
        "(359.246800, 89.902970, 270.977600)",
        "(358.262900, 90.340470, 272.431900)",
        "(358.262900, 90.340470, 272.431900)",
        "(355.612800, 91.334290, 276.217200)",
        "(349.019600, 93.310780, 285.571700)",
        "(344.802600, 95.257900, 291.418800)",
        "(340.625100, 97.819520, 296.327500)",
        "(340.625100, 97.819520, 296.327500)",
        "(336.046800, 99.057730, 300.232500)",
        "(328.758000, 98.069600, 307.195300)",
        "(325.787100, 97.761110, 310.964700)",
        "(324.404400, 98.378310, 312.200800)",
        "(324.404400, 98.378310, 312.200800)",
        "(324.713600, 99.019470, 311.697300)",
        "(324.847400, 98.916370, 312.990100)",
        "(324.412500, 98.746380, 313.997400)",
        "(324.502100, 98.933420, 313.850100)",
        "(324.502100, 98.933420, 313.850100)",
        "(325.067200, 99.239070, 313.133400)",
        "(325.620700, 99.003090, 312.848800)",
        "(325.359100, 98.866910, 313.721700)",
        "(325.148700, 98.879200, 314.043500)",
        "(325.148700, 98.879200, 314.043500)",
        "(325.514600, 98.852060, 313.862000)",
        "(325.999300, 98.707210, 314.155000)",
        "(325.956100, 98.637530, 314.402200)",
        "(325.846000, 98.657200, 314.615300)",
        "(325.846000, 98.657200, 314.615300)",
        "(325.912800, 98.462290, 314.845000)",
        "(325.885800, 98.361160, 314.939400)",
        "(325.972000, 98.216500, 314.862700)",
        "(325.953600, 98.229450, 314.947200)",
        "(325.953600, 98.229450, 314.947200)",
        "(325.937600, 98.174550, 315.001200)",
        "(325.822000, 98.046530, 315.121900)",
        "(325.896700, 97.973690, 315.116500)",
        "(326.005700, 97.923720, 315.052400)",
        "(326.005700, 97.923720, 315.052400)",
        "(325.948600, 97.942360, 314.912900)",
        "(325.452400, 97.761220, 315.123100)",
        "(325.199200, 97.583630, 315.279100)",
        "(325.014300, 97.362400, 315.402600)",
        "(325.014300, 97.362400, 315.402600)",
        "(324.756700, 97.129920, 315.562000)",
        "(324.049000, 97.001060, 315.635900)",
        "(323.492500, 96.958320, 315.786300)",
        "(323.001400, 96.885760, 315.959800)",
        "(323.001400, 96.885760, 315.959800)",
        "(322.569200, 96.885530, 316.112500)",
        "(321.901600, 96.837120, 316.134900)",
        "(321.533700, 96.666610, 316.287400)",
        "(321.175100, 96.423170, 316.570400)",
        "(321.175100, 96.423170, 316.570400)",
        "(320.741900, 96.354120, 316.628700)",
        "(320.196600, 96.327940, 316.496900)",
        "(319.900600, 96.233560, 316.438200)",
        "(319.682600, 96.093180, 316.429800)",
        "(319.682600, 96.093180, 316.429800)",
        "(319.309600, 96.071010, 316.323900)",
        "(318.794600, 95.978320, 316.334800)",
        "(318.523700, 95.978240, 316.264400)",
        "(318.188300, 96.069690, 316.150600)",
        "(318.188300, 96.069690, 316.150600)",
        "(317.852900, 96.123370, 316.157100)",
        "(317.113800, 96.434350, 316.151500)",
        "(316.450400, 96.865260, 315.995500)",
        "(315.918900, 97.159230, 315.948600)",
        "(315.918900, 97.159230, 315.948600)",
        "(315.396700, 97.499980, 315.776400)",
        "(314.284500, 98.057270, 315.499800)",
        "(313.484000, 98.400230, 315.517000)",
        "(312.753100, 98.827740, 315.382400)",
        "(312.753100, 98.827740, 315.382400)",
        "(311.994600, 99.475620, 315.021500)",
        "(311.199200, 100.121200, 314.612300)",
        "(310.479200, 100.341600, 314.779800)",
        "(309.951000, 100.396200, 314.962400)",
        "(309.951000, 100.396200, 314.962400)",
        "(309.647600, 100.650300, 314.757400)",
        "(308.920900, 100.978100, 314.675000)",
        "(308.341200, 101.288600, 314.546400)",
        "(307.855100, 101.615200, 314.292900)",
        "(307.855100, 101.615200, 314.292900)",
        "(307.437500, 101.888500, 313.919900)",
        "(306.569000, 102.480600, 313.105300)",
        "(306.003800, 102.768500, 312.663000)",
        "(305.486000, 102.933600, 312.504000)",
        "(305.486000, 102.933600, 312.504000)",
        "(305.116000, 103.059300, 312.439300)",
        "(304.184400, 103.446100, 311.633000)",
        "(303.353700, 103.785300, 311.189000)",
        "(302.689300, 103.746600, 311.306300)",
        "(302.689300, 103.746600, 311.306300)",
        "(302.395800, 103.567000, 311.499500)",
        "(301.745800, 103.593100, 311.043100)",
        "(301.057300, 103.736200, 310.783400)",
        "(300.348700, 103.767000, 310.794400)",
        "(300.348700, 103.767000, 310.794400)",
        "(299.691200, 103.722300, 311.017700)",
        "(298.971400, 103.296100, 311.134600)",
        "(298.256300, 103.690900, 310.419600)",
        "(297.327800, 103.643500, 310.537000)",
        "(297.327800, 103.643500, 310.537000)",
        "(296.321100, 103.392400, 311.083600)",
        "(295.244600, 103.464100, 311.335000)",
        "(294.707000, 103.847600, 310.956500)",
        "(294.119000, 104.653400, 310.184100)",
        "(294.119000, 104.653400, 310.184100)",
        "(293.341900, 105.272400, 310.023300)",
        "(292.150300, 106.129200, 309.836900)",
        "(291.503500, 106.898600, 309.325800)",
        "(290.932300, 107.657000, 308.938800)",
        "(290.932300, 107.657000, 308.938800)",
        "(290.354000, 108.131700, 308.988800)",
        "(289.371200, 109.194100, 308.806000)",
        "(288.799900, 109.922400, 308.726600)",
        "(288.384000, 110.847900, 308.458300)",
        "(288.384000, 110.847900, 308.458300)",
        "(288.118000, 112.017900, 307.858800)",
        "(287.576400, 114.103100, 307.016700)",
        "(287.269100, 115.294900, 306.763500)",
        "(287.110200, 116.682400, 306.219500)",
        "(287.110200, 116.682400, 306.219500)",
        "(287.080000, 117.919700, 305.843600)",
        "(286.930700, 119.601000, 305.608200)",
        "(286.858300, 120.809900, 305.337700)",
        "(286.912600, 121.976500, 305.112500)",
        "(286.912600, 121.976500, 305.112500)",
        "(287.041300, 122.778500, 305.248200)",
        "(287.148900, 124.534300, 304.840400)",
        "(287.191100, 125.589400, 304.444600)",
        "(287.212500, 126.232900, 304.480100)",
        "(287.212500, 126.232900, 304.480100)",
        "(287.156800, 126.530400, 304.941100)",
        "(286.995100, 127.336800, 305.062500)",
        "(286.911300, 127.066400, 305.693000)",
        "(286.931900, 126.301600, 306.746000)",
        "(286.931900, 126.301600, 306.746000)",
        "(287.171700, 124.474100, 308.905900)",
        "(287.884600, 124.378300, 310.056900)",
        "(288.240600, 124.506600, 309.511600)",
        "(288.765300, 123.295600, 310.888400)",
        "(288.765300, 123.295600, 310.888400)",
        "(289.339800, 121.271100, 313.661600)",
        "(290.404700, 119.753400, 315.388400)",
        "(291.407300, 119.752400, 315.560700)",
        "(292.498700, 119.546700, 315.971600)",
        "(292.498700, 119.546700, 315.971600)",
        "(293.537000, 119.162000, 316.591800)",
        "(294.976500, 118.204800, 317.609000)",
        "(296.088000, 117.584500, 318.397800)",
        "(297.302800, 117.189300, 318.715900)",
        "(297.302800, 117.189300, 318.715900)",
        "(298.431900, 116.571800, 319.110400)",
        "(299.708900, 115.433800, 320.046600)",
        "(300.699700, 114.927100, 320.310900)",
        "(301.692500, 114.658600, 320.247700)",
        "(301.692500, 114.658600, 320.247700)",
        "(302.534800, 114.173900, 320.281400)",
        "(303.549600, 113.533200, 320.273400)",
        "(304.096000, 112.898400, 320.423300)",
        "(304.752700, 112.568700, 320.440900)",
        "(304.752700, 112.568700, 320.440900)",
        "(305.661900, 112.657900, 319.758100)",
        "(306.977500, 112.724700, 318.639800)",
        "(307.632200, 112.279900, 318.361000)",
        "(308.181200, 111.458900, 318.237700)",
        "(308.181200, 111.458900, 318.237700)",
        "(308.766000, 110.897300, 317.977800)",
        "(309.752400, 110.493500, 316.728400)",
        "(310.259900, 109.930900, 316.156400)",
        "(310.409900, 109.096500, 315.714500)",
        "(310.409900, 109.096500, 315.714500)",
        "(310.478500, 108.390100, 315.286600)",
        "(310.762300, 107.238100, 314.388400)",
        "(310.740200, 106.251900, 314.210600)",
        "(310.646700, 105.347700, 314.039600)",
        "(310.646700, 105.347700, 314.039600)",
        "(310.583800, 104.674100, 313.616300)",
        "(310.416400, 103.691400, 313.143900)",
        "(310.278400, 102.997300, 312.963100)",
        "(310.251900, 102.475100, 312.739500)",
        "(310.251900, 102.475100, 312.739500)",
        "(310.261000, 102.229600, 312.216300)",
        "(310.162800, 101.980500, 311.505900)",
        "(309.958200, 101.849300, 311.173700)",
        "(309.713300, 101.731600, 310.900000)",
        "(309.713300, 101.731600, 310.900000)",
        "(309.521400, 101.692400, 310.460400)",
        "(309.164300, 101.760200, 309.859400)",
        "(308.880600, 101.789600, 309.461700)",
        "(308.596000, 101.906700, 309.073600)",
        "(308.596000, 101.906700, 309.073600)",
        "(308.268300, 102.106100, 308.679200)",
        "(307.612700, 102.456800, 308.169600)",
        "(307.271400, 102.686100, 307.894600)",
        "(307.023100, 102.911900, 307.637000)",
        "(307.023100, 102.911900, 307.637000)",
        "(306.822300, 103.080600, 307.411000)",
        "(306.508000, 103.308000, 307.138300)",
        "(306.333300, 103.404500, 306.951500)",
        "(306.120400, 103.451800, 306.904500)",
        "(306.120400, 103.451800, 306.904500)",
        "(305.900300, 103.612500, 306.813300)",
        "(305.794300, 103.819400, 306.641700)",
        "(305.692700, 104.090400, 306.303600)",
        "(305.393600, 104.112100, 306.231700)",
        "(305.393600, 104.112100, 306.231700)",
        "(304.866300, 104.273200, 306.095600)",
        "(304.564400, 104.393600, 305.921300)",
        "(304.280800, 104.538900, 305.777400)",
        "(304.057500, 104.636600, 305.648200)",
        "(304.057500, 104.636600, 305.648200)",
        "(303.848900, 104.702000, 305.543100)",
        "(303.464100, 105.054900, 305.213900)",
        "(303.310200, 105.105800, 305.157700)",
        "(303.200000, 105.218100, 305.008400)",
        "(303.200000, 105.218100, 305.008400)",
        "(303.141300, 105.386700, 304.752300)",
        "(302.782200, 105.567400, 304.491500)",
        "(302.454000, 105.657300, 304.442700)",
        "(302.104900, 105.792400, 304.194200)",
        "(302.104900, 105.792400, 304.194200)",
        "(301.743200, 105.914800, 304.081000)",
        "(301.335900, 106.119900, 303.834000)",
        "(301.007000, 106.433900, 303.522800)",
        "(300.715600, 106.722000, 303.241600)",
        "(300.715600, 106.722000, 303.241600)",
        "(300.469100, 106.960500, 303.008000)",
        "(300.202300, 107.351300, 302.671400)",
        "(300.061500, 107.558300, 302.454200)",
        "(299.911600, 107.802000, 302.265700)",
        "(299.911600, 107.802000, 302.265700)",
        "(299.881500, 107.817500, 302.236400)",
        "(299.626000, 108.103800, 301.824100)",
        "(299.386400, 108.076400, 301.855200)",
        "(299.141700, 108.066700, 301.819100)",
        "(299.141700, 108.066700, 301.819100)",
        "(298.925100, 108.080700, 301.763900)",
        "(298.649700, 108.007200, 301.680100)",
        "(298.460300, 107.864100, 301.795000)",
        "(298.268200, 107.846800, 301.762600)",
        "(298.268200, 107.846800, 301.762600)",
        "(298.125300, 107.857600, 301.677900)",
        "(297.957300, 107.905800, 301.577300)",
        "(297.904600, 107.955600, 301.450700)",
        "(297.864500, 107.969300, 301.401900)",
        "(297.864500, 107.969300, 301.401900)",
        "(297.786800, 107.986400, 301.391100)",
        "(297.656600, 108.051500, 301.251200)",
        "(297.626200, 107.948300, 301.320700)",
        "(297.587800, 107.873300, 301.331800)",
        "(297.587800, 107.873300, 301.331800)",
        "(297.563700, 107.749200, 301.428400)",
        "(297.480000, 107.625100, 301.491100)",
        "(297.469400, 107.398000, 301.638100)",
        "(297.437000, 107.369400, 301.626800)",
        "(297.437000, 107.369400, 301.626800)",
        "(297.319900, 107.214300, 301.717000)",
        "(297.265800, 107.096900, 301.807800)",
        "(297.260400, 107.016000, 301.807400)",
        "(297.189000, 106.966100, 301.819500)",
        "(297.189000, 106.966100, 301.819500)",
        "(297.056500, 106.935200, 301.835000)",
        "(297.094500, 106.798600, 301.896600)",
        "(297.120000, 106.718500, 301.946400)",
        "(297.122400, 106.687600, 301.947000)",
        "(297.122400, 106.687600, 301.947000)",
        "(297.067700, 106.704100, 301.903400)",
        "(297.022000, 106.697300, 301.896400)",
        "(297.016300, 106.646800, 301.899800)",
        "(296.982700, 106.546000, 301.957900)",
        "(296.982700, 106.546000, 301.957900)",
        "(296.913400, 106.505800, 302.009200)",
        "(296.899000, 106.415600, 302.039800)",
        "(296.847100, 106.312300, 302.143300)",
        "(296.835000, 106.265300, 302.194700)",
        "(296.837700, 106.255600, 302.196200)",
        "(296.855300, 106.244600, 302.187300)",
        "(296.849600, 106.240600, 302.175400)",
        "(296.825800, 106.270700, 302.168400)",
        "(296.806200, 106.258300, 302.185400)",
        "(296.806200, 106.258300, 302.185400)",
        "(296.796400, 106.242800, 302.202700)",
        "(296.819000, 106.133500, 302.301700)",
        "(296.811000, 106.095700, 302.336600)",
        "(296.803600, 106.112300, 302.307200)",
        "(296.803600, 106.112300, 302.307200)",
        "(296.836400, 106.075100, 302.332300)",
        "(296.893600, 106.013800, 302.348800)",
        "(296.856900, 106.046300, 302.324400)",
        "(296.820700, 106.001500, 302.398700)",
        "(296.820700, 106.001500, 302.398700)",
        "(296.865700, 105.934600, 302.482900)",
        "(296.952400, 105.924500, 302.478700)",
        "(296.990400, 105.883700, 302.509600)",
        "(296.987500, 105.913900, 302.475300)",
        "(296.987500, 105.913900, 302.475300)",
        "(296.979800, 105.940100, 302.456900)",
        "(296.985300, 105.778900, 302.637300)",
        "(296.972400, 105.729300, 302.649000)",
        "(296.974700, 105.672000, 302.697000)",
        "(296.974700, 105.672000, 302.697000)",
        "(296.987800, 105.672900, 302.647500)",
        "(296.943400, 105.647700, 302.668800)",
        "(296.919000, 105.670500, 302.625100)",
        "(296.874900, 105.783800, 302.477100)",
        "(296.874900, 105.783800, 302.477100)",
        "(296.862600, 105.783200, 302.478600)",
        "(296.825300, 105.804500, 302.429300)",
        "(296.814800, 105.756800, 302.488200)",
        "(296.809000, 105.734500, 302.489600)",
        "(296.809000, 105.734500, 302.489600)",
        "(296.816300, 105.742400, 302.444800)",
        "(296.780500, 105.775700, 302.389600)",
        "(296.743800, 105.724800, 302.445100)",
        "(296.688000, 105.522100, 302.545900)",
        "(296.688000, 105.522100, 302.545900)",
        "(296.538100, 105.590600, 302.456800)",
        "(296.187600, 105.641900, 302.441200)",
        "(295.742000, 105.629000, 302.569800)",
        "(295.130600, 106.035100, 302.371100)",
        "(295.130600, 106.035100, 302.371100)",
        "(294.396400, 107.290200, 301.553700)",
        "(293.342300, 110.587000, 299.100700)",
        "(292.633600, 113.216000, 297.259000)",
        "(292.010600, 116.083900, 295.348400)",
        "(292.010600, 116.083900, 295.348400)",
        "(291.548000, 119.269600, 293.108200)",
        "(291.193400, 123.826200, 289.831100)",
        "(290.970500, 126.481400, 288.077600)",
        "(290.593400, 128.835300, 286.758400)",
        "(290.593400, 128.835300, 286.758400)",
        "(290.311800, 130.885500, 285.721400)",
        "(290.183700, 133.442400, 284.470100)",
        "(290.210400, 134.661500, 284.048500)",
        "(290.201500, 135.877300, 283.591800)",
        "(290.201500, 135.877300, 283.591800)",
        "(290.210500, 137.130600, 283.228900)",
        "(290.566900, 139.024800, 282.349600)",
        "(290.871100, 139.696900, 282.260800)",
        "(291.146500, 140.336400, 282.013500)",
        "(291.146500, 140.336400, 282.013500)",
        "(291.380200, 140.892300, 281.747500)",
        "(291.456500, 141.398200, 281.704800)",
        "(291.480500, 141.594300, 281.695300)",
        "(291.505100, 141.660900, 281.711500)",
        "(291.505100, 141.660900, 281.711500)",
        "(291.436100, 141.558100, 281.841700)",
        "(291.271900, 141.503300, 281.952200)",
        "(291.218300, 141.445600, 282.070200)",
        "(291.251600, 141.358000, 282.165700)",
        "(291.267200, 141.265600, 282.228000)",
        "(291.257000, 141.150100, 282.348000)",
        "(291.194000, 141.093900, 282.455600)",
        "(291.198500, 141.133800, 282.411600)",
        "(291.238800, 140.962000, 282.581200)",
        "(291.238800, 140.962000, 282.581200)",
        "(291.289900, 140.706500, 282.873300)",
        "(291.393300, 140.581000, 283.002300)",
        "(291.382400, 140.327300, 283.412500)",
        "(291.377700, 140.239700, 283.531200)",
        "(291.377700, 140.239700, 283.531200)",
        "(291.391400, 140.026000, 283.760100)",
        "(291.461900, 139.676300, 284.097800)",
        "(291.456100, 139.558700, 284.229500)",
        "(291.449000, 139.522100, 284.312000)",
        "(291.449000, 139.522100, 284.312000)",
        "(291.542900, 139.574600, 284.331800)",
        "(291.602200, 139.593500, 284.460600)",
        "(291.692500, 139.556900, 284.644900)",
        "(291.810700, 139.466800, 284.903900)",
        "(291.810700, 139.466800, 284.903900)",
        "(291.945900, 139.275000, 285.342900)",
        "(292.192700, 138.864600, 286.131500)",
        "(292.457300, 138.458000, 286.784900)",
        "(292.714600, 138.058300, 287.463300)",
        "(292.714600, 138.058300, 287.463300)",
        "(292.967200, 137.440400, 288.336500)",
        "(293.473800, 136.215700, 289.891800)",
        "(293.821300, 135.377400, 291.045600)",
        "(294.267400, 134.524100, 292.220900)",
        "(294.267400, 134.524100, 292.220900)",
        "(294.967400, 133.527000, 293.488600)",
        "(296.157500, 132.502700, 294.988800)",
        "(296.981800, 131.776900, 296.111800)",
        "(297.950500, 130.976600, 297.249500)",
        "(297.950500, 130.976600, 297.249500)",
        "(298.814500, 130.315700, 298.227300)",
        "(300.253100, 128.799200, 300.231500)",
        "(301.444600, 127.574500, 301.628700)",
        "(302.552100, 127.057200, 302.258400)",
        "(302.552100, 127.057200, 302.258400)",
        "(303.334600, 126.766300, 302.801200)",
        "(304.620500, 125.979400, 304.139800)",
        "(305.567300, 125.653600, 304.594700)",
        "(306.512100, 125.321500, 305.046900)",
        "(306.512100, 125.321500, 305.046900)",
        "(307.362400, 124.921000, 305.420100)",
        "(308.649200, 124.276600, 305.847200)",
        "(309.436000, 123.971400, 305.974900)",
        "(310.090900, 123.643800, 306.064700)",
        "(310.090900, 123.643800, 306.064700)",
        "(310.722900, 122.948200, 306.412600)",
        "(311.760400, 121.655300, 307.017900)",
        "(312.575800, 120.868600, 307.013600)",
        "(313.268600, 120.197700, 306.803500)",
        "(313.268600, 120.197700, 306.803500)",
        "(313.891500, 118.766300, 306.899500)",
        "(314.110800, 117.892300, 306.906900)",
        "(314.459400, 117.137700, 306.769500)",
        "(314.870100, 116.390400, 306.569400)",
        "(314.870100, 116.390400, 306.569400)",
        "(315.090900, 115.689000, 306.299900)",
        "(314.936100, 114.442300, 306.286300)",
        "(314.961100, 113.836000, 306.140800)",
        "(315.067700, 113.332400, 306.015700)",
        "(315.067700, 113.332400, 306.015700)",
        "(314.898500, 112.883600, 305.987400)",
        "(314.012500, 112.572200, 305.894400)",
        "(313.458300, 112.252300, 305.917100)",
        "(313.177300, 111.819500, 305.945800)",
        "(313.177300, 111.819500, 305.945800)",
        "(312.885000, 111.670800, 305.467800)",
        "(312.067400, 111.545500, 304.895300)",
        "(311.415500, 111.531300, 304.457300)",
        "(310.796500, 111.658600, 303.798200)",
        "(310.796500, 111.658600, 303.798200)",
        "(310.146800, 111.823400, 303.249200)",
        "(308.981500, 112.306600, 302.010800)",
        "(308.040000, 112.630500, 301.181900)",
        "(307.011600, 112.920400, 300.551000)",
        "(307.011600, 112.920400, 300.551000)",
        "(306.133900, 113.284000, 299.962600)",
        "(304.964700, 113.927200, 298.861500)",
        "(304.238700, 114.271600, 298.352800)",
        "(303.264200, 114.952200, 297.361900)",
        "(303.264200, 114.952200, 297.361900)",
        "(302.172100, 115.985700, 296.301000)",
        "(301.106600, 116.243500, 296.231100)",
        "(300.476400, 116.188500, 295.951200)",
        "(299.574800, 117.405900, 294.371600)",
        "(299.574800, 117.405900, 294.371600)",
        "(298.436400, 118.412900, 293.266400)",
        "(296.932400, 119.816400, 292.337200)",
        "(296.206100, 120.613400, 291.569500)",
        "(295.328100, 121.759500, 290.216900)",
        "(295.328100, 121.759500, 290.216900)",
        "(294.315700, 123.030700, 289.017200)",
        "(292.998700, 124.510000, 288.033000)",
        "(292.339900, 126.014600, 286.670500)",
        "(291.668700, 127.522100, 285.341700)",
        "(291.668700, 127.522100, 285.341700)",
        "(291.031000, 128.954500, 284.381200)",
        "(290.255300, 130.904700, 283.022600)",
        "(289.790300, 132.106000, 282.391900)",
        "(289.384000, 133.303900, 281.651600)",
        "(289.384000, 133.303900, 281.651600)",
        "(288.982400, 134.493500, 281.081100)",
        "(288.441100, 136.087500, 280.419000)",
        "(288.226600, 137.163300, 280.071800)",
        "(288.072900, 138.240400, 279.738700)",
        "(288.072900, 138.240400, 279.738700)",
        "(287.954600, 139.622400, 279.445400)",
        "(287.934200, 140.428500, 279.423300)",
        "(288.033100, 141.028300, 279.586900)",
        "(288.193100, 141.548900, 279.761600)",
        "(288.193100, 141.548900, 279.761600)",
        "(288.333400, 142.011800, 280.073200)",
        "(288.555100, 142.156300, 281.089500)",
        "(288.710700, 142.394800, 281.581400)",
        "(288.980400, 141.952300, 282.805500)",
        "(288.980400, 141.952300, 282.805500)",
        "(289.312000, 141.347200, 284.066800)",
        "(289.975700, 140.312300, 285.959000)",
        "(290.396200, 139.314400, 287.639400)",
        "(290.953400, 138.100100, 289.529500)",
        "(290.953400, 138.100100, 289.529500)",
        "(291.730900, 136.934100, 291.099100)",
        "(293.078000, 134.624500, 293.966200)",
        "(293.918100, 133.326600, 295.619300)",
        "(294.715300, 131.842700, 297.577500)",
        "(294.715300, 131.842700, 297.577500)",
        "(295.588100, 130.280500, 299.569900)",
        "(297.196500, 128.257500, 301.975600)",
        "(298.290800, 126.859900, 303.610800)",
        "(299.441000, 125.510100, 305.246000)",
        "(299.441000, 125.510100, 305.246000)",
        "(300.563000, 124.461400, 306.486500)",
        "(302.460000, 122.781300, 308.332400)",
        "(303.537600, 122.052700, 309.008600)",
        "(304.474700, 121.310400, 309.641800)",
        "(304.474700, 121.310400, 309.641800)",
        "(305.357900, 120.442300, 310.568300)",
        "(306.929700, 118.920400, 311.788300)",
        "(308.093900, 118.016500, 312.107200)",
        "(309.094100, 117.278200, 312.563000)",
        "(309.094100, 117.278200, 312.563000)",
        "(310.201500, 116.420100, 312.843800)",
        "(311.974700, 115.225600, 312.996200)",
        "(312.749600, 114.317400, 313.306000)",
        "(313.438000, 113.413700, 313.671000)",
        "(313.438000, 113.413700, 313.671000)",
        "(314.334100, 112.830500, 313.599600)",
        "(315.623600, 112.017900, 313.201800)",
        "(316.059500, 111.480000, 313.049300)",
        "(316.436200, 111.027600, 312.796400)",
        "(316.436200, 111.027600, 312.796400)",
        "(316.947700, 110.448300, 312.487200)",
        "(317.424600, 109.838700, 311.694900)",
        "(317.493000, 109.351900, 311.199300)",
        "(317.462000, 108.641100, 310.891400)",
        "(317.462000, 108.641100, 310.891400)",
        "(317.471600, 108.064100, 310.405900)",
        "(317.299300, 107.567200, 309.372600)",
        "(316.954500, 106.973700, 308.967200)",
        "(316.627300, 106.581000, 308.505700)",
        "(316.627300, 106.581000, 308.505700)",
        "(316.290500, 106.414700, 307.970200)",
        "(315.613600, 106.422000, 306.950800)",
        "(315.033300, 106.630400, 306.267700)",
        "(314.418800, 106.665600, 305.797500)",
        "(314.418800, 106.665600, 305.797500)",
        "(313.774600, 106.721700, 305.478500)",
        "(312.567600, 107.048200, 304.600800)",
        "(311.710000, 107.104500, 304.340300)",
        "(310.924700, 107.043000, 304.425400)",
        "(310.924700, 107.043000, 304.425400)",
        "(310.038300, 107.027500, 304.585300)",
        "(308.267300, 107.122500, 304.653600)",
        "(306.856000, 107.543300, 304.632800)",
        "(305.811800, 108.108900, 304.288900)",
        "(305.811800, 108.108900, 304.288900)",
        "(305.088600, 108.522100, 304.068900)",
        "(303.735500, 109.838200, 302.610600)",
        "(302.569800, 110.634600, 302.062100)",
        "(301.501400, 111.436400, 301.438100)",
        "(301.501400, 111.436400, 301.438100)",
        "(300.676100, 112.528700, 300.633900)",
        "(299.407000, 114.046600, 299.218600)",
        "(298.522500, 115.214000, 298.111900)",
        "(297.589900, 116.256200, 297.370100)",
        "(297.589900, 116.256200, 297.370100)",
        "(296.645900, 117.444100, 296.604400)",
        "(295.489800, 119.547800, 294.790800)",
        "(294.805800, 120.782400, 293.668500)",
        "(294.115700, 121.971400, 292.657500)",
        "(294.115700, 121.971400, 292.657500)",
        "(293.477400, 122.956100, 292.099500)",
        "(292.767500, 123.981400, 291.851200)",
        "(292.375800, 125.615700, 290.471900)",
        "(291.804000, 127.726300, 288.997200)",
        "(291.804000, 127.726300, 288.997200)",
        "(291.126400, 129.355800, 288.291100)",
        "(290.533900, 132.282700, 286.749800)",
        "(290.352900, 133.993200, 285.884600)",
        "(290.194600, 135.750000, 284.984700)",
        "(290.194600, 135.750000, 284.984700)",
        "(289.995800, 137.280200, 284.364100)",
        "(289.845400, 139.000000, 284.148000)",
        "(289.844200, 140.043200, 284.041600)",
        "(289.848900, 140.845700, 284.189100)",
        "(289.848900, 140.845700, 284.189100)",
        "(289.838800, 141.538200, 284.400900)",
        "(289.867000, 142.152200, 285.164200)",
        "(289.850000, 142.533800, 285.726700)",
        "(289.796100, 142.502700, 286.562600)",
        "(289.796100, 142.502700, 286.562600)",
        "(289.714800, 142.196100, 287.645800)",
        "(289.285600, 141.753300, 289.330500)",
        "(289.014900, 141.593600, 290.275100)",
        "(288.980100, 141.265700, 291.096700)",
        "(288.980100, 141.265700, 291.096700)",
        "(289.147800, 140.569900, 292.352500)",
        "(289.325200, 139.054200, 294.592100)",
        "(289.718000, 137.341700, 296.849900)",
        "(290.194500, 136.028600, 298.507400)",
        "(290.194500, 136.028600, 298.507400)",
        "(291.195500, 133.938000, 300.695900)",
        "(291.936400, 132.484200, 302.310100)",
        "(292.539500, 131.143900, 303.699800)",
        "(293.223900, 129.809900, 305.054900)",
        "(293.223900, 129.809900, 305.054900)",
        "(294.072800, 128.514000, 306.335700)",
        "(295.657800, 126.826800, 307.597700)",
        "(296.585400, 126.184100, 307.927900)",
        "(297.643900, 125.731500, 308.250900)",
        "(297.643900, 125.731500, 308.250900)",
        "(298.843800, 124.972700, 308.771800)",
        "(300.443900, 123.185600, 309.697300)",
        "(301.442000, 122.052300, 310.089600)",
        "(302.331300, 120.534400, 310.808600)",
        "(302.331300, 120.534400, 310.808600)",
        "(302.995300, 119.320600, 311.180100)",
        "(304.034500, 118.123500, 311.069700)",
        "(304.675800, 117.348200, 310.991000)",
        "(304.675800, 117.348200, 310.991000)",
        "(305.168700, 116.525800, 310.956900)",
        "(305.440200, 115.581100, 310.866000)",
        "(305.724000, 114.603600, 310.519000)",
        "(305.966300, 113.931100, 310.431000)",
        "(306.141800, 113.164400, 310.410000)",
        "(306.141800, 113.164400, 310.410000)",
        "(306.224500, 112.605300, 310.093500)",
        "(306.319400, 111.973700, 309.382700)",
        "(306.327000, 111.327600, 309.372600)",
        "(306.395800, 110.525600, 309.628600)",
        "(306.395800, 110.525600, 309.628600)",
        "(306.466000, 109.989000, 309.462500)",
        "(306.145700, 109.352900, 308.669600)",
        "(305.728100, 108.692800, 308.854200)",
        "(305.345800, 108.130400, 308.991900)",
        "(305.345800, 108.130400, 308.991900)",
        "(304.935300, 108.056900, 308.403400)",
        "(303.972100, 107.664900, 308.175600)",
        "(303.345600, 107.386100, 308.193500)",
        "(302.853100, 107.263900, 308.020300)",
        "(302.853100, 107.263900, 308.020300)",
        "(301.754700, 107.412600, 307.233700)",
        "(300.852200, 107.486800, 306.957800)",
        "(300.034600, 107.587500, 306.712100)",
        "(299.307100, 107.525700, 306.559600)",
        "(299.307100, 107.525700, 306.559600)",
        "(298.505200, 107.643700, 306.210900)",
        "(297.143900, 108.312100, 305.278100)",
        "(296.251300, 108.646400, 304.770400)",
        "(295.233600, 109.064400, 304.378400)",
        "(295.233600, 109.064400, 304.378400)",
        "(294.256700, 109.730400, 303.805200)",
        "(292.687600, 111.548500, 302.107100)",
        "(291.618900, 112.912600, 300.990900)",
        "(290.675200, 114.360600, 300.011600)",
        "(290.675200, 114.360600, 300.011600)",
        "(290.052200, 115.919900, 298.956800)",
        "(289.315300, 118.580200, 296.914000)",
        "(288.757400, 120.380700, 295.512300)",
        "(288.180400, 121.997100, 294.572600)",
        "(287.928100, 122.780300, 294.133700)",
        "(287.506700, 124.530900, 293.039100)",
        "(287.198900, 126.794900, 291.557400)",
        "(286.866700, 128.914900, 290.173500)",
        "(286.623100, 130.955900, 289.036300)",
        "(286.623100, 130.955900, 289.036300)",
        "(286.519000, 132.796900, 288.071100)",
        "(286.643100, 134.792700, 287.413500)",
        "(286.779200, 135.906100, 287.198000)",
        "(286.982900, 136.774900, 287.232600)",
        "(286.982900, 136.774900, 287.232600)",
        "(287.167200, 137.534400, 287.478100)",
        "(287.395600, 138.093000, 288.323500)",
        "(287.629200, 138.206100, 289.194500)",
        "(287.975200, 138.083600, 290.102000)",
        "(287.975200, 138.083600, 290.102000)",
        "(288.323800, 138.294900, 290.720200)",
        "(288.753800, 137.252500, 293.008200)",
        "(289.082400, 136.815200, 294.249600)",
        "(289.426600, 135.916200, 295.736500)",
        "(289.426600, 135.916200, 295.736500)",
        "(289.810900, 135.208200, 297.129000)",
        "(290.468300, 133.545500, 299.627400)",
        "(290.835900, 132.988300, 300.720600)",
        "(290.835900, 132.988300, 300.720600)",
        "(291.266700, 132.308200, 301.902900)",
        "(291.841100, 131.970400, 302.681300)",
        "(292.573400, 131.252600, 303.850700)",
        "(292.777400, 130.588300, 304.866000)",
        "(293.123400, 130.154200, 305.852600)",
        "(293.123400, 130.154200, 305.852600)",
        "(293.937000, 129.807100, 306.593400)",
        "(295.541400, 128.853900, 307.911500)",
        "(296.534000, 127.916500, 308.945100)",
        "(297.481100, 126.408200, 310.656900)",
        "(297.481100, 126.408200, 310.656900)",
        "(298.288800, 124.959000, 312.059100)",
        "(299.738400, 123.824000, 312.690500)",
        "(300.799200, 123.006000, 312.872800)",
        "(301.604700, 121.776600, 313.395700)",
        "(301.604700, 121.776600, 313.395700)",
        "(302.180300, 120.376600, 314.104800)",
        "(303.294700, 118.650800, 314.421300)",
        "(303.944600, 117.514800, 314.350400)",
        "(304.316300, 116.209000, 314.481000)",
        "(304.316300, 116.209000, 314.481000)",
        "(304.552400, 114.949000, 314.647500)",
        "(305.013200, 113.544700, 314.197300)",
        "(305.231200, 112.650600, 313.972100)",
        "(305.287100, 111.784400, 313.615300)",
        "(305.287100, 111.784400, 313.615300)",
        "(305.292400, 110.993800, 313.192100)",
        "(305.026100, 110.026400, 312.532000)",
        "(304.622800, 109.599700, 312.071600)",
        "(304.181400, 109.219200, 311.596500)",
        "(304.181400, 109.219200, 311.596500)",
        "(303.691100, 109.030200, 310.988200)",
        "(303.051000, 109.007700, 309.925800)",
        "(302.357000, 109.232000, 309.038100)",
        "(301.598100, 109.424800, 308.396600)",
        "(301.598100, 109.424800, 308.396600)",
        "(301.051600, 109.657500, 307.718100)",
        "(300.215600, 110.440800, 306.303900)",
        "(299.380600, 111.250200, 305.036900)",
        "(298.383500, 112.201700, 303.928800)",
        "(298.383500, 112.201700, 303.928800)",
        "(297.636700, 112.310400, 303.849900)",
        "(297.197300, 112.820300, 303.012800)",
        "(296.240800, 113.057100, 302.914900)",
        "(295.247100, 112.368600, 304.259600)",
        "(295.247100, 112.368600, 304.259600)",
        "(294.708200, 111.286400, 305.915600)",
        "(293.588700, 112.470200, 304.245200)",
        "(292.320400, 112.996100, 303.959400)",
        "(291.142600, 113.344200, 304.313000)",
        "(291.142600, 113.344200, 304.313000)",
        "(290.322800, 114.288400, 303.945200)",
        "(289.070400, 116.990500, 301.825300)",
        "(288.155500, 118.511400, 300.988000)",
        "(287.342800, 120.465200, 299.942300)",
        "(287.342800, 120.465200, 299.942300)",
        "(286.677300, 122.960500, 298.301900)",
        "(285.854400, 127.336100, 295.120700)",
        "(285.475200, 129.466900, 293.834500)",
        "(285.226200, 131.738400, 292.298800)",
        "(285.226200, 131.738400, 292.298800)",
        "(285.003100, 134.248300, 290.720500)",
        "(284.629300, 137.319700, 289.250700)",
        "(284.648600, 138.795300, 288.815000)",
        "(284.794800, 140.198000, 288.310700)",
        "(284.794800, 140.198000, 288.310700)",
        "(284.973800, 141.464800, 287.943100)",
        "(285.256300, 142.709000, 288.114200)",
        "(285.256300, 142.709000, 288.114200)",
        "(285.415300, 143.546000, 288.272400)",
        "(285.649900, 143.685700, 289.039000)",
        "(285.852900, 144.119800, 289.428000)",
        "(286.046900, 144.114000, 290.529700)",
        "(286.252400, 143.452500, 291.829600)",
        "(286.555800, 142.671200, 293.282700)",
        "(286.555800, 142.671200, 293.282700)",
        "(286.919100, 141.669300, 294.885500)",
        "(287.447000, 139.815100, 297.417200)",
        "(287.804600, 138.887300, 298.892500)",
        "(288.289200, 137.420300, 300.787400)",
        "(288.289200, 137.420300, 300.787400)",
        "(288.873200, 136.369700, 302.146200)",
        "(290.086600, 134.276700, 304.750700)",
        "(290.909300, 132.979800, 306.107400)",
        "(291.620700, 132.048600, 307.109100)",
        "(291.620700, 132.048600, 307.109100)",
        "(292.262000, 130.991400, 308.274900)",
        "(293.697100, 129.098100, 310.145000)",
        "(294.668200, 128.382900, 310.711200)",
        "(295.458200, 127.455900, 311.457400)",
        "(295.458200, 127.455900, 311.457400)",
        "(296.270000, 126.527500, 312.278800)",
        "(297.829100, 125.015500, 313.199100)",
        "(298.755900, 123.983100, 313.763500)",
        "(299.831100, 122.877500, 314.339100)",
        "(299.831100, 122.877500, 314.339100)",
        "(300.790800, 121.742400, 314.829300)",
        "(301.925300, 120.796100, 314.742100)",
        "(302.831200, 120.085500, 314.595100)",
        "(303.644800, 119.454500, 314.376500)",
        "(303.644800, 119.454500, 314.376500)",
        "(304.517700, 118.916200, 313.999900)",
        "(305.542300, 117.737900, 313.580200)",
        "(306.474300, 116.534800, 313.644900)",
        "(307.803500, 115.506300, 313.805100)",
        "(308.353500, 115.186200, 313.363500)",
        "(308.943200, 114.753400, 312.195600)",
        "(309.289100, 113.610400, 312.349900)",
        "(309.471000, 112.273600, 312.740500)",
        "(309.673100, 111.558200, 312.325400)",
        "(309.673100, 111.558200, 312.325400)",
        "(309.746200, 111.049900, 311.791500)",
        "(309.367100, 110.073900, 311.360000)",
        "(309.108200, 109.647900, 311.088000)",
        "(308.917800, 109.402500, 310.494000)",
        "(308.917800, 109.402500, 310.494000)",
        "(308.397700, 109.466600, 309.731200)",
        "(307.474500, 109.545200, 308.572000)",
        "(306.805200, 109.557900, 307.865500)",
        "(306.128700, 109.636300, 307.382000)",
        "(306.128700, 109.636300, 307.382000)",
        "(305.492700, 109.583300, 306.932800)",
        "(304.208700, 110.541600, 305.059400)",
        "(303.340700, 110.870100, 304.295500)",
        "(302.559600, 111.221600, 303.464300)",
        "(302.559600, 111.221600, 303.464300)",
        "(301.867900, 111.772500, 302.366100)",
        "(300.201800, 114.248900, 299.409300)",
        "(298.998800, 115.703200, 298.062900)",
        "(298.168200, 116.985100, 297.049600)",
        "(298.168200, 116.985100, 297.049600)",
        "(297.704900, 118.190000, 296.054200)",
        "(296.843300, 120.671900, 293.947000)",
        "(296.091600, 122.498600, 292.679900)",
        "(295.371700, 124.072500, 291.868600)",
        "(295.371700, 124.072500, 291.868600)",
        "(294.770600, 125.775900, 291.122200)",
        "(294.168500, 128.035400, 290.283500)",
        "(293.674300, 129.740200, 289.623600)",
        "(293.142000, 131.605300, 288.955900)",
        "(293.142000, 131.605300, 288.955900)",
        "(292.697600, 132.945900, 288.905600)",
        "(292.327500, 134.720700, 289.071500)",
        "(292.277200, 135.836400, 289.233400)",
        "(292.381400, 136.761100, 289.456600)",
        "(292.381400, 136.761100, 289.456600)",
        "(292.574300, 137.494300, 289.795700)",
        "(292.592600, 138.311700, 290.804700)",
        "(292.526700, 138.355100, 291.951400)",
        "(292.649800, 137.916100, 293.527400)",
        "(292.649800, 137.916100, 293.527400)",
        "(292.930100, 137.270400, 295.243300)",
        "(293.355700, 136.465400, 297.470700)",
        "(293.600100, 135.468300, 299.424400)",
        "(294.020600, 134.017100, 301.750000)",
        "(294.020600, 134.017100, 301.750000)",
        "(294.562200, 132.407600, 304.099200)",
        "(295.370000, 130.332500, 307.173500)",
        "(295.963700, 129.034500, 308.995500)",
        "(296.704800, 128.263800, 310.277900)",
        "(296.704800, 128.263800, 310.277900)",
        "(298.356600, 127.052900, 311.808400)",
        "(299.408800, 126.006200, 313.037300)",
        "(300.448900, 124.539400, 314.593100)",
        "(301.490300, 123.177000, 316.009500)",
        "(301.490300, 123.177000, 316.009500)",
        "(302.575000, 122.154800, 317.210600)",
        "(304.482500, 120.991300, 318.158100)",
        "(305.722400, 120.354000, 318.695000)",
        "(307.039000, 119.564900, 319.217600)",
        "(307.039000, 119.564900, 319.217600)",
        "(308.371400, 119.060800, 319.429400)",
        "(310.237700, 118.647900, 319.136600)",
        "(311.447000, 118.405700, 318.871600)",
        "(312.605300, 118.209100, 318.523900)",
        "(312.605300, 118.209100, 318.523900)",
        "(313.702100, 118.179700, 317.678600)",
        "(314.793300, 118.177300, 316.125100)",
        "(315.182000, 117.686200, 315.438900)",
        "(315.325100, 116.794100, 314.907900)",
        "(315.325100, 116.794100, 314.907900)",
        "(315.272700, 116.021700, 314.124000)",
        "(314.847200, 115.073000, 312.673200)",
        "(314.418800, 114.350600, 311.875900)",
        "(313.824100, 113.566600, 311.060800)",
        "(313.824100, 113.566600, 311.060800)",
        "(312.911100, 112.993900, 310.166600)",
        "(311.751800, 112.086200, 309.268300)",
        "(311.045600, 111.717700, 308.535100)",
        "(310.373700, 111.304900, 307.910900)",
        "(310.373700, 111.304900, 307.910900)",
        "(309.686900, 110.948500, 307.370300)",
        "(308.071000, 111.474300, 305.442000)",
        "(307.041300, 111.139100, 305.139000)",
        "(306.180600, 110.686400, 305.113900)",
        "(306.180600, 110.686400, 305.113900)",
        "(305.290500, 110.763400, 304.114100)",
        "(303.762400, 110.983000, 303.111100)",
        "(302.704400, 110.975000, 302.820600)",
        "(302.704400, 110.975000, 302.820600)",
        "(301.778000, 111.224100, 302.326000)",
        "(300.699700, 112.001300, 301.117600)",
        "(298.842500, 112.828200, 300.301500)",
        "(297.597200, 113.760300, 299.488600)",
        "(296.368300, 114.802100, 298.864700)",
        "(296.368300, 114.802100, 298.864700)",
        "(295.213200, 116.141800, 297.849200)",
        "(293.243900, 119.239700, 295.584800)",
        "(291.997300, 121.049200, 294.518400)",
        "(290.921800, 123.253600, 293.089600)",
        "(290.921800, 123.253600, 293.089600)",
        "(289.489800, 127.271600, 290.303200)",
        "(288.610100, 130.115200, 288.366300)",
        "(287.806500, 132.756100, 286.712700)",
        "(287.806500, 132.756100, 286.712700)",
        "(287.110600, 135.255400, 285.279700)",
        "(286.546400, 137.723200, 283.901200)",
        "(285.952600, 141.295600, 281.911800)",
        "(285.689800, 143.226100, 281.210400)",
        "(285.490600, 144.633600, 281.069600)",
        "(285.490600, 144.633600, 281.069600)",
        "(285.351700, 146.114200, 280.895600)",
        "(285.277200, 148.158900, 280.799400)",
        "(285.449900, 149.551200, 280.657600)",
        "(285.643200, 150.343800, 281.044700)",
        "(285.643200, 150.343800, 281.044700)",
        "(285.725000, 151.598100, 281.132200)",
        "(285.757300, 154.062200, 280.746900)",
        "(285.906900, 155.638800, 280.338900)",
        "(286.059400, 157.285400, 279.815300)",
        "(286.059400, 157.285400, 279.815300)",
        "(286.040500, 158.731600, 279.528600)",
        "(285.555300, 161.671700, 278.239400)",
        "(285.346600, 162.687100, 278.399700)",
        "(285.658500, 161.834800, 279.910500)",
        "(285.658500, 161.834800, 279.910500)",
        "(286.059600, 160.531600, 281.646000)",
        "(286.101800, 158.352500, 284.718800)",
        "(286.135100, 156.388700, 287.212400)",
        "(286.595600, 153.892200, 290.003700)",
        "(286.595600, 153.892200, 290.003700)",
        "(287.281900, 150.939900, 292.916600)",
        "(287.952200, 147.157400, 296.605600)",
        "(288.398600, 144.763700, 298.882800)",
        "(288.945500, 142.440100, 300.865000)",
        "(288.945500, 142.440100, 300.865000)",
        "(289.838900, 138.705800, 303.776100)",
        "(290.552200, 136.430600, 305.461400)",
        "(291.291800, 134.145800, 307.042000)",
        "(292.120600, 131.932700, 308.598400)",
        "(292.120600, 131.932700, 308.598400)",
        "(293.364100, 128.925700, 310.412500)",
        "(294.181800, 126.887800, 311.549500)",
        "(294.981300, 125.175100, 312.266200)",
        "(295.719400, 123.142500, 313.310700)",
        "(295.719400, 123.142500, 313.310700)",
        "(296.342800, 121.211500, 314.263300)",
        "(297.166100, 118.991800, 314.754200)",
        "(297.560300, 117.284800, 315.275400)",
        "(297.766800, 115.682700, 315.811000)",
        "(297.766800, 115.682700, 315.811000)",
        "(297.850600, 114.131000, 316.135600)",
        "(297.692800, 112.271800, 316.171000)",
        "(297.551200, 111.370200, 316.032300)",
        "(297.480700, 110.679500, 315.900800)",
        "(297.480700, 110.679500, 315.900800)",
        "(297.467700, 110.110900, 315.569700)",
        "(297.092700, 109.215400, 315.094200)",
        "(296.787100, 108.580900, 314.768100)",
        "(296.470900, 107.962200, 314.719400)",
        "(296.470900, 107.962200, 314.719400)",
        "(296.363900, 107.017700, 315.303600)",
        "(294.808900, 105.681400, 315.352400)",
        "(293.490400, 104.788200, 316.029400)",
        "(292.539600, 104.259000, 316.348000)",
        "(292.539600, 104.259000, 316.348000)",
        "(291.698500, 104.595800, 315.505800)",
        "(289.854000, 105.686700, 314.192300)",
        "(288.803900, 106.514400, 313.442300)",
        "(288.024700, 108.094100, 311.938300)",
        "(288.024700, 108.094100, 311.938300)",
        "(287.122700, 109.649000, 310.400300)",
        "(285.571500, 112.300800, 308.208100)",
        "(284.886700, 114.454000, 306.441200)",
        "(284.267600, 116.773300, 304.529500)",
        "(284.267600, 116.773300, 304.529500)",
        "(283.819400, 119.338100, 302.364800)",
        "(283.083800, 123.753900, 298.583700)",
        "(282.504300, 127.108000, 295.757500)",
        "(282.130300, 131.695700, 291.728100)",
        "(282.130300, 131.695700, 291.728100)",
        "(282.081500, 136.865000, 287.305200)",
        "(282.075600, 143.137100, 282.194700)",
        "(281.949100, 147.412600, 278.870200)",
        "(281.949100, 147.412600, 278.870200)",
        "(281.940900, 151.620900, 275.629600)",
        "(282.013100, 155.123300, 273.113200)",
        "(282.100600, 159.460900, 270.466100)",
        "(282.121400, 162.308500, 268.772800)",
        "(282.204800, 164.389600, 267.903400)",
        "(282.204800, 164.389600, 267.903400)",
        "(282.291800, 165.592700, 267.865100)",
        "(282.625800, 167.272000, 267.979000)",
        "(282.840200, 167.839100, 268.511700)",
        "(283.044900, 168.059100, 269.534700)",
        "(283.044900, 168.059100, 269.534700)",
        "(283.378200, 168.016200, 270.816900)",
        "(284.033600, 169.180600, 271.214300)",
        "(284.253400, 170.689100, 270.881000)",
        "(284.217100, 169.487100, 273.343100)",
        "(284.217100, 169.487100, 273.343100)",
        "(284.217000, 166.963900, 276.701400)",
        "(284.556300, 164.014200, 280.534100)",
        "(284.692900, 162.487400, 282.857100)",
        "(284.883500, 161.191300, 284.871400)",
        "(284.883500, 161.191300, 284.871400)",
        "(285.205700, 159.295500, 287.344500)",
        "(286.154100, 154.967300, 292.221800)",
        "(286.759600, 152.624000, 294.924200)",
        "(287.326200, 150.381000, 297.493600)",
        "(287.326200, 150.381000, 297.493600)",
        "(288.288800, 146.279700, 301.882000)",
        "(289.000500, 143.501800, 304.702200)",
        "(289.884800, 141.206300, 306.955600)",
        "(290.832200, 138.923300, 309.120100)",
        "(290.832200, 138.923300, 309.120100)",
        "(292.267800, 135.605100, 311.937500)",
        "(293.306300, 133.462700, 313.560000)",
        "(294.222300, 131.310600, 315.094200)",
        "(295.275200, 129.347600, 316.260300)",
        "(295.275200, 129.347600, 316.260300)",
        "(296.235600, 127.274700, 317.412400)",
        "(297.467500, 125.028800, 318.327100)",
        "(298.443700, 124.063600, 318.294000)",
        "(299.404600, 123.508400, 317.700400)",
        "(299.404600, 123.508400, 317.700400)",
        "(300.230500, 122.600000, 317.343800)",
        "(300.957100, 120.600400, 317.335700)",
        "(301.352400, 119.098300, 317.288100)",
        "(301.595700, 117.829600, 316.986700)",
        "(301.595700, 117.829600, 316.986700)",
        "(301.745400, 116.630000, 316.767600)",
        "(301.938800, 115.443000, 315.769000)",
        "(302.077000, 114.953800, 314.675400)",
        "(302.077000, 114.953800, 314.675400)",
        "(301.891300, 114.241900, 313.898700)",
        "(301.589400, 113.609200, 313.187300)",
        "(301.291500, 112.887200, 311.861100)",
        "(300.785200, 112.126900, 311.189900)",
        "(300.022200, 111.696500, 310.468600)",
        "(300.022200, 111.696500, 310.468600)",
        "(299.500500, 111.599800, 309.470400)",
        "(298.807800, 112.020100, 307.512600)",
        "(298.070300, 112.158800, 306.566200)",
        "(297.329500, 112.428700, 305.530500)",
        "(297.329500, 112.428700, 305.530500)",
        "(296.588000, 112.893900, 304.223600)",
        "(295.362500, 113.534000, 302.848400)",
        "(294.583100, 114.190800, 301.617100)",
        "(293.888700, 115.287500, 300.142100)",
        "(293.888700, 115.287500, 300.142100)",
        "(293.139300, 116.292400, 298.940200)",
        "(291.925300, 118.098500, 297.145400)",
        "(291.334300, 119.521100, 295.810900)",
        "(290.784900, 121.252300, 294.159600)",
        "(290.784900, 121.252300, 294.159600)",
        "(290.228500, 123.313500, 292.174700)",
        "(289.349000, 126.223600, 289.687200)",
        "(288.718700, 128.029800, 288.617800)",
        "(288.162600, 130.451200, 286.768200)",
        "(288.162600, 130.451200, 286.768200)",
        "(287.660000, 133.587700, 284.260600)",
        "(287.224000, 136.589300, 282.546600)",
        "(287.088500, 138.692600, 281.261600)",
        "(286.957700, 141.338500, 279.476600)",
        "(286.957700, 141.338500, 279.476600)",
        "(286.722600, 143.596900, 278.351700)",
        "(286.517300, 146.369900, 277.427800)",
        "(286.714100, 147.939600, 277.088800)",
        "(286.961800, 149.316800, 276.895900)",
        "(286.961800, 149.316800, 276.895900)",
        "(287.162200, 150.634100, 276.831200)",
        "(287.572700, 152.088900, 277.349900)",
        "(287.798900, 153.114900, 277.595800)",
        "(287.996000, 153.032700, 278.994700)",
        "(287.996000, 153.032700, 278.994700)",
        "(288.349300, 152.428500, 281.343900)",
        "(288.424900, 152.133100, 282.684500)",
        "(288.421800, 151.509400, 284.500900)",
        "(288.611500, 150.006000, 287.010400)",
        "(288.611500, 150.006000, 287.010400)",
        "(288.906600, 148.761400, 289.009600)",
        "(289.090600, 147.084700, 291.596100)",
        "(289.045900, 144.900900, 294.419400)",
        "(289.045900, 144.900900, 294.419400)",
        "(289.124700, 142.630100, 297.189000)",
        "(289.532200, 140.448500, 299.602300)",
        "(290.718900, 136.589600, 303.680700)",
        "(291.560300, 134.315400, 305.767300)",
        "(292.157200, 132.443300, 307.467700)",
        "(292.157200, 132.443300, 307.467700)",
        "(293.417100, 129.274300, 310.088300)",
        "(294.401700, 127.132600, 311.772900)",
        "(295.476400, 125.188400, 312.985900)",
        "(296.667900, 123.361100, 314.185200)",
        "(296.667900, 123.361100, 314.185200)",
        "(297.931400, 121.911300, 314.813700)",
        "(299.699300, 120.140300, 315.169900)",
        "(300.771400, 118.467400, 315.850700)",
        "(301.780900, 117.202900, 315.948700)",
        "(301.780900, 117.202900, 315.948700)",
        "(303.041000, 115.291900, 316.016800)",
        "(303.548600, 113.937500, 316.125900)",
        "(303.986200, 112.673800, 316.136500)",
        "(304.311800, 111.866600, 315.620000)",
        "(304.311800, 111.866600, 315.620000)",
        "(304.597400, 111.049000, 315.212800)",
        "(304.681600, 110.302200, 314.200600)",
        "(304.482800, 109.832300, 313.496900)",
        "(303.916200, 109.585600, 312.691900)",
        "(303.916200, 109.585600, 312.691900)",
        "(303.103900, 109.565400, 311.711800)",
        "(302.027600, 109.743600, 310.389600)",
        "(301.400900, 109.891000, 309.490100)",
        "(300.663800, 110.345700, 308.370400)",
        "(300.663800, 110.345700, 308.370400)",
        "(299.853800, 110.853700, 307.375400)",
        "(298.592300, 111.528300, 306.213800)",
        "(297.783000, 112.444600, 304.836500)",
        "(297.010800, 113.421800, 303.595300)",
        "(297.010800, 113.421800, 303.595300)",
        "(296.445000, 114.088500, 302.590800)",
        "(295.661400, 115.710200, 300.629000)",
        "(294.715800, 117.005300, 299.280000)",
        "(293.906400, 117.855700, 298.561100)",
        "(293.906400, 117.855700, 298.561100)",
        "(293.037700, 118.896000, 297.545600)",
        "(291.459700, 121.936000, 294.697200)",
        "(290.625900, 124.566800, 292.613300)",
        "(289.937000, 127.443000, 290.507500)",
        "(289.937000, 127.443000, 290.507500)",
        "(289.446200, 130.287500, 288.485200)",
        "(289.103800, 134.717200, 285.281600)",
        "(288.813300, 137.224800, 283.729400)",
        "(288.331800, 139.811500, 282.285000)",
        "(288.331800, 139.811500, 282.285000)",
        "(287.816200, 142.225500, 281.116100)",
        "(287.450200, 144.915000, 280.223800)",
        "(287.428100, 146.524900, 279.742800)",
        "(287.428100, 146.524900, 279.742800)",
        "(287.379700, 147.480700, 279.942000)",
        "(287.162300, 148.403900, 280.964400)",
        "(287.274800, 148.731300, 281.819400)",
        "(287.572800, 148.655200, 282.916900)",
        "(287.946600, 148.483900, 284.179500)",
        "(287.946600, 148.483900, 284.179500)",
        "(288.329900, 147.612500, 286.647300)",
        "(288.554400, 146.670400, 288.873200)",
        "(288.933400, 145.382900, 291.230000)",
        "(289.424800, 143.954100, 293.397100)",
        "(289.424800, 143.954100, 293.397100)",
        "(290.173600, 141.174200, 297.276600)",
        "(290.500500, 139.655100, 299.303100)",
        "(290.527500, 138.633400, 300.634300)",
        "(290.793300, 136.810100, 302.931000)",
        "(291.186000, 135.942200, 303.821700)",
        "(292.266400, 134.295800, 305.769400)",
        "(293.210600, 132.891800, 307.503100)",
        "(293.824700, 132.080000, 308.357100)",
        "(294.972600, 130.581800, 309.842700)",
        "(294.972600, 130.581800, 309.842700)",
        "(296.763600, 128.064000, 312.277700)",
        "(297.920900, 126.160300, 313.963200)",
        "(298.877100, 124.625600, 315.270400)",
        "(299.903600, 123.154200, 316.553400)",
        "(299.903600, 123.154200, 316.553400)",
        "(301.124000, 121.977600, 317.386000)",
        "(302.783600, 120.701100, 317.872000)",
        "(304.069700, 119.860000, 318.113000)",
        "(305.378900, 118.778200, 318.394600)",
        "(305.378900, 118.778200, 318.394600)",
        "(306.267100, 118.083700, 318.262800)",
        "(307.315600, 117.090500, 317.894700)",
        "(308.046400, 116.527600, 317.427400)",
        "(308.739200, 115.892500, 316.851400)",
        "(308.739200, 115.892500, 316.851400)",
        "(309.046800, 115.299500, 316.025800)",
        "(309.188400, 113.875000, 315.348300)",
        "(309.334200, 112.657400, 315.153000)",
        "(309.427100, 111.473800, 314.875800)",
        "(309.427100, 111.473800, 314.875800)",
        "(309.015500, 110.329200, 314.076400)",
        "(308.718800, 109.919800, 313.292700)",
        "(308.304700, 109.608200, 312.465900)",
        "(307.690000, 109.271800, 311.792900)",
        "(307.690000, 109.271800, 311.792900)",
        "(306.921300, 109.184900, 310.916300)",
        "(305.709400, 109.266400, 309.495000)",
        "(304.755900, 109.490600, 308.463400)",
        "(303.723300, 109.688100, 307.584800)",
        "(303.723300, 109.688100, 307.584800)",
        "(302.800400, 109.939300, 306.669400)",
        "(301.694800, 110.113500, 305.448700)",
        "(300.705100, 110.564400, 304.325600)",
        "(299.526400, 111.327800, 303.115100)",
        "(299.526400, 111.327800, 303.115100)",
        "(298.496000, 111.977800, 302.231400)",
        "(297.327400, 113.329700, 300.873700)",
        "(296.344400, 114.631800, 299.511700)",
        "(296.344400, 114.631800, 299.511700)",
        "(295.151300, 115.989400, 298.333600)",
        "(293.921800, 117.399700, 297.335900)",
        "(292.462300, 119.384000, 296.160300)",
        "(291.517100, 121.377600, 294.718800)",
        "(290.432900, 123.369700, 293.318600)",
        "(290.432900, 123.369700, 293.318600)",
        "(289.241000, 126.046300, 291.396100)",
        "(287.759100, 129.470700, 289.531400)",
        "(287.158200, 131.438100, 288.541700)",
        "(286.748100, 133.350100, 287.660500)",
        "(286.748100, 133.350100, 287.660500)",
        "(286.366100, 135.247300, 286.705600)",
        "(285.927600, 137.694100, 285.971700)",
        "(285.774700, 139.132000, 285.756800)",
        "(285.716900, 140.494800, 285.493200)",
        "(285.716900, 140.494800, 285.493200)",
        "(285.679400, 141.031900, 286.094900)",
        "(285.850500, 142.237500, 286.564200)",
        "(286.144900, 142.036600, 287.809500)",
        "(286.450400, 142.045600, 288.802800)",
        "(286.450400, 142.045600, 288.802800)",
        "(286.747900, 142.100800, 289.760600)",
        "(287.320100, 141.754800, 291.493900)",
        "(287.871400, 141.283400, 292.802500)",
        "(288.551100, 140.672400, 294.101900)",
        "(288.551100, 140.672400, 294.101900)",
        "(289.311800, 139.918600, 295.486900)",
        "(290.506700, 138.827100, 297.505800)",
        "(291.189300, 138.325900, 298.519200)",
        "(291.824200, 138.028500, 299.337800)",
        "(291.824200, 138.028500, 299.337800)",
        "(292.492200, 137.370700, 300.507000)",
        "(293.589800, 136.246100, 302.215000)",
        "(294.435400, 135.225600, 303.485400)",
        "(295.306400, 134.565600, 304.400200)",
        "(295.306400, 134.565600, 304.400200)",
        "(295.840000, 133.452300, 306.138600)",
        "(296.436600, 131.114200, 309.227300)",
        "(297.521500, 130.247500, 309.902200)",
        "(298.950600, 128.980400, 310.756300)",
        "(298.950600, 128.980400, 310.756300)",
        "(300.068700, 127.868700, 311.617700)",
        "(301.123300, 126.025000, 313.158500)",
        "(301.900100, 124.913800, 313.807200)",
        "(303.007300, 123.827800, 314.301300)",
        "(303.007300, 123.827800, 314.301300)",
        "(303.980100, 122.907600, 314.500000)",
        "(304.971500, 121.126900, 315.222800)",
        "(305.756300, 119.438300, 315.942200)",
        "(306.478800, 117.758800, 316.568300)",
        "(306.478800, 117.758800, 316.568300)",
        "(307.047900, 116.013400, 317.220900)",
        "(307.747200, 113.794500, 317.628700)",
        "(308.109300, 112.250600, 317.902800)",
        "(308.254700, 110.814300, 318.091500)",
        "(308.254700, 110.814300, 318.091500)",
        "(308.347500, 109.723300, 317.955600)",
        "(308.261500, 108.325200, 317.621300)",
        "(308.038000, 107.565100, 317.312200)",
        "(308.038000, 107.565100, 317.312200)",
        "(307.761400, 106.938700, 316.965200)",
        "(307.446200, 106.473600, 316.385400)",
        "(306.796300, 106.204200, 315.151500)",
        "(306.211200, 106.237600, 314.273300)",
        "(305.529400, 106.280800, 313.381200)",
        "(305.529400, 106.280800, 313.381200)",
        "(303.948700, 106.282800, 312.469800)",
        "(302.986300, 106.270000, 311.945900)",
        "(302.117200, 106.668200, 311.061600)",
        "(301.243600, 107.305100, 309.847500)",
        "(301.243600, 107.305100, 309.847500)",
        "(300.009200, 108.454900, 308.052500)",
        "(299.128900, 109.169200, 307.027800)",
        "(298.199200, 110.027700, 305.794600)",
        "(297.152200, 111.034500, 304.708500)",
        "(297.152200, 111.034500, 304.708500)",
        "(296.196800, 112.265800, 303.526800)",
        "(295.030500, 115.113700, 300.599700)",
        "(294.393000, 117.235700, 298.386900)",
        "(293.866400, 119.150500, 296.568400)",
        "(293.866400, 119.150500, 296.568400)",
        "(293.298200, 121.102500, 295.193500)",
        "(292.576900, 124.312600, 292.840400)",
        "(292.432300, 126.582400, 290.977700)",
        "(292.549700, 128.457100, 289.424900)",
        "(292.549700, 128.457100, 289.424900)",
        "(292.782100, 130.628700, 287.795300)",
        "(292.712600, 134.500000, 285.222000)",
        "(292.639100, 137.210900, 283.396700)",
        "(292.673600, 139.761300, 281.790300)",
        "(292.673600, 139.761300, 281.790300)",
        "(292.735400, 141.817900, 280.774800)",
        "(292.860800, 144.830600, 279.233200)",
        "(292.800700, 146.729400, 278.463700)",
        "(292.895100, 147.838400, 278.501800)",
        "(292.895100, 147.838400, 278.501800)",
        "(293.126600, 148.716600, 278.606000)",
        "(293.497700, 149.444800, 279.282800)",
        "(293.782300, 149.513400, 280.038500)",
        "(294.197800, 149.093600, 280.948500)",
        "(294.197800, 149.093600, 280.948500)",
        "(294.598400, 148.045500, 282.497400)",
        "(294.664100, 145.924900, 286.039900)",
        "(294.593900, 144.461400, 288.209100)",
        "(294.886600, 143.591200, 289.553200)",
        "(294.886600, 143.591200, 289.553200)",
        "(295.339300, 142.030900, 291.543600)",
        "(295.769200, 139.075500, 295.440900)",
        "(296.426000, 137.165700, 297.768200)",
        "(297.196200, 135.181200, 299.984600)",
[truncated: 263,577 more chars]
