# Supplementary material for: Playing the mirror game in virtual reality with an autonomous character
Source: Sci Rep. 2022 Dec 9;12:21329. doi: 10.1038/s41598-022-25197-z (PMC9734752; doi:10.1038/s41598-022-25197-z)
Supplement: Supplementary file 2 — Supplementary Information 1. [file 41598_2022_25197_MOESM2_ESM.zip › Data/Couple24/condition1_trial1_player2.json]

{
    "isFemale": false,
    "eyesLevel": 1.6770315170288087,
    "timestamps": [
        0.0,
        0.01995849609375,
        0.03997802734375,
        0.05999755859375,
        0.0799560546875,
        0.0999755859375,
        0.1199951171875,
        0.13995361328125,
        0.15997314453125,
        0.17999267578125,
        0.20001220703125,
        0.219970703125,
        0.239990234375,
        0.260009765625,
        0.27996826171875,
        0.29998779296875,
        0.32000732421875,
        0.3399658203125,
        0.3599853515625,
        0.3800048828125,
        0.39996337890625,
        0.41998291015625,
        0.44000244140625,
        0.4599609375,
        0.47998046875,
        0.5,
        0.51995849609375,
        0.53997802734375,
        0.55999755859375,
        0.5799560546875,
        0.5999755859375,
        0.6199951171875,
        0.63995361328125,
        0.65997314453125,
        0.67999267578125,
        0.70001220703125,
        0.719970703125,
        0.739990234375,
        0.760009765625,
        0.77996826171875,
        0.79998779296875,
        0.82000732421875,
        0.8399658203125,
        0.8599853515625,
        0.8800048828125,
        0.89996337890625,
        0.91998291015625,
        0.94000244140625,
        0.9599609375,
        0.97998046875,
        1.0,
        1.01995849609375,
        1.03997802734375,
        1.05999755859375,
        1.0799560546875,
        1.0999755859375,
        1.1199951171875,
        1.13995361328125,
        1.15997314453125,
        1.17999267578125,
        1.20001220703125,
        1.219970703125,
        1.239990234375,
        1.260009765625,
        1.27996826171875,
        1.29998779296875,
        1.32000732421875,
        1.3399658203125,
        1.3599853515625,
        1.3800048828125,
        1.39996337890625,
        1.41998291015625,
        1.44000244140625,
        1.4599609375,
        1.47998046875,
        1.5,
        1.51995849609375,
        1.53997802734375,
        1.55999755859375,
        1.5799560546875,
        1.5999755859375,
        1.6199951171875,
        1.63995361328125,
        1.65997314453125,
        1.67999267578125,
        1.70001220703125,
        1.719970703125,
        1.739990234375,
        1.760009765625,
        1.77996826171875,
        1.79998779296875,
        1.82000732421875,
        1.8399658203125,
        1.8599853515625,
        1.8800048828125,
        1.89996337890625,
        1.91998291015625,
        1.94000244140625,
        1.9599609375,
        1.97998046875,
        2.0,
        2.01995849609375,
        2.03997802734375,
        2.05999755859375,
        2.0799560546875,
        2.0999755859375,
        2.1199951171875,
        2.13995361328125,
        2.15997314453125,
        2.17999267578125,
        2.20001220703125,
        2.219970703125,
        2.239990234375,
        2.260009765625,
        2.27996826171875,
        2.29998779296875,
        2.32000732421875,
        2.3399658203125,
        2.3599853515625,
        2.3800048828125,
        2.39996337890625,
        2.41998291015625,
        2.44000244140625,
        2.4599609375,
        2.47998046875,
        2.5,
        2.51995849609375,
        2.53997802734375,
        2.55999755859375,
        2.5799560546875,
        2.5999755859375,
        2.6199951171875,
        2.63995361328125,
        2.65997314453125,
        2.67999267578125,
        2.70001220703125,
        2.719970703125,
        2.739990234375,
        2.760009765625,
        2.77996826171875,
        2.79998779296875,
        2.82000732421875,
        2.8399658203125,
        2.8599853515625,
        2.8800048828125,
        2.89996337890625,
        2.91998291015625,
        2.94000244140625,
        2.9599609375,
        2.97998046875,
        3.0,
        3.01995849609375,
        3.03997802734375,
        3.05999755859375,
        3.0799560546875,
        3.0999755859375,
        3.1199951171875,
        3.13995361328125,
        3.15997314453125,
        3.17999267578125,
        3.20001220703125,
        3.219970703125,
        3.239990234375,
        3.260009765625,
        3.27996826171875,
        3.29998779296875,
        3.32000732421875,
        3.3399658203125,
        3.3599853515625,
        3.3800048828125,
        3.39996337890625,
        3.41998291015625,
        3.44000244140625,
        3.4599609375,
        3.47998046875,
        3.5,
        3.51995849609375,
        3.53997802734375,
        3.55999755859375,
        3.5799560546875,
        3.5999755859375,
        3.6199951171875,
        3.63995361328125,
        3.65997314453125,
        3.67999267578125,
        3.70001220703125,
        3.719970703125,
        3.739990234375,
        3.760009765625,
        3.77996826171875,
        3.79998779296875,
        3.82000732421875,
        3.8399658203125,
        3.8599853515625,
        3.8800048828125,
        3.89996337890625,
        3.91998291015625,
        3.94000244140625,
        3.9599609375,
        3.97998046875,
        4.0,
        4.01995849609375,
        4.03997802734375,
        4.05999755859375,
        4.0799560546875,
        4.0999755859375,
        4.1199951171875,
        4.13995361328125,
        4.15997314453125,
        4.17999267578125,
        4.20001220703125,
        4.219970703125,
        4.239990234375,
        4.260009765625,
        4.27996826171875,
        4.29998779296875,
        4.32000732421875,
        4.3399658203125,
        4.3599853515625,
        4.3800048828125,
        4.39996337890625,
        4.41998291015625,
        4.44000244140625,
        4.4599609375,
        4.47998046875,
        4.5,
        4.51995849609375,
        4.53997802734375,
        4.55999755859375,
        4.5799560546875,
        4.5999755859375,
        4.6199951171875,
        4.63995361328125,
        4.65997314453125,
        4.67999267578125,
        4.70001220703125,
        4.719970703125,
        4.739990234375,
        4.760009765625,
        4.77996826171875,
        4.79998779296875,
        4.82000732421875,
        4.8399658203125,
        4.8599853515625,
        4.8800048828125,
        4.89996337890625,
        4.91998291015625,
        4.94000244140625,
        4.9599609375,
        4.97998046875,
        5.0,
        5.01995849609375,
        5.03997802734375,
        5.05999755859375,
        5.0799560546875,
        5.0999755859375,
        5.1199951171875,
        5.13995361328125,
        5.15997314453125,
        5.17999267578125,
        5.20001220703125,
        5.219970703125,
        5.239990234375,
        5.260009765625,
        5.27996826171875,
        5.29998779296875,
        5.32000732421875,
        5.3399658203125,
        5.3599853515625,
        5.3800048828125,
        5.39996337890625,
        5.41998291015625,
        5.44000244140625,
        5.4599609375,
        5.47998046875,
        5.5,
        5.51995849609375,
        5.53997802734375,
        5.55999755859375,
        5.5799560546875,
        5.5999755859375,
        5.6199951171875,
        5.63995361328125,
        5.65997314453125,
        5.67999267578125,
        5.70001220703125,
        5.719970703125,
        5.739990234375,
        5.760009765625,
        5.77996826171875,
        5.79998779296875,
        5.82000732421875,
        5.8399658203125,
        5.8599853515625,
        5.8800048828125,
        5.89996337890625,
        5.91998291015625,
        5.94000244140625,
        5.9599609375,
        5.97998046875,
        6.0,
        6.01995849609375,
        6.03997802734375,
        6.05999755859375,
        6.0799560546875,
        6.0999755859375,
        6.1199951171875,
        6.13995361328125,
        6.15997314453125,
        6.17999267578125,
        6.20001220703125,
        6.219970703125,
        6.239990234375,
        6.260009765625,
        6.27996826171875,
        6.29998779296875,
        6.32000732421875,
        6.3399658203125,
        6.3599853515625,
        6.3800048828125,
        6.39996337890625,
        6.41998291015625,
        6.44000244140625,
        6.4599609375,
        6.47998046875,
        6.5,
        6.51995849609375,
        6.53997802734375,
        6.55999755859375,
        6.5799560546875,
        6.5999755859375,
        6.6199951171875,
        6.63995361328125,
        6.65997314453125,
        6.67999267578125,
        6.70001220703125,
        6.719970703125,
        6.739990234375,
        6.760009765625,
        6.77996826171875,
        6.79998779296875,
        6.82000732421875,
        6.8399658203125,
        6.8599853515625,
        6.8800048828125,
        6.89996337890625,
        6.91998291015625,
        6.94000244140625,
        6.9599609375,
        6.97998046875,
        7.0,
        7.01995849609375,
        7.03997802734375,
        7.05999755859375,
        7.0799560546875,
        7.0999755859375,
        7.1199951171875,
        7.13995361328125,
        7.15997314453125,
        7.17999267578125,
        7.20001220703125,
        7.219970703125,
        7.239990234375,
        7.260009765625,
        7.27996826171875,
        7.29998779296875,
        7.32000732421875,
        7.3399658203125,
        7.3599853515625,
        7.3800048828125,
        7.39996337890625,
        7.41998291015625,
        7.44000244140625,
        7.4599609375,
        7.47998046875,
        7.5,
        7.51995849609375,
        7.53997802734375,
        7.55999755859375,
        7.5799560546875,
        7.5999755859375,
        7.6199951171875,
        7.63995361328125,
        7.65997314453125,
        7.67999267578125,
        7.70001220703125,
        7.719970703125,
        7.739990234375,
        7.760009765625,
        7.77996826171875,
        7.79998779296875,
        7.82000732421875,
        7.8399658203125,
        7.8599853515625,
        7.8800048828125,
        7.89996337890625,
        7.91998291015625,
        7.94000244140625,
        7.9599609375,
        7.97998046875,
        8.0,
        8.01995849609375,
        8.03997802734375,
        8.05999755859375,
        8.0799560546875,
        8.0999755859375,
        8.1199951171875,
        8.13995361328125,
        8.15997314453125,
        8.17999267578125,
        8.20001220703125,
        8.219970703125,
        8.239990234375,
        8.260009765625,
        8.27996826171875,
        8.29998779296875,
        8.32000732421875,
        8.3399658203125,
        8.3599853515625,
        8.3800048828125,
        8.39996337890625,
        8.41998291015625,
        8.44000244140625,
        8.4599609375,
        8.47998046875,
        8.5,
        8.51995849609375,
        8.53997802734375,
        8.55999755859375,
        8.5799560546875,
        8.5999755859375,
        8.6199951171875,
        8.63995361328125,
        8.65997314453125,
        8.67999267578125,
        8.70001220703125,
        8.719970703125,
        8.739990234375,
        8.760009765625,
        8.77996826171875,
        8.79998779296875,
        8.82000732421875,
        8.8399658203125,
        8.8599853515625,
        8.8800048828125,
        8.89996337890625,
        8.91998291015625,
        8.94000244140625,
        8.9599609375,
        8.97998046875,
        9.0,
        9.01995849609375,
        9.03997802734375,
        9.05999755859375,
        9.0799560546875,
        9.0999755859375,
        9.1199951171875,
        9.13995361328125,
        9.15997314453125,
        9.17999267578125,
        9.20001220703125,
        9.219970703125,
        9.239990234375,
        9.260009765625,
        9.27996826171875,
        9.29998779296875,
        9.32000732421875,
        9.3399658203125,
        9.3599853515625,
        9.3800048828125,
        9.39996337890625,
        9.41998291015625,
        9.44000244140625,
        9.4599609375,
        9.47998046875,
        9.5,
        9.51995849609375,
        9.53997802734375,
        9.55999755859375,
        9.5799560546875,
        9.5999755859375,
        9.6199951171875,
        9.63995361328125,
        9.65997314453125,
        9.67999267578125,
        9.70001220703125,
        9.719970703125,
        9.739990234375,
        9.760009765625,
        9.77996826171875,
        9.79998779296875,
        9.82000732421875,
        9.8399658203125,
        9.8599853515625,
        9.8800048828125,
        9.89996337890625,
        9.91998291015625,
        9.94000244140625,
        9.9599609375,
        9.97998046875,
        10.0,
        10.01995849609375,
        10.03997802734375,
        10.05999755859375,
        10.0799560546875,
        10.0999755859375,
        10.1199951171875,
        10.13995361328125,
        10.15997314453125,
        10.17999267578125,
        10.20001220703125,
        10.219970703125,
        10.239990234375,
        10.260009765625,
        10.27996826171875,
        10.29998779296875,
        10.32000732421875,
        10.3399658203125,
        10.3599853515625,
        10.3800048828125,
        10.39996337890625,
        10.41998291015625,
        10.44000244140625,
        10.4599609375,
        10.47998046875,
        10.5,
        10.51995849609375,
        10.53997802734375,
        10.55999755859375,
        10.5799560546875,
        10.5999755859375,
        10.6199951171875,
        10.63995361328125,
        10.65997314453125,
        10.67999267578125,
        10.70001220703125,
        10.719970703125,
        10.739990234375,
        10.760009765625,
        10.77996826171875,
        10.79998779296875,
        10.82000732421875,
        10.8399658203125,
        10.8599853515625,
        10.8800048828125,
        10.89996337890625,
        10.91998291015625,
        10.94000244140625,
        10.9599609375,
        10.97998046875,
        11.0,
        11.01995849609375,
        11.03997802734375,
        11.05999755859375,
        11.0799560546875,
        11.0999755859375,
        11.1199951171875,
        11.13995361328125,
        11.15997314453125,
        11.17999267578125,
        11.20001220703125,
        11.219970703125,
        11.239990234375,
        11.260009765625,
        11.27996826171875,
        11.29998779296875,
        11.32000732421875,
        11.3399658203125,
        11.3599853515625,
        11.3800048828125,
        11.39996337890625,
        11.41998291015625,
        11.44000244140625,
        11.4599609375,
        11.47998046875,
        11.5,
        11.51995849609375,
        11.53997802734375,
        11.55999755859375,
        11.5799560546875,
        11.5999755859375,
        11.6199951171875,
        11.63995361328125,
        11.65997314453125,
        11.67999267578125,
        11.70001220703125,
        11.719970703125,
        11.739990234375,
        11.760009765625,
        11.77996826171875,
        11.79998779296875,
        11.82000732421875,
        11.8399658203125,
        11.8599853515625,
        11.8800048828125,
        11.89996337890625,
        11.91998291015625,
        11.94000244140625,
        11.9599609375,
        11.97998046875,
        12.0,
        12.01995849609375,
        12.03997802734375,
        12.05999755859375,
        12.0799560546875,
        12.0999755859375,
        12.1199951171875,
        12.13995361328125,
        12.15997314453125,
        12.17999267578125,
        12.20001220703125,
        12.219970703125,
        12.239990234375,
        12.260009765625,
        12.27996826171875,
        12.29998779296875,
        12.32000732421875,
        12.3399658203125,
        12.3599853515625,
        12.3800048828125,
        12.39996337890625,
        12.41998291015625,
        12.44000244140625,
        12.4599609375,
        12.47998046875,
        12.5,
        12.51995849609375,
        12.53997802734375,
        12.55999755859375,
        12.5799560546875,
        12.5999755859375,
        12.6199951171875,
        12.63995361328125,
        12.65997314453125,
        12.67999267578125,
        12.70001220703125,
        12.719970703125,
        12.739990234375,
        12.760009765625,
        12.77996826171875,
        12.79998779296875,
        12.82000732421875,
        12.8399658203125,
        12.8599853515625,
        12.8800048828125,
        12.89996337890625,
        12.91998291015625,
        12.94000244140625,
        12.9599609375,
        12.97998046875,
        13.0,
        13.01995849609375,
        13.03997802734375,
        13.05999755859375,
        13.0799560546875,
        13.0999755859375,
        13.1199951171875,
        13.13995361328125,
        13.15997314453125,
        13.17999267578125,
        13.20001220703125,
        13.219970703125,
        13.239990234375,
        13.260009765625,
        13.27996826171875,
        13.29998779296875,
        13.32000732421875,
        13.3399658203125,
        13.3599853515625,
        13.3800048828125,
        13.39996337890625,
        13.41998291015625,
        13.44000244140625,
        13.4599609375,
        13.47998046875,
        13.5,
        13.51995849609375,
        13.53997802734375,
        13.55999755859375,
        13.5799560546875,
        13.5999755859375,
        13.6199951171875,
        13.63995361328125,
        13.65997314453125,
        13.67999267578125,
        13.70001220703125,
        13.719970703125,
        13.739990234375,
        13.760009765625,
        13.77996826171875,
        13.79998779296875,
        13.82000732421875,
        13.8399658203125,
        13.8599853515625,
        13.8800048828125,
        13.89996337890625,
        13.91998291015625,
        13.94000244140625,
        13.9599609375,
        13.97998046875,
        14.0,
        14.01995849609375,
        14.03997802734375,
        14.05999755859375,
        14.0799560546875,
        14.0999755859375,
        14.1199951171875,
        14.13995361328125,
        14.15997314453125,
        14.17999267578125,
        14.20001220703125,
        14.219970703125,
        14.239990234375,
        14.260009765625,
        14.27996826171875,
        14.29998779296875,
        14.32000732421875,
        14.3399658203125,
        14.3599853515625,
        14.3800048828125,
        14.39996337890625,
        14.41998291015625,
        14.44000244140625,
        14.4599609375,
        14.47998046875,
        14.5,
        14.51995849609375,
        14.53997802734375,
        14.55999755859375,
        14.5799560546875,
        14.5999755859375,
        14.6199951171875,
        14.63995361328125,
        14.65997314453125,
        14.67999267578125,
        14.70001220703125,
        14.719970703125,
        14.739990234375,
        14.760009765625,
        14.77996826171875,
        14.79998779296875,
        14.82000732421875,
        14.8399658203125,
        14.8599853515625,
        14.8800048828125,
        14.89996337890625,
        14.91998291015625,
        14.94000244140625,
        14.9599609375,
        14.97998046875,
        15.0,
        15.01995849609375,
        15.03997802734375,
        15.05999755859375,
        15.0799560546875,
        15.0999755859375,
        15.1199951171875,
        15.13995361328125,
        15.15997314453125,
        15.17999267578125,
        15.20001220703125,
        15.219970703125,
        15.239990234375,
        15.260009765625,
        15.27996826171875,
        15.29998779296875,
        15.32000732421875,
        15.3399658203125,
        15.3599853515625,
        15.3800048828125,
        15.39996337890625,
        15.41998291015625,
        15.44000244140625,
        15.4599609375,
        15.47998046875,
        15.5,
        15.51995849609375,
        15.53997802734375,
        15.55999755859375,
        15.5799560546875,
        15.5999755859375,
        15.6199951171875,
        15.63995361328125,
        15.65997314453125,
        15.67999267578125,
        15.70001220703125,
        15.719970703125,
        15.739990234375,
        15.760009765625,
        15.77996826171875,
        15.79998779296875,
        15.82000732421875,
        15.8399658203125,
        15.8599853515625,
        15.8800048828125,
        15.89996337890625,
        15.91998291015625,
        15.94000244140625,
        15.9599609375,
        15.97998046875,
        16.0,
        16.01995849609375,
        16.03997802734375,
        16.05999755859375,
        16.0799560546875,
        16.0999755859375,
        16.1199951171875,
        16.13995361328125,
        16.15997314453125,
        16.17999267578125,
        16.20001220703125,
        16.219970703125,
        16.239990234375,
        16.260009765625,
        16.27996826171875,
        16.29998779296875,
        16.32000732421875,
        16.3399658203125,
        16.3599853515625,
        16.3800048828125,
        16.39996337890625,
        16.41998291015625,
        16.44000244140625,
        16.4599609375,
        16.47998046875,
        16.5,
        16.51995849609375,
        16.53997802734375,
        16.55999755859375,
        16.5799560546875,
        16.5999755859375,
        16.6199951171875,
        16.63995361328125,
        16.65997314453125,
        16.67999267578125,
        16.70001220703125,
        16.719970703125,
        16.739990234375,
        16.760009765625,
        16.77996826171875,
        16.79998779296875,
        16.82000732421875,
        16.8399658203125,
        16.8599853515625,
        16.8800048828125,
        16.89996337890625,
        16.91998291015625,
        16.94000244140625,
        16.9599609375,
        16.97998046875,
        17.0,
        17.01995849609375,
        17.03997802734375,
        17.05999755859375,
        17.0799560546875,
        17.0999755859375,
        17.1199951171875,
        17.13995361328125,
        17.15997314453125,
        17.17999267578125,
        17.20001220703125,
        17.219970703125,
        17.239990234375,
        17.260009765625,
        17.27996826171875,
        17.29998779296875,
        17.32000732421875,
        17.3399658203125,
        17.3599853515625,
        17.3800048828125,
        17.39996337890625,
        17.41998291015625,
        17.44000244140625,
        17.4599609375,
        17.47998046875,
        17.5,
        17.51995849609375,
        17.53997802734375,
        17.55999755859375,
        17.5799560546875,
        17.5999755859375,
        17.6199951171875,
        17.63995361328125,
        17.65997314453125,
        17.67999267578125,
        17.70001220703125,
        17.719970703125,
        17.739990234375,
        17.760009765625,
        17.77996826171875,
        17.79998779296875,
        17.82000732421875,
        17.8399658203125,
        17.8599853515625,
        17.8800048828125,
        17.89996337890625,
        17.91998291015625,
        17.94000244140625,
        17.9599609375,
        17.97998046875,
        18.0,
        18.01995849609375,
        18.03997802734375,
        18.05999755859375,
        18.0799560546875,
        18.0999755859375,
        18.1199951171875,
        18.13995361328125,
        18.15997314453125,
        18.17999267578125,
        18.20001220703125,
        18.219970703125,
        18.239990234375,
        18.260009765625,
        18.27996826171875,
        18.29998779296875,
        18.32000732421875,
        18.3399658203125,
        18.3599853515625,
        18.3800048828125,
        18.39996337890625,
        18.41998291015625,
        18.44000244140625,
        18.4599609375,
        18.47998046875,
        18.5,
        18.51995849609375,
        18.53997802734375,
        18.55999755859375,
        18.5799560546875,
        18.5999755859375,
        18.6199951171875,
        18.63995361328125,
        18.65997314453125,
        18.67999267578125,
        18.70001220703125,
        18.719970703125,
        18.739990234375,
        18.760009765625,
        18.77996826171875,
        18.79998779296875,
        18.82000732421875,
        18.8399658203125,
        18.8599853515625,
        18.8800048828125,
        18.89996337890625,
        18.91998291015625,
        18.94000244140625,
        18.9599609375,
        18.97998046875,
        19.0,
        19.01995849609375,
        19.03997802734375,
        19.05999755859375,
        19.0799560546875,
        19.0999755859375,
        19.1199951171875,
        19.13995361328125,
        19.15997314453125,
        19.17999267578125,
        19.20001220703125,
        19.219970703125,
        19.239990234375,
        19.260009765625,
        19.27996826171875,
        19.29998779296875,
        19.32000732421875,
        19.3399658203125,
        19.3599853515625,
        19.3800048828125,
        19.39996337890625,
        19.41998291015625,
        19.44000244140625,
        19.4599609375,
        19.47998046875,
        19.5,
        19.51995849609375,
        19.53997802734375,
        19.55999755859375,
        19.5799560546875,
        19.5999755859375,
        19.6199951171875,
        19.63995361328125,
        19.65997314453125,
        19.67999267578125,
        19.70001220703125,
        19.719970703125,
        19.739990234375,
        19.760009765625,
        19.77996826171875,
        19.79998779296875,
        19.82000732421875,
        19.8399658203125,
        19.8599853515625,
        19.8800048828125,
        19.89996337890625,
        19.91998291015625,
        19.94000244140625,
        19.9599609375,
        19.97998046875,
        20.0,
        20.01995849609375,
        20.03997802734375,
        20.05999755859375,
        20.0799560546875,
        20.0999755859375,
        20.1199951171875,
        20.13995361328125,
        20.15997314453125,
        20.17999267578125,
        20.20001220703125,
        20.219970703125,
        20.239990234375,
        20.260009765625,
        20.27996826171875,
        20.29998779296875,
        20.32000732421875,
        20.3399658203125,
        20.3599853515625,
        20.3800048828125,
        20.39996337890625,
        20.41998291015625,
        20.44000244140625,
        20.4599609375,
        20.47998046875,
        20.5,
        20.51995849609375,
        20.53997802734375,
        20.55999755859375,
        20.5799560546875,
        20.5999755859375,
        20.6199951171875,
        20.63995361328125,
        20.65997314453125,
        20.67999267578125,
        20.70001220703125,
        20.719970703125,
        20.739990234375,
        20.760009765625,
        20.77996826171875,
        20.79998779296875,
        20.82000732421875,
        20.8399658203125,
        20.8599853515625,
        20.8800048828125,
        20.89996337890625,
        20.91998291015625,
        20.94000244140625,
        20.9599609375,
        20.97998046875,
        21.0,
        21.01995849609375,
        21.03997802734375,
        21.05999755859375,
        21.0799560546875,
        21.0999755859375,
        21.1199951171875,
        21.13995361328125,
        21.15997314453125,
        21.17999267578125,
        21.20001220703125,
        21.219970703125,
        21.239990234375,
        21.260009765625,
        21.27996826171875,
        21.29998779296875,
        21.32000732421875,
        21.3399658203125,
        21.3599853515625,
        21.3800048828125,
        21.39996337890625,
        21.41998291015625,
        21.44000244140625,
        21.4599609375,
        21.47998046875,
        21.5,
        21.51995849609375,
        21.53997802734375,
        21.55999755859375,
        21.5799560546875,
        21.5999755859375,
        21.6199951171875,
        21.63995361328125,
        21.65997314453125,
        21.67999267578125,
        21.70001220703125,
        21.719970703125,
        21.739990234375,
        21.760009765625,
        21.77996826171875,
        21.79998779296875,
        21.82000732421875,
        21.8399658203125,
        21.8599853515625,
        21.8800048828125,
        21.89996337890625,
        21.91998291015625,
        21.94000244140625,
        21.9599609375,
        21.97998046875,
        22.0,
        22.01995849609375,
        22.03997802734375,
        22.05999755859375,
        22.0799560546875,
        22.0999755859375,
        22.1199951171875,
        22.13995361328125,
        22.15997314453125,
        22.17999267578125,
        22.20001220703125,
        22.219970703125,
        22.239990234375,
        22.260009765625,
        22.27996826171875,
        22.29998779296875,
        22.32000732421875,
        22.3399658203125,
        22.3599853515625,
        22.3800048828125,
        22.39996337890625,
        22.41998291015625,
        22.44000244140625,
        22.4599609375,
        22.47998046875,
        22.5,
        22.51995849609375,
        22.53997802734375,
        22.55999755859375,
        22.5799560546875,
        22.5999755859375,
        22.6199951171875,
        22.63995361328125,
        22.65997314453125,
        22.67999267578125,
        22.70001220703125,
        22.719970703125,
        22.739990234375,
        22.760009765625,
        22.77996826171875,
        22.79998779296875,
        22.82000732421875,
        22.8399658203125,
        22.8599853515625,
        22.8800048828125,
        22.89996337890625,
        22.91998291015625,
        22.94000244140625,
        22.9599609375,
        22.97998046875,
        23.0,
        23.01995849609375,
        23.03997802734375,
        23.05999755859375,
        23.0799560546875,
        23.0999755859375,
        23.1199951171875,
        23.13995361328125,
        23.15997314453125,
        23.17999267578125,
        23.20001220703125,
        23.219970703125,
        23.239990234375,
        23.260009765625,
        23.27996826171875,
        23.29998779296875,
        23.32000732421875,
        23.3399658203125,
        23.3599853515625,
        23.3800048828125,
        23.39996337890625,
        23.41998291015625,
        23.44000244140625,
        23.4599609375,
        23.47998046875,
        23.5,
        23.51995849609375,
        23.53997802734375,
        23.55999755859375,
        23.5799560546875,
        23.5999755859375,
        23.6199951171875,
        23.63995361328125,
        23.65997314453125,
        23.67999267578125,
        23.70001220703125,
        23.719970703125,
        23.739990234375,
        23.760009765625,
        23.77996826171875,
        23.79998779296875,
        23.82000732421875,
        23.8399658203125,
        23.8599853515625,
        23.8800048828125,
        23.89996337890625,
        23.91998291015625,
        23.94000244140625,
        23.9599609375,
        23.97998046875,
        24.0,
        24.01995849609375,
        24.03997802734375,
        24.05999755859375,
        24.0799560546875,
        24.0999755859375,
        24.1199951171875,
        24.13995361328125,
        24.15997314453125,
        24.17999267578125,
        24.20001220703125,
        24.219970703125,
        24.239990234375,
        24.260009765625,
        24.27996826171875,
        24.29998779296875,
        24.32000732421875,
        24.3399658203125,
        24.3599853515625,
        24.3800048828125,
        24.39996337890625,
        24.41998291015625,
        24.44000244140625,
        24.4599609375,
        24.47998046875,
        24.5,
        24.51995849609375,
        24.53997802734375,
        24.55999755859375,
        24.5799560546875,
        24.5999755859375,
        24.6199951171875,
        24.63995361328125,
        24.65997314453125,
        24.67999267578125,
        24.70001220703125,
        24.719970703125,
        24.739990234375,
        24.760009765625,
        24.77996826171875,
        24.79998779296875,
        24.82000732421875,
        24.8399658203125,
        24.8599853515625,
        24.8800048828125,
        24.89996337890625,
        24.91998291015625,
        24.94000244140625,
        24.9599609375,
        24.97998046875,
        25.0,
        25.01995849609375,
        25.03997802734375,
        25.05999755859375,
        25.0799560546875,
        25.0999755859375,
        25.1199951171875,
        25.13995361328125,
        25.15997314453125,
        25.17999267578125,
        25.20001220703125,
        25.219970703125,
        25.239990234375,
        25.260009765625,
        25.27996826171875,
        25.29998779296875,
        25.32000732421875,
        25.3399658203125,
        25.3599853515625,
        25.3800048828125,
        25.39996337890625,
        25.41998291015625,
        25.44000244140625,
        25.4599609375,
        25.47998046875,
        25.5,
        25.51995849609375,
        25.53997802734375,
        25.55999755859375,
        25.5799560546875,
        25.5999755859375,
        25.6199951171875,
        25.63995361328125,
        25.65997314453125,
        25.67999267578125,
        25.70001220703125,
        25.719970703125,
        25.739990234375,
        25.760009765625,
        25.77996826171875,
        25.79998779296875,
        25.82000732421875,
        25.8399658203125,
        25.8599853515625,
        25.8800048828125,
        25.89996337890625,
        25.91998291015625,
        25.94000244140625,
        25.9599609375,
        25.97998046875,
        26.0,
        26.01995849609375,
        26.03997802734375,
        26.05999755859375,
        26.0799560546875,
        26.0999755859375,
        26.1199951171875,
        26.13995361328125,
        26.15997314453125,
        26.17999267578125,
        26.20001220703125,
        26.219970703125,
        26.239990234375,
        26.260009765625,
        26.27996826171875,
        26.29998779296875,
        26.32000732421875,
        26.3399658203125,
        26.3599853515625,
        26.3800048828125,
        26.39996337890625,
        26.41998291015625,
        26.44000244140625,
        26.4599609375,
        26.47998046875,
        26.5,
        26.51995849609375,
        26.53997802734375,
        26.55999755859375,
        26.5799560546875,
        26.5999755859375,
        26.6199951171875,
        26.63995361328125,
        26.65997314453125,
        26.67999267578125,
        26.70001220703125,
        26.719970703125,
        26.739990234375,
        26.760009765625,
        26.77996826171875,
        26.79998779296875,
        26.82000732421875,
        26.8399658203125,
        26.8599853515625,
        26.8800048828125,
        26.89996337890625,
        26.91998291015625,
        26.94000244140625,
        26.9599609375,
        26.97998046875,
        27.0,
        27.01995849609375,
        27.03997802734375,
        27.05999755859375,
        27.0799560546875,
        27.0999755859375,
        27.1199951171875,
        27.13995361328125,
        27.15997314453125,
        27.17999267578125,
        27.20001220703125,
        27.219970703125,
        27.239990234375,
        27.260009765625,
        27.27996826171875,
        27.29998779296875,
        27.32000732421875,
        27.3399658203125,
        27.3599853515625,
        27.3800048828125,
        27.39996337890625,
        27.41998291015625,
        27.44000244140625,
        27.4599609375,
        27.47998046875,
        27.5,
        27.51995849609375,
        27.53997802734375,
        27.55999755859375,
        27.5799560546875,
        27.5999755859375,
        27.6199951171875,
        27.63995361328125,
        27.65997314453125,
        27.67999267578125,
        27.70001220703125,
        27.719970703125,
        27.739990234375,
        27.760009765625,
        27.77996826171875,
        27.79998779296875,
        27.82000732421875,
        27.8399658203125,
        27.8599853515625,
        27.8800048828125,
        27.89996337890625,
        27.91998291015625,
        27.94000244140625,
        27.9599609375,
        27.97998046875,
        28.0,
        28.01995849609375,
        28.03997802734375,
        28.05999755859375,
        28.0799560546875,
        28.0999755859375,
        28.1199951171875,
        28.13995361328125,
        28.15997314453125,
        28.17999267578125,
        28.20001220703125,
        28.219970703125,
        28.239990234375,
        28.260009765625,
        28.27996826171875,
        28.29998779296875,
        28.32000732421875,
        28.3399658203125,
        28.3599853515625,
        28.3800048828125,
        28.39996337890625,
        28.41998291015625,
        28.44000244140625,
        28.4599609375,
        28.47998046875,
        28.5,
        28.51995849609375,
        28.53997802734375,
        28.55999755859375,
        28.5799560546875,
        28.5999755859375,
        28.6199951171875,
        28.63995361328125,
        28.65997314453125,
        28.67999267578125,
        28.70001220703125,
        28.719970703125,
        28.739990234375,
        28.760009765625,
        28.77996826171875,
        28.79998779296875,
        28.82000732421875,
        28.8399658203125,
        28.8599853515625,
        28.8800048828125,
        28.89996337890625,
        28.91998291015625,
        28.94000244140625,
        28.9599609375,
        28.97998046875,
        29.0,
        29.01995849609375,
        29.03997802734375,
        29.05999755859375,
        29.0799560546875,
        29.0999755859375,
        29.1199951171875,
        29.13995361328125,
        29.15997314453125,
        29.17999267578125,
        29.20001220703125,
        29.219970703125,
        29.239990234375,
        29.260009765625,
        29.27996826171875,
        29.29998779296875,
        29.32000732421875,
        29.3399658203125,
        29.3599853515625,
        29.3800048828125,
        29.39996337890625,
        29.41998291015625,
        29.44000244140625,
        29.4599609375,
        29.47998046875,
        29.5,
        29.51995849609375,
        29.53997802734375,
        29.55999755859375,
        29.5799560546875,
        29.5999755859375,
        29.6199951171875,
        29.63995361328125,
        29.65997314453125,
        29.67999267578125,
        29.70001220703125,
        29.719970703125,
        29.739990234375,
        29.760009765625,
        29.77996826171875,
        29.79998779296875,
        29.82000732421875,
        29.8399658203125,
        29.8599853515625,
        29.8800048828125,
        29.89996337890625,
        29.91998291015625,
        29.94000244140625,
        29.9599609375,
        29.97998046875,
        30.0,
        30.01995849609375,
        30.03997802734375,
        30.05999755859375,
        30.0799560546875,
        30.0999755859375,
        30.1199951171875,
        30.13995361328125,
        30.15997314453125,
        30.17999267578125,
        30.20001220703125,
        30.219970703125,
        30.239990234375,
        30.260009765625,
        30.27996826171875,
        30.29998779296875,
        30.32000732421875,
        30.3399658203125,
        30.3599853515625,
        30.3800048828125,
        30.39996337890625,
        30.41998291015625,
        30.44000244140625,
        30.4599609375,
        30.47998046875,
        30.5,
        30.51995849609375,
        30.53997802734375,
        30.55999755859375,
        30.5799560546875,
        30.5999755859375,
        30.6199951171875,
        30.63995361328125,
        30.65997314453125,
        30.67999267578125,
        30.70001220703125,
        30.719970703125,
        30.739990234375,
        30.760009765625,
        30.77996826171875,
        30.79998779296875,
        30.82000732421875,
        30.8399658203125,
        30.8599853515625,
        30.8800048828125,
        30.89996337890625,
        30.91998291015625,
        30.94000244140625,
        30.9599609375,
        30.97998046875,
        31.0,
        31.01995849609375,
        31.03997802734375,
        31.05999755859375,
        31.0799560546875,
        31.0999755859375,
        31.1199951171875,
        31.13995361328125,
        31.15997314453125,
        31.17999267578125,
        31.20001220703125,
        31.219970703125,
        31.239990234375,
        31.260009765625,
        31.27996826171875,
        31.29998779296875,
        31.32000732421875,
        31.3399658203125,
        31.3599853515625,
        31.3800048828125,
        31.39996337890625,
        31.41998291015625,
        31.44000244140625,
        31.4599609375,
        31.47998046875,
        31.5,
        31.51995849609375,
        31.53997802734375,
        31.55999755859375,
        31.5799560546875,
        31.5999755859375,
        31.6199951171875,
        31.63995361328125,
        31.65997314453125,
        31.67999267578125,
        31.70001220703125,
        31.719970703125,
        31.739990234375,
        31.760009765625,
        31.77996826171875,
        31.79998779296875,
        31.82000732421875,
        31.8399658203125,
        31.8599853515625,
        31.8800048828125,
        31.89996337890625,
        31.91998291015625,
        31.94000244140625,
        31.9599609375,
        31.97998046875,
        32.0,
        32.01995849609375,
        32.03997802734375,
        32.05999755859375,
        32.0799560546875,
        32.0999755859375,
        32.1199951171875,
        32.13995361328125,
        32.15997314453125,
        32.17999267578125,
        32.20001220703125,
        32.219970703125,
        32.239990234375,
        32.260009765625,
        32.27996826171875,
        32.29998779296875,
        32.32000732421875,
        32.3399658203125,
        32.3599853515625,
        32.3800048828125,
        32.39996337890625,
        32.41998291015625,
        32.44000244140625,
        32.4599609375,
        32.47998046875,
        32.5,
        32.51995849609375,
        32.53997802734375,
        32.55999755859375,
        32.5799560546875,
        32.5999755859375,
        32.6199951171875,
        32.63995361328125,
        32.65997314453125,
        32.67999267578125,
        32.70001220703125,
        32.719970703125,
        32.739990234375,
        32.760009765625,
        32.77996826171875,
        32.79998779296875,
        32.82000732421875,
        32.8399658203125,
        32.8599853515625,
        32.8800048828125,
        32.89996337890625,
        32.91998291015625,
        32.94000244140625,
        32.9599609375,
        32.97998046875,
        33.0,
        33.01995849609375,
        33.03997802734375,
        33.05999755859375,
        33.0799560546875,
        33.0999755859375,
        33.1199951171875,
        33.13995361328125,
        33.15997314453125,
        33.17999267578125,
        33.20001220703125,
        33.219970703125,
        33.239990234375,
        33.260009765625,
        33.27996826171875,
        33.29998779296875,
        33.32000732421875,
        33.3399658203125,
        33.3599853515625,
        33.3800048828125,
        33.39996337890625,
        33.41998291015625,
        33.44000244140625,
        33.4599609375,
        33.47998046875,
        33.5,
        33.51995849609375,
        33.53997802734375,
        33.55999755859375,
        33.5799560546875,
        33.5999755859375,
        33.6199951171875,
        33.63995361328125,
        33.65997314453125,
        33.67999267578125,
        33.70001220703125,
        33.719970703125,
        33.739990234375,
        33.760009765625,
        33.77996826171875,
        33.79998779296875,
        33.82000732421875,
        33.8399658203125,
        33.8599853515625,
        33.8800048828125,
        33.89996337890625,
        33.91998291015625,
        33.94000244140625,
        33.9599609375,
        33.97998046875,
        34.0,
        34.01995849609375,
        34.03997802734375,
        34.05999755859375,
        34.0799560546875,
        34.0999755859375,
        34.1199951171875,
        34.13995361328125,
        34.15997314453125,
        34.17999267578125,
        34.20001220703125,
        34.219970703125,
        34.239990234375,
        34.260009765625,
        34.27996826171875,
        34.29998779296875,
        34.32000732421875,
        34.3399658203125,
        34.3599853515625,
        34.3800048828125,
        34.39996337890625,
        34.41998291015625,
        34.44000244140625,
        34.4599609375,
        34.47998046875,
        34.5,
        34.51995849609375,
        34.53997802734375,
        34.55999755859375,
        34.5799560546875,
        34.5999755859375,
        34.6199951171875,
        34.63995361328125,
        34.65997314453125,
        34.67999267578125,
        34.70001220703125,
        34.719970703125,
        34.739990234375,
        34.760009765625,
        34.77996826171875,
        34.79998779296875,
        34.82000732421875,
        34.8399658203125,
        34.8599853515625,
        34.8800048828125,
        34.89996337890625,
        34.91998291015625,
        34.94000244140625,
        34.9599609375,
        34.97998046875,
        35.0,
        35.01995849609375,
        35.03997802734375,
        35.05999755859375,
        35.0799560546875,
        35.0999755859375,
        35.1199951171875,
        35.13995361328125,
        35.15997314453125,
        35.17999267578125,
        35.20001220703125,
        35.219970703125,
        35.239990234375,
        35.260009765625,
        35.27996826171875,
        35.29998779296875,
        35.32000732421875,
        35.3399658203125,
        35.3599853515625,
        35.3800048828125,
        35.39996337890625,
        35.41998291015625,
        35.44000244140625,
        35.4599609375,
        35.47998046875,
        35.5,
        35.51995849609375,
        35.53997802734375,
        35.55999755859375,
        35.5799560546875,
        35.5999755859375,
        35.6199951171875,
        35.63995361328125,
        35.65997314453125,
        35.67999267578125,
        35.70001220703125,
        35.719970703125,
        35.739990234375,
        35.760009765625,
        35.77996826171875,
        35.79998779296875,
        35.82000732421875,
        35.8399658203125,
        35.8599853515625,
        35.8800048828125,
        35.89996337890625,
        35.91998291015625,
        35.94000244140625,
        35.9599609375,
        35.97998046875,
        36.0,
        36.01995849609375,
        36.03997802734375,
        36.05999755859375,
        36.0799560546875,
        36.0999755859375,
        36.1199951171875,
        36.13995361328125,
        36.15997314453125,
        36.17999267578125,
        36.20001220703125,
        36.219970703125,
        36.239990234375,
        36.260009765625,
        36.27996826171875,
        36.29998779296875,
        36.32000732421875,
        36.3399658203125,
        36.3599853515625,
        36.3800048828125,
        36.39996337890625,
        36.41998291015625,
        36.44000244140625,
        36.4599609375,
        36.47998046875,
        36.5,
        36.51995849609375,
        36.53997802734375,
        36.55999755859375,
        36.5799560546875,
        36.5999755859375,
        36.6199951171875,
        36.63995361328125,
        36.65997314453125,
        36.67999267578125,
        36.70001220703125,
        36.719970703125,
        36.739990234375,
        36.760009765625,
        36.77996826171875,
        36.79998779296875,
        36.82000732421875,
        36.8399658203125,
        36.8599853515625,
        36.8800048828125,
        36.89996337890625,
        36.91998291015625,
        36.94000244140625,
        36.9599609375,
        36.97998046875,
        37.0,
        37.01995849609375,
        37.03997802734375,
        37.05999755859375,
        37.0799560546875,
        37.0999755859375,
        37.1199951171875,
        37.13995361328125,
        37.15997314453125,
        37.17999267578125,
        37.20001220703125,
        37.219970703125,
        37.239990234375,
        37.260009765625,
        37.27996826171875,
        37.29998779296875,
        37.32000732421875,
        37.3399658203125,
        37.3599853515625,
        37.3800048828125,
        37.39996337890625,
        37.41998291015625,
        37.44000244140625,
        37.4599609375,
        37.47998046875,
        37.5,
        37.51995849609375,
        37.53997802734375,
        37.55999755859375,
        37.5799560546875,
        37.5999755859375,
        37.6199951171875,
        37.63995361328125,
        37.65997314453125,
        37.67999267578125,
        37.70001220703125,
        37.719970703125,
        37.739990234375,
        37.760009765625,
        37.77996826171875,
        37.79998779296875,
        37.82000732421875,
        37.8399658203125,
        37.8599853515625,
        37.8800048828125,
        37.89996337890625,
        37.91998291015625,
        37.94000244140625,
        37.9599609375,
        37.97998046875,
        38.0,
        38.01995849609375,
        38.03997802734375,
        38.05999755859375,
        38.0799560546875,
        38.0999755859375,
        38.1199951171875,
        38.13995361328125,
        38.15997314453125,
        38.17999267578125,
        38.20001220703125,
        38.219970703125,
        38.239990234375,
        38.260009765625,
        38.27996826171875,
        38.29998779296875,
        38.32000732421875,
        38.3399658203125,
        38.3599853515625,
        38.3800048828125,
        38.39996337890625,
        38.41998291015625,
        38.44000244140625,
        38.4599609375,
        38.47998046875,
        38.5,
        38.51995849609375,
        38.53997802734375,
        38.55999755859375,
        38.5799560546875,
        38.5999755859375,
        38.6199951171875,
        38.63995361328125,
        38.65997314453125,
        38.67999267578125,
        38.70001220703125,
        38.719970703125,
        38.739990234375,
        38.760009765625,
        38.77996826171875,
        38.79998779296875,
        38.82000732421875,
        38.8399658203125,
        38.8599853515625,
        38.8800048828125,
        38.89996337890625,
        38.91998291015625,
        38.94000244140625,
        38.9599609375,
        38.97998046875,
        39.0,
        39.01995849609375,
        39.03997802734375,
        39.05999755859375,
        39.0799560546875,
        39.0999755859375,
        39.1199951171875,
        39.13995361328125,
        39.15997314453125,
        39.17999267578125,
        39.20001220703125,
        39.219970703125,
        39.239990234375,
        39.260009765625,
        39.27996826171875,
        39.29998779296875,
        39.32000732421875,
        39.3399658203125,
        39.3599853515625,
        39.3800048828125,
        39.39996337890625,
        39.41998291015625,
        39.44000244140625,
        39.4599609375,
        39.47998046875,
        39.5,
        39.51995849609375,
        39.53997802734375,
        39.55999755859375,
        39.5799560546875,
        39.5999755859375,
        39.6199951171875,
        39.63995361328125,
        39.65997314453125,
        39.67999267578125,
        39.70001220703125,
        39.719970703125,
        39.739990234375,
        39.760009765625,
        39.77996826171875,
        39.79998779296875,
        39.82000732421875,
        39.8399658203125,
        39.8599853515625,
        39.8800048828125,
        39.89996337890625,
        39.91998291015625,
        39.94000244140625,
        39.9599609375,
        39.97998046875,
        40.0,
        40.01995849609375,
        40.03997802734375,
        40.05999755859375,
        40.0799560546875,
        40.0999755859375,
        40.1199951171875,
        40.13995361328125,
        40.15997314453125,
        40.17999267578125,
        40.20001220703125,
        40.219970703125,
        40.239990234375,
        40.260009765625,
        40.27996826171875,
        40.29998779296875,
        40.32000732421875,
        40.3399658203125,
        40.3599853515625,
        40.3800048828125,
        40.39996337890625,
        40.41998291015625,
        40.44000244140625,
        40.4599609375,
        40.47998046875,
        40.5,
        40.51995849609375,
        40.53997802734375,
        40.55999755859375,
        40.5799560546875,
        40.5999755859375,
        40.6199951171875,
        40.63995361328125,
        40.65997314453125,
        40.67999267578125,
        40.70001220703125,
        40.719970703125,
        40.739990234375,
        40.760009765625,
        40.77996826171875,
        40.79998779296875,
        40.82000732421875,
        40.8399658203125,
        40.8599853515625,
        40.8800048828125,
        40.89996337890625,
        40.91998291015625,
        40.94000244140625,
        40.9599609375,
        40.97998046875,
        41.0,
        41.01995849609375,
        41.03997802734375,
        41.05999755859375,
        41.0799560546875,
        41.0999755859375,
        41.1199951171875,
        41.13995361328125,
        41.15997314453125,
        41.17999267578125,
        41.20001220703125,
        41.219970703125,
        41.239990234375,
        41.260009765625,
        41.27996826171875,
        41.29998779296875,
        41.32000732421875,
        41.3399658203125,
        41.3599853515625,
        41.3800048828125,
        41.39996337890625,
        41.41998291015625,
        41.44000244140625,
        41.4599609375,
        41.47998046875,
        41.5,
        41.51995849609375,
        41.53997802734375,
        41.55999755859375,
        41.5799560546875,
        41.5999755859375,
        41.6199951171875,
        41.63995361328125,
        41.65997314453125,
        41.67999267578125,
        41.70001220703125,
        41.719970703125,
        41.739990234375,
        41.760009765625,
        41.77996826171875,
        41.79998779296875,
        41.82000732421875,
        41.8399658203125,
        41.8599853515625,
        41.8800048828125,
        41.89996337890625,
        41.91998291015625,
        41.94000244140625,
        41.9599609375,
        41.97998046875,
        42.0,
        42.01995849609375,
        42.03997802734375,
        42.05999755859375,
        42.0799560546875,
        42.0999755859375,
        42.1199951171875,
        42.13995361328125,
        42.15997314453125,
        42.17999267578125,
        42.20001220703125,
        42.219970703125,
        42.239990234375,
        42.260009765625,
        42.27996826171875,
        42.29998779296875,
        42.32000732421875,
        42.3399658203125,
        42.3599853515625,
        42.3800048828125,
        42.39996337890625,
        42.41998291015625,
        42.44000244140625,
        42.4599609375,
        42.47998046875,
        42.5,
        42.51995849609375,
        42.53997802734375,
        42.55999755859375,
        42.5799560546875,
        42.5999755859375,
        42.6199951171875,
        42.63995361328125,
        42.65997314453125,
        42.67999267578125,
        42.70001220703125,
        42.719970703125,
        42.739990234375,
        42.760009765625,
        42.77996826171875,
        42.79998779296875,
        42.82000732421875,
        42.8399658203125,
        42.8599853515625,
        42.8800048828125,
        42.89996337890625,
        42.91998291015625,
        42.94000244140625,
        42.9599609375,
        42.97998046875,
        43.0,
        43.01995849609375,
        43.03997802734375,
        43.05999755859375,
        43.0799560546875,
        43.0999755859375,
        43.1199951171875,
        43.13995361328125,
        43.15997314453125,
        43.17999267578125,
        43.20001220703125,
        43.219970703125,
        43.239990234375,
        43.260009765625,
        43.27996826171875,
        43.29998779296875,
        43.32000732421875,
        43.3399658203125,
        43.3599853515625,
        43.3800048828125,
        43.39996337890625,
        43.41998291015625,
        43.44000244140625,
        43.4599609375,
        43.47998046875,
        43.5,
        43.51995849609375,
        43.53997802734375,
        43.55999755859375,
        43.5799560546875,
        43.5999755859375,
        43.6199951171875,
        43.63995361328125,
        43.65997314453125,
        43.67999267578125,
        43.70001220703125,
        43.719970703125,
        43.739990234375,
        43.760009765625,
        43.77996826171875,
        43.79998779296875,
        43.82000732421875,
        43.8399658203125,
        43.8599853515625,
        43.8800048828125,
        43.89996337890625,
        43.91998291015625,
        43.94000244140625,
        43.9599609375,
        43.97998046875,
        44.0,
        44.01995849609375,
        44.03997802734375,
        44.05999755859375,
        44.0799560546875,
        44.0999755859375,
        44.1199951171875,
        44.13995361328125,
        44.15997314453125,
        44.17999267578125,
        44.20001220703125,
        44.219970703125,
        44.239990234375,
        44.260009765625,
        44.27996826171875,
        44.29998779296875,
        44.32000732421875,
        44.3399658203125,
        44.3599853515625,
        44.3800048828125,
        44.39996337890625,
        44.41998291015625,
        44.44000244140625,
        44.4599609375,
        44.47998046875,
        44.5,
        44.51995849609375,
        44.53997802734375,
        44.55999755859375,
        44.5799560546875,
        44.5999755859375,
        44.6199951171875,
        44.63995361328125,
        44.65997314453125,
        44.67999267578125,
        44.70001220703125,
        44.719970703125,
        44.739990234375,
        44.760009765625,
        44.77996826171875,
        44.79998779296875,
        44.82000732421875,
        44.8399658203125,
        44.8599853515625,
        44.8800048828125,
        44.89996337890625,
        44.91998291015625,
        44.94000244140625,
        44.9599609375,
        44.97998046875,
        45.0,
        45.01995849609375,
        45.03997802734375,
        45.05999755859375,
        45.0799560546875,
        45.0999755859375,
        45.1199951171875,
        45.13995361328125,
        45.15997314453125,
        45.17999267578125,
        45.20001220703125,
        45.219970703125,
        45.239990234375,
        45.260009765625,
        45.27996826171875,
        45.29998779296875,
        45.32000732421875,
        45.3399658203125,
        45.3599853515625,
        45.3800048828125,
        45.39996337890625,
        45.41998291015625,
        45.44000244140625,
        45.4599609375,
        45.47998046875,
        45.5,
        45.51995849609375,
        45.53997802734375,
        45.55999755859375,
        45.5799560546875,
        45.5999755859375,
        45.6199951171875,
        45.63995361328125,
        45.65997314453125,
        45.67999267578125,
        45.70001220703125,
        45.719970703125,
        45.739990234375,
        45.760009765625,
        45.77996826171875,
        45.79998779296875,
        45.82000732421875,
        45.8399658203125,
        45.8599853515625,
        45.8800048828125,
        45.89996337890625,
        45.91998291015625,
        45.94000244140625,
        45.9599609375,
        45.97998046875,
        46.0,
        46.01995849609375,
        46.03997802734375,
        46.05999755859375,
        46.0799560546875,
        46.0999755859375,
        46.1199951171875,
        46.13995361328125,
        46.15997314453125,
        46.17999267578125,
        46.20001220703125,
        46.219970703125,
        46.239990234375,
        46.260009765625,
        46.27996826171875,
        46.29998779296875,
        46.32000732421875,
        46.3399658203125,
        46.3599853515625,
        46.3800048828125,
        46.39996337890625,
        46.41998291015625,
        46.44000244140625,
        46.4599609375,
        46.47998046875,
        46.5,
        46.51995849609375,
        46.53997802734375,
        46.55999755859375,
        46.5799560546875,
        46.5999755859375,
        46.6199951171875,
        46.63995361328125,
        46.65997314453125,
        46.67999267578125,
        46.70001220703125,
        46.719970703125,
        46.739990234375,
        46.760009765625,
        46.77996826171875,
        46.79998779296875,
        46.82000732421875,
        46.8399658203125,
        46.8599853515625,
        46.8800048828125,
        46.89996337890625,
        46.91998291015625,
        46.94000244140625,
        46.9599609375,
        46.97998046875,
        47.0,
        47.01995849609375,
        47.03997802734375,
        47.05999755859375,
        47.0799560546875,
        47.0999755859375,
        47.1199951171875,
        47.13995361328125,
        47.15997314453125,
        47.17999267578125,
        47.20001220703125,
        47.219970703125,
        47.239990234375,
        47.260009765625,
        47.27996826171875,
        47.29998779296875,
        47.32000732421875,
        47.3399658203125,
        47.3599853515625,
        47.3800048828125,
        47.39996337890625,
        47.41998291015625,
        47.44000244140625,
        47.4599609375,
        47.47998046875,
        47.5,
        47.51995849609375,
        47.53997802734375,
        47.55999755859375,
        47.5799560546875,
        47.5999755859375,
        47.6199951171875,
        47.63995361328125,
        47.65997314453125,
        47.67999267578125,
        47.70001220703125,
        47.719970703125,
        47.739990234375,
        47.760009765625,
        47.77996826171875,
        47.79998779296875,
        47.82000732421875,
        47.8399658203125,
        47.8599853515625,
        47.8800048828125,
        47.89996337890625,
        47.91998291015625,
        47.94000244140625,
        47.9599609375,
        47.97998046875,
        48.0,
        48.01995849609375,
        48.03997802734375,
        48.05999755859375,
        48.0799560546875,
        48.0999755859375,
        48.1199951171875,
        48.13995361328125,
        48.15997314453125,
        48.17999267578125,
        48.20001220703125,
        48.219970703125,
        48.239990234375,
        48.260009765625,
        48.27996826171875,
        48.29998779296875,
        48.32000732421875,
        48.3399658203125,
        48.3599853515625,
        48.3800048828125,
        48.39996337890625,
        48.41998291015625,
        48.44000244140625,
        48.4599609375,
        48.47998046875,
        48.5,
        48.51995849609375,
        48.53997802734375,
        48.55999755859375,
        48.5799560546875,
        48.5999755859375,
        48.6199951171875,
        48.63995361328125,
        48.65997314453125,
        48.67999267578125,
        48.70001220703125,
        48.719970703125,
        48.739990234375,
        48.760009765625,
        48.77996826171875,
        48.79998779296875,
        48.82000732421875,
        48.8399658203125,
        48.8599853515625,
        48.8800048828125,
        48.89996337890625,
        48.91998291015625,
        48.94000244140625,
        48.9599609375,
        48.97998046875,
        49.0,
        49.01995849609375,
        49.03997802734375,
        49.05999755859375,
        49.0799560546875,
        49.0999755859375,
        49.1199951171875,
        49.13995361328125,
        49.15997314453125,
        49.17999267578125,
        49.20001220703125,
        49.219970703125,
        49.239990234375,
        49.260009765625,
        49.27996826171875,
        49.29998779296875,
        49.32000732421875,
        49.3399658203125,
        49.3599853515625,
        49.3800048828125,
        49.39996337890625,
        49.41998291015625,
        49.44000244140625,
        49.4599609375,
        49.47998046875,
        49.5,
        49.51995849609375,
        49.53997802734375,
        49.55999755859375,
        49.5799560546875,
        49.5999755859375,
        49.6199951171875,
        49.63995361328125,
        49.65997314453125,
        49.67999267578125,
        49.70001220703125,
        49.719970703125,
        49.739990234375,
        49.760009765625,
        49.77996826171875,
        49.79998779296875,
        49.82000732421875,
        49.8399658203125,
        49.8599853515625,
        49.8800048828125,
        49.89996337890625,
        49.91998291015625,
        49.94000244140625,
        49.9599609375,
        49.97998046875,
        50.0,
        50.01995849609375,
        50.03997802734375,
        50.05999755859375,
        50.0799560546875,
        50.0999755859375,
        50.1199951171875,
        50.13995361328125,
        50.15997314453125,
        50.17999267578125,
        50.199951171875,
        50.219970703125,
        50.239990234375,
        50.260009765625,
        50.27996826171875,
        50.29998779296875,
        50.32000732421875,
        50.3399658203125,
        50.3599853515625,
        50.3800048828125,
        50.39996337890625,
        50.41998291015625,
        50.44000244140625,
        50.4599609375,
        50.47998046875,
        50.5,
        50.51995849609375,
        50.53997802734375,
        50.55999755859375,
        50.5799560546875,
        50.5999755859375,
        50.6199951171875,
        50.63995361328125,
        50.65997314453125,
        50.67999267578125,
        50.699951171875,
        50.719970703125,
        50.739990234375,
        50.760009765625,
        50.77996826171875,
        50.79998779296875,
        50.82000732421875,
        50.8399658203125,
        50.8599853515625,
        50.8800048828125,
        50.89996337890625,
        50.91998291015625,
        50.94000244140625,
        50.9599609375,
        50.97998046875,
        51.0,
        51.01995849609375,
        51.03997802734375,
        51.05999755859375,
        51.0799560546875,
        51.0999755859375,
        51.1199951171875,
        51.13995361328125,
        51.15997314453125,
        51.17999267578125,
        51.199951171875,
        51.219970703125,
        51.239990234375,
        51.260009765625,
        51.27996826171875,
        51.29998779296875,
        51.32000732421875,
        51.3399658203125,
        51.3599853515625,
        51.3800048828125,
        51.39996337890625,
        51.41998291015625,
        51.44000244140625,
        51.4599609375,
        51.47998046875,
        51.5,
        51.51995849609375,
        51.53997802734375,
        51.55999755859375,
        51.5799560546875,
        51.5999755859375,
        51.6199951171875,
        51.63995361328125,
        51.65997314453125,
        51.67999267578125,
        51.699951171875,
        51.719970703125,
        51.739990234375,
        51.760009765625,
        51.77996826171875,
        51.79998779296875,
        51.82000732421875,
        51.8399658203125,
        51.8599853515625,
        51.8800048828125,
        51.89996337890625,
        51.91998291015625,
        51.94000244140625,
        51.9599609375,
        51.97998046875,
        52.0,
        52.01995849609375,
        52.03997802734375,
        52.05999755859375,
        52.0799560546875,
        52.0999755859375,
        52.1199951171875,
        52.13995361328125,
        52.15997314453125,
        52.17999267578125,
        52.199951171875,
        52.219970703125,
        52.239990234375,
        52.260009765625,
        52.27996826171875,
        52.29998779296875,
        52.32000732421875,
        52.3399658203125,
        52.3599853515625,
        52.3800048828125,
        52.39996337890625,
        52.41998291015625,
        52.44000244140625,
        52.4599609375,
        52.47998046875,
        52.5,
        52.51995849609375,
        52.53997802734375,
        52.55999755859375,
        52.5799560546875,
        52.5999755859375,
        52.6199951171875,
        52.63995361328125,
        52.65997314453125,
        52.67999267578125,
        52.699951171875,
        52.719970703125,
        52.739990234375,
        52.760009765625,
        52.77996826171875,
        52.79998779296875,
        52.82000732421875,
        52.8399658203125,
        52.8599853515625,
        52.8800048828125,
        52.89996337890625,
        52.91998291015625,
        52.94000244140625,
        52.9599609375,
        52.97998046875,
        53.0,
        53.01995849609375,
        53.03997802734375,
        53.05999755859375,
        53.0799560546875,
        53.0999755859375,
        53.1199951171875,
        53.13995361328125,
        53.15997314453125,
        53.17999267578125,
        53.199951171875,
        53.219970703125,
        53.239990234375,
        53.260009765625,
        53.27996826171875,
        53.29998779296875,
        53.32000732421875,
        53.3399658203125,
        53.3599853515625,
        53.3800048828125,
        53.39996337890625,
        53.41998291015625,
        53.44000244140625,
        53.4599609375,
        53.47998046875,
        53.5,
        53.51995849609375,
        53.53997802734375,
        53.55999755859375,
        53.5799560546875,
        53.5999755859375,
        53.6199951171875,
        53.63995361328125,
        53.65997314453125,
        53.67999267578125,
        53.699951171875,
        53.719970703125,
        53.739990234375,
        53.760009765625,
        53.77996826171875,
        53.79998779296875,
        53.82000732421875,
        53.8399658203125,
        53.8599853515625,
        53.8800048828125,
        53.89996337890625,
        53.91998291015625,
        53.94000244140625,
        53.9599609375,
        53.97998046875,
        54.0,
        54.01995849609375,
        54.03997802734375,
        54.05999755859375,
        54.0799560546875,
        54.0999755859375,
        54.1199951171875,
        54.13995361328125,
        54.15997314453125,
        54.17999267578125,
        54.199951171875,
        54.219970703125,
        54.239990234375,
        54.260009765625,
        54.27996826171875,
        54.29998779296875,
        54.32000732421875,
        54.3399658203125,
        54.3599853515625,
        54.3800048828125,
        54.39996337890625,
        54.41998291015625,
        54.44000244140625,
        54.4599609375,
        54.47998046875,
        54.5,
        54.51995849609375,
        54.53997802734375,
        54.55999755859375,
        54.5799560546875,
        54.5999755859375,
        54.6199951171875,
        54.63995361328125,
        54.65997314453125,
        54.67999267578125,
        54.699951171875,
        54.719970703125,
        54.739990234375,
        54.760009765625,
        54.77996826171875,
        54.79998779296875,
        54.82000732421875,
        54.8399658203125,
        54.8599853515625,
        54.8800048828125,
        54.89996337890625,
        54.91998291015625,
        54.94000244140625,
        54.9599609375,
        54.97998046875,
        55.0,
        55.01995849609375,
        55.03997802734375,
        55.05999755859375,
        55.0799560546875,
        55.0999755859375,
        55.1199951171875,
        55.13995361328125,
        55.15997314453125,
        55.17999267578125,
        55.199951171875,
        55.219970703125,
        55.239990234375,
        55.260009765625,
        55.27996826171875,
        55.29998779296875,
        55.32000732421875,
        55.3399658203125,
        55.3599853515625,
        55.3800048828125,
        55.39996337890625,
        55.41998291015625,
        55.44000244140625,
        55.4599609375,
        55.47998046875,
        55.5,
        55.51995849609375,
        55.53997802734375,
        55.55999755859375,
        55.5799560546875,
        55.5999755859375,
        55.6199951171875,
        55.63995361328125,
        55.65997314453125,
        55.67999267578125,
        55.699951171875,
        55.719970703125,
        55.739990234375,
        55.760009765625,
        55.77996826171875,
        55.79998779296875,
        55.82000732421875,
        55.8399658203125,
        55.8599853515625,
        55.8800048828125,
        55.89996337890625,
        55.91998291015625,
        55.94000244140625,
        55.9599609375,
        55.97998046875,
        56.0,
        56.01995849609375,
        56.03997802734375,
        56.05999755859375,
        56.0799560546875,
        56.0999755859375,
        56.1199951171875,
        56.13995361328125,
        56.15997314453125,
        56.17999267578125,
        56.199951171875,
        56.219970703125,
        56.239990234375,
        56.260009765625,
        56.27996826171875,
        56.29998779296875,
        56.32000732421875,
        56.3399658203125,
        56.3599853515625,
        56.3800048828125,
        56.39996337890625,
        56.41998291015625,
        56.44000244140625,
        56.4599609375,
        56.47998046875,
        56.5,
        56.51995849609375,
        56.53997802734375,
        56.55999755859375,
        56.5799560546875,
        56.5999755859375,
        56.6199951171875,
        56.63995361328125,
        56.65997314453125,
        56.67999267578125,
        56.699951171875,
        56.719970703125,
        56.739990234375,
        56.760009765625,
        56.77996826171875,
        56.79998779296875,
        56.82000732421875,
        56.8399658203125,
        56.8599853515625,
        56.8800048828125,
        56.89996337890625,
        56.91998291015625,
        56.94000244140625,
        56.9599609375,
        56.97998046875,
        57.0,
        57.01995849609375,
        57.03997802734375,
        57.05999755859375,
        57.0799560546875,
        57.0999755859375,
        57.1199951171875,
        57.13995361328125,
        57.15997314453125,
        57.17999267578125,
        57.199951171875,
        57.219970703125,
        57.239990234375,
        57.260009765625,
        57.27996826171875,
        57.29998779296875,
        57.32000732421875,
        57.3399658203125,
        57.3599853515625,
        57.3800048828125,
        57.39996337890625,
        57.41998291015625,
        57.44000244140625,
        57.4599609375,
        57.47998046875,
        57.5,
        57.51995849609375,
        57.53997802734375,
        57.55999755859375,
        57.5799560546875,
        57.5999755859375,
        57.6199951171875,
        57.63995361328125,
        57.65997314453125,
        57.67999267578125,
        57.699951171875,
        57.719970703125,
        57.739990234375,
        57.760009765625,
        57.77996826171875,
        57.79998779296875,
        57.82000732421875,
        57.8399658203125,
        57.8599853515625,
        57.8800048828125,
        57.89996337890625,
        57.91998291015625,
        57.94000244140625,
        57.9599609375,
        57.97998046875,
        58.0,
        58.01995849609375,
        58.03997802734375,
        58.05999755859375,
        58.0799560546875,
        58.0999755859375,
        58.1199951171875,
        58.13995361328125,
        58.15997314453125,
        58.17999267578125,
        58.199951171875,
        58.219970703125,
        58.239990234375,
        58.260009765625,
        58.27996826171875,
        58.29998779296875,
        58.32000732421875,
        58.3399658203125,
        58.3599853515625,
        58.3800048828125,
        58.39996337890625,
        58.41998291015625,
        58.44000244140625,
        58.4599609375,
        58.47998046875,
        58.5,
        58.51995849609375,
        58.53997802734375,
        58.55999755859375,
        58.5799560546875,
        58.5999755859375,
        58.6199951171875,
        58.63995361328125,
        58.65997314453125,
        58.67999267578125,
        58.699951171875,
        58.719970703125,
        58.739990234375,
        58.760009765625,
        58.77996826171875,
        58.79998779296875,
        58.82000732421875,
        58.8399658203125,
        58.8599853515625,
        58.8800048828125,
        58.89996337890625,
        58.91998291015625,
        58.94000244140625,
        58.9599609375,
        58.97998046875,
        59.0,
        59.01995849609375,
        59.03997802734375,
        59.05999755859375,
        59.0799560546875,
        59.0999755859375,
        59.1199951171875,
        59.13995361328125,
        59.15997314453125,
        59.17999267578125,
        59.199951171875,
        59.219970703125,
        59.239990234375,
        59.260009765625,
        59.27996826171875,
        59.29998779296875,
        59.32000732421875,
        59.3399658203125,
        59.3599853515625,
        59.3800048828125,
        59.39996337890625,
        59.41998291015625,
        59.44000244140625,
        59.4599609375,
        59.47998046875,
        59.5,
        59.51995849609375,
        59.53997802734375,
        59.55999755859375,
        59.5799560546875,
        59.5999755859375,
        59.6199951171875,
        59.63995361328125,
        59.65997314453125,
        59.67999267578125,
        59.699951171875,
        59.719970703125,
        59.739990234375,
        59.760009765625,
        59.77996826171875,
        59.79998779296875,
        59.82000732421875,
        59.8399658203125,
        59.8599853515625,
        59.8800048828125,
        59.89996337890625,
        59.91998291015625,
        59.94000244140625,
        59.9599609375,
        59.97998046875
    ],
    "rightHandPositions": [
        "(0.351038, 1.234745, 0.047877)",
        "(0.350831, 1.234623, 0.047970)",
        "(0.350750, 1.234538, 0.047977)",
        "(0.350741, 1.234517, 0.047961)",
        "(0.350814, 1.234504, 0.047880)",
        "(0.350884, 1.234546, 0.047857)",
        "(0.350943, 1.234553, 0.047794)",
        "(0.351023, 1.234584, 0.047738)",
        "(0.351020, 1.234575, 0.047731)",
        "(0.351007, 1.234578, 0.047777)",
        "(0.350957, 1.234594, 0.047850)",
        "(0.350898, 1.234535, 0.047872)",
        "(0.350791, 1.234465, 0.047950)",
        "(0.350723, 1.234444, 0.047998)",
        "(0.350678, 1.234464, 0.048059)",
        "(0.350727, 1.234588, 0.048102)",
        "(0.350847, 1.234788, 0.048064)",
        "(0.350921, 1.234982, 0.048064)",
        "(0.350931, 1.235113, 0.048079)",
        "(0.350927, 1.235287, 0.048080)",
        "(0.350869, 1.235437, 0.048195)",
        "(0.350807, 1.235641, 0.048415)",
        "(0.350704, 1.235791, 0.048511)",
        "(0.350650, 1.235850, 0.048496)",
        "(0.350619, 1.236350, 0.048649)",
        "(0.350447, 1.237202, 0.049103)",
        "(0.350068, 1.238448, 0.049658)",
        "(0.349567, 1.240058, 0.049875)",
        "(0.349232, 1.241004, 0.049978)",
        "(0.348401, 1.243295, 0.050478)",
        "(0.347306, 1.246197, 0.051421)",
        "(0.345946, 1.249557, 0.052500)",
        "(0.344519, 1.253229, 0.053615)",
        "(0.343787, 1.255139, 0.054211)",
        "(0.342436, 1.259053, 0.055355)",
        "(0.341241, 1.263011, 0.056421)",
        "(0.340116, 1.267008, 0.057552)",
        "(0.338949, 1.270949, 0.058834)",
        "(0.338413, 1.272866, 0.059507)",
        "(0.337343, 1.276485, 0.060839)",
        "(0.336376, 1.279765, 0.062116)",
        "(0.335461, 1.282724, 0.063246)",
        "(0.334595, 1.285240, 0.064130)",
        "(0.334135, 1.286356, 0.064500)",
        "(0.333222, 1.288699, 0.065447)",
        "(0.332440, 1.290884, 0.066440)",
        "(0.331696, 1.292627, 0.067303)",
        "(0.330898, 1.293666, 0.067838)",
        "(0.330508, 1.293846, 0.067909)",
        "(0.329674, 1.294061, 0.068021)",
        "(0.329029, 1.294500, 0.068280)",
        "(0.328624, 1.295171, 0.068621)",
        "(0.328311, 1.295732, 0.068751)",
        "(0.328131, 1.295827, 0.068707)",
        "(0.327672, 1.295796, 0.068454)",
        "(0.327330, 1.295535, 0.068090)",
        "(0.326991, 1.295127, 0.067688)",
        "(0.326662, 1.294693, 0.067456)",
        "(0.326471, 1.294432, 0.067355)",
        "(0.326307, 1.293997, 0.067229)",
        "(0.326163, 1.293373, 0.067276)",
        "(0.325910, 1.292114, 0.067231)",
        "(0.325634, 1.290427, 0.067073)",
        "(0.325592, 1.289572, 0.066983)",
        "(0.325579, 1.287762, 0.066830)",
        "(0.325513, 1.285628, 0.066831)",
        "(0.325424, 1.283133, 0.067120)",
        "(0.324904, 1.279978, 0.067252)",
        "(0.324819, 1.278639, 0.067204)",
        "(0.325096, 1.276785, 0.067245)",
        "(0.325311, 1.275519, 0.067501)",
        "(0.325508, 1.274702, 0.067708)",
        "(0.325653, 1.273980, 0.067741)",
        "(0.325683, 1.273699, 0.067670)",
        "(0.325616, 1.273456, 0.067619)",
        "(0.325455, 1.273715, 0.067633)",
        "(0.325428, 1.274560, 0.067749)",
        "(0.325315, 1.275547, 0.067949)",
        "(0.325188, 1.275932, 0.068014)",
        "(0.324882, 1.276541, 0.067999)",
        "(0.324611, 1.277202, 0.067865)",
        "(0.324322, 1.278122, 0.067488)",
        "(0.324232, 1.279510, 0.066882)",
        "(0.324252, 1.280342, 0.066479)",
        "(0.324239, 1.281981, 0.065602)",
        "(0.324319, 1.284064, 0.064813)",
        "(0.324298, 1.286438, 0.064234)",
        "(0.324146, 1.288909, 0.063846)",
        "(0.324052, 1.290176, 0.063682)",
        "(0.323797, 1.292600, 0.063304)",
        "(0.323595, 1.295033, 0.062898)",
        "(0.323358, 1.297475, 0.062571)",
        "(0.322961, 1.299694, 0.062313)",
        "(0.322767, 1.300743, 0.062166)",
        "(0.322293, 1.302629, 0.061934)",
        "(0.321871, 1.304497, 0.061807)",
        "(0.321487, 1.306347, 0.061773)",
        "(0.321286, 1.308295, 0.061828)",
        "(0.321180, 1.309216, 0.061871)",
        "(0.320868, 1.310888, 0.061965)",
        "(0.320536, 1.312531, 0.062090)",
        "(0.320202, 1.314370, 0.062350)",
        "(0.319832, 1.316265, 0.062697)",
        "(0.319620, 1.317183, 0.062854)",
        "(0.319181, 1.319002, 0.063222)",
        "(0.318740, 1.320815, 0.063572)",
        "(0.318350, 1.322624, 0.063866)",
        "(0.317965, 1.324448, 0.064165)",
        "(0.317803, 1.325459, 0.064344)",
        "(0.317566, 1.327600, 0.064697)",
        "(0.317286, 1.329732, 0.065035)",
        "(0.317062, 1.332014, 0.065364)",
        "(0.316855, 1.334419, 0.065654)",
        "(0.316673, 1.335562, 0.065775)",
        "(0.316328, 1.338017, 0.066099)",
        "(0.315950, 1.340976, 0.066841)",
        "(0.315503, 1.344286, 0.067831)",
        "(0.314909, 1.347577, 0.068821)",
        "(0.314594, 1.349138, 0.069305)",
        "(0.314113, 1.352345, 0.070318)",
        "(0.313617, 1.355860, 0.071772)",
        "(0.312974, 1.359508, 0.073656)",
        "(0.312393, 1.363109, 0.075605)",
        "(0.312097, 1.364809, 0.076645)",
        "(0.311505, 1.368146, 0.078815)",
        "(0.311036, 1.371575, 0.081384)",
        "(0.310592, 1.374779, 0.083958)",
        "(0.310095, 1.377520, 0.086551)",
        "(0.309845, 1.378747, 0.087900)",
        "(0.309298, 1.381170, 0.090900)",
        "(0.308609, 1.383447, 0.094279)",
        "(0.307895, 1.385464, 0.097789)",
        "(0.307146, 1.387169, 0.101508)",
        "(0.306905, 1.387991, 0.103393)",
        "(0.306443, 1.389482, 0.107363)",
        "(0.306008, 1.390556, 0.111440)",
        "(0.305662, 1.391371, 0.115536)",
        "(0.305449, 1.392006, 0.119659)",
        "(0.305448, 1.392205, 0.121727)",
        "(0.305361, 1.392276, 0.126062)",
        "(0.305033, 1.391936, 0.130762)",
        "(0.304491, 1.391186, 0.135647)",
        "(0.304115, 1.390105, 0.140494)",
        "(0.304069, 1.389502, 0.142902)",
        "(0.303995, 1.387890, 0.147612)",
        "(0.303790, 1.385743, 0.152215)",
        "(0.303656, 1.383284, 0.156608)",
        "(0.303793, 1.380687, 0.160608)",
        "(0.303936, 1.379258, 0.162525)",
        "(0.304340, 1.376033, 0.166215)",
        "(0.304664, 1.371941, 0.169530)",
        "(0.304545, 1.367119, 0.172556)",
        "(0.304622, 1.362142, 0.175104)",
        "(0.304787, 1.359628, 0.176174)",
        "(0.305466, 1.354388, 0.177799)",
        "(0.306194, 1.348440, 0.178790)",
        "(0.306722, 1.341635, 0.178980)",
        "(0.307242, 1.334292, 0.178528)",
        "(0.307586, 1.330477, 0.178043)",
        "(0.308451, 1.322994, 0.176808)",
        "(0.309421, 1.315388, 0.175171)",
        "(0.310044, 1.307000, 0.173137)",
        "(0.310595, 1.298528, 0.170564)",
        "(0.310937, 1.294487, 0.169026)",
        "(0.311792, 1.286699, 0.165538)",
        "(0.312869, 1.279478, 0.161607)",
        "(0.313641, 1.272670, 0.157495)",
        "(0.314515, 1.266860, 0.153087)",
        "(0.314960, 1.264387, 0.150742)",
        "(0.315648, 1.259763, 0.146055)",
        "(0.315985, 1.255656, 0.141379)",
        "(0.315967, 1.251712, 0.136367)",
        "(0.316036, 1.248451, 0.130967)",
        "(0.316003, 1.247204, 0.128446)",
        "(0.315825, 1.245288, 0.123640)",
        "(0.315610, 1.243927, 0.118722)",
        "(0.315363, 1.242886, 0.113566)",
        "(0.314976, 1.242382, 0.108547)",
        "(0.314636, 1.242366, 0.106219)",
        "(0.314097, 1.242735, 0.101655)",
        "(0.313481, 1.243374, 0.097209)",
        "(0.312739, 1.244485, 0.092908)",
        "(0.311946, 1.246094, 0.088930)",
        "(0.311562, 1.247122, 0.086994)",
        "(0.310638, 1.249386, 0.083042)",
        "(0.309407, 1.251960, 0.079103)",
        "(0.308144, 1.254823, 0.075169)",
        "(0.306825, 1.257760, 0.071386)",
        "(0.306098, 1.259274, 0.069617)",
        "(0.304660, 1.262555, 0.066186)",
        "(0.303483, 1.266284, 0.062925)",
        "(0.302571, 1.270397, 0.059899)",
        "(0.301606, 1.274691, 0.057211)",
        "(0.301087, 1.276897, 0.056008)",
        "(0.300010, 1.281327, 0.053748)",
        "(0.299030, 1.286054, 0.051759)",
        "(0.298160, 1.291328, 0.050338)",
        "(0.297113, 1.297070, 0.049428)",
        "(0.296547, 1.300037, 0.049079)",
        "(0.295409, 1.305884, 0.048342)",
        "(0.294448, 1.311970, 0.047708)",
        "(0.293683, 1.318444, 0.047453)",
        "(0.293182, 1.325174, 0.047367)",
        "(0.292937, 1.328459, 0.047277)",
        "(0.292441, 1.334850, 0.047242)",
        "(0.292078, 1.341331, 0.047560)",
        "(0.291852, 1.347935, 0.048245)",
        "(0.291715, 1.354468, 0.049144)",
        "(0.291690, 1.357661, 0.049669)",
        "(0.291595, 1.363841, 0.050839)",
        "(0.291611, 1.369842, 0.052186)",
        "(0.291810, 1.375836, 0.053888)",
        "(0.292015, 1.381709, 0.055917)",
        "(0.292143, 1.384570, 0.057032)",
        "(0.292293, 1.390030, 0.059489)",
        "(0.292574, 1.395317, 0.062162)",
        "(0.292786, 1.400360, 0.065039)",
        "(0.293037, 1.405069, 0.068097)",
        "(0.293156, 1.407279, 0.069748)",
        "(0.293428, 1.411509, 0.073231)",
        "(0.293865, 1.415521, 0.076862)",
        "(0.294391, 1.419262, 0.080770)",
        "(0.294852, 1.422581, 0.084979)",
        "(0.295093, 1.423964, 0.087098)",
        "(0.295523, 1.426292, 0.091357)",
        "(0.295994, 1.428293, 0.095811)",
        "(0.296426, 1.429885, 0.100538)",
        "(0.296954, 1.431100, 0.105351)",
        "(0.297126, 1.431430, 0.107820)",
        "(0.297508, 1.431897, 0.112825)",
        "(0.297994, 1.432108, 0.117974)",
        "(0.298448, 1.431712, 0.123030)",
        "(0.298916, 1.430756, 0.127983)",
        "(0.299114, 1.430105, 0.130535)",
        "(0.299499, 1.428769, 0.135731)",
        "(0.299831, 1.427154, 0.140828)",
        "(0.300285, 1.425213, 0.145869)",
        "(0.300967, 1.423032, 0.150850)",
        "(0.301257, 1.421787, 0.153304)",
        "(0.301782, 1.418985, 0.158147)",
        "(0.302147, 1.415822, 0.162915)",
        "(0.302558, 1.412276, 0.167595)",
        "(0.303232, 1.408619, 0.172249)",
        "(0.303552, 1.406697, 0.174540)",
        "(0.304177, 1.402533, 0.178959)",
        "(0.304707, 1.398021, 0.183149)",
        "(0.305243, 1.393453, 0.187150)",
        "(0.305864, 1.388824, 0.190881)",
        "(0.306182, 1.386426, 0.192601)",
        "(0.306714, 1.381516, 0.195774)",
        "(0.306930, 1.376614, 0.198848)",
        "(0.307303, 1.371960, 0.201494)",
        "(0.307638, 1.367519, 0.203640)",
        "(0.307876, 1.365451, 0.204391)",
        "(0.308195, 1.361466, 0.205539)",
        "(0.308549, 1.357687, 0.205904)",
        "(0.308855, 1.354265, 0.205504)",
        "(0.309022, 1.351081, 0.204510)",
        "(0.309131, 1.349731, 0.203730)",
        "(0.309228, 1.347424, 0.201631)",
        "(0.309250, 1.345870, 0.198711)",
        "(0.309191, 1.345065, 0.195632)",
        "(0.308851, 1.344686, 0.192245)",
        "(0.308703, 1.344731, 0.190140)",
        "(0.308347, 1.345309, 0.185892)",
        "(0.307827, 1.346534, 0.181729)",
        "(0.307037, 1.348385, 0.177329)",
        "(0.305865, 1.351162, 0.172372)",
        "(0.305324, 1.352951, 0.169486)",
        "(0.304465, 1.356787, 0.162899)",
        "(0.303701, 1.361066, 0.155764)",
        "(0.302871, 1.365688, 0.148474)",
        "(0.302154, 1.370268, 0.140786)",
        "(0.301753, 1.372331, 0.136719)",
        "(0.301105, 1.375991, 0.128236)",
        "(0.300403, 1.379062, 0.119961)",
        "(0.299609, 1.381607, 0.112306)",
        "(0.298819, 1.383839, 0.105126)",
        "(0.298496, 1.384778, 0.101636)",
        "(0.297703, 1.386133, 0.094990)",
        "(0.296862, 1.386695, 0.088820)",
        "(0.295939, 1.386667, 0.083025)",
        "(0.294913, 1.386817, 0.077915)",
        "(0.294383, 1.387025, 0.075751)",
        "(0.293353, 1.387282, 0.071732)",
        "(0.292545, 1.387385, 0.067786)",
        "(0.291721, 1.387765, 0.064229)",
        "(0.291130, 1.388627, 0.061170)",
        "(0.290935, 1.389126, 0.059704)",
        "(0.290437, 1.389909, 0.056743)",
        "(0.289775, 1.390349, 0.053989)",
        "(0.289076, 1.390677, 0.051528)",
        "(0.288637, 1.391127, 0.049219)",
        "(0.288460, 1.391276, 0.048171)",
        "(0.288186, 1.391304, 0.046228)",
        "(0.288046, 1.390830, 0.044177)",
        "(0.288087, 1.390087, 0.042186)",
        "(0.288231, 1.389399, 0.040593)",
        "(0.288257, 1.389074, 0.040008)",
        "(0.288280, 1.388305, 0.038915)",
        "(0.288519, 1.387469, 0.037908)",
        "(0.289006, 1.386935, 0.037048)",
        "(0.289402, 1.386467, 0.036383)",
        "(0.289555, 1.386200, 0.036108)",
        "(0.289718, 1.385531, 0.035559)",
        "(0.289685, 1.384666, 0.035105)",
        "(0.289424, 1.383691, 0.034820)",
        "(0.289097, 1.382912, 0.034806)",
        "(0.288975, 1.382621, 0.034883)",
        "(0.288709, 1.382091, 0.035034)",
        "(0.288467, 1.381559, 0.035093)",
        "(0.288261, 1.381173, 0.035217)",
        "(0.288279, 1.381177, 0.035293)",
        "(0.288246, 1.381117, 0.035311)",
        "(0.288161, 1.380939, 0.035362)",
        "(0.288048, 1.380855, 0.035498)",
        "(0.288111, 1.381011, 0.035480)",
        "(0.287948, 1.381024, 0.035580)",
        "(0.287915, 1.381049, 0.035581)",
        "(0.287848, 1.381115, 0.035648)",
        "(0.287707, 1.381146, 0.035826)",
        "(0.287518, 1.380988, 0.036003)",
        "(0.287244, 1.380518, 0.036150)",
        "(0.287086, 1.380099, 0.036231)",
        "(0.286848, 1.379272, 0.036312)",
        "(0.286549, 1.378150, 0.036410)",
        "(0.286364, 1.377039, 0.036392)",
        "(0.286275, 1.375809, 0.036346)",
        "(0.286259, 1.375198, 0.036320)",
        "(0.286080, 1.373933, 0.036264)",
        "(0.285871, 1.372807, 0.036174)",
        "(0.285658, 1.372115, 0.036156)",
        "(0.285340, 1.371783, 0.036139)",
        "(0.285239, 1.371846, 0.036066)",
        "(0.284881, 1.372037, 0.035936)",
        "(0.283973, 1.372757, 0.035840)",
        "(0.283759, 1.373809, 0.035815)",
        "(0.282797, 1.376724, 0.035863)",
        "(0.282482, 1.378103, 0.035906)",
        "(0.281745, 1.381149, 0.036032)",
        "(0.281087, 1.384641, 0.036210)",
        "(0.280567, 1.388501, 0.036343)",
        "(0.279991, 1.392756, 0.036448)",
        "(0.279740, 1.395101, 0.036583)",
        "(0.279414, 1.400195, 0.037091)",
        "(0.279341, 1.405686, 0.037817)",
        "(0.279038, 1.410967, 0.038738)",
        "(0.278616, 1.416206, 0.039977)",
        "(0.278333, 1.418743, 0.040785)",
        "(0.277785, 1.423748, 0.042652)",
        "(0.277293, 1.428288, 0.044908)",
        "(0.276759, 1.432134, 0.047707)",
        "(0.275913, 1.435304, 0.051222)",
        "(0.275435, 1.436504, 0.053268)",
        "(0.274530, 1.438398, 0.058036)",
        "(0.273616, 1.439355, 0.064186)",
        "(0.272699, 1.439456, 0.071397)",
        "(0.271713, 1.438598, 0.079261)",
        "(0.271208, 1.437658, 0.083352)",
        "(0.270326, 1.435163, 0.091826)",
        "(0.269521, 1.431910, 0.101023)",
        "(0.268416, 1.427996, 0.110368)",
        "(0.267179, 1.423104, 0.119375)",
        "(0.266684, 1.420296, 0.123783)",
        "(0.266145, 1.414647, 0.132407)",
        "(0.265713, 1.408886, 0.140781)",
        "(0.265384, 1.402642, 0.148374)",
        "(0.265159, 1.396285, 0.155303)",
        "(0.265183, 1.393133, 0.158388)",
        "(0.265662, 1.386686, 0.163908)",
        "(0.266355, 1.379848, 0.168818)",
        "(0.266247, 1.373014, 0.173109)",
        "(0.265809, 1.366474, 0.176010)",
        "(0.265773, 1.363640, 0.176943)",
        "(0.266046, 1.358625, 0.178345)",
        "(0.266730, 1.353940, 0.179144)",
        "(0.267140, 1.349118, 0.179513)",
        "(0.266925, 1.344361, 0.179572)",
        "(0.266875, 1.342235, 0.179399)",
        "(0.266913, 1.338386, 0.179080)",
        "(0.267096, 1.334880, 0.178816)",
        "(0.267184, 1.331883, 0.178605)",
        "(0.267356, 1.329458, 0.178086)",
        "(0.267612, 1.328631, 0.177618)",
        "(0.268128, 1.327164, 0.176564)",
        "(0.268579, 1.325691, 0.175444)",
        "(0.268915, 1.323966, 0.174369)",
        "(0.269064, 1.322122, 0.173075)",
        "(0.269303, 1.321444, 0.172213)",
        "(0.270059, 1.320586, 0.170419)",
        "(0.271014, 1.320127, 0.168618)",
        "(0.271661, 1.319549, 0.167332)",
        "(0.272205, 1.318986, 0.166390)",
        "(0.272457, 1.318662, 0.166025)",
        "(0.273094, 1.317922, 0.165462)",
        "(0.273415, 1.316808, 0.165143)",
        "(0.273598, 1.315541, 0.164974)",
        "(0.273890, 1.314409, 0.164967)",
        "(0.274104, 1.313829, 0.165048)",
        "(0.274422, 1.312249, 0.165399)",
        "(0.274687, 1.310227, 0.166050)",
        "(0.274983, 1.307877, 0.166762)",
        "(0.275499, 1.305456, 0.167252)",
        "(0.275948, 1.304277, 0.167405)",
        "(0.276965, 1.301731, 0.167659)",
        "(0.277880, 1.298341, 0.167510)",
        "(0.278627, 1.294081, 0.166855)",
        "(0.279771, 1.289999, 0.165732)",
        "(0.280665, 1.288263, 0.165034)",
        "(0.282477, 1.284533, 0.163450)",
        "(0.283914, 1.279660, 0.161447)",
        "(0.284963, 1.274061, 0.159095)",
        "(0.286100, 1.268549, 0.156983)",
        "(0.286677, 1.265869, 0.156039)",
        "(0.287705, 1.260445, 0.153896)",
        "(0.288585, 1.255023, 0.151014)",
        "(0.289234, 1.249640, 0.147774)",
        "(0.289933, 1.244872, 0.144366)",
        "(0.290340, 1.242755, 0.142687)",
        "(0.291119, 1.238756, 0.139148)",
        "(0.291685, 1.234850, 0.135312)",
        "(0.292064, 1.231035, 0.131279)",
        "(0.292408, 1.227612, 0.127348)",
        "(0.292651, 1.226074, 0.125329)",
        "(0.293114, 1.223402, 0.121097)",
        "(0.293518, 1.221316, 0.116567)",
        "(0.293786, 1.219789, 0.112115)",
        "(0.294106, 1.218811, 0.107773)",
        "(0.294311, 1.218554, 0.105593)",
        "(0.294676, 1.218209, 0.101017)",
        "(0.295022, 1.218289, 0.096228)",
        "(0.295375, 1.218973, 0.091662)",
        "(0.295791, 1.220041, 0.087374)",
        "(0.295950, 1.220581, 0.085182)",
        "(0.296091, 1.221642, 0.080549)",
        "(0.296274, 1.223214, 0.075853)",
        "(0.296702, 1.225523, 0.071333)",
        "(0.297279, 1.228049, 0.067008)",
        "(0.297557, 1.229230, 0.064834)",
        "(0.298078, 1.231517, 0.060493)",
        "(0.298423, 1.234257, 0.056699)",
        "(0.298731, 1.237568, 0.053562)",
        "(0.298946, 1.240974, 0.050963)",
        "(0.298975, 1.242561, 0.049802)",
        "(0.298704, 1.245404, 0.047657)",
        "(0.298439, 1.248546, 0.045608)",
        "(0.298515, 1.252388, 0.043864)",
        "(0.298820, 1.256531, 0.042376)",
        "(0.298954, 1.258587, 0.041695)",
        "(0.299022, 1.262449, 0.040455)",
        "(0.299008, 1.266829, 0.039299)",
        "(0.299119, 1.272082, 0.038328)",
        "(0.299346, 1.277774, 0.037476)",
        "(0.299512, 1.280718, 0.037081)",
        "(0.299682, 1.286300, 0.036194)",
        "(0.299810, 1.292123, 0.035238)",
        "(0.300031, 1.298388, 0.034502)",
        "(0.300300, 1.304659, 0.033832)",
        "(0.300322, 1.307651, 0.033522)",
        "(0.300147, 1.313453, 0.033007)",
        "(0.300132, 1.319526, 0.032637)",
        "(0.300370, 1.325971, 0.032504)",
        "(0.300826, 1.332332, 0.032442)",
        "(0.301049, 1.335286, 0.032427)",
        "(0.301431, 1.340863, 0.032428)",
        "(0.301809, 1.346314, 0.032507)",
        "(0.302160, 1.351561, 0.032867)",
        "(0.302701, 1.356699, 0.033491)",
        "(0.302928, 1.359074, 0.033967)",
        "(0.303286, 1.363330, 0.035007)",
        "(0.303156, 1.367142, 0.036646)",
        "(0.302937, 1.371032, 0.039010)",
        "(0.302641, 1.374635, 0.041994)",
        "(0.302500, 1.376169, 0.043649)",
        "(0.302375, 1.379041, 0.047270)",
        "(0.302210, 1.381831, 0.051405)",
        "(0.301946, 1.384419, 0.055753)",
        "(0.301598, 1.386530, 0.060333)",
        "(0.301319, 1.387394, 0.062786)",
        "(0.300753, 1.388925, 0.067833)",
        "(0.300087, 1.390143, 0.073209)",
        "(0.299518, 1.391110, 0.078637)",
        "(0.298833, 1.391692, 0.083750)",
        "(0.298333, 1.391780, 0.086281)",
        "(0.297223, 1.391850, 0.091575)",
        "(0.296287, 1.391812, 0.097217)",
        "(0.295402, 1.391436, 0.102643)",
        "(0.294463, 1.390525, 0.107879)",
        "(0.294009, 1.389937, 0.110538)",
        "(0.293414, 1.388654, 0.115877)",
        "(0.292694, 1.386779, 0.121300)",
        "(0.291825, 1.384294, 0.126570)",
        "(0.291003, 1.381444, 0.131802)",
        "(0.290737, 1.379910, 0.134331)",
        "(0.290164, 1.376414, 0.139253)",
        "(0.289525, 1.372289, 0.143967)",
        "(0.289035, 1.367661, 0.148368)",
        "(0.288645, 1.362495, 0.152331)",
        "(0.288520, 1.359671, 0.154056)",
        "(0.288313, 1.353621, 0.157369)",
        "(0.287955, 1.346694, 0.160535)",
        "(0.287203, 1.338711, 0.163177)",
        "(0.286201, 1.329787, 0.165273)",
        "(0.285960, 1.325387, 0.166004)",
        "(0.286165, 1.317109, 0.167071)",
        "(0.286684, 1.309243, 0.167495)",
        "(0.286790, 1.300734, 0.167258)",
        "(0.286442, 1.291761, 0.166664)",
        "(0.286266, 1.287477, 0.166161)",
        "(0.286282, 1.279700, 0.164656)",
        "(0.286538, 1.272665, 0.162729)",
        "(0.286424, 1.265572, 0.160355)",
        "(0.286365, 1.258719, 0.157350)",
        "(0.286365, 1.255659, 0.155681)",
        "(0.286425, 1.250259, 0.152132)",
        "(0.286520, 1.245454, 0.148130)",
        "(0.286249, 1.240986, 0.143963)",
        "(0.285977, 1.237597, 0.139767)",
        "(0.285904, 1.236350, 0.137559)",
        "(0.285634, 1.234031, 0.132897)",
        "(0.285314, 1.232022, 0.127764)",
        "(0.284782, 1.230555, 0.122756)",
        "(0.284191, 1.229703, 0.117897)",
        "(0.283929, 1.229488, 0.115437)",
        "(0.283337, 1.229020, 0.110457)",
        "(0.282597, 1.228783, 0.105479)",
        "(0.281850, 1.229146, 0.100659)",
        "(0.281206, 1.229998, 0.095872)",
        "(0.280947, 1.230591, 0.093465)",
        "(0.280371, 1.232015, 0.088688)",
        "(0.279919, 1.233982, 0.083882)",
        "(0.279513, 1.236256, 0.079106)",
        "(0.279368, 1.238880, 0.074449)",
        "(0.279288, 1.240340, 0.072250)",
        "(0.279124, 1.243548, 0.068140)",
        "(0.279056, 1.247062, 0.064346)",
        "(0.279113, 1.250816, 0.060833)",
        "(0.279021, 1.254740, 0.057636)",
        "(0.278940, 1.256832, 0.056141)",
        "(0.278837, 1.261219, 0.053263)",
        "(0.278764, 1.265915, 0.050709)",
        "(0.278539, 1.270780, 0.048587)",
        "(0.278133, 1.275560, 0.046774)",
        "(0.277895, 1.277969, 0.045968)",
        "(0.277484, 1.282949, 0.044413)",
        "(0.277093, 1.288285, 0.043153)",
        "(0.276745, 1.293781, 0.042040)",
        "(0.276307, 1.299235, 0.041031)",
        "(0.276094, 1.302086, 0.040576)",
        "(0.275707, 1.307944, 0.039769)",
        "(0.275386, 1.313886, 0.039099)",
        "(0.275111, 1.319987, 0.038550)",
        "(0.274696, 1.326333, 0.038312)",
        "(0.274459, 1.329695, 0.038334)",
        "(0.274182, 1.336630, 0.038525)",
        "(0.274228, 1.343732, 0.038763)",
        "(0.274355, 1.350826, 0.039191)",
        "(0.274404, 1.357870, 0.039885)",
        "(0.274527, 1.361338, 0.040306)",
        "(0.274967, 1.368136, 0.041357)",
        "(0.275531, 1.374679, 0.042784)",
        "(0.276099, 1.380844, 0.044575)",
        "(0.276519, 1.386384, 0.046689)",
        "(0.276748, 1.388994, 0.047899)",
        "(0.277160, 1.393847, 0.050686)",
        "(0.277870, 1.398415, 0.053827)",
        "(0.278813, 1.402733, 0.057328)",
        "(0.279644, 1.406499, 0.061324)",
        "(0.280022, 1.408094, 0.063479)",
        "(0.280750, 1.411031, 0.068147)",
        "(0.281576, 1.413709, 0.073322)",
        "(0.282505, 1.416078, 0.078862)",
        "(0.283128, 1.417799, 0.085037)",
        "(0.283360, 1.418447, 0.088221)",
        "(0.283548, 1.419161, 0.094856)",
        "(0.283609, 1.419067, 0.101647)",
        "(0.283615, 1.418399, 0.108606)",
        "(0.283525, 1.417162, 0.115771)",
        "(0.283371, 1.416253, 0.119405)",
        "(0.282830, 1.413900, 0.126644)",
        "(0.282403, 1.411004, 0.133842)",
        "(0.282204, 1.407409, 0.140978)",
        "(0.281814, 1.402966, 0.147954)",
        "(0.281589, 1.400346, 0.151290)",
        "(0.281193, 1.394706, 0.157769)",
        "(0.280960, 1.388440, 0.163872)",
        "(0.280888, 1.381527, 0.169609)",
        "(0.280873, 1.373988, 0.174848)",
        "(0.280861, 1.369912, 0.177202)",
        "(0.281355, 1.361795, 0.181318)",
        "(0.282443, 1.353524, 0.184786)",
        "(0.283811, 1.344799, 0.187300)",
        "(0.285287, 1.335804, 0.188875)",
        "(0.286021, 1.331285, 0.189392)",
        "(0.287674, 1.322440, 0.190143)",
        "(0.289499, 1.313739, 0.190346)",
        "(0.291273, 1.304898, 0.189667)",
        "(0.292731, 1.295713, 0.188328)",
        "(0.293359, 1.291109, 0.187397)",
        "(0.294786, 1.282359, 0.185243)",
        "(0.296223, 1.274144, 0.182796)",
        "(0.297519, 1.266040, 0.179636)",
        "(0.298589, 1.258343, 0.176001)",
        "(0.299011, 1.254822, 0.174223)",
        "(0.299631, 1.248150, 0.170596)",
        "(0.299937, 1.241727, 0.166564)",
        "(0.299806, 1.235768, 0.162361)",
        "(0.299517, 1.230904, 0.158073)",
        "(0.299413, 1.229005, 0.155721)",
        "(0.299207, 1.225661, 0.150464)",
        "(0.298496, 1.222374, 0.144934)",
        "(0.297180, 1.219079, 0.139171)",
        "(0.296505, 1.217672, 0.136235)",
        "(0.295353, 1.216074, 0.130260)",
        "(0.294174, 1.215621, 0.124304)",
        "(0.292803, 1.215475, 0.118318)",
        "(0.291315, 1.215647, 0.111560)",
        "(0.289828, 1.216782, 0.104861)",
        "(0.289195, 1.217869, 0.101595)",
        "(0.287985, 1.220688, 0.095457)",
        "(0.286630, 1.224302, 0.089914)",
        "(0.285112, 1.228464, 0.084622)",
        "(0.283650, 1.233265, 0.079463)",
        "(0.283016, 1.236020, 0.076952)",
        "(0.281766, 1.241750, 0.072175)",
        "(0.280413, 1.247818, 0.067842)",
        "(0.279023, 1.254327, 0.063983)",
        "(0.277745, 1.261167, 0.060544)",
        "(0.277139, 1.264711, 0.059029)",
        "(0.275980, 1.272027, 0.056304)",
        "(0.274866, 1.279440, 0.053945)",
        "(0.273775, 1.286785, 0.051867)",
        "(0.272750, 1.294196, 0.050067)",
        "(0.272218, 1.297844, 0.049364)",
        "(0.271137, 1.305086, 0.048072)",
        "(0.270247, 1.312314, 0.047072)",
        "(0.269327, 1.319202, 0.046410)",
        "(0.268267, 1.326074, 0.046041)",
        "(0.267828, 1.329610, 0.045982)",
        "(0.267133, 1.336791, 0.046112)",
        "(0.266641, 1.343737, 0.046589)",
        "(0.265646, 1.350706, 0.047405)",
        "(0.265043, 1.358027, 0.048772)",
        "(0.264821, 1.361838, 0.049818)",
        "(0.264233, 1.369439, 0.052488)",
        "(0.263839, 1.376888, 0.055678)",
        "(0.263606, 1.384003, 0.059586)",
        "(0.263400, 1.390557, 0.064152)",
        "(0.263286, 1.393552, 0.066651)",
        "(0.263063, 1.399133, 0.071969)",
        "(0.262838, 1.404046, 0.077718)",
        "(0.262589, 1.408183, 0.083911)",
        "(0.262508, 1.411588, 0.090429)",
        "(0.262487, 1.412923, 0.093724)",
        "(0.262587, 1.415131, 0.100291)",
        "(0.262753, 1.416687, 0.107022)",
        "(0.262969, 1.417566, 0.113711)",
        "(0.263414, 1.417730, 0.120205)",
        "(0.263672, 1.417508, 0.123419)",
        "(0.264274, 1.416510, 0.129702)",
        "(0.264881, 1.414639, 0.135841)",
        "(0.265664, 1.412256, 0.141699)",
        "(0.266535, 1.409255, 0.147157)",
        "(0.267008, 1.407381, 0.149694)",
        "(0.267797, 1.402961, 0.154496)",
        "(0.268209, 1.397445, 0.158877)",
        "(0.268652, 1.390869, 0.162460)",
        "(0.269335, 1.383753, 0.165497)",
        "(0.269762, 1.380142, 0.166963)",
        "(0.270776, 1.372840, 0.169853)",
        "(0.271693, 1.365194, 0.172419)",
        "(0.272387, 1.357016, 0.174428)",
        "(0.273037, 1.348402, 0.175849)",
        "(0.273398, 1.343979, 0.176377)",
        "(0.274246, 1.335189, 0.177117)",
        "(0.275136, 1.326405, 0.177279)",
        "(0.275898, 1.317433, 0.176828)",
        "(0.276203, 1.312931, 0.176400)",
        "(0.276954, 1.304286, 0.175171)",
        "(0.278045, 1.296250, 0.173197)",
        "(0.279247, 1.288437, 0.170256)",
        "(0.280125, 1.280758, 0.166826)",
        "(0.280838, 1.273546, 0.163192)",
        "(0.281266, 1.270271, 0.161175)",
        "(0.282239, 1.264076, 0.156838)",
        "(0.283076, 1.258220, 0.152172)",
        "(0.283520, 1.252724, 0.147337)",
        "(0.283750, 1.247692, 0.142207)",
        "(0.283863, 1.245371, 0.139487)",
        "(0.283664, 1.240741, 0.134033)",
        "(0.283141, 1.236649, 0.128454)",
        "(0.282636, 1.233471, 0.122678)",
        "(0.282225, 1.231065, 0.116527)",
        "(0.282014, 1.230105, 0.113331)",
        "(0.281413, 1.228431, 0.107081)",
        "(0.280973, 1.227555, 0.101008)",
        "(0.280531, 1.227319, 0.095199)",
        "(0.279897, 1.227822, 0.089862)",
        "(0.279441, 1.228483, 0.087512)",
        "(0.278333, 1.230043, 0.083075)",
        "(0.277056, 1.232041, 0.078756)",
        "(0.275746, 1.234523, 0.074516)",
        "(0.274262, 1.237529, 0.070574)",
        "(0.273502, 1.239354, 0.068798)",
        "(0.272012, 1.243635, 0.065565)",
        "(0.270613, 1.248721, 0.062590)",
        "(0.269225, 1.254346, 0.059818)",
        "(0.267814, 1.260488, 0.057306)",
        "(0.267022, 1.263698, 0.056220)",
        "(0.265482, 1.270334, 0.054257)",
        "(0.264077, 1.277128, 0.052380)",
        "(0.262792, 1.284099, 0.050690)",
        "(0.261438, 1.291269, 0.049420)",
        "(0.260728, 1.294897, 0.048956)",
        "(0.259323, 1.302163, 0.048256)",
        "(0.257807, 1.309515, 0.048027)",
        "(0.256359, 1.317090, 0.048218)",
        "(0.255164, 1.324775, 0.048641)",
        "(0.254611, 1.328618, 0.048994)",
        "(0.253523, 1.336316, 0.050040)",
        "(0.252478, 1.343862, 0.051492)",
        "(0.251580, 1.351128, 0.053209)",
        "(0.250909, 1.358178, 0.055492)",
        "(0.250619, 1.361510, 0.056778)",
        "(0.249952, 1.367556, 0.059463)",
        "(0.249189, 1.372893, 0.062599)",
        "(0.248545, 1.377895, 0.066183)",
        "(0.247989, 1.382351, 0.069901)",
        "(0.247770, 1.384319, 0.071763)",
        "(0.247524, 1.387943, 0.075611)",
        "(0.247176, 1.390856, 0.079774)",
        "(0.247128, 1.393252, 0.084048)",
        "(0.247587, 1.395491, 0.088707)",
        "(0.247958, 1.396472, 0.091091)",
        "(0.248640, 1.397959, 0.095802)",
        "(0.249413, 1.398953, 0.100664)",
        "(0.250482, 1.399484, 0.105586)",
        "(0.251733, 1.399358, 0.110456)",
        "(0.252448, 1.398992, 0.112834)",
        "(0.253846, 1.397798, 0.117699)",
        "(0.255400, 1.395883, 0.122473)",
        "(0.256954, 1.393255, 0.127166)",
        "(0.258295, 1.390012, 0.132044)",
        "(0.258962, 1.388241, 0.134511)",
        "(0.260384, 1.384438, 0.139382)",
        "(0.261728, 1.379927, 0.144127)",
        "(0.262337, 1.377422, 0.146339)",
        "(0.263226, 1.372286, 0.150857)",
        "(0.264321, 1.366631, 0.154823)",
        "(0.265642, 1.360542, 0.158347)",
        "(0.266880, 1.353968, 0.161661)",
        "(0.268120, 1.347113, 0.164686)",
        "(0.269461, 1.339924, 0.167239)",
        "(0.270109, 1.336190, 0.168392)",
        "(0.271442, 1.328840, 0.170393)",
        "(0.272879, 1.321697, 0.172076)",
        "(0.274558, 1.314594, 0.173312)",
        "(0.276307, 1.307373, 0.174059)",
        "(0.277138, 1.303797, 0.174202)",
        "(0.278689, 1.296770, 0.174300)",
        "(0.280418, 1.289928, 0.173842)",
        "(0.282031, 1.283002, 0.172700)",
        "(0.283511, 1.275990, 0.170929)",
        "(0.284219, 1.272509, 0.169852)",
        "(0.285424, 1.265604, 0.167524)",
        "(0.286294, 1.258862, 0.164634)",
        "(0.286945, 1.252441, 0.161048)",
        "(0.287528, 1.246657, 0.156784)",
        "(0.287820, 1.244075, 0.154393)",
        "(0.288241, 1.239218, 0.149292)",
        "(0.288414, 1.235246, 0.143912)",
        "(0.288078, 1.232145, 0.138630)",
        "(0.287530, 1.229831, 0.133143)",
        "(0.287117, 1.228943, 0.130300)",
        "(0.286148, 1.227469, 0.124481)",
        "(0.285042, 1.226758, 0.118582)",
        "(0.283899, 1.227125, 0.112934)",
        "(0.282474, 1.228410, 0.107806)",
        "(0.281608, 1.229339, 0.105416)",
        "(0.279815, 1.231475, 0.100602)",
        "(0.277955, 1.233679, 0.095687)",
        "(0.275884, 1.235636, 0.090347)",
        "(0.273806, 1.238009, 0.084774)",
        "(0.272827, 1.239537, 0.082022)",
        "(0.270914, 1.243118, 0.076630)",
        "(0.269143, 1.247470, 0.071406)",
        "(0.267480, 1.252306, 0.066230)",
        "(0.265878, 1.257426, 0.061087)",
        "(0.265154, 1.260198, 0.058609)",
        "(0.263768, 1.266185, 0.054043)",
        "(0.262465, 1.272595, 0.049968)",
        "(0.261486, 1.279450, 0.046270)",
        "(0.260757, 1.286787, 0.043171)",
        "(0.260378, 1.290552, 0.041969)",
        "(0.259398, 1.298218, 0.040201)",
        "(0.258427, 1.306062, 0.039166)",
        "(0.257527, 1.313892, 0.038681)",
        "(0.256521, 1.321584, 0.038760)",
        "(0.255990, 1.325423, 0.039020)",
        "(0.254933, 1.333012, 0.039953)",
        "(0.253967, 1.340419, 0.041296)",
        "(0.253150, 1.347840, 0.043280)",
        "(0.252272, 1.355128, 0.045982)",
        "(0.251809, 1.358582, 0.047514)",
        "(0.250757, 1.364987, 0.050774)",
        "(0.249571, 1.370844, 0.054439)",
        "(0.248440, 1.376372, 0.058643)",
        "(0.247251, 1.381232, 0.063212)",
        "(0.246664, 1.383450, 0.065644)",
        "(0.245354, 1.387588, 0.070880)",
        "(0.244129, 1.391363, 0.076599)",
        "(0.243343, 1.394889, 0.082634)",
        "(0.242806, 1.398059, 0.089107)",
        "(0.242620, 1.399424, 0.092429)",
        "(0.242309, 1.401759, 0.099209)",
        "(0.242416, 1.403464, 0.105919)",
        "(0.242636, 1.404395, 0.112621)",
        "(0.242739, 1.404697, 0.119623)",
        "(0.242795, 1.404582, 0.123152)",
        "(0.243009, 1.403942, 0.130055)",
        "(0.243417, 1.402765, 0.136762)",
        "(0.243872, 1.401183, 0.143371)",
        "(0.244298, 1.399152, 0.149683)",
        "(0.244537, 1.397961, 0.152748)",
        "(0.245065, 1.395322, 0.158866)",
        "(0.245795, 1.392460, 0.164847)",
        "(0.246723, 1.389332, 0.170463)",
        "(0.247738, 1.385605, 0.175473)",
        "(0.248172, 1.383514, 0.177851)",
        "(0.249212, 1.379294, 0.182428)",
        "(0.250512, 1.374691, 0.186665)",
        "(0.251720, 1.369195, 0.190232)",
        "(0.252789, 1.363128, 0.193458)",
        "(0.253196, 1.359792, 0.194996)",
        "(0.254340, 1.353313, 0.197772)",
        "(0.256062, 1.346607, 0.199770)",
        "(0.257568, 1.339344, 0.201201)",
        "(0.258754, 1.331492, 0.202273)",
        "(0.259360, 1.327491, 0.202649)",
        "(0.260894, 1.319569, 0.203313)",
        "(0.262664, 1.311681, 0.203782)",
        "(0.263883, 1.303476, 0.203804)",
        "(0.264883, 1.295036, 0.203255)",
        "(0.265535, 1.290900, 0.202692)",
        "(0.266747, 1.282728, 0.201103)",
        "(0.267485, 1.274426, 0.198804)",
        "(0.268055, 1.266244, 0.195626)",
        "(0.268765, 1.258659, 0.191584)",
        "(0.269126, 1.255091, 0.189265)",
        "(0.269676, 1.248373, 0.184453)",
        "(0.269804, 1.242459, 0.179492)",
        "(0.269545, 1.237146, 0.174042)",
        "(0.268846, 1.232267, 0.168182)",
        "(0.268481, 1.230188, 0.165168)",
        "(0.267572, 1.226624, 0.159125)",
        "(0.266539, 1.223822, 0.152904)",
        "(0.265307, 1.221555, 0.146685)",
        "(0.263713, 1.219688, 0.140613)",
        "(0.262951, 1.219087, 0.137576)",
        "(0.261522, 1.218504, 0.131681)",
        "(0.260134, 1.218616, 0.125982)",
        "(0.258637, 1.219104, 0.120417)",
        "(0.257108, 1.220260, 0.115099)",
        "(0.256398, 1.221178, 0.112473)",
        "(0.255026, 1.223425, 0.107058)",
        "(0.253969, 1.226615, 0.101549)",
        "(0.253243, 1.230891, 0.096259)",
        "(0.252483, 1.235962, 0.091367)",
        "(0.252241, 1.238955, 0.089108)",
        "(0.251942, 1.245386, 0.084757)",
        "(0.251779, 1.252205, 0.080547)",
        "(0.251564, 1.259120, 0.076556)",
        "(0.251154, 1.266019, 0.072715)",
        "(0.250853, 1.269508, 0.070986)",
        "(0.250253, 1.276843, 0.067961)",
        "(0.249842, 1.284719, 0.065633)",
        "(0.249365, 1.292586, 0.063676)",
        "(0.249158, 1.296566, 0.062789)",
        "(0.248932, 1.304654, 0.061231)",
        "(0.248799, 1.312896, 0.060159)",
        "(0.248730, 1.321167, 0.059461)",
        "(0.248742, 1.329223, 0.059068)",
        "(0.248742, 1.337064, 0.059104)",
        "(0.248776, 1.340976, 0.059335)",
        "(0.248698, 1.348535, 0.060037)",
        "(0.248534, 1.355711, 0.061050)",
        "(0.248301, 1.362402, 0.062552)",
        "(0.248043, 1.368770, 0.064576)",
        "(0.247957, 1.371845, 0.065832)",
        "(0.247769, 1.377711, 0.068762)",
        "(0.247513, 1.383187, 0.072222)",
        "(0.247373, 1.388066, 0.075816)",
        "(0.247506, 1.390169, 0.077735)",
        "(0.247852, 1.394461, 0.081908)",
        "(0.248586, 1.398521, 0.086768)",
        "(0.249370, 1.402000, 0.091767)",
        "(0.250161, 1.404499, 0.096821)",
        "(0.250820, 1.406151, 0.102175)",
        "(0.251079, 1.406808, 0.105043)",
        "(0.251697, 1.407585, 0.110807)",
        "(0.252370, 1.407652, 0.116710)",
        "(0.253177, 1.406958, 0.122610)",
        "(0.253817, 1.405549, 0.128562)",
        "(0.254120, 1.404599, 0.131608)",
        "(0.254950, 1.402534, 0.137623)",
        "(0.255860, 1.399933, 0.143526)",
        "(0.256694, 1.396499, 0.149024)",
        "(0.257500, 1.392251, 0.154056)",
        "(0.257949, 1.389816, 0.156391)",
        "(0.258833, 1.384287, 0.160705)",
        "(0.259564, 1.377932, 0.164511)",
        "(0.260044, 1.370948, 0.167986)",
        "(0.260342, 1.363401, 0.171169)",
        "(0.260570, 1.359423, 0.172474)",
        "(0.261064, 1.351198, 0.174764)",
        "(0.261661, 1.342667, 0.176521)",
        "(0.262146, 1.333873, 0.177798)",
        "(0.262374, 1.324879, 0.178834)",
        "(0.262530, 1.320410, 0.179194)",
        "(0.262915, 1.311662, 0.179492)",
        "(0.263384, 1.302797, 0.178726)",
        "(0.263825, 1.293809, 0.177002)",
        "(0.264298, 1.285070, 0.174517)",
        "(0.264685, 1.280953, 0.172872)",
        "(0.265391, 1.273230, 0.169311)",
        "(0.266164, 1.266251, 0.165236)",
        "(0.266808, 1.259957, 0.160715)",
        "(0.267294, 1.254481, 0.155793)",
        "(0.267564, 1.252172, 0.153089)",
        "(0.267940, 1.248011, 0.147499)",
        "(0.268178, 1.244868, 0.141729)",
        "(0.268267, 1.242982, 0.136057)",
        "(0.268284, 1.242124, 0.130224)",
        "(0.268334, 1.242010, 0.127107)",
        "(0.268426, 1.242139, 0.120622)",
        "(0.268456, 1.243025, 0.114068)",
        "(0.268313, 1.244808, 0.107748)",
        "(0.268139, 1.247131, 0.101421)",
        "(0.268040, 1.248354, 0.098163)",
        "(0.267930, 1.251190, 0.091682)",
        "(0.267907, 1.254595, 0.085446)",
        "(0.267758, 1.258296, 0.079496)",
        "(0.267562, 1.262251, 0.073872)",
        "(0.267467, 1.264445, 0.071160)",
        "(0.267142, 1.269177, 0.066073)",
        "(0.266790, 1.274582, 0.061343)",
        "(0.266256, 1.280471, 0.056780)",
        "(0.265870, 1.287109, 0.052439)",
        "(0.265752, 1.290837, 0.050594)",
        "(0.265607, 1.298824, 0.047283)",
        "(0.265493, 1.307270, 0.044467)",
        "(0.265254, 1.315952, 0.042240)",
        "(0.265180, 1.324851, 0.040493)",
        "(0.265164, 1.329334, 0.039838)",
        "(0.265246, 1.338326, 0.038860)",
        "(0.265326, 1.347142, 0.038382)",
        "(0.265389, 1.355757, 0.038423)",
        "(0.265498, 1.364173, 0.038932)",
        "(0.265518, 1.368220, 0.039393)",
        "(0.265623, 1.376193, 0.040749)",
        "(0.265873, 1.383906, 0.042784)",
        "(0.266390, 1.391227, 0.045188)",
        "(0.266941, 1.398026, 0.048210)",
        "(0.267206, 1.401111, 0.050027)",
        "(0.267693, 1.406883, 0.054153)",
        "(0.268083, 1.411862, 0.058805)",
        "(0.268357, 1.416035, 0.063896)",
        "(0.268481, 1.419606, 0.069648)",
        "(0.268473, 1.421168, 0.072821)",
        "(0.268283, 1.423722, 0.079340)",
        "(0.267868, 1.425475, 0.086069)",
        "(0.267428, 1.426535, 0.093056)",
        "(0.267220, 1.426921, 0.096646)",
        "(0.266973, 1.427307, 0.103939)",
        "(0.266737, 1.427067, 0.111101)",
        "(0.266444, 1.426059, 0.118128)",
        "(0.265981, 1.424175, 0.125099)",
        "(0.265243, 1.421381, 0.131967)",
        "(0.264818, 1.419600, 0.135262)",
        "(0.263825, 1.415472, 0.141744)",
        "(0.262791, 1.410565, 0.148104)",
        "(0.262016, 1.405161, 0.154194)",
        "(0.261399, 1.399169, 0.159870)",
        "(0.261276, 1.395992, 0.162551)",
        "(0.261035, 1.389447, 0.167805)",
        "(0.260811, 1.382393, 0.172406)",
        "(0.260939, 1.374954, 0.176415)",
        "(0.261339, 1.367268, 0.180013)",
        "(0.261532, 1.363262, 0.181545)",
        "(0.261930, 1.354935, 0.184041)",
        "(0.262431, 1.346563, 0.185947)",
        "(0.263023, 1.338433, 0.187327)",
        "(0.263821, 1.330765, 0.187914)",
        "(0.264261, 1.327103, 0.187962)",
        "(0.265167, 1.320305, 0.187764)",
        "(0.266182, 1.314080, 0.186972)",
        "(0.267223, 1.308134, 0.185455)",
        "(0.268231, 1.302448, 0.183271)",
        "(0.268663, 1.299616, 0.181883)",
        "(0.269291, 1.293907, 0.178722)",
        "(0.269799, 1.288303, 0.175065)",
        "(0.270377, 1.283087, 0.171007)",
        "(0.270801, 1.277970, 0.166394)",
        "(0.270979, 1.275548, 0.163899)",
        "(0.271293, 1.270851, 0.158620)",
        "(0.271701, 1.266477, 0.152677)",
        "(0.272047, 1.262714, 0.146701)",
        "(0.272318, 1.259415, 0.140633)",
        "(0.272502, 1.257985, 0.137441)",
        "(0.272953, 1.255545, 0.130906)",
        "(0.273315, 1.253689, 0.124350)",
        "(0.273460, 1.252256, 0.117840)",
        "(0.273533, 1.251377, 0.111271)",
        "(0.273430, 1.251125, 0.108000)",
        "(0.273266, 1.251019, 0.101370)",
        "(0.273260, 1.251580, 0.094606)",
        "(0.273214, 1.252753, 0.088051)",
        "(0.272932, 1.254636, 0.081970)",
        "(0.272732, 1.255956, 0.079205)",
        "(0.272248, 1.258965, 0.073881)",
        "(0.271554, 1.262702, 0.069070)",
        "(0.270809, 1.266877, 0.064525)",
        "(0.270411, 1.269263, 0.062343)",
        "(0.269623, 1.274311, 0.058144)",
        "(0.268931, 1.280042, 0.054333)",
        "(0.268141, 1.286059, 0.050921)",
        "(0.267406, 1.292436, 0.047905)",
        "(0.266584, 1.299119, 0.045369)",
        "(0.266063, 1.302625, 0.044415)",
        "(0.264889, 1.309752, 0.042893)",
        "(0.263529, 1.316837, 0.041921)",
        "(0.262356, 1.323994, 0.041332)",
        "(0.261214, 1.331202, 0.041294)",
        "(0.260592, 1.334834, 0.041556)",
        "(0.259309, 1.342031, 0.042523)",
        "(0.258065, 1.349080, 0.044044)",
        "(0.256895, 1.356211, 0.046401)",
        "(0.255671, 1.363136, 0.049644)",
        "(0.255122, 1.366391, 0.051483)",
        "(0.254174, 1.372557, 0.055356)",
        "(0.253318, 1.378366, 0.059846)",
        "(0.252737, 1.383854, 0.064796)",
        "(0.252326, 1.388829, 0.070131)",
        "(0.252188, 1.391062, 0.072896)",
        "(0.251903, 1.395165, 0.078685)",
        "(0.251771, 1.398670, 0.084636)",
        "(0.251795, 1.401437, 0.090585)",
        "(0.251800, 1.403553, 0.096705)",
        "(0.251867, 1.404439, 0.099908)",
        "(0.252104, 1.406050, 0.106576)",
        "(0.252446, 1.407229, 0.113378)",
        "(0.252816, 1.407905, 0.120257)",
        "(0.253028, 1.408113, 0.127237)",
        "(0.253180, 1.407995, 0.130664)",
        "(0.253559, 1.407309, 0.137427)",
        "(0.254038, 1.405898, 0.143931)",
        "(0.254363, 1.403754, 0.150351)",
        "(0.254627, 1.400871, 0.156555)",
        "(0.254808, 1.399114, 0.159460)",
        "(0.255245, 1.395188, 0.165026)",
        "(0.255746, 1.390580, 0.170104)",
        "(0.256515, 1.385520, 0.174744)",
        "(0.257367, 1.379937, 0.178781)",
        "(0.257727, 1.376850, 0.180545)",
        "(0.258362, 1.370323, 0.183772)",
        "(0.259084, 1.363311, 0.186378)",
        "(0.259838, 1.355751, 0.188324)",
        "(0.260643, 1.347676, 0.189538)",
        "(0.260947, 1.343511, 0.189922)",
        "(0.261735, 1.335203, 0.190245)",
        "(0.262711, 1.326844, 0.189817)",
        "(0.263629, 1.318478, 0.188740)",
        "(0.264103, 1.314358, 0.187937)",
        "(0.264994, 1.306168, 0.185807)",
        "(0.266057, 1.298189, 0.182926)",
        "(0.267436, 1.290790, 0.179157)",
        "(0.268676, 1.283540, 0.174670)",
        "(0.270089, 1.276684, 0.169547)",
        "(0.270904, 1.273561, 0.166761)",
        "(0.272128, 1.267570, 0.161269)",
        "(0.273194, 1.262178, 0.155287)",
        "(0.273828, 1.257033, 0.149041)",
        "(0.274236, 1.252321, 0.142606)",
        "(0.274313, 1.250242, 0.139449)",
        "(0.274387, 1.246605, 0.133202)",
        "(0.274185, 1.243529, 0.126869)",
        "(0.274095, 1.241243, 0.120334)",
        "(0.274038, 1.239670, 0.113838)",
        "(0.273994, 1.239248, 0.110627)",
        "(0.273875, 1.238911, 0.104308)",
        "(0.273514, 1.239351, 0.098112)",
        "(0.273087, 1.240789, 0.091978)",
        "(0.272712, 1.243272, 0.086013)",
        "(0.272640, 1.244975, 0.083062)",
        "(0.272425, 1.248742, 0.077257)",
        "(0.271883, 1.252960, 0.071660)",
        "(0.271154, 1.257743, 0.066399)",
        "(0.270398, 1.262913, 0.061525)",
        "(0.270146, 1.265732, 0.059267)",
        "(0.269428, 1.271544, 0.055250)",
        "(0.268519, 1.277759, 0.051861)",
        "(0.267530, 1.284074, 0.048859)",
        "(0.266358, 1.290294, 0.046315)",
        "(0.265819, 1.293464, 0.045262)",
        "(0.264679, 1.299906, 0.043636)",
        "(0.263367, 1.306324, 0.042594)",
        "(0.262132, 1.312739, 0.041863)",
        "(0.260904, 1.319188, 0.041653)",
        "(0.260217, 1.322432, 0.041739)",
        "(0.258876, 1.328899, 0.042150)",
        "(0.257685, 1.335517, 0.042866)",
        "(0.256761, 1.342343, 0.043944)",
        "(0.255984, 1.349334, 0.045570)",
        "(0.255549, 1.352803, 0.046588)",
        "(0.254761, 1.359537, 0.048726)",
        "(0.254080, 1.365970, 0.051158)",
        "(0.253319, 1.372112, 0.054089)",
        "(0.252501, 1.377878, 0.057572)",
        "(0.252145, 1.380575, 0.059500)",
        "(0.251736, 1.385661, 0.063512)",
        "(0.251608, 1.390101, 0.067802)",
        "(0.251718, 1.393997, 0.072494)",
        "(0.251958, 1.397462, 0.077724)",
        "(0.252084, 1.398985, 0.080565)",
        "(0.252270, 1.401667, 0.086461)",
        "(0.252487, 1.403798, 0.092752)",
        "(0.252667, 1.405507, 0.099562)",
        "(0.252786, 1.406139, 0.103140)",
        "(0.252927, 1.407232, 0.110267)",
        "(0.253065, 1.407739, 0.117626)",
        "(0.253209, 1.407755, 0.125147)",
        "(0.253169, 1.407012, 0.132661)",
        "(0.253218, 1.405530, 0.139949)",
        "(0.253185, 1.404604, 0.143602)",
        "(0.253232, 1.402199, 0.150920)",
        "(0.253432, 1.399049, 0.158212)",
        "(0.253715, 1.395057, 0.165216)",
        "(0.254077, 1.390213, 0.171664)",
        "(0.254194, 1.387437, 0.174694)",
        "(0.254454, 1.381513, 0.180517)",
        "(0.254504, 1.374905, 0.186019)",
        "(0.254709, 1.367952, 0.190954)",
        "(0.255409, 1.360884, 0.195080)",
        "(0.255980, 1.357308, 0.196702)",
        "(0.256983, 1.349966, 0.199333)",
        "(0.257827, 1.342427, 0.200976)",
        "(0.258762, 1.334848, 0.201654)",
        "(0.259876, 1.327332, 0.201374)",
        "(0.260488, 1.323674, 0.200848)",
        "(0.261681, 1.316629, 0.199409)",
        "(0.262719, 1.309763, 0.197262)",
        "(0.263833, 1.303094, 0.194109)",
        "(0.264936, 1.296590, 0.190024)",
        "(0.265440, 1.293427, 0.187606)",
        "(0.266338, 1.287277, 0.182421)",
        "(0.267145, 1.281428, 0.176634)",
        "(0.268049, 1.275947, 0.170056)",
        "(0.268673, 1.270874, 0.163018)",
        "(0.268953, 1.268644, 0.159411)",
        "(0.269602, 1.264627, 0.151938)",
        "(0.270235, 1.261075, 0.143926)",
        "(0.270596, 1.257961, 0.135717)",
        "(0.270765, 1.255729, 0.127779)",
        "(0.270859, 1.255022, 0.123841)",
        "(0.270914, 1.253980, 0.115840)",
        "(0.270635, 1.253615, 0.107839)",
        "(0.270201, 1.254274, 0.100023)",
        "(0.269663, 1.255886, 0.092500)",
        "(0.269353, 1.257017, 0.088794)",
        "(0.268507, 1.259677, 0.081651)",
        "(0.267455, 1.263166, 0.075007)",
        "(0.266429, 1.267611, 0.068817)",
        "(0.265424, 1.272787, 0.063039)",
        "(0.264836, 1.275684, 0.060400)",
        "(0.263424, 1.281914, 0.055661)",
        "(0.261723, 1.288679, 0.051579)",
        "(0.259862, 1.295672, 0.047933)",
        "(0.258376, 1.303472, 0.044939)",
        "(0.257636, 1.307635, 0.043846)",
        "(0.255984, 1.316048, 0.042042)",
        "(0.254258, 1.324553, 0.040579)",
        "(0.252613, 1.333146, 0.039690)",
        "(0.251276, 1.342143, 0.039731)",
        "(0.250644, 1.346677, 0.040080)",
        "(0.249367, 1.355435, 0.040854)",
        "(0.248197, 1.363693, 0.041929)",
        "(0.246966, 1.371659, 0.043533)",
        "(0.246673, 1.375675, 0.044694)",
        "(0.246214, 1.383477, 0.047433)",
        "(0.245641, 1.390431, 0.050465)",
        "(0.244943, 1.396469, 0.053731)",
        "(0.244399, 1.401815, 0.057445)",
        "(0.244301, 1.406823, 0.061648)",
        "(0.244260, 1.409135, 0.063967)",
        "(0.244021, 1.413283, 0.068678)",
        "(0.243699, 1.416760, 0.073644)",
        "(0.243688, 1.419664, 0.078824)",
        "(0.243937, 1.422226, 0.084348)",
        "(0.244074, 1.423320, 0.087255)",
        "(0.244263, 1.425088, 0.093185)",
        "(0.244377, 1.426137, 0.099168)",
        "(0.244543, 1.426544, 0.105183)",
        "(0.244802, 1.426508, 0.111412)",
        "(0.244899, 1.426224, 0.114560)",
        "(0.245147, 1.425405, 0.120759)",
        "(0.245572, 1.424362, 0.126993)",
        "(0.246244, 1.422863, 0.133034)",
        "(0.246777, 1.420713, 0.138997)",
        "(0.246947, 1.419402, 0.142011)",
        "(0.247195, 1.416533, 0.148248)",
        "(0.247527, 1.413260, 0.154621)",
        "(0.247879, 1.409565, 0.160855)",
        "(0.248212, 1.405473, 0.167005)",
        "(0.248404, 1.403232, 0.170020)",
        "(0.248787, 1.398535, 0.176007)",
        "(0.249308, 1.393606, 0.181569)",
        "(0.249833, 1.388187, 0.186426)",
        "(0.250357, 1.382465, 0.190593)",
        "(0.250744, 1.379511, 0.192462)",
        "(0.251467, 1.373713, 0.195556)",
        "(0.252578, 1.368160, 0.197591)",
        "(0.254182, 1.362762, 0.198608)",
        "(0.255884, 1.357422, 0.198684)",
        "(0.256854, 1.354749, 0.198235)",
        "(0.258668, 1.349134, 0.196900)",
        "(0.260404, 1.343134, 0.194902)",
        "(0.261923, 1.336683, 0.192350)",
        "(0.263163, 1.329836, 0.189463)",
        "(0.263771, 1.326302, 0.187817)",
        "(0.264766, 1.319047, 0.184341)",
        "(0.265646, 1.311488, 0.180340)",
        "(0.266225, 1.303776, 0.175979)",
        "(0.266847, 1.296316, 0.171339)",
        "(0.267216, 1.292846, 0.168806)",
        "(0.267964, 1.286135, 0.163203)",
        "(0.268510, 1.279474, 0.156739)",
        "(0.268697, 1.273063, 0.150080)",
        "(0.268583, 1.267628, 0.143650)",
        "(0.268442, 1.265342, 0.140419)",
        "(0.268038, 1.261138, 0.133621)",
        "(0.267579, 1.257625, 0.126302)",
        "(0.266949, 1.255089, 0.119003)",
        "(0.266311, 1.253789, 0.111922)",
        "(0.266034, 1.253681, 0.108419)",
        "(0.265641, 1.254261, 0.101331)",
        "(0.265215, 1.255900, 0.094343)",
        "(0.264903, 1.258918, 0.088011)",
        "(0.264810, 1.261112, 0.085174)",
        "(0.264432, 1.265239, 0.079504)",
        "(0.264126, 1.270056, 0.074155)",
        "(0.263873, 1.275526, 0.069198)",
        "(0.263610, 1.281692, 0.064897)",
        "(0.263347, 1.288427, 0.061192)",
        "(0.263128, 1.291815, 0.059500)",
        "(0.262509, 1.298766, 0.056606)",
        "(0.261691, 1.305978, 0.054430)",
        "(0.260816, 1.313284, 0.052813)",
        "(0.259954, 1.320723, 0.051712)",
        "(0.259592, 1.324584, 0.051418)",
        "(0.258703, 1.332356, 0.051303)",
        "(0.257663, 1.339970, 0.051734)",
        "(0.256749, 1.347564, 0.052623)",
        "(0.256000, 1.355249, 0.054277)",
        "(0.255637, 1.359111, 0.055449)",
        "(0.254849, 1.366598, 0.058088)",
        "(0.254064, 1.373652, 0.060968)",
        "(0.253385, 1.380512, 0.064311)",
        "(0.253113, 1.387434, 0.068302)",
        "(0.253119, 1.390785, 0.070484)",
        "(0.253104, 1.396956, 0.074853)",
        "(0.253188, 1.402569, 0.079474)",
        "(0.253500, 1.407665, 0.084443)",
        "(0.254029, 1.412054, 0.089649)",
        "(0.254377, 1.413963, 0.092331)",
        "(0.254946, 1.417280, 0.097868)",
        "(0.255332, 1.419832, 0.103646)",
        "(0.255648, 1.421702, 0.109602)",
        "(0.255969, 1.422895, 0.115696)",
        "(0.256143, 1.423250, 0.118818)",
        "(0.256466, 1.423524, 0.125101)",
        "(0.256723, 1.422867, 0.131372)",
        "(0.257012, 1.421232, 0.137558)",
        "(0.257373, 1.418915, 0.143743)",
        "(0.257586, 1.417560, 0.146951)",
        "(0.258022, 1.414377, 0.153449)",
        "(0.258467, 1.410238, 0.159818)",
        "(0.258831, 1.405251, 0.166109)",
        "(0.259284, 1.399615, 0.172286)",
        "(0.259558, 1.396460, 0.175197)",
        "(0.260178, 1.389613, 0.180549)",
        "(0.260857, 1.382215, 0.185436)",
        "(0.261549, 1.374492, 0.189920)",
        "(0.262504, 1.366518, 0.193747)",
        "(0.263143, 1.362499, 0.195395)",
        "(0.264363, 1.354129, 0.198071)",
        "(0.265583, 1.345691, 0.199760)",
        "(0.266764, 1.337225, 0.200613)",
        "(0.268039, 1.328753, 0.200582)",
        "(0.268715, 1.324635, 0.200241)",
        "(0.269993, 1.316679, 0.199113)",
        "(0.271247, 1.309099, 0.196950)",
        "(0.272471, 1.301425, 0.193350)",
        "(0.273521, 1.293712, 0.188716)",
        "(0.274066, 1.290117, 0.186079)",
        "(0.275118, 1.283322, 0.180294)",
        "(0.276585, 1.277238, 0.173197)",
        "(0.278466, 1.272158, 0.165184)",
        "(0.279649, 1.267937, 0.157658)",
        "(0.280167, 1.266397, 0.153795)",
        "(0.281348, 1.264011, 0.145738)",
        "(0.282146, 1.262205, 0.137636)",
        "(0.282425, 1.261037, 0.129485)",
        "(0.282414, 1.260659, 0.125443)",
        "(0.282159, 1.260299, 0.117487)",
        "(0.281826, 1.260787, 0.109695)",
        "(0.281236, 1.261908, 0.102155)",
        "(0.280383, 1.263562, 0.094921)",
        "(0.279226, 1.265772, 0.088247)",
        "(0.278599, 1.267116, 0.085108)",
        "(0.277438, 1.270154, 0.079049)",
        "(0.276083, 1.273522, 0.073518)",
        "(0.274747, 1.277317, 0.068502)",
        "(0.273620, 1.281896, 0.064057)",
        "(0.273072, 1.284454, 0.062068)",
        "(0.271818, 1.289667, 0.058296)",
        "(0.270438, 1.295479, 0.055445)",
        "(0.269079, 1.302137, 0.053272)",
        "(0.267767, 1.309179, 0.051500)",
        "(0.267207, 1.312974, 0.050856)",
        "(0.266158, 1.321196, 0.049944)",
        "(0.265172, 1.330073, 0.049234)",
        "(0.264274, 1.339253, 0.048534)",
        "(0.263407, 1.348574, 0.048125)",
        "(0.263041, 1.353313, 0.048126)",
        "(0.262519, 1.362928, 0.048505)",
        "(0.262393, 1.372601, 0.049381)",
        "(0.262392, 1.381741, 0.050597)",
        "(0.262214, 1.389953, 0.052379)",
        "(0.262187, 1.393985, 0.053615)",
        "(0.262458, 1.401881, 0.056853)",
        "(0.262886, 1.409116, 0.060760)",
        "(0.263197, 1.415585, 0.065151)",
        "(0.263505, 1.421340, 0.069842)",
        "(0.263690, 1.423965, 0.072326)",
        "(0.264058, 1.428947, 0.077608)",
        "(0.264508, 1.433372, 0.083089)",
        "(0.264930, 1.437094, 0.088646)",
        "(0.265312, 1.440105, 0.094080)",
        "(0.265528, 1.441276, 0.096713)",
        "(0.266032, 1.443230, 0.102032)",
        "(0.266711, 1.444809, 0.107630)",
        "(0.267342, 1.445843, 0.113256)",
        "(0.267933, 1.446182, 0.118723)",
        "(0.268149, 1.446129, 0.121451)",
        "(0.268468, 1.445701, 0.126965)",
        "(0.268891, 1.445033, 0.132564)",
        "(0.269494, 1.443864, 0.138050)",
        "(0.269990, 1.441848, 0.143166)",
        "(0.270193, 1.440675, 0.145704)",
        "(0.270796, 1.437938, 0.150730)",
        "(0.271438, 1.434592, 0.155540)",
        "(0.272150, 1.430517, 0.160182)",
        "(0.272909, 1.425732, 0.164815)",
        "(0.273282, 1.423020, 0.167104)",
        "(0.274127, 1.417256, 0.171355)",
        "(0.275047, 1.410779, 0.175155)",
        "(0.275867, 1.403554, 0.178483)",
        "(0.276740, 1.396072, 0.181420)",
        "(0.277209, 1.392324, 0.182757)",
        "(0.278103, 1.384809, 0.185174)",
        "(0.279053, 1.377247, 0.187043)",
        "(0.279866, 1.369545, 0.188530)",
        "(0.280542, 1.361618, 0.189361)",
        "(0.280831, 1.357497, 0.189419)",
        "(0.281352, 1.348969, 0.189014)",
        "(0.281801, 1.340199, 0.187807)",
        "(0.282196, 1.331429, 0.185868)",
        "(0.282401, 1.327113, 0.184711)",
        "(0.282927, 1.318673, 0.181465)",
        "(0.283487, 1.310477, 0.177184)",
        "(0.283813, 1.302403, 0.171947)",
        "(0.283516, 1.294019, 0.165937)",
        "(0.282666, 1.285334, 0.159543)",
        "(0.282153, 1.281073, 0.156429)",
        "(0.280731, 1.273375, 0.150567)",
        "(0.279472, 1.267332, 0.144539)",
        "(0.278389, 1.262778, 0.138138)",
        "(0.277232, 1.259075, 0.131387)",
        "(0.276628, 1.257529, 0.127841)",
        "(0.275197, 1.255134, 0.120896)",
        "(0.273874, 1.254336, 0.114156)",
        "(0.272892, 1.254810, 0.107338)",
        "(0.272107, 1.255883, 0.100176)",
        "(0.271835, 1.256784, 0.096561)",
        "(0.271340, 1.259213, 0.089598)",
        "(0.271054, 1.262642, 0.082907)",
        "(0.270958, 1.266860, 0.076593)",
        "(0.270675, 1.271644, 0.071000)",
        "(0.270485, 1.274306, 0.068546)",
        "(0.270010, 1.279884, 0.064056)",
        "(0.269459, 1.285843, 0.060192)",
        "(0.269033, 1.292544, 0.057115)",
        "(0.268442, 1.299669, 0.054757)",
        "(0.268110, 1.303266, 0.053678)",
        "(0.267274, 1.310502, 0.051917)",
        "(0.266378, 1.318044, 0.050741)",
        "(0.265953, 1.326348, 0.050476)",
        "(0.265418, 1.334566, 0.050577)",
        "(0.264956, 1.338399, 0.050706)",
        "(0.263501, 1.345594, 0.051319)",
        "(0.261819, 1.352897, 0.052746)",
        "(0.260610, 1.360869, 0.055138)",
        "(0.259118, 1.368606, 0.058015)",
        "(0.258265, 1.372283, 0.059518)",
        "(0.256782, 1.379705, 0.062942)",
        "(0.255878, 1.387463, 0.066934)",
        "(0.255023, 1.394920, 0.071172)",
        "(0.254241, 1.401895, 0.075581)",
        "(0.253954, 1.405226, 0.077931)",
        "(0.253649, 1.411629, 0.082789)",
        "(0.253866, 1.417484, 0.087896)",
        "(0.254405, 1.422581, 0.093187)",
        "(0.254882, 1.426803, 0.098807)",
        "(0.255066, 1.428516, 0.101715)",
        "(0.255419, 1.431408, 0.107681)",
        "(0.255786, 1.433535, 0.113927)",
        "(0.256358, 1.435112, 0.120424)",
        "(0.257171, 1.436155, 0.127048)",
        "(0.257604, 1.436360, 0.130355)",
        "(0.258397, 1.436337, 0.136963)",
        "(0.258929, 1.435806, 0.143717)",
        "(0.259379, 1.434814, 0.150424)",
        "(0.259879, 1.433235, 0.156797)",
        "(0.260189, 1.432145, 0.159819)",
        "(0.260752, 1.429532, 0.165712)",
        "(0.261103, 1.426427, 0.171462)",
        "(0.261535, 1.422896, 0.176979)",
        "(0.262218, 1.418740, 0.182015)",
        "(0.262701, 1.416450, 0.184401)",
        "(0.263903, 1.411778, 0.189047)",
        "(0.265261, 1.406906, 0.193202)",
        "(0.266549, 1.401463, 0.196587)",
        "(0.267554, 1.395198, 0.199278)",
        "(0.267959, 1.391989, 0.200707)",
        "(0.268883, 1.385172, 0.203172)",
        "(0.269741, 1.377939, 0.205069)",
        "(0.270295, 1.369926, 0.206048)",
        "(0.270518, 1.365692, 0.206269)",
        "(0.271103, 1.357015, 0.206088)",
        "(0.271769, 1.348312, 0.205359)",
        "(0.272374, 1.339615, 0.204055)",
        "(0.272942, 1.330823, 0.201714)",
        "(0.273240, 1.321977, 0.198700)",
        "(0.273473, 1.317724, 0.196766)",
        "(0.273923, 1.309665, 0.192375)",
        "(0.274546, 1.302208, 0.186769)",
        "(0.275261, 1.295378, 0.180015)",
        "(0.275675, 1.289336, 0.172823)",
        "(0.275865, 1.286788, 0.169054)",
        "(0.276056, 1.282196, 0.161078)",
        "(0.276320, 1.278262, 0.151923)",
        "(0.276735, 1.275207, 0.142015)",
        "(0.277137, 1.273128, 0.132086)",
        "(0.277382, 1.272546, 0.127185)",
        "(0.277763, 1.271811, 0.117358)",
        "(0.278073, 1.271806, 0.107336)",
        "(0.278270, 1.272937, 0.097574)",
        "(0.278456, 1.275763, 0.088790)",
        "(0.278650, 1.277862, 0.084711)",
        "(0.279369, 1.282673, 0.076573)",
        "(0.280898, 1.288787, 0.068498)",
        "(0.282870, 1.296213, 0.061124)",
        "(0.284977, 1.304789, 0.054788)",
        "(0.285983, 1.309413, 0.052054)",
        "(0.287812, 1.318892, 0.047259)",
        "(0.289349, 1.328591, 0.043365)",
        "(0.290556, 1.338484, 0.040262)",
        "(0.291402, 1.348351, 0.037890)",
        "(0.291755, 1.353290, 0.037012)",
        "(0.292299, 1.363132, 0.035599)",
        "(0.292506, 1.372576, 0.034495)",
        "(0.292282, 1.381507, 0.033780)",
        "(0.291990, 1.390451, 0.033771)",
        "(0.291752, 1.394892, 0.034139)",
        "(0.291049, 1.403511, 0.035090)",
        "(0.290071, 1.411567, 0.036496)",
        "(0.289112, 1.419416, 0.038722)",
        "(0.288286, 1.426970, 0.041588)",
        "(0.287940, 1.430511, 0.043185)",
        "(0.287223, 1.437227, 0.046886)",
        "(0.286644, 1.443313, 0.051345)",
        "(0.286402, 1.448724, 0.056357)",
        "(0.286342, 1.453498, 0.061988)",
        "(0.286248, 1.455574, 0.065065)",
        "(0.286041, 1.459179, 0.071465)",
        "(0.285871, 1.461823, 0.078014)",
        "(0.285641, 1.463690, 0.084847)",
        "(0.285459, 1.465016, 0.092210)",
        "(0.285353, 1.465526, 0.095979)",
        "(0.285261, 1.465963, 0.103648)",
        "(0.285191, 1.465690, 0.111498)",
        "(0.285346, 1.464838, 0.119454)",
        "(0.285543, 1.463547, 0.127364)",
        "(0.285637, 1.462740, 0.131313)",
        "(0.285821, 1.460837, 0.139132)",
        "(0.285783, 1.458312, 0.146759)",
        "(0.285750, 1.455034, 0.153876)",
        "(0.286560, 1.451398, 0.160767)",
        "(0.287064, 1.449536, 0.164203)",
        "(0.287887, 1.445208, 0.170521)",
        "(0.288293, 1.439792, 0.176193)",
        "(0.288871, 1.433406, 0.181424)",
        "(0.289044, 1.429898, 0.183941)",
        "(0.289354, 1.422466, 0.188568)",
        "(0.289598, 1.414256, 0.192561)",
        "(0.289628, 1.405060, 0.195784)",
        "(0.290237, 1.395231, 0.198367)",
        "(0.290777, 1.390234, 0.199575)",
        "(0.292182, 1.380121, 0.201660)",
        "(0.293636, 1.369669, 0.203166)",
        "(0.295254, 1.359039, 0.203851)",
        "(0.296870, 1.348207, 0.203901)",
        "(0.298514, 1.337669, 0.203261)",
        "(0.299302, 1.332533, 0.202633)",
        "(0.300460, 1.322256, 0.200912)",
        "(0.301526, 1.312184, 0.197900)",
        "(0.302440, 1.302556, 0.193960)",
        "(0.303056, 1.293338, 0.189114)",
        "(0.303178, 1.288831, 0.186276)",
        "(0.303647, 1.280604, 0.179989)",
        "(0.304311, 1.273546, 0.172908)",
        "(0.304678, 1.267194, 0.165069)",
        "(0.304768, 1.261743, 0.157153)",
        "(0.304815, 1.259535, 0.153243)",
        "(0.304872, 1.255913, 0.145479)",
        "(0.304832, 1.253033, 0.137272)",
        "(0.304587, 1.250890, 0.128912)",
        "(0.304254, 1.249735, 0.120818)",
        "(0.304104, 1.249658, 0.116948)",
        "(0.303673, 1.249869, 0.109305)",
        "(0.303362, 1.250842, 0.101504)",
        "(0.302981, 1.252634, 0.093925)",
        "(0.302435, 1.255118, 0.086749)",
        "(0.302202, 1.256642, 0.083270)",
        "(0.301616, 1.260182, 0.076618)",
        "(0.300658, 1.264727, 0.070635)",
        "(0.299406, 1.270190, 0.065213)",
        "(0.298799, 1.273251, 0.062673)",
        "(0.297883, 1.280096, 0.057843)",
        "(0.296725, 1.287596, 0.053637)",
        "(0.295286, 1.295532, 0.049959)",
        "(0.293793, 1.304004, 0.046756)",
        "(0.292967, 1.308413, 0.045438)",
        "(0.291184, 1.317682, 0.043453)",
        "(0.289269, 1.327480, 0.042492)",
        "(0.287162, 1.337159, 0.042036)",
        "(0.284844, 1.346292, 0.041823)",
        "(0.282567, 1.355231, 0.042311)",
        "(0.281628, 1.359721, 0.042956)",
        "(0.279868, 1.368478, 0.044755)",
        "(0.278258, 1.376611, 0.047059)",
        "(0.277079, 1.384181, 0.049656)",
        "(0.276178, 1.391326, 0.052921)",
        "(0.275751, 1.394792, 0.054792)",
        "(0.274977, 1.401119, 0.058963)",
        "(0.274232, 1.406657, 0.063424)",
        "(0.273552, 1.411829, 0.068390)",
        "(0.273388, 1.414339, 0.071137)",
        "(0.273294, 1.418957, 0.076874)",
        "(0.273112, 1.422698, 0.082800)",
        "(0.272962, 1.425793, 0.089023)",
        "(0.273019, 1.428492, 0.095657)",
        "(0.273549, 1.430788, 0.102492)",
        "(0.273797, 1.431754, 0.105883)",
        "(0.274320, 1.432999, 0.112667)",
        "(0.275011, 1.433567, 0.119244)",
        "(0.275973, 1.433508, 0.125617)",
        "(0.277216, 1.432639, 0.131652)",
        "(0.277829, 1.432000, 0.134587)",
        "(0.279047, 1.430124, 0.140280)",
        "(0.280361, 1.427433, 0.145667)",
        "(0.281703, 1.423889, 0.150810)",
        "(0.283094, 1.419823, 0.155858)",
        "(0.283761, 1.417687, 0.158330)",
        "(0.284953, 1.412683, 0.162758)",
        "(0.286051, 1.407063, 0.166649)",
        "(0.286966, 1.400730, 0.169957)",
        "(0.287444, 1.397351, 0.171383)",
        "(0.288233, 1.390255, 0.174015)",
        "(0.288922, 1.382666, 0.176081)",
        "(0.289451, 1.374700, 0.177668)",
        "(0.289861, 1.366528, 0.178762)",
        "(0.290490, 1.358225, 0.179176)",
        "(0.290857, 1.353978, 0.179019)",
        "(0.291694, 1.345337, 0.178074)",
        "(0.292637, 1.336614, 0.176201)",
        "(0.293275, 1.327990, 0.173801)",
        "(0.293856, 1.319765, 0.170912)",
        "(0.294204, 1.315831, 0.169177)",
        "(0.294812, 1.307871, 0.165090)",
        "(0.295222, 1.299677, 0.160166)",
        "(0.295434, 1.291368, 0.154807)",
        "(0.295833, 1.283330, 0.149071)",
        "(0.296108, 1.279506, 0.145955)",
        "(0.296688, 1.271886, 0.139217)",
        "(0.297262, 1.264658, 0.132124)",
        "(0.297527, 1.258489, 0.125261)",
        "(0.297404, 1.253895, 0.118669)",
        "(0.297259, 1.252034, 0.115343)",
        "(0.296648, 1.249287, 0.108503)",
        "(0.295492, 1.247389, 0.101359)",
        "(0.293984, 1.246825, 0.094332)",
        "(0.292502, 1.248312, 0.087734)",
        "(0.291705, 1.249419, 0.084596)",
        "(0.289837, 1.252761, 0.078742)",
        "(0.287695, 1.257458, 0.073360)",
        "(0.285761, 1.263407, 0.068261)",
        "(0.284119, 1.270420, 0.063673)",
        "(0.283333, 1.274319, 0.061740)",
        "(0.281585, 1.282426, 0.058457)",
        "(0.279619, 1.290832, 0.055863)",
        "(0.277598, 1.299165, 0.053834)",
        "(0.275455, 1.307341, 0.052746)",
        "(0.274331, 1.311442, 0.052458)",
        "(0.272277, 1.319674, 0.052472)",
        "(0.270350, 1.327736, 0.053022)",
        "(0.268739, 1.335639, 0.053884)",
        "(0.267527, 1.343315, 0.055094)",
        "(0.267027, 1.347084, 0.055799)",
        "(0.266235, 1.354474, 0.057621)",
        "(0.265600, 1.361701, 0.060073)",
        "(0.265161, 1.368652, 0.062986)",
        "(0.265024, 1.375183, 0.066339)",
        "(0.265018, 1.378335, 0.068175)",
        "(0.265282, 1.384418, 0.072504)",
        "(0.265535, 1.390155, 0.077522)",
        "(0.265653, 1.395446, 0.083061)",
        "(0.265949, 1.400331, 0.089180)",
        "(0.266125, 1.402627, 0.092352)",
        "(0.266537, 1.406771, 0.099055)",
        "(0.267159, 1.410493, 0.106045)",
        "(0.267897, 1.413636, 0.113236)",
        "(0.268626, 1.415880, 0.120294)",
        "(0.269060, 1.416787, 0.123808)",
        "(0.270117, 1.417959, 0.130854)",
        "(0.271166, 1.418480, 0.137712)",
        "(0.272032, 1.418180, 0.144369)",
        "(0.272531, 1.417778, 0.147605)",
        "(0.273632, 1.416544, 0.154006)",
        "(0.274809, 1.414685, 0.160180)",
        "(0.275922, 1.412099, 0.166062)",
        "(0.277092, 1.408694, 0.171461)",
        "(0.277970, 1.404341, 0.176359)",
        "(0.278377, 1.402065, 0.178753)",
        "(0.279263, 1.397156, 0.183282)",
        "(0.280180, 1.391404, 0.187138)",
        "(0.280841, 1.384556, 0.190128)",
        "(0.281225, 1.380882, 0.191312)",
        "(0.282146, 1.373350, 0.193552)",
        "(0.282925, 1.365241, 0.195395)",
        "(0.283567, 1.356654, 0.196542)",
        "(0.284023, 1.347893, 0.197390)",
        "(0.284268, 1.343570, 0.197708)",
        "(0.284804, 1.335069, 0.198128)",
        "(0.285288, 1.326736, 0.197854)",
        "(0.285847, 1.318592, 0.196737)",
        "(0.286423, 1.310717, 0.194804)",
        "(0.287209, 1.303385, 0.192459)",
        "(0.287587, 1.299861, 0.191108)",
        "(0.288403, 1.293080, 0.187716)",
        "(0.289047, 1.286408, 0.183430)",
        "(0.289683, 1.280256, 0.178559)",
        "(0.290226, 1.274878, 0.173564)",
        "(0.290439, 1.272351, 0.171052)",
        "(0.290725, 1.267639, 0.165634)",
        "(0.290817, 1.263440, 0.159684)",
        "(0.290859, 1.260111, 0.153477)",
        "(0.290849, 1.257386, 0.146938)",
        "(0.290851, 1.256250, 0.143467)",
        "(0.290837, 1.254381, 0.136497)",
        "(0.290626, 1.253175, 0.129609)",
        "(0.290277, 1.252367, 0.122545)",
        "(0.290181, 1.252239, 0.115130)",
        "(0.290169, 1.252422, 0.111459)",
        "(0.290254, 1.253483, 0.104197)",
        "(0.290307, 1.255159, 0.096920)",
        "(0.290235, 1.257343, 0.089728)",
        "(0.289867, 1.260690, 0.083211)",
        "(0.289621, 1.262655, 0.080169)",
        "(0.289024, 1.267355, 0.074408)",
        "(0.288103, 1.272912, 0.068991)",
        "(0.286899, 1.279228, 0.064078)",
        "(0.285546, 1.286630, 0.059865)",
        "(0.284844, 1.290488, 0.057837)",
        "(0.283258, 1.298559, 0.054020)",
        "(0.281464, 1.307130, 0.050717)",
        "(0.279826, 1.316386, 0.047967)",
        "(0.278380, 1.326159, 0.045955)",
        "(0.277658, 1.331108, 0.045171)",
        "(0.276094, 1.341121, 0.044205)",
        "(0.274566, 1.351045, 0.043820)",
        "(0.273045, 1.360667, 0.044063)",
        "(0.271722, 1.370052, 0.045163)",
        "(0.271152, 1.374723, 0.045940)",
        "(0.270270, 1.383795, 0.047988)",
        "(0.269677, 1.392266, 0.050313)",
        "(0.269288, 1.400280, 0.053212)",
        "(0.269279, 1.407914, 0.056957)",
        "(0.269259, 1.411589, 0.058914)",
        "(0.269384, 1.418017, 0.063413)",
        "(0.269612, 1.423622, 0.068299)",
        "(0.269730, 1.428307, 0.073708)",
        "(0.269916, 1.432221, 0.079647)",
        "(0.269990, 1.434132, 0.082730)",
        "(0.270342, 1.437286, 0.089402)",
        "(0.270675, 1.439670, 0.096244)",
        "(0.270917, 1.441295, 0.103215)",
        "(0.271066, 1.442203, 0.110535)",
        "(0.271162, 1.442482, 0.114280)",
        "(0.271482, 1.442431, 0.121789)",
        "(0.271717, 1.441401, 0.129185)",
        "(0.271839, 1.439572, 0.136495)",
        "(0.271856, 1.436998, 0.143853)",
        "(0.271839, 1.435585, 0.147546)",
        "(0.271749, 1.432221, 0.154731)",
        "(0.271589, 1.427953, 0.161382)",
        "(0.271329, 1.422940, 0.167636)",
        "(0.271394, 1.417796, 0.173651)",
        "(0.271476, 1.415163, 0.176523)",
        "(0.271762, 1.409381, 0.181686)",
        "(0.272055, 1.402908, 0.186262)",
        "(0.272228, 1.395966, 0.190415)",
        "(0.272360, 1.392421, 0.192264)",
        "(0.272610, 1.385183, 0.195629)",
        "(0.272875, 1.377400, 0.198129)",
        "(0.273324, 1.369267, 0.199814)",
        "(0.273805, 1.361171, 0.201203)",
        "(0.274069, 1.357201, 0.201599)",
        "(0.274642, 1.349379, 0.202008)",
        "(0.275298, 1.341610, 0.201393)",
        "(0.275953, 1.334011, 0.200174)",
        "(0.276613, 1.326955, 0.198463)",
        "(0.277254, 1.320247, 0.196072)",
        "(0.277613, 1.316864, 0.194489)",
        "(0.278243, 1.310054, 0.190436)",
        "(0.278732, 1.303597, 0.185807)",
        "(0.279252, 1.297752, 0.180673)",
        "(0.279774, 1.292283, 0.174666)",
        "(0.280036, 1.289579, 0.171378)",
        "(0.280355, 1.284570, 0.164252)",
        "(0.280474, 1.280668, 0.156989)",
        "(0.280602, 1.277762, 0.149290)",
        "(0.280717, 1.275375, 0.141068)",
        "(0.280681, 1.274357, 0.136935)",
        "(0.280478, 1.272883, 0.128581)",
        "(0.280181, 1.272273, 0.120271)",
        "(0.279821, 1.272665, 0.112136)",
        "(0.279412, 1.274100, 0.104324)",
        "(0.279160, 1.274998, 0.100503)",
        "(0.278698, 1.277446, 0.093065)",
        "(0.278247, 1.280493, 0.085868)",
        "(0.277848, 1.284339, 0.079221)",
        "(0.277552, 1.289197, 0.073254)",
        "(0.277338, 1.291676, 0.070370)",
        "(0.276875, 1.296883, 0.065011)",
        "(0.276331, 1.302470, 0.060381)",
        "(0.275732, 1.308414, 0.056418)",
        "(0.275068, 1.314627, 0.053062)",
        "(0.274713, 1.317816, 0.051566)",
        "(0.273870, 1.324410, 0.049099)",
        "(0.272906, 1.331182, 0.047275)",
        "(0.271786, 1.338198, 0.046151)",
        "(0.270683, 1.345516, 0.045578)",
        "(0.270173, 1.349179, 0.045377)",
        "(0.269145, 1.356582, 0.045354)",
        "(0.268144, 1.364085, 0.045905)",
        "(0.267290, 1.371773, 0.047167)",
        "(0.266656, 1.379616, 0.049179)",
        "(0.266328, 1.383485, 0.050322)",
        "(0.265664, 1.391088, 0.053054)",
        "(0.265159, 1.398597, 0.056346)",
        "(0.264873, 1.405999, 0.060367)",
        "(0.264596, 1.412965, 0.064742)",
        "(0.264391, 1.416248, 0.067051)",
        "(0.263831, 1.422435, 0.072104)",
        "(0.263353, 1.428190, 0.077577)",
        "(0.263148, 1.433354, 0.083470)",
        "(0.263012, 1.438067, 0.089589)",
        "(0.262983, 1.440117, 0.092832)",
        "(0.263020, 1.443613, 0.099381)",
        "(0.263118, 1.446074, 0.106031)",
        "(0.263156, 1.447636, 0.112842)",
        "(0.263157, 1.448214, 0.116370)",
        "(0.263126, 1.448831, 0.123805)",
        "(0.263258, 1.448727, 0.131358)",
        "(0.263414, 1.447752, 0.138854)",
        "(0.263642, 1.445942, 0.146231)",
        "(0.263914, 1.443428, 0.153623)",
        "(0.264030, 1.441849, 0.157235)",
        "(0.264261, 1.438133, 0.164125)",
        "(0.264495, 1.433625, 0.170688)",
        "(0.264740, 1.428322, 0.176984)",
        "(0.264867, 1.422647, 0.183015)",
        "(0.264918, 1.419635, 0.185816)",
        "(0.265098, 1.413188, 0.190794)",
        "(0.265332, 1.406164, 0.195198)",
        "(0.265538, 1.398695, 0.199000)",
        "(0.265777, 1.391101, 0.202290)",
        "(0.265907, 1.387277, 0.203783)",
        "(0.266175, 1.379267, 0.206117)",
        "(0.266472, 1.370866, 0.207636)",
        "(0.266766, 1.362500, 0.208507)",
        "(0.266767, 1.354074, 0.208602)",
        "(0.266680, 1.349671, 0.208381)",
        "(0.266305, 1.340354, 0.206987)",
        "(0.266086, 1.331118, 0.204584)",
        "(0.266089, 1.322451, 0.201464)",
        "(0.266173, 1.314109, 0.197499)",
        "(0.266200, 1.309915, 0.195226)",
        "(0.266015, 1.301516, 0.190143)",
        "(0.265534, 1.293501, 0.184900)",
        "(0.265140, 1.286218, 0.179307)",
        "(0.264856, 1.279591, 0.173010)",
        "(0.264654, 1.276412, 0.169663)",
        "(0.264096, 1.270913, 0.162723)",
        "(0.263653, 1.266930, 0.155741)",
        "(0.263078, 1.263758, 0.148446)",
        "(0.262521, 1.261455, 0.140541)",
        "(0.262210, 1.260610, 0.136564)",
        "(0.261753, 1.259994, 0.128544)",
        "(0.261298, 1.260421, 0.120557)",
        "(0.260873, 1.261671, 0.112442)",
        "(0.260569, 1.263990, 0.104237)",
        "(0.260411, 1.265432, 0.100217)",
        "(0.260147, 1.269111, 0.092394)",
        "(0.260057, 1.273714, 0.084832)",
        "(0.260103, 1.279104, 0.077726)",
        "(0.260159, 1.285202, 0.071478)",
        "(0.260137, 1.288476, 0.068338)",
        "(0.260103, 1.295360, 0.062600)",
        "(0.260091, 1.302628, 0.057797)",
        "(0.260006, 1.310446, 0.054076)",
        "(0.259956, 1.318573, 0.051228)",
        "(0.259889, 1.322592, 0.049992)",
        "(0.259792, 1.330926, 0.048437)",
        "(0.259797, 1.339715, 0.047901)",
        "(0.259927, 1.348244, 0.047783)",
        "(0.259974, 1.356459, 0.048148)",
        "(0.259972, 1.360519, 0.048533)",
        "(0.259832, 1.368361, 0.049833)",
        "(0.259852, 1.376111, 0.051742)",
        "(0.260078, 1.383556, 0.054066)",
        "(0.260110, 1.390387, 0.057050)",
        "(0.260107, 1.393712, 0.058784)",
        "(0.260168, 1.400038, 0.062809)",
        "(0.260387, 1.405757, 0.067369)",
        "(0.260479, 1.410663, 0.072523)",
        "(0.260499, 1.414808, 0.078445)",
        "(0.260486, 1.416670, 0.081499)",
        "(0.260431, 1.419504, 0.087851)",
        "(0.260261, 1.421494, 0.094716)",
        "(0.260055, 1.422518, 0.101986)",
        "(0.259671, 1.422690, 0.109439)",
        "(0.259493, 1.422554, 0.113223)",
        "(0.259303, 1.421828, 0.121021)",
        "(0.259152, 1.420631, 0.129105)",
        "(0.259046, 1.419090, 0.137271)",
        "(0.259061, 1.418164, 0.141303)",
        "(0.259260, 1.415998, 0.149112)",
        "(0.259632, 1.413273, 0.156604)",
        "(0.260176, 1.410068, 0.163670)",
        "(0.260688, 1.406383, 0.170439)",
        "(0.261059, 1.402030, 0.176878)",
        "(0.261264, 1.399675, 0.180033)",
        "(0.261830, 1.394393, 0.185893)",
        "(0.262528, 1.388357, 0.190888)",
        "(0.263347, 1.381516, 0.195028)",
        "(0.264420, 1.374082, 0.198571)",
        "(0.264980, 1.370147, 0.200184)",
        "(0.266298, 1.361744, 0.202753)",
        "(0.267668, 1.352770, 0.204590)",
        "(0.268862, 1.343044, 0.205665)",
        "(0.270101, 1.332981, 0.205853)",
        "(0.270698, 1.327812, 0.205596)",
        "(0.271809, 1.317037, 0.203912)",
        "(0.272751, 1.305964, 0.200941)",
        "(0.273487, 1.295625, 0.197388)",
        "(0.274196, 1.286433, 0.193660)",
        "(0.274466, 1.282130, 0.191623)",
        "(0.274830, 1.274094, 0.186742)",
        "(0.275164, 1.266809, 0.180708)",
        "(0.275333, 1.260811, 0.174191)",
        "(0.275342, 1.258250, 0.170983)",
        "(0.275231, 1.254243, 0.164446)",
        "(0.274871, 1.251228, 0.157623)",
        "(0.274432, 1.248942, 0.150281)",
        "(0.274006, 1.247328, 0.142403)",
        "(0.273750, 1.246408, 0.134291)",
        "(0.273569, 1.246073, 0.130198)",
        "(0.273188, 1.245884, 0.121832)",
        "(0.272787, 1.246602, 0.113448)",
        "(0.272429, 1.248213, 0.105197)",
        "(0.272209, 1.249230, 0.101151)",
        "(0.271714, 1.251949, 0.093347)",
        "(0.271040, 1.255805, 0.086199)",
        "(0.270225, 1.260870, 0.079798)",
        "(0.269172, 1.266375, 0.073731)",
        "(0.267887, 1.272670, 0.068370)",
        "(0.267175, 1.276093, 0.065975)",
        "(0.265523, 1.283560, 0.061757)",
        "(0.263867, 1.291314, 0.058070)",
        "(0.262454, 1.299378, 0.054838)",
        "(0.261245, 1.307952, 0.052536)",
        "(0.260605, 1.312201, 0.051549)",
        "(0.259293, 1.320463, 0.049966)",
        "(0.257878, 1.328280, 0.048746)",
        "(0.256254, 1.335902, 0.047915)",
        "(0.254786, 1.343698, 0.047792)",
        "(0.254052, 1.347565, 0.047879)",
        "(0.252423, 1.355054, 0.048290)",
        "(0.250862, 1.362307, 0.048815)",
        "(0.249347, 1.369350, 0.049799)",
        "(0.247915, 1.376473, 0.051443)",
        "(0.247229, 1.380047, 0.052594)",
        "(0.246263, 1.387192, 0.055406)",
        "(0.245525, 1.393906, 0.058592)",
        "(0.244936, 1.400185, 0.062304)",
        "(0.244758, 1.403166, 0.064375)",
        "(0.244514, 1.409006, 0.069168)",
        "(0.244592, 1.414729, 0.074736)",
        "(0.244965, 1.419892, 0.080483)",
        "(0.245356, 1.424149, 0.086565)",
        "(0.245628, 1.427846, 0.093073)",
        "(0.245825, 1.429634, 0.096486)",
        "(0.246519, 1.432959, 0.103538)",
        "(0.247498, 1.435596, 0.110553)",
        "(0.248438, 1.437309, 0.117609)",
        "(0.249390, 1.438157, 0.124776)",
        "(0.249946, 1.438475, 0.128395)",
        "(0.251081, 1.438514, 0.135612)",
        "(0.252133, 1.437636, 0.142731)",
        "(0.253290, 1.435834, 0.149821)",
        "(0.254293, 1.433412, 0.156979)",
        "(0.254768, 1.432026, 0.160577)",
        "(0.255841, 1.428689, 0.167644)",
        "(0.256860, 1.424585, 0.174636)",
        "(0.257739, 1.419573, 0.181312)",
        "(0.258601, 1.413569, 0.187567)",
        "(0.258975, 1.410409, 0.190628)",
        "(0.259700, 1.403633, 0.196473)",
        "(0.260464, 1.396276, 0.201869)",
        "(0.261058, 1.388125, 0.206751)",
        "(0.261712, 1.379508, 0.210778)",
        "(0.262075, 1.375133, 0.212554)",
        "(0.263043, 1.366481, 0.215534)",
        "(0.263895, 1.357690, 0.218079)",
        "(0.264547, 1.348723, 0.219619)",
        "(0.264873, 1.344190, 0.220022)",
        "(0.265792, 1.335275, 0.219615)",
        "(0.267073, 1.326242, 0.217676)",
        "(0.268206, 1.316986, 0.214724)",
        "(0.269181, 1.307716, 0.210710)",
        "(0.269615, 1.303224, 0.208346)",
        "(0.270353, 1.294678, 0.203398)",
        "(0.271363, 1.287101, 0.197538)",
        "(0.272457, 1.280151, 0.190775)",
        "(0.273203, 1.273377, 0.183331)",
        "(0.273528, 1.270210, 0.179410)",
        "(0.273981, 1.264555, 0.171449)",
        "(0.274359, 1.259561, 0.163364)",
        "(0.274615, 1.255215, 0.154757)",
        "(0.274783, 1.251583, 0.145742)",
        "(0.274919, 1.248873, 0.136671)",
        "(0.274985, 1.247738, 0.132114)",
        "(0.275097, 1.246229, 0.123050)",
        "(0.275130, 1.245755, 0.114265)",
        "(0.274974, 1.246105, 0.105792)",
        "(0.274648, 1.247324, 0.097879)",
        "(0.274451, 1.248309, 0.094198)",
        "(0.274044, 1.251246, 0.087401)",
        "(0.273624, 1.254902, 0.080933)",
        "(0.273139, 1.259138, 0.074878)",
        "(0.272455, 1.263878, 0.069401)",
        "(0.272107, 1.266441, 0.066808)",
        "(0.271391, 1.271917, 0.062007)",
        "(0.270521, 1.277733, 0.057839)",
        "(0.269301, 1.283736, 0.054331)",
        "(0.268646, 1.286701, 0.052724)",
        "(0.267349, 1.292924, 0.050050)",
        "(0.266101, 1.299744, 0.048098)",
        "(0.264872, 1.306893, 0.046683)",
        "(0.263637, 1.314027, 0.045587)",
        "(0.263059, 1.317658, 0.045142)",
        "(0.261925, 1.325290, 0.044787)",
        "(0.260862, 1.332990, 0.044683)",
        "(0.259917, 1.340419, 0.044623)",
        "(0.258958, 1.347969, 0.045091)",
        "(0.258375, 1.355763, 0.046138)",
        "(0.258137, 1.359633, 0.046854)",
        "(0.257646, 1.367329, 0.048914)",
        "(0.257125, 1.374982, 0.051761)",
        "(0.256643, 1.382217, 0.055546)",
        "(0.256417, 1.385677, 0.057807)",
        "(0.256163, 1.392251, 0.063029)",
        "(0.256069, 1.398169, 0.068962)",
        "(0.256159, 1.403296, 0.075388)",
        "(0.256227, 1.407505, 0.082479)",
        "(0.256263, 1.409481, 0.086223)",
        "(0.256360, 1.412861, 0.094078)",
        "(0.256169, 1.415237, 0.102188)",
        "(0.255964, 1.416710, 0.110441)",
        "(0.255962, 1.417376, 0.118836)",
        "(0.255977, 1.417421, 0.127100)",
        "(0.255982, 1.417173, 0.131144)",
        "(0.256171, 1.415987, 0.138956)",
        "(0.256575, 1.414185, 0.146557)",
        "(0.256920, 1.411570, 0.153936)",
        "(0.257114, 1.409974, 0.157513)",
        "(0.257422, 1.405878, 0.164489)",
        "(0.257528, 1.401006, 0.171069)",
        "(0.257680, 1.395988, 0.177427)",
        "(0.257952, 1.390483, 0.183306)",
        "(0.258212, 1.387583, 0.185997)",
        "(0.258966, 1.381431, 0.190779)",
        "(0.259868, 1.374785, 0.194749)",
        "(0.261172, 1.367940, 0.198156)",
        "(0.262659, 1.360629, 0.201114)",
        "(0.263215, 1.356705, 0.202416)",
        "(0.264040, 1.348443, 0.204360)",
        "(0.264907, 1.340182, 0.205605)",
        "(0.266377, 1.332527, 0.206344)",
        "(0.267959, 1.325029, 0.206181)",
        "(0.268644, 1.321206, 0.205783)",
        "(0.269955, 1.313801, 0.204306)",
        "(0.271434, 1.306986, 0.202096)",
        "(0.273008, 1.300475, 0.199107)",
        "(0.274708, 1.294131, 0.194972)",
        "(0.276303, 1.287670, 0.189711)",
        "(0.277081, 1.284433, 0.186904)",
        "(0.278835, 1.278323, 0.180853)",
        "(0.280466, 1.272650, 0.174637)",
        "(0.281789, 1.267211, 0.168011)",
        "(0.282398, 1.264490, 0.164593)",
        "(0.283491, 1.259577, 0.157759)",
        "(0.284563, 1.255781, 0.151038)",
        "(0.285376, 1.252768, 0.144258)",
        "(0.285922, 1.250353, 0.137369)",
        "(0.286149, 1.248749, 0.130650)",
        "(0.286208, 1.248156, 0.127310)",
        "(0.286329, 1.247723, 0.120549)",
        "(0.286331, 1.247962, 0.113601)",
        "(0.286024, 1.248805, 0.106542)",
        "(0.285456, 1.249890, 0.099421)",
        "(0.285269, 1.250591, 0.095819)",
        "(0.285171, 1.252554, 0.088653)",
        "(0.284965, 1.255131, 0.081830)",
        "(0.284385, 1.257833, 0.075340)",
        "(0.284003, 1.259328, 0.072288)",
        "(0.283412, 1.263058, 0.066671)",
        "(0.282843, 1.268105, 0.062104)",
        "(0.281871, 1.273706, 0.058160)",
        "(0.280437, 1.279460, 0.054829)",
        "(0.279505, 1.282319, 0.053333)",
        "(0.277481, 1.288737, 0.051002)",
        "(0.275681, 1.296318, 0.049735)",
        "(0.273931, 1.304154, 0.048858)",
        "(0.272176, 1.311785, 0.048140)",
        "(0.270127, 1.319148, 0.047819)",
        "(0.269129, 1.322902, 0.047892)",
        "(0.267151, 1.330513, 0.048637)",
        "(0.265237, 1.337766, 0.049685)",
        "(0.263399, 1.344322, 0.050926)",
        "(0.262496, 1.347327, 0.051582)",
        "(0.260561, 1.353253, 0.053203)",
        "(0.259031, 1.359256, 0.055679)",
        "(0.257639, 1.364624, 0.058862)",
        "(0.256045, 1.369325, 0.062443)",
        "(0.254868, 1.373687, 0.066533)",
        "(0.254384, 1.375671, 0.068741)",
        "(0.253592, 1.378850, 0.073573)",
        "(0.253004, 1.381213, 0.078825)",
        "(0.252625, 1.382836, 0.084595)",
        "(0.252762, 1.383557, 0.090497)",
        "(0.252893, 1.383657, 0.093426)",
        "(0.253354, 1.383089, 0.099295)",
        "(0.253846, 1.381754, 0.105094)",
        "(0.254505, 1.379739, 0.110518)",
        "(0.255425, 1.376815, 0.115429)",
        "(0.255941, 1.375098, 0.117871)",
        "(0.257143, 1.371019, 0.122677)",
        "(0.258306, 1.366116, 0.126958)",
        "(0.259471, 1.360322, 0.130521)",
        "(0.260898, 1.354198, 0.133781)",
        "(0.261622, 1.351019, 0.135297)",
        "(0.263117, 1.344093, 0.137760)",
        "(0.264544, 1.336743, 0.139680)",
        "(0.266033, 1.329626, 0.141169)",
        "(0.266805, 1.326154, 0.141781)",
        "(0.268551, 1.319240, 0.142315)",
        "(0.270285, 1.312071, 0.142029)",
        "(0.271754, 1.304776, 0.141091)",
        "(0.273281, 1.297896, 0.139386)",
        "(0.274736, 1.291192, 0.136874)",
        "(0.275453, 1.287990, 0.135377)",
        "(0.276702, 1.281952, 0.131753)",
        "(0.277943, 1.276485, 0.127208)",
        "(0.279382, 1.271708, 0.121881)",
        "(0.280815, 1.267657, 0.115862)",
        "(0.281448, 1.265819, 0.112792)",
        "(0.282569, 1.262710, 0.106343)",
        "(0.283605, 1.260260, 0.099662)",
        "(0.284398, 1.258657, 0.093157)",
        "(0.284644, 1.258089, 0.090038)",
        "(0.284892, 1.257667, 0.084025)",
        "(0.284948, 1.257989, 0.078222)",
        "(0.284797, 1.259102, 0.072954)",
        "(0.284541, 1.261392, 0.068521)",
        "(0.284381, 1.262706, 0.066446)",
        "(0.283941, 1.265741, 0.062721)",
        "(0.283062, 1.269038, 0.059617)",
        "(0.281504, 1.272435, 0.056924)",
        "(0.279543, 1.276130, 0.054466)",
        "(0.277529, 1.280410, 0.052564)",
        "(0.276560, 1.282808, 0.051778)",
        "(0.274715, 1.288741, 0.050657)",
        "(0.273084, 1.295323, 0.049574)",
        "(0.271458, 1.302700, 0.048844)",
        "(0.270630, 1.306615, 0.048701)",
        "(0.269066, 1.315234, 0.048970)",
        "(0.267834, 1.324310, 0.049603)",
        "(0.266791, 1.333411, 0.050405)",
        "(0.265591, 1.342361, 0.051790)",
        "(0.264263, 1.350963, 0.053726)",
        "(0.263661, 1.355212, 0.054833)",
        "(0.262776, 1.363502, 0.057305)",
        "(0.262077, 1.371269, 0.060005)",
        "(0.261804, 1.374784, 0.061578)",
        "(0.261236, 1.381672, 0.064705)",
        "(0.260738, 1.387554, 0.068132)",
        "(0.260215, 1.392765, 0.071925)",
        "(0.259802, 1.397433, 0.076164)",
        "(0.259360, 1.401257, 0.080577)",
        "(0.259121, 1.402810, 0.082744)",
        "(0.258686, 1.405110, 0.087011)",
        "(0.258520, 1.406875, 0.091461)",
        "(0.258733, 1.408344, 0.096052)",
        "(0.258857, 1.408962, 0.100577)",
        "(0.258790, 1.408957, 0.102827)",
        "(0.258471, 1.408321, 0.107317)",
        "(0.258270, 1.407278, 0.111791)",
        "(0.258311, 1.405879, 0.116308)",
        "(0.258247, 1.403710, 0.120575)",
        "(0.257971, 1.400691, 0.124596)",
        "(0.257842, 1.399084, 0.126597)",
        "(0.257744, 1.395591, 0.130457)",
        "(0.257869, 1.391643, 0.134159)",
        "(0.257722, 1.387001, 0.137765)",
        "(0.257438, 1.384380, 0.139439)",
        "(0.256888, 1.378995, 0.142468)",
        "(0.256764, 1.373644, 0.145022)",
        "(0.256938, 1.367979, 0.146984)",
        "(0.257286, 1.362040, 0.148418)",
        "(0.257827, 1.356360, 0.149536)",
        "(0.258048, 1.353531, 0.150024)",
        "(0.258498, 1.347711, 0.150611)",
        "(0.258972, 1.341697, 0.150911)",
        "(0.259481, 1.335762, 0.150882)",
        "(0.259823, 1.329703, 0.150439)",
        "(0.259994, 1.326613, 0.150076)",
        "(0.260368, 1.320322, 0.148893)",
        "(0.260575, 1.314060, 0.147171)",
        "(0.260577, 1.308264, 0.144765)",
        "(0.260675, 1.303063, 0.141477)",
        "(0.260827, 1.300620, 0.139478)",
        "(0.261295, 1.296167, 0.134757)",
        "(0.261972, 1.292584, 0.129573)",
        "(0.262728, 1.289661, 0.123866)",
        "(0.263330, 1.286789, 0.117514)",
        "(0.263635, 1.285524, 0.114207)",
        "(0.264237, 1.283873, 0.107607)",
        "(0.264702, 1.283243, 0.101104)",
        "(0.264921, 1.283300, 0.094381)",
        "(0.265029, 1.284135, 0.087538)",
        "(0.265133, 1.284915, 0.084168)",
        "(0.265377, 1.287371, 0.077586)",
        "(0.265680, 1.290651, 0.071132)",
        "(0.265850, 1.294756, 0.065127)",
        "(0.265954, 1.299546, 0.059621)",
        "(0.265970, 1.302190, 0.057096)",
        "(0.265959, 1.307930, 0.052509)",
        "(0.265747, 1.313967, 0.048489)",
        "(0.265533, 1.320556, 0.045246)",
        "(0.265479, 1.327534, 0.042630)",
        "(0.265450, 1.331066, 0.041538)",
        "(0.265344, 1.338178, 0.039841)",
        "(0.265376, 1.345341, 0.038558)",
        "(0.265579, 1.352458, 0.037779)",
        "(0.265663, 1.355965, 0.037538)",
        "(0.265805, 1.363078, 0.037644)",
        "(0.265946, 1.370072, 0.038253)",
        "(0.266043, 1.376680, 0.039173)",
        "(0.265944, 1.382978, 0.040692)",
        "(0.265955, 1.389321, 0.042868)",
        "(0.266033, 1.392415, 0.044262)",
        "(0.266159, 1.398357, 0.047053)",
        "(0.266131, 1.403710, 0.050220)",
        "(0.266088, 1.408571, 0.053848)",
        "(0.266150, 1.410856, 0.055879)",
        "(0.266173, 1.415136, 0.060201)",
        "(0.265951, 1.418723, 0.064848)",
        "(0.265599, 1.421654, 0.069947)",
        "(0.265418, 1.424085, 0.075225)",
        "(0.265306, 1.426026, 0.080746)",
        "(0.265264, 1.426847, 0.083602)",
        "(0.265245, 1.427999, 0.089516)",
        "(0.265369, 1.428468, 0.095338)",
        "(0.265494, 1.428265, 0.101175)",
        "(0.265736, 1.427581, 0.107101)",
        "(0.265896, 1.427086, 0.110054)",
        "(0.266263, 1.425539, 0.115823)",
        "(0.266673, 1.423192, 0.121393)",
        "(0.267007, 1.420198, 0.126819)",
        "(0.267180, 1.416707, 0.131973)",
        "(0.267254, 1.414710, 0.134391)",
        "(0.267574, 1.410100, 0.138866)",
        "(0.268069, 1.404849, 0.143072)",
        "(0.268254, 1.398825, 0.146896)",
        "(0.268159, 1.392158, 0.150292)",
        "(0.268094, 1.388675, 0.151831)",
        "(0.267686, 1.381569, 0.154669)",
        "(0.267000, 1.374268, 0.157053)",
        "(0.266153, 1.366642, 0.158950)",
        "(0.265012, 1.358685, 0.160327)",
        "(0.264555, 1.354822, 0.160883)",
        "(0.264000, 1.347530, 0.161511)",
        "(0.263703, 1.340256, 0.161211)",
        "(0.263389, 1.332649, 0.159968)",
        "(0.263083, 1.325251, 0.158609)",
        "(0.262940, 1.321680, 0.157894)",
        "(0.262645, 1.314663, 0.156209)",
        "(0.262307, 1.307721, 0.154126)",
        "(0.262038, 1.301007, 0.151302)",
        "(0.262178, 1.294924, 0.147591)",
        "(0.262462, 1.292266, 0.145540)",
        "(0.263490, 1.287890, 0.140543)",
        "(0.264680, 1.284355, 0.134283)",
        "(0.265714, 1.281423, 0.127292)",
        "(0.266460, 1.279857, 0.119972)",
        "(0.266721, 1.279383, 0.116260)",
        "(0.267185, 1.279349, 0.108221)",
        "(0.267836, 1.280332, 0.099503)",
        "(0.268501, 1.282269, 0.090572)",
        "(0.268970, 1.285028, 0.082077)",
        "(0.269138, 1.286697, 0.077997)",
        "(0.269132, 1.290537, 0.070359)",
        "(0.268751, 1.294792, 0.063445)",
        "(0.268186, 1.299738, 0.057439)",
        "(0.267571, 1.305335, 0.052223)",
        "(0.267206, 1.308385, 0.049941)",
        "(0.266354, 1.314839, 0.046042)",
        "(0.265404, 1.321629, 0.043016)",
        "(0.264493, 1.328841, 0.040847)",
        "(0.264040, 1.332474, 0.039897)",
        "(0.263150, 1.339772, 0.038516)",
        "(0.262333, 1.347007, 0.037787)",
        "(0.261537, 1.353948, 0.037557)",
        "(0.260809, 1.360506, 0.037686)",
        "(0.260422, 1.363683, 0.037922)",
        "(0.259886, 1.369996, 0.038794)",
        "(0.259199, 1.375935, 0.040268)",
        "(0.258376, 1.381279, 0.042167)",
        "(0.257456, 1.386241, 0.044498)",
        "(0.257005, 1.388608, 0.045851)",
        "(0.256273, 1.392989, 0.048988)",
        "(0.255625, 1.396963, 0.052741)",
        "(0.254961, 1.400521, 0.057128)",
        "(0.254243, 1.403520, 0.062219)",
        "(0.253894, 1.404843, 0.064898)",
        "(0.253350, 1.407079, 0.070681)",
        "(0.253209, 1.408987, 0.076822)",
        "(0.253257, 1.410264, 0.083257)",
        "(0.253373, 1.410727, 0.089928)",
        "(0.253629, 1.410782, 0.096899)",
        "(0.253821, 1.410700, 0.100518)",
        "(0.254353, 1.409960, 0.107791)",
        "(0.254922, 1.408399, 0.115032)",
        "(0.255463, 1.406451, 0.122340)",
        "(0.255807, 1.405345, 0.126039)",
        "(0.256743, 1.402611, 0.133369)",
        "(0.257806, 1.399114, 0.140330)",
        "(0.258905, 1.394503, 0.146569)",
        "(0.260007, 1.389082, 0.152347)",
        "(0.260587, 1.386195, 0.155137)",
        "(0.261999, 1.380141, 0.160382)",
        "(0.263576, 1.373469, 0.165168)",
        "(0.265098, 1.365815, 0.169144)",
        "(0.266475, 1.357875, 0.172260)",
        "(0.267125, 1.353857, 0.173592)",
        "(0.268434, 1.345696, 0.175712)",
        "(0.269966, 1.337820, 0.177299)",
        "(0.271527, 1.330105, 0.178165)",
        "(0.272910, 1.322259, 0.178193)",
        "(0.273634, 1.318298, 0.177834)",
        "(0.275120, 1.310290, 0.176280)",
        "(0.276558, 1.302543, 0.173854)",
        "(0.277829, 1.294914, 0.170596)",
        "(0.278946, 1.287218, 0.166069)",
        "(0.279505, 1.283471, 0.163438)",
        "(0.280518, 1.276339, 0.157399)",
        "(0.281448, 1.269919, 0.150747)",
        "(0.282304, 1.264394, 0.143539)",
        "(0.282833, 1.259653, 0.135606)",
        "(0.283068, 1.257522, 0.131397)",
        "(0.283546, 1.254226, 0.122477)",
        "(0.283844, 1.252256, 0.113528)",
        "(0.283695, 1.251618, 0.104802)",
        "(0.283285, 1.252265, 0.095973)",
        "(0.283104, 1.252826, 0.091480)",
        "(0.282677, 1.254884, 0.082610)",
        "(0.282055, 1.258754, 0.074656)",
        "(0.281110, 1.263729, 0.067259)",
        "(0.279920, 1.270016, 0.060669)",
        "(0.279274, 1.273323, 0.057563)",
        "(0.277637, 1.280604, 0.052063)",
        "(0.275679, 1.288817, 0.047184)",
        "(0.273769, 1.297779, 0.043012)",
        "(0.272041, 1.307042, 0.039230)",
        "(0.271111, 1.311618, 0.037409)",
        "(0.269291, 1.320553, 0.034058)",
        "(0.267542, 1.329313, 0.031270)",
        "(0.265859, 1.338189, 0.029443)",
        "(0.264282, 1.347136, 0.028260)",
        "(0.263417, 1.351451, 0.027798)",
        "(0.261561, 1.359704, 0.027266)",
        "(0.260067, 1.368070, 0.027828)",
        "(0.258978, 1.376799, 0.029349)",
        "(0.258089, 1.385328, 0.031332)",
        "(0.257748, 1.389541, 0.032490)",
        "(0.257257, 1.397981, 0.035605)",
        "(0.257066, 1.406196, 0.039514)",
        "(0.257054, 1.413722, 0.044125)",
        "(0.256902, 1.420506, 0.049301)",
        "(0.256794, 1.423686, 0.052169)",
        "(0.256580, 1.429446, 0.058542)",
        "(0.256687, 1.434485, 0.065501)",
        "(0.256847, 1.438890, 0.073065)",
        "(0.256928, 1.442658, 0.080935)",
        "(0.256950, 1.444077, 0.084993)",
        "(0.256959, 1.446478, 0.093268)",
        "(0.257145, 1.448530, 0.101947)",
        "(0.257526, 1.449907, 0.110712)",
        "(0.257858, 1.450253, 0.119250)",
        "(0.257985, 1.450227, 0.123481)",
        "(0.258227, 1.449653, 0.131907)",
        "(0.258437, 1.448347, 0.140167)",
        "(0.258760, 1.446186, 0.147961)",
        "(0.259203, 1.443392, 0.155477)",
        "(0.259407, 1.441800, 0.159195)",
        "(0.259878, 1.438054, 0.166435)",
        "(0.260539, 1.433431, 0.173230)",
        "(0.261332, 1.427725, 0.179640)",
        "(0.262058, 1.421066, 0.185697)",
        "(0.262400, 1.417424, 0.188560)",
        "(0.263204, 1.409454, 0.193815)",
        "(0.263848, 1.400478, 0.198489)",
        "(0.264512, 1.390748, 0.202211)",
        "(0.265477, 1.380835, 0.205135)",
        "(0.266594, 1.370729, 0.207205)",
        "(0.267128, 1.365605, 0.207964)",
        "(0.268087, 1.355173, 0.208935)",
        "(0.268984, 1.344499, 0.209215)",
        "(0.270001, 1.333870, 0.208417)",
        "(0.270417, 1.328478, 0.207777)",
        "(0.271174, 1.317790, 0.205690)",
        "(0.272068, 1.307777, 0.202715)",
        "(0.273034, 1.298160, 0.198742)",
        "(0.273730, 1.288630, 0.193716)",
        "(0.274065, 1.284050, 0.191038)",
        "(0.274658, 1.275688, 0.185137)",
        "(0.275433, 1.268376, 0.178397)",
        "(0.276279, 1.261968, 0.170845)",
        "(0.276856, 1.256409, 0.163179)",
        "(0.277056, 1.254006, 0.159326)",
        "(0.277490, 1.250008, 0.151061)",
        "(0.278027, 1.246676, 0.141999)",
        "(0.278162, 1.244739, 0.132736)",
        "(0.278075, 1.244066, 0.123374)",
        "(0.278083, 1.244095, 0.118514)",
        "(0.278292, 1.245385, 0.108628)",
        "(0.278401, 1.248070, 0.098890)",
        "(0.278245, 1.251916, 0.089566)",
        "(0.277710, 1.256813, 0.081004)",
        "(0.277350, 1.259748, 0.077005)",
        "(0.276560, 1.266736, 0.069735)",
        "(0.275913, 1.274673, 0.063206)",
        "(0.275386, 1.283287, 0.057226)",
        "(0.274978, 1.292799, 0.052226)",
        "(0.274823, 1.297903, 0.050102)",
        "(0.274489, 1.308590, 0.046525)",
        "(0.273931, 1.319381, 0.043509)",
        "(0.273380, 1.330341, 0.041457)",
        "(0.272539, 1.341377, 0.040545)",
        "(0.271987, 1.346891, 0.040421)",
        "(0.270856, 1.357810, 0.040914)",
        "(0.269894, 1.368174, 0.041764)",
        "(0.268862, 1.378014, 0.043275)",
        "(0.268040, 1.387595, 0.045578)",
        "(0.267683, 1.392252, 0.047008)",
        "(0.266940, 1.401042, 0.050547)",
        "(0.266304, 1.409023, 0.054658)",
        "(0.265627, 1.415765, 0.059512)",
        "(0.264938, 1.421630, 0.064990)",
        "(0.264593, 1.424319, 0.068000)",
        "(0.264045, 1.429002, 0.074771)",
        "(0.263594, 1.432665, 0.082188)",
        "(0.263029, 1.434873, 0.089904)",
        "(0.262376, 1.436342, 0.097882)",
        "(0.262071, 1.436852, 0.101950)",
        "(0.261530, 1.437083, 0.110178)",
        "(0.260984, 1.436212, 0.118447)",
        "(0.260853, 1.434548, 0.126544)",
        "(0.260964, 1.432014, 0.134345)",
        "(0.261064, 1.430284, 0.138058)",
        "(0.261263, 1.426271, 0.145240)",
        "(0.261612, 1.421639, 0.152249)",
        "(0.262080, 1.416171, 0.158849)",
        "(0.262518, 1.409821, 0.164631)",
        "(0.262732, 1.406489, 0.167377)",
        "(0.263338, 1.399515, 0.172660)",
        "(0.264372, 1.392063, 0.177447)",
        "(0.265573, 1.383789, 0.181554)",
        "(0.266387, 1.375108, 0.185245)",
        "(0.267388, 1.366462, 0.188328)",
        "(0.267996, 1.362185, 0.189741)",
        "(0.269583, 1.353695, 0.192275)",
        "(0.271354, 1.345225, 0.194166)",
        "(0.272958, 1.336285, 0.195057)",
        "(0.273725, 1.331774, 0.195393)",
        "(0.275509, 1.322804, 0.195564)",
        "(0.277255, 1.313514, 0.195116)",
        "(0.278941, 1.303965, 0.193741)",
        "(0.280630, 1.294471, 0.191271)",
        "(0.281502, 1.289852, 0.189816)",
        "(0.283226, 1.280840, 0.186256)",
        "(0.284908, 1.272216, 0.181706)",
        "(0.286617, 1.264269, 0.176214)",
        "(0.288104, 1.257490, 0.169863)",
        "(0.288751, 1.254395, 0.166576)",
        "(0.289893, 1.249202, 0.159475)",
        "(0.290893, 1.245265, 0.151803)",
        "(0.291483, 1.242500, 0.143665)",
        "(0.292079, 1.240665, 0.134964)",
        "(0.292270, 1.240196, 0.130609)",
        "(0.292416, 1.240698, 0.121989)",
        "(0.292181, 1.242359, 0.113256)",
        "(0.291861, 1.245168, 0.104087)",
        "(0.291395, 1.248733, 0.094802)",
        "(0.291054, 1.250843, 0.090177)",
        "(0.290182, 1.256261, 0.081345)",
        "(0.289111, 1.263104, 0.073149)",
        "(0.287778, 1.271071, 0.065672)",
        "(0.286251, 1.279805, 0.059250)",
        "(0.285270, 1.284457, 0.056625)",
        "(0.282895, 1.293772, 0.052090)",
        "(0.280129, 1.303296, 0.048752)",
        "(0.277474, 1.313142, 0.046416)",
        "(0.274900, 1.322959, 0.044759)",
        "(0.273678, 1.327750, 0.044065)",
        "(0.271270, 1.337108, 0.043113)",
        "(0.268694, 1.346296, 0.042995)",
        "(0.266478, 1.355634, 0.043754)",
        "(0.264453, 1.364512, 0.045163)",
        "(0.263433, 1.368884, 0.046076)",
        "(0.261579, 1.377752, 0.049251)",
        "(0.260008, 1.386629, 0.053579)",
        "(0.258509, 1.394898, 0.058894)",
        "(0.257093, 1.402527, 0.065137)",
        "(0.256543, 1.406077, 0.068613)",
        "(0.255824, 1.412875, 0.075884)",
        "(0.255514, 1.418724, 0.083730)",
        "(0.255302, 1.423380, 0.091869)",
        "(0.255100, 1.427252, 0.100432)",
        "(0.255041, 1.428916, 0.104868)",
        "(0.255094, 1.431249, 0.113841)",
        "(0.255481, 1.432318, 0.122441)",
        "(0.256172, 1.432487, 0.131619)",
        "(0.257033, 1.431250, 0.140576)",
        "(0.257526, 1.430319, 0.144956)",
        "(0.258809, 1.427536, 0.153483)",
        "(0.260064, 1.423884, 0.161831)",
        "(0.261346, 1.419291, 0.170092)",
        "(0.262518, 1.413892, 0.178260)",
        "(0.263051, 1.410856, 0.182221)",
        "(0.264074, 1.403904, 0.189542)",
        "(0.264934, 1.396125, 0.196409)",
        "(0.266015, 1.387992, 0.202725)",
        "(0.267308, 1.379588, 0.208173)",
        "(0.267923, 1.375221, 0.210539)",
        "(0.269207, 1.366013, 0.214301)",
        "(0.270427, 1.356696, 0.217284)",
        "(0.271806, 1.347708, 0.219578)",
        "(0.273192, 1.338905, 0.220783)",
        "(0.273844, 1.334566, 0.221155)",
        "(0.275109, 1.326024, 0.221124)",
        "(0.276074, 1.317507, 0.220203)",
        "(0.277116, 1.309486, 0.218367)",
        "(0.278097, 1.301801, 0.215837)",
        "(0.278536, 1.298001, 0.214289)",
        "(0.279347, 1.290614, 0.210622)",
        "(0.279870, 1.283496, 0.206546)",
        "(0.280040, 1.276767, 0.202159)",
        "(0.280360, 1.271032, 0.196805)",
        "(0.280493, 1.268272, 0.193921)",
        "(0.280372, 1.262797, 0.187552)",
        "(0.280194, 1.258024, 0.180482)",
        "(0.280231, 1.254368, 0.172687)",
        "(0.280323, 1.251340, 0.164182)",
        "(0.280270, 1.249989, 0.159771)",
        "(0.280060, 1.248050, 0.150684)",
        "(0.279918, 1.247211, 0.141228)",
        "(0.279901, 1.247386, 0.131271)",
        "(0.279677, 1.247997, 0.121008)",
        "(0.279492, 1.248519, 0.115844)",
        "(0.279163, 1.250326, 0.105421)",
        "(0.278946, 1.253481, 0.095099)",
        "(0.278693, 1.258268, 0.085346)",
        "(0.278254, 1.264071, 0.076080)",
        "(0.277988, 1.267272, 0.071594)",
        "(0.277102, 1.274550, 0.063085)",
        "(0.275801, 1.283121, 0.055859)",
        "(0.274352, 1.292432, 0.049732)",
        "(0.272786, 1.302015, 0.044374)",
        "(0.272080, 1.307073, 0.042186)",
        "(0.270735, 1.317454, 0.038555)",
        "(0.269541, 1.327886, 0.035971)",
        "(0.268239, 1.337692, 0.034001)",
        "(0.266826, 1.347210, 0.033433)",
        "(0.266166, 1.352002, 0.033612)",
        "(0.264939, 1.361314, 0.034876)",
        "(0.263581, 1.369992, 0.037048)",
        "(0.261823, 1.377982, 0.040160)",
        "(0.260062, 1.385444, 0.044121)",
        "(0.258480, 1.392708, 0.048896)",
        "(0.257644, 1.396200, 0.051544)",
        "(0.255893, 1.402722, 0.057595)",
        "(0.254213, 1.408708, 0.064512)",
        "(0.252637, 1.414105, 0.072171)",
        "(0.251855, 1.416645, 0.076142)",
        "(0.250459, 1.421401, 0.084599)",
        "(0.249276, 1.425622, 0.093597)",
        "(0.248301, 1.428943, 0.102709)",
        "(0.247486, 1.431452, 0.111891)",
        "(0.247099, 1.432416, 0.116563)",
        "(0.246654, 1.433872, 0.126189)",
        "(0.246516, 1.434585, 0.136005)",
        "(0.246632, 1.434199, 0.145524)",
        "(0.246903, 1.433007, 0.154983)",
        "(0.247340, 1.431227, 0.164376)",
        "(0.247584, 1.430130, 0.169069)",
        "(0.248085, 1.427220, 0.178363)",
        "(0.248710, 1.423242, 0.187356)",
        "(0.249232, 1.418660, 0.196097)",
        "(0.249504, 1.416174, 0.200298)",
        "(0.249996, 1.410461, 0.208141)",
        "(0.250584, 1.403770, 0.215093)",
        "(0.251424, 1.396298, 0.221043)",
        "(0.252390, 1.388085, 0.226062)",
        "(0.252905, 1.383736, 0.228312)",
        "(0.253942, 1.374439, 0.232060)",
        "(0.255122, 1.364351, 0.234562)",
        "(0.256411, 1.353970, 0.236139)",
        "(0.257827, 1.343751, 0.237033)",
        "(0.258566, 1.338671, 0.237212)",
        "(0.260162, 1.328461, 0.236671)",
        "(0.261747, 1.318253, 0.234868)",
        "(0.263180, 1.308480, 0.232044)",
        "(0.264579, 1.299423, 0.228601)",
        "(0.265213, 1.295004, 0.226647)",
        "(0.266433, 1.286520, 0.221687)",
        "(0.267454, 1.278263, 0.215481)",
        "(0.268351, 1.270684, 0.208371)",
        "(0.269550, 1.264260, 0.200846)",
        "(0.270067, 1.261350, 0.196949)",
        "(0.270848, 1.256147, 0.188558)",
        "(0.271410, 1.251946, 0.179451)",
        "(0.272140, 1.248934, 0.170127)",
        "(0.272896, 1.247360, 0.160556)",
        "(0.273179, 1.246803, 0.155688)",
        "(0.273662, 1.246327, 0.145625)",
        "(0.273979, 1.246437, 0.135333)",
        "(0.274294, 1.247779, 0.125054)",
        "(0.274587, 1.250214, 0.115050)",
        "(0.274656, 1.251623, 0.110172)",
        "(0.274488, 1.255063, 0.100676)",
        "(0.274087, 1.259145, 0.091430)",
        "(0.273550, 1.264042, 0.082603)",
        "(0.273137, 1.270139, 0.074720)",
        "(0.272891, 1.273395, 0.071096)",
        "(0.272324, 1.280349, 0.064460)",
        "(0.271629, 1.287803, 0.058670)",
        "(0.270774, 1.296163, 0.054447)",
        "(0.269924, 1.305305, 0.051546)",
        "(0.269452, 1.309850, 0.050260)",
        "(0.268488, 1.319162, 0.048247)",
        "(0.267764, 1.328666, 0.046988)",
        "(0.267296, 1.338280, 0.046752)",
        "(0.266947, 1.347839, 0.047122)",
        "(0.266642, 1.357097, 0.048205)",
        "(0.266419, 1.361580, 0.049100)",
        "(0.265944, 1.370177, 0.051695)",
        "(0.265364, 1.378234, 0.055111)",
        "(0.264837, 1.385577, 0.059544)",
        "(0.264306, 1.392097, 0.064887)",
        "(0.264051, 1.395019, 0.067788)",
        "(0.263545, 1.399752, 0.074002)",
        "(0.263001, 1.403242, 0.080731)",
        "(0.262690, 1.405711, 0.088210)",
        "(0.262570, 1.406671, 0.092050)",
        "(0.262271, 1.407502, 0.099911)",
        "(0.262068, 1.407091, 0.107852)",
        "(0.262315, 1.405534, 0.115774)",
        "(0.262767, 1.402966, 0.123523)",
        "(0.262970, 1.401248, 0.127207)",
        "(0.263501, 1.396828, 0.134103)",
        "(0.264085, 1.391443, 0.140625)",
        "(0.264898, 1.385121, 0.146519)",
        "(0.265768, 1.378153, 0.151725)",
        "(0.266123, 1.374558, 0.154093)",
        "(0.266796, 1.367232, 0.158364)",
        "(0.267780, 1.360120, 0.162115)",
        "(0.269173, 1.353018, 0.164982)",
        "(0.270554, 1.345616, 0.166925)",
        "(0.271219, 1.341870, 0.167632)",
        "(0.272489, 1.334457, 0.168448)",
        "(0.273869, 1.327361, 0.168739)",
        "(0.275290, 1.320494, 0.168358)",
        "(0.276677, 1.313712, 0.167186)",
        "(0.277384, 1.310398, 0.166299)",
        "(0.278856, 1.303800, 0.163748)",
        "(0.280391, 1.297132, 0.160580)",
        "(0.281758, 1.290680, 0.156861)",
        "(0.283036, 1.284700, 0.152584)",
        "(0.283702, 1.281907, 0.150165)",
        "(0.285102, 1.277207, 0.144566)",
        "(0.286716, 1.274357, 0.137946)",
        "(0.288311, 1.272248, 0.130669)",
        "(0.289866, 1.270824, 0.122731)",
        "(0.290493, 1.270241, 0.118715)",
        "(0.291211, 1.269301, 0.110913)",
        "(0.291284, 1.268825, 0.103385)",
        "(0.291202, 1.269114, 0.096230)",
        "(0.291105, 1.269740, 0.089330)",
        "(0.290969, 1.270093, 0.085934)",
        "(0.290255, 1.271068, 0.079420)",
        "(0.289206, 1.272796, 0.073368)",
        "(0.288354, 1.275188, 0.067434)",
        "(0.287637, 1.278491, 0.062185)",
        "(0.287168, 1.280339, 0.059830)",
        "(0.285953, 1.284522, 0.055734)",
        "(0.284550, 1.289205, 0.052075)",
        "(0.282877, 1.294307, 0.048775)",
        "(0.281307, 1.299894, 0.045838)",
        "(0.280523, 1.302809, 0.044508)",
        "(0.278919, 1.308995, 0.042149)",
        "(0.277432, 1.315476, 0.040124)",
        "(0.276067, 1.322042, 0.038392)",
        "(0.274820, 1.328740, 0.037132)",
        "(0.274311, 1.332305, 0.036746)",
        "(0.273428, 1.339673, 0.036459)",
        "(0.272467, 1.346800, 0.036348)",
        "(0.271530, 1.353933, 0.036771)",
        "(0.270553, 1.361307, 0.037981)",
        "(0.270072, 1.365014, 0.038836)",
        "(0.269168, 1.372344, 0.041030)",
        "(0.268320, 1.379337, 0.043741)",
        "(0.267582, 1.386094, 0.047078)",
        "(0.267086, 1.392624, 0.051177)",
        "(0.266856, 1.395749, 0.053479)",
        "(0.266289, 1.401505, 0.058550)",
        "(0.265814, 1.406551, 0.064023)",
        "(0.265531, 1.410608, 0.069766)",
        "(0.265121, 1.413861, 0.075763)",
        "(0.264851, 1.415282, 0.078905)",
        "(0.264413, 1.417714, 0.085772)",
        "(0.264106, 1.419453, 0.093007)",
        "(0.263808, 1.420027, 0.100088)",
        "(0.263724, 1.419842, 0.107046)",
        "(0.263829, 1.419580, 0.110594)",
        "(0.264231, 1.418384, 0.117622)",
        "(0.264717, 1.416046, 0.124259)",
        "(0.265204, 1.412431, 0.130395)",
        "(0.265693, 1.408012, 0.136192)",
        "(0.266061, 1.405561, 0.138966)",
        "(0.266753, 1.400258, 0.144304)",
        "(0.267606, 1.394254, 0.149176)",
        "(0.268489, 1.387684, 0.153494)",
        "(0.269177, 1.380789, 0.157464)",
        "(0.269607, 1.377300, 0.159319)",
        "(0.270589, 1.370195, 0.162882)",
        "(0.271665, 1.362664, 0.165912)",
        "(0.272440, 1.354507, 0.168041)",
        "(0.273218, 1.346074, 0.169335)",
        "(0.273740, 1.341893, 0.169794)",
        "(0.275066, 1.333533, 0.170062)",
        "(0.276429, 1.325014, 0.169368)",
        "(0.277532, 1.316346, 0.167591)",
        "(0.278547, 1.308194, 0.165275)",
        "(0.279069, 1.304355, 0.163954)",
        "(0.280121, 1.297212, 0.160750)",
        "(0.280991, 1.290221, 0.156762)",
        "(0.281829, 1.283602, 0.151948)",
        "(0.282561, 1.277466, 0.146532)",
        "(0.282928, 1.274583, 0.143767)",
        "(0.283542, 1.269268, 0.137881)",
        "(0.283917, 1.264476, 0.131604)",
        "(0.284124, 1.260491, 0.124822)",
        "(0.284242, 1.257303, 0.117669)",
        "(0.284236, 1.256128, 0.114087)",
        "(0.284037, 1.254924, 0.106888)",
        "(0.283524, 1.254913, 0.099479)",
        "(0.282826, 1.256307, 0.091664)",
        "(0.282236, 1.259122, 0.083675)",
        "(0.281924, 1.260895, 0.079832)",
        "(0.281257, 1.266315, 0.072695)",
        "(0.280348, 1.272499, 0.065919)",
        "(0.279316, 1.279048, 0.059306)",
        "(0.278251, 1.286105, 0.053129)",
        "(0.277760, 1.289904, 0.050351)",
        "(0.276857, 1.298201, 0.045678)",
        "(0.276012, 1.306840, 0.041861)",
        "(0.275102, 1.315701, 0.038941)",
        "(0.274019, 1.325175, 0.037005)",
        "(0.273517, 1.330111, 0.036316)",
        "(0.272597, 1.340035, 0.035420)",
        "(0.271754, 1.349924, 0.035014)",
        "(0.270978, 1.359885, 0.035362)",
        "(0.269936, 1.369703, 0.036453)",
        "(0.269407, 1.374559, 0.037216)",
        "(0.268414, 1.384009, 0.039241)",
        "(0.267502, 1.392945, 0.041914)",
        "(0.266749, 1.401471, 0.045158)",
        "(0.266070, 1.409352, 0.048978)",
        "(0.265779, 1.413070, 0.051050)",
        "(0.265377, 1.419845, 0.055515)",
        "(0.265074, 1.425819, 0.060405)",
        "(0.264842, 1.431008, 0.065954)",
        "(0.264403, 1.435384, 0.071983)",
        "(0.264140, 1.437326, 0.075151)",
        "(0.263665, 1.440277, 0.081873)",
        "(0.263133, 1.442284, 0.088818)",
        "(0.262570, 1.443401, 0.096035)",
        "(0.262016, 1.443692, 0.103510)",
        "(0.261799, 1.443581, 0.107267)",
        "(0.261502, 1.442605, 0.114836)",
        "(0.261375, 1.440740, 0.122407)",
        "(0.261343, 1.438155, 0.129829)",
        "(0.261391, 1.434802, 0.137118)",
        "(0.261465, 1.432929, 0.140729)",
        "(0.261689, 1.428527, 0.147679)",
        "(0.261928, 1.423218, 0.154191)",
        "(0.262337, 1.417222, 0.160290)",
        "(0.262922, 1.410796, 0.166032)",
        "(0.263239, 1.407515, 0.168738)",
        "(0.264000, 1.400626, 0.173507)",
        "(0.264935, 1.393173, 0.177465)",
        "(0.266063, 1.385506, 0.180958)",
        "(0.267428, 1.377747, 0.183899)",
        "(0.268139, 1.373795, 0.185160)",
        "(0.269613, 1.365530, 0.187017)",
        "(0.271063, 1.357057, 0.188145)",
        "(0.272626, 1.348477, 0.188560)",
        "(0.274381, 1.339613, 0.187896)",
        "(0.275268, 1.335024, 0.187177)",
        "(0.277149, 1.325580, 0.184654)",
        "(0.279203, 1.316629, 0.181203)",
        "(0.281278, 1.308395, 0.177404)",
        "(0.283084, 1.300175, 0.172463)",
        "(0.283943, 1.296090, 0.169525)",
        "(0.285505, 1.288504, 0.162800)",
        "(0.286820, 1.281886, 0.155554)",
        "(0.287884, 1.276244, 0.147518)",
        "(0.288568, 1.271242, 0.138776)",
        "(0.288772, 1.269125, 0.134339)",
        "(0.288824, 1.266115, 0.125421)",
        "(0.288562, 1.264437, 0.116439)",
        "(0.287997, 1.263712, 0.107164)",
        "(0.287349, 1.263935, 0.097942)",
        "(0.286971, 1.264403, 0.093396)",
        "(0.286188, 1.266104, 0.084433)",
        "(0.285531, 1.268726, 0.075565)",
        "(0.285123, 1.272524, 0.067142)",
        "(0.284598, 1.277310, 0.059566)",
        "(0.284290, 1.280289, 0.056188)",
        "(0.283770, 1.287118, 0.050065)",
        "(0.283300, 1.295243, 0.044960)",
        "(0.282802, 1.304528, 0.040778)",
        "(0.282237, 1.315112, 0.037570)",
        "(0.281967, 1.320743, 0.036233)",
        "(0.281472, 1.332099, 0.033861)",
        "(0.281077, 1.344193, 0.032423)",
        "(0.280750, 1.356605, 0.031607)",
        "(0.280369, 1.368863, 0.031276)",
        "(0.280183, 1.374980, 0.031540)",
        "(0.279816, 1.387124, 0.032562)",
        "(0.279535, 1.398767, 0.034162)",
        "(0.279210, 1.409450, 0.036158)",
        "(0.278857, 1.419502, 0.038838)",
        "(0.278659, 1.424321, 0.040410)",
        "(0.278281, 1.433261, 0.044092)",
        "(0.277902, 1.441301, 0.048416)",
        "(0.277641, 1.448312, 0.053446)",
        "(0.277529, 1.454529, 0.058771)",
        "(0.277434, 1.457309, 0.061550)",
        "(0.277113, 1.462047, 0.067525)",
        "(0.276538, 1.465669, 0.073966)",
        "(0.275796, 1.468553, 0.080804)",
        "(0.275143, 1.470423, 0.088134)",
        "(0.274753, 1.471120, 0.091829)",
        "(0.273859, 1.471716, 0.099368)",
        "(0.273216, 1.471532, 0.107108)",
        "(0.272675, 1.470535, 0.114964)",
        "(0.272343, 1.468690, 0.122704)",
        "(0.272183, 1.467624, 0.126613)",
        "(0.272008, 1.465003, 0.134532)",
        "(0.271795, 1.461726, 0.142325)",
        "(0.271543, 1.457482, 0.149663)",
        "(0.271274, 1.452665, 0.156731)",
        "(0.271172, 1.449951, 0.160181)",
        "(0.271124, 1.444350, 0.167051)",
        "(0.271178, 1.438334, 0.173562)",
        "(0.271339, 1.431534, 0.179366)",
        "(0.271786, 1.424204, 0.184748)",
        "(0.272067, 1.420339, 0.187301)",
        "(0.272532, 1.412205, 0.192109)",
        "(0.272989, 1.403284, 0.196067)",
        "(0.273494, 1.394114, 0.199479)",
        "(0.274052, 1.384676, 0.202173)",
        "(0.274364, 1.380062, 0.203366)",
        "(0.275136, 1.371042, 0.205212)",
        "(0.276221, 1.362141, 0.206329)",
        "(0.277602, 1.353380, 0.206512)",
        "(0.278692, 1.344512, 0.205995)",
        "(0.279098, 1.339913, 0.205554)",
        "(0.279754, 1.330359, 0.203964)",
        "(0.279580, 1.320064, 0.201798)",
        "(0.278834, 1.309525, 0.199335)",
        "(0.278117, 1.299579, 0.196068)",
        "(0.277759, 1.294770, 0.194165)",
        "(0.276955, 1.285380, 0.189337)",
        "(0.276098, 1.276465, 0.183402)",
        "(0.275125, 1.268631, 0.176547)",
        "(0.274124, 1.262497, 0.169036)",
        "(0.273704, 1.260107, 0.165011)",
        "(0.273004, 1.256801, 0.155960)",
        "(0.272146, 1.254849, 0.145709)",
        "(0.271555, 1.254877, 0.134558)",
        "(0.271372, 1.256728, 0.123059)",
        "(0.271300, 1.258153, 0.117228)",
        "(0.271070, 1.262146, 0.105425)",
        "(0.270721, 1.267726, 0.094301)",
        "(0.270250, 1.274350, 0.084006)",
        "(0.269886, 1.282452, 0.074639)",
        "(0.269787, 1.286825, 0.070301)",
        "(0.269840, 1.296706, 0.062905)",
        "(0.269951, 1.307342, 0.056905)",
        "(0.269820, 1.318101, 0.052342)",
        "(0.269826, 1.328981, 0.048816)",
        "(0.269924, 1.334488, 0.047438)",
        "(0.270308, 1.345584, 0.045720)",
        "(0.270791, 1.356350, 0.045145)",
        "(0.271219, 1.366570, 0.045281)",
        "(0.271564, 1.376397, 0.046290)",
        "(0.271737, 1.381126, 0.047284)",
        "(0.272087, 1.390251, 0.049984)",
        "(0.272398, 1.398716, 0.053732)",
        "(0.272661, 1.406545, 0.058194)",
        "(0.272775, 1.413599, 0.063222)",
        "(0.272794, 1.416690, 0.066022)",
        "(0.272792, 1.422315, 0.072107)",
        "(0.272844, 1.427196, 0.078968)",
        "(0.272954, 1.431048, 0.086396)",
        "(0.272842, 1.433736, 0.093951)",
        "(0.272736, 1.434710, 0.097804)",
        "(0.272555, 1.435944, 0.105791)",
        "(0.272381, 1.436498, 0.114219)",
        "(0.272281, 1.436240, 0.122992)",
        "(0.272410, 1.435395, 0.131678)",
        "(0.272597, 1.434778, 0.135981)",
        "(0.273276, 1.432925, 0.144346)",
        "(0.274460, 1.430206, 0.152283)",
        "(0.275776, 1.426803, 0.159735)",
        "(0.277055, 1.422461, 0.166652)",
        "(0.277636, 1.419981, 0.169906)",
        "(0.278635, 1.414170, 0.176081)",
        "(0.279404, 1.407723, 0.181724)",
        "(0.280162, 1.400507, 0.186550)",
        "(0.280877, 1.392655, 0.190634)",
        "(0.281151, 1.388529, 0.192367)",
        "(0.281552, 1.379584, 0.194770)",
        "(0.282073, 1.369890, 0.195677)",
        "(0.283113, 1.360239, 0.195543)",
        "(0.284557, 1.350826, 0.194641)",
        "(0.285311, 1.346194, 0.193765)",
        "(0.286864, 1.337042, 0.191612)",
        "(0.288550, 1.328073, 0.188410)",
        "(0.290309, 1.319478, 0.184517)",
        "(0.292189, 1.311372, 0.179627)",
        "(0.293136, 1.307337, 0.176589)",
        "(0.294868, 1.299274, 0.170358)",
        "(0.296262, 1.291503, 0.163466)",
        "(0.297489, 1.284302, 0.156216)",
        "(0.298750, 1.278018, 0.148136)",
        "(0.299358, 1.275083, 0.143883)",
        "(0.300166, 1.269771, 0.135072)",
        "(0.300486, 1.265400, 0.126305)",
        "(0.300569, 1.262444, 0.117515)",
        "(0.300579, 1.260535, 0.108543)",
        "(0.300548, 1.259981, 0.103940)",
        "(0.300445, 1.259535, 0.094877)",
        "(0.300136, 1.260678, 0.086250)",
        "(0.299812, 1.263077, 0.077586)",
        "(0.299476, 1.266191, 0.068998)",
        "(0.299240, 1.268198, 0.064910)",
        "(0.298705, 1.273460, 0.057447)",
        "(0.298055, 1.279878, 0.050634)",
        "(0.297231, 1.287323, 0.044430)",
        "(0.296169, 1.295481, 0.039110)",
        "(0.295600, 1.299807, 0.036731)",
        "(0.294331, 1.308977, 0.032667)",
        "(0.292951, 1.318385, 0.029365)",
        "(0.291430, 1.327809, 0.026922)",
        "(0.289928, 1.337380, 0.025167)",
        "(0.289258, 1.342223, 0.024503)",
        "(0.288158, 1.351904, 0.023599)",
        "(0.287338, 1.361589, 0.023393)",
        "(0.286762, 1.371089, 0.023698)",
        "(0.286197, 1.380168, 0.024116)",
        "(0.285770, 1.384620, 0.024490)",
        "(0.284873, 1.393503, 0.025832)",
        "(0.284030, 1.402589, 0.028145)",
        "(0.283063, 1.411480, 0.031193)",
        "(0.282027, 1.420122, 0.034793)",
        "(0.281542, 1.424322, 0.036948)",
        "(0.280640, 1.432516, 0.041829)",
        "(0.279716, 1.440145, 0.047441)",
        "(0.278674, 1.447047, 0.053500)",
        "(0.277620, 1.453280, 0.060068)",
        "(0.277167, 1.456005, 0.063631)",
        "(0.276420, 1.460818, 0.070875)",
        "(0.275714, 1.464730, 0.078448)",
        "(0.274944, 1.467777, 0.086526)",
        "(0.274225, 1.469867, 0.094690)",
        "(0.273848, 1.470573, 0.098813)",
        "(0.273233, 1.471128, 0.107274)",
        "(0.272966, 1.470631, 0.115926)",
        "(0.272757, 1.469243, 0.124638)",
        "(0.272482, 1.466791, 0.133214)",
        "(0.272369, 1.465033, 0.137479)",
        "(0.272182, 1.460883, 0.145944)",
        "(0.272031, 1.455629, 0.154117)",
        "(0.271698, 1.449671, 0.161861)",
        "(0.271483, 1.443073, 0.169137)",
        "(0.271531, 1.439471, 0.172544)",
        "(0.271741, 1.432106, 0.178936)",
        "(0.271953, 1.424443, 0.184479)",
        "(0.272283, 1.416499, 0.189220)",
        "(0.272933, 1.408247, 0.193169)",
        "(0.273223, 1.404064, 0.194967)",
        "(0.273585, 1.395792, 0.197925)",
        "(0.274192, 1.387799, 0.199992)",
        "(0.275256, 1.379928, 0.200724)",
        "(0.276744, 1.372148, 0.200073)",
        "(0.277718, 1.368370, 0.199173)",
        "(0.279693, 1.360897, 0.196564)",
        "(0.281664, 1.353441, 0.192466)",
        "(0.283531, 1.346204, 0.187576)",
        "(0.285178, 1.339410, 0.182373)",
        "(0.285908, 1.336085, 0.179684)",
        "(0.287210, 1.329730, 0.173935)",
        "(0.288309, 1.323477, 0.167429)",
        "(0.288919, 1.317422, 0.160162)",
        "(0.289321, 1.312126, 0.152505)",
        "(0.289394, 1.309854, 0.148472)",
        "(0.289210, 1.305743, 0.140133)",
        "(0.288447, 1.302964, 0.131273)",
        "(0.287728, 1.301515, 0.122046)",
        "(0.287023, 1.301342, 0.112366)",
        "(0.286529, 1.301785, 0.107427)",
        "(0.285301, 1.303649, 0.097757)",
        "(0.283979, 1.307034, 0.088550)",
        "(0.282828, 1.311460, 0.079779)",
        "(0.281622, 1.316756, 0.071650)",
        "(0.280902, 1.319761, 0.068018)",
        "(0.279393, 1.325863, 0.061263)",
        "(0.277958, 1.332849, 0.056047)",
        "(0.276670, 1.340500, 0.052090)",
        "(0.275410, 1.348215, 0.048885)",
        "(0.274835, 1.352045, 0.047574)",
        "(0.273724, 1.359680, 0.045441)",
        "(0.272602, 1.367278, 0.044064)"
    ],
    "leftHandPositions": [
        "(0.343739, 1.216098, -0.041639)",
        "(0.343766, 1.216251, -0.041652)",
        "(0.343645, 1.216336, -0.041787)",
        "(0.343560, 1.216358, -0.041875)",
        "(0.343391, 1.216332, -0.042034)",
        "(0.343285, 1.216284, -0.042149)",
        "(0.343133, 1.216205, -0.042350)",
        "(0.343136, 1.216140, -0.042497)",
        "(0.343181, 1.216140, -0.042562)",
        "(0.343327, 1.216187, -0.042577)",
        "(0.343493, 1.216237, -0.042485)",
        "(0.343568, 1.216256, -0.042414)",
        "(0.343543, 1.216306, -0.042481)",
        "(0.343561, 1.216350, -0.042505)",
        "(0.343754, 1.216462, -0.042506)",
        "(0.344045, 1.216516, -0.042261)",
        "(0.344347, 1.216665, -0.041992)",
        "(0.344490, 1.216902, -0.041849)",
        "(0.344517, 1.217062, -0.041808)",
        "(0.344533, 1.217410, -0.041742)",
        "(0.344591, 1.217807, -0.041713)",
        "(0.344940, 1.218426, -0.041322)",
        "(0.345752, 1.219432, -0.040374)",
        "(0.346192, 1.220133, -0.039921)",
        "(0.346646, 1.221780, -0.039493)",
        "(0.346613, 1.223504, -0.039376)",
        "(0.346598, 1.225131, -0.039083)",
        "(0.346694, 1.226942, -0.038538)",
        "(0.346678, 1.227931, -0.038317)",
        "(0.346415, 1.230244, -0.038198)",
        "(0.345771, 1.232603, -0.038444)",
        "(0.344752, 1.234870, -0.038782)",
        "(0.343937, 1.237290, -0.038918)",
        "(0.343573, 1.238608, -0.038985)",
        "(0.342783, 1.241329, -0.039311)",
        "(0.341837, 1.243887, -0.039768)",
        "(0.340945, 1.246261, -0.039957)",
        "(0.340285, 1.248811, -0.040069)",
        "(0.339927, 1.250196, -0.040233)",
        "(0.339125, 1.252879, -0.040645)",
        "(0.338335, 1.255266, -0.041142)",
        "(0.337682, 1.257371, -0.041514)",
        "(0.337123, 1.259315, -0.041926)",
        "(0.336891, 1.260237, -0.042107)",
        "(0.336455, 1.262234, -0.042560)",
        "(0.335880, 1.264135, -0.043101)",
        "(0.335341, 1.265661, -0.043581)",
        "(0.334984, 1.266647, -0.043808)",
        "(0.334898, 1.267048, -0.043929)",
        "(0.334651, 1.268111, -0.044206)",
        "(0.334197, 1.269134, -0.044576)",
        "(0.333535, 1.270058, -0.044989)",
        "(0.332813, 1.271025, -0.045499)",
        "(0.332456, 1.271464, -0.045766)",
        "(0.331634, 1.272172, -0.046291)",
        "(0.330718, 1.272705, -0.046823)",
        "(0.329807, 1.273087, -0.047267)",
        "(0.328961, 1.273231, -0.047667)",
        "(0.328544, 1.273142, -0.047813)",
        "(0.327701, 1.272963, -0.048191)",
        "(0.326919, 1.272647, -0.048639)",
        "(0.326196, 1.272010, -0.049180)",
        "(0.325368, 1.270773, -0.049686)",
        "(0.325079, 1.269886, -0.049843)",
        "(0.324801, 1.268310, -0.050108)",
        "(0.324705, 1.266528, -0.050386)",
        "(0.324532, 1.264325, -0.050951)",
        "(0.324182, 1.261349, -0.051459)",
        "(0.324003, 1.259733, -0.051594)",
        "(0.323926, 1.257077, -0.051961)",
        "(0.324104, 1.255072, -0.052501)",
        "(0.324297, 1.253386, -0.053122)",
        "(0.324526, 1.252065, -0.053742)",
        "(0.324660, 1.251641, -0.054029)",
        "(0.324877, 1.251081, -0.054636)",
        "(0.324913, 1.250784, -0.055023)",
        "(0.324809, 1.250971, -0.055358)",
        "(0.324716, 1.251624, -0.055731)",
        "(0.324643, 1.251960, -0.055873)",
        "(0.324373, 1.252542, -0.055994)",
        "(0.324043, 1.253229, -0.055859)",
        "(0.323661, 1.254130, -0.055600)",
        "(0.323673, 1.255788, -0.055429)",
        "(0.323726, 1.256815, -0.055423)",
        "(0.323898, 1.258985, -0.055171)",
        "(0.324040, 1.261448, -0.054788)",
        "(0.324122, 1.264254, -0.054527)",
        "(0.324003, 1.267153, -0.054398)",
        "(0.323864, 1.268586, -0.054343)",
        "(0.323520, 1.271391, -0.054132)",
        "(0.323137, 1.274544, -0.054068)",
        "(0.322806, 1.277870, -0.054238)",
        "(0.322153, 1.280909, -0.054352)",
        "(0.321770, 1.282311, -0.054371)",
        "(0.320980, 1.284991, -0.054428)",
        "(0.320049, 1.287596, -0.054711)",
        "(0.319053, 1.290155, -0.055145)",
        "(0.318239, 1.292759, -0.055587)",
        "(0.317873, 1.294036, -0.055847)",
        "(0.317076, 1.296393, -0.056379)",
        "(0.316265, 1.298655, -0.056889)",
        "(0.315514, 1.300890, -0.057447)",
        "(0.314768, 1.303081, -0.057923)",
        "(0.314411, 1.304100, -0.058130)",
        "(0.313598, 1.306006, -0.058512)",
        "(0.312909, 1.307963, -0.058949)",
        "(0.312451, 1.310138, -0.059519)",
        "(0.311926, 1.312144, -0.060038)",
        "(0.311715, 1.313112, -0.060227)",
        "(0.311308, 1.315176, -0.060695)",
        "(0.310932, 1.317420, -0.061252)",
        "(0.310733, 1.319929, -0.061767)",
        "(0.310609, 1.322652, -0.062327)",
        "(0.310510, 1.323961, -0.062529)",
        "(0.310055, 1.326663, -0.063085)",
        "(0.309327, 1.330073, -0.064329)",
        "(0.308490, 1.333963, -0.065905)",
        "(0.307559, 1.337788, -0.067473)",
        "(0.307132, 1.339653, -0.068166)",
        "(0.306204, 1.343515, -0.069785)",
        "(0.305097, 1.347876, -0.072171)",
        "(0.303974, 1.352541, -0.074922)",
        "(0.302710, 1.356965, -0.077762)",
        "(0.301956, 1.359015, -0.079252)",
        "(0.300709, 1.363121, -0.082249)",
        "(0.299579, 1.367031, -0.085504)",
        "(0.298611, 1.370642, -0.088722)",
        "(0.297771, 1.373553, -0.091785)",
        "(0.297376, 1.374742, -0.093326)",
        "(0.296603, 1.377056, -0.096808)",
        "(0.296071, 1.379250, -0.100555)",
        "(0.295740, 1.380799, -0.104141)",
        "(0.295479, 1.381827, -0.107845)",
        "(0.295337, 1.382188, -0.109819)",
        "(0.295171, 1.382825, -0.113938)",
        "(0.295145, 1.383121, -0.118374)",
        "(0.295025, 1.383011, -0.122901)",
        "(0.294885, 1.382581, -0.127592)",
        "(0.294843, 1.382255, -0.130032)",
        "(0.294917, 1.381297, -0.135019)",
        "(0.295092, 1.379848, -0.140268)",
        "(0.295218, 1.378135, -0.145435)",
        "(0.295242, 1.375826, -0.150569)",
        "(0.295272, 1.374537, -0.153152)",
        "(0.295652, 1.371763, -0.158216)",
        "(0.296011, 1.368733, -0.163192)",
        "(0.295999, 1.365349, -0.168012)",
        "(0.295907, 1.361624, -0.172475)",
        "(0.295948, 1.359647, -0.174587)",
        "(0.296368, 1.355604, -0.178638)",
        "(0.297326, 1.351217, -0.182187)",
        "(0.298081, 1.345884, -0.185387)",
        "(0.298370, 1.339805, -0.188280)",
        "(0.298607, 1.336690, -0.189513)",
        "(0.299398, 1.330497, -0.191730)",
        "(0.300515, 1.323842, -0.193506)",
        "(0.301232, 1.315885, -0.194918)",
        "(0.301498, 1.306743, -0.195567)",
        "(0.301658, 1.301964, -0.195451)",
        "(0.302585, 1.292864, -0.194620)",
        "(0.304057, 1.283881, -0.193030)",
        "(0.305557, 1.274367, -0.190398)",
        "(0.306698, 1.264353, -0.187633)",
        "(0.307206, 1.259449, -0.186314)",
        "(0.308528, 1.250477, -0.183204)",
        "(0.309983, 1.242576, -0.179665)",
        "(0.311333, 1.235513, -0.175691)",
        "(0.312410, 1.229289, -0.171413)",
        "(0.312861, 1.226581, -0.169177)",
        "(0.313652, 1.221860, -0.164544)",
        "(0.314276, 1.218278, -0.159372)",
        "(0.314940, 1.216067, -0.153653)",
        "(0.315566, 1.215135, -0.147751)",
        "(0.315884, 1.215047, -0.144610)",
        "(0.316446, 1.215225, -0.138173)",
        "(0.316771, 1.215826, -0.131667)",
        "(0.316849, 1.216748, -0.125260)",
        "(0.316783, 1.218121, -0.119240)",
        "(0.316704, 1.219006, -0.116370)",
        "(0.316463, 1.220797, -0.110694)",
        "(0.316285, 1.222701, -0.104851)",
        "(0.315895, 1.224760, -0.099222)",
        "(0.315338, 1.227151, -0.094020)",
        "(0.314968, 1.228428, -0.091632)",
        "(0.314043, 1.230744, -0.086999)",
        "(0.312931, 1.232747, -0.082384)",
        "(0.311578, 1.234729, -0.077947)",
        "(0.310186, 1.237085, -0.073853)",
        "(0.309501, 1.238357, -0.071939)",
        "(0.308126, 1.240939, -0.068219)",
        "(0.306777, 1.243919, -0.064778)",
        "(0.305370, 1.247239, -0.061698)",
        "(0.304045, 1.251074, -0.059061)",
        "(0.303431, 1.253176, -0.057834)",
        "(0.302262, 1.257724, -0.055716)",
        "(0.301219, 1.262792, -0.053985)",
        "(0.300092, 1.268120, -0.052467)",
        "(0.299045, 1.273728, -0.051117)",
        "(0.298537, 1.276681, -0.050555)",
        "(0.297554, 1.282596, -0.049458)",
        "(0.296900, 1.289047, -0.048452)",
        "(0.296509, 1.295987, -0.047654)",
        "(0.296142, 1.302955, -0.046871)",
        "(0.295911, 1.306322, -0.046423)",
        "(0.295494, 1.312982, -0.045542)",
        "(0.295224, 1.319983, -0.045025)",
        "(0.294998, 1.327444, -0.045075)",
        "(0.294628, 1.334604, -0.045207)",
        "(0.294419, 1.338055, -0.045313)",
        "(0.293860, 1.344889, -0.045932)",
        "(0.293404, 1.351919, -0.047015)",
        "(0.293014, 1.358995, -0.048584)",
        "(0.292731, 1.365827, -0.050349)",
        "(0.292598, 1.369133, -0.051381)",
        "(0.292308, 1.375479, -0.053564)",
        "(0.291803, 1.381387, -0.056128)",
        "(0.291432, 1.387215, -0.059021)",
        "(0.291409, 1.393151, -0.062256)",
        "(0.291499, 1.396053, -0.063987)",
        "(0.291662, 1.401483, -0.067714)",
        "(0.291688, 1.406478, -0.071860)",
        "(0.291770, 1.411151, -0.076269)",
        "(0.291999, 1.415496, -0.080969)",
        "(0.292148, 1.417474, -0.083454)",
        "(0.292342, 1.420961, -0.088594)",
        "(0.292311, 1.423579, -0.094145)",
        "(0.292375, 1.425853, -0.099844)",
        "(0.292464, 1.427502, -0.105935)",
        "(0.292554, 1.428148, -0.109018)",
        "(0.292809, 1.429105, -0.115464)",
        "(0.293209, 1.429635, -0.121878)",
        "(0.293497, 1.429680, -0.128323)",
        "(0.293788, 1.429546, -0.134883)",
        "(0.294096, 1.429353, -0.138123)",
        "(0.294800, 1.428802, -0.144534)",
        "(0.295482, 1.427869, -0.150680)",
        "(0.296297, 1.426612, -0.156543)",
        "(0.297156, 1.424698, -0.162304)",
        "(0.297544, 1.423520, -0.165090)",
        "(0.298247, 1.420832, -0.170606)",
        "(0.298914, 1.417702, -0.176063)",
        "(0.299348, 1.413802, -0.181468)",
        "(0.299795, 1.409272, -0.186770)",
        "(0.300015, 1.406807, -0.189365)",
        "(0.300334, 1.401618, -0.194453)",
        "(0.300612, 1.395987, -0.199261)",
        "(0.300976, 1.390074, -0.203875)",
        "(0.301564, 1.384012, -0.207845)",
        "(0.301878, 1.380934, -0.209704)",
        "(0.302437, 1.374543, -0.213235)",
        "(0.303018, 1.367846, -0.216133)",
        "(0.303579, 1.361091, -0.218359)",
        "(0.304288, 1.354707, -0.219875)",
        "(0.304667, 1.351683, -0.220366)",
        "(0.305619, 1.346069, -0.220952)",
        "(0.306644, 1.341276, -0.221107)",
        "(0.307555, 1.336888, -0.220750)",
        "(0.308394, 1.332960, -0.219770)",
        "(0.308720, 1.331286, -0.219045)",
        "(0.309292, 1.328589, -0.217093)",
        "(0.309729, 1.326970, -0.214523)",
        "(0.309926, 1.326281, -0.211850)",
        "(0.309997, 1.326397, -0.208802)",
        "(0.309962, 1.326905, -0.207015)",
        "(0.309936, 1.328623, -0.203241)",
        "(0.309768, 1.331339, -0.199445)",
        "(0.309465, 1.334979, -0.195465)",
        "(0.308763, 1.339804, -0.190922)",
        "(0.308341, 1.342477, -0.188208)",
        "(0.307426, 1.347797, -0.182013)",
        "(0.306500, 1.353129, -0.175130)",
        "(0.305500, 1.358315, -0.167712)",
        "(0.304390, 1.362946, -0.159562)",
        "(0.303942, 1.364770, -0.155329)",
        "(0.303186, 1.367822, -0.146585)",
        "(0.302486, 1.370472, -0.138217)",
        "(0.301540, 1.372964, -0.130621)",
        "(0.300062, 1.375051, -0.123249)",
        "(0.299258, 1.375753, -0.119679)",
        "(0.297949, 1.376698, -0.112516)",
        "(0.297427, 1.377163, -0.105533)",
        "(0.297186, 1.377412, -0.099096)",
        "(0.296810, 1.377751, -0.093656)",
        "(0.296625, 1.377866, -0.091254)",
        "(0.296592, 1.377946, -0.086660)",
        "(0.296947, 1.377900, -0.082502)",
        "(0.297215, 1.377978, -0.078923)",
        "(0.297050, 1.378134, -0.075793)",
        "(0.296896, 1.378176, -0.074268)",
        "(0.296663, 1.378263, -0.071353)",
        "(0.296417, 1.378591, -0.069130)",
        "(0.296176, 1.379158, -0.067255)",
        "(0.295730, 1.379591, -0.065644)",
        "(0.295459, 1.379659, -0.064823)",
        "(0.294882, 1.379500, -0.063273)",
        "(0.294331, 1.378765, -0.061842)",
        "(0.293633, 1.377664, -0.060641)",
        "(0.293118, 1.376572, -0.059821)",
        "(0.292989, 1.376082, -0.059542)",
        "(0.292900, 1.375183, -0.059062)",
        "(0.293002, 1.374202, -0.058631)",
        "(0.292946, 1.373087, -0.058452)",
        "(0.292986, 1.372048, -0.058217)",
        "(0.293064, 1.371603, -0.058053)",
        "(0.293192, 1.370834, -0.057740)",
        "(0.293244, 1.370139, -0.057392)",
        "(0.293117, 1.369406, -0.057090)",
        "(0.292910, 1.368739, -0.056859)",
        "(0.292782, 1.368506, -0.056814)",
        "(0.292595, 1.368160, -0.056775)",
        "(0.292422, 1.368172, -0.056823)",
        "(0.292187, 1.368171, -0.056755)",
        "(0.291956, 1.368411, -0.056729)",
        "(0.291851, 1.368455, -0.056750)",
        "(0.291592, 1.368554, -0.056742)",
        "(0.291230, 1.368813, -0.056619)",
        "(0.290865, 1.369087, -0.056447)",
        "(0.290596, 1.369227, -0.056269)",
        "(0.290443, 1.369294, -0.056167)",
        "(0.290243, 1.369414, -0.056086)",
        "(0.290158, 1.369597, -0.055855)",
        "(0.290196, 1.369598, -0.055698)",
        "(0.290243, 1.369413, -0.055544)",
        "(0.290207, 1.369263, -0.055523)",
        "(0.290185, 1.368817, -0.055443)",
        "(0.290137, 1.367772, -0.055336)",
        "(0.289878, 1.366148, -0.055349)",
        "(0.289549, 1.364769, -0.055410)",
        "(0.289432, 1.364067, -0.055466)",
        "(0.289155, 1.362575, -0.055632)",
        "(0.288767, 1.361191, -0.055783)",
        "(0.288534, 1.360547, -0.055708)",
        "(0.288506, 1.360755, -0.055493)",
        "(0.288445, 1.361195, -0.055349)",
        "(0.288236, 1.362446, -0.054950)",
        "(0.287760, 1.364549, -0.054725)",
        "(0.287187, 1.367707, -0.054540)",
        "(0.286457, 1.371258, -0.054256)",
        "(0.286015, 1.373125, -0.054047)",
        "(0.285156, 1.377020, -0.053567)",
        "(0.284392, 1.381304, -0.053006)",
        "(0.283776, 1.385764, -0.052401)",
        "(0.283258, 1.390230, -0.051627)",
        "(0.283092, 1.392571, -0.051235)",
        "(0.282980, 1.397603, -0.050638)",
        "(0.283068, 1.402905, -0.050203)",
        "(0.283114, 1.408161, -0.049804)",
        "(0.282933, 1.413509, -0.049902)",
        "(0.282737, 1.416265, -0.050245)",
        "(0.282037, 1.421797, -0.051465)",
        "(0.281090, 1.426931, -0.053169)",
        "(0.279937, 1.431353, -0.055431)",
        "(0.278852, 1.435135, -0.058618)",
        "(0.278303, 1.436741, -0.060551)",
        "(0.277369, 1.438893, -0.065444)",
        "(0.276659, 1.439817, -0.071472)",
        "(0.275890, 1.438825, -0.079066)",
        "(0.274744, 1.436606, -0.087501)",
        "(0.273944, 1.434586, -0.092489)",
        "(0.272592, 1.430011, -0.102719)",
        "(0.271184, 1.423983, -0.113719)",
        "(0.269382, 1.416482, -0.125057)",
        "(0.267622, 1.407793, -0.136260)",
        "(0.266932, 1.403071, -0.141688)",
        "(0.266198, 1.393560, -0.151877)",
        "(0.266223, 1.384351, -0.161254)",
        "(0.266781, 1.375482, -0.169377)",
        "(0.267434, 1.366727, -0.176371)",
        "(0.267820, 1.362407, -0.179265)",
        "(0.268701, 1.353853, -0.184362)",
        "(0.269781, 1.345601, -0.188659)",
        "(0.270781, 1.337771, -0.192164)",
        "(0.271918, 1.330983, -0.194400)",
        "(0.272511, 1.327980, -0.195093)",
        "(0.273801, 1.322184, -0.196211)",
        "(0.275007, 1.316691, -0.196835)",
        "(0.275663, 1.311521, -0.196897)",
        "(0.276118, 1.307002, -0.196180)",
        "(0.276180, 1.305038, -0.195644)",
        "(0.276534, 1.301201, -0.194642)",
        "(0.276783, 1.297386, -0.194000)",
        "(0.276705, 1.293472, -0.193350)",
        "(0.276451, 1.290190, -0.192403)",
        "(0.276307, 1.288999, -0.191956)",
        "(0.276141, 1.286927, -0.190894)",
        "(0.276026, 1.284975, -0.189726)",
        "(0.275656, 1.282672, -0.188906)",
        "(0.275396, 1.280665, -0.187926)",
        "(0.275391, 1.280254, -0.187304)",
        "(0.275625, 1.280366, -0.186110)",
        "(0.275918, 1.280990, -0.185145)",
        "(0.276127, 1.281646, -0.184360)",
        "(0.276207, 1.282524, -0.183889)",
        "(0.276286, 1.283113, -0.183698)",
        "(0.276493, 1.284189, -0.183429)",
        "(0.276673, 1.284817, -0.183478)",
        "(0.276902, 1.285006, -0.183517)",
        "(0.277261, 1.285203, -0.183649)",
        "(0.277774, 1.285410, -0.183733)",
        "(0.278541, 1.285033, -0.184145)",
        "(0.279247, 1.283793, -0.185097)",
        "(0.279678, 1.281640, -0.186185)",
        "(0.280179, 1.279233, -0.187053)",
        "(0.280486, 1.278069, -0.187412)",
        "(0.281368, 1.275536, -0.187676)",
        "(0.282441, 1.272403, -0.187488)",
        "(0.283653, 1.268801, -0.186976)",
        "(0.284890, 1.265215, -0.186168)",
        "(0.285503, 1.263484, -0.185707)",
        "(0.286651, 1.259624, -0.184699)",
        "(0.287431, 1.254764, -0.183576)",
        "(0.287943, 1.249070, -0.181936)",
        "(0.288226, 1.242542, -0.179968)",
        "(0.288480, 1.238844, -0.178627)",
        "(0.289190, 1.232436, -0.175720)",
        "(0.290058, 1.226221, -0.172348)",
        "(0.290809, 1.219626, -0.168485)",
        "(0.291652, 1.213338, -0.164012)",
        "(0.292153, 1.210544, -0.161605)",
        "(0.293200, 1.205574, -0.156565)",
        "(0.294081, 1.201164, -0.151169)",
        "(0.294704, 1.197039, -0.145529)",
        "(0.295349, 1.193812, -0.139632)",
        "(0.295763, 1.192739, -0.136553)",
        "(0.296665, 1.191623, -0.130303)",
        "(0.297471, 1.191621, -0.124053)",
        "(0.298070, 1.191901, -0.117764)",
        "(0.298668, 1.192630, -0.111500)",
        "(0.298999, 1.193327, -0.108468)",
        "(0.299564, 1.194888, -0.102540)",
        "(0.300103, 1.196572, -0.096746)",
        "(0.300483, 1.198326, -0.091459)",
        "(0.300796, 1.200007, -0.086682)",
        "(0.300909, 1.200842, -0.084431)",
        "(0.301035, 1.202620, -0.079972)",
        "(0.301187, 1.205041, -0.075804)",
        "(0.301413, 1.208222, -0.072141)",
        "(0.301732, 1.211594, -0.068743)",
        "(0.301869, 1.213299, -0.067140)",
        "(0.301893, 1.216890, -0.064088)",
        "(0.301721, 1.220799, -0.061451)",
        "(0.301688, 1.225129, -0.059110)",
        "(0.301789, 1.229739, -0.057177)",
        "(0.301802, 1.231930, -0.056438)",
        "(0.301744, 1.236088, -0.055043)",
        "(0.301740, 1.240461, -0.053858)",
        "(0.302060, 1.245432, -0.052844)",
        "(0.302730, 1.250668, -0.052036)",
        "(0.303103, 1.253109, -0.051731)",
        "(0.303721, 1.257685, -0.051204)",
        "(0.304221, 1.262671, -0.050764)",
        "(0.304794, 1.268210, -0.050403)",
        "(0.305332, 1.273764, -0.050172)",
        "(0.305603, 1.276479, -0.050112)",
        "(0.306137, 1.282057, -0.049860)",
        "(0.306560, 1.288080, -0.049672)",
        "(0.307013, 1.294231, -0.049528)",
        "(0.307479, 1.300237, -0.049369)",
        "(0.307706, 1.303224, -0.049311)",
        "(0.308058, 1.309137, -0.049309)",
        "(0.308218, 1.315126, -0.049495)",
        "(0.308547, 1.321366, -0.049781)",
        "(0.308921, 1.327408, -0.050227)",
        "(0.309040, 1.330218, -0.050472)",
        "(0.309171, 1.335575, -0.051082)",
        "(0.309296, 1.340873, -0.051981)",
        "(0.309481, 1.346119, -0.053299)",
        "(0.309700, 1.351143, -0.054778)",
        "(0.309773, 1.353389, -0.055551)",
        "(0.309523, 1.357405, -0.057292)",
        "(0.308999, 1.361676, -0.060132)",
        "(0.308310, 1.366752, -0.064361)",
        "(0.307473, 1.371705, -0.069172)",
        "(0.307061, 1.373804, -0.071597)",
        "(0.306362, 1.377720, -0.076779)",
        "(0.305584, 1.381672, -0.082869)",
        "(0.304880, 1.385194, -0.089348)",
        "(0.303868, 1.387836, -0.095901)",
        "(0.303207, 1.388842, -0.099216)",
        "(0.301775, 1.390642, -0.105961)",
        "(0.300439, 1.391945, -0.112589)",
        "(0.299276, 1.392698, -0.118855)",
        "(0.298497, 1.393091, -0.124660)",
        "(0.298185, 1.393137, -0.127389)",
        "(0.297625, 1.392937, -0.132772)",
        "(0.297242, 1.392301, -0.137963)",
        "(0.296910, 1.391385, -0.142805)",
        "(0.296590, 1.389957, -0.147248)",
        "(0.296450, 1.389066, -0.149425)",
        "(0.296278, 1.386958, -0.153727)",
        "(0.296209, 1.384391, -0.158002)",
        "(0.295985, 1.381423, -0.162243)",
        "(0.295753, 1.378016, -0.166176)",
        "(0.295670, 1.376175, -0.167967)",
        "(0.295664, 1.372279, -0.171410)",
        "(0.295629, 1.367955, -0.174648)",
        "(0.295472, 1.363252, -0.177485)",
        "(0.295160, 1.358030, -0.179940)",
        "(0.294919, 1.355245, -0.181069)",
        "(0.294688, 1.349418, -0.183032)",
        "(0.294715, 1.342885, -0.184586)",
        "(0.294478, 1.335258, -0.185883)",
        "(0.293802, 1.326621, -0.186951)",
        "(0.293318, 1.321925, -0.187326)",
        "(0.293002, 1.312797, -0.187564)",
        "(0.293332, 1.304224, -0.187462)",
        "(0.293256, 1.295166, -0.186845)",
        "(0.292428, 1.284731, -0.185336)",
        "(0.291881, 1.279366, -0.184225)",
        "(0.291166, 1.269392, -0.181796)",
        "(0.290861, 1.260712, -0.178953)",
        "(0.290550, 1.252635, -0.175613)",
        "(0.289962, 1.244951, -0.171752)",
        "(0.289668, 1.241533, -0.169565)",
        "(0.289191, 1.235523, -0.164714)",
        "(0.288508, 1.230385, -0.159451)",
        "(0.287509, 1.225779, -0.153959)",
        "(0.286285, 1.221695, -0.148420)",
        "(0.285591, 1.219753, -0.145552)",
        "(0.284055, 1.215861, -0.139641)",
        "(0.282552, 1.212986, -0.133597)",
        "(0.281577, 1.211246, -0.127564)",
        "(0.280823, 1.210030, -0.121480)",
        "(0.280347, 1.209480, -0.118483)",
        "(0.279261, 1.208546, -0.112521)",
        "(0.278331, 1.208005, -0.106443)",
        "(0.277686, 1.207958, -0.100532)",
        "(0.276915, 1.208341, -0.095204)",
        "(0.276542, 1.208779, -0.092689)",
        "(0.275953, 1.210200, -0.087718)",
        "(0.275547, 1.212318, -0.082997)",
        "(0.275184, 1.214735, -0.078477)",
        "(0.274844, 1.217358, -0.074144)",
        "(0.274701, 1.218921, -0.072124)",
        "(0.274623, 1.222737, -0.068326)",
        "(0.274767, 1.226991, -0.064966)",
        "(0.274749, 1.231237, -0.062005)",
        "(0.274560, 1.235613, -0.059521)",
        "(0.274520, 1.238061, -0.058497)",
        "(0.274445, 1.243223, -0.056767)",
        "(0.274435, 1.248367, -0.055190)",
        "(0.274254, 1.253266, -0.053748)",
        "(0.273906, 1.258010, -0.052586)",
        "(0.273639, 1.260309, -0.052084)",
        "(0.273018, 1.264764, -0.050922)",
        "(0.272572, 1.269541, -0.049697)",
        "(0.272540, 1.275147, -0.048545)",
        "(0.272696, 1.281428, -0.047656)",
        "(0.272801, 1.284888, -0.047248)",
        "(0.273045, 1.292231, -0.046500)",
        "(0.273313, 1.300204, -0.045811)",
        "(0.273517, 1.308383, -0.045161)",
        "(0.273560, 1.316475, -0.044530)",
        "(0.273418, 1.320674, -0.044321)",
        "(0.273263, 1.328442, -0.044061)",
        "(0.273336, 1.336636, -0.044284)",
        "(0.273546, 1.344804, -0.044880)",
        "(0.273588, 1.352362, -0.045562)",
        "(0.273513, 1.355921, -0.045988)",
        "(0.273679, 1.363066, -0.047154)",
        "(0.274111, 1.370298, -0.049011)",
        "(0.274639, 1.377160, -0.051262)",
        "(0.275248, 1.383224, -0.053643)",
        "(0.275602, 1.386015, -0.055019)",
        "(0.276480, 1.391447, -0.058173)",
        "(0.277505, 1.396717, -0.062062)",
        "(0.278564, 1.401658, -0.066602)",
        "(0.279585, 1.405977, -0.071639)",
        "(0.280037, 1.407778, -0.074334)",
        "(0.280783, 1.410785, -0.080039)",
        "(0.281326, 1.413312, -0.086471)",
        "(0.282002, 1.415616, -0.093457)",
        "(0.282734, 1.417263, -0.100827)",
        "(0.282960, 1.417702, -0.104678)",
        "(0.283285, 1.417822, -0.112415)",
        "(0.283552, 1.416947, -0.120335)",
        "(0.283851, 1.415197, -0.128243)",
        "(0.284001, 1.412683, -0.136145)",
        "(0.284031, 1.411064, -0.140065)",
        "(0.284104, 1.407224, -0.147798)",
        "(0.284205, 1.402600, -0.155339)",
        "(0.284179, 1.397496, -0.162649)",
        "(0.283948, 1.391803, -0.169608)",
        "(0.283753, 1.388721, -0.173006)",
        "(0.283334, 1.382149, -0.179617)",
        "(0.282784, 1.374996, -0.185596)",
        "(0.282459, 1.367418, -0.190672)",
        "(0.282341, 1.359462, -0.194864)",
        "(0.282443, 1.355338, -0.196552)",
        "(0.282689, 1.346738, -0.199400)",
        "(0.282594, 1.337486, -0.201599)",
        "(0.281337, 1.327092, -0.203875)",
        "(0.278869, 1.315893, -0.206942)",
        "(0.277565, 1.310290, -0.208607)",
        "(0.275472, 1.299575, -0.211772)",
        "(0.273828, 1.289520, -0.214078)",
        "(0.272350, 1.279213, -0.214705)",
        "(0.270712, 1.268109, -0.213748)",
        "(0.270056, 1.262601, -0.212835)",
        "(0.269293, 1.252454, -0.210515)",
        "(0.269304, 1.243414, -0.207319)",
        "(0.269578, 1.234638, -0.203100)",
        "(0.269755, 1.226038, -0.198059)",
        "(0.270032, 1.222253, -0.195241)",
        "(0.270876, 1.215939, -0.189149)",
        "(0.272069, 1.210877, -0.182155)",
        "(0.273089, 1.206595, -0.174742)",
        "(0.273886, 1.203026, -0.167137)",
        "(0.274225, 1.201730, -0.163316)",
        "(0.274928, 1.200232, -0.155740)",
        "(0.275662, 1.199852, -0.148131)",
        "(0.276096, 1.199655, -0.140281)",
        "(0.276298, 1.199548, -0.136290)",
        "(0.276534, 1.199605, -0.128413)",
        "(0.276590, 1.200382, -0.120958)",
        "(0.276720, 1.202032, -0.113711)",
        "(0.276967, 1.203988, -0.106416)",
        "(0.277205, 1.206239, -0.099445)",
        "(0.277235, 1.207668, -0.096292)",
        "(0.277303, 1.211154, -0.090266)",
        "(0.277417, 1.215227, -0.084338)",
        "(0.277364, 1.219700, -0.078930)",
        "(0.277178, 1.224615, -0.074092)",
        "(0.277075, 1.227231, -0.071839)",
        "(0.276885, 1.232673, -0.067509)",
        "(0.276546, 1.238562, -0.063774)",
        "(0.276008, 1.244885, -0.060608)",
        "(0.275490, 1.251472, -0.057724)",
        "(0.275277, 1.254913, -0.056454)",
        "(0.274795, 1.262165, -0.054474)",
        "(0.274283, 1.269839, -0.053027)",
        "(0.273732, 1.277551, -0.051668)",
        "(0.273174, 1.285291, -0.050481)",
        "(0.272922, 1.289193, -0.049951)",
        "(0.272582, 1.297294, -0.049025)",
        "(0.272492, 1.305654, -0.048258)",
        "(0.272104, 1.313808, -0.047614)",
        "(0.271617, 1.321677, -0.046930)",
        "(0.271503, 1.325699, -0.046649)",
        "(0.271387, 1.333957, -0.046462)",
        "(0.271041, 1.341986, -0.046861)",
        "(0.270469, 1.349738, -0.047492)",
        "(0.269887, 1.357476, -0.048620)",
        "(0.269637, 1.361272, -0.049455)",
        "(0.269170, 1.368696, -0.051558)",
        "(0.268764, 1.375866, -0.054340)",
        "(0.268565, 1.382540, -0.057784)",
        "(0.268428, 1.388881, -0.061947)",
        "(0.268466, 1.391907, -0.064219)",
        "(0.268572, 1.397121, -0.069167)",
        "(0.268406, 1.401422, -0.074252)",
        "(0.268250, 1.404572, -0.079628)",
        "(0.268121, 1.407106, -0.085271)",
        "(0.267995, 1.407818, -0.088164)",
        "(0.267599, 1.408920, -0.093957)",
        "(0.266980, 1.409081, -0.099879)",
        "(0.266510, 1.408866, -0.105869)",
        "(0.266502, 1.408063, -0.111699)",
        "(0.266545, 1.407398, -0.114537)",
        "(0.266589, 1.405408, -0.120071)",
        "(0.266510, 1.402964, -0.125585)",
        "(0.266383, 1.400190, -0.131297)",
        "(0.266372, 1.396721, -0.136831)",
        "(0.266350, 1.394723, -0.139496)",
        "(0.266151, 1.390345, -0.144832)",
        "(0.265890, 1.385344, -0.149989)",
        "(0.265626, 1.379563, -0.154785)",
        "(0.265475, 1.372835, -0.159069)",
        "(0.265393, 1.369127, -0.160994)",
        "(0.265193, 1.361280, -0.164560)",
        "(0.264771, 1.352644, -0.167663)",
        "(0.264392, 1.343132, -0.170168)",
        "(0.264706, 1.333710, -0.172028)",
        "(0.265067, 1.329258, -0.172795)",
        "(0.265812, 1.320571, -0.173976)",
        "(0.266812, 1.312001, -0.174392)",
        "(0.267622, 1.303370, -0.174226)",
        "(0.267880, 1.299008, -0.173752)",
        "(0.268419, 1.290531, -0.172171)",
        "(0.269113, 1.282434, -0.170036)",
        "(0.269587, 1.274441, -0.167700)",
        "(0.269870, 1.266761, -0.164851)",
        "(0.270131, 1.259522, -0.161464)",
        "(0.270186, 1.256122, -0.159691)",
        "(0.270547, 1.249781, -0.156043)",
        "(0.270639, 1.243492, -0.152040)",
        "(0.270422, 1.237367, -0.147552)",
        "(0.270353, 1.232313, -0.142840)",
        "(0.270354, 1.230221, -0.140353)",
        "(0.270574, 1.226490, -0.134860)",
        "(0.270739, 1.223261, -0.129090)",
        "(0.270645, 1.220328, -0.123101)",
        "(0.270795, 1.218439, -0.116788)",
        "(0.270939, 1.217906, -0.113591)",
        "(0.271276, 1.217154, -0.106960)",
        "(0.271809, 1.217085, -0.100489)",
        "(0.272486, 1.217784, -0.094044)",
        "(0.273071, 1.219231, -0.088025)",
        "(0.273247, 1.220232, -0.085213)",
        "(0.273499, 1.222534, -0.079818)",
        "(0.273595, 1.225103, -0.074655)",
        "(0.273479, 1.227955, -0.069956)",
        "(0.273159, 1.231191, -0.065748)",
        "(0.273009, 1.232981, -0.063733)",
        "(0.272714, 1.236765, -0.059862)",
        "(0.272291, 1.241017, -0.056540)",
        "(0.271923, 1.245561, -0.053437)",
        "(0.271415, 1.250182, -0.050598)",
        "(0.271134, 1.252722, -0.049334)",
        "(0.270527, 1.258277, -0.047248)",
        "(0.269603, 1.264112, -0.045384)",
        "(0.268569, 1.270363, -0.043572)",
        "(0.267325, 1.277269, -0.042109)",
        "(0.266657, 1.280951, -0.041498)",
        "(0.265295, 1.288573, -0.040494)",
        "(0.263687, 1.296218, -0.039657)",
        "(0.262026, 1.304054, -0.038882)",
        "(0.260623, 1.312304, -0.038480)",
        "(0.259984, 1.316461, -0.038418)",
        "(0.258837, 1.324724, -0.038570)",
        "(0.258109, 1.332996, -0.039349)",
        "(0.257273, 1.340848, -0.040597)",
        "(0.256240, 1.348182, -0.042397)",
        "(0.255669, 1.351545, -0.043515)",
        "(0.255018, 1.358127, -0.046080)",
        "(0.254659, 1.364304, -0.049309)",
        "(0.254226, 1.369671, -0.052885)",
        "(0.253727, 1.374371, -0.056686)",
        "(0.253547, 1.376530, -0.058669)",
        "(0.253500, 1.380570, -0.062811)",
        "(0.253884, 1.384249, -0.067250)",
        "(0.254504, 1.387430, -0.072017)",
        "(0.255358, 1.390029, -0.076915)",
        "(0.255906, 1.391183, -0.079543)",
        "(0.257228, 1.393327, -0.085059)",
        "(0.258795, 1.394974, -0.090824)",
        "(0.260465, 1.395844, -0.096723)",
        "(0.262345, 1.396083, -0.102730)",
        "(0.263234, 1.395984, -0.105922)",
        "(0.264885, 1.395620, -0.112497)",
        "(0.266507, 1.394648, -0.119121)",
        "(0.268015, 1.392846, -0.125654)",
        "(0.269550, 1.390495, -0.132166)",
        "(0.270218, 1.389197, -0.135445)",
        "(0.271310, 1.386125, -0.141808)",
        "(0.272186, 1.382268, -0.147789)",
        "(0.272613, 1.379955, -0.150668)",
        "(0.273737, 1.375370, -0.156391)",
        "(0.274646, 1.370131, -0.161680)",
        "(0.275304, 1.364214, -0.166327)",
        "(0.275874, 1.357674, -0.170656)",
        "(0.276778, 1.350711, -0.174572)",
        "(0.277859, 1.343342, -0.177767)",
        "(0.278308, 1.339341, -0.179035)",
        "(0.279016, 1.331017, -0.181399)",
        "(0.279790, 1.322346, -0.183536)",
        "(0.281033, 1.313995, -0.184917)",
        "(0.282523, 1.305704, -0.185596)",
        "(0.283270, 1.301519, -0.185741)",
        "(0.284636, 1.293026, -0.185627)",
        "(0.285659, 1.284413, -0.185361)",
        "(0.286656, 1.275854, -0.184377)",
        "(0.288037, 1.267594, -0.182775)",
        "(0.288703, 1.263615, -0.181614)",
        "(0.289815, 1.255612, -0.178936)",
        "(0.290415, 1.247484, -0.175560)",
        "(0.290544, 1.239483, -0.171920)",
        "(0.290741, 1.232504, -0.168085)",
        "(0.290985, 1.229563, -0.165976)",
        "(0.291386, 1.224014, -0.161324)",
        "(0.291332, 1.218602, -0.156261)",
        "(0.290771, 1.213210, -0.150956)",
        "(0.290192, 1.208938, -0.145360)",
        "(0.289974, 1.207336, -0.142512)",
        "(0.289344, 1.204622, -0.136767)",
        "(0.288241, 1.202551, -0.130977)",
        "(0.286559, 1.201149, -0.125498)",
        "(0.284447, 1.200795, -0.120488)",
        "(0.283246, 1.201007, -0.118086)",
        "(0.280745, 1.201821, -0.113228)",
        "(0.278063, 1.203393, -0.108230)",
        "(0.275504, 1.205765, -0.103004)",
        "(0.273286, 1.209483, -0.097684)",
        "(0.272361, 1.211970, -0.095063)",
        "(0.270614, 1.217364, -0.089918)",
        "(0.268925, 1.223346, -0.084918)",
        "(0.267436, 1.229908, -0.080132)",
        "(0.266210, 1.236981, -0.075659)",
        "(0.265607, 1.240605, -0.073614)",
        "(0.264342, 1.248033, -0.069868)",
        "(0.263152, 1.255713, -0.066516)",
        "(0.261953, 1.263676, -0.063707)",
        "(0.260947, 1.272128, -0.061282)",
        "(0.260545, 1.276486, -0.060212)",
        "(0.259789, 1.285665, -0.058857)",
        "(0.259041, 1.294810, -0.057906)",
        "(0.258197, 1.303822, -0.057268)",
        "(0.257901, 1.313330, -0.056849)",
        "(0.257947, 1.318223, -0.057002)",
        "(0.258009, 1.327779, -0.057281)",
        "(0.258049, 1.336744, -0.057698)",
        "(0.257590, 1.345144, -0.058360)",
        "(0.256699, 1.352705, -0.059369)",
        "(0.256517, 1.356526, -0.060133)",
        "(0.256298, 1.364073, -0.062191)",
        "(0.255879, 1.370961, -0.064443)",
        "(0.255166, 1.376971, -0.066780)",
        "(0.254358, 1.382233, -0.069231)",
        "(0.254126, 1.384770, -0.070652)",
        "(0.254153, 1.389993, -0.073985)",
        "(0.254208, 1.394637, -0.077565)",
        "(0.253906, 1.398450, -0.081244)",
        "(0.253522, 1.401682, -0.085398)",
        "(0.253306, 1.403088, -0.087755)",
        "(0.253010, 1.405606, -0.092778)",
        "(0.252912, 1.407411, -0.098013)",
        "(0.253144, 1.408552, -0.103497)",
        "(0.253693, 1.409271, -0.109240)",
        "(0.253954, 1.409317, -0.112129)",
        "(0.254442, 1.408882, -0.117777)",
        "(0.254810, 1.407598, -0.123309)",
        "(0.254747, 1.405103, -0.128608)",
        "(0.254620, 1.401881, -0.133613)",
        "(0.254641, 1.400210, -0.136069)",
        "(0.254801, 1.396681, -0.140926)",
        "(0.254833, 1.392232, -0.145446)",
        "(0.255238, 1.387281, -0.149628)",
        "(0.255510, 1.382113, -0.153692)",
        "(0.255673, 1.379371, -0.155563)",
        "(0.256360, 1.373713, -0.159072)",
        "(0.257747, 1.367661, -0.162023)",
        "(0.259589, 1.361089, -0.164528)",
        "(0.261418, 1.354014, -0.166845)",
        "(0.262089, 1.349637, -0.167794)",
        "(0.263210, 1.341173, -0.168934)",
        "(0.264127, 1.332298, -0.169830)",
        "(0.264889, 1.322913, -0.170469)",
        "(0.265398, 1.312964, -0.170654)",
        "(0.265505, 1.307785, -0.170555)",
        "(0.265810, 1.297313, -0.169801)",
        "(0.266295, 1.286565, -0.168210)",
        "(0.266558, 1.275537, -0.166180)",
        "(0.266427, 1.264193, -0.164310)",
        "(0.266121, 1.258539, -0.163423)",
        "(0.265673, 1.247773, -0.161129)",
        "(0.265124, 1.237357, -0.158383)",
        "(0.264501, 1.227684, -0.155137)",
        "(0.264620, 1.219247, -0.151419)",
        "(0.264589, 1.215453, -0.149473)",
        "(0.264306, 1.208437, -0.145254)",
        "(0.264160, 1.202426, -0.140535)",
        "(0.263779, 1.197176, -0.135454)",
        "(0.263297, 1.192526, -0.129949)",
        "(0.262912, 1.190512, -0.127109)",
        "(0.262190, 1.187406, -0.121453)",
        "(0.261714, 1.185546, -0.115723)",
        "(0.261268, 1.184386, -0.109744)",
        "(0.260656, 1.183890, -0.103717)",
        "(0.260467, 1.184093, -0.100728)",
        "(0.260239, 1.185047, -0.094785)",
        "(0.259897, 1.186713, -0.088957)",
        "(0.259426, 1.189170, -0.083346)",
        "(0.259047, 1.192339, -0.077865)",
        "(0.258939, 1.194203, -0.075160)",
        "(0.258820, 1.198331, -0.069851)",
        "(0.259238, 1.203715, -0.064936)",
        "(0.259970, 1.210442, -0.060955)",
        "(0.260523, 1.217838, -0.057580)",
        "(0.260916, 1.221814, -0.056143)",
        "(0.261711, 1.229826, -0.053627)",
        "(0.262487, 1.237736, -0.051426)",
        "(0.263538, 1.245995, -0.049592)",
        "(0.264543, 1.254729, -0.048481)",
        "(0.265067, 1.259272, -0.048137)",
        "(0.266127, 1.268419, -0.047462)",
        "(0.267245, 1.277655, -0.046979)",
        "(0.268273, 1.287076, -0.046951)",
        "(0.268717, 1.291816, -0.046999)",
        "(0.269400, 1.301156, -0.047121)",
        "(0.269590, 1.310202, -0.047373)",
        "(0.269339, 1.318854, -0.047744)",
        "(0.269624, 1.327746, -0.048559)",
        "(0.270278, 1.336998, -0.050033)",
        "(0.270504, 1.341501, -0.050923)",
        "(0.270640, 1.349882, -0.052502)",
        "(0.269999, 1.357498, -0.053964)",
        "(0.269732, 1.365236, -0.055890)",
        "(0.270205, 1.373348, -0.058686)",
        "(0.270371, 1.377102, -0.060141)",
        "(0.270340, 1.383830, -0.062836)",
        "(0.269700, 1.389538, -0.065494)",
        "(0.268491, 1.394204, -0.068323)",
        "(0.268481, 1.396511, -0.070250)",
        "(0.268859, 1.401413, -0.074570)",
        "(0.269326, 1.405559, -0.079396)",
        "(0.269215, 1.408423, -0.084318)",
        "(0.268900, 1.410495, -0.089505)",
        "(0.269577, 1.412469, -0.095383)",
        "(0.269959, 1.413298, -0.098488)",
        "(0.270209, 1.414052, -0.104874)",
        "(0.270138, 1.413869, -0.111146)",
        "(0.270236, 1.413174, -0.117579)",
        "(0.270409, 1.411865, -0.124098)",
        "(0.270496, 1.410843, -0.127342)",
        "(0.270681, 1.408297, -0.133618)",
        "(0.271122, 1.405157, -0.139595)",
        "(0.271551, 1.401188, -0.145298)",
        "(0.271587, 1.396290, -0.150551)",
        "(0.271507, 1.393242, -0.152850)",
        "(0.271534, 1.386704, -0.157144)",
        "(0.271350, 1.379181, -0.161081)",
        "(0.270936, 1.371124, -0.164733)",
        "(0.270245, 1.362663, -0.168308)",
        "(0.269792, 1.358168, -0.169875)",
        "(0.268952, 1.348731, -0.172640)",
        "(0.267883, 1.338959, -0.175228)",
        "(0.266721, 1.329189, -0.177884)",
        "(0.265503, 1.319538, -0.180211)",
        "(0.264816, 1.314698, -0.181263)",
        "(0.263388, 1.304938, -0.182829)",
        "(0.262256, 1.295355, -0.183509)",
        "(0.261484, 1.286350, -0.183408)",
        "(0.261158, 1.277967, -0.182424)",
        "(0.261124, 1.274051, -0.181603)",
        "(0.261179, 1.266578, -0.179495)",
        "(0.261358, 1.259942, -0.176270)",
        "(0.261786, 1.253775, -0.171868)",
        "(0.262320, 1.248185, -0.166598)",
        "(0.262657, 1.245683, -0.163835)",
        "(0.263417, 1.241227, -0.158134)",
        "(0.264198, 1.237498, -0.152111)",
        "(0.264867, 1.234251, -0.145558)",
        "(0.265728, 1.231817, -0.138577)",
        "(0.266222, 1.231106, -0.135147)",
        "(0.267356, 1.230418, -0.128471)",
        "(0.268384, 1.230865, -0.121744)",
        "(0.269498, 1.231947, -0.114749)",
        "(0.270755, 1.234183, -0.107889)",
        "(0.271377, 1.235516, -0.104516)",
        "(0.272486, 1.238403, -0.097843)",
        "(0.273360, 1.241739, -0.091513)",
        "(0.273899, 1.245880, -0.085889)",
        "(0.274490, 1.250447, -0.080761)",
        "(0.274829, 1.253015, -0.078473)",
        "(0.275540, 1.258390, -0.074268)",
        "(0.276172, 1.263991, -0.070508)",
        "(0.276891, 1.269768, -0.067209)",
        "(0.277637, 1.276018, -0.064619)",
        "(0.277935, 1.279381, -0.063670)",
        "(0.278169, 1.286280, -0.062308)",
        "(0.278149, 1.293826, -0.061240)",
        "(0.278239, 1.302259, -0.060665)",
        "(0.278288, 1.311333, -0.060597)",
        "(0.278215, 1.315969, -0.060632)",
        "(0.278008, 1.325406, -0.060816)",
        "(0.277655, 1.334924, -0.061155)",
        "(0.277065, 1.344242, -0.061621)",
        "(0.276887, 1.353759, -0.062354)",
        "(0.277120, 1.358660, -0.062868)",
        "(0.277645, 1.368095, -0.064000)",
        "(0.278049, 1.377052, -0.065385)",
        "(0.278561, 1.385637, -0.067101)",
        "(0.279112, 1.393714, -0.069155)",
        "(0.279546, 1.397600, -0.070412)",
        "(0.280577, 1.405008, -0.073364)",
        "(0.281523, 1.411483, -0.076751)",
        "(0.282052, 1.416806, -0.080700)",
        "(0.282001, 1.421207, -0.085236)",
        "(0.281851, 1.423085, -0.087814)",
        "(0.281979, 1.426522, -0.093498)",
        "(0.282211, 1.429331, -0.099612)",
        "(0.282048, 1.431068, -0.105921)",
        "(0.281890, 1.431551, -0.109068)",
        "(0.281562, 1.431854, -0.115554)",
        "(0.281273, 1.431469, -0.122381)",
        "(0.281100, 1.430563, -0.128967)",
        "(0.281036, 1.428831, -0.135707)",
        "(0.280886, 1.426163, -0.142438)",
        "(0.280735, 1.424518, -0.145837)",
        "(0.280434, 1.420806, -0.152557)",
        "(0.280180, 1.416304, -0.158966)",
        "(0.280195, 1.411182, -0.165081)",
        "(0.280461, 1.405562, -0.170746)",
        "(0.280608, 1.402545, -0.173350)",
        "(0.281007, 1.396285, -0.178284)",
        "(0.281339, 1.389724, -0.183230)",
        "(0.281325, 1.383036, -0.188139)",
        "(0.281100, 1.375989, -0.192704)",
        "(0.281050, 1.372399, -0.194740)",
        "(0.281005, 1.365188, -0.198334)",
        "(0.280929, 1.357734, -0.201464)",
        "(0.280509, 1.350067, -0.204074)",
        "(0.279543, 1.342133, -0.206506)",
        "(0.279109, 1.338209, -0.207596)",
        "(0.278559, 1.330453, -0.209600)",
        "(0.277992, 1.322570, -0.211096)",
        "(0.277215, 1.314395, -0.211950)",
        "(0.276416, 1.306124, -0.212207)",
        "(0.275990, 1.302038, -0.212075)",
        "(0.275252, 1.294101, -0.211067)",
        "(0.274772, 1.286572, -0.208804)",
        "(0.274680, 1.279621, -0.205481)",
        "(0.274872, 1.273386, -0.200771)",
        "(0.275032, 1.270521, -0.198048)",
        "(0.275638, 1.265300, -0.192046)",
        "(0.276491, 1.260778, -0.185110)",
        "(0.278191, 1.257396, -0.177639)",
        "(0.280255, 1.254698, -0.169826)",
        "(0.281189, 1.253456, -0.165789)",
        "(0.283016, 1.251089, -0.157740)",
        "(0.284748, 1.248889, -0.149807)",
        "(0.286191, 1.246894, -0.142096)",
        "(0.287188, 1.244919, -0.134616)",
        "(0.287608, 1.243944, -0.130885)",
        "(0.288398, 1.242301, -0.123852)",
        "(0.288644, 1.241234, -0.117642)",
        "(0.288769, 1.241232, -0.112018)",
        "(0.288975, 1.242372, -0.106829)",
        "(0.289013, 1.243286, -0.104435)",
        "(0.288989, 1.245753, -0.100065)",
        "(0.288981, 1.249548, -0.096433)",
        "(0.288893, 1.253876, -0.092986)",
        "(0.288818, 1.256467, -0.091495)",
        "(0.288669, 1.262210, -0.088949)",
        "(0.288213, 1.268753, -0.087221)",
        "(0.287316, 1.275639, -0.085809)",
        "(0.286375, 1.282985, -0.084695)",
        "(0.285483, 1.290664, -0.083780)",
        "(0.285037, 1.294542, -0.083326)",
        "(0.284046, 1.302297, -0.082509)",
        "(0.282715, 1.310131, -0.081943)",
        "(0.281185, 1.318225, -0.081611)",
        "(0.279968, 1.326708, -0.081572)",
        "(0.279458, 1.331087, -0.081814)",
        "(0.278211, 1.339757, -0.082555)",
        "(0.276773, 1.348397, -0.083699)",
        "(0.275376, 1.357140, -0.085559)",
        "(0.274033, 1.365719, -0.088144)",
        "(0.273381, 1.369826, -0.089658)",
        "(0.272296, 1.377722, -0.092743)",
        "(0.271938, 1.385384, -0.096066)",
        "(0.272187, 1.392879, -0.099822)",
        "(0.272674, 1.399802, -0.103694)",
        "(0.272865, 1.402932, -0.105702)",
        "(0.273387, 1.408798, -0.109915)",
        "(0.274136, 1.414054, -0.114527)",
        "(0.274990, 1.418579, -0.119281)",
        "(0.275763, 1.422354, -0.124167)",
        "(0.276162, 1.423935, -0.126669)",
        "(0.277133, 1.426599, -0.131604)",
        "(0.278076, 1.428463, -0.136511)",
        "(0.279015, 1.429596, -0.141662)",
        "(0.279918, 1.429938, -0.146980)",
        "(0.280298, 1.429835, -0.149696)",
        "(0.281024, 1.428818, -0.155244)",
        "(0.281721, 1.427196, -0.161011)",
        "(0.282097, 1.424392, -0.166987)",
        "(0.282145, 1.420882, -0.173021)",
        "(0.282100, 1.418791, -0.175981)",
        "(0.281922, 1.414075, -0.181622)",
        "(0.281824, 1.408521, -0.186813)",
        "(0.282206, 1.402602, -0.191323)",
        "(0.282791, 1.396263, -0.195146)",
        "(0.283083, 1.392837, -0.196700)",
        "(0.283686, 1.385471, -0.199382)",
        "(0.284068, 1.377544, -0.201444)",
        "(0.284358, 1.369068, -0.202512)",
        "(0.284406, 1.360060, -0.202940)",
        "(0.284367, 1.355361, -0.202973)",
        "(0.284277, 1.345942, -0.202803)",
        "(0.284463, 1.336620, -0.201935)",
        "(0.284777, 1.327298, -0.200566)",
        "(0.284873, 1.322659, -0.199778)",
        "(0.284816, 1.313438, -0.197631)",
        "(0.284538, 1.304617, -0.195479)",
        "(0.284348, 1.296423, -0.193432)",
        "(0.284126, 1.288724, -0.190969)",
        "(0.283894, 1.281271, -0.188062)",
        "(0.283707, 1.277702, -0.186245)",
        "(0.283300, 1.270544, -0.182337)",
        "(0.282762, 1.263746, -0.178100)",
        "(0.282516, 1.257595, -0.173376)",
        "(0.282729, 1.252056, -0.168117)",
        "(0.282897, 1.249401, -0.165351)",
        "(0.283086, 1.244046, -0.159628)",
        "(0.283199, 1.238974, -0.153604)",
        "(0.283304, 1.234492, -0.147458)",
        "(0.283801, 1.230895, -0.141048)",
        "(0.284055, 1.229385, -0.137738)",
        "(0.284170, 1.226597, -0.131194)",
        "(0.283917, 1.224794, -0.124808)",
        "(0.283696, 1.224599, -0.118560)",
        "(0.283784, 1.225913, -0.112302)",
        "(0.283713, 1.226965, -0.109169)",
        "(0.283227, 1.229431, -0.103159)",
        "(0.282272, 1.232805, -0.097801)",
        "(0.281125, 1.236984, -0.092863)",
        "(0.279993, 1.241649, -0.088000)",
        "(0.279452, 1.244289, -0.085827)",
        "(0.278010, 1.249960, -0.082135)",
        "(0.276315, 1.256154, -0.079030)",
        "(0.274592, 1.262608, -0.076098)",
        "(0.273043, 1.269426, -0.073628)",
        "(0.272395, 1.273366, -0.072605)",
        "(0.271142, 1.281112, -0.070652)",
        "(0.269372, 1.288525, -0.068660)",
        "(0.267418, 1.296167, -0.067144)",
        "(0.265741, 1.304352, -0.066320)",
        "(0.264970, 1.308542, -0.066069)",
        "(0.263355, 1.316912, -0.065680)",
        "(0.261878, 1.325540, -0.065751)",
        "(0.260621, 1.334477, -0.066237)",
        "(0.259822, 1.343539, -0.067076)",
        "(0.259514, 1.348305, -0.067772)",
        "(0.259003, 1.356537, -0.069156)",
        "(0.258330, 1.364483, -0.070838)",
        "(0.257354, 1.371918, -0.073071)",
        "(0.256378, 1.379068, -0.076067)",
        "(0.256047, 1.382487, -0.077795)",
        "(0.255785, 1.388793, -0.081406)",
        "(0.255888, 1.394506, -0.085416)",
        "(0.256330, 1.399645, -0.090051)",
        "(0.257286, 1.404191, -0.095204)",
        "(0.257941, 1.406175, -0.097938)",
        "(0.259407, 1.409684, -0.103647)",
        "(0.261050, 1.412558, -0.109836)",
        "(0.262604, 1.414478, -0.116188)",
        "(0.263189, 1.414955, -0.119525)",
        "(0.264336, 1.415956, -0.126350)",
        "(0.265472, 1.416285, -0.133290)",
        "(0.266553, 1.415921, -0.140206)",
        "(0.267418, 1.414873, -0.147037)",
        "(0.268163, 1.413387, -0.153873)",
        "(0.268576, 1.412457, -0.157202)",
        "(0.269376, 1.410048, -0.163580)",
        "(0.270072, 1.406998, -0.169429)",
        "(0.270553, 1.403189, -0.174791)",
        "(0.270608, 1.398243, -0.179503)",
        "(0.270537, 1.395292, -0.181629)",
        "(0.270428, 1.388844, -0.185668)",
        "(0.270408, 1.381487, -0.189188)",
        "(0.270071, 1.373188, -0.192113)",
        "(0.269416, 1.364130, -0.194307)",
        "(0.269237, 1.359576, -0.195057)",
        "(0.269578, 1.350762, -0.196180)",
        "(0.270659, 1.342217, -0.196384)",
        "(0.271618, 1.333508, -0.195778)",
        "(0.272385, 1.324863, -0.194700)",
        "(0.272867, 1.320720, -0.194074)",
        "(0.273938, 1.312617, -0.192580)",
        "(0.274718, 1.304552, -0.190378)",
        "(0.275212, 1.296739, -0.187461)",
        "(0.275726, 1.289464, -0.184253)",
        "(0.275914, 1.286007, -0.182537)",
        "(0.276168, 1.279170, -0.178931)",
        "(0.276266, 1.272369, -0.174916)",
        "(0.276149, 1.265726, -0.170498)",
        "(0.275899, 1.259230, -0.165598)",
        "(0.275751, 1.256070, -0.162935)",
        "(0.275195, 1.250112, -0.157333)",
        "(0.274793, 1.244949, -0.151611)",
        "(0.274375, 1.240578, -0.145859)",
        "(0.274266, 1.236998, -0.139739)",
        "(0.274277, 1.235621, -0.136612)",
        "(0.274264, 1.233431, -0.130204)",
        "(0.274427, 1.232403, -0.123558)",
        "(0.274618, 1.232455, -0.116906)",
        "(0.274768, 1.233572, -0.110509)",
        "(0.274851, 1.234700, -0.107540)",
        "(0.274803, 1.237525, -0.102039)",
        "(0.274153, 1.241021, -0.097195)",
        "(0.273194, 1.245260, -0.092975)",
        "(0.272048, 1.250278, -0.089374)",
        "(0.271314, 1.253129, -0.087796)",
        "(0.270061, 1.259404, -0.084839)",
        "(0.268871, 1.266545, -0.082227)",
        "(0.267460, 1.274269, -0.079823)",
        "(0.265995, 1.282434, -0.077528)",
        "(0.265402, 1.286670, -0.076396)",
        "(0.264415, 1.295670, -0.074498)",
        "(0.263383, 1.304992, -0.072917)",
        "(0.262229, 1.314275, -0.071323)",
        "(0.261459, 1.323774, -0.069813)",
        "(0.261292, 1.328736, -0.069322)",
        "(0.260936, 1.338667, -0.068853)",
        "(0.260562, 1.348440, -0.068696)",
        "(0.260072, 1.357997, -0.068745)",
        "(0.259867, 1.362718, -0.069000)",
        "(0.260027, 1.372103, -0.069759)",
        "(0.260409, 1.381215, -0.071260)",
        "(0.260536, 1.389579, -0.073143)",
        "(0.260589, 1.397164, -0.075340)",
        "(0.260968, 1.404146, -0.077943)",
        "(0.261307, 1.407331, -0.079432)",
        "(0.262228, 1.413388, -0.082843)",
        "(0.263243, 1.418799, -0.086906)",
        "(0.264345, 1.423430, -0.091261)",
        "(0.265352, 1.427272, -0.095916)",
        "(0.265833, 1.429005, -0.098418)",
        "(0.266958, 1.431951, -0.103891)",
        "(0.267931, 1.434111, -0.109498)",
        "(0.268774, 1.435315, -0.115159)",
        "(0.269579, 1.435930, -0.120980)",
        "(0.269853, 1.435699, -0.124060)",
        "(0.270454, 1.434832, -0.130304)",
        "(0.271075, 1.433154, -0.136803)",
        "(0.271439, 1.430794, -0.143397)",
        "(0.271433, 1.427484, -0.150028)",
        "(0.271320, 1.425642, -0.153392)",
        "(0.270978, 1.421669, -0.160198)",
        "(0.270586, 1.417144, -0.166831)",
        "(0.270169, 1.412371, -0.173378)",
        "(0.269863, 1.407395, -0.179647)",
        "(0.269801, 1.404753, -0.182621)",
        "(0.270040, 1.399125, -0.188205)",
        "(0.270837, 1.393220, -0.193179)",
        "(0.272015, 1.387137, -0.197602)",
        "(0.273161, 1.380421, -0.201192)",
        "(0.273459, 1.376751, -0.202757)",
        "(0.274153, 1.369345, -0.205481)",
        "(0.275223, 1.361856, -0.207536)",
        "(0.276072, 1.353731, -0.208945)",
        "(0.276532, 1.344816, -0.209907)",
        "(0.276613, 1.340149, -0.210240)",
        "(0.276602, 1.330461, -0.210387)",
        "(0.276315, 1.320250, -0.209665)",
        "(0.276608, 1.310568, -0.208160)",
        "(0.277592, 1.301566, -0.205967)",
        "(0.278119, 1.297120, -0.204642)",
        "(0.278869, 1.288074, -0.201821)",
        "(0.279461, 1.279388, -0.198741)",
        "(0.280302, 1.271272, -0.195127)",
        "(0.281281, 1.263826, -0.190887)",
        "(0.281750, 1.260298, -0.188677)",
        "(0.282555, 1.253532, -0.184307)",
        "(0.283093, 1.247139, -0.179629)",
        "(0.283323, 1.241439, -0.174348)",
        "(0.283308, 1.236724, -0.168509)",
        "(0.283321, 1.234875, -0.165364)",
        "(0.283387, 1.232139, -0.158849)",
        "(0.283225, 1.230756, -0.152005)",
        "(0.282930, 1.230862, -0.145043)",
        "(0.282488, 1.232502, -0.138247)",
        "(0.282180, 1.233847, -0.134788)",
        "(0.281368, 1.237124, -0.127764)",
        "(0.280386, 1.241179, -0.120695)",
        "(0.279382, 1.245976, -0.113783)",
        "(0.278862, 1.248793, -0.110494)",
        "(0.277882, 1.254320, -0.104016)",
        "(0.276627, 1.260367, -0.098040)",
        "(0.275078, 1.266597, -0.092334)",
        "(0.273683, 1.273129, -0.086833)",
        "(0.272517, 1.280511, -0.081859)",
        "(0.271883, 1.284125, -0.079835)",
        "(0.270417, 1.291562, -0.075914)",
        "(0.269050, 1.299315, -0.071901)",
        "(0.267496, 1.307398, -0.068244)",
        "(0.266054, 1.316130, -0.065183)",
        "(0.265400, 1.320659, -0.063773)",
        "(0.264211, 1.329787, -0.061172)",
        "(0.263067, 1.339067, -0.059486)",
        "(0.261772, 1.348398, -0.058814)",
        "(0.261144, 1.358191, -0.059285)",
        "(0.260967, 1.363110, -0.060069)",
        "(0.260365, 1.372605, -0.062148)",
        "(0.259504, 1.381432, -0.064930)",
        "(0.258425, 1.389359, -0.068104)",
        "(0.257752, 1.396821, -0.071903)",
        "(0.257733, 1.400501, -0.074246)",
        "(0.258050, 1.407518, -0.079267)",
        "(0.258511, 1.413640, -0.084423)",
        "(0.258880, 1.418835, -0.089734)",
        "(0.259481, 1.423312, -0.095226)",
        "(0.259978, 1.425336, -0.098210)",
        "(0.261007, 1.428830, -0.104385)",
        "(0.261830, 1.431242, -0.110683)",
        "(0.262406, 1.432617, -0.116919)",
        "(0.262879, 1.432934, -0.123014)",
        "(0.263175, 1.432755, -0.126093)",
        "(0.264080, 1.432201, -0.132319)",
        "(0.265010, 1.430752, -0.138464)",
        "(0.265842, 1.428315, -0.144360)",
        "(0.266667, 1.424956, -0.150143)",
        "(0.267045, 1.422972, -0.153144)",
        "(0.267636, 1.418793, -0.159418)",
        "(0.267953, 1.413877, -0.165783)",
        "(0.267928, 1.407940, -0.172039)",
        "(0.267838, 1.401270, -0.178175)",
        "(0.267790, 1.397813, -0.181137)",
        "(0.267822, 1.390530, -0.186658)",
        "(0.268254, 1.382826, -0.191405)",
        "(0.269038, 1.374534, -0.195551)",
        "(0.270121, 1.365666, -0.198915)",
        "(0.270572, 1.361057, -0.200438)",
        "(0.271395, 1.351213, -0.202790)",
        "(0.272336, 1.340987, -0.204517)",
        "(0.273571, 1.330730, -0.205670)",
        "(0.275040, 1.320681, -0.205980)",
        "(0.275994, 1.315785, -0.205633)",
        "(0.278432, 1.306466, -0.204393)",
        "(0.280659, 1.297312, -0.202638)",
        "(0.282043, 1.287969, -0.199671)",
        "(0.283274, 1.278889, -0.195436)",
        "(0.283955, 1.274686, -0.193130)",
        "(0.285347, 1.266774, -0.188401)",
        "(0.286563, 1.259165, -0.182833)",
        "(0.287418, 1.251967, -0.176320)",
        "(0.287992, 1.245972, -0.169590)",
        "(0.288383, 1.243801, -0.166182)",
        "(0.289142, 1.240416, -0.159195)",
        "(0.289546, 1.237789, -0.151783)",
        "(0.289516, 1.236220, -0.144235)",
        "(0.289283, 1.235874, -0.140628)",
        "(0.288318, 1.235656, -0.133658)",
        "(0.286746, 1.236355, -0.126917)",
        "(0.284946, 1.237743, -0.120152)",
        "(0.283020, 1.239805, -0.113523)",
        "(0.280925, 1.242618, -0.107196)",
        "(0.279917, 1.244363, -0.104128)",
        "(0.277874, 1.248293, -0.098478)",
        "(0.275970, 1.252849, -0.093452)",
        "(0.274357, 1.257769, -0.088631)",
        "(0.273175, 1.263287, -0.084225)",
        "(0.272755, 1.266462, -0.082348)",
        "(0.271614, 1.273173, -0.078900)",
        "(0.270156, 1.280402, -0.075829)",
        "(0.268864, 1.288575, -0.073147)",
        "(0.267885, 1.297978, -0.071059)",
        "(0.267456, 1.302998, -0.070146)",
        "(0.266579, 1.313043, -0.068101)",
        "(0.265478, 1.322958, -0.065708)",
        "(0.264262, 1.332489, -0.063145)",
        "(0.264456, 1.342669, -0.060898)",
        "(0.264905, 1.348056, -0.060135)",
        "(0.265184, 1.357993, -0.058668)",
        "(0.264688, 1.366978, -0.057250)",
        "(0.264272, 1.375912, -0.056286)",
        "(0.263542, 1.384256, -0.056035)",
        "(0.263245, 1.388422, -0.056183)",
        "(0.263035, 1.396763, -0.057420)",
        "(0.263099, 1.404845, -0.059548)",
        "(0.263509, 1.412642, -0.062207)",
        "(0.264499, 1.419987, -0.065283)",
        "(0.265142, 1.423395, -0.067026)",
        "(0.266354, 1.429790, -0.070599)",
        "(0.267264, 1.435785, -0.074288)",
        "(0.267820, 1.441089, -0.077936)",
        "(0.268552, 1.446027, -0.081442)",
        "(0.269241, 1.448328, -0.083330)",
        "(0.270919, 1.452521, -0.087339)",
        "(0.272507, 1.456079, -0.091350)",
        "(0.274005, 1.459006, -0.095594)",
        "(0.275569, 1.461294, -0.100143)",
        "(0.276533, 1.462199, -0.102569)",
        "(0.278337, 1.463725, -0.107779)",
        "(0.279720, 1.464749, -0.113273)",
        "(0.280965, 1.465140, -0.119063)",
        "(0.282093, 1.464642, -0.125265)",
        "(0.282537, 1.464008, -0.128501)",
        "(0.283265, 1.462412, -0.134998)",
        "(0.283763, 1.460286, -0.141522)",
        "(0.284676, 1.457704, -0.148180)",
        "(0.285760, 1.454633, -0.155215)",
        "(0.286118, 1.452599, -0.158610)",
        "(0.286144, 1.447663, -0.164839)",
        "(0.285768, 1.441982, -0.170604)",
        "(0.286160, 1.435834, -0.176021)",
        "(0.287056, 1.429205, -0.180777)",
        "(0.287492, 1.425592, -0.182725)",
        "(0.287927, 1.418049, -0.186191)",
        "(0.288289, 1.409996, -0.189133)",
        "(0.288753, 1.401500, -0.191650)",
        "(0.289099, 1.392494, -0.193665)",
        "(0.289266, 1.387828, -0.194418)",
        "(0.289676, 1.378317, -0.195615)",
        "(0.290087, 1.368456, -0.196047)",
        "(0.290033, 1.357912, -0.195443)",
        "(0.289905, 1.352437, -0.194810)",
        "(0.289529, 1.341420, -0.193192)",
        "(0.288801, 1.330614, -0.190850)",
        "(0.287954, 1.319954, -0.187500)",
        "(0.286537, 1.309562, -0.183071)",
        "(0.284762, 1.300112, -0.177600)",
        "(0.283767, 1.295696, -0.174755)",
        "(0.281268, 1.287663, -0.168611)",
        "(0.279123, 1.280841, -0.161885)",
        "(0.277360, 1.275063, -0.154872)",
        "(0.275500, 1.269928, -0.147513)",
        "(0.274572, 1.267804, -0.143887)",
        "(0.272942, 1.264135, -0.136739)",
        "(0.271274, 1.260978, -0.129353)",
        "(0.269562, 1.258441, -0.121747)",
        "(0.267795, 1.256811, -0.115044)",
        "(0.266819, 1.256260, -0.111866)",
        "(0.265011, 1.255475, -0.105166)",
        "(0.263663, 1.255772, -0.098388)",
        "(0.262733, 1.257515, -0.091927)",
        "(0.261742, 1.260386, -0.085746)",
        "(0.261358, 1.262463, -0.082809)",
        "(0.260929, 1.267805, -0.077395)",
        "(0.260779, 1.274605, -0.072645)",
        "(0.260656, 1.282275, -0.068287)",
        "(0.260425, 1.290677, -0.064477)",
        "(0.260386, 1.295095, -0.062814)",
        "(0.260396, 1.304295, -0.059991)",
        "(0.260129, 1.313435, -0.057341)",
        "(0.259472, 1.322356, -0.054973)",
        "(0.259147, 1.331364, -0.053171)",
        "(0.259465, 1.336240, -0.052675)",
        "(0.260144, 1.345856, -0.052096)",
        "(0.261049, 1.355338, -0.052046)",
        "(0.262202, 1.364834, -0.052678)",
        "(0.262911, 1.373986, -0.053800)",
        "(0.262980, 1.378380, -0.054604)",
        "(0.263040, 1.386926, -0.056444)",
        "(0.262953, 1.395195, -0.058792)",
        "(0.262822, 1.403251, -0.061631)",
        "(0.262770, 1.411022, -0.065026)",
        "(0.262778, 1.414710, -0.066872)",
        "(0.263176, 1.421996, -0.070969)",
        "(0.263913, 1.429050, -0.075804)",
        "(0.264881, 1.435654, -0.081306)",
        "(0.265829, 1.441414, -0.087389)",
        "(0.266253, 1.443904, -0.090710)",
        "(0.267053, 1.448384, -0.097714)",
        "(0.267749, 1.451916, -0.105100)",
        "(0.268241, 1.454379, -0.112843)",
        "(0.269051, 1.456119, -0.120989)",
        "(0.269573, 1.456643, -0.125128)",
        "(0.270498, 1.457007, -0.133239)",
        "(0.271111, 1.456385, -0.141163)",
        "(0.271504, 1.454932, -0.149011)",
        "(0.271861, 1.452653, -0.156777)",
        "(0.272021, 1.451145, -0.160598)",
        "(0.272147, 1.447654, -0.168088)",
        "(0.271945, 1.443517, -0.175198)",
        "(0.271623, 1.438650, -0.181822)",
        "(0.271563, 1.433130, -0.187783)",
        "(0.271698, 1.430064, -0.190511)",
        "(0.272110, 1.423553, -0.195492)",
        "(0.272604, 1.416392, -0.199647)",
        "(0.273257, 1.408419, -0.203042)",
        "(0.274196, 1.399467, -0.205743)",
        "(0.274701, 1.394974, -0.206991)",
        "(0.275671, 1.385369, -0.208620)",
        "(0.276752, 1.375842, -0.209660)",
        "(0.278078, 1.366466, -0.210402)",
        "(0.278872, 1.361776, -0.210693)",
        "(0.280412, 1.352538, -0.210739)",
        "(0.281805, 1.343459, -0.209986)",
        "(0.283104, 1.334558, -0.208474)",
        "(0.284237, 1.325675, -0.206132)",
        "(0.285423, 1.317199, -0.203060)",
        "(0.285841, 1.313144, -0.201072)",
        "(0.286171, 1.305096, -0.196615)",
        "(0.286324, 1.297733, -0.191553)",
        "(0.286466, 1.291241, -0.185742)",
        "(0.286353, 1.285102, -0.179002)",
        "(0.286194, 1.282293, -0.175497)",
        "(0.285655, 1.277619, -0.168305)",
        "(0.284887, 1.273521, -0.160850)",
        "(0.284163, 1.270567, -0.152722)",
        "(0.283562, 1.268934, -0.144403)",
        "(0.283239, 1.268408, -0.140241)",
        "(0.282495, 1.268119, -0.132017)",
        "(0.281597, 1.268707, -0.124059)",
        "(0.280661, 1.270198, -0.116245)",
        "(0.280069, 1.272819, -0.108678)",
        "(0.279873, 1.274537, -0.105092)",
        "(0.279665, 1.278666, -0.098317)",
        "(0.279853, 1.284199, -0.092240)",
        "(0.280950, 1.291694, -0.087235)",
        "(0.282453, 1.300504, -0.083317)",
        "(0.283135, 1.305102, -0.081584)",
        "(0.284386, 1.314358, -0.078136)",
        "(0.285700, 1.324064, -0.074975)",
        "(0.286872, 1.333640, -0.071872)",
        "(0.288319, 1.343449, -0.068961)",
        "(0.289298, 1.348414, -0.067585)",
        "(0.291120, 1.358233, -0.065051)",
        "(0.292275, 1.367490, -0.062474)",
        "(0.292822, 1.376361, -0.059834)",
        "(0.293880, 1.385636, -0.058019)",
        "(0.294551, 1.390434, -0.057641)",
        "(0.295169, 1.399426, -0.057129)",
        "(0.294973, 1.407960, -0.056799)",
        "(0.294578, 1.416461, -0.057565)",
        "(0.294875, 1.425101, -0.059722)",
        "(0.295207, 1.429423, -0.061328)",
        "(0.295790, 1.437561, -0.064996)",
        "(0.296352, 1.444789, -0.069052)",
        "(0.296887, 1.450975, -0.073455)",
        "(0.297727, 1.456369, -0.078469)",
        "(0.298284, 1.458868, -0.081194)",
        "(0.299556, 1.462956, -0.087075)",
        "(0.300451, 1.465998, -0.093044)",
        "(0.301043, 1.467993, -0.099353)",
        "(0.301432, 1.469364, -0.106092)",
        "(0.301564, 1.469914, -0.109525)",
        "(0.301509, 1.470281, -0.116710)",
        "(0.301389, 1.470242, -0.124070)",
        "(0.301221, 1.469773, -0.131793)",
        "(0.300828, 1.468838, -0.139736)",
        "(0.300567, 1.468184, -0.143801)",
        "(0.300026, 1.466544, -0.152005)",
        "(0.299339, 1.464324, -0.160372)",
        "(0.298358, 1.461543, -0.169024)",
        "(0.297182, 1.458254, -0.177744)",
        "(0.296570, 1.456434, -0.182057)",
        "(0.295061, 1.452015, -0.190467)",
        "(0.293676, 1.446703, -0.198218)",
        "(0.292773, 1.441074, -0.205509)",
        "(0.292361, 1.438151, -0.208908)",
        "(0.291536, 1.431738, -0.215030)",
        "(0.291000, 1.424687, -0.220270)",
        "(0.291170, 1.417215, -0.224304)",
        "(0.291723, 1.408924, -0.227288)",
        "(0.292005, 1.404391, -0.228412)",
        "(0.292705, 1.394400, -0.229638)",
        "(0.293695, 1.383298, -0.229456)",
        "(0.295611, 1.371255, -0.227755)",
        "(0.298476, 1.358783, -0.225524)",
        "(0.301360, 1.346197, -0.222071)",
        "(0.302605, 1.339844, -0.219843)",
        "(0.304768, 1.327021, -0.214378)",
        "(0.307185, 1.314823, -0.207920)",
        "(0.309970, 1.303527, -0.200810)",
        "(0.312186, 1.292882, -0.193660)",
        "(0.313072, 1.287879, -0.189838)",
        "(0.314698, 1.278277, -0.181784)",
        "(0.315848, 1.268891, -0.173672)",
        "(0.316287, 1.261153, -0.167005)",
        "(0.316490, 1.254468, -0.160398)",
        "(0.316688, 1.251259, -0.156652)",
        "(0.316564, 1.245077, -0.149242)",
        "(0.316145, 1.240042, -0.142031)",
        "(0.315450, 1.236026, -0.134894)",
        "(0.314566, 1.233026, -0.127750)",
        "(0.314124, 1.231990, -0.124372)",
        "(0.313076, 1.231352, -0.118081)",
        "(0.311905, 1.231978, -0.111815)",
        "(0.310832, 1.233961, -0.105623)",
        "(0.309818, 1.237411, -0.099924)",
        "(0.309289, 1.239616, -0.097129)",
        "(0.308101, 1.244588, -0.091519)",
        "(0.306940, 1.250699, -0.086305)",
        "(0.305804, 1.257749, -0.081689)",
        "(0.305159, 1.261500, -0.079553)",
        "(0.303737, 1.269269, -0.075510)",
        "(0.302320, 1.277439, -0.071998)",
        "(0.300861, 1.285914, -0.068961)",
        "(0.299009, 1.294587, -0.066393)",
        "(0.297994, 1.299020, -0.065244)",
        "(0.296186, 1.308243, -0.063266)",
        "(0.294490, 1.318087, -0.061891)",
        "(0.292754, 1.328261, -0.060830)",
        "(0.290889, 1.338283, -0.059910)",
        "(0.288752, 1.347754, -0.059174)",
        "(0.287405, 1.352170, -0.058879)",
        "(0.284327, 1.360561, -0.058672)",
        "(0.281325, 1.368823, -0.059238)",
        "(0.279136, 1.377612, -0.060840)",
        "(0.277634, 1.386428, -0.062964)",
        "(0.276945, 1.390760, -0.064183)",
        "(0.276100, 1.399761, -0.067316)",
        "(0.276114, 1.408906, -0.071133)",
        "(0.276417, 1.417442, -0.075315)",
        "(0.276629, 1.421450, -0.077597)",
        "(0.277358, 1.429076, -0.082473)",
        "(0.278373, 1.435781, -0.087670)",
        "(0.280138, 1.441825, -0.093038)",
        "(0.282093, 1.446987, -0.098836)",
        "(0.283841, 1.450894, -0.104945)",
        "(0.284666, 1.452582, -0.108181)",
        "(0.286227, 1.455006, -0.114766)",
        "(0.287465, 1.456125, -0.121371)",
        "(0.288537, 1.455965, -0.128149)",
        "(0.289716, 1.454640, -0.135183)",
        "(0.290255, 1.453751, -0.138691)",
        "(0.291159, 1.451227, -0.145614)",
        "(0.291821, 1.447909, -0.152740)",
        "(0.292035, 1.443588, -0.159742)",
        "(0.292061, 1.438216, -0.166100)",
        "(0.292285, 1.435496, -0.169196)",
        "(0.293115, 1.429361, -0.174869)",
        "(0.294236, 1.422724, -0.179658)",
        "(0.295399, 1.415509, -0.183797)",
        "(0.295786, 1.411705, -0.185680)",
        "(0.296560, 1.403946, -0.189122)",
        "(0.297504, 1.395716, -0.191806)",
        "(0.298693, 1.386899, -0.193444)",
        "(0.299492, 1.377513, -0.194407)",
        "(0.299986, 1.367977, -0.195042)",
        "(0.300204, 1.363013, -0.195008)",
        "(0.301061, 1.353023, -0.194469)",
        "(0.301988, 1.342920, -0.193428)",
        "(0.302645, 1.332571, -0.191068)",
        "(0.303035, 1.322069, -0.187526)",
        "(0.303299, 1.316860, -0.185519)",
        "(0.303950, 1.306850, -0.180763)",
        "(0.304136, 1.297283, -0.175469)",
        "(0.303830, 1.288328, -0.169726)",
        "(0.303383, 1.280271, -0.163781)",
        "(0.303154, 1.276488, -0.160742)",
        "(0.302424, 1.269521, -0.154253)",
        "(0.301868, 1.263477, -0.147535)",
        "(0.301549, 1.258610, -0.140425)",
        "(0.301324, 1.254709, -0.133048)",
        "(0.301180, 1.253101, -0.129382)",
        "(0.300736, 1.250742, -0.122020)",
        "(0.299779, 1.248823, -0.114421)",
        "(0.298160, 1.247587, -0.106890)",
        "(0.296395, 1.248081, -0.099909)",
        "(0.295683, 1.248900, -0.096646)",
        "(0.294345, 1.251739, -0.090642)",
        "(0.292911, 1.255477, -0.085208)",
        "(0.291411, 1.260079, -0.080394)",
        "(0.289989, 1.265468, -0.076285)",
        "(0.289335, 1.268584, -0.074766)",
        "(0.287928, 1.275247, -0.072324)",
        "(0.286263, 1.282330, -0.070418)",
        "(0.284183, 1.289553, -0.068708)",
        "(0.281564, 1.296970, -0.067404)",
        "(0.280216, 1.300820, -0.066847)",
        "(0.277799, 1.308944, -0.066018)",
        "(0.275760, 1.317769, -0.065785)",
        "(0.273815, 1.326724, -0.065945)",
        "(0.271762, 1.335483, -0.066508)",
        "(0.270746, 1.339838, -0.067009)",
        "(0.269372, 1.348933, -0.068727)",
        "(0.268630, 1.358113, -0.071299)",
        "(0.267977, 1.366722, -0.074090)",
        "(0.267320, 1.374730, -0.077031)",
        "(0.266911, 1.378554, -0.078636)",
        "(0.266246, 1.385860, -0.082212)",
        "(0.266126, 1.392744, -0.086573)",
        "(0.266346, 1.399017, -0.091065)",
        "(0.266871, 1.404204, -0.095786)",
        "(0.267207, 1.406600, -0.098307)",
        "(0.268246, 1.410971, -0.103826)",
        "(0.269631, 1.414826, -0.109807)",
        "(0.271000, 1.417828, -0.116173)",
        "(0.272330, 1.419953, -0.122734)",
        "(0.272997, 1.420865, -0.126064)",
        "(0.274630, 1.422308, -0.132982)",
        "(0.276419, 1.423015, -0.140145)",
        "(0.278318, 1.422754, -0.147215)",
        "(0.279343, 1.422226, -0.150684)",
        "(0.281458, 1.420586, -0.157361)",
        "(0.283618, 1.418244, -0.163926)",
        "(0.285873, 1.415207, -0.170557)",
        "(0.287824, 1.411585, -0.176863)",
        "(0.289149, 1.407106, -0.182609)",
        "(0.289701, 1.404740, -0.185480)",
        "(0.290901, 1.399682, -0.190972)",
        "(0.292390, 1.394255, -0.195785)",
        "(0.294145, 1.388361, -0.199854)",
        "(0.294965, 1.385125, -0.201697)",
        "(0.296767, 1.378392, -0.204989)",
        "(0.298904, 1.371428, -0.207710)",
        "(0.300563, 1.364016, -0.209924)",
        "(0.301971, 1.356440, -0.211837)",
        "(0.302720, 1.352643, -0.212633)",
        "(0.304178, 1.344798, -0.213883)",
        "(0.305345, 1.336589, -0.214185)",
        "(0.306109, 1.328209, -0.213696)",
        "(0.306649, 1.319867, -0.212710)",
        "(0.307049, 1.311740, -0.211322)",
        "(0.307302, 1.307800, -0.210364)",
        "(0.307743, 1.300140, -0.207791)",
        "(0.308009, 1.293381, -0.204647)",
        "(0.308282, 1.286917, -0.200690)",
        "(0.308197, 1.280671, -0.196142)",
        "(0.307978, 1.277639, -0.193770)",
        "(0.307314, 1.271989, -0.188422)",
        "(0.307102, 1.267329, -0.182359)",
        "(0.306681, 1.263162, -0.175789)",
        "(0.305693, 1.259350, -0.169094)",
        "(0.305111, 1.257766, -0.165685)",
        "(0.304143, 1.255410, -0.158808)",
        "(0.303303, 1.253934, -0.151687)",
        "(0.302279, 1.253086, -0.144420)",
        "(0.301550, 1.253642, -0.137320)",
        "(0.301212, 1.254123, -0.133714)",
        "(0.300509, 1.255598, -0.126332)",
        "(0.299639, 1.257985, -0.119449)",
        "(0.298633, 1.261475, -0.113098)",
        "(0.297819, 1.266421, -0.107169)",
        "(0.297348, 1.269140, -0.104309)",
        "(0.296004, 1.275135, -0.098794)",
        "(0.293996, 1.281637, -0.093723)",
        "(0.291966, 1.288296, -0.088703)",
        "(0.290466, 1.296050, -0.084294)",
        "(0.289606, 1.299881, -0.082156)",
        "(0.287742, 1.307649, -0.077984)",
        "(0.285954, 1.315670, -0.073972)",
        "(0.284458, 1.324158, -0.070329)",
        "(0.283436, 1.333318, -0.067553)",
        "(0.282928, 1.337929, -0.066312)",
        "(0.281951, 1.347355, -0.064205)",
        "(0.281026, 1.356982, -0.062690)",
        "(0.280031, 1.366659, -0.061771)",
        "(0.279530, 1.376671, -0.061746)",
        "(0.279368, 1.381687, -0.062005)",
        "(0.279118, 1.391522, -0.063060)",
        "(0.278788, 1.401017, -0.064560)",
        "(0.278160, 1.409905, -0.066632)",
        "(0.278201, 1.418595, -0.069622)",
        "(0.278568, 1.422985, -0.071417)",
        "(0.279667, 1.431340, -0.075578)",
        "(0.280652, 1.438763, -0.080329)",
        "(0.281622, 1.445192, -0.085632)",
        "(0.282352, 1.450421, -0.091582)",
        "(0.282715, 1.452741, -0.094690)",
        "(0.283520, 1.456616, -0.101437)",
        "(0.284006, 1.459234, -0.108590)",
        "(0.284029, 1.460703, -0.116110)",
        "(0.283886, 1.461267, -0.124194)",
        "(0.283790, 1.461293, -0.128349)",
        "(0.283603, 1.460448, -0.136811)",
        "(0.283558, 1.458632, -0.145331)",
        "(0.283349, 1.456142, -0.153970)",
        "(0.282834, 1.452808, -0.162605)",
        "(0.282554, 1.450828, -0.166866)",
        "(0.282215, 1.446127, -0.175219)",
        "(0.282273, 1.440680, -0.183116)",
        "(0.282222, 1.434768, -0.190610)",
        "(0.282344, 1.428362, -0.197792)",
        "(0.282551, 1.425015, -0.201217)",
        "(0.283397, 1.417827, -0.207448)",
        "(0.284323, 1.410338, -0.212825)",
        "(0.285175, 1.402644, -0.217430)",
        "(0.285643, 1.398746, -0.219413)",
        "(0.286682, 1.390628, -0.222761)",
        "(0.287378, 1.382084, -0.225215)",
        "(0.287878, 1.373219, -0.226409)",
        "(0.288506, 1.364375, -0.227296)",
        "(0.288936, 1.359971, -0.227337)",
        "(0.290023, 1.351598, -0.227076)",
        "(0.290813, 1.343685, -0.226156)",
        "(0.291302, 1.335963, -0.224313)",
        "(0.291835, 1.328589, -0.221701)",
        "(0.292311, 1.321680, -0.218618)",
        "(0.292536, 1.318396, -0.216862)",
        "(0.292970, 1.312202, -0.212746)",
        "(0.293260, 1.306229, -0.207767)",
        "(0.293219, 1.300436, -0.202061)",
        "(0.293208, 1.295291, -0.195931)",
        "(0.293128, 1.292847, -0.192724)",
        "(0.292804, 1.288243, -0.185708)",
        "(0.292519, 1.284181, -0.177995)",
        "(0.292208, 1.281010, -0.170001)",
        "(0.291712, 1.278689, -0.161860)",
        "(0.291417, 1.277806, -0.157667)",
        "(0.290576, 1.276751, -0.149092)",
        "(0.289690, 1.276736, -0.140592)",
        "(0.288972, 1.277820, -0.132089)",
        "(0.288320, 1.279929, -0.123642)",
        "(0.287997, 1.281195, -0.119533)",
        "(0.287195, 1.284197, -0.111761)",
        "(0.286269, 1.287462, -0.104231)",
        "(0.285310, 1.290854, -0.096955)",
        "(0.284315, 1.294584, -0.090460)",
        "(0.283726, 1.296530, -0.087553)",
        "(0.282388, 1.300400, -0.081915)",
        "(0.281196, 1.304606, -0.076743)",
        "(0.280216, 1.309446, -0.072411)",
        "(0.279182, 1.314667, -0.068556)",
        "(0.278701, 1.317373, -0.066699)",
        "(0.277865, 1.323235, -0.063339)",
        "(0.277122, 1.329726, -0.060646)",
        "(0.276330, 1.336596, -0.058371)",
        "(0.275398, 1.343708, -0.056492)",
        "(0.274942, 1.347277, -0.055571)",
        "(0.274159, 1.354939, -0.054468)",
        "(0.273299, 1.362788, -0.053937)",
        "(0.272433, 1.370758, -0.054035)",
        "(0.271557, 1.379052, -0.055276)",
        "(0.271107, 1.383219, -0.056142)",
        "(0.270249, 1.391515, -0.058399)",
        "(0.269721, 1.399807, -0.061317)",
        "(0.269287, 1.407898, -0.065136)",
        "(0.268791, 1.415817, -0.069827)",
        "(0.268583, 1.419749, -0.072487)",
        "(0.268307, 1.427444, -0.078633)",
        "(0.268060, 1.434434, -0.085302)",
        "(0.268089, 1.440355, -0.092426)",
        "(0.268262, 1.445457, -0.099489)",
        "(0.268387, 1.447514, -0.103163)",
        "(0.268614, 1.451009, -0.110735)",
        "(0.268841, 1.453462, -0.118582)",
        "(0.269141, 1.454817, -0.126536)",
        "(0.269351, 1.455155, -0.130570)",
        "(0.269798, 1.454871, -0.138764)",
        "(0.270390, 1.453600, -0.146982)",
        "(0.271077, 1.451629, -0.155451)",
        "(0.271863, 1.449151, -0.164145)",
        "(0.272417, 1.445891, -0.172707)",
        "(0.272675, 1.443918, -0.176815)",
        "(0.273360, 1.439626, -0.184784)",
        "(0.274054, 1.434865, -0.192317)",
        "(0.274720, 1.429532, -0.199278)",
        "(0.275555, 1.423637, -0.205785)",
        "(0.276003, 1.420432, -0.208880)",
        "(0.276996, 1.413650, -0.214383)",
        "(0.278034, 1.406615, -0.219021)",
        "(0.279107, 1.399217, -0.222999)",
        "(0.280034, 1.391697, -0.226539)",
        "(0.280548, 1.387827, -0.228110)",
        "(0.281720, 1.379905, -0.230442)",
        "(0.282585, 1.371522, -0.232004)",
        "(0.283036, 1.362659, -0.232919)",
        "(0.283352, 1.353370, -0.233112)",
        "(0.283575, 1.348708, -0.232936)",
        "(0.283919, 1.339221, -0.231777)",
        "(0.284077, 1.329878, -0.229570)",
        "(0.284517, 1.320719, -0.226598)",
        "(0.284997, 1.311361, -0.222935)",
        "(0.285067, 1.306604, -0.220868)",
        "(0.284796, 1.296832, -0.215982)",
        "(0.284051, 1.287080, -0.210604)",
        "(0.283364, 1.278252, -0.204730)",
        "(0.282962, 1.270927, -0.198029)",
        "(0.282685, 1.267609, -0.194546)",
        "(0.282115, 1.262113, -0.186939)",
        "(0.281408, 1.258080, -0.178588)",
        "(0.280613, 1.255674, -0.169759)",
        "(0.279901, 1.255074, -0.160645)",
        "(0.279533, 1.255089, -0.156003)",
        "(0.278551, 1.255906, -0.146494)",
        "(0.277254, 1.257556, -0.137181)",
        "(0.275857, 1.259987, -0.128195)",
        "(0.274577, 1.263275, -0.119621)",
        "(0.273862, 1.264953, -0.115484)",
        "(0.272306, 1.268961, -0.107686)",
        "(0.270825, 1.273736, -0.100327)",
        "(0.269705, 1.279211, -0.093211)",
        "(0.268745, 1.285640, -0.086810)",
        "(0.268257, 1.288960, -0.083687)",
        "(0.267510, 1.296076, -0.077726)",
        "(0.266912, 1.303550, -0.072289)",
        "(0.266333, 1.311476, -0.067613)",
        "(0.265578, 1.319666, -0.063910)",
        "(0.265175, 1.323817, -0.062304)",
        "(0.264275, 1.332389, -0.060005)",
        "(0.263338, 1.341071, -0.058428)",
        "(0.262577, 1.349478, -0.057134)",
        "(0.262383, 1.358161, -0.056184)",
        "(0.262508, 1.362677, -0.055953)",
        "(0.263058, 1.371556, -0.055902)",
        "(0.263703, 1.380090, -0.056301)",
        "(0.264338, 1.388377, -0.057162)",
        "(0.264985, 1.396613, -0.059088)",
        "(0.265400, 1.400741, -0.060360)",
        "(0.266321, 1.408715, -0.063709)",
        "(0.267017, 1.415843, -0.067739)",
        "(0.267443, 1.422094, -0.072566)",
        "(0.267773, 1.427491, -0.078345)",
        "(0.267874, 1.429887, -0.081487)",
        "(0.267842, 1.433901, -0.088371)",
        "(0.267599, 1.437002, -0.095822)",
        "(0.266973, 1.438989, -0.103737)",
        "(0.266156, 1.440164, -0.111983)",
        "(0.265770, 1.440519, -0.116191)",
        "(0.264833, 1.440408, -0.124699)",
        "(0.263644, 1.439365, -0.133249)",
        "(0.262745, 1.437552, -0.141950)",
        "(0.262419, 1.436233, -0.146213)",
        "(0.261932, 1.432952, -0.154386)",
        "(0.261448, 1.429017, -0.162334)",
        "(0.261088, 1.424525, -0.169999)",
        "(0.260895, 1.419378, -0.177239)",
        "(0.260943, 1.413513, -0.184036)",
        "(0.261065, 1.410316, -0.187210)",
        "(0.261390, 1.403455, -0.193033)",
        "(0.261903, 1.395999, -0.197906)",
        "(0.262780, 1.387769, -0.201829)",
        "(0.263764, 1.378929, -0.205394)",
        "(0.264269, 1.374200, -0.206871)",
        "(0.265189, 1.364387, -0.209600)",
        "(0.266055, 1.353874, -0.211648)",
        "(0.267197, 1.343017, -0.213020)",
        "(0.268666, 1.332361, -0.213755)",
        "(0.269396, 1.327061, -0.213861)",
        "(0.270634, 1.316158, -0.213077)",
        "(0.271810, 1.305205, -0.210794)",
        "(0.273202, 1.294955, -0.207297)",
        "(0.274680, 1.285595, -0.202993)",
        "(0.275294, 1.281003, -0.200463)",
        "(0.276235, 1.272192, -0.194597)",
        "(0.276826, 1.264488, -0.188630)",
        "(0.277605, 1.258431, -0.182245)",
        "(0.278042, 1.255866, -0.178764)",
        "(0.278723, 1.251039, -0.171569)",
        "(0.278969, 1.246713, -0.164223)",
        "(0.278893, 1.242984, -0.156712)",
        "(0.278909, 1.240336, -0.148871)",
        "(0.278974, 1.238647, -0.141097)",
        "(0.278902, 1.238066, -0.137263)",
        "(0.278437, 1.237538, -0.129554)",
        "(0.278047, 1.237904, -0.121784)",
        "(0.277790, 1.239215, -0.114142)",
        "(0.277684, 1.240257, -0.110410)",
        "(0.277406, 1.243161, -0.103173)",
        "(0.277094, 1.246842, -0.096206)",
        "(0.276533, 1.251113, -0.089759)",
        "(0.275577, 1.255768, -0.083631)",
        "(0.274605, 1.261223, -0.078093)",
        "(0.274109, 1.264060, -0.075492)",
        "(0.272828, 1.270339, -0.071133)",
        "(0.271240, 1.276975, -0.067232)",
        "(0.269385, 1.284093, -0.063996)",
        "(0.267639, 1.291790, -0.061425)",
        "(0.266790, 1.295888, -0.060479)",
        "(0.265000, 1.304341, -0.059080)",
        "(0.262967, 1.312614, -0.057810)",
        "(0.260670, 1.320824, -0.056836)",
        "(0.258218, 1.328961, -0.056110)",
        "(0.257227, 1.333200, -0.055777)",
        "(0.255696, 1.342183, -0.055465)",
        "(0.254301, 1.351318, -0.055499)",
        "(0.252859, 1.360177, -0.055625)",
        "(0.251362, 1.368647, -0.055883)",
        "(0.250658, 1.372929, -0.056358)",
        "(0.249485, 1.381863, -0.058548)",
        "(0.248811, 1.390964, -0.061837)",
        "(0.248528, 1.399829, -0.066183)",
        "(0.248392, 1.404025, -0.068784)",
        "(0.248027, 1.411607, -0.074221)",
        "(0.247942, 1.418355, -0.080104)",
        "(0.248438, 1.424381, -0.086276)",
        "(0.249129, 1.429378, -0.092795)",
        "(0.249652, 1.433476, -0.099594)",
        "(0.249903, 1.435261, -0.103060)",
        "(0.250520, 1.438198, -0.110138)",
        "(0.251237, 1.440373, -0.117338)",
        "(0.251862, 1.441622, -0.124547)",
        "(0.252443, 1.441918, -0.131693)",
        "(0.252757, 1.441898, -0.135321)",
        "(0.253473, 1.441116, -0.142437)",
        "(0.254311, 1.439643, -0.149544)",
        "(0.255429, 1.437609, -0.156748)",
        "(0.256373, 1.434685, -0.163774)",
        "(0.256679, 1.432886, -0.167280)",
        "(0.257165, 1.428591, -0.174208)",
        "(0.257895, 1.423748, -0.181203)",
        "(0.258779, 1.418534, -0.187709)",
        "(0.259605, 1.412242, -0.193766)",
        "(0.259966, 1.408955, -0.196717)",
        "(0.260847, 1.402104, -0.202294)",
        "(0.262094, 1.395076, -0.207550)",
        "(0.263305, 1.387326, -0.212147)",
        "(0.264159, 1.379147, -0.216043)",
        "(0.264573, 1.374972, -0.217726)",
        "(0.265432, 1.366533, -0.220471)",
        "(0.266792, 1.357990, -0.222420)",
        "(0.268285, 1.349380, -0.223029)",
        "(0.268880, 1.344968, -0.223050)",
        "(0.269713, 1.335766, -0.222134)",
        "(0.270540, 1.326439, -0.220089)",
        "(0.271604, 1.317575, -0.217440)",
        "(0.272643, 1.308789, -0.213901)",
        "(0.273013, 1.304457, -0.211779)",
        "(0.273794, 1.296082, -0.207150)",
        "(0.274837, 1.288381, -0.201369)",
        "(0.276458, 1.281403, -0.194395)",
        "(0.277927, 1.274455, -0.186761)",
        "(0.278532, 1.271010, -0.182775)",
        "(0.279451, 1.264668, -0.174728)",
        "(0.280287, 1.258996, -0.166616)",
        "(0.281092, 1.254075, -0.157989)",
        "(0.282017, 1.250178, -0.149199)",
        "(0.282914, 1.247285, -0.140613)",
        "(0.283286, 1.245964, -0.136274)",
        "(0.283778, 1.243708, -0.127578)",
        "(0.284200, 1.242399, -0.119178)",
        "(0.284394, 1.242121, -0.111503)",
        "(0.284275, 1.242647, -0.104338)",
        "(0.284159, 1.243319, -0.100952)",
        "(0.283675, 1.245472, -0.094576)",
        "(0.283114, 1.248524, -0.088728)",
        "(0.282571, 1.252527, -0.083489)",
        "(0.281906, 1.256879, -0.078484)",
        "(0.281555, 1.259186, -0.076054)",
        "(0.280749, 1.264287, -0.071677)",
        "(0.279690, 1.269683, -0.067852)",
        "(0.278655, 1.275408, -0.064484)",
        "(0.278153, 1.278279, -0.062898)",
        "(0.277124, 1.284142, -0.060275)",
        "(0.276226, 1.290371, -0.058356)",
        "(0.275487, 1.296704, -0.056577)",
        "(0.274977, 1.302990, -0.054767)",
        "(0.274784, 1.306222, -0.053992)",
        "(0.274368, 1.312947, -0.052757)",
        "(0.273776, 1.319768, -0.051661)",
        "(0.273148, 1.326873, -0.050859)",
        "(0.272377, 1.334574, -0.050957)",
        "(0.271638, 1.342666, -0.051758)",
        "(0.271172, 1.346732, -0.052460)",
        "(0.270057, 1.354931, -0.054548)",
        "(0.268979, 1.363076, -0.057403)",
        "(0.268233, 1.371348, -0.061505)",
        "(0.267899, 1.375475, -0.064036)",
        "(0.267302, 1.383339, -0.069937)",
        "(0.266601, 1.390410, -0.076590)",
        "(0.265798, 1.396747, -0.084127)",
        "(0.265041, 1.402219, -0.092408)",
        "(0.264701, 1.404684, -0.096641)",
        "(0.264054, 1.408725, -0.105394)",
        "(0.263393, 1.411605, -0.114336)",
        "(0.263050, 1.413616, -0.123240)",
        "(0.263128, 1.414491, -0.132238)",
        "(0.263236, 1.414498, -0.141060)",
        "(0.263313, 1.414124, -0.145353)",
        "(0.263612, 1.412544, -0.153537)",
        "(0.263700, 1.410118, -0.161672)",
        "(0.263696, 1.406705, -0.169528)",
        "(0.263758, 1.404759, -0.173296)",
        "(0.264106, 1.400130, -0.180245)",
        "(0.264578, 1.394443, -0.186662)",
        "(0.265186, 1.388451, -0.192853)",
        "(0.265962, 1.381559, -0.198522)",
        "(0.266303, 1.377785, -0.201224)",
        "(0.267067, 1.369898, -0.206136)",
        "(0.268000, 1.361649, -0.210421)",
        "(0.269140, 1.353280, -0.214343)",
        "(0.270427, 1.345008, -0.218060)",
        "(0.271025, 1.340799, -0.219863)",
        "(0.272067, 1.332116, -0.223002)",
        "(0.272981, 1.323516, -0.225314)",
        "(0.274405, 1.315336, -0.226547)",
        "(0.276007, 1.307676, -0.226648)",
        "(0.276745, 1.303798, -0.226312)",
        "(0.278333, 1.296465, -0.224291)",
        "(0.279940, 1.289908, -0.220992)",
        "(0.281624, 1.284102, -0.216469)",
        "(0.283598, 1.278770, -0.210421)",
        "(0.285365, 1.273691, -0.203295)",
        "(0.286225, 1.271282, -0.199556)",
        "(0.288116, 1.266912, -0.191299)",
        "(0.290012, 1.262879, -0.182545)",
        "(0.291574, 1.259112, -0.173918)",
        "(0.292156, 1.257390, -0.169600)",
        "(0.293086, 1.254175, -0.160850)",
        "(0.293749, 1.251590, -0.151986)",
        "(0.294679, 1.249589, -0.143286)",
        "(0.295500, 1.247840, -0.134711)",
        "(0.296079, 1.246149, -0.126335)",
        "(0.296209, 1.245288, -0.122260)",
        "(0.296392, 1.243829, -0.114312)",
        "(0.296573, 1.243116, -0.106838)",
        "(0.296422, 1.242414, -0.099639)",
        "(0.295813, 1.242042, -0.092677)",
        "(0.295454, 1.242062, -0.089262)",
        "(0.294746, 1.242704, -0.082593)",
        "(0.294103, 1.243989, -0.076188)",
        "(0.293569, 1.246161, -0.070141)",
        "(0.293307, 1.247523, -0.067252)",
        "(0.292636, 1.250610, -0.061754)",
        "(0.291732, 1.254240, -0.056801)",
        "(0.290836, 1.258757, -0.052599)",
        "(0.290023, 1.264063, -0.048924)",
        "(0.289548, 1.266708, -0.047132)",
        "(0.288243, 1.272316, -0.044195)",
        "(0.286571, 1.278864, -0.042347)",
        "(0.284409, 1.285861, -0.041105)",
        "(0.282082, 1.292797, -0.040189)",
        "(0.279640, 1.299747, -0.039713)",
        "(0.278266, 1.303250, -0.039628)",
        "(0.275415, 1.310358, -0.039706)",
        "(0.272748, 1.317876, -0.040393)",
        "(0.270439, 1.326058, -0.042105)",
        "(0.269397, 1.330007, -0.042985)",
        "(0.267213, 1.337346, -0.044567)",
        "(0.265035, 1.344300, -0.046662)",
        "(0.263232, 1.351871, -0.050304)",
        "(0.262006, 1.359530, -0.055000)",
        "(0.260739, 1.366401, -0.060394)",
        "(0.260028, 1.369490, -0.063345)",
        "(0.258680, 1.374922, -0.070001)",
        "(0.257802, 1.379542, -0.077316)",
        "(0.257271, 1.383186, -0.085260)",
        "(0.256975, 1.385522, -0.094153)",
        "(0.256915, 1.386264, -0.098294)",
        "(0.257016, 1.386594, -0.106465)",
        "(0.257313, 1.386094, -0.114742)",
        "(0.257760, 1.384508, -0.122485)",
        "(0.258040, 1.381397, -0.129750)",
        "(0.258167, 1.379492, -0.133315)",
        "(0.258622, 1.374593, -0.140201)",
        "(0.259152, 1.368547, -0.146414)",
        "(0.259594, 1.361533, -0.151690)",
        "(0.260071, 1.354127, -0.156589)",
        "(0.260422, 1.350362, -0.158971)",
        "(0.261490, 1.342807, -0.163284)",
        "(0.262803, 1.335179, -0.166826)",
        "(0.263713, 1.327312, -0.169923)",
        "(0.264144, 1.323391, -0.171338)",
        "(0.264964, 1.315657, -0.173594)",
        "(0.265905, 1.308186, -0.174745)",
        "(0.267043, 1.300813, -0.174675)",
        "(0.268186, 1.293341, -0.173263)",
        "(0.269497, 1.286193, -0.170355)",
        "(0.270231, 1.282832, -0.168524)",
        "(0.271939, 1.276740, -0.163927)",
        "(0.273730, 1.271452, -0.158154)",
        "(0.275444, 1.266741, -0.151481)",
        "(0.277153, 1.262858, -0.144124)",
        "(0.278047, 1.261211, -0.140240)",
        "(0.279967, 1.258520, -0.131681)",
        "(0.281815, 1.256281, -0.122597)",
        "(0.283232, 1.254841, -0.113901)",
        "(0.283858, 1.254336, -0.109738)",
        "(0.285035, 1.253961, -0.101541)",
        "(0.286059, 1.254528, -0.093979)",
        "(0.286666, 1.255836, -0.087258)",
        "(0.286901, 1.257649, -0.081157)",
        "(0.286866, 1.258665, -0.078290)",
        "(0.286114, 1.261184, -0.073517)",
        "(0.284697, 1.264265, -0.069696)",
        "(0.283089, 1.267862, -0.066049)",
        "(0.281840, 1.272047, -0.062315)",
        "(0.280933, 1.276670, -0.058559)",
        "(0.280566, 1.279084, -0.056729)",
        "(0.279889, 1.284234, -0.053294)",
        "(0.279174, 1.289989, -0.050355)",
        "(0.278496, 1.296445, -0.047987)",
        "(0.278188, 1.299764, -0.046963)",
        "(0.277705, 1.307169, -0.045348)",
        "(0.277095, 1.315261, -0.044346)",
        "(0.276429, 1.323754, -0.043875)",
        "(0.275901, 1.332697, -0.043975)",
        "(0.275162, 1.342138, -0.044896)",
        "(0.274745, 1.346998, -0.045684)",
        "(0.273713, 1.356700, -0.048063)",
        "(0.272274, 1.365812, -0.051202)",
        "(0.271407, 1.369949, -0.053081)",
        "(0.269745, 1.378022, -0.056909)",
        "(0.268172, 1.385342, -0.061311)",
        "(0.266737, 1.392016, -0.066379)",
        "(0.265173, 1.397678, -0.071976)",
        "(0.263577, 1.401959, -0.077733)",
        "(0.262755, 1.403658, -0.080673)",
        "(0.260981, 1.405994, -0.086766)",
        "(0.259390, 1.407318, -0.093018)",
        "(0.258389, 1.408214, -0.099698)",
        "(0.257938, 1.408409, -0.106582)",
        "(0.257767, 1.408323, -0.109963)",
        "(0.257505, 1.407351, -0.116542)",
        "(0.257175, 1.405523, -0.122821)",
        "(0.257011, 1.402963, -0.128972)",
        "(0.257132, 1.399930, -0.134922)",
        "(0.257531, 1.396541, -0.140714)",
        "(0.257758, 1.394681, -0.143657)",
        "(0.258571, 1.390552, -0.149298)",
        "(0.259572, 1.385895, -0.154533)",
        "(0.260132, 1.380628, -0.159213)",
        "(0.260247, 1.377795, -0.161391)",
        "(0.260680, 1.372251, -0.165557)",
        "(0.261385, 1.366677, -0.169129)",
        "(0.262207, 1.361031, -0.171777)",
        "(0.263062, 1.355192, -0.173672)",
        "(0.264112, 1.349273, -0.175025)",
        "(0.264734, 1.346332, -0.175563)",
        "(0.265954, 1.340169, -0.175978)",
        "(0.266853, 1.333496, -0.175713)",
        "(0.267738, 1.326876, -0.175054)",
        "(0.268794, 1.320426, -0.174062)",
        "(0.269319, 1.317157, -0.173336)",
        "(0.270330, 1.310543, -0.171438)",
        "(0.271093, 1.303783, -0.169147)",
        "(0.271483, 1.296793, -0.166410)",
        "(0.271822, 1.290322, -0.163041)",
        "(0.272032, 1.287493, -0.161107)",
        "(0.272358, 1.282376, -0.156672)",
        "(0.272429, 1.277870, -0.151397)",
        "(0.272619, 1.274324, -0.145433)",
        "(0.273116, 1.271850, -0.138630)",
        "(0.273357, 1.270879, -0.135109)",
        "(0.273780, 1.269768, -0.128098)",
        "(0.273947, 1.269248, -0.121074)",
        "(0.273718, 1.269033, -0.113954)",
        "(0.273325, 1.269538, -0.107067)",
        "(0.273093, 1.270139, -0.103738)",
        "(0.272578, 1.271950, -0.097308)",
        "(0.271971, 1.275011, -0.091277)",
        "(0.271495, 1.279011, -0.085547)",
        "(0.271130, 1.284089, -0.080415)",
        "(0.270921, 1.286826, -0.077912)",
        "(0.270503, 1.293288, -0.073569)",
        "(0.270062, 1.300184, -0.069732)",
        "(0.269729, 1.307411, -0.066264)",
        "(0.269410, 1.314806, -0.063375)",
        "(0.269322, 1.318651, -0.062140)",
        "(0.269364, 1.326513, -0.060180)",
        "(0.269470, 1.334174, -0.058495)",
        "(0.269695, 1.342037, -0.057241)",
        "(0.269889, 1.346127, -0.056761)",
        "(0.270724, 1.354655, -0.056174)",
        "(0.271699, 1.363195, -0.055855)",
        "(0.272580, 1.371555, -0.055897)",
        "(0.273512, 1.379729, -0.056297)",
        "(0.274375, 1.387689, -0.057086)",
        "(0.274728, 1.391543, -0.057734)",
        "(0.275457, 1.399168, -0.059236)",
        "(0.276134, 1.406428, -0.061348)",
        "(0.276578, 1.413152, -0.064035)",
        "(0.276812, 1.416365, -0.065634)",
        "(0.277162, 1.422437, -0.069118)",
        "(0.277255, 1.427624, -0.073154)",
        "(0.277045, 1.431668, -0.077773)",
        "(0.276786, 1.434967, -0.082737)",
        "(0.276609, 1.437388, -0.088148)",
        "(0.276523, 1.438340, -0.091009)",
        "(0.276202, 1.439415, -0.097071)",
        "(0.275673, 1.439430, -0.103410)",
        "(0.275104, 1.438462, -0.109941)",
        "(0.274604, 1.436915, -0.116724)",
        "(0.274382, 1.435979, -0.120192)",
        "(0.274086, 1.433425, -0.127275)",
        "(0.273808, 1.429853, -0.134410)",
        "(0.273553, 1.425685, -0.141003)",
        "(0.273293, 1.420923, -0.147555)",
        "(0.273177, 1.418322, -0.150744)",
        "(0.272947, 1.412566, -0.156734)",
        "(0.272739, 1.406229, -0.162391)",
        "(0.273005, 1.399508, -0.167627)",
        "(0.274026, 1.393014, -0.172145)",
        "(0.274673, 1.389822, -0.174204)",
        "(0.276005, 1.383394, -0.177897)",
        "(0.277171, 1.376730, -0.181105)",
        "(0.278419, 1.369962, -0.183666)",
        "(0.279812, 1.363071, -0.185602)",
        "(0.280472, 1.359643, -0.186440)",
        "(0.281648, 1.352718, -0.187731)",
        "(0.282664, 1.345617, -0.188715)",
        "(0.283469, 1.338072, -0.189024)",
        "(0.284400, 1.330447, -0.188412)",
        "(0.284943, 1.326707, -0.187997)",
        "(0.285804, 1.319039, -0.187398)",
        "(0.286200, 1.310922, -0.186252)",
        "(0.286264, 1.302829, -0.184213)",
        "(0.286197, 1.295136, -0.181451)",
        "(0.286144, 1.291537, -0.179854)",
        "(0.285913, 1.285061, -0.176047)",
        "(0.285442, 1.279071, -0.171053)",
        "(0.284902, 1.273924, -0.165136)",
        "(0.284069, 1.270082, -0.158671)",
        "(0.283499, 1.268509, -0.155235)",
        "(0.282151, 1.266574, -0.147725)",
        "(0.280756, 1.266455, -0.139930)",
        "(0.279240, 1.268090, -0.131743)",
        "(0.277646, 1.270891, -0.123514)",
        "(0.276757, 1.272616, -0.119475)",
        "(0.274813, 1.276798, -0.111568)",
        "(0.272976, 1.282204, -0.104504)",
        "(0.271061, 1.288323, -0.098249)",
        "(0.268969, 1.294629, -0.092192)",
        "(0.267829, 1.297874, -0.089384)",
        "(0.265604, 1.304628, -0.084341)",
        "(0.263944, 1.312023, -0.079907)",
        "(0.262961, 1.320081, -0.076075)",
        "(0.262435, 1.324057, -0.074329)",
        "(0.261517, 1.332112, -0.071338)",
        "(0.260883, 1.340396, -0.068949)",
        "(0.260610, 1.348881, -0.067065)",
        "(0.260351, 1.357099, -0.065515)",
        "(0.260264, 1.361133, -0.064906)",
        "(0.260431, 1.369173, -0.064172)",
        "(0.260726, 1.377033, -0.064049)",
        "(0.260845, 1.384382, -0.064619)",
        "(0.260821, 1.391313, -0.065786)",
        "(0.260821, 1.394665, -0.066615)",
        "(0.260933, 1.401059, -0.068858)",
        "(0.261334, 1.407089, -0.071817)",
        "(0.262020, 1.412640, -0.075494)",
        "(0.262729, 1.417445, -0.080039)",
        "(0.263115, 1.419620, -0.082444)",
        "(0.263966, 1.423232, -0.087812)",
        "(0.264851, 1.425872, -0.093675)",
        "(0.265504, 1.427540, -0.100057)",
        "(0.265905, 1.428226, -0.107090)",
        "(0.266183, 1.427911, -0.114298)",
        "(0.266295, 1.427377, -0.118083)",
        "(0.266478, 1.425771, -0.125840)",
        "(0.266504, 1.423227, -0.133968)",
        "(0.266705, 1.420180, -0.142180)",
        "(0.266982, 1.418519, -0.146235)",
        "(0.267804, 1.414573, -0.154281)",
        "(0.268732, 1.409826, -0.161911)",
        "(0.269818, 1.404153, -0.168820)",
        "(0.271144, 1.397874, -0.175134)",
        "(0.271868, 1.394608, -0.178092)",
        "(0.273212, 1.387625, -0.183694)",
        "(0.274882, 1.380236, -0.188910)",
        "(0.276760, 1.372429, -0.193407)",
        "(0.278507, 1.364599, -0.197258)",
        "(0.279416, 1.360667, -0.198741)",
        "(0.281426, 1.352761, -0.201162)",
        "(0.283858, 1.345087, -0.202745)",
        "(0.286361, 1.337425, -0.203318)",
        "(0.288596, 1.329309, -0.202988)",
        "(0.289751, 1.325181, -0.202439)",
        "(0.291975, 1.316891, -0.200510)",
        "(0.294068, 1.308497, -0.197212)",
        "(0.296042, 1.300107, -0.193171)",
        "(0.297342, 1.291453, -0.187766)",
        "(0.297915, 1.287289, -0.184940)",
        "(0.298785, 1.279676, -0.178764)",
        "(0.299404, 1.272581, -0.171946)",
        "(0.299466, 1.265536, -0.164376)",
        "(0.299036, 1.259461, -0.156515)",
        "(0.298777, 1.256806, -0.152590)",
        "(0.298092, 1.252447, -0.144519)",
        "(0.297223, 1.249285, -0.136292)",
        "(0.296398, 1.247515, -0.128131)",
        "(0.295620, 1.247103, -0.120000)",
        "(0.295197, 1.247117, -0.116011)",
        "(0.294125, 1.248905, -0.108669)",
        "(0.293060, 1.252250, -0.101809)",
        "(0.291933, 1.256939, -0.095118)",
        "(0.290748, 1.262627, -0.088971)",
        "(0.290061, 1.265701, -0.086156)",
        "(0.288439, 1.272343, -0.081144)",
        "(0.286160, 1.279346, -0.076778)",
        "(0.283527, 1.286333, -0.072639)",
        "(0.280964, 1.294031, -0.069409)",
        "(0.279667, 1.298008, -0.068004)",
        "(0.276983, 1.305946, -0.065193)",
        "(0.274224, 1.314101, -0.062545)",
        "(0.271482, 1.322744, -0.060334)",
        "(0.269298, 1.332475, -0.058472)",
        "(0.268431, 1.337773, -0.057639)",
        "(0.267038, 1.349217, -0.056435)",
        "(0.265730, 1.361308, -0.056006)",
        "(0.264139, 1.373317, -0.055872)",
        "(0.262129, 1.384979, -0.056384)",
        "(0.261410, 1.390970, -0.056988)",
        "(0.260903, 1.403434, -0.059442)",
        "(0.260736, 1.415162, -0.062597)",
        "(0.260359, 1.425471, -0.066207)",
        "(0.259806, 1.434914, -0.070624)",
        "(0.259587, 1.439367, -0.073063)",
        "(0.259373, 1.447484, -0.078664)",
        "(0.259860, 1.454641, -0.085113)",
        "(0.260486, 1.460454, -0.092061)",
        "(0.260812, 1.465141, -0.099256)",
        "(0.260904, 1.466938, -0.103086)",
        "(0.261103, 1.469889, -0.110967)",
        "(0.261408, 1.471815, -0.119255)",
        "(0.261992, 1.472992, -0.127702)",
        "(0.262702, 1.473304, -0.136255)",
        "(0.263133, 1.473169, -0.140516)",
        "(0.264171, 1.471955, -0.148988)",
        "(0.264919, 1.469324, -0.157235)",
        "(0.265541, 1.465836, -0.165085)",
        "(0.266382, 1.461802, -0.173062)",
        "(0.266813, 1.459644, -0.176693)",
        "(0.267816, 1.454496, -0.183667)",
        "(0.268985, 1.448452, -0.190332)",
        "(0.270238, 1.441823, -0.197180)",
        "(0.271415, 1.434591, -0.203710)",
        "(0.272026, 1.430670, -0.206850)",
        "(0.273401, 1.421937, -0.212622)",
        "(0.274449, 1.412245, -0.217620)",
        "(0.275240, 1.401722, -0.221738)",
        "(0.276341, 1.390903, -0.225262)",
        "(0.277875, 1.380117, -0.227752)",
        "(0.278655, 1.374661, -0.228651)",
        "(0.280102, 1.363329, -0.229996)",
        "(0.281521, 1.351895, -0.230361)",
        "(0.283022, 1.340929, -0.229968)",
        "(0.283695, 1.335510, -0.229483)",
        "(0.284877, 1.324680, -0.227608)",
        "(0.286042, 1.314144, -0.224922)",
        "(0.286862, 1.303993, -0.221188)",
        "(0.287617, 1.293991, -0.216438)",
        "(0.288064, 1.289197, -0.213732)",
        "(0.289125, 1.280445, -0.207712)",
        "(0.289967, 1.272464, -0.201172)",
        "(0.290492, 1.265114, -0.193811)",
        "(0.290979, 1.258796, -0.185905)",
        "(0.291198, 1.256164, -0.181868)",
        "(0.291425, 1.251940, -0.173339)",
        "(0.291196, 1.248649, -0.163916)",
        "(0.290447, 1.246659, -0.153782)",
        "(0.289576, 1.245998, -0.143886)",
        "(0.289189, 1.246103, -0.138792)",
        "(0.288648, 1.247517, -0.128175)",
        "(0.288140, 1.250413, -0.117532)",
        "(0.287748, 1.254753, -0.107107)",
        "(0.287533, 1.260110, -0.097110)",
        "(0.287368, 1.263152, -0.092345)",
        "(0.286917, 1.270277, -0.083688)",
        "(0.286348, 1.278127, -0.076155)",
        "(0.285366, 1.286389, -0.069990)",
        "(0.284202, 1.294863, -0.064664)",
        "(0.283569, 1.299092, -0.062237)",
        "(0.282293, 1.307941, -0.058225)",
        "(0.280855, 1.317748, -0.055573)",
        "(0.279349, 1.328212, -0.053840)",
        "(0.277654, 1.338658, -0.052479)",
        "(0.276656, 1.343929, -0.051983)",
        "(0.274619, 1.355117, -0.051871)",
        "(0.273410, 1.367361, -0.052906)",
        "(0.272601, 1.379341, -0.054641)",
        "(0.271792, 1.390565, -0.056910)",
        "(0.271434, 1.395949, -0.058325)",
        "(0.270778, 1.406106, -0.062122)",
        "(0.270632, 1.415446, -0.067152)",
        "(0.270820, 1.423600, -0.073245)",
        "(0.270827, 1.430421, -0.079836)",
        "(0.270767, 1.433371, -0.083363)",
        "(0.270806, 1.438296, -0.091035)",
        "(0.271104, 1.442195, -0.099373)",
        "(0.271358, 1.444943, -0.108411)",
        "(0.271713, 1.446762, -0.117851)",
        "(0.271842, 1.447268, -0.122644)",
        "(0.272143, 1.447357, -0.132496)",
        "(0.272398, 1.446557, -0.142446)",
        "(0.272565, 1.444757, -0.152300)",
        "(0.272902, 1.442096, -0.162007)",
        "(0.273199, 1.440378, -0.166778)",
        "(0.273810, 1.436322, -0.176051)",
        "(0.274370, 1.431314, -0.184903)",
        "(0.275094, 1.425812, -0.193324)",
        "(0.275791, 1.419401, -0.200999)",
        "(0.276189, 1.415959, -0.204624)",
        "(0.277236, 1.408436, -0.211197)",
        "(0.278470, 1.400531, -0.216809)",
        "(0.279697, 1.392314, -0.221699)",
        "(0.281164, 1.384022, -0.225935)",
        "(0.283111, 1.375404, -0.229322)",
        "(0.284221, 1.371012, -0.230689)",
        "(0.286401, 1.362204, -0.232723)",
        "(0.288385, 1.353254, -0.234047)",
        "(0.290193, 1.344029, -0.234874)",
        "(0.291141, 1.339304, -0.235032)",
        "(0.293153, 1.329865, -0.234587)",
        "(0.294906, 1.320119, -0.232934)",
        "(0.296371, 1.309823, -0.229914)",
        "(0.297810, 1.299721, -0.225714)",
        "(0.298481, 1.294993, -0.223386)",
        "(0.299626, 1.286135, -0.217843)",
        "(0.300396, 1.278103, -0.211451)",
        "(0.301110, 1.271160, -0.204249)",
        "(0.301677, 1.265332, -0.196652)",
        "(0.301738, 1.262646, -0.192692)",
        "(0.301695, 1.257604, -0.184395)",
        "(0.301360, 1.253730, -0.175448)",
        "(0.300778, 1.250620, -0.166302)",
        "(0.300123, 1.247859, -0.156861)",
        "(0.299765, 1.246548, -0.152123)",
        "(0.298767, 1.244295, -0.142750)",
        "(0.297663, 1.242661, -0.133495)",
        "(0.296885, 1.242616, -0.124084)",
        "(0.296089, 1.243567, -0.114877)",
        "(0.295718, 1.244470, -0.110391)",
        "(0.294936, 1.247171, -0.101532)",
        "(0.294015, 1.251509, -0.093309)",
        "(0.292704, 1.258080, -0.086451)",
        "(0.291113, 1.265939, -0.080538)",
        "(0.290236, 1.269986, -0.077778)",
        "(0.288325, 1.278760, -0.073251)",
        "(0.286186, 1.288359, -0.069933)",
        "(0.283554, 1.297974, -0.067258)",
        "(0.280806, 1.307601, -0.064824)",
        "(0.279401, 1.312362, -0.063700)",
        "(0.276292, 1.321768, -0.061849)",
        "(0.272856, 1.331392, -0.060557)",
        "(0.269606, 1.341071, -0.059735)",
        "(0.266848, 1.351198, -0.059987)",
        "(0.265480, 1.356497, -0.060644)",
        "(0.262516, 1.367479, -0.064026)",
        "(0.259466, 1.378393, -0.068489)",
        "(0.256671, 1.389218, -0.074178)",
        "(0.254587, 1.399937, -0.080828)",
        "(0.254035, 1.405377, -0.084726)",
        "(0.253323, 1.415922, -0.093102)",
        "(0.253116, 1.425128, -0.102130)",
        "(0.253132, 1.433248, -0.111266)",
        "(0.253413, 1.440252, -0.120670)",
        "(0.253557, 1.443339, -0.125445)",
        "(0.254104, 1.448302, -0.135097)",
        "(0.254980, 1.451667, -0.144776)",
        "(0.256022, 1.453285, -0.154249)",
        "(0.257317, 1.453124, -0.163280)",
        "(0.258079, 1.452704, -0.167733)",
        "(0.259900, 1.450701, -0.176629)",
        "(0.261877, 1.447596, -0.185456)",
        "(0.263836, 1.443241, -0.193575)",
        "(0.266041, 1.438060, -0.201350)",
        "(0.267236, 1.435122, -0.205131)",
        "(0.269623, 1.427764, -0.212513)",
        "(0.271147, 1.419358, -0.218633)",
        "(0.271736, 1.410013, -0.223949)",
        "(0.272509, 1.400085, -0.228750)",
        "(0.273153, 1.395015, -0.231014)",
        "(0.274717, 1.384606, -0.234860)",
        "(0.276148, 1.373743, -0.237858)",
        "(0.277604, 1.362879, -0.239890)",
        "(0.279298, 1.352428, -0.240970)",
        "(0.280166, 1.347289, -0.241359)",
        "(0.281880, 1.336911, -0.241415)",
        "(0.283342, 1.326310, -0.240185)",
        "(0.284465, 1.316098, -0.238049)",
        "(0.285595, 1.306558, -0.235714)",
        "(0.286133, 1.301904, -0.234449)",
        "(0.286714, 1.292727, -0.231242)",
        "(0.286812, 1.283981, -0.227020)",
        "(0.287004, 1.276286, -0.222065)",
        "(0.287452, 1.269627, -0.216474)",
        "(0.287646, 1.266360, -0.213473)",
        "(0.287773, 1.259792, -0.206619)",
        "(0.287648, 1.253845, -0.199230)",
        "(0.287796, 1.249521, -0.191654)",
        "(0.288091, 1.245921, -0.183467)",
        "(0.288176, 1.244143, -0.179072)",
        "(0.288268, 1.241174, -0.169851)",
        "(0.288252, 1.239082, -0.160492)",
        "(0.288304, 1.238092, -0.151057)",
        "(0.288367, 1.238002, -0.141418)",
        "(0.288345, 1.238375, -0.136680)",
        "(0.288185, 1.240351, -0.127584)",
        "(0.287990, 1.243900, -0.118923)",
        "(0.287623, 1.249211, -0.110941)",
        "(0.287076, 1.255873, -0.103656)",
        "(0.286744, 1.259558, -0.100207)",
        "(0.285908, 1.267503, -0.093688)",
        "(0.284793, 1.276023, -0.088055)",
        "(0.283449, 1.284982, -0.083306)",
        "(0.282055, 1.294360, -0.079214)",
        "(0.281406, 1.299203, -0.077522)",
        "(0.280027, 1.309218, -0.075202)",
        "(0.278761, 1.319948, -0.074895)",
        "(0.277457, 1.330317, -0.075250)",
        "(0.275844, 1.340186, -0.076228)",
        "(0.274890, 1.344987, -0.076908)",
        "(0.272672, 1.354278, -0.078982)",
        "(0.270740, 1.363778, -0.082075)",
        "(0.269196, 1.373447, -0.085930)",
        "(0.267780, 1.382587, -0.090406)",
        "(0.266402, 1.391312, -0.095302)",
        "(0.265833, 1.395587, -0.097898)",
        "(0.264920, 1.404024, -0.103592)",
        "(0.264106, 1.412042, -0.109754)",
        "(0.263312, 1.419257, -0.116477)",
        "(0.262894, 1.422639, -0.120073)",
        "(0.262079, 1.428849, -0.127917)",
        "(0.261342, 1.434167, -0.136228)",
        "(0.260310, 1.438002, -0.144870)",
        "(0.258930, 1.440625, -0.153768)",
        "(0.258181, 1.441567, -0.158342)",
        "(0.256808, 1.442680, -0.167902)",
        "(0.255596, 1.443038, -0.177982)",
        "(0.254721, 1.442584, -0.188401)",
        "(0.254238, 1.441258, -0.198727)",
        "(0.254227, 1.439181, -0.208673)",
        "(0.254313, 1.438031, -0.213619)",
        "(0.254591, 1.434830, -0.223667)",
        "(0.254500, 1.430495, -0.233450)",
        "(0.254617, 1.425458, -0.242573)",
        "(0.254821, 1.422720, -0.246852)",
        "(0.255487, 1.416575, -0.254685)",
        "(0.256132, 1.409235, -0.261607)",
        "(0.256860, 1.400623, -0.266910)",
        "(0.257862, 1.390946, -0.270670)",
        "(0.258365, 1.385929, -0.272394)",
        "(0.259335, 1.375423, -0.275449)",
        "(0.260183, 1.364433, -0.277863)",
        "(0.261260, 1.352859, -0.278817)",
        "(0.262610, 1.341530, -0.278916)",
        "(0.263468, 1.336148, -0.278668)",
        "(0.265788, 1.325996, -0.277050)",
        "(0.268179, 1.315894, -0.273958)",
        "(0.270181, 1.305889, -0.269244)",
        "(0.272250, 1.296785, -0.263417)",
        "(0.273349, 1.292462, -0.260328)",
        "(0.275447, 1.284349, -0.252830)",
        "(0.277464, 1.276377, -0.244352)",
        "(0.279041, 1.268770, -0.234659)",
        "(0.280424, 1.261815, -0.224796)",
        "(0.281128, 1.258652, -0.219808)",
        "(0.282269, 1.252916, -0.209671)",
        "(0.282872, 1.248120, -0.199100)",
        "(0.283446, 1.244304, -0.188463)",
        "(0.283774, 1.241988, -0.178100)",
        "(0.283830, 1.241194, -0.172972)",
        "(0.283728, 1.240528, -0.162619)",
        "(0.283630, 1.240559, -0.152126)",
        "(0.283434, 1.241930, -0.141767)",
        "(0.283189, 1.244046, -0.131680)",
        "(0.283042, 1.245414, -0.126686)",
        "(0.282672, 1.248641, -0.116761)",
        "(0.281907, 1.252660, -0.107294)",
        "(0.281079, 1.257292, -0.098029)",
        "(0.280297, 1.262937, -0.089520)",
        "(0.279847, 1.265992, -0.085608)",
        "(0.278779, 1.272664, -0.078493)",
        "(0.277590, 1.280016, -0.072014)",
        "(0.276411, 1.288477, -0.066951)",
        "(0.275177, 1.297782, -0.063020)",
        "(0.274570, 1.302466, -0.061094)",
        "(0.273554, 1.312209, -0.057718)",
        "(0.272772, 1.322560, -0.055323)",
        "(0.272076, 1.333294, -0.054056)",
        "(0.271211, 1.343755, -0.053328)",
        "(0.270314, 1.354159, -0.053788)",
        "(0.269906, 1.359367, -0.054471)",
        "(0.269083, 1.369491, -0.056754)",
        "(0.268126, 1.378967, -0.060007)",
        "(0.267200, 1.387793, -0.064577)",
        "(0.266333, 1.395648, -0.070189)",
        "(0.265867, 1.399180, -0.073366)",
        "(0.264771, 1.404998, -0.080568)",
        "(0.263776, 1.409352, -0.088632)",
        "(0.263210, 1.412486, -0.097811)",
        "(0.262968, 1.413674, -0.102591)",
        "(0.262390, 1.414842, -0.112695)",
        "(0.261960, 1.414583, -0.123031)",
        "(0.261766, 1.412949, -0.133466)",
        "(0.261758, 1.410429, -0.143540)",
        "(0.261845, 1.408830, -0.148378)",
        "(0.262405, 1.404765, -0.157648)",
        "(0.263448, 1.399723, -0.166310)",
        "(0.264827, 1.393713, -0.173847)",
        "(0.266325, 1.387121, -0.180486)",
        "(0.267138, 1.383656, -0.183545)",
        "(0.269063, 1.376282, -0.188814)",
        "(0.271099, 1.368513, -0.192898)",
        "(0.273183, 1.360379, -0.195722)",
        "(0.275192, 1.352846, -0.197433)",
        "(0.276311, 1.349066, -0.198010)",
        "(0.278878, 1.341257, -0.198324)",
        "(0.281425, 1.333154, -0.197714)",
        "(0.283447, 1.324984, -0.196322)",
        "(0.285147, 1.316776, -0.194579)",
        "(0.285931, 1.312621, -0.193573)",
        "(0.287378, 1.304058, -0.191058)",
        "(0.288652, 1.295640, -0.187659)",
        "(0.289691, 1.287635, -0.183385)",
        "(0.290641, 1.279947, -0.178333)",
        "(0.291130, 1.276214, -0.175640)",
        "(0.292026, 1.269222, -0.169966)",
        "(0.292796, 1.263396, -0.163587)",
        "(0.293511, 1.258431, -0.156531)",
        "(0.294175, 1.255005, -0.148952)",
        "(0.294605, 1.254053, -0.145097)",
        "(0.295438, 1.253184, -0.137243)",
        "(0.295963, 1.253387, -0.129313)",
        "(0.296263, 1.254432, -0.121486)",
        "(0.296391, 1.255843, -0.113678)",
        "(0.296374, 1.256628, -0.109803)",
        "(0.295860, 1.258443, -0.102656)",
        "(0.294883, 1.260447, -0.096143)",
        "(0.293734, 1.262665, -0.089859)",
        "(0.292456, 1.265237, -0.084047)",
        "(0.291773, 1.266721, -0.081439)",
        "(0.290513, 1.270423, -0.076816)",
        "(0.289331, 1.274590, -0.072483)",
        "(0.287983, 1.279275, -0.068247)",
        "(0.286710, 1.284412, -0.064119)",
        "(0.286114, 1.287128, -0.062164)",
        "(0.285017, 1.293141, -0.058580)",
        "(0.283767, 1.299915, -0.055468)",
        "(0.282231, 1.307019, -0.052851)",
        "(0.280428, 1.314314, -0.050542)",
        "(0.279549, 1.318184, -0.049615)",
        "(0.277995, 1.326502, -0.048369)",
        "(0.276525, 1.334882, -0.047545)",
        "(0.275030, 1.343424, -0.047336)",
        "(0.273467, 1.352147, -0.047743)",
        "(0.272766, 1.356506, -0.048134)",
        "(0.271566, 1.365391, -0.049551)",
        "(0.270715, 1.374525, -0.051914)",
        "(0.270171, 1.383477, -0.054847)",
        "(0.269838, 1.392186, -0.058550)",
        "(0.269700, 1.396438, -0.060681)",
        "(0.269316, 1.404477, -0.065774)",
        "(0.269071, 1.411876, -0.071713)",
        "(0.269186, 1.418447, -0.078320)",
        "(0.269399, 1.424023, -0.085538)",
        "(0.269493, 1.426343, -0.089325)",
        "(0.269576, 1.429750, -0.097318)",
        "(0.269776, 1.431866, -0.105723)",
        "(0.270088, 1.432648, -0.114483)",
        "(0.270437, 1.432270, -0.123157)",
        "(0.270688, 1.431648, -0.127479)",
        "(0.271482, 1.429520, -0.136146)",
        "(0.272517, 1.426609, -0.144516)",
        "(0.273817, 1.422742, -0.152370)",
        "(0.275200, 1.417981, -0.159976)",
        "(0.275890, 1.415244, -0.163614)",
        "(0.277349, 1.409479, -0.170482)",
        "(0.279010, 1.403030, -0.176742)",
        "(0.280546, 1.395949, -0.182324)",
        "(0.281904, 1.388574, -0.187389)",
        "(0.282607, 1.384768, -0.189640)",
        "(0.284184, 1.376944, -0.193671)",
        "(0.285866, 1.368722, -0.196765)",
        "(0.287252, 1.360239, -0.199257)",
        "(0.288399, 1.351805, -0.200886)",
        "(0.288957, 1.347653, -0.201281)",
        "(0.290169, 1.339425, -0.201452)",
        "(0.291410, 1.330987, -0.200865)",
        "(0.292295, 1.322400, -0.199231)",
        "(0.293008, 1.313724, -0.196463)",
        "(0.293339, 1.309384, -0.194726)",
        "(0.294123, 1.301003, -0.190703)",
        "(0.294832, 1.293042, -0.186559)",
        "(0.295198, 1.285218, -0.181415)",
        "(0.295036, 1.277698, -0.175610)",
        "(0.294946, 1.274291, -0.172785)",
        "(0.294869, 1.268637, -0.166995)",
        "(0.294540, 1.263729, -0.160706)",
        "(0.293731, 1.259288, -0.153889)",
        "(0.292719, 1.255758, -0.146955)",
        "(0.292270, 1.254483, -0.143461)",
        "(0.291373, 1.252943, -0.136245)",
        "(0.290205, 1.252385, -0.128736)",
        "(0.288902, 1.252958, -0.120959)",
        "(0.288000, 1.255180, -0.112819)",
        "(0.287614, 1.256548, -0.108789)",
        "(0.286924, 1.260955, -0.100971)",
        "(0.286354, 1.266657, -0.093272)",
        "(0.286002, 1.273352, -0.085707)",
        "(0.285705, 1.281330, -0.078953)",
        "(0.285531, 1.285695, -0.075899)",
        "(0.285098, 1.294911, -0.070163)",
        "(0.284541, 1.304994, -0.065278)",
        "(0.283860, 1.315725, -0.061381)",
        "(0.282870, 1.326606, -0.058266)",
        "(0.282391, 1.332026, -0.056782)",
        "(0.281352, 1.343163, -0.054901)",
        "(0.280169, 1.354256, -0.053662)",
        "(0.279017, 1.365065, -0.052950)",
        "(0.277782, 1.375482, -0.052718)",
        "(0.277145, 1.380606, -0.052821)",
        "(0.275825, 1.390609, -0.053526)",
        "(0.274458, 1.400065, -0.054876)",
        "(0.273165, 1.409189, -0.056800)",
        "(0.271950, 1.417861, -0.059425)",
        "(0.271330, 1.421942, -0.060932)",
        "(0.270398, 1.429638, -0.064558)",
        "(0.269859, 1.436617, -0.069078)",
        "(0.269664, 1.442976, -0.074345)",
        "(0.269673, 1.448332, -0.080141)",
        "(0.269669, 1.450614, -0.083249)",
        "(0.269638, 1.454136, -0.090034)",
        "(0.269438, 1.456755, -0.097231)",
        "(0.269189, 1.458360, -0.104860)",
        "(0.269026, 1.459065, -0.112914)",
        "(0.268952, 1.459154, -0.117060)",
        "(0.268799, 1.458558, -0.125642)",
        "(0.268814, 1.456971, -0.134494)",
        "(0.268724, 1.454700, -0.143393)",
        "(0.268701, 1.451845, -0.152382)",
        "(0.268744, 1.450183, -0.156878)",
        "(0.269007, 1.446000, -0.165538)",
        "(0.269267, 1.440766, -0.173508)",
        "(0.269492, 1.434865, -0.180931)",
        "(0.269979, 1.428281, -0.187711)",
        "(0.270390, 1.424739, -0.190846)",
        "(0.271577, 1.416877, -0.196166)",
        "(0.272823, 1.408420, -0.200511)",
        "(0.273902, 1.399664, -0.204270)",
        "(0.275259, 1.390446, -0.207360)",
        "(0.276081, 1.386029, -0.208603)",
        "(0.277935, 1.376951, -0.210334)",
        "(0.279716, 1.367443, -0.211278)",
        "(0.281586, 1.357675, -0.211270)",
        "(0.283837, 1.348158, -0.210193)",
        "(0.285096, 1.343659, -0.209336)",
        "(0.287752, 1.335235, -0.206780)",
        "(0.290418, 1.327452, -0.202857)",
        "(0.292942, 1.319810, -0.197947)",
        "(0.295333, 1.312352, -0.192385)",
        "(0.296396, 1.308730, -0.189444)",
        "(0.298008, 1.301872, -0.183008)",
        "(0.299161, 1.295356, -0.175809)",
        "(0.299844, 1.289161, -0.168223)",
        "(0.300313, 1.283421, -0.159988)",
        "(0.300448, 1.280803, -0.155595)",
        "(0.300486, 1.276467, -0.146537)",
        "(0.300185, 1.273381, -0.137620)",
        "(0.299396, 1.271218, -0.128533)",
        "(0.298690, 1.269832, -0.119066)",
        "(0.298366, 1.269547, -0.114438)",
        "(0.297366, 1.270324, -0.105731)",
        "(0.296149, 1.273360, -0.097493)",
        "(0.295326, 1.278437, -0.089408)",
        "(0.295001, 1.285342, -0.081741)",
        "(0.294944, 1.289566, -0.078094)",
        "(0.294822, 1.298177, -0.070946)",
        "(0.294625, 1.307343, -0.064166)",
        "(0.294327, 1.317122, -0.058465)",
        "(0.293995, 1.327516, -0.053609)",
        "(0.293943, 1.332922, -0.051388)",
        "(0.293885, 1.343835, -0.047404)",
        "(0.293695, 1.355012, -0.044267)",
        "(0.293457, 1.366440, -0.041505)",
        "(0.293164, 1.377763, -0.039052)",
        "(0.293073, 1.383468, -0.038154)",
        "(0.292850, 1.394995, -0.036802)",
        "(0.292578, 1.406278, -0.035931)",
        "(0.292329, 1.417332, -0.035630)",
        "(0.292267, 1.428329, -0.036186)",
        "(0.292256, 1.433728, -0.036742)",
        "(0.292115, 1.443961, -0.038480)",
        "(0.291848, 1.453437, -0.041080)",
        "(0.291469, 1.462127, -0.044723)",
        "(0.291167, 1.470062, -0.048993)",
        "(0.291024, 1.473734, -0.051394)",
        "(0.290836, 1.480164, -0.056841)",
        "(0.290675, 1.485269, -0.062887)",
        "(0.290335, 1.489403, -0.069224)",
        "(0.289672, 1.492120, -0.076111)",
        "(0.289192, 1.493223, -0.079669)",
        "(0.288216, 1.494595, -0.087241)",
        "(0.287451, 1.494971, -0.095267)",
        "(0.286624, 1.494504, -0.103781)",
        "(0.285725, 1.493224, -0.112741)",
        "(0.285273, 1.492335, -0.117257)",
        "(0.284396, 1.489599, -0.126343)",
        "(0.283599, 1.485850, -0.135434)",
        "(0.282856, 1.481189, -0.144470)",
        "(0.281932, 1.476012, -0.153152)",
        "(0.281425, 1.473048, -0.157403)",
        "(0.280580, 1.466568, -0.165683)",
        "(0.280135, 1.459330, -0.173316)",
        "(0.279791, 1.451567, -0.180133)",
        "(0.279823, 1.443275, -0.186071)",
        "(0.279982, 1.438970, -0.188699)",
        "(0.280300, 1.430084, -0.193453)",
        "(0.280760, 1.420673, -0.197132)",
        "(0.281471, 1.411441, -0.200353)",
        "(0.282107, 1.402128, -0.202738)",
        "(0.282382, 1.397422, -0.203710)",
        "(0.283146, 1.387914, -0.205138)",
        "(0.284033, 1.378634, -0.206149)",
        "(0.285032, 1.370145, -0.206541)",
        "(0.286213, 1.362265, -0.206382)",
        "(0.286753, 1.358310, -0.206104)",
        "(0.287654, 1.350146, -0.205066)",
        "(0.288258, 1.341572, -0.203154)",
        "(0.288662, 1.333046, -0.200175)",
        "(0.289053, 1.324397, -0.196134)",
        "(0.289351, 1.320056, -0.193825)",
        "(0.290070, 1.311120, -0.188716)",
        "(0.290614, 1.301834, -0.183154)",
        "(0.290832, 1.294067, -0.176758)",
        "(0.291044, 1.287656, -0.169804)",
        "(0.291112, 1.284701, -0.165965)",
        "(0.291316, 1.279498, -0.157255)",
        "(0.291228, 1.275489, -0.147696)",
        "(0.290527, 1.272228, -0.138070)",
        "(0.289670, 1.269825, -0.128222)",
        "(0.289270, 1.269187, -0.123357)",
        "(0.288686, 1.269194, -0.113694)",
        "(0.288249, 1.270794, -0.104062)",
        "(0.287538, 1.273835, -0.095045)",
        "(0.286728, 1.279998, -0.087133)",
        "(0.286350, 1.283789, -0.083516)",
        "(0.285670, 1.292984, -0.076862)",
        "(0.285033, 1.303950, -0.071104)",
        "(0.284235, 1.315337, -0.066129)",
        "(0.283247, 1.327138, -0.062333)",
        "(0.282733, 1.333048, -0.060622)",
        "(0.281592, 1.345088, -0.058271)",
        "(0.280410, 1.356781, -0.056654)",
        "(0.279077, 1.368049, -0.056116)",
        "(0.277628, 1.379059, -0.056801)",
        "(0.276964, 1.384420, -0.057759)",
        "(0.275537, 1.394662, -0.060140)",
        "(0.274075, 1.404228, -0.063461)",
        "(0.272755, 1.413309, -0.067590)",
        "(0.271677, 1.421794, -0.072355)",
        "(0.271244, 1.425681, -0.075108)",
        "(0.270444, 1.432883, -0.080990)",
        "(0.269730, 1.439210, -0.087414)",
        "(0.269323, 1.444667, -0.094252)",
        "(0.269321, 1.449285, -0.101079)",
        "(0.269472, 1.451321, -0.104515)",
        "(0.269986, 1.454696, -0.111680)",
        "(0.270657, 1.457021, -0.118907)",
        "(0.271608, 1.458036, -0.126175)",
        "(0.272966, 1.457994, -0.133430)",
        "(0.273802, 1.457722, -0.137074)",
        "(0.275997, 1.456383, -0.144449)",
        "(0.278660, 1.453656, -0.151671)",
        "(0.281002, 1.449640, -0.158280)",
        "(0.282909, 1.444826, -0.164486)",
        "(0.283795, 1.442203, -0.167492)",
        "(0.285469, 1.436362, -0.173269)",
        "(0.287218, 1.429864, -0.178469)",
        "(0.288869, 1.422669, -0.182816)",
        "(0.290755, 1.415302, -0.186395)",
        "(0.291779, 1.411551, -0.187911)",
        "(0.293867, 1.403507, -0.190194)",
        "(0.296944, 1.395237, -0.191180)",
        "(0.300153, 1.386349, -0.190944)",
        "(0.302631, 1.375956, -0.188872)",
        "(0.303863, 1.369778, -0.186818)",
        "(0.306476, 1.358546, -0.183393)",
        "(0.308758, 1.346589, -0.179579)",
        "(0.310535, 1.334092, -0.175222)",
        "(0.311805, 1.321261, -0.170511)",
        "(0.312268, 1.314892, -0.168090)",
        "(0.313041, 1.302882, -0.163282)",
        "(0.313872, 1.292635, -0.157911)",
        "(0.314753, 1.283662, -0.152049)",
        "(0.315201, 1.276334, -0.145930)",
        "(0.315323, 1.273082, -0.142846)",
        "(0.315369, 1.268110, -0.136421)",
        "(0.315236, 1.264424, -0.129555)",
        "(0.314838, 1.261814, -0.122744)",
        "(0.314071, 1.259736, -0.116143)",
        "(0.313539, 1.259004, -0.112866)",
        "(0.312514, 1.257962, -0.106237)",
        "(0.311378, 1.258032, -0.100161)",
        "(0.310122, 1.259378, -0.094701)",
        "(0.309003, 1.261612, -0.089280)",
        "(0.308491, 1.263132, -0.086653)",
        "(0.307594, 1.267409, -0.081802)",
        "(0.306930, 1.272987, -0.077198)",
        "(0.306207, 1.279723, -0.072536)",
        "(0.305299, 1.287261, -0.068127)",
        "(0.304699, 1.291225, -0.066135)",
        "(0.303061, 1.299505, -0.062546)",
        "(0.301141, 1.308435, -0.059600)",
        "(0.298799, 1.318090, -0.057797)",
        "(0.296136, 1.328156, -0.056353)",
        "(0.294862, 1.333308, -0.055661)",
        "(0.292547, 1.343891, -0.054603)",
        "(0.290770, 1.354907, -0.054142)",
        "(0.288935, 1.365715, -0.053617)",
        "(0.287178, 1.376168, -0.052632)",
        "(0.286316, 1.381405, -0.052213)",
        "(0.284939, 1.392175, -0.051891)",
        "(0.284256, 1.403426, -0.052191)",
        "(0.283687, 1.414659, -0.053006)",
        "(0.283258, 1.425787, -0.054345)",
        "(0.283087, 1.431219, -0.055310)",
        "(0.282685, 1.441581, -0.057555)",
        "(0.282358, 1.451105, -0.060434)",
        "(0.281979, 1.459927, -0.064027)",
        "(0.281405, 1.467752, -0.068265)",
        "(0.281013, 1.471062, -0.070684)",
        "(0.280279, 1.476928, -0.075971)",
        "(0.279957, 1.481767, -0.082071)",
        "(0.279895, 1.485157, -0.088824)",
        "(0.279627, 1.487300, -0.095950)",
        "(0.279478, 1.487990, -0.099684)",
        "(0.279084, 1.488427, -0.107557)",
        "(0.278512, 1.487507, -0.115729)",
        "(0.278008, 1.485669, -0.124054)",
        "(0.277505, 1.483025, -0.132593)",
        "(0.277269, 1.481216, -0.136841)",
        "(0.276940, 1.477052, -0.145348)",
        "(0.276743, 1.471952, -0.153604)",
        "(0.276637, 1.466154, -0.161478)",
        "(0.276751, 1.459747, -0.169050)",
        "(0.276896, 1.456378, -0.172671)",
        "(0.277184, 1.449470, -0.179538)",
        "(0.277519, 1.442051, -0.185451)",
        "(0.277992, 1.434146, -0.190488)",
        "(0.278691, 1.425658, -0.194693)",
        "(0.279028, 1.421308, -0.196496)",
        "(0.279458, 1.412087, -0.199089)",
        "(0.280013, 1.402672, -0.200849)",
        "(0.280825, 1.393003, -0.201597)",
        "(0.281939, 1.383149, -0.201123)",
        "(0.282479, 1.378192, -0.200432)",
        "(0.283619, 1.368419, -0.198590)",
        "(0.285079, 1.358964, -0.195749)",
        "(0.286772, 1.349924, -0.192117)",
        "(0.288396, 1.341463, -0.187638)",
        "(0.289133, 1.337440, -0.185207)",
        "(0.290545, 1.329941, -0.179665)",
        "(0.292069, 1.323005, -0.173133)",
        "(0.293366, 1.317015, -0.165706)",
        "(0.294457, 1.312419, -0.157821)",
        "(0.294973, 1.310828, -0.153691)",
        "(0.295693, 1.308199, -0.145161)",
        "(0.295894, 1.306595, -0.135827)",
        "(0.295799, 1.306059, -0.126461)",
        "(0.295514, 1.306955, -0.117413)",
        "(0.295299, 1.307930, -0.113008)",
        "(0.294688, 1.310345, -0.104273)",
        "(0.293966, 1.313568, -0.095764)",
        "(0.293008, 1.317626, -0.088070)",
        "(0.292025, 1.322844, -0.081463)",
        "(0.291536, 1.325839, -0.078513)",
        "(0.290346, 1.332116, -0.073110)",
        "(0.289002, 1.339020, -0.068674)",
        "(0.287591, 1.346457, -0.065022)",
        "(0.286249, 1.353992, -0.061628)",
        "(0.285584, 1.357804, -0.060147)",
        "(0.284127, 1.365419, -0.057579)",
        "(0.282311, 1.373139, -0.055810)"
    ],
    "rightHandRotations": [
        "(359.787600, 262.851700, 263.429400)",
        "(359.694500, 263.035300, 263.759600)",
        "(359.671900, 263.108200, 263.899800)",
        "(359.685600, 263.090000, 263.902600)",
        "(359.757600, 262.992800, 263.788500)",
        "(359.806300, 262.893000, 263.698500)",
        "(359.789900, 262.882500, 263.738300)",
        "(359.743400, 262.875100, 263.809800)",
        "(359.745900, 262.884900, 263.810600)",
        "(359.731500, 262.981600, 263.851000)",
        "(359.689000, 263.101100, 263.936700)",
        "(359.696700, 263.122400, 263.960300)",
        "(359.759800, 263.135000, 263.936900)",
        "(359.783300, 263.155500, 263.925800)",
        "(359.784100, 263.197300, 263.938500)",
        "(359.760500, 263.241500, 263.975100)",
        "(359.676700, 263.268000, 264.050800)",
        "(359.591500, 263.294300, 264.101100)",
        "(359.531700, 263.362700, 264.175500)",
        "(359.420200, 263.512500, 264.373800)",
        "(359.338100, 263.736700, 264.562000)",
        "(359.167500, 264.106200, 264.825600)",
        "(358.910600, 264.496800, 265.542900)",
        "(358.770400, 264.661100, 266.049600)",
        "(358.433300, 264.956000, 266.655600)",
        "(358.171100, 265.214100, 266.983200)",
        "(357.571700, 265.920700, 267.896300)",
        "(356.421500, 266.889200, 269.842700)",
        "(355.817300, 267.269800, 270.874800)",
        "(354.862200, 267.894900, 272.310500)",
        "(353.999400, 268.409000, 273.185100)",
        "(352.961200, 268.993800, 274.081400)",
        "(351.631100, 269.607800, 275.065400)",
        "(350.906500, 269.942600, 275.560300)",
        "(349.458800, 270.542800, 276.638600)",
        "(347.786200, 270.975600, 278.034700)",
        "(346.096800, 271.269500, 279.410500)",
        "(344.506300, 271.657800, 280.512500)",
        "(343.715100, 271.882000, 281.017100)",
        "(342.075400, 272.293700, 282.145100)",
        "(340.495300, 272.651300, 283.275500)",
        "(338.822800, 273.093000, 284.586000)",
        "(337.150700, 273.353800, 286.183400)",
        "(336.389600, 273.472900, 286.983900)",
        "(334.956900, 273.834400, 288.096000)",
        "(333.689600, 274.196500, 288.912300)",
        "(332.325600, 274.592200, 289.949100)",
        "(330.628700, 274.940200, 291.718100)",
        "(329.604200, 274.977500, 293.060400)",
        "(327.720900, 275.025900, 295.766200)",
        "(326.402700, 275.011700, 297.476800)",
        "(325.719700, 275.028000, 298.164100)",
        "(324.826900, 275.090000, 299.001100)",
        "(324.256000, 275.125400, 299.762800)",
        "(322.744600, 275.123000, 301.797700)",
        "(321.143500, 274.932400, 303.900000)",
        "(319.803300, 274.603000, 305.805200)",
        "(318.515500, 274.458100, 307.233500)",
        "(317.998700, 274.481600, 307.802600)",
        "(316.750200, 274.716400, 308.715900)",
        "(315.566400, 275.206800, 309.133700)",
        "(314.831800, 275.629900, 309.551100)",
        "(314.476600, 275.851300, 310.224500)",
        "(314.309900, 275.989500, 310.376000)",
        "(314.034900, 276.232000, 310.522000)",
        "(313.811200, 276.593300, 310.482500)",
        "(313.259900, 277.335800, 310.214000)",
        "(313.520300, 277.638800, 310.985200)",
        "(313.852200, 277.678900, 311.274000)",
        "(314.178600, 277.885300, 310.815300)",
        "(314.342800, 278.429000, 310.288000)",
        "(314.192000, 278.923800, 310.233300)",
        "(313.967500, 278.893300, 310.648300)",
        "(313.836200, 278.670100, 311.124200)",
        "(313.681000, 278.291600, 311.891300)",
        "(313.606800, 278.011100, 312.477900)",
        "(313.385000, 277.892100, 312.676000)",
        "(313.094000, 277.940200, 312.745300)",
        "(312.946800, 277.930500, 312.908800)",
        "(312.748900, 277.786500, 313.397400)",
        "(312.636700, 277.549100, 313.827300)",
        "(312.726800, 277.307100, 314.022200)",
        "(312.725800, 277.138200, 313.889100)",
        "(312.687600, 276.987900, 313.898900)",
        "(312.532700, 276.460700, 314.403900)",
        "(312.070900, 275.887800, 315.084200)",
        "(311.611200, 275.593900, 315.527900)",
        "(311.373400, 275.443000, 315.649000)",
        "(311.302500, 275.419100, 315.618800)",
        "(311.193800, 275.192100, 315.794100)",
        "(311.059400, 274.785100, 316.185200)",
        "(310.731000, 274.508000, 316.618100)",
        "(310.479400, 274.279400, 316.964800)",
        "(310.451300, 274.171000, 317.116000)",
        "(310.443300, 273.892200, 317.422000)",
        "(310.475000, 273.731700, 317.537200)",
        "(310.458000, 273.624000, 317.640100)",
        "(310.266500, 273.564900, 317.677500)",
        "(310.115400, 273.504500, 317.795900)",
        "(309.788400, 273.337400, 318.214900)",
        "(309.601400, 273.036000, 318.744400)",
        "(309.569200, 272.886500, 318.933300)",
        "(309.498200, 272.893700, 318.988700)",
        "(309.429900, 272.835300, 319.091600)",
        "(309.149000, 272.693900, 319.314600)",
        "(308.941200, 272.559800, 319.713800)",
        "(308.754600, 272.283700, 320.232800)",
        "(308.542400, 272.066100, 320.704200)",
        "(308.361500, 272.001100, 320.822400)",
        "(308.006900, 271.893700, 321.015300)",
        "(307.668300, 271.648300, 321.524700)",
        "(307.245600, 271.369500, 322.041100)",
        "(306.843200, 271.260500, 322.248800)",
        "(306.707000, 271.154300, 322.406200)",
        "(306.462600, 270.670600, 322.980000)",
        "(306.095200, 270.534500, 323.307200)",
        "(305.518400, 270.743000, 323.326600)",
        "(304.926800, 270.894700, 323.426600)",
        "(304.677100, 270.837300, 323.597800)",
        "(304.391700, 270.432400, 324.117600)",
        "(304.029800, 270.221300, 324.497400)",
        "(303.380000, 270.423600, 324.747300)",
        "(302.667100, 270.578400, 324.883600)",
        "(302.511900, 270.558700, 325.062200)",
        "(302.161000, 270.427300, 325.467500)",
        "(301.585900, 270.774900, 325.589600)",
        "(300.941700, 271.017500, 325.806000)",
        "(300.485100, 271.001700, 326.227100)",
        "(300.311800, 270.987000, 326.468000)",
        "(300.040000, 271.013200, 326.947200)",
        "(299.699800, 271.440900, 327.160500)",
        "(299.379600, 271.938000, 327.231400)",
        "(299.287300, 272.511800, 327.178800)",
        "(299.265800, 272.749900, 327.182200)",
        "(299.044500, 273.438200, 327.124200)",
        "(298.808700, 273.935600, 327.389900)",
        "(298.640700, 274.254200, 327.861500)",
        "(298.510800, 274.702300, 328.091800)",
        "(298.480700, 274.932300, 328.109600)",
        "(298.495500, 275.479400, 328.183800)",
        "(298.501800, 276.060100, 328.310500)",
        "(298.520600, 276.674300, 328.702100)",
        "(298.748500, 277.249800, 328.916800)",
        "(298.849600, 277.714100, 328.754300)",
        "(299.076000, 278.566000, 328.433800)",
        "(299.405800, 279.246800, 328.381900)",
        "(299.807600, 279.989000, 328.556200)",
        "(300.330500, 280.476900, 328.585100)",
        "(300.556200, 280.843600, 328.443500)",
        "(300.871000, 281.760900, 328.061000)",
        "(301.104400, 282.494900, 327.998100)",
        "(301.677600, 282.911300, 328.384200)",
        "(302.373200, 283.449800, 328.444800)",
        "(302.731500, 283.864600, 328.154800)",
        "(303.298200, 284.749200, 327.417500)",
        "(303.731100, 285.415600, 327.007900)",
        "(304.268800, 285.476700, 327.344400)",
        "(304.884400, 285.318900, 327.860400)",
        "(305.237000, 285.181500, 328.103100)",
        "(305.730000, 285.256300, 327.981800)",
        "(306.031400, 285.844200, 327.372900)",
        "(306.645400, 285.972100, 327.344900)",
        "(307.650000, 285.862900, 327.525200)",
        "(308.236000, 285.929600, 327.348300)",
        "(309.249200, 286.072900, 326.648900)",
        "(309.909500, 285.940400, 326.153600)",
        "(310.510800, 285.444900, 326.501300)",
        "(311.028100, 284.960700, 326.635600)",
        "(311.327400, 284.810900, 326.431300)",
        "(311.898600, 284.468600, 325.951200)",
        "(312.243700, 284.155700, 325.645800)",
        "(312.703200, 283.366400, 325.916500)",
        "(313.245400, 282.110000, 326.468900)",
        "(313.399900, 281.607600, 326.639000)",
        "(313.610300, 281.109600, 326.521200)",
        "(313.915200, 280.618700, 326.164500)",
        "(314.182900, 279.768500, 326.213600)",
        "(314.217600, 278.721900, 326.516700)",
        "(314.155200, 278.377000, 326.579100)",
        "(314.026400, 277.831900, 326.435100)",
        "(313.991200, 277.192100, 326.358000)",
        "(314.030500, 276.544200, 326.304000)",
        "(313.872200, 276.082000, 326.073000)",
        "(313.709800, 275.911100, 325.934500)",
        "(313.360100, 275.397400, 325.838400)",
        "(312.983600, 274.857100, 325.863000)",
        "(312.661600, 274.458800, 325.705500)",
        "(312.383400, 274.031700, 325.548300)",
        "(312.271000, 273.790300, 325.559100)",
        "(312.132000, 273.304300, 325.571800)",
        "(311.869700, 273.015600, 325.193500)",
        "(311.357100, 272.666500, 324.902900)",
        "(310.698200, 272.212700, 324.951800)",
        "(310.355200, 271.996300, 325.034700)",
        "(309.792100, 271.491200, 325.272500)",
        "(309.365700, 270.967100, 325.370900)",
        "(308.990800, 270.830100, 325.107200)",
        "(308.399000, 270.995500, 324.663800)",
        "(308.033500, 271.108400, 324.449200)",
        "(307.410000, 271.086900, 324.387100)",
        "(306.824300, 270.711100, 324.648300)",
        "(306.060500, 270.654400, 324.700100)",
        "(305.176300, 270.841100, 324.419800)",
        "(304.793600, 270.787000, 324.424000)",
        "(304.099700, 270.372000, 324.787900)",
        "(303.377500, 269.952600, 325.383300)",
        "(302.581100, 269.849200, 325.686800)",
        "(301.728200, 269.904800, 325.815700)",
        "(301.294800, 269.891500, 325.847800)",
        "(300.593500, 269.676700, 326.224200)",
        "(299.944700, 269.259000, 326.991300)",
        "(299.195600, 269.109500, 327.529200)",
        "(298.415200, 269.138500, 327.771700)",
        "(298.115300, 269.112500, 327.940400)",
        "(297.655700, 269.050800, 328.384200)",
        "(297.138100, 269.050000, 328.769100)",
        "(296.600300, 269.312100, 328.996200)",
        "(296.110100, 269.304000, 329.405600)",
        "(295.830200, 269.306500, 329.681600)",
        "(295.249000, 269.258200, 330.426600)",
        "(294.635400, 269.233300, 331.095000)",
        "(294.145600, 269.461400, 331.425800)",
        "(293.643400, 269.984400, 331.549100)",
        "(293.444100, 270.078100, 331.771700)",
        "(293.116400, 270.109000, 332.391400)",
        "(292.843800, 270.198800, 333.105800)",
        "(292.537700, 270.565600, 333.575600)",
        "(292.325800, 271.290900, 333.457000)",
        "(292.351900, 271.651000, 333.409700)",
        "(292.442500, 272.262700, 333.518000)",
        "(292.361400, 273.168400, 333.385700)",
        "(292.408900, 274.014500, 333.258500)",
        "(292.633500, 274.544300, 333.406700)",
        "(292.774100, 274.822500, 333.495600)",
        "(292.957000, 275.657300, 333.508100)",
        "(293.154700, 276.365100, 333.646800)",
        "(293.495500, 277.106600, 333.605000)",
        "(293.788400, 278.048900, 333.247700)",
        "(293.902300, 278.556000, 333.081900)",
        "(294.170700, 279.296900, 333.076400)",
        "(294.580000, 279.938300, 333.154000)",
        "(295.156500, 280.629600, 333.181800)",
        "(295.640500, 281.676600, 332.686100)",
        "(295.861600, 282.245100, 332.422600)",
        "(296.326300, 283.090700, 332.324000)",
        "(296.915500, 283.694900, 332.468800)",
        "(297.684400, 284.410600, 332.377500)",
        "(298.327300, 285.211900, 332.093000)",
        "(298.615400, 285.644300, 331.940400)",
        "(299.355700, 286.193300, 331.973200)",
        "(300.145900, 286.573600, 332.289500)",
        "(300.865600, 287.125600, 332.258000)",
        "(301.586000, 287.668000, 332.032100)",
        "(301.948500, 287.860700, 331.965000)",
        "(302.575300, 288.165600, 331.933800)",
        "(303.076700, 288.263200, 331.969500)",
        "(303.653900, 288.302900, 331.873600)",
        "(304.191100, 288.126600, 331.910600)",
        "(304.422600, 288.033100, 331.969400)",
        "(304.823200, 287.763100, 332.068300)",
        "(305.137400, 287.233200, 332.115100)",
        "(305.201000, 286.782900, 332.067400)",
        "(305.222600, 286.381700, 332.114000)",
        "(305.230700, 285.957600, 332.245000)",
        "(305.120600, 285.036300, 332.474600)",
        "(304.855400, 284.400500, 332.471200)",
        "(304.656000, 283.366500, 332.901900)",
        "(304.411100, 282.207600, 333.514000)",
        "(304.195400, 281.641200, 333.687900)",
        "(303.722000, 280.118700, 334.162700)",
        "(303.180000, 278.121600, 335.103900)",
        "(302.483600, 276.233600, 336.164100)",
        "(301.612700, 274.151900, 337.575300)",
        "(301.275500, 273.083700, 338.363400)",
        "(301.022800, 270.530100, 340.109100)",
        "(301.036300, 268.276600, 341.595800)",
        "(301.164400, 266.578600, 342.388300)",
        "(301.097200, 265.775600, 342.224200)",
        "(301.014400, 265.399200, 342.023200)",
        "(300.893200, 264.419500, 342.079000)",
        "(300.772600, 263.604700, 342.312900)",
        "(300.880600, 262.827400, 342.411200)",
        "(301.202500, 262.440100, 341.898200)",
        "(301.333000, 262.573700, 341.406300)",
        "(301.361500, 262.616100, 340.956500)",
        "(301.433800, 262.272100, 341.135800)",
        "(301.637300, 261.939200, 341.101600)",
        "(301.849500, 262.373700, 340.068400)",
        "(301.899700, 262.596000, 339.512500)",
        "(301.943300, 262.733600, 338.787000)",
        "(302.025700, 262.398500, 338.794700)",
        "(302.058300, 261.902400, 339.254900)",
        "(302.123300, 261.662800, 339.073300)",
        "(302.240900, 261.745700, 338.615200)",
        "(302.511600, 262.075400, 337.573700)",
        "(302.676500, 261.879600, 337.521900)",
        "(302.845900, 261.431600, 337.825000)",
        "(302.966300, 261.268900, 337.637100)",
        "(303.036500, 261.425500, 337.252700)",
        "(303.253500, 261.600500, 336.813300)",
        "(303.512800, 261.510300, 336.796700)",
        "(303.575600, 261.518100, 336.577400)",
        "(303.580400, 261.570700, 336.357100)",
        "(303.593400, 261.553300, 336.327000)",
        "(303.650600, 261.470300, 336.308400)",
        "(303.752000, 261.343000, 336.405100)",
        "(303.932300, 261.242100, 336.578900)",
        "(304.196000, 261.305200, 336.484300)",
        "(304.276400, 261.447800, 336.314600)",
        "(304.353900, 261.693100, 336.023800)",
        "(304.508100, 261.754100, 335.932600)",
        "(304.640200, 261.804300, 335.882400)",
        "(304.618900, 261.821600, 335.942400)",
        "(304.599600, 261.827600, 335.970300)",
        "(304.665300, 261.795500, 335.979400)",
        "(304.754400, 261.848100, 335.847600)",
        "(304.721100, 261.877100, 335.823400)",
        "(304.675200, 261.875800, 335.881900)",
        "(304.673500, 261.867500, 335.909600)",
        "(304.702100, 261.891600, 335.883100)",
        "(304.689500, 261.987800, 335.785400)",
        "(304.643500, 262.075000, 335.765500)",
        "(304.714700, 262.131100, 335.763100)",
        "(304.787200, 262.169900, 335.756000)",
        "(304.875200, 262.189300, 335.799700)",
        "(305.024900, 262.345700, 335.674400)",
        "(305.247000, 262.439100, 335.552700)",
        "(305.460600, 262.434900, 335.570800)",
        "(305.510400, 262.474200, 335.535200)",
        "(305.709800, 262.587000, 335.439800)",
        "(306.055800, 262.712100, 335.285200)",
        "(306.269400, 262.801500, 335.119600)",
        "(306.384600, 262.847200, 335.095500)",
        "(306.379800, 262.795800, 335.151800)",
        "(306.401400, 262.720700, 335.210400)",
        "(306.595500, 262.684200, 335.142700)",
        "(306.522400, 262.645000, 335.221700)",
        "(306.201200, 262.526200, 335.377100)",
        "(306.024900, 262.527600, 335.410800)",
        "(305.699700, 262.499800, 335.430700)",
        "(305.393300, 262.540400, 335.374800)",
        "(304.987800, 262.495300, 335.428500)",
        "(304.615300, 262.289300, 335.646100)",
        "(304.392800, 262.128300, 335.829500)",
        "(303.728800, 261.964800, 336.097500)",
        "(302.902900, 261.789400, 336.324100)",
        "(302.164500, 261.623700, 336.716900)",
        "(301.547300, 261.480500, 337.022600)",
        "(301.256600, 261.457200, 337.182100)",
        "(300.585600, 261.545300, 337.463600)",
        "(299.960200, 261.797200, 337.538700)",
        "(299.453600, 262.166100, 337.448600)",
        "(299.026800, 263.157800, 337.024000)",
        "(298.910200, 263.681900, 336.797700)",
        "(298.824000, 265.067000, 335.894800)",
        "(298.973000, 267.242600, 334.318100)",
        "(298.957400, 269.930600, 332.606700)",
        "(298.924100, 272.612900, 331.167600)",
        "(298.983700, 273.722600, 330.757800)",
        "(299.254700, 275.733900, 330.016300)",
        "(299.628000, 278.339600, 328.712500)",
        "(300.050700, 281.022900, 327.363300)",
        "(300.794700, 283.135100, 326.468400)",
        "(301.372800, 283.968000, 326.151400)",
        "(302.229800, 285.872400, 325.157800)",
        "(302.751000, 287.743000, 324.427100)",
        "(303.263800, 288.911800, 324.617700)",
        "(304.103800, 289.885200, 324.779800)",
        "(304.593400, 290.350700, 324.724000)",
        "(305.336100, 291.008300, 324.660600)",
        "(305.620000, 291.549200, 324.936200)",
        "(306.115700, 292.076000, 325.535700)",
        "(307.238900, 291.854700, 326.376700)",
        "(307.861100, 291.687900, 326.561100)",
        "(308.745500, 291.759700, 326.434200)",
        "(308.917800, 291.701700, 326.682500)",
        "(308.595600, 291.267800, 327.890000)",
        "(308.821200, 290.772900, 328.927500)",
        "(309.232300, 290.673700, 329.000600)",
        "(310.062200, 290.836200, 328.525000)",
        "(310.556500, 291.224600, 328.065900)",
        "(310.630200, 291.591400, 328.056400)",
        "(310.951900, 291.595500, 328.236400)",
        "(311.099700, 291.596600, 328.147700)",
        "(311.339800, 291.659700, 327.769200)",
        "(311.394300, 291.758700, 327.406400)",
        "(311.248000, 291.554600, 327.642400)",
        "(311.330500, 290.942900, 328.624400)",
        "(311.424400, 290.464200, 329.054700)",
        "(311.536400, 289.833000, 329.401600)",
        "(311.512300, 289.412800, 329.369900)",
        "(311.464100, 288.996000, 329.617200)",
        "(311.337000, 288.598800, 330.161900)",
        "(311.287200, 288.466200, 330.290300)",
        "(311.207300, 288.540500, 330.016400)",
        "(311.374200, 288.564500, 329.894500)",
        "(311.735500, 288.391100, 330.013000)",
        "(311.939700, 288.441200, 329.918900)",
        "(311.989700, 288.598300, 329.746900)",
        "(312.049000, 288.740100, 329.647800)",
        "(311.928200, 288.856100, 329.938500)",
        "(312.065800, 288.867500, 330.188900)",
        "(312.313000, 288.860800, 330.224500)",
        "(312.314300, 288.911600, 330.122200)",
        "(311.974100, 289.217300, 329.767500)",
        "(311.638400, 289.258100, 330.010200)",
        "(311.599000, 288.658500, 330.970900)",
        "(311.525800, 288.137900, 331.483100)",
        "(311.228800, 288.203800, 331.225900)",
        "(310.574600, 288.390300, 330.531300)",
        "(310.342100, 287.998400, 330.888900)",
        "(310.448500, 286.837200, 332.073500)",
        "(310.705200, 286.366400, 332.535900)",
        "(310.791200, 286.479900, 332.305400)",
        "(311.113200, 286.768200, 331.553400)",
        "(311.722800, 286.506300, 331.201800)",
        "(312.339700, 285.690400, 331.863400)",
        "(312.699700, 284.998900, 332.345000)",
        "(312.814500, 284.731100, 332.331500)",
        "(312.921800, 284.291400, 332.354400)",
        "(313.218800, 283.591600, 332.634700)",
        "(313.739700, 282.606900, 333.191600)",
        "(314.245100, 281.745100, 333.643900)",
        "(314.498400, 281.349100, 333.757900)",
        "(314.943500, 280.753700, 333.698500)",
        "(315.383900, 280.035400, 333.641400)",
        "(315.646500, 279.224800, 333.905700)",
        "(315.757400, 278.578300, 333.988400)",
        "(315.781300, 278.348000, 333.892800)",
        "(315.908400, 277.859600, 333.752100)",
        "(316.042800, 277.054800, 333.779600)",
        "(316.028000, 276.436100, 333.773300)",
        "(315.805800, 276.047700, 333.478400)",
        "(315.738500, 275.830200, 333.380600)",
        "(315.887400, 275.214700, 333.241800)",
        "(316.136500, 274.474900, 333.083700)",
        "(315.864000, 273.851600, 332.963500)",
        "(315.277100, 273.116500, 333.010300)",
        "(314.987300, 272.642800, 333.191600)",
        "(314.718200, 271.576300, 333.599000)",
        "(314.614300, 270.826800, 333.679200)",
        "(314.239700, 270.492800, 333.451900)",
        "(313.625400, 270.307900, 333.162100)",
        "(313.326300, 270.231300, 333.056000)",
        "(313.033600, 269.974800, 332.903100)",
        "(313.129100, 269.801600, 332.608900)",
        "(312.908000, 269.847100, 332.010900)",
        "(312.253800, 269.882400, 331.605100)",
        "(311.842700, 269.783300, 331.572400)",
        "(311.257200, 269.470600, 331.720600)",
        "(311.131200, 269.337800, 331.527100)",
        "(310.970100, 269.557600, 330.732900)",
        "(310.435900, 269.834200, 329.943000)",
        "(309.979100, 269.870400, 329.714000)",
        "(308.955200, 269.439500, 330.118700)",
        "(308.192600, 268.801100, 330.717500)",
        "(307.376400, 268.684000, 330.552300)",
        "(306.449200, 268.699600, 330.155400)",
        "(306.017400, 268.544800, 330.169500)",
        "(305.301100, 268.049500, 330.714300)",
        "(304.661700, 267.567800, 331.198100)",
        "(303.876600, 267.542800, 331.131200)",
        "(302.967800, 267.547800, 330.937700)",
        "(302.548100, 267.415700, 331.032900)",
        "(301.832000, 266.937900, 331.612000)",
        "(301.178500, 266.302300, 332.437000)",
        "(300.573000, 265.803000, 333.123400)",
        "(299.874100, 265.682800, 333.296000)",
        "(299.445800, 265.745600, 333.259200)",
        "(298.790000, 265.536300, 333.628100)",
        "(298.689200, 264.940800, 334.659100)",
        "(298.381400, 264.842500, 335.268600)",
        "(298.081000, 265.443100, 335.088000)",
        "(297.994800, 265.736700, 335.003800)",
        "(297.838200, 266.054200, 335.074800)",
        "(297.470600, 266.508500, 335.264600)",
        "(296.908600, 266.805600, 335.735200)",
        "(296.460300, 267.187700, 336.167600)",
        "(296.351300, 267.492600, 336.239400)",
        "(296.282700, 268.259100, 336.127600)",
        "(296.446600, 269.249300, 335.780900)",
        "(296.390000, 270.348500, 335.373600)",
        "(296.222300, 271.076700, 335.484000)",
        "(296.199900, 271.232300, 335.807200)",
        "(296.397700, 272.023600, 335.907300)",
        "(296.590500, 273.369600, 335.250700)",
        "(296.661700, 274.515900, 334.923400)",
        "(296.778100, 275.122600, 335.173500)",
        "(296.868100, 275.487700, 335.291800)",
        "(296.951000, 276.264200, 335.334000)",
        "(297.096100, 277.227400, 335.231000)",
        "(297.479800, 277.853600, 335.500900)",
        "(298.026500, 278.647700, 335.490000)",
        "(298.265500, 279.121900, 335.321100)",
        "(298.736400, 280.003000, 335.113200)",
        "(299.276200, 280.560100, 335.346000)",
        "(299.866600, 280.956300, 335.799300)",
        "(300.496300, 281.412100, 335.923900)",
        "(300.879200, 281.592400, 335.947300)",
        "(301.437200, 281.790600, 336.252700)",
        "(301.784300, 282.033000, 336.774700)",
        "(302.330400, 282.022500, 337.487300)",
        "(303.677600, 281.529700, 338.682000)",
        "(304.475100, 281.454500, 338.968000)",
        "(305.618400, 281.768200, 338.505400)",
        "(305.996400, 282.389000, 337.640800)",
        "(306.260900, 281.870200, 338.325800)",
        "(306.967600, 280.486900, 340.098400)",
        "(307.421500, 279.967700, 340.692400)",
        "(308.008800, 279.221300, 340.773300)",
        "(307.934000, 278.787800, 340.305700)",
        "(308.090000, 278.025900, 340.638600)",
        "(308.905500, 276.757300, 341.409900)",
        "(309.252300, 276.183600, 341.729500)",
        "(309.590900, 275.538200, 341.844900)",
        "(309.774700, 274.818500, 341.862000)",
        "(310.385600, 273.564100, 342.649400)",
        "(310.982600, 272.791900, 343.022700)",
        "(311.164000, 272.658400, 342.881500)",
        "(311.400900, 272.432900, 342.425800)",
        "(311.726900, 271.640600, 342.553800)",
        "(311.836300, 270.750500, 342.956800)",
        "(311.850100, 270.323900, 342.829600)",
        "(311.852900, 270.328100, 342.440400)",
        "(311.974100, 270.137100, 341.837400)",
        "(312.081100, 269.658500, 341.780900)",
        "(311.951300, 269.312500, 341.573500)",
        "(311.786100, 269.160000, 341.065700)",
        "(311.729700, 269.055500, 340.772300)",
        "(311.662300, 268.798400, 340.293500)",
        "(311.409900, 268.585800, 339.774400)",
        "(311.125500, 268.369500, 339.329400)",
        "(310.828300, 267.954900, 339.034500)",
        "(310.673700, 267.727000, 338.919200)",
        "(310.359100, 267.410100, 338.579500)",
        "(309.963800, 267.192400, 338.190700)",
        "(309.521900, 267.020200, 337.725900)",
        "(309.177900, 266.890600, 337.261200)",
        "(309.009800, 266.818200, 337.025800)",
        "(308.660000, 266.603500, 336.651100)",
        "(308.152900, 266.445700, 336.187600)",
        "(307.581600, 266.493600, 335.687400)",
        "(307.100300, 266.447900, 335.414900)",
        "(306.893700, 266.405600, 335.339700)",
        "(306.561600, 266.268400, 335.103200)",
        "(306.205700, 266.391600, 334.446600)",
        "(305.700100, 266.490100, 334.030400)",
        "(305.150700, 266.389300, 334.124300)",
        "(304.866900, 266.351500, 334.104000)",
        "(304.367900, 266.272700, 333.947400)",
        "(303.871500, 266.063700, 333.975000)",
        "(303.374600, 265.781600, 334.071900)",
        "(302.945500, 265.568500, 334.197700)",
        "(302.719600, 265.594000, 334.141800)",
        "(302.148100, 265.768500, 333.897100)",
        "(301.585500, 265.833100, 333.645400)",
        "(301.084000, 265.653000, 333.722800)",
        "(300.438500, 265.532400, 334.025000)",
        "(300.067000, 265.521200, 334.101900)",
        "(299.400100, 265.508100, 334.090400)",
        "(298.972700, 265.507300, 334.139200)",
        "(298.484600, 265.547100, 334.343800)",
        "(298.059100, 265.550000, 334.680700)",
        "(297.938300, 265.587000, 334.749800)",
        "(297.688400, 265.727800, 334.948500)",
        "(297.247900, 265.835600, 335.370300)",
        "(296.643000, 266.019500, 335.637800)",
        "(296.140400, 266.402100, 335.852800)",
        "(296.014600, 266.489900, 336.136400)",
        "(295.884900, 266.633400, 336.773300)",
        "(295.637200, 267.218900, 337.015700)",
        "(295.197700, 268.181900, 336.684500)",
        "(294.879400, 269.512600, 336.106000)",
        "(294.806600, 270.145400, 335.935100)",
        "(294.744700, 271.311500, 335.715800)",
        "(294.710600, 272.223800, 335.879100)",
        "(294.706700, 273.189000, 335.966200)",
        "(294.771200, 274.413300, 335.794200)",
        "(294.849900, 275.086200, 335.636500)",
        "(295.152300, 276.179200, 335.693400)",
        "(295.573500, 277.316700, 335.571100)",
        "(295.881400, 278.639200, 335.148700)",
        "(296.145500, 279.696800, 335.174500)",
        "(296.330000, 280.027900, 335.447300)",
        "(296.752100, 280.677300, 335.791600)",
        "(297.490700, 281.564500, 335.755400)",
        "(298.146900, 282.495300, 335.599900)",
        "(298.848400, 283.382800, 335.508900)",
        "(299.426000, 283.774400, 335.469500)",
        "(300.688300, 284.871800, 334.619700)",
        "(302.012500, 286.218600, 333.199300)",
        "(302.925700, 286.604300, 333.276300)",
        "(303.329600, 285.939500, 334.855000)",
        "(303.589700, 285.497200, 335.662900)",
        "(304.338900, 285.175500, 336.348100)",
        "(305.101600, 285.553300, 335.996800)",
        "(305.866700, 285.654100, 335.813800)",
        "(306.625200, 285.142500, 336.521400)",
        "(307.040700, 284.563700, 337.271400)",
        "(307.636400, 283.584300, 338.467700)",
        "(308.177400, 283.346700, 338.695800)",
        "(309.016700, 283.133400, 338.594500)",
        "(310.188600, 282.442900, 338.792000)",
        "(310.690300, 282.246100, 338.766800)",
        "(311.440400, 282.119600, 338.602000)",
        "(312.020000, 281.562800, 338.650100)",
        "(312.868800, 280.833100, 338.997000)",
        "(313.697500, 280.501500, 338.901200)",
        "(313.924500, 280.486800, 338.602100)",
        "(314.151000, 280.279400, 337.817800)",
        "(314.254600, 279.682100, 337.456500)",
        "(314.698900, 278.724300, 337.872300)",
        "(314.980400, 278.222100, 338.025100)",
        "(315.211300, 277.592300, 337.665000)",
        "(315.073900, 277.487500, 336.696800)",
        "(315.035400, 277.186300, 336.036500)",
        "(315.120200, 276.198400, 336.082900)",
        "(314.937800, 275.104900, 336.352700)",
        "(314.761700, 274.690300, 336.332900)",
        "(314.363500, 273.965400, 335.981300)",
        "(313.774900, 273.459600, 335.561900)",
        "(313.267900, 272.809400, 335.478000)",
        "(312.744300, 272.103000, 335.300000)",
        "(312.387500, 271.836200, 335.121300)",
        "(311.566000, 271.143300, 334.931800)",
        "(310.806800, 270.341100, 335.042800)",
        "(310.081300, 269.702400, 335.063400)",
        "(309.359500, 269.200600, 334.914400)",
        "(309.001400, 268.982700, 334.826100)",
        "(308.139700, 268.603400, 334.638500)",
        "(307.213900, 268.164300, 334.618500)",
        "(306.374400, 267.682300, 334.629100)",
        "(305.583900, 267.335100, 334.528500)",
        "(305.198400, 267.172700, 334.531600)",
        "(304.368900, 266.756000, 334.689100)",
        "(303.521500, 266.280300, 334.767800)",
        "(302.980500, 265.667800, 335.008700)",
        "(302.370500, 265.370800, 335.195800)",
        "(302.027800, 265.361600, 335.146600)",
        "(301.192700, 265.279100, 334.912100)",
        "(300.477700, 264.791100, 335.056500)",
        "(299.950200, 264.515400, 335.451300)",
        "(299.092100, 264.761900, 335.233400)",
        "(298.539300, 265.014300, 335.010900)",
        "(297.324200, 265.621700, 334.855300)",
        "(296.034400, 266.024700, 335.006700)",
        "(294.828600, 266.732500, 334.853900)",
        "(293.889000, 267.462100, 334.653800)",
        "(293.526800, 267.792000, 334.635500)",
        "(292.739900, 268.693100, 334.421200)",
        "(292.019800, 269.681200, 334.180000)",
        "(291.469600, 270.605300, 334.200100)",
        "(291.004500, 271.689900, 334.161400)",
        "(290.829200, 272.161400, 334.220600)",
        "(290.534500, 273.123100, 334.150300)",
        "(290.403600, 274.367700, 333.769800)",
        "(290.327000, 275.739600, 333.407600)",
        "(290.267200, 276.919800, 333.120400)",
        "(290.246200, 277.513100, 332.972000)",
        "(290.287800, 278.483400, 332.919400)",
        "(290.577300, 279.132500, 333.175600)",
        "(290.812800, 279.823800, 333.371200)",
        "(291.098900, 280.531000, 333.464300)",
        "(291.277300, 280.875400, 333.465800)",
        "(291.828200, 281.555800, 333.359100)",
        "(292.665600, 281.948900, 333.662900)",
        "(293.586000, 281.310800, 335.113800)",
        "(294.490000, 280.287800, 336.881300)",
        "(294.884300, 280.021400, 337.519500)",
        "(295.609100, 279.947400, 338.230500)",
        "(296.382100, 279.985000, 338.680200)",
        "(297.385000, 279.816300, 339.286100)",
        "(298.550700, 279.422100, 339.968600)",
        "(299.127200, 279.244700, 340.326900)",
        "(300.144600, 279.124400, 340.673300)",
        "(301.098200, 279.312000, 340.476900)",
        "(302.227800, 279.130200, 340.682500)",
        "(302.879600, 278.964000, 340.948700)",
        "(304.177800, 278.813500, 341.119900)",
        "(305.133800, 278.976300, 340.743000)",
        "(305.952100, 278.844000, 340.415400)",
        "(306.706000, 278.154600, 340.827600)",
        "(307.456500, 277.563100, 341.269400)",
        "(307.806000, 277.424400, 341.207700)",
        "(308.492300, 277.303800, 340.524400)",
        "(309.102000, 276.882200, 340.204100)",
        "(309.474100, 276.252300, 340.483200)",
        "(309.839200, 275.682800, 340.467000)",
        "(310.050500, 275.486500, 340.251200)",
        "(310.605500, 275.125900, 339.777000)",
        "(311.263900, 274.653700, 339.634200)",
        "(311.831400, 274.342300, 339.309200)",
        "(312.215500, 274.156500, 338.523700)",
        "(312.409900, 273.947600, 338.234100)",
        "(312.732800, 273.185900, 338.218000)",
        "(312.863500, 272.495000, 338.175600)",
        "(312.863100, 272.039300, 337.839500)",
        "(312.875500, 271.635800, 337.411200)",
        "(312.793200, 271.643700, 337.035600)",
        "(312.677800, 271.723600, 336.236000)",
        "(312.521300, 271.797100, 335.597000)",
        "(312.497700, 271.840100, 334.791700)",
        "(312.343100, 271.751800, 334.265300)",
        "(312.151600, 271.656800, 334.118800)",
        "(311.487500, 271.498700, 333.883900)",
        "(310.868600, 271.459900, 333.466700)",
        "(310.300600, 271.525500, 332.786300)",
        "(309.646900, 271.657200, 332.071600)",
        "(309.306700, 271.734300, 331.774200)",
        "(308.587900, 271.960100, 331.174600)",
        "(307.817600, 271.828400, 330.976200)",
        "(306.947100, 271.540600, 330.967900)",
        "(306.055700, 271.505200, 330.689400)",
        "(305.673300, 271.518700, 330.516300)",
        "(304.925400, 271.581600, 330.227000)",
        "(304.313400, 271.825500, 329.774000)",
        "(303.689100, 272.049300, 329.474900)",
        "(302.828900, 272.052800, 329.498900)",
        "(302.350800, 272.006000, 329.550900)",
        "(301.467000, 272.154700, 329.445700)",
        "(300.736200, 272.298300, 329.436300)",
        "(300.037700, 272.208500, 329.751200)",
        "(299.248900, 272.412200, 329.779300)",
        "(298.780000, 272.512700, 329.843500)",
        "(297.988000, 272.386800, 330.406800)",
        "(297.322800, 272.318000, 331.059700)",
        "(296.764100, 272.750800, 331.175000)",
        "(296.309400, 273.141800, 331.260100)",
        "(296.183300, 273.284000, 331.318400)",
        "(295.821200, 273.641600, 331.316300)",
        "(295.441200, 273.716500, 331.952900)",
        "(295.096800, 273.358600, 333.196400)",
        "(294.653300, 273.802700, 333.360100)",
        "(294.492000, 274.204100, 333.198500)",
        "(294.278000, 274.537500, 333.471800)",
        "(294.030200, 274.673900, 334.117400)",
        "(293.766100, 274.997600, 334.623600)",
        "(293.556300, 275.111800, 335.189800)",
        "(293.486800, 275.096700, 335.550400)",
        "(293.498300, 275.166600, 336.152700)",
        "(293.608100, 275.164200, 336.811700)",
        "(293.717500, 274.818300, 337.854400)",
        "(293.980700, 274.574000, 338.921100)",
        "(294.172600, 274.635900, 339.281100)",
        "(294.572400, 275.061800, 339.502700)",
        "(295.217000, 275.607300, 339.414500)",
        "(295.592300, 275.953100, 339.262400)",
        "(296.273500, 276.298000, 339.669300)",
        "(296.915900, 276.540000, 340.114000)",
        "(297.599300, 276.862200, 340.131600)",
        "(298.380100, 277.170300, 340.298900)",
        "(299.032800, 277.361100, 340.684200)",
        "(299.763300, 277.602800, 340.879500)",
        "(300.230700, 277.841300, 340.806700)",
        "(301.204100, 278.243100, 340.665400)",
        "(302.069700, 278.743700, 340.463000)",
        "(302.710200, 279.149600, 340.329000)",
        "(303.304600, 279.396700, 340.427600)",
        "(303.667400, 279.400400, 340.515200)",
        "(304.402200, 279.522200, 340.560400)",
        "(305.142100, 280.003500, 340.025100)",
        "(305.925900, 280.319000, 339.482700)",
        "(306.540600, 280.012600, 339.644600)",
        "(306.844200, 279.762100, 339.867000)",
        "(307.511500, 279.481400, 340.041300)",
        "(308.310300, 279.458000, 339.851000)",
        "(309.121900, 279.269300, 339.571800)",
        "(309.965500, 278.935000, 339.306800)",
        "(310.298600, 278.772900, 339.147100)",
        "(310.849300, 278.366300, 338.887500)",
        "(311.152500, 277.712600, 338.821800)",
        "(311.411200, 277.402900, 338.477500)",
        "(311.835600, 277.480000, 337.584000)",
        "(312.007900, 277.581400, 337.024800)",
        "(312.352800, 277.435900, 336.289200)",
        "(312.528800, 276.972800, 335.994100)",
        "(312.392900, 276.710300, 335.517300)",
        "(312.169400, 276.944100, 334.505900)",
        "(312.179200, 277.272300, 333.765100)",
        "(312.261700, 278.040200, 332.051100)",
        "(312.131500, 278.721100, 330.458300)",
        "(312.041900, 278.646800, 329.905900)",
        "(311.901400, 278.215800, 329.693600)",
        "(311.817300, 278.149400, 329.322200)",
        "(311.660400, 278.118700, 328.482800)",
        "(311.173100, 278.058700, 327.805300)",
        "(310.562500, 277.902700, 327.359900)",
        "(309.956900, 277.430000, 327.162400)",
        "(309.703600, 277.157000, 327.086000)",
        "(309.073900, 276.811800, 326.794200)",
        "(308.300800, 276.509900, 326.737900)",
        "(307.357200, 275.986500, 326.968200)",
        "(306.373000, 275.492000, 327.085300)",
        "(305.968200, 275.258500, 327.170500)",
        "(305.121500, 275.108300, 327.268300)",
        "(304.320800, 275.270700, 326.966600)",
        "(303.540800, 275.267200, 326.880600)",
        "(302.764200, 274.954300, 327.165600)",
        "(302.444500, 274.856900, 327.278200)",
        "(301.806200, 274.889500, 327.487500)",
        "(301.050900, 274.722000, 327.969700)",
        "(300.125900, 274.807400, 328.085300)",
        "(299.273900, 275.400600, 327.705600)",
        "(298.862700, 275.642500, 327.681500)",
        "(298.065400, 275.863300, 328.016100)",
        "(297.324800, 276.038800, 328.600400)",
        "(296.654200, 276.678300, 328.456900)",
        "(296.142500, 277.174300, 328.592300)",
        "(295.889200, 277.385100, 328.739300)",
        "(295.506200, 277.880400, 329.007300)",
        "(295.247000, 278.514700, 329.320800)",
        "(294.861100, 279.441500, 329.237100)",
        "(294.440500, 280.584400, 329.022200)",
        "(294.312100, 281.100900, 329.038300)",
        "(294.170900, 282.076000, 329.036300)",
        "(294.043200, 283.019100, 328.955700)",
        "(293.815800, 283.684300, 329.205800)",
        "(293.618000, 284.363900, 329.673100)",
        "(293.590500, 284.714000, 329.961100)",
        "(293.647600, 285.410000, 330.325400)",
        "(293.739500, 286.022000, 330.676800)",
        "(293.771900, 286.726000, 331.053800)",
        "(293.832100, 287.325200, 331.465500)",
        "(293.954000, 287.704300, 331.541500)",
        "(294.382100, 288.543900, 331.507300)",
        "(294.730200, 289.373700, 331.584000)",
        "(294.784300, 290.204600, 331.619400)",
        "(294.884600, 290.422700, 332.259100)",
        "(295.012800, 290.472400, 332.688000)",
        "(295.383900, 291.082600, 332.648400)",
        "(295.774500, 292.240100, 331.746100)",
        "(296.089300, 292.486600, 331.939200)",
        "(296.408000, 292.223800, 332.811100)",
        "(296.726700, 292.163500, 333.278100)",
        "(297.453700, 292.540100, 333.319500)",
        "(297.943500, 293.214600, 332.538800)",
        "(298.222400, 293.239600, 332.541800)",
        "(298.617900, 292.887100, 333.385200)",
        "(298.905000, 292.711600, 333.771400)",
        "(299.543200, 293.144300, 333.496900)",
        "(300.132900, 294.214900, 332.200600)",
        "(300.817300, 294.634800, 331.884300)",
        "(301.677400, 294.510700, 332.353000)",
        "(302.052900, 294.619100, 332.232100)",
        "(302.811500, 294.920800, 331.689800)",
        "(303.687700, 294.652200, 331.833200)",
        "(304.644100, 293.873000, 332.487500)",
        "(305.425800, 293.222700, 332.600500)",
        "(305.777600, 292.878700, 332.616200)",
        "(306.341300, 291.924300, 333.080800)",
        "(306.751100, 291.299700, 333.395400)",
        "(307.369400, 290.984600, 333.067500)",
        "(308.195200, 290.416000, 332.722400)",
        "(308.492700, 290.180500, 332.541300)",
        "(308.985500, 289.739300, 332.152100)",
        "(309.493900, 289.433300, 331.324200)",
        "(310.026200, 289.128100, 330.442100)",
        "(310.458000, 288.564800, 330.120500)",
        "(310.616000, 288.177500, 330.075000)",
        "(310.589000, 287.636900, 329.913300)",
        "(310.430500, 287.172000, 329.550900)",
        "(310.410100, 286.556800, 329.313500)",
        "(310.627900, 286.259200, 328.570200)",
        "(310.683300, 286.172800, 328.163300)",
        "(310.616800, 285.470600, 328.054400)",
        "(310.339000, 284.357500, 328.377600)",
        "(309.838700, 283.591700, 328.292200)",
        "(309.420800, 282.703400, 328.427400)",
        "(309.135800, 282.400900, 328.340000)",
        "(308.563000, 281.980400, 327.934000)",
        "(307.927200, 281.512200, 327.581700)",
        "(307.172800, 280.818500, 327.536200)",
        "(306.642300, 279.755900, 327.937500)",
        "(306.411300, 279.287100, 328.084700)",
        "(305.938000, 278.631600, 328.110500)",
        "(305.107900, 278.539900, 327.628300)",
        "(304.250900, 278.196400, 327.702600)",
        "(303.846300, 277.925300, 327.858200)",
        "(303.194200, 277.608900, 327.769100)",
        "(302.590400, 277.595600, 327.243600)",
        "(301.809400, 277.537700, 327.031200)",
        "(300.858400, 277.279400, 327.226700)",
        "(300.053000, 276.961000, 327.511900)",
        "(299.571500, 276.963200, 327.551000)",
        "(298.727500, 276.955000, 327.662500)",
        "(298.093600, 276.988400, 327.705000)",
        "(297.472900, 276.810500, 328.067900)",
        "(296.897000, 276.614100, 328.640700)",
        "(296.595100, 276.769800, 328.699100)",
        "(295.990500, 277.275700, 328.508300)",
        "(295.538100, 278.040100, 328.058900)",
        "(295.117500, 278.264700, 328.359900)",
        "(294.858500, 278.203600, 328.802700)",
        "(294.377000, 278.592700, 329.021300)",
        "(293.819500, 279.708500, 328.514800)",
        "(293.188000, 280.557300, 328.392600)",
        "(292.738100, 281.046300, 328.693500)",
        "(292.559300, 281.692200, 328.668700)",
        "(292.486900, 282.241600, 328.520600)",
        "(292.352500, 283.060500, 328.521700)",
        "(292.328700, 283.933100, 328.389900)",
        "(292.460000, 284.742600, 328.104000)",
        "(292.631500, 285.075600, 328.491800)",
        "(292.651400, 285.224600, 328.902300)",
        "(292.718800, 285.780000, 329.269900)",
        "(292.871400, 286.494600, 329.270400)",
        "(293.092900, 286.790800, 329.806100)",
        "(293.492500, 286.711300, 330.540100)",
        "(293.670700, 286.719900, 330.813600)",
        "(294.012000, 286.573400, 331.585500)",
        "(294.407500, 286.288100, 332.375200)",
        "(295.001700, 286.159400, 332.973700)",
        "(295.847300, 286.265500, 333.528000)",
        "(296.297300, 286.320800, 333.673600)",
        "(297.117400, 286.454700, 333.948600)",
        "(297.719700, 286.357800, 334.423600)",
        "(298.269200, 286.058700, 335.169600)",
        "(299.236100, 286.091900, 335.554900)",
        "(299.823700, 286.329200, 335.379700)",
        "(300.808800, 287.145300, 334.486000)",
        "(301.753500, 287.406100, 334.110600)",
        "(302.635300, 286.873800, 334.649400)",
        "(303.584500, 286.275400, 335.118000)",
        "(304.096700, 286.011600, 335.160700)",
        "(304.985900, 285.408800, 335.230700)",
        "(305.641200, 284.733300, 335.512600)",
        "(306.267600, 283.910600, 335.873000)",
        "(306.991600, 283.289000, 335.956000)",
        "(307.309000, 283.054100, 335.873300)",
        "(307.932000, 282.556700, 335.563400)",
        "(308.442800, 281.930500, 335.453900)",
        "(308.733600, 281.481100, 335.281000)",
        "(308.903000, 281.200600, 334.804800)",
        "(308.980400, 281.051600, 334.495500)",
        "(309.144600, 280.476800, 333.932600)",
        "(309.091800, 279.601200, 333.916000)",
        "(308.653100, 278.960800, 333.886800)",
        "(308.324400, 278.500200, 333.459800)",
        "(308.308100, 278.204500, 333.231200)",
        "(308.104900, 277.501900, 332.883100)",
        "(307.543900, 276.782900, 332.791500)",
        "(307.019400, 275.968200, 332.808500)",
        "(306.696700, 275.361300, 332.547200)",
        "(306.548800, 275.139600, 332.250500)",
        "(306.184400, 274.710100, 331.856100)",
        "(305.599600, 274.362700, 331.446700)",
        "(305.048900, 274.018800, 331.018600)",
        "(304.566100, 273.632100, 330.558300)",
        "(304.252200, 273.617300, 330.127800)",
        "(303.523700, 273.835000, 329.131400)",
        "(302.790900, 274.199700, 327.980000)",
        "(302.189900, 274.669500, 326.787100)",
        "(301.529700, 274.934000, 325.928400)",
        "(301.073300, 275.008100, 325.657200)",
        "(300.052900, 275.271600, 325.060800)",
        "(299.115200, 275.567900, 324.452000)",
        "(298.339400, 275.882100, 323.814800)",
        "(297.492900, 276.225000, 323.287500)",
        "(297.040900, 276.350600, 323.156500)",
        "(296.226200, 276.695000, 322.777500)",
        "(295.267100, 277.295000, 322.404900)",
        "(294.160200, 277.527200, 322.525900)",
        "(293.222400, 277.953000, 322.340100)",
        "(292.850100, 278.233400, 322.205700)",
        "(292.090800, 279.031600, 321.774400)",
        "(291.328300, 279.608300, 321.812800)",
        "(290.568300, 279.828900, 322.444400)",
        "(289.926200, 280.452300, 322.688800)",
        "(289.706400, 281.074300, 322.469900)",
        "(289.425400, 282.280400, 322.167400)",
        "(289.297400, 283.264400, 322.072000)",
        "(289.261400, 284.067500, 322.292500)",
        "(289.143500, 284.513800, 322.445000)",
        "(288.862600, 285.643700, 322.524200)",
        "(288.855500, 286.798100, 322.344800)",
        "(289.143700, 287.730100, 322.181900)",
        "(289.282800, 288.262900, 322.691400)",
        "(289.249200, 288.211800, 324.027800)",
        "(289.238300, 287.930200, 325.016900)",
        "(289.364400, 286.813800, 327.499100)",
        "(289.879500, 285.826500, 329.634500)",
        "(290.517400, 285.551500, 330.664600)",
        "(291.060000, 285.354400, 331.615500)",
        "(291.354600, 285.384400, 331.879600)",
        "(291.964800, 285.773300, 332.141400)",
        "(292.772600, 285.615100, 332.997600)",
        "(293.597500, 285.450300, 333.689000)",
        "(294.310100, 285.693800, 333.918700)",
        "(294.647400, 285.686500, 334.188800)",
        "(295.484900, 285.333000, 335.106500)",
        "(296.385800, 285.199200, 335.663500)",
        "(297.096500, 285.102400, 336.239700)",
        "(297.589700, 284.807500, 336.825000)",
        "(297.824600, 284.758800, 336.989300)",
        "(298.394700, 285.099600, 336.823500)",
        "(299.055500, 285.724900, 336.093000)",
        "(299.520600, 286.001100, 335.769900)",
        "(299.587800, 285.940400, 335.984100)",
        "(299.636300, 285.655200, 336.390800)",
        "(299.976000, 284.843000, 337.280800)",
        "(300.605300, 284.328400, 337.593800)",
        "(301.172500, 284.432900, 336.979300)",
        "(301.653100, 284.032600, 336.984200)",
        "(301.809900, 283.622400, 337.298100)",
        "(302.072300, 282.758500, 337.931300)",
        "(302.492600, 281.807700, 338.227500)",
        "(302.950300, 281.269000, 337.928300)",
        "(303.309800, 280.632800, 337.882300)",
        "(303.473400, 280.273800, 337.874500)",
        "(303.723800, 279.567600, 337.648000)",
        "(303.819200, 278.828900, 337.513900)",
        "(303.888700, 278.098400, 337.334100)",
        "(304.023500, 277.549300, 336.884200)",
        "(304.110400, 277.266800, 336.712700)",
        "(304.221400, 276.447400, 336.669800)",
        "(304.086200, 275.538600, 336.658900)",
        "(303.825700, 274.654600, 336.647700)",
        "(303.619200, 273.914500, 336.513500)",
        "(303.432100, 273.749700, 336.280500)",
        "(303.143500, 273.546000, 335.634500)",
        "(302.897700, 273.455200, 334.895900)",
        "(302.454400, 273.120000, 334.566700)",
        "(302.102500, 272.743000, 334.723400)",
        "(301.383200, 272.004000, 334.924900)",
        "(300.583700, 271.597800, 334.702900)",
        "(299.931700, 271.020900, 334.608200)",
        "(299.176500, 270.290300, 334.788300)",
        "(298.281300, 269.406300, 335.213600)",
        "(297.761400, 269.132900, 335.376000)",
        "(296.850900, 268.825800, 335.383000)",
        "(296.160600, 268.684400, 335.214900)",
        "(295.263500, 268.203000, 335.517400)",
        "(294.115300, 267.499600, 336.310000)",
        "(293.573700, 267.283200, 336.584500)",
        "(292.660400, 267.274700, 336.702000)",
        "(291.861000, 267.159200, 336.974600)",
        "(291.007000, 267.428600, 336.959000)",
        "(290.138200, 268.040700, 336.726600)",
        "(289.674900, 268.139500, 336.936000)",
        "(288.806600, 268.144700, 337.476700)",
        "(288.073900, 268.488300, 337.775500)",
        "(287.339000, 269.027700, 337.855900)",
        "(286.671300, 269.682500, 337.892900)",
        "(286.398000, 269.913900, 337.986700)",
        "(285.850500, 270.463300, 338.132800)",
        "(285.296300, 270.493100, 338.946300)",
        "(284.925400, 270.183700, 339.979700)",
        "(284.652700, 269.691500, 341.226500)",
        "(284.477800, 269.405100, 341.967800)",
        "(284.045700, 269.537200, 342.793300)",
        "(283.793300, 270.255700, 342.993900)",
        "(283.685500, 271.422100, 342.644000)",
        "(283.639200, 272.518800, 342.490300)",
        "(283.638600, 272.933100, 342.590500)",
        "(283.630400, 273.839100, 342.604200)",
        "(283.692400, 274.538800, 342.821200)",
        "(283.929400, 274.994500, 343.262500)",
        "(284.311700, 275.522600, 343.616700)",
        "(284.559100, 275.658000, 343.848400)",
        "(285.027100, 276.218600, 343.932700)",
        "(285.619700, 276.173300, 344.598300)",
        "(286.052500, 276.022900, 345.303200)",
        "(286.536100, 275.997900, 345.886600)",
        "(286.887500, 275.873700, 346.271900)",
        "(287.783000, 275.998500, 346.642100)",
        "(288.628800, 276.209700, 346.796700)",
        "(289.427500, 276.103900, 347.190700)",
        "(290.272300, 275.796200, 347.841900)",
        "(290.712400, 275.730100, 348.084300)",
        "(291.651400, 275.871600, 348.037100)",
        "(292.626000, 276.353300, 347.440100)",
        "(293.422700, 276.391400, 347.402300)",
        "(293.733200, 276.271200, 347.505200)",
        "(294.385400, 275.969900, 347.676700)",
        "(295.169600, 275.896000, 347.456200)",
        "(295.677000, 275.917600, 346.668200)",
        "(296.099000, 275.374400, 346.336900)",
        "(296.340900, 274.258500, 346.501200)",
        "(296.316200, 273.633800, 346.617500)",
        "(296.419100, 273.105200, 346.774500)",
        "(296.890500, 273.341500, 345.582000)",
        "(297.510700, 273.549900, 344.434400)",
        "(297.936800, 272.839900, 344.434900)",
        "(298.026000, 272.285100, 344.803100)",
        "(298.283700, 271.604400, 344.900300)",
        "(298.871400, 271.780100, 343.839900)",
        "(299.424400, 272.350300, 342.110200)",
        "(299.620900, 272.000400, 341.554200)",
        "(299.575100, 271.558800, 341.673800)",
        "(299.528200, 270.900700, 341.581800)",
        "(299.711100, 271.035900, 340.557400)",
        "(299.951200, 271.092100, 339.478500)",
        "(299.790400, 270.738600, 339.044100)",
        "(299.527800, 270.590600, 338.796700)",
        "(298.937200, 270.134400, 338.433100)",
        "(298.500900, 269.548500, 338.231700)",
        "(298.131900, 269.163200, 337.864600)",
        "(297.662200, 268.761400, 337.521500)",
        "(297.307000, 268.554700, 337.321600)",
        "(296.550500, 268.217400, 337.034500)",
        "(295.834900, 268.184500, 336.626100)",
        "(295.215700, 268.064100, 336.315300)",
        "(294.697000, 267.778600, 336.300200)",
        "(294.404700, 267.776600, 336.117800)",
        "(293.886500, 268.051900, 335.371500)",
        "(293.342100, 268.129400, 335.154600)",
        "(292.699000, 267.850300, 335.348000)",
        "(291.962600, 267.910800, 335.228200)",
        "(291.632300, 268.012300, 335.175700)",
        "(290.987900, 267.808300, 335.461100)",
        "(290.353100, 267.416800, 336.034500)",
        "(289.640000, 267.299800, 336.221500)",
        "(288.729200, 267.622300, 336.079400)",
        "(288.297300, 267.720600, 336.135400)",
        "(287.567600, 267.541500, 336.602500)",
        "(286.938000, 267.350000, 337.061600)",
        "(286.240800, 267.404200, 337.420100)",
        "(285.692900, 267.660800, 337.611800)",
        "(285.584500, 267.963200, 337.459700)",
        "(285.297800, 268.506400, 337.174300)",
        "(284.835900, 268.257800, 337.948300)",
        "(284.250900, 267.407700, 339.489100)",
        "(283.639700, 266.596700, 341.018000)",
        "(283.383900, 266.413200, 341.582700)",
        "(283.099000, 266.491200, 342.215300)",
        "(282.887300, 266.897000, 342.521700)",
        "(282.574000, 267.374400, 342.981100)",
        "(282.343500, 267.397600, 343.611600)",
        "(282.063600, 267.627400, 344.456600)",
        "(282.010600, 269.038900, 343.923600)",
        "(282.079800, 271.241900, 342.548700)",
        "(282.264000, 272.859300, 341.939800)",
        "(282.539600, 273.913800, 341.813500)",
        "(282.713300, 274.264600, 341.921000)",
        "(283.167100, 275.198500, 341.899100)",
        "(283.720800, 276.652800, 341.225200)",
        "(284.210300, 277.705300, 341.026900)",
        "(284.601600, 277.575600, 341.922200)",
        "(284.783900, 277.029400, 342.943900)",
        "(285.113700, 276.064800, 344.940500)",
        "(285.718600, 275.751600, 346.158900)",
        "(286.695000, 276.704600, 345.837600)",
        "(287.575400, 278.298800, 344.579200)",
        "(287.841400, 278.924700, 344.076900)",
        "(288.318400, 278.930300, 344.563600)",
        "(288.915100, 278.183700, 345.851000)",
        "(289.600700, 277.551300, 346.834500)",
        "(290.405300, 277.527600, 346.835100)",
        "(290.830400, 277.694200, 346.535700)",
        "(291.479800, 277.934700, 346.086700)",
        "(292.034800, 277.749700, 346.286100)",
        "(292.707700, 277.710700, 346.124600)",
        "(293.493200, 277.958200, 345.245000)",
        "(293.919000, 277.997300, 344.800800)",
        "(294.695600, 277.861900, 344.232800)",
        "(295.313500, 277.497800, 344.078200)",
        "(295.895800, 276.960500, 343.778400)",
        "(296.596700, 276.078600, 343.876900)",
        "(296.899700, 275.831600, 343.746900)",
        "(297.454500, 275.871900, 342.839700)",
        "(298.080700, 275.950700, 341.508400)",
        "(298.629300, 275.125500, 341.271500)",
        "(298.896600, 274.495000, 340.995700)",
        "(299.006700, 274.539200, 340.420700)",
        "(299.399800, 274.756000, 338.946600)",
        "(299.718700, 274.471500, 338.136600)",
        "(299.753300, 273.797900, 337.832700)",
        "(299.672100, 273.512000, 337.159300)",
        "(299.724100, 273.517400, 336.599600)",
        "(299.852900, 273.464800, 335.608800)",
        "(299.790600, 273.154400, 335.142800)",
        "(299.365800, 272.922800, 334.615900)",
        "(298.921700, 272.832700, 333.985900)",
        "(298.702900, 272.762100, 333.807200)",
        "(298.242200, 272.748800, 333.209400)",
        "(297.749300, 272.825300, 332.664500)",
        "(297.280200, 272.592200, 332.613000)",
        "(296.554100, 272.784900, 331.761500)",
        "(296.145400, 273.088700, 331.192100)",
        "(295.355600, 273.397100, 330.698100)",
        "(294.635400, 273.205600, 330.876500)",
        "(294.138100, 273.043500, 330.996100)",
        "(293.451400, 273.994600, 329.840500)",
        "(293.029800, 274.683900, 329.142100)",
        "(292.273300, 275.312000, 328.598400)",
        "(291.702300, 274.908800, 329.217400)",
        "(291.196000, 274.727000, 329.860100)",
        "(290.792800, 275.173700, 329.508400)",
        "(289.799000, 276.630700, 328.215600)",
        "(288.889200, 277.202100, 328.090000)",
        "(288.226000, 276.737100, 329.139800)",
        "(287.721700, 276.453500, 330.169100)",
        "(287.015100, 277.078200, 329.989900)",
        "(286.631800, 277.641000, 329.695500)",
        "(286.106300, 278.253800, 329.755400)",
        "(285.806600, 278.548200, 330.162400)",
        "(285.497700, 278.456300, 331.007400)",
        "(284.993700, 278.912300, 331.360400)",
        "(284.741900, 279.369600, 331.329300)",
        "(284.514500, 280.347800, 331.163500)",
        "(284.603000, 281.148600, 331.039600)",
        "(284.667400, 281.367200, 331.570800)",
        "(284.652000, 281.810600, 332.038700)",
        "(284.707400, 282.030000, 332.350400)",
        "(285.012800, 282.186300, 333.115400)",
        "(285.232200, 282.834600, 333.251900)",
        "(285.318500, 283.168100, 333.648800)",
        "(285.284700, 282.596100, 335.038100)",
        "(285.273400, 282.103600, 336.115600)",
        "(285.306400, 281.485200, 337.874300)",
        "(285.580400, 281.674200, 338.612000)",
        "(285.987000, 282.028000, 339.042600)",
        "(286.477600, 282.823500, 338.919300)",
        "(286.750100, 283.118200, 339.009400)",
        "(287.219200, 283.718500, 339.337800)",
        "(287.738200, 284.662800, 339.108500)",
        "(288.418200, 285.309000, 338.960300)",
        "(289.237700, 285.840900, 338.894200)",
        "(289.661200, 286.370900, 338.467700)",
        "(290.611600, 287.408100, 337.627000)",
        "(291.612100, 288.955900, 335.961200)",
        "(292.620700, 290.437200, 334.210600)",
        "(293.182200, 291.075900, 333.807900)",
        "(293.309700, 291.030900, 333.970000)",
        "(293.663200, 290.973200, 334.203200)",
        "(294.259600, 291.271600, 333.809300)",
        "(295.058400, 291.424000, 333.382900)",
        "(295.791900, 291.387800, 333.343600)",
        "(296.134400, 291.290600, 333.322000)",
        "(296.881000, 291.086200, 333.301100)",
        "(297.714600, 290.783100, 333.296400)",
        "(298.807500, 290.478600, 333.183700)",
        "(299.842300, 290.144200, 333.148200)",
        "(300.232500, 290.057200, 332.893900)",
        "(300.800300, 289.584400, 332.681100)",
        "(301.258100, 288.221600, 333.368600)",
        "(301.698100, 286.248200, 334.808300)",
        "(302.330100, 285.244100, 335.051800)",
        "(302.696200, 285.032300, 334.760000)",
        "(303.378000, 284.401000, 334.525600)",
        "(303.804200, 283.176000, 334.827700)",
        "(304.133900, 281.837500, 335.205800)",
        "(304.379200, 280.776800, 335.349600)",
        "(304.440500, 280.350800, 335.263600)",
        "(304.452600, 279.574700, 334.971800)",
        "(304.342600, 278.421300, 335.061500)",
        "(303.896500, 277.591600, 334.928500)",
        "(303.536000, 277.331400, 334.821600)",
        "(303.068700, 276.669300, 334.655700)",
        "(302.683900, 276.158100, 334.198100)",
        "(302.137500, 275.399100, 334.102500)",
        "(301.355200, 274.668500, 334.223400)",
        "(300.419900, 274.180100, 334.114600)",
        "(300.003600, 273.935400, 334.089600)",
        "(299.354600, 273.474600, 333.980300)",
        "(298.951500, 273.423400, 333.489500)",
        "(298.420000, 273.156500, 333.513200)",
        "(297.640800, 272.845800, 333.647200)",
        "(297.222100, 272.953100, 333.349900)",
        "(296.551300, 273.493800, 332.529200)",
        "(295.908400, 273.605300, 332.473800)",
        "(295.106400, 273.351500, 332.910000)",
        "(294.184400, 273.532300, 332.869700)",
        "(293.775300, 273.908800, 332.556300)",
        "(293.008300, 274.580600, 332.132800)",
        "(292.255500, 274.433300, 332.751100)",
        "(291.643500, 274.410600, 333.288800)",
        "(290.938700, 275.468800, 332.456700)",
        "(290.562600, 276.282100, 331.795300)",
        "(289.892500, 277.014400, 331.526400)",
        "(289.244200, 277.130200, 332.023200)",
        "(288.582100, 277.222600, 332.625500)",
        "(287.862400, 277.281100, 333.224600)",
        "(287.521200, 277.392000, 333.471600)",
        "(286.981000, 277.557600, 333.998200)",
        "(286.603700, 277.665700, 334.671300)",
        "(286.336900, 277.754700, 335.384500)",
        "(285.953000, 277.694200, 336.401800)",
        "(285.774500, 277.850900, 336.718300)",
        "(285.557500, 278.443500, 336.939500)",
        "(285.608600, 279.094300, 337.115500)",
        "(285.697700, 279.309100, 337.775400)",
        "(285.705600, 279.087600, 338.974200)",
        "(285.687100, 279.336200, 339.266100)",
        "(285.720500, 279.939600, 339.649500)",
        "(286.076800, 280.721400, 339.826100)",
        "(286.685100, 281.868100, 339.515400)",
        "(287.381800, 283.158300, 339.008500)",
        "(287.648900, 283.509600, 339.137900)",
        "(288.256500, 283.809800, 339.701400)",
        "(288.842200, 284.009700, 340.297900)",
        "(289.581100, 284.440400, 340.557900)",
        "(290.352300, 285.054400, 340.555700)",
        "(290.684600, 285.469000, 340.366500)",
        "(291.369500, 285.883900, 340.491700)",
        "(292.000600, 285.707000, 341.081300)",
        "(292.640400, 285.223700, 341.826600)",
        "(293.344700, 284.561600, 342.821500)",
        "(293.706500, 284.390800, 342.973300)",
        "(294.566700, 284.580400, 342.580200)",
        "(295.355700, 284.989200, 341.758500)",
        "(296.122600, 284.697300, 341.422300)",
        "(296.977400, 283.575000, 342.095400)",
        "(297.381100, 283.139600, 342.158500)",
        "(298.202400, 282.424300, 342.009500)",
        "(298.906300, 281.458100, 341.325100)",
        "(299.334800, 279.834400, 340.448300)",
        "(299.755000, 278.692900, 340.642000)",
        "(299.864400, 278.369900, 340.455500)",
        "(300.147500, 278.004200, 339.261800)",
        "(300.419800, 277.778000, 338.305900)",
        "(300.787100, 277.446500, 337.537800)",
        "(300.974100, 277.180600, 337.346300)",
        "(301.292400, 276.683700, 336.895000)",
        "(301.494000, 276.464400, 336.204700)",
        "(301.643500, 276.410200, 335.266100)",
        "(301.961100, 276.139800, 334.624100)",
        "(302.186700, 275.938900, 334.264000)",
        "(302.264500, 275.897900, 334.012000)",
        "(302.384800, 275.926700, 333.146100)",
        "(302.548200, 275.894900, 332.464100)",
        "(302.664300, 275.434000, 332.299700)",
        "(302.375200, 275.227600, 331.851200)",
        "(302.116700, 275.207500, 331.524500)",
        "(301.708600, 274.791400, 331.267100)",
        "(301.404000, 274.640300, 330.972400)",
        "(300.822500, 274.965600, 330.363300)",
        "(300.311100, 275.212500, 329.739000)",
        "(300.051900, 275.398600, 329.309900)",
        "(299.433300, 276.199500, 328.126300)",
        "(298.610000, 276.779000, 327.364000)",
        "(297.673800, 276.801100, 327.226700)",
        "(296.821100, 276.548600, 327.346000)",
        "(296.424700, 276.463900, 327.407200)",
        "(295.515000, 276.739700, 326.880600)",
        "(294.385900, 277.382500, 325.786500)",
        "(292.984200, 277.149800, 325.876200)",
        "(291.506200, 275.096600, 328.429900)",
        "(290.765500, 274.296400, 329.579200)",
        "(289.338200, 273.792700, 330.470300)",
        "(288.294200, 273.653600, 330.822400)",
        "(287.449300, 273.208000, 331.683600)",
        "(286.564800, 272.245100, 333.270100)",
        "(286.111600, 271.640300, 334.285100)",
        "(285.216500, 271.023300, 335.732300)",
        "(284.595200, 270.567700, 336.768900)",
        "(284.167500, 270.032600, 337.999100)",
        "(283.852000, 269.324800, 339.458400)",
        "(283.743400, 268.784400, 340.345200)",
        "(283.496100, 267.567300, 342.276400)",
        "(283.133400, 267.356100, 343.314700)",
        "(282.787000, 266.773000, 344.803900)",
        "(282.611000, 265.364500, 347.237800)",
        "(282.564800, 265.000900, 348.105600)",
        "(282.640500, 264.773600, 349.264400)",
        "(282.727400, 265.937600, 348.852100)",
        "(282.834700, 267.610300, 347.765700)",
        "(283.129800, 268.369400, 347.655800)",
        "(283.283800, 268.538800, 347.887700)",
        "(283.430900, 269.038400, 348.172000)",
        "(283.637800, 269.437200, 348.530200)",
        "(283.980000, 270.264500, 348.293800)",
        "(284.456000, 271.264600, 347.874600)",
        "(284.661500, 271.382400, 348.168000)",
        "(284.984300, 271.099600, 349.264900)",
        "(285.327000, 270.818100, 350.134500)",
        "(286.059400, 270.784400, 350.436900)",
        "(286.832600, 270.675800, 350.790700)",
        "(287.121200, 270.709900, 350.937100)",
        "(287.744500, 270.865500, 351.317800)",
        "(288.431300, 271.370400, 351.084900)",
        "(289.122200, 272.239600, 350.278600)",
        "(289.788800, 272.946900, 349.647900)",
        "(290.115900, 273.095700, 349.557700)",
        "(290.737900, 273.004100, 349.837200)",
        "(291.266700, 272.243200, 350.736200)",
        "(291.912000, 271.781600, 351.156200)",
        "(292.351100, 272.038600, 350.802900)",
        "(293.298200, 272.943900, 349.244700)",
        "(293.961200, 273.185600, 348.286800)",
        "(294.207600, 272.047100, 348.655700)",
        "(294.522800, 269.524100, 350.296700)",
        "(294.878500, 265.446500, 353.506500)",
        "(295.191500, 263.666400, 354.881300)",
        "(296.260300, 262.075400, 355.843600)",
        "(297.366000, 262.140900, 354.772900)",
        "(298.114500, 262.025100, 353.704700)",
        "(298.479000, 261.096900, 353.668200)",
        "(298.647800, 260.228300, 354.120400)",
        "(299.029500, 258.543700, 355.141800)",
        "(299.233300, 258.126700, 354.630200)",
        "(299.238800, 258.576400, 353.093100)",
        "(299.259100, 258.575300, 351.997800)",
        "(299.223300, 258.320300, 351.754200)",
        "(298.975300, 257.659900, 351.666300)",
        "(298.546100, 257.298800, 351.259600)",
        "(298.116000, 257.524000, 350.053600)",
        "(297.828600, 258.036800, 348.794300)",
        "(297.665800, 258.393300, 348.143700)",
        "(297.371100, 259.140900, 346.823700)",
        "(297.295600, 259.919900, 345.442500)",
        "(296.900100, 260.955800, 343.752800)",
        "(296.502200, 261.640500, 342.883000)",
        "(296.308500, 261.781600, 342.701200)",
        "(296.104200, 261.696700, 342.755600)",
        "(296.130400, 261.719300, 342.662200)",
        "(295.590700, 262.655400, 341.456300)",
        "(294.838700, 263.016700, 341.129900)",
        "(294.517900, 262.608900, 341.746200)",
        "(293.990400, 261.086500, 343.929800)",
        "(293.435000, 260.057000, 345.460800)",
        "(292.096200, 260.302700, 345.320600)",
        "(290.857400, 260.342100, 345.668500)",
        "(290.463800, 259.706100, 346.703600)",
        "(289.486600, 258.461700, 348.725500)",
        "(288.173900, 258.357500, 349.468600)",
        "(287.061300, 258.274000, 350.182800)",
        "(286.178000, 257.895400, 351.237000)",
        "(285.767200, 257.736800, 351.744000)",
        "(284.905500, 257.164000, 353.075400)",
[truncated: 526,835 more chars]
