# Supplementary material for: Playing the mirror game in virtual reality with an autonomous character
Source: Sci Rep. 2022 Dec 9;12:21329. doi: 10.1038/s41598-022-25197-z (PMC9734752; doi:10.1038/s41598-022-25197-z)
Supplement: Supplementary file 2 — Supplementary Information 1. [file 41598_2022_25197_MOESM2_ESM.zip › Data/Couple24/condition2_trial1_player1.json]

{
    "isFemale": false,
    "eyesLevel": 1.6667041778564454,
    "timestamps": [
        0.0,
        0.02001953125,
        0.040008544921875,
        0.060028076171875,
        0.08001708984375,
        0.100006103515625,
        0.120025634765625,
        0.1400146484375,
        0.160003662109375,
        0.180023193359375,
        0.20001220703125,
        0.220001220703125,
        0.240020751953125,
        0.260009765625,
        0.280029296875,
        0.300018310546875,
        0.32000732421875,
        0.34002685546875,
        0.360015869140625,
        0.3800048828125,
        0.4000244140625,
        0.420013427734375,
        0.44000244140625,
        0.46002197265625,
        0.480010986328125,
        0.5,
        0.52001953125,
        0.540008544921875,
        0.560028076171875,
        0.58001708984375,
        0.600006103515625,
        0.620025634765625,
        0.6400146484375,
        0.660003662109375,
        0.680023193359375,
        0.70001220703125,
        0.720001220703125,
        0.740020751953125,
        0.760009765625,
        0.780029296875,
        0.800018310546875,
        0.82000732421875,
        0.84002685546875,
        0.860015869140625,
        0.8800048828125,
        0.9000244140625,
        0.920013427734375,
        0.94000244140625,
        0.96002197265625,
        0.980010986328125,
        1.0,
        1.02001953125,
        1.040008544921875,
        1.060028076171875,
        1.08001708984375,
        1.100006103515625,
        1.120025634765625,
        1.1400146484375,
        1.160003662109375,
        1.180023193359375,
        1.20001220703125,
        1.220001220703125,
        1.240020751953125,
        1.260009765625,
        1.280029296875,
        1.300018310546875,
        1.32000732421875,
        1.34002685546875,
        1.360015869140625,
        1.3800048828125,
        1.4000244140625,
        1.420013427734375,
        1.44000244140625,
        1.46002197265625,
        1.480010986328125,
        1.5,
        1.52001953125,
        1.540008544921875,
        1.560028076171875,
        1.58001708984375,
        1.600006103515625,
        1.620025634765625,
        1.6400146484375,
        1.660003662109375,
        1.680023193359375,
        1.70001220703125,
        1.720001220703125,
        1.740020751953125,
        1.760009765625,
        1.780029296875,
        1.800018310546875,
        1.82000732421875,
        1.84002685546875,
        1.860015869140625,
        1.8800048828125,
        1.9000244140625,
        1.920013427734375,
        1.94000244140625,
        1.96002197265625,
        1.980010986328125,
        2.0,
        2.02001953125,
        2.040008544921875,
        2.060028076171875,
        2.08001708984375,
        2.100006103515625,
        2.120025634765625,
        2.1400146484375,
        2.160003662109375,
        2.180023193359375,
        2.20001220703125,
        2.220001220703125,
        2.240020751953125,
        2.260009765625,
        2.280029296875,
        2.300018310546875,
        2.32000732421875,
        2.34002685546875,
        2.360015869140625,
        2.3800048828125,
        2.4000244140625,
        2.420013427734375,
        2.44000244140625,
        2.46002197265625,
        2.480010986328125,
        2.5,
        2.52001953125,
        2.540008544921875,
        2.560028076171875,
        2.58001708984375,
        2.600006103515625,
        2.620025634765625,
        2.6400146484375,
        2.660003662109375,
        2.680023193359375,
        2.70001220703125,
        2.720001220703125,
        2.740020751953125,
        2.760009765625,
        2.780029296875,
        2.800018310546875,
        2.82000732421875,
        2.84002685546875,
        2.860015869140625,
        2.8800048828125,
        2.9000244140625,
        2.920013427734375,
        2.94000244140625,
        2.96002197265625,
        2.980010986328125,
        3.0,
        3.02001953125,
        3.040008544921875,
        3.060028076171875,
        3.08001708984375,
        3.100006103515625,
        3.120025634765625,
        3.1400146484375,
        3.160003662109375,
        3.180023193359375,
        3.20001220703125,
        3.220001220703125,
        3.240020751953125,
        3.260009765625,
        3.280029296875,
        3.300018310546875,
        3.32000732421875,
        3.34002685546875,
        3.360015869140625,
        3.3800048828125,
        3.4000244140625,
        3.420013427734375,
        3.44000244140625,
        3.46002197265625,
        3.480010986328125,
        3.5,
        3.52001953125,
        3.540008544921875,
        3.560028076171875,
        3.58001708984375,
        3.600006103515625,
        3.620025634765625,
        3.6400146484375,
        3.660003662109375,
        3.680023193359375,
        3.70001220703125,
        3.720001220703125,
        3.740020751953125,
        3.760009765625,
        3.780029296875,
        3.800018310546875,
        3.82000732421875,
        3.84002685546875,
        3.860015869140625,
        3.8800048828125,
        3.9000244140625,
        3.920013427734375,
        3.94000244140625,
        3.96002197265625,
        3.980010986328125,
        4.0,
        4.02001953125,
        4.040008544921875,
        4.060028076171875,
        4.08001708984375,
        4.100006103515625,
        4.120025634765625,
        4.1400146484375,
        4.160003662109375,
        4.180023193359375,
        4.20001220703125,
        4.220001220703125,
        4.240020751953125,
        4.260009765625,
        4.280029296875,
        4.300018310546875,
        4.32000732421875,
        4.34002685546875,
        4.360015869140625,
        4.3800048828125,
        4.4000244140625,
        4.420013427734375,
        4.44000244140625,
        4.46002197265625,
        4.480010986328125,
        4.5,
        4.52001953125,
        4.540008544921875,
        4.560028076171875,
        4.58001708984375,
        4.600006103515625,
        4.620025634765625,
        4.6400146484375,
        4.660003662109375,
        4.680023193359375,
        4.70001220703125,
        4.720001220703125,
        4.740020751953125,
        4.760009765625,
        4.780029296875,
        4.800018310546875,
        4.82000732421875,
        4.84002685546875,
        4.860015869140625,
        4.8800048828125,
        4.9000244140625,
        4.920013427734375,
        4.94000244140625,
        4.96002197265625,
        4.980010986328125,
        5.0,
        5.02001953125,
        5.040008544921875,
        5.060028076171875,
        5.08001708984375,
        5.100006103515625,
        5.120025634765625,
        5.1400146484375,
        5.160003662109375,
        5.180023193359375,
        5.20001220703125,
        5.220001220703125,
        5.240020751953125,
        5.260009765625,
        5.280029296875,
        5.300018310546875,
        5.32000732421875,
        5.34002685546875,
        5.360015869140625,
        5.3800048828125,
        5.4000244140625,
        5.420013427734375,
        5.44000244140625,
        5.46002197265625,
        5.480010986328125,
        5.5,
        5.52001953125,
        5.540008544921875,
        5.560028076171875,
        5.58001708984375,
        5.600006103515625,
        5.620025634765625,
        5.6400146484375,
        5.660003662109375,
        5.680023193359375,
        5.70001220703125,
        5.720001220703125,
        5.740020751953125,
        5.760009765625,
        5.780029296875,
        5.800018310546875,
        5.82000732421875,
        5.84002685546875,
        5.860015869140625,
        5.8800048828125,
        5.9000244140625,
        5.920013427734375,
        5.94000244140625,
        5.96002197265625,
        5.980010986328125,
        6.0,
        6.02001953125,
        6.040008544921875,
        6.060028076171875,
        6.08001708984375,
        6.100006103515625,
        6.120025634765625,
        6.1400146484375,
        6.160003662109375,
        6.180023193359375,
        6.20001220703125,
        6.220001220703125,
        6.240020751953125,
        6.260009765625,
        6.280029296875,
        6.300018310546875,
        6.32000732421875,
        6.34002685546875,
        6.360015869140625,
        6.3800048828125,
        6.4000244140625,
        6.420013427734375,
        6.44000244140625,
        6.46002197265625,
        6.480010986328125,
        6.5,
        6.52001953125,
        6.540008544921875,
        6.560028076171875,
        6.58001708984375,
        6.600006103515625,
        6.620025634765625,
        6.6400146484375,
        6.660003662109375,
        6.680023193359375,
        6.70001220703125,
        6.720001220703125,
        6.740020751953125,
        6.760009765625,
        6.780029296875,
        6.800018310546875,
        6.82000732421875,
        6.84002685546875,
        6.860015869140625,
        6.8800048828125,
        6.9000244140625,
        6.920013427734375,
        6.94000244140625,
        6.96002197265625,
        6.980010986328125,
        7.0,
        7.02001953125,
        7.040008544921875,
        7.060028076171875,
        7.08001708984375,
        7.100006103515625,
        7.120025634765625,
        7.1400146484375,
        7.160003662109375,
        7.180023193359375,
        7.20001220703125,
        7.220001220703125,
        7.240020751953125,
        7.260009765625,
        7.280029296875,
        7.300018310546875,
        7.32000732421875,
        7.34002685546875,
        7.360015869140625,
        7.3800048828125,
        7.4000244140625,
        7.420013427734375,
        7.44000244140625,
        7.46002197265625,
        7.480010986328125,
        7.5,
        7.52001953125,
        7.540008544921875,
        7.560028076171875,
        7.58001708984375,
        7.600006103515625,
        7.620025634765625,
        7.6400146484375,
        7.660003662109375,
        7.680023193359375,
        7.70001220703125,
        7.720001220703125,
        7.740020751953125,
        7.760009765625,
        7.780029296875,
        7.800018310546875,
        7.82000732421875,
        7.84002685546875,
        7.860015869140625,
        7.8800048828125,
        7.9000244140625,
        7.920013427734375,
        7.94000244140625,
        7.96002197265625,
        7.980010986328125,
        8.0,
        8.02001953125,
        8.040008544921875,
        8.060028076171875,
        8.08001708984375,
        8.100006103515625,
        8.120025634765625,
        8.1400146484375,
        8.160003662109375,
        8.180023193359375,
        8.20001220703125,
        8.220001220703125,
        8.240020751953125,
        8.260009765625,
        8.280029296875,
        8.300018310546875,
        8.32000732421875,
        8.34002685546875,
        8.360015869140625,
        8.3800048828125,
        8.4000244140625,
        8.420013427734375,
        8.44000244140625,
        8.46002197265625,
        8.480010986328125,
        8.5,
        8.52001953125,
        8.540008544921875,
        8.560028076171875,
        8.58001708984375,
        8.600006103515625,
        8.620025634765625,
        8.6400146484375,
        8.660003662109375,
        8.680023193359375,
        8.70001220703125,
        8.720001220703125,
        8.740020751953125,
        8.760009765625,
        8.780029296875,
        8.800018310546875,
        8.82000732421875,
        8.84002685546875,
        8.860015869140625,
        8.8800048828125,
        8.9000244140625,
        8.920013427734375,
        8.94000244140625,
        8.96002197265625,
        8.980010986328125,
        9.0,
        9.02001953125,
        9.040008544921875,
        9.060028076171875,
        9.08001708984375,
        9.100006103515625,
        9.120025634765625,
        9.1400146484375,
        9.160003662109375,
        9.180023193359375,
        9.20001220703125,
        9.220001220703125,
        9.240020751953125,
        9.260009765625,
        9.280029296875,
        9.300018310546875,
        9.32000732421875,
        9.34002685546875,
        9.360015869140625,
        9.3800048828125,
        9.4000244140625,
        9.420013427734375,
        9.44000244140625,
        9.46002197265625,
        9.480010986328125,
        9.5,
        9.52001953125,
        9.540008544921875,
        9.560028076171875,
        9.58001708984375,
        9.600006103515625,
        9.620025634765625,
        9.6400146484375,
        9.660003662109375,
        9.680023193359375,
        9.70001220703125,
        9.720001220703125,
        9.740020751953125,
        9.760009765625,
        9.780029296875,
        9.800018310546875,
        9.82000732421875,
        9.84002685546875,
        9.860015869140625,
        9.8800048828125,
        9.9000244140625,
        9.920013427734375,
        9.94000244140625,
        9.96002197265625,
        9.980010986328125,
        10.0,
        10.02001953125,
        10.040008544921875,
        10.060028076171875,
        10.08001708984375,
        10.100006103515625,
        10.120025634765625,
        10.1400146484375,
        10.160003662109375,
        10.180023193359375,
        10.20001220703125,
        10.220001220703125,
        10.240020751953125,
        10.260009765625,
        10.280029296875,
        10.300018310546875,
        10.32000732421875,
        10.34002685546875,
        10.360015869140625,
        10.3800048828125,
        10.4000244140625,
        10.420013427734375,
        10.44000244140625,
        10.46002197265625,
        10.480010986328125,
        10.5,
        10.52001953125,
        10.540008544921875,
        10.560028076171875,
        10.58001708984375,
        10.600006103515625,
        10.620025634765625,
        10.6400146484375,
        10.660003662109375,
        10.680023193359375,
        10.70001220703125,
        10.720001220703125,
        10.740020751953125,
        10.760009765625,
        10.780029296875,
        10.800018310546875,
        10.82000732421875,
        10.84002685546875,
        10.860015869140625,
        10.8800048828125,
        10.9000244140625,
        10.920013427734375,
        10.94000244140625,
        10.96002197265625,
        10.980010986328125,
        11.0,
        11.02001953125,
        11.040008544921875,
        11.060028076171875,
        11.08001708984375,
        11.100006103515625,
        11.120025634765625,
        11.1400146484375,
        11.160003662109375,
        11.180023193359375,
        11.20001220703125,
        11.220001220703125,
        11.240020751953125,
        11.260009765625,
        11.280029296875,
        11.300018310546875,
        11.32000732421875,
        11.34002685546875,
        11.360015869140625,
        11.3800048828125,
        11.4000244140625,
        11.420013427734375,
        11.44000244140625,
        11.46002197265625,
        11.480010986328125,
        11.5,
        11.52001953125,
        11.540008544921875,
        11.560028076171875,
        11.58001708984375,
        11.600006103515625,
        11.620025634765625,
        11.6400146484375,
        11.660003662109375,
        11.680023193359375,
        11.70001220703125,
        11.720001220703125,
        11.740020751953125,
        11.760009765625,
        11.780029296875,
        11.800018310546875,
        11.82000732421875,
        11.84002685546875,
        11.860015869140625,
        11.8800048828125,
        11.9000244140625,
        11.920013427734375,
        11.94000244140625,
        11.96002197265625,
        11.980010986328125,
        12.0,
        12.02001953125,
        12.040008544921875,
        12.060028076171875,
        12.08001708984375,
        12.100006103515625,
        12.120025634765625,
        12.1400146484375,
        12.160003662109375,
        12.180023193359375,
        12.20001220703125,
        12.220001220703125,
        12.240020751953125,
        12.260009765625,
        12.280029296875,
        12.300018310546875,
        12.32000732421875,
        12.34002685546875,
        12.360015869140625,
        12.3800048828125,
        12.4000244140625,
        12.420013427734375,
        12.44000244140625,
        12.46002197265625,
        12.480010986328125,
        12.5,
        12.52001953125,
        12.540008544921875,
        12.560028076171875,
        12.58001708984375,
        12.600006103515625,
        12.620025634765625,
        12.6400146484375,
        12.660003662109375,
        12.680023193359375,
        12.70001220703125,
        12.720001220703125,
        12.740020751953125,
        12.760009765625,
        12.780029296875,
        12.800018310546875,
        12.82000732421875,
        12.84002685546875,
        12.860015869140625,
        12.8800048828125,
        12.9000244140625,
        12.920013427734375,
        12.94000244140625,
        12.96002197265625,
        12.980010986328125,
        13.0,
        13.02001953125,
        13.040008544921875,
        13.060028076171875,
        13.08001708984375,
        13.100006103515625,
        13.120025634765625,
        13.1400146484375,
        13.160003662109375,
        13.180023193359375,
        13.20001220703125,
        13.220001220703125,
        13.240020751953125,
        13.260009765625,
        13.280029296875,
        13.300018310546875,
        13.32000732421875,
        13.34002685546875,
        13.360015869140625,
        13.3800048828125,
        13.4000244140625,
        13.420013427734375,
        13.44000244140625,
        13.46002197265625,
        13.480010986328125,
        13.5,
        13.52001953125,
        13.540008544921875,
        13.560028076171875,
        13.58001708984375,
        13.600006103515625,
        13.620025634765625,
        13.6400146484375,
        13.660003662109375,
        13.680023193359375,
        13.70001220703125,
        13.720001220703125,
        13.740020751953125,
        13.760009765625,
        13.780029296875,
        13.800018310546875,
        13.82000732421875,
        13.84002685546875,
        13.860015869140625,
        13.8800048828125,
        13.9000244140625,
        13.920013427734375,
        13.94000244140625,
        13.96002197265625,
        13.980010986328125,
        14.0,
        14.02001953125,
        14.040008544921875,
        14.060028076171875,
        14.08001708984375,
        14.100006103515625,
        14.120025634765625,
        14.1400146484375,
        14.160003662109375,
        14.180023193359375,
        14.20001220703125,
        14.220001220703125,
        14.240020751953125,
        14.260009765625,
        14.280029296875,
        14.300018310546875,
        14.32000732421875,
        14.34002685546875,
        14.360015869140625,
        14.3800048828125,
        14.4000244140625,
        14.420013427734375,
        14.44000244140625,
        14.46002197265625,
        14.480010986328125,
        14.5,
        14.52001953125,
        14.540008544921875,
        14.560028076171875,
        14.58001708984375,
        14.600006103515625,
        14.620025634765625,
        14.6400146484375,
        14.660003662109375,
        14.680023193359375,
        14.70001220703125,
        14.720001220703125,
        14.740020751953125,
        14.760009765625,
        14.780029296875,
        14.800018310546875,
        14.82000732421875,
        14.84002685546875,
        14.860015869140625,
        14.8800048828125,
        14.9000244140625,
        14.920013427734375,
        14.94000244140625,
        14.96002197265625,
        14.980010986328125,
        15.0,
        15.02001953125,
        15.040008544921875,
        15.060028076171875,
        15.08001708984375,
        15.100006103515625,
        15.120025634765625,
        15.1400146484375,
        15.160003662109375,
        15.180023193359375,
        15.20001220703125,
        15.220001220703125,
        15.240020751953125,
        15.260009765625,
        15.280029296875,
        15.300018310546875,
        15.32000732421875,
        15.34002685546875,
        15.360015869140625,
        15.3800048828125,
        15.4000244140625,
        15.420013427734375,
        15.44000244140625,
        15.46002197265625,
        15.480010986328125,
        15.5,
        15.52001953125,
        15.540008544921875,
        15.560028076171875,
        15.58001708984375,
        15.600006103515625,
        15.620025634765625,
        15.6400146484375,
        15.660003662109375,
        15.680023193359375,
        15.70001220703125,
        15.720001220703125,
        15.740020751953125,
        15.760009765625,
        15.780029296875,
        15.800018310546875,
        15.82000732421875,
        15.84002685546875,
        15.860015869140625,
        15.8800048828125,
        15.9000244140625,
        15.920013427734375,
        15.94000244140625,
        15.96002197265625,
        15.980010986328125,
        16.0,
        16.02001953125,
        16.040008544921876,
        16.060028076171876,
        16.08001708984375,
        16.100006103515626,
        16.120025634765626,
        16.1400146484375,
        16.160003662109376,
        16.180023193359376,
        16.20001220703125,
        16.220001220703126,
        16.240020751953126,
        16.260009765625,
        16.280029296875,
        16.300018310546876,
        16.32000732421875,
        16.34002685546875,
        16.360015869140626,
        16.3800048828125,
        16.4000244140625,
        16.420013427734376,
        16.44000244140625,
        16.46002197265625,
        16.480010986328126,
        16.5,
        16.52001953125,
        16.540008544921876,
        16.560028076171876,
        16.58001708984375,
        16.600006103515626,
        16.620025634765626,
        16.6400146484375,
        16.660003662109376,
        16.680023193359376,
        16.70001220703125,
        16.720001220703126,
        16.740020751953126,
        16.760009765625,
        16.780029296875,
        16.800018310546876,
        16.82000732421875,
        16.84002685546875,
        16.860015869140626,
        16.8800048828125,
        16.9000244140625,
        16.920013427734376,
        16.94000244140625,
        16.96002197265625,
        16.980010986328126,
        17.0,
        17.02001953125,
        17.040008544921876,
        17.060028076171876,
        17.08001708984375,
        17.100006103515626,
        17.120025634765626,
        17.1400146484375,
        17.160003662109376,
        17.180023193359376,
        17.20001220703125,
        17.220001220703126,
        17.240020751953126,
        17.260009765625,
        17.280029296875,
        17.300018310546876,
        17.32000732421875,
        17.34002685546875,
        17.360015869140626,
        17.3800048828125,
        17.4000244140625,
        17.420013427734376,
        17.44000244140625,
        17.46002197265625,
        17.480010986328126,
        17.5,
        17.52001953125,
        17.540008544921876,
        17.560028076171876,
        17.58001708984375,
        17.600006103515626,
        17.620025634765626,
        17.6400146484375,
        17.660003662109376,
        17.680023193359376,
        17.70001220703125,
        17.720001220703126,
        17.740020751953126,
        17.760009765625,
        17.780029296875,
        17.800018310546876,
        17.82000732421875,
        17.84002685546875,
        17.860015869140626,
        17.8800048828125,
        17.9000244140625,
        17.920013427734376,
        17.94000244140625,
        17.96002197265625,
        17.980010986328126,
        18.0,
        18.02001953125,
        18.040008544921876,
        18.060028076171876,
        18.08001708984375,
        18.100006103515626,
        18.120025634765626,
        18.1400146484375,
        18.160003662109376,
        18.180023193359376,
        18.20001220703125,
        18.220001220703126,
        18.240020751953126,
        18.260009765625,
        18.280029296875,
        18.300018310546876,
        18.32000732421875,
        18.34002685546875,
        18.360015869140626,
        18.3800048828125,
        18.4000244140625,
        18.420013427734376,
        18.44000244140625,
        18.46002197265625,
        18.480010986328126,
        18.5,
        18.52001953125,
        18.540008544921876,
        18.560028076171876,
        18.58001708984375,
        18.600006103515626,
        18.620025634765626,
        18.6400146484375,
        18.660003662109376,
        18.680023193359376,
        18.70001220703125,
        18.720001220703126,
        18.740020751953126,
        18.760009765625,
        18.780029296875,
        18.800018310546876,
        18.82000732421875,
        18.84002685546875,
        18.860015869140626,
        18.8800048828125,
        18.9000244140625,
        18.920013427734376,
        18.94000244140625,
        18.96002197265625,
        18.980010986328126,
        19.0,
        19.02001953125,
        19.040008544921876,
        19.060028076171876,
        19.08001708984375,
        19.100006103515626,
        19.120025634765626,
        19.1400146484375,
        19.160003662109376,
        19.180023193359376,
        19.20001220703125,
        19.220001220703126,
        19.240020751953126,
        19.260009765625,
        19.280029296875,
        19.300018310546876,
        19.32000732421875,
        19.34002685546875,
        19.360015869140626,
        19.3800048828125,
        19.4000244140625,
        19.420013427734376,
        19.44000244140625,
        19.46002197265625,
        19.480010986328126,
        19.5,
        19.52001953125,
        19.540008544921876,
        19.560028076171876,
        19.58001708984375,
        19.600006103515626,
        19.620025634765626,
        19.6400146484375,
        19.660003662109376,
        19.680023193359376,
        19.70001220703125,
        19.720001220703126,
        19.740020751953126,
        19.760009765625,
        19.780029296875,
        19.800018310546876,
        19.82000732421875,
        19.84002685546875,
        19.860015869140626,
        19.8800048828125,
        19.9000244140625,
        19.920013427734376,
        19.94000244140625,
        19.96002197265625,
        19.980010986328126,
        20.0,
        20.02001953125,
        20.040008544921876,
        20.060028076171876,
        20.08001708984375,
        20.100006103515626,
        20.120025634765626,
        20.1400146484375,
        20.160003662109376,
        20.180023193359376,
        20.20001220703125,
        20.220001220703126,
        20.240020751953126,
        20.260009765625,
        20.280029296875,
        20.300018310546876,
        20.32000732421875,
        20.34002685546875,
        20.360015869140626,
        20.3800048828125,
        20.4000244140625,
        20.420013427734376,
        20.44000244140625,
        20.46002197265625,
        20.480010986328126,
        20.5,
        20.52001953125,
        20.540008544921876,
        20.560028076171876,
        20.58001708984375,
        20.600006103515626,
        20.620025634765626,
        20.6400146484375,
        20.660003662109376,
        20.680023193359376,
        20.70001220703125,
        20.720001220703126,
        20.740020751953126,
        20.760009765625,
        20.780029296875,
        20.800018310546876,
        20.82000732421875,
        20.84002685546875,
        20.860015869140626,
        20.8800048828125,
        20.9000244140625,
        20.920013427734376,
        20.94000244140625,
        20.96002197265625,
        20.980010986328126,
        21.0,
        21.02001953125,
        21.040008544921876,
        21.060028076171876,
        21.08001708984375,
        21.100006103515626,
        21.120025634765626,
        21.1400146484375,
        21.160003662109376,
        21.180023193359376,
        21.20001220703125,
        21.220001220703126,
        21.240020751953126,
        21.260009765625,
        21.280029296875,
        21.300018310546876,
        21.32000732421875,
        21.34002685546875,
        21.360015869140626,
        21.3800048828125,
        21.4000244140625,
        21.420013427734376,
        21.44000244140625,
        21.46002197265625,
        21.480010986328126,
        21.5,
        21.52001953125,
        21.540008544921876,
        21.560028076171876,
        21.58001708984375,
        21.600006103515626,
        21.620025634765626,
        21.6400146484375,
        21.660003662109376,
        21.680023193359376,
        21.70001220703125,
        21.720001220703126,
        21.740020751953126,
        21.760009765625,
        21.780029296875,
        21.800018310546876,
        21.82000732421875,
        21.84002685546875,
        21.860015869140626,
        21.8800048828125,
        21.9000244140625,
        21.920013427734376,
        21.94000244140625,
        21.96002197265625,
        21.980010986328126,
        22.0,
        22.02001953125,
        22.040008544921876,
        22.060028076171876,
        22.08001708984375,
        22.100006103515626,
        22.120025634765626,
        22.1400146484375,
        22.160003662109376,
        22.180023193359376,
        22.20001220703125,
        22.220001220703126,
        22.240020751953126,
        22.260009765625,
        22.280029296875,
        22.300018310546876,
        22.32000732421875,
        22.34002685546875,
        22.360015869140626,
        22.3800048828125,
        22.4000244140625,
        22.420013427734376,
        22.44000244140625,
        22.46002197265625,
        22.480010986328126,
        22.5,
        22.52001953125,
        22.540008544921876,
        22.560028076171876,
        22.58001708984375,
        22.600006103515626,
        22.620025634765626,
        22.6400146484375,
        22.660003662109376,
        22.680023193359376,
        22.70001220703125,
        22.720001220703126,
        22.740020751953126,
        22.760009765625,
        22.780029296875,
        22.800018310546876,
        22.82000732421875,
        22.84002685546875,
        22.860015869140626,
        22.8800048828125,
        22.9000244140625,
        22.920013427734376,
        22.94000244140625,
        22.96002197265625,
        22.980010986328126,
        23.0,
        23.02001953125,
        23.040008544921876,
        23.060028076171876,
        23.08001708984375,
        23.100006103515626,
        23.120025634765626,
        23.1400146484375,
        23.160003662109376,
        23.180023193359376,
        23.20001220703125,
        23.220001220703126,
        23.240020751953126,
        23.260009765625,
        23.280029296875,
        23.300018310546876,
        23.32000732421875,
        23.34002685546875,
        23.360015869140626,
        23.3800048828125,
        23.4000244140625,
        23.420013427734376,
        23.44000244140625,
        23.46002197265625,
        23.480010986328126,
        23.5,
        23.52001953125,
        23.540008544921876,
        23.560028076171876,
        23.58001708984375,
        23.600006103515626,
        23.620025634765626,
        23.6400146484375,
        23.660003662109376,
        23.680023193359376,
        23.70001220703125,
        23.720001220703126,
        23.740020751953126,
        23.760009765625,
        23.780029296875,
        23.800018310546876,
        23.82000732421875,
        23.84002685546875,
        23.860015869140626,
        23.8800048828125,
        23.9000244140625,
        23.920013427734376,
        23.94000244140625,
        23.96002197265625,
        23.980010986328126,
        24.0,
        24.02001953125,
        24.040008544921876,
        24.060028076171876,
        24.08001708984375,
        24.100006103515626,
        24.120025634765626,
        24.1400146484375,
        24.160003662109376,
        24.180023193359376,
        24.20001220703125,
        24.220001220703126,
        24.240020751953126,
        24.260009765625,
        24.280029296875,
        24.300018310546876,
        24.32000732421875,
        24.34002685546875,
        24.360015869140626,
        24.3800048828125,
        24.4000244140625,
        24.420013427734376,
        24.44000244140625,
        24.46002197265625,
        24.480010986328126,
        24.5,
        24.52001953125,
        24.540008544921876,
        24.560028076171876,
        24.58001708984375,
        24.600006103515626,
        24.620025634765626,
        24.6400146484375,
        24.660003662109376,
        24.680023193359376,
        24.70001220703125,
        24.720001220703126,
        24.740020751953126,
        24.760009765625,
        24.780029296875,
        24.800018310546876,
        24.82000732421875,
        24.84002685546875,
        24.860015869140626,
        24.8800048828125,
        24.9000244140625,
        24.920013427734376,
        24.94000244140625,
        24.96002197265625,
        24.980010986328126,
        25.0,
        25.02001953125,
        25.040008544921876,
        25.060028076171876,
        25.08001708984375,
        25.100006103515626,
        25.120025634765626,
        25.1400146484375,
        25.160003662109376,
        25.180023193359376,
        25.20001220703125,
        25.220001220703126,
        25.240020751953126,
        25.260009765625,
        25.280029296875,
        25.300018310546876,
        25.32000732421875,
        25.34002685546875,
        25.360015869140626,
        25.3800048828125,
        25.4000244140625,
        25.420013427734376,
        25.44000244140625,
        25.46002197265625,
        25.480010986328126,
        25.5,
        25.52001953125,
        25.540008544921876,
        25.560028076171876,
        25.58001708984375,
        25.600006103515626,
        25.620025634765626,
        25.6400146484375,
        25.660003662109376,
        25.680023193359376,
        25.70001220703125,
        25.720001220703126,
        25.740020751953126,
        25.760009765625,
        25.780029296875,
        25.800018310546876,
        25.82000732421875,
        25.84002685546875,
        25.860015869140626,
        25.8800048828125,
        25.9000244140625,
        25.920013427734376,
        25.94000244140625,
        25.96002197265625,
        25.980010986328126,
        26.0,
        26.02001953125,
        26.040008544921876,
        26.060028076171876,
        26.08001708984375,
        26.100006103515626,
        26.120025634765626,
        26.1400146484375,
        26.160003662109376,
        26.180023193359376,
        26.20001220703125,
        26.220001220703126,
        26.240020751953126,
        26.260009765625,
        26.280029296875,
        26.300018310546876,
        26.32000732421875,
        26.34002685546875,
        26.360015869140626,
        26.3800048828125,
        26.4000244140625,
        26.420013427734376,
        26.44000244140625,
        26.46002197265625,
        26.480010986328126,
        26.5,
        26.52001953125,
        26.540008544921876,
        26.560028076171876,
        26.58001708984375,
        26.600006103515626,
        26.620025634765626,
        26.6400146484375,
        26.660003662109376,
        26.680023193359376,
        26.70001220703125,
        26.720001220703126,
        26.740020751953126,
        26.760009765625,
        26.780029296875,
        26.800018310546876,
        26.82000732421875,
        26.84002685546875,
        26.860015869140626,
        26.8800048828125,
        26.9000244140625,
        26.920013427734376,
        26.94000244140625,
        26.96002197265625,
        26.980010986328126,
        27.0,
        27.02001953125,
        27.040008544921876,
        27.060028076171876,
        27.08001708984375,
        27.100006103515626,
        27.120025634765626,
        27.1400146484375,
        27.160003662109376,
        27.180023193359376,
        27.20001220703125,
        27.220001220703126,
        27.240020751953126,
        27.260009765625,
        27.280029296875,
        27.300018310546876,
        27.32000732421875,
        27.34002685546875,
        27.360015869140626,
        27.3800048828125,
        27.4000244140625,
        27.420013427734376,
        27.44000244140625,
        27.46002197265625,
        27.480010986328126,
        27.5,
        27.52001953125,
        27.540008544921876,
        27.560028076171876,
        27.58001708984375,
        27.600006103515626,
        27.620025634765626,
        27.6400146484375,
        27.660003662109376,
        27.680023193359376,
        27.70001220703125,
        27.720001220703126,
        27.740020751953126,
        27.760009765625,
        27.780029296875,
        27.800018310546876,
        27.82000732421875,
        27.84002685546875,
        27.860015869140626,
        27.8800048828125,
        27.9000244140625,
        27.920013427734376,
        27.94000244140625,
        27.96002197265625,
        27.980010986328126,
        28.0,
        28.02001953125,
        28.040008544921876,
        28.060028076171876,
        28.08001708984375,
        28.100006103515626,
        28.120025634765626,
        28.1400146484375,
        28.160003662109376,
        28.180023193359376,
        28.20001220703125,
        28.220001220703126,
        28.240020751953126,
        28.260009765625,
        28.280029296875,
        28.300018310546876,
        28.32000732421875,
        28.34002685546875,
        28.360015869140626,
        28.3800048828125,
        28.4000244140625,
        28.420013427734376,
        28.44000244140625,
        28.46002197265625,
        28.480010986328126,
        28.5,
        28.52001953125,
        28.540008544921876,
        28.560028076171876,
        28.58001708984375,
        28.600006103515626,
        28.620025634765626,
        28.6400146484375,
        28.660003662109376,
        28.680023193359376,
        28.70001220703125,
        28.720001220703126,
        28.740020751953126,
        28.760009765625,
        28.780029296875,
        28.800018310546876,
        28.82000732421875,
        28.84002685546875,
        28.860015869140626,
        28.8800048828125,
        28.9000244140625,
        28.920013427734376,
        28.94000244140625,
        28.96002197265625,
        28.980010986328126,
        29.0,
        29.02001953125,
        29.040008544921876,
        29.060028076171876,
        29.08001708984375,
        29.100006103515626,
        29.120025634765626,
        29.1400146484375,
        29.160003662109376,
        29.180023193359376,
        29.20001220703125,
        29.220001220703126,
        29.240020751953126,
        29.260009765625,
        29.280029296875,
        29.300018310546876,
        29.32000732421875,
        29.34002685546875,
        29.360015869140626,
        29.3800048828125,
        29.4000244140625,
        29.420013427734376,
        29.44000244140625,
        29.46002197265625,
        29.480010986328126,
        29.5,
        29.52001953125,
        29.540008544921876,
        29.560028076171876,
        29.58001708984375,
        29.600006103515626,
        29.620025634765626,
        29.6400146484375,
        29.660003662109376,
        29.680023193359376,
        29.70001220703125,
        29.720001220703126,
        29.740020751953126,
        29.760009765625,
        29.780029296875,
        29.800018310546876,
        29.82000732421875,
        29.84002685546875,
        29.860015869140626,
        29.8800048828125,
        29.9000244140625,
        29.920013427734376,
        29.94000244140625,
        29.96002197265625,
        29.980010986328126,
        30.0,
        30.02001953125,
        30.040008544921876,
        30.060028076171876,
        30.08001708984375,
        30.100006103515626,
        30.120025634765626,
        30.1400146484375,
        30.160003662109376,
        30.180023193359376,
        30.20001220703125,
        30.220001220703126,
        30.240020751953126,
        30.260009765625,
        30.280029296875,
        30.300018310546876,
        30.32000732421875,
        30.34002685546875,
        30.360015869140626,
        30.3800048828125,
        30.4000244140625,
        30.420013427734376,
        30.44000244140625,
        30.46002197265625,
        30.480010986328126,
        30.5,
        30.52001953125,
        30.540008544921876,
        30.560028076171876,
        30.58001708984375,
        30.600006103515626,
        30.620025634765626,
        30.6400146484375,
        30.660003662109376,
        30.680023193359376,
        30.70001220703125,
        30.720001220703126,
        30.740020751953126,
        30.760009765625,
        30.780029296875,
        30.800018310546876,
        30.82000732421875,
        30.84002685546875,
        30.860015869140626,
        30.8800048828125,
        30.9000244140625,
        30.920013427734376,
        30.94000244140625,
        30.96002197265625,
        30.980010986328126,
        31.0,
        31.02001953125,
        31.040008544921876,
        31.060028076171876,
        31.08001708984375,
        31.100006103515626,
        31.120025634765626,
        31.1400146484375,
        31.160003662109376,
        31.180023193359376,
        31.20001220703125,
        31.220001220703126,
        31.240020751953126,
        31.260009765625,
        31.280029296875,
        31.300018310546876,
        31.32000732421875,
        31.34002685546875,
        31.360015869140626,
        31.3800048828125,
        31.4000244140625,
        31.420013427734376,
        31.44000244140625,
        31.46002197265625,
        31.480010986328126,
        31.5,
        31.52001953125,
        31.540008544921876,
        31.560028076171876,
        31.58001708984375,
        31.600006103515626,
        31.620025634765626,
        31.6400146484375,
        31.660003662109376,
        31.680023193359376,
        31.70001220703125,
        31.720001220703126,
        31.740020751953126,
        31.760009765625,
        31.780029296875,
        31.800018310546876,
        31.82000732421875,
        31.84002685546875,
        31.860015869140626,
        31.8800048828125,
        31.9000244140625,
        31.920013427734376,
        31.94000244140625,
        31.96002197265625,
        31.980010986328126,
        32.0,
        32.02001953125,
        32.040008544921878,
        32.060028076171878,
        32.08001708984375,
        32.100006103515628,
        32.120025634765628,
        32.1400146484375,
        32.160003662109378,
        32.180023193359378,
        32.20001220703125,
        32.220001220703128,
        32.240020751953128,
        32.260009765625,
        32.280029296875,
        32.300018310546878,
        32.32000732421875,
        32.34002685546875,
        32.360015869140628,
        32.3800048828125,
        32.4000244140625,
        32.420013427734378,
        32.44000244140625,
        32.46002197265625,
        32.480010986328128,
        32.5,
        32.52001953125,
        32.540008544921878,
        32.560028076171878,
        32.58001708984375,
        32.600006103515628,
        32.620025634765628,
        32.6400146484375,
        32.660003662109378,
        32.680023193359378,
        32.70001220703125,
        32.720001220703128,
        32.740020751953128,
        32.760009765625,
        32.780029296875,
        32.800018310546878,
        32.82000732421875,
        32.84002685546875,
        32.860015869140628,
        32.8800048828125,
        32.9000244140625,
        32.920013427734378,
        32.94000244140625,
        32.96002197265625,
        32.980010986328128,
        33.0,
        33.02001953125,
        33.040008544921878,
        33.060028076171878,
        33.08001708984375,
        33.100006103515628,
        33.120025634765628,
        33.1400146484375,
        33.160003662109378,
        33.180023193359378,
        33.20001220703125,
        33.220001220703128,
        33.240020751953128,
        33.260009765625,
        33.280029296875,
        33.300018310546878,
        33.32000732421875,
        33.34002685546875,
        33.360015869140628,
        33.3800048828125,
        33.4000244140625,
        33.420013427734378,
        33.44000244140625,
        33.46002197265625,
        33.480010986328128,
        33.5,
        33.52001953125,
        33.540008544921878,
        33.560028076171878,
        33.58001708984375,
        33.600006103515628,
        33.620025634765628,
        33.6400146484375,
        33.660003662109378,
        33.680023193359378,
        33.70001220703125,
        33.720001220703128,
        33.740020751953128,
        33.760009765625,
        33.780029296875,
        33.800018310546878,
        33.82000732421875,
        33.84002685546875,
        33.860015869140628,
        33.8800048828125,
        33.9000244140625,
        33.920013427734378,
        33.94000244140625,
        33.96002197265625,
        33.980010986328128,
        34.0,
        34.02001953125,
        34.040008544921878,
        34.060028076171878,
        34.08001708984375,
        34.100006103515628,
        34.120025634765628,
        34.1400146484375,
        34.160003662109378,
        34.180023193359378,
        34.20001220703125,
        34.220001220703128,
        34.240020751953128,
        34.260009765625,
        34.280029296875,
        34.300018310546878,
        34.32000732421875,
        34.34002685546875,
        34.360015869140628,
        34.3800048828125,
        34.4000244140625,
        34.420013427734378,
        34.44000244140625,
        34.46002197265625,
        34.480010986328128,
        34.5,
        34.52001953125,
        34.540008544921878,
        34.560028076171878,
        34.58001708984375,
        34.600006103515628,
        34.620025634765628,
        34.6400146484375,
        34.660003662109378,
        34.680023193359378,
        34.70001220703125,
        34.720001220703128,
        34.740020751953128,
        34.760009765625,
        34.780029296875,
        34.800018310546878,
        34.82000732421875,
        34.84002685546875,
        34.860015869140628,
        34.8800048828125,
        34.9000244140625,
        34.920013427734378,
        34.94000244140625,
        34.96002197265625,
        34.980010986328128,
        35.0,
        35.02001953125,
        35.040008544921878,
        35.060028076171878,
        35.08001708984375,
        35.100006103515628,
        35.120025634765628,
        35.1400146484375,
        35.160003662109378,
        35.180023193359378,
        35.20001220703125,
        35.220001220703128,
        35.240020751953128,
        35.260009765625,
        35.280029296875,
        35.300018310546878,
        35.32000732421875,
        35.34002685546875,
        35.360015869140628,
        35.3800048828125,
        35.4000244140625,
        35.420013427734378,
        35.44000244140625,
        35.46002197265625,
        35.480010986328128,
        35.5,
        35.52001953125,
        35.540008544921878,
        35.560028076171878,
        35.58001708984375,
        35.600006103515628,
        35.620025634765628,
        35.6400146484375,
        35.660003662109378,
        35.680023193359378,
        35.70001220703125,
        35.720001220703128,
        35.740020751953128,
        35.760009765625,
        35.780029296875,
        35.800018310546878,
        35.82000732421875,
        35.84002685546875,
        35.860015869140628,
        35.8800048828125,
        35.9000244140625,
        35.920013427734378,
        35.94000244140625,
        35.96002197265625,
        35.980010986328128,
        36.0,
        36.02001953125,
        36.040008544921878,
        36.060028076171878,
        36.08001708984375,
        36.100006103515628,
        36.120025634765628,
        36.1400146484375,
        36.160003662109378,
        36.180023193359378,
        36.20001220703125,
        36.220001220703128,
        36.240020751953128,
        36.260009765625,
        36.280029296875,
        36.300018310546878,
        36.32000732421875,
        36.34002685546875,
        36.360015869140628,
        36.3800048828125,
        36.4000244140625,
        36.420013427734378,
        36.44000244140625,
        36.46002197265625,
        36.480010986328128,
        36.5,
        36.52001953125,
        36.540008544921878,
        36.560028076171878,
        36.58001708984375,
        36.600006103515628,
        36.620025634765628,
        36.6400146484375,
        36.660003662109378,
        36.680023193359378,
        36.70001220703125,
        36.720001220703128,
        36.740020751953128,
        36.760009765625,
        36.780029296875,
        36.800018310546878,
        36.82000732421875,
        36.84002685546875,
        36.860015869140628,
        36.8800048828125,
        36.9000244140625,
        36.920013427734378,
        36.94000244140625,
        36.96002197265625,
        36.980010986328128,
        37.0,
        37.02001953125,
        37.040008544921878,
        37.060028076171878,
        37.08001708984375,
        37.100006103515628,
        37.120025634765628,
        37.1400146484375,
        37.160003662109378,
        37.180023193359378,
        37.20001220703125,
        37.220001220703128,
        37.240020751953128,
        37.260009765625,
        37.280029296875,
        37.300018310546878,
        37.32000732421875,
        37.34002685546875,
        37.360015869140628,
        37.3800048828125,
        37.4000244140625,
        37.420013427734378,
        37.44000244140625,
        37.46002197265625,
        37.480010986328128,
        37.5,
        37.52001953125,
        37.540008544921878,
        37.560028076171878,
        37.58001708984375,
        37.600006103515628,
        37.620025634765628,
        37.6400146484375,
        37.660003662109378,
        37.680023193359378,
        37.70001220703125,
        37.720001220703128,
        37.740020751953128,
        37.760009765625,
        37.780029296875,
        37.800018310546878,
        37.82000732421875,
        37.84002685546875,
        37.860015869140628,
        37.8800048828125,
        37.9000244140625,
        37.920013427734378,
        37.94000244140625,
        37.96002197265625,
        37.980010986328128,
        38.0,
        38.02001953125,
        38.040008544921878,
        38.060028076171878,
        38.08001708984375,
        38.100006103515628,
        38.120025634765628,
        38.1400146484375,
        38.160003662109378,
        38.180023193359378,
        38.20001220703125,
        38.220001220703128,
        38.240020751953128,
        38.260009765625,
        38.280029296875,
        38.300018310546878,
        38.32000732421875,
        38.34002685546875,
        38.360015869140628,
        38.3800048828125,
        38.4000244140625,
        38.420013427734378,
        38.44000244140625,
        38.46002197265625,
        38.480010986328128,
        38.5,
        38.52001953125,
        38.540008544921878,
        38.560028076171878,
        38.58001708984375,
        38.600006103515628,
        38.620025634765628,
        38.6400146484375,
        38.660003662109378,
        38.680023193359378,
        38.70001220703125,
        38.720001220703128,
        38.740020751953128,
        38.760009765625,
        38.780029296875,
        38.800018310546878,
        38.82000732421875,
        38.84002685546875,
        38.860015869140628,
        38.8800048828125,
        38.9000244140625,
        38.920013427734378,
        38.94000244140625,
        38.96002197265625,
        38.980010986328128,
        39.0,
        39.02001953125,
        39.040008544921878,
        39.060028076171878,
        39.08001708984375,
        39.100006103515628,
        39.120025634765628,
        39.1400146484375,
        39.160003662109378,
        39.180023193359378,
        39.20001220703125,
        39.220001220703128,
        39.240020751953128,
        39.260009765625,
        39.280029296875,
        39.300018310546878,
        39.32000732421875,
        39.34002685546875,
        39.360015869140628,
        39.3800048828125,
        39.4000244140625,
        39.420013427734378,
        39.44000244140625,
        39.46002197265625,
        39.480010986328128,
        39.5,
        39.52001953125,
        39.540008544921878,
        39.560028076171878,
        39.58001708984375,
        39.600006103515628,
        39.620025634765628,
        39.6400146484375,
        39.660003662109378,
        39.680023193359378,
        39.70001220703125,
        39.720001220703128,
        39.740020751953128,
        39.760009765625,
        39.780029296875,
        39.800018310546878,
        39.82000732421875,
        39.84002685546875,
        39.860015869140628,
        39.8800048828125,
        39.9000244140625,
        39.920013427734378,
        39.94000244140625,
        39.96002197265625,
        39.980010986328128,
        40.0,
        40.02001953125,
        40.040008544921878,
        40.060028076171878,
        40.08001708984375,
        40.100006103515628,
        40.120025634765628,
        40.1400146484375,
        40.160003662109378,
        40.180023193359378,
        40.20001220703125,
        40.220001220703128,
        40.240020751953128,
        40.260009765625,
        40.279998779296878,
        40.300018310546878,
        40.32000732421875,
        40.34002685546875,
        40.360015869140628,
        40.3800048828125,
        40.4000244140625,
        40.420013427734378,
        40.44000244140625,
        40.46002197265625,
        40.480010986328128,
        40.5,
        40.52001953125,
        40.540008544921878,
        40.560028076171878,
        40.58001708984375,
        40.600006103515628,
        40.620025634765628,
        40.6400146484375,
        40.660003662109378,
        40.680023193359378,
        40.70001220703125,
        40.720001220703128,
        40.740020751953128,
        40.760009765625,
        40.779998779296878,
        40.800018310546878,
        40.82000732421875,
        40.84002685546875,
        40.860015869140628,
        40.8800048828125,
        40.9000244140625,
        40.920013427734378,
        40.94000244140625,
        40.96002197265625,
        40.980010986328128,
        41.0,
        41.02001953125,
        41.040008544921878,
        41.060028076171878,
        41.08001708984375,
        41.100006103515628,
        41.120025634765628,
        41.1400146484375,
        41.160003662109378,
        41.180023193359378,
        41.20001220703125,
        41.220001220703128,
        41.240020751953128,
        41.260009765625,
        41.279998779296878,
        41.300018310546878,
        41.32000732421875,
        41.34002685546875,
        41.360015869140628,
        41.3800048828125,
        41.4000244140625,
        41.420013427734378,
        41.44000244140625,
        41.46002197265625,
        41.480010986328128,
        41.5,
        41.52001953125,
        41.540008544921878,
        41.560028076171878,
        41.58001708984375,
        41.600006103515628,
        41.620025634765628,
        41.6400146484375,
        41.660003662109378,
        41.680023193359378,
        41.70001220703125,
        41.720001220703128,
        41.740020751953128,
        41.760009765625,
        41.779998779296878,
        41.800018310546878,
        41.82000732421875,
        41.84002685546875,
        41.860015869140628,
        41.8800048828125,
        41.9000244140625,
        41.920013427734378,
        41.94000244140625,
        41.96002197265625,
        41.980010986328128,
        42.0,
        42.02001953125,
        42.040008544921878,
        42.060028076171878,
        42.08001708984375,
        42.100006103515628,
        42.120025634765628,
        42.1400146484375,
        42.160003662109378,
        42.180023193359378,
        42.20001220703125,
        42.220001220703128,
        42.240020751953128,
        42.260009765625,
        42.279998779296878,
        42.300018310546878,
        42.32000732421875,
        42.34002685546875,
        42.360015869140628,
        42.3800048828125,
        42.4000244140625,
        42.420013427734378,
        42.44000244140625,
        42.46002197265625,
        42.480010986328128,
        42.5,
        42.52001953125,
        42.540008544921878,
        42.560028076171878,
        42.58001708984375,
        42.600006103515628,
        42.620025634765628,
        42.6400146484375,
        42.660003662109378,
        42.680023193359378,
        42.70001220703125,
        42.720001220703128,
        42.740020751953128,
        42.760009765625,
        42.779998779296878,
        42.800018310546878,
        42.82000732421875,
        42.84002685546875,
        42.860015869140628,
        42.8800048828125,
        42.9000244140625,
        42.920013427734378,
        42.94000244140625,
        42.96002197265625,
        42.980010986328128,
        43.0,
        43.02001953125,
        43.040008544921878,
        43.060028076171878,
        43.08001708984375,
        43.100006103515628,
        43.120025634765628,
        43.1400146484375,
        43.160003662109378,
        43.180023193359378,
        43.20001220703125,
        43.220001220703128,
        43.240020751953128,
        43.260009765625,
        43.279998779296878,
        43.300018310546878,
        43.32000732421875,
        43.34002685546875,
        43.360015869140628,
        43.3800048828125,
        43.4000244140625,
        43.420013427734378,
        43.44000244140625,
        43.46002197265625,
        43.480010986328128,
        43.5,
        43.52001953125,
        43.540008544921878,
        43.560028076171878,
        43.58001708984375,
        43.600006103515628,
        43.620025634765628,
        43.6400146484375,
        43.660003662109378,
        43.680023193359378,
        43.70001220703125,
        43.720001220703128,
        43.740020751953128,
        43.760009765625,
        43.779998779296878,
        43.800018310546878,
        43.82000732421875,
        43.84002685546875,
        43.860015869140628,
        43.8800048828125,
        43.9000244140625,
        43.920013427734378,
        43.94000244140625,
        43.96002197265625,
        43.980010986328128,
        44.0,
        44.02001953125,
        44.040008544921878,
        44.060028076171878,
        44.08001708984375,
        44.100006103515628,
        44.120025634765628,
        44.1400146484375,
        44.160003662109378,
        44.180023193359378,
        44.20001220703125,
        44.220001220703128,
        44.240020751953128,
        44.260009765625,
        44.279998779296878,
        44.300018310546878,
        44.32000732421875,
        44.34002685546875,
        44.360015869140628,
        44.3800048828125,
        44.4000244140625,
        44.420013427734378,
        44.44000244140625,
        44.46002197265625,
        44.480010986328128,
        44.5,
        44.52001953125,
        44.540008544921878,
        44.560028076171878,
        44.58001708984375,
        44.600006103515628,
        44.620025634765628,
        44.6400146484375,
        44.660003662109378,
        44.680023193359378,
        44.70001220703125,
        44.720001220703128,
        44.740020751953128,
        44.760009765625,
        44.779998779296878,
        44.800018310546878,
        44.82000732421875,
        44.84002685546875,
        44.860015869140628,
        44.8800048828125,
        44.9000244140625,
        44.920013427734378,
        44.94000244140625,
        44.96002197265625,
        44.980010986328128,
        45.0,
        45.02001953125,
        45.040008544921878,
        45.060028076171878,
        45.08001708984375,
        45.100006103515628,
        45.120025634765628,
        45.1400146484375,
        45.160003662109378,
        45.180023193359378,
        45.20001220703125,
        45.220001220703128,
        45.240020751953128,
        45.260009765625,
        45.279998779296878,
        45.300018310546878,
        45.32000732421875,
        45.34002685546875,
        45.360015869140628,
        45.3800048828125,
        45.4000244140625,
        45.420013427734378,
        45.44000244140625,
        45.46002197265625,
        45.480010986328128,
        45.5,
        45.52001953125,
        45.540008544921878,
        45.560028076171878,
        45.58001708984375,
        45.600006103515628,
        45.620025634765628,
        45.6400146484375,
        45.660003662109378,
        45.680023193359378,
        45.70001220703125,
        45.720001220703128,
        45.740020751953128,
        45.760009765625,
        45.779998779296878,
        45.800018310546878,
        45.82000732421875,
        45.84002685546875,
        45.860015869140628,
        45.8800048828125,
        45.9000244140625,
        45.920013427734378,
        45.94000244140625,
        45.96002197265625,
        45.980010986328128,
        46.0,
        46.02001953125,
        46.040008544921878,
        46.060028076171878,
        46.08001708984375,
        46.100006103515628,
        46.120025634765628,
        46.1400146484375,
        46.160003662109378,
        46.180023193359378,
        46.20001220703125,
        46.220001220703128,
        46.240020751953128,
        46.260009765625,
        46.279998779296878,
        46.300018310546878,
        46.32000732421875,
        46.34002685546875,
        46.360015869140628,
        46.3800048828125,
        46.4000244140625,
        46.420013427734378,
        46.44000244140625,
        46.46002197265625,
        46.480010986328128,
        46.5,
        46.52001953125,
        46.540008544921878,
        46.560028076171878,
        46.58001708984375,
        46.600006103515628,
        46.620025634765628,
        46.6400146484375,
        46.660003662109378,
        46.680023193359378,
        46.70001220703125,
        46.720001220703128,
        46.740020751953128,
        46.760009765625,
        46.779998779296878,
        46.800018310546878,
        46.82000732421875,
        46.84002685546875,
        46.860015869140628,
        46.8800048828125,
        46.9000244140625,
        46.920013427734378,
        46.94000244140625,
        46.96002197265625,
        46.980010986328128,
        47.0,
        47.02001953125,
        47.040008544921878,
        47.060028076171878,
        47.08001708984375,
        47.100006103515628,
        47.120025634765628,
        47.1400146484375,
        47.160003662109378,
        47.180023193359378,
        47.20001220703125,
        47.220001220703128,
        47.240020751953128,
        47.260009765625,
        47.279998779296878,
        47.300018310546878,
        47.32000732421875,
        47.34002685546875,
        47.360015869140628,
        47.3800048828125,
        47.4000244140625,
        47.420013427734378,
        47.44000244140625,
        47.46002197265625,
        47.480010986328128,
        47.5,
        47.52001953125,
        47.540008544921878,
        47.560028076171878,
        47.58001708984375,
        47.600006103515628,
        47.620025634765628,
        47.6400146484375,
        47.660003662109378,
        47.680023193359378,
        47.70001220703125,
        47.720001220703128,
        47.740020751953128,
        47.760009765625,
        47.779998779296878,
        47.800018310546878,
        47.82000732421875,
        47.84002685546875,
        47.860015869140628,
        47.8800048828125,
        47.9000244140625,
        47.920013427734378,
        47.94000244140625,
        47.96002197265625,
        47.980010986328128,
        48.0,
        48.02001953125,
        48.040008544921878,
        48.060028076171878,
        48.08001708984375,
        48.100006103515628,
        48.120025634765628,
        48.1400146484375,
        48.160003662109378,
        48.180023193359378,
        48.20001220703125,
        48.220001220703128,
        48.240020751953128,
        48.260009765625,
        48.279998779296878,
        48.300018310546878,
        48.32000732421875,
        48.34002685546875,
        48.360015869140628,
        48.3800048828125,
        48.4000244140625,
        48.420013427734378,
        48.44000244140625,
        48.46002197265625,
        48.480010986328128,
        48.5,
        48.52001953125,
        48.540008544921878,
        48.560028076171878,
        48.58001708984375,
        48.600006103515628,
        48.620025634765628,
        48.6400146484375,
        48.660003662109378,
        48.680023193359378,
        48.70001220703125,
        48.720001220703128,
        48.740020751953128,
        48.760009765625,
        48.779998779296878,
        48.800018310546878,
        48.82000732421875,
        48.84002685546875,
        48.860015869140628,
        48.8800048828125,
        48.9000244140625,
        48.920013427734378,
        48.94000244140625,
        48.96002197265625,
        48.980010986328128,
        49.0,
        49.02001953125,
        49.040008544921878,
        49.060028076171878,
        49.08001708984375,
        49.100006103515628,
        49.120025634765628,
        49.1400146484375,
        49.160003662109378,
        49.180023193359378,
        49.20001220703125,
        49.220001220703128,
        49.240020751953128,
        49.260009765625,
        49.279998779296878,
        49.300018310546878,
        49.32000732421875,
        49.34002685546875,
        49.360015869140628,
        49.3800048828125,
        49.4000244140625,
        49.420013427734378,
        49.44000244140625,
        49.46002197265625,
        49.480010986328128,
        49.5,
        49.52001953125,
        49.540008544921878,
        49.560028076171878,
        49.58001708984375,
        49.600006103515628,
        49.620025634765628,
        49.6400146484375,
        49.660003662109378,
        49.680023193359378,
        49.70001220703125,
        49.720001220703128,
        49.740020751953128,
        49.760009765625,
        49.779998779296878,
        49.800018310546878,
        49.82000732421875,
        49.84002685546875,
        49.860015869140628,
        49.8800048828125,
        49.9000244140625,
        49.920013427734378,
        49.94000244140625,
        49.96002197265625,
        49.980010986328128,
        50.0,
        50.02001953125,
        50.040008544921878,
        50.060028076171878,
        50.08001708984375,
        50.100006103515628,
        50.120025634765628,
        50.1400146484375,
        50.160003662109378,
        50.180023193359378,
        50.20001220703125,
        50.220001220703128,
        50.240020751953128,
        50.260009765625,
        50.279998779296878,
        50.300018310546878,
        50.32000732421875,
        50.34002685546875,
        50.360015869140628,
        50.3800048828125,
        50.4000244140625,
        50.420013427734378,
        50.44000244140625,
        50.46002197265625,
        50.480010986328128,
        50.5,
        50.52001953125,
        50.540008544921878,
        50.560028076171878,
        50.58001708984375,
        50.600006103515628,
        50.620025634765628,
        50.6400146484375,
        50.660003662109378,
        50.680023193359378,
        50.70001220703125,
        50.720001220703128,
        50.740020751953128,
        50.760009765625,
        50.779998779296878,
        50.800018310546878,
        50.82000732421875,
        50.84002685546875,
        50.860015869140628,
        50.8800048828125,
        50.9000244140625,
        50.920013427734378,
        50.94000244140625,
        50.96002197265625,
        50.980010986328128,
        51.0,
        51.02001953125,
        51.040008544921878,
        51.060028076171878,
        51.08001708984375,
        51.100006103515628,
        51.120025634765628,
        51.1400146484375,
        51.160003662109378,
        51.180023193359378,
        51.20001220703125,
        51.220001220703128,
        51.240020751953128,
        51.260009765625,
        51.279998779296878,
        51.300018310546878,
        51.32000732421875,
        51.34002685546875,
        51.360015869140628,
        51.3800048828125,
        51.4000244140625,
        51.420013427734378,
        51.44000244140625,
        51.46002197265625,
        51.480010986328128,
        51.5,
        51.52001953125,
        51.540008544921878,
        51.560028076171878,
        51.58001708984375,
        51.600006103515628,
        51.620025634765628,
        51.6400146484375,
        51.660003662109378,
        51.680023193359378,
        51.70001220703125,
        51.720001220703128,
        51.740020751953128,
        51.760009765625,
        51.779998779296878,
        51.800018310546878,
        51.82000732421875,
        51.84002685546875,
        51.860015869140628,
        51.8800048828125,
        51.9000244140625,
        51.920013427734378,
        51.94000244140625,
        51.96002197265625,
        51.980010986328128,
        52.0,
        52.02001953125,
        52.040008544921878,
        52.060028076171878,
        52.08001708984375,
        52.100006103515628,
        52.120025634765628,
        52.1400146484375,
        52.160003662109378,
        52.180023193359378,
        52.20001220703125,
        52.220001220703128,
        52.240020751953128,
        52.260009765625,
        52.279998779296878,
        52.300018310546878,
        52.32000732421875,
        52.34002685546875,
        52.360015869140628,
        52.3800048828125,
        52.4000244140625,
        52.420013427734378,
        52.44000244140625,
        52.46002197265625,
        52.480010986328128,
        52.5,
        52.52001953125,
        52.540008544921878,
        52.560028076171878,
        52.58001708984375,
        52.600006103515628,
        52.620025634765628,
        52.6400146484375,
        52.660003662109378,
        52.680023193359378,
        52.70001220703125,
        52.720001220703128,
        52.740020751953128,
        52.760009765625,
        52.779998779296878,
        52.800018310546878,
        52.82000732421875,
        52.84002685546875,
        52.860015869140628,
        52.8800048828125,
        52.9000244140625,
        52.920013427734378,
        52.94000244140625,
        52.96002197265625,
        52.980010986328128,
        53.0,
        53.02001953125,
        53.040008544921878,
        53.060028076171878,
        53.08001708984375,
        53.100006103515628,
        53.120025634765628,
        53.1400146484375,
        53.160003662109378,
        53.180023193359378,
        53.20001220703125,
        53.220001220703128,
        53.240020751953128,
        53.260009765625,
        53.279998779296878,
        53.300018310546878,
        53.32000732421875,
        53.34002685546875,
        53.360015869140628,
        53.3800048828125,
        53.4000244140625,
        53.420013427734378,
        53.44000244140625,
        53.46002197265625,
        53.480010986328128,
        53.5,
        53.52001953125,
        53.540008544921878,
        53.560028076171878,
        53.58001708984375,
        53.600006103515628,
        53.620025634765628,
        53.6400146484375,
        53.660003662109378,
        53.680023193359378,
        53.70001220703125,
        53.720001220703128,
        53.740020751953128,
        53.760009765625,
        53.779998779296878,
        53.800018310546878,
        53.82000732421875,
        53.84002685546875,
        53.860015869140628,
        53.8800048828125,
        53.9000244140625,
        53.920013427734378,
        53.94000244140625,
        53.96002197265625,
        53.980010986328128,
        54.0,
        54.02001953125,
        54.040008544921878,
        54.060028076171878,
        54.08001708984375,
        54.100006103515628,
        54.120025634765628,
        54.1400146484375,
        54.160003662109378,
        54.180023193359378,
        54.20001220703125,
        54.220001220703128,
        54.240020751953128,
        54.260009765625,
        54.279998779296878,
        54.300018310546878,
        54.32000732421875,
        54.34002685546875,
        54.360015869140628,
        54.3800048828125,
        54.4000244140625,
        54.420013427734378,
        54.44000244140625,
        54.46002197265625,
        54.480010986328128,
        54.5,
        54.52001953125,
        54.540008544921878,
        54.560028076171878,
        54.58001708984375,
        54.600006103515628,
        54.620025634765628,
        54.6400146484375,
        54.660003662109378,
        54.680023193359378,
        54.70001220703125,
        54.720001220703128,
        54.740020751953128,
        54.760009765625,
        54.779998779296878,
        54.800018310546878,
        54.82000732421875,
        54.84002685546875,
        54.860015869140628,
        54.8800048828125,
        54.9000244140625,
        54.920013427734378,
        54.94000244140625,
        54.96002197265625,
        54.980010986328128,
        55.0,
        55.02001953125,
        55.040008544921878,
        55.060028076171878,
        55.08001708984375,
        55.100006103515628,
        55.120025634765628,
        55.1400146484375,
        55.160003662109378,
        55.180023193359378,
        55.20001220703125,
        55.220001220703128,
        55.240020751953128,
        55.260009765625,
        55.279998779296878,
        55.300018310546878,
        55.32000732421875,
        55.34002685546875,
        55.360015869140628,
        55.3800048828125,
        55.4000244140625,
        55.420013427734378,
        55.44000244140625,
        55.46002197265625,
        55.480010986328128,
        55.5,
        55.52001953125,
        55.540008544921878,
        55.560028076171878,
        55.58001708984375,
        55.600006103515628,
        55.620025634765628,
        55.6400146484375,
        55.660003662109378,
        55.680023193359378,
        55.70001220703125,
        55.720001220703128,
        55.740020751953128,
        55.760009765625,
        55.779998779296878,
        55.800018310546878,
        55.82000732421875,
        55.84002685546875,
        55.860015869140628,
        55.8800048828125,
        55.9000244140625,
        55.920013427734378,
        55.94000244140625,
        55.96002197265625,
        55.980010986328128,
        56.0,
        56.02001953125,
        56.040008544921878,
        56.060028076171878,
        56.08001708984375,
        56.100006103515628,
        56.120025634765628,
        56.1400146484375,
        56.160003662109378,
        56.180023193359378,
        56.20001220703125,
        56.220001220703128,
        56.240020751953128,
        56.260009765625,
        56.279998779296878,
        56.300018310546878,
        56.32000732421875,
        56.34002685546875,
        56.360015869140628,
        56.3800048828125,
        56.4000244140625,
        56.420013427734378,
        56.44000244140625,
        56.46002197265625,
        56.480010986328128,
        56.5,
        56.52001953125,
        56.540008544921878,
        56.560028076171878,
        56.58001708984375,
        56.600006103515628,
        56.620025634765628,
        56.6400146484375,
        56.660003662109378,
        56.680023193359378,
        56.70001220703125,
        56.720001220703128,
        56.740020751953128,
        56.760009765625,
        56.779998779296878,
        56.800018310546878,
        56.82000732421875,
        56.84002685546875,
        56.860015869140628,
        56.8800048828125,
        56.9000244140625,
        56.920013427734378,
        56.94000244140625,
        56.96002197265625,
        56.980010986328128,
        57.0,
        57.02001953125,
        57.040008544921878,
        57.060028076171878,
        57.08001708984375,
        57.100006103515628,
        57.120025634765628,
        57.1400146484375,
        57.160003662109378,
        57.180023193359378,
        57.20001220703125,
        57.220001220703128,
        57.240020751953128,
        57.260009765625,
        57.279998779296878,
        57.300018310546878,
        57.32000732421875,
        57.34002685546875,
        57.360015869140628,
        57.3800048828125,
        57.4000244140625,
        57.420013427734378,
        57.44000244140625,
        57.46002197265625,
        57.480010986328128,
        57.5,
        57.52001953125,
        57.540008544921878,
        57.560028076171878,
        57.58001708984375,
        57.600006103515628,
        57.620025634765628,
        57.6400146484375,
        57.660003662109378,
        57.680023193359378,
        57.70001220703125,
        57.720001220703128,
        57.740020751953128,
        57.760009765625,
        57.779998779296878,
        57.800018310546878,
        57.82000732421875,
        57.84002685546875,
        57.860015869140628,
        57.8800048828125,
        57.9000244140625,
        57.920013427734378,
        57.94000244140625,
        57.96002197265625,
        57.980010986328128,
        58.0,
        58.02001953125,
        58.040008544921878,
        58.060028076171878,
        58.08001708984375,
        58.100006103515628,
        58.120025634765628,
        58.1400146484375,
        58.160003662109378,
        58.180023193359378,
        58.20001220703125,
        58.220001220703128,
        58.240020751953128,
        58.260009765625,
        58.279998779296878,
        58.300018310546878,
        58.32000732421875,
        58.34002685546875,
        58.360015869140628,
        58.3800048828125,
        58.4000244140625,
        58.420013427734378,
        58.44000244140625,
        58.46002197265625,
        58.480010986328128,
        58.5,
        58.52001953125,
        58.540008544921878,
        58.560028076171878,
        58.58001708984375,
        58.600006103515628,
        58.620025634765628,
        58.6400146484375,
        58.660003662109378,
        58.680023193359378,
        58.70001220703125,
        58.720001220703128,
        58.740020751953128,
        58.760009765625,
        58.779998779296878,
        58.800018310546878,
        58.82000732421875,
        58.84002685546875,
        58.860015869140628,
        58.8800048828125,
        58.9000244140625,
        58.920013427734378,
        58.94000244140625,
        58.96002197265625,
        58.980010986328128,
        59.0,
        59.02001953125,
        59.040008544921878,
        59.060028076171878,
        59.08001708984375,
        59.100006103515628,
        59.120025634765628,
        59.1400146484375,
        59.160003662109378,
        59.180023193359378,
        59.20001220703125,
        59.220001220703128,
        59.240020751953128,
        59.260009765625,
        59.279998779296878,
        59.300018310546878,
        59.32000732421875,
        59.34002685546875,
        59.360015869140628,
        59.3800048828125,
        59.4000244140625,
        59.420013427734378,
        59.44000244140625,
        59.46002197265625,
        59.480010986328128,
        59.5,
        59.52001953125,
        59.540008544921878,
        59.560028076171878,
        59.58001708984375,
        59.600006103515628,
        59.620025634765628,
        59.6400146484375,
        59.660003662109378,
        59.680023193359378,
        59.70001220703125,
        59.720001220703128,
        59.740020751953128,
        59.760009765625,
        59.779998779296878,
        59.800018310546878,
        59.82000732421875,
        59.84002685546875,
        59.860015869140628,
        59.8800048828125,
        59.9000244140625,
        59.920013427734378,
        59.94000244140625,
        59.96002197265625,
        59.980010986328128
    ],
    "rightHandPositions": [
        "(-0.217380, 1.280199, -0.208303)",
        "(-0.280000, 1.343646, -0.055769)",
        "(-0.280000, 1.348414, -0.057921)",
        "(-0.280000, 1.352899, -0.060427)",
        "(-0.280000, 1.357088, -0.063245)",
        "(-0.280000, 1.360955, -0.066312)",
        "(-0.280000, 1.364500, -0.069582)",
        "(-0.280000, 1.367729, -0.073007)",
        "(-0.280000, 1.370644, -0.076531)",
        "(-0.280000, 1.373266, -0.080117)",
        "(-0.280000, 1.375622, -0.083732)",
        "(-0.280000, 1.377731, -0.087336)",
        "(-0.280000, 1.379629, -0.090912)",
        "(-0.280000, 1.381350, -0.094450)",
        "(-0.280000, 1.382921, -0.097931)",
        "(-0.280000, 1.384379, -0.101365)",
        "(-0.280000, 1.385748, -0.104748)",
        "(-0.280000, 1.387055, -0.108099)",
        "(-0.280000, 1.388322, -0.111440)",
        "(-0.280000, 1.389560, -0.114784)",
        "(-0.280000, 1.390779, -0.118161)",
        "(-0.280000, 1.391981, -0.121602)",
        "(-0.280000, 1.393157, -0.125125)",
        "(-0.280000, 1.394297, -0.128761)",
        "(-0.280000, 1.395382, -0.132539)",
        "(-0.280000, 1.396384, -0.136468)",
        "(-0.280000, 1.397273, -0.140569)",
        "(-0.280000, 1.398017, -0.144859)",
        "(-0.280000, 1.398575, -0.149327)",
        "(-0.280000, 1.398908, -0.153986)",
        "(-0.280000, 1.398975, -0.158809)",
        "(-0.280000, 1.398738, -0.163787)",
        "(-0.280000, 1.398156, -0.168904)",
        "(-0.280000, 1.397199, -0.174115)",
        "(-0.280000, 1.395835, -0.179392)",
        "(-0.280000, 1.394037, -0.184705)",
        "(-0.280000, 1.391792, -0.189994)",
        "(-0.280000, 1.389085, -0.195226)",
        "(-0.280000, 1.385907, -0.200365)",
        "(-0.280000, 1.382270, -0.205360)",
        "(-0.280000, 1.378186, -0.210223)",
        "(-0.280000, 1.373230, -0.213850)",
        "(-0.280000, 1.367563, -0.215979)",
        "(-0.280000, 1.361757, -0.217726)",
        "(-0.280000, 1.355856, -0.219077)",
        "(-0.280000, 1.349877, -0.220031)",
        "(-0.280000, 1.343839, -0.220583)",
        "(-0.280000, 1.337787, -0.220728)",
        "(-0.280000, 1.331738, -0.220469)",
        "(-0.280000, 1.325712, -0.219803)",
        "(-0.280000, 1.319753, -0.218737)",
        "(-0.280000, 1.313878, -0.217274)",
        "(-0.280000, 1.308106, -0.215418)",
        "(-0.280000, 1.302480, -0.213182)",
        "(-0.280000, 1.297008, -0.210571)",
        "(-0.280000, 1.291731, -0.207604)",
        "(-0.280000, 1.286665, -0.204290)",
        "(-0.280000, 1.281824, -0.200638)",
        "(-0.280000, 1.277247, -0.196676)",
        "(-0.280000, 1.272945, -0.192417)",
        "(-0.280000, 1.268932, -0.187872)",
        "(-0.280000, 1.265238, -0.183075)",
        "(-0.280000, 1.261873, -0.178042)",
        "(-0.280000, 1.258849, -0.172787)",
        "(-0.280000, 1.256188, -0.167349)",
        "(-0.280000, 1.253893, -0.161737)",
        "(-0.280000, 1.251983, -0.155992)",
        "(-0.280000, 1.250462, -0.150133)",
        "(-0.280000, 1.249335, -0.144175)",
        "(-0.280000, 1.248610, -0.138165)",
        "(-0.280000, 1.248290, -0.132119)",
        "(-0.280000, 1.248376, -0.126057)",
        "(-0.280000, 1.248867, -0.120023)",
        "(-0.280000, 1.249761, -0.114035)",
        "(-0.280000, 1.251057, -0.108112)",
        "(-0.280000, 1.252743, -0.102298)",
        "(-0.280000, 1.254815, -0.096609)",
        "(-0.280000, 1.257268, -0.091064)",
        "(-0.280000, 1.260082, -0.085704)",
        "(-0.280000, 1.263254, -0.080537)",
        "(-0.280000, 1.266759, -0.075601)",
        "(-0.280000, 1.270587, -0.070911)",
        "(-0.280000, 1.274727, -0.066481)",
        "(-0.280000, 1.279148, -0.062345)",
        "(-0.280000, 1.283836, -0.058515)",
        "(-0.280000, 1.288778, -0.055001)",
        "(-0.280000, 1.294556, -0.052922)",
        "(-0.280000, 1.300862, -0.052256)",
        "(-0.280000, 1.307047, -0.052035)",
        "(-0.280000, 1.313078, -0.052281)",
        "(-0.280000, 1.318951, -0.053020)",
        "(-0.280000, 1.324614, -0.054262)",
        "(-0.280000, 1.330032, -0.056005)",
        "(-0.280000, 1.335165, -0.058236)",
        "(-0.280000, 1.339950, -0.060919)",
        "(-0.280000, 1.344352, -0.064011)",
        "(-0.280000, 1.348339, -0.067464)",
        "(-0.280000, 1.351869, -0.071204)",
        "(-0.280000, 1.354932, -0.075165)",
        "(-0.280000, 1.357526, -0.079280)",
        "(-0.280000, 1.359648, -0.083463)",
        "(-0.280000, 1.361323, -0.087645)",
        "(-0.280000, 1.362584, -0.091767)",
        "(-0.280000, 1.363467, -0.095753)",
        "(-0.280000, 1.364028, -0.099564)",
        "(-0.280000, 1.364322, -0.103147)",
        "(-0.280000, 1.364415, -0.106477)",
        "(-0.280000, 1.364372, -0.109543)",
        "(-0.280000, 1.364261, -0.112332)",
        "(-0.280000, 1.364147, -0.114857)",
        "(-0.280000, 1.364088, -0.117143)",
        "(-0.280000, 1.364140, -0.119216)",
        "(-0.280000, 1.364347, -0.121122)",
        "(-0.280000, 1.364743, -0.122914)",
        "(-0.280000, 1.365351, -0.124643)",
        "(-0.280000, 1.366183, -0.126373)",
        "(-0.280000, 1.367234, -0.128161)",
        "(-0.280000, 1.368488, -0.130069)",
        "(-0.280000, 1.369921, -0.132156)",
        "(-0.280000, 1.371487, -0.134465)",
        "(-0.280000, 1.373140, -0.137043)",
        "(-0.280000, 1.374822, -0.139924)",
        "(-0.280000, 1.376463, -0.143122)",
        "(-0.280000, 1.377997, -0.146649)",
        "(-0.280000, 1.379353, -0.150507)",
        "(-0.280000, 1.380457, -0.154666)",
        "(-0.280000, 1.381243, -0.159102)",
        "(-0.280000, 1.381650, -0.163782)",
        "(-0.280000, 1.381620, -0.168638)",
        "(-0.280000, 1.381110, -0.173627)",
        "(-0.280000, 1.380086, -0.178667)",
        "(-0.280000, 1.378526, -0.183697)",
        "(-0.280000, 1.376418, -0.188655)",
        "(-0.280000, 1.373770, -0.193459)",
        "(-0.280000, 1.370593, -0.198057)",
        "(-0.280000, 1.366907, -0.202405)",
        "(-0.280000, 1.362754, -0.206449)",
        "(-0.280000, 1.358163, -0.210172)",
        "(-0.280000, 1.353163, -0.213571)",
        "(-0.280000, 1.347803, -0.216644)",
        "(-0.280000, 1.342087, -0.219412)",
        "(-0.280000, 1.336082, -0.220696)",
        "(-0.280000, 1.330039, -0.220322)",
        "(-0.280000, 1.324026, -0.219543)",
        "(-0.280000, 1.318088, -0.218365)",
        "(-0.280000, 1.312242, -0.216791)",
        "(-0.280000, 1.306506, -0.214826)",
        "(-0.280000, 1.300923, -0.212485)",
        "(-0.280000, 1.295510, -0.209776)",
        "(-0.280000, 1.290282, -0.206705)",
        "(-0.280000, 1.285279, -0.203296)",
        "(-0.280000, 1.280516, -0.199559)",
        "(-0.280000, 1.276006, -0.195506)",
        "(-0.280000, 1.271785, -0.191166)",
        "(-0.280000, 1.267859, -0.186546)",
        "(-0.280000, 1.264256, -0.181681)",
        "(-0.280000, 1.260987, -0.176585)",
        "(-0.280000, 1.258063, -0.171274)",
        "(-0.280000, 1.255504, -0.165787)",
        "(-0.280000, 1.253320, -0.160141)",
        "(-0.280000, 1.251515, -0.154353)",
        "(-0.280000, 1.250104, -0.148465)",
        "(-0.280000, 1.249091, -0.142497)",
        "(-0.280000, 1.248479, -0.136464)",
        "(-0.280000, 1.248273, -0.130414)",
        "(-0.280000, 1.248474, -0.124354)",
        "(-0.280000, 1.249079, -0.118330)",
        "(-0.280000, 1.250085, -0.112361)",
        "(-0.280000, 1.251492, -0.106463)",
        "(-0.280000, 1.253288, -0.100682)",
        "(-0.280000, 1.255467, -0.095033)",
        "(-0.280000, 1.258024, -0.089535)",
        "(-0.280000, 1.260939, -0.084229)",
        "(-0.280000, 1.264202, -0.079130)",
        "(-0.280000, 1.267805, -0.074254)",
        "(-0.280000, 1.271721, -0.069637)",
        "(-0.280000, 1.275938, -0.065293)",
        "(-0.280000, 1.280443, -0.061235)",
        "(-0.280000, 1.285202, -0.057493)",
        "(-0.280000, 1.290209, -0.054074)",
        "(-0.280000, 1.295426, -0.051002)",
        "(-0.280000, 1.300837, -0.048287)",
        "(-0.280000, 1.306426, -0.045937)",
        "(-0.280000, 1.312151, -0.043969)",
        "(-0.280000, 1.317996, -0.042390)",
        "(-0.280000, 1.323942, -0.041203)",
        "(-0.280000, 1.330065, -0.041667)",
        "(-0.280000, 1.336092, -0.043638)",
        "(-0.280000, 1.341827, -0.045964)",
        "(-0.280000, 1.347232, -0.048645)",
        "(-0.280000, 1.352300, -0.051664)",
        "(-0.280000, 1.357000, -0.054971)",
        "(-0.280000, 1.361325, -0.058528)",
        "(-0.280000, 1.365276, -0.062295)",
        "(-0.280000, 1.368840, -0.066215)",
        "(-0.280000, 1.372030, -0.070248)",
        "(-0.280000, 1.374865, -0.074357)",
        "(-0.280000, 1.377354, -0.078488)",
        "(-0.280000, 1.379528, -0.082614)",
        "(-0.280000, 1.381416, -0.086710)",
        "(-0.280000, 1.383047, -0.090740)",
        "(-0.280000, 1.384457, -0.094692)",
        "(-0.280000, 1.385682, -0.098564)",
        "(-0.280000, 1.386754, -0.102340)",
        "(-0.280000, 1.387707, -0.106035)",
        "(-0.280000, 1.388568, -0.109648)",
        "(-0.280000, 1.389363, -0.113200)",
        "(-0.280000, 1.390112, -0.116717)",
        "(-0.280000, 1.390826, -0.120210)",
        "(-0.280000, 1.391513, -0.123712)",
        "(-0.280000, 1.392173, -0.127253)",
        "(-0.280000, 1.392796, -0.130849)",
        "(-0.280000, 1.393370, -0.134529)",
        "(-0.280000, 1.393874, -0.138320)",
        "(-0.280000, 1.394280, -0.142227)",
        "(-0.280000, 1.394557, -0.146272)",
        "(-0.280000, 1.394668, -0.150447)",
        "(-0.280000, 1.394576, -0.154755)",
        "(-0.280000, 1.394242, -0.159191)",
        "(-0.280000, 1.393627, -0.163722)",
        "(-0.280000, 1.392695, -0.168330)",
        "(-0.280000, 1.391409, -0.172984)",
        "(-0.280000, 1.389744, -0.177631)",
        "(-0.280000, 1.387677, -0.182229)",
        "(-0.280000, 1.385188, -0.186732)",
        "(-0.280000, 1.382279, -0.191071)",
        "(-0.280000, 1.378948, -0.195193)",
        "(-0.280000, 1.375201, -0.199048)",
        "(-0.280000, 1.371071, -0.202567)",
        "(-0.280000, 1.366575, -0.205709)",
        "(-0.280000, 1.361766, -0.208417)",
        "(-0.280000, 1.356683, -0.210657)",
        "(-0.280000, 1.351369, -0.212403)",
        "(-0.280000, 1.345896, -0.213630)",
        "(-0.280000, 1.340313, -0.214335)",
        "(-0.280000, 1.334666, -0.214523)",
        "(-0.280000, 1.329023, -0.214213)",
        "(-0.280000, 1.323421, -0.213438)",
        "(-0.280000, 1.317882, -0.212239)",
        "(-0.280000, 1.312444, -0.210673)",
        "(-0.280000, 1.307096, -0.208789)",
        "(-0.280000, 1.301853, -0.206633)",
        "(-0.280000, 1.296698, -0.204229)",
        "(-0.280000, 1.291616, -0.201589)",
        "(-0.280000, 1.286613, -0.198727)",
        "(-0.280000, 1.281676, -0.195636)",
        "(-0.280000, 1.276799, -0.192299)",
        "(-0.280000, 1.272001, -0.188711)",
        "(-0.280000, 1.267288, -0.184847)",
        "(-0.280000, 1.263301, -0.180268)",
        "(-0.280000, 1.260129, -0.175111)",
        "(-0.280000, 1.257309, -0.169754)",
        "(-0.280000, 1.254851, -0.164212)",
        "(-0.280000, 1.252773, -0.158526)",
        "(-0.280000, 1.251078, -0.152704)",
        "(-0.280000, 1.249779, -0.146791)",
        "(-0.280000, 1.248878, -0.140804)",
        "(-0.280000, 1.248380, -0.134762)",
        "(-0.280000, 1.248289, -0.128709)",
        "(-0.280000, 1.248602, -0.122663)",
        "(-0.280000, 1.249322, -0.116642)",
        "(-0.280000, 1.250441, -0.110693)",
        "(-0.280000, 1.251956, -0.104831)",
        "(-0.280000, 1.253864, -0.099076)",
        "(-0.280000, 1.256149, -0.093470)",
        "(-0.280000, 1.258809, -0.088021)",
        "(-0.280000, 1.261823, -0.082771)",
        "(-0.280000, 1.265182, -0.077735)",
        "(-0.280000, 1.268877, -0.072927)",
        "(-0.280000, 1.272879, -0.068385)",
        "(-0.280000, 1.277177, -0.064121)",
        "(-0.280000, 1.281758, -0.060149)",
        "(-0.280000, 1.286587, -0.056498)",
        "(-0.280000, 1.291650, -0.053178)",
        "(-0.280000, 1.296931, -0.050201)",
        "(-0.280000, 1.302393, -0.047588)",
        "(-0.280000, 1.308016, -0.045347)",
        "(-0.280000, 1.313787, -0.043485)",
        "(-0.280000, 1.319660, -0.042016)",
        "(-0.280000, 1.325627, -0.040942)",
        "(-0.280000, 1.331644, -0.040271)",
        "(-0.280000, 1.337692, -0.040005)",
        "(-0.280000, 1.343753, -0.040145)",
        "(-0.280000, 1.349783, -0.040690)",
        "(-0.280000, 1.355762, -0.041637)",
        "(-0.280000, 1.361673, -0.042985)",
        "(-0.280000, 1.367051, -0.045974)",
        "(-0.280000, 1.371764, -0.050181)",
        "(-0.280000, 1.376050, -0.054641)",
        "(-0.280000, 1.379882, -0.059305)",
        "(-0.280000, 1.383241, -0.064179)",
        "(-0.280000, 1.386085, -0.069231)",
        "(-0.280000, 1.388392, -0.074434)",
        "(-0.280000, 1.390144, -0.079750)",
        "(-0.280000, 1.391329, -0.085106)",
        "(-0.280000, 1.391953, -0.090449)",
        "(-0.280000, 1.392030, -0.095723)",
        "(-0.280000, 1.391590, -0.100847)",
        "(-0.280000, 1.390674, -0.105770)",
        "(-0.280000, 1.389331, -0.110445)",
        "(-0.280000, 1.387623, -0.114813)",
        "(-0.280000, 1.385618, -0.118848)",
        "(-0.280000, 1.383382, -0.122532)",
        "(-0.280000, 1.380996, -0.125845)",
        "(-0.280000, 1.378526, -0.128801)",
        "(-0.280000, 1.376049, -0.131406)",
        "(-0.280000, 1.373625, -0.133692)",
        "(-0.280000, 1.371309, -0.135702)",
        "(-0.280000, 1.369155, -0.137476)",
        "(-0.280000, 1.367194, -0.139071)",
        "(-0.280000, 1.365450, -0.140550)",
        "(-0.280000, 1.363937, -0.141969)",
        "(-0.280000, 1.362653, -0.143392)",
        "(-0.280000, 1.361580, -0.144881)",
        "(-0.280000, 1.360695, -0.146486)",
        "(-0.280000, 1.359958, -0.148259)",
        "(-0.280000, 1.359323, -0.150233)",
        "(-0.280000, 1.358735, -0.152439)",
        "(-0.280000, 1.358132, -0.154898)",
        "(-0.280000, 1.357451, -0.157604)",
        "(-0.280000, 1.356628, -0.160553)",
        "(-0.280000, 1.355598, -0.163727)",
        "(-0.280000, 1.354305, -0.167081)",
        "(-0.280000, 1.352695, -0.170573)",
        "(-0.280000, 1.350719, -0.174154)",
        "(-0.280000, 1.348351, -0.177746)",
        "(-0.280000, 1.345565, -0.181287)",
        "(-0.280000, 1.342344, -0.184705)",
        "(-0.280000, 1.338700, -0.187917)",
        "(-0.280000, 1.334638, -0.190857)",
        "(-0.280000, 1.330196, -0.193449)",
        "(-0.280000, 1.325405, -0.195634)",
        "(-0.280000, 1.320302, -0.197362)",
        "(-0.280000, 1.314954, -0.198585)",
        "(-0.280000, 1.309408, -0.199277)",
        "(-0.280000, 1.303710, -0.199421)",
        "(-0.280000, 1.297927, -0.199014)",
        "(-0.280000, 1.292093, -0.198068)",
        "(-0.280000, 1.286228, -0.196601)",
        "(-0.280000, 1.280372, -0.194640)",
        "(-0.280000, 1.274543, -0.192179)",
        "(-0.280000, 1.269539, -0.188600)",
        "(-0.280000, 1.265795, -0.183842)",
        "(-0.280000, 1.262373, -0.178837)",
        "(-0.280000, 1.259298, -0.173622)",
        "(-0.280000, 1.256580, -0.168212)",
        "(-0.280000, 1.254227, -0.162624)",
        "(-0.280000, 1.252257, -0.156900)",
        "(-0.280000, 1.250674, -0.151057)",
        "(-0.280000, 1.249484, -0.145111)",
        "(-0.280000, 1.248697, -0.139109)",
        "(-0.280000, 1.248314, -0.133067)",
        "(-0.280000, 1.248336, -0.127004)",
        "(-0.280000, 1.248764, -0.120965)",
        "(-0.280000, 1.249596, -0.114959)",
        "(-0.280000, 1.250828, -0.109032)",
        "(-0.280000, 1.252453, -0.103200)",
        "(-0.280000, 1.254469, -0.097482)",
        "(-0.280000, 1.256860, -0.091920)",
        "(-0.280000, 1.259618, -0.086530)",
        "(-0.280000, 1.262735, -0.081330)",
        "(-0.280000, 1.266189, -0.076358)",
        "(-0.280000, 1.269967, -0.071628)",
        "(-0.280000, 1.274061, -0.067155)",
        "(-0.280000, 1.278438, -0.062973)",
        "(-0.280000, 1.283093, -0.059088)",
        "(-0.280000, 1.287990, -0.055529)",
        "(-0.280000, 1.293115, -0.052305)",
        "(-0.280000, 1.298452, -0.049428)",
        "(-0.280000, 1.303961, -0.046919)",
        "(-0.280000, 1.309626, -0.044784)",
        "(-0.280000, 1.315431, -0.043031)",
        "(-0.280000, 1.321330, -0.041673)",
        "(-0.280000, 1.327308, -0.040713)",
        "(-0.280000, 1.333345, -0.040155)",
        "(-0.280000, 1.339397, -0.040003)",
        "(-0.280000, 1.345446, -0.040257)",
        "(-0.280000, 1.351473, -0.040916)",
        "(-0.280000, 1.357311, -0.042554)",
        "(-0.280000, 1.362828, -0.045162)",
        "(-0.280000, 1.368125, -0.047962)",
        "(-0.280000, 1.373222, -0.050936)",
        "(-0.280000, 1.378137, -0.054077)",
        "(-0.280000, 1.382865, -0.057373)",
        "(-0.280000, 1.387421, -0.060830)",
        "(-0.280000, 1.391807, -0.064464)",
        "(-0.280000, 1.396001, -0.068279)",
        "(-0.280000, 1.399988, -0.072299)",
        "(-0.280000, 1.403737, -0.076549)",
        "(-0.280000, 1.407194, -0.081029)",
        "(-0.280000, 1.410348, -0.085737)",
        "(-0.280000, 1.413176, -0.090638)",
        "(-0.280000, 1.415668, -0.095718)",
        "(-0.280000, 1.417819, -0.100961)",
        "(-0.280000, 1.419610, -0.106329)",
        "(-0.280000, 1.421037, -0.111804)",
        "(-0.280000, 1.422097, -0.117372)",
        "(-0.280000, 1.422779, -0.122989)",
        "(-0.280000, 1.423085, -0.128639)",
        "(-0.280000, 1.423010, -0.134305)",
        "(-0.280000, 1.422557, -0.139946)",
        "(-0.280000, 1.421728, -0.145543)",
        "(-0.280000, 1.420523, -0.151081)",
        "(-0.280000, 1.418952, -0.156517)",
        "(-0.280000, 1.417018, -0.161843)",
        "(-0.280000, 1.414734, -0.167021)",
        "(-0.280000, 1.412109, -0.172033)",
        "(-0.280000, 1.409150, -0.176866)",
        "(-0.280000, 1.405878, -0.181483)",
        "(-0.280000, 1.402305, -0.185870)",
        "(-0.280000, 1.398439, -0.190015)",
        "(-0.280000, 1.394311, -0.193885)",
        "(-0.280000, 1.389933, -0.197470)",
        "(-0.280000, 1.385318, -0.200758)",
        "(-0.280000, 1.380500, -0.203726)",
        "(-0.280000, 1.375487, -0.206368)",
        "(-0.280000, 1.370315, -0.208664)",
        "(-0.280000, 1.365002, -0.210610)",
        "(-0.280000, 1.359561, -0.212197)",
        "(-0.280000, 1.354035, -0.213414)",
        "(-0.280000, 1.348440, -0.214258)",
        "(-0.280000, 1.342792, -0.214727)",
        "(-0.280000, 1.337135, -0.214816)",
        "(-0.280000, 1.331484, -0.214525)",
        "(-0.280000, 1.325856, -0.213856)",
        "(-0.280000, 1.320295, -0.212813)",
        "(-0.280000, 1.314816, -0.211399)",
        "(-0.280000, 1.309435, -0.209619)",
        "(-0.280000, 1.304194, -0.207486)",
        "(-0.280000, 1.299100, -0.205003)",
        "(-0.280000, 1.294192, -0.202188)",
        "(-0.280000, 1.289483, -0.199051)",
        "(-0.280000, 1.284987, -0.195600)",
        "(-0.280000, 1.280740, -0.191861)",
        "(-0.280000, 1.276753, -0.187846)",
        "(-0.280000, 1.273037, -0.183567)",
        "(-0.280000, 1.269623, -0.179055)",
        "(-0.280000, 1.266517, -0.174325)",
        "(-0.280000, 1.263732, -0.169389)",
        "(-0.280000, 1.261287, -0.164286)",
        "(-0.280000, 1.259187, -0.159023)",
        "(-0.280000, 1.257446, -0.153639)",
        "(-0.280000, 1.256070, -0.148150)",
        "(-0.280000, 1.255064, -0.142573)",
        "(-0.280000, 1.254434, -0.136950)",
        "(-0.280000, 1.254182, -0.131297)",
        "(-0.280000, 1.254310, -0.125631)",
        "(-0.280000, 1.254816, -0.119995)",
        "(-0.280000, 1.255699, -0.114406)",
        "(-0.280000, 1.256956, -0.108880)",
        "(-0.280000, 1.258577, -0.103459)",
        "(-0.280000, 1.260559, -0.098159)",
        "(-0.280000, 1.262894, -0.092995)",
        "(-0.280000, 1.265566, -0.088008)",
        "(-0.280000, 1.268571, -0.083203)",
        "(-0.280000, 1.271886, -0.078617)",
        "(-0.280000, 1.275501, -0.074264)",
        "(-0.280000, 1.279405, -0.070156)",
        "(-0.280000, 1.283570, -0.066325)",
        "(-0.280000, 1.287981, -0.062782)",
        "(-0.280000, 1.292627, -0.059537)",
        "(-0.280000, 1.297473, -0.056615)",
        "(-0.280000, 1.302504, -0.054024)",
        "(-0.280000, 1.307704, -0.051773)",
        "(-0.280000, 1.313036, -0.049878)",
        "(-0.280000, 1.318491, -0.048342)",
        "(-0.280000, 1.324028, -0.047177)",
        "(-0.280000, 1.329631, -0.046385)",
        "(-0.280000, 1.335283, -0.045970)",
        "(-0.280000, 1.340941, -0.045935)",
        "(-0.280000, 1.346589, -0.046279)",
        "(-0.280000, 1.352210, -0.047001)",
        "(-0.280000, 1.357762, -0.048097)",
        "(-0.280000, 1.363227, -0.049562)",
        "(-0.280000, 1.368590, -0.051392)",
        "(-0.280000, 1.373811, -0.053575)",
        "(-0.280000, 1.378874, -0.056102)",
        "(-0.280000, 1.383763, -0.058967)",
        "(-0.280000, 1.388443, -0.062149)",
        "(-0.280000, 1.392905, -0.065642)",
        "(-0.280000, 1.397117, -0.069421)",
        "(-0.280000, 1.401066, -0.073473)",
        "(-0.280000, 1.404741, -0.077787)",
        "(-0.280000, 1.408113, -0.082331)",
        "(-0.280000, 1.411173, -0.087091)",
        "(-0.280000, 1.413912, -0.092052)",
        "(-0.280000, 1.416309, -0.097178)",
        "(-0.280000, 1.418356, -0.102453)",
        "(-0.280000, 1.420049, -0.107861)",
        "(-0.280000, 1.421365, -0.113364)",
        "(-0.280000, 1.422261, -0.118958)",
        "(-0.280000, 1.422692, -0.124592)",
        "(-0.280000, 1.422625, -0.130234)",
        "(-0.280000, 1.422040, -0.135839)",
        "(-0.280000, 1.420930, -0.141337)",
        "(-0.280000, 1.419301, -0.146679)",
        "(-0.280000, 1.417167, -0.151816)",
        "(-0.280000, 1.414563, -0.156682)",
        "(-0.280000, 1.411523, -0.161238)",
        "(-0.280000, 1.408088, -0.165449)",
        "(-0.280000, 1.404321, -0.169272)",
        "(-0.280000, 1.400270, -0.172692)",
        "(-0.280000, 1.395989, -0.175698)",
        "(-0.280000, 1.391547, -0.178279)",
        "(-0.280000, 1.386987, -0.180447)",
        "(-0.280000, 1.382377, -0.182211)",
        "(-0.280000, 1.377758, -0.183595)",
        "(-0.280000, 1.373165, -0.184628)",
        "(-0.280000, 1.368647, -0.185339)",
        "(-0.280000, 1.364226, -0.185768)",
        "(-0.280000, 1.359915, -0.185952)",
        "(-0.280000, 1.355739, -0.185930)",
        "(-0.280000, 1.351695, -0.185740)",
        "(-0.280000, 1.347774, -0.185418)",
        "(-0.280000, 1.343979, -0.184996)",
        "(-0.280000, 1.340281, -0.184500)",
        "(-0.280000, 1.336673, -0.183954)",
        "(-0.280000, 1.333123, -0.183370)",
        "(-0.280000, 1.329603, -0.182758)",
        "(-0.280000, 1.326095, -0.182119)",
        "(-0.280000, 1.322569, -0.181446)",
        "(-0.280000, 1.318995, -0.180727)",
        "(-0.280000, 1.315364, -0.179943)",
        "(-0.280000, 1.311655, -0.179071)",
        "(-0.280000, 1.307852, -0.178079)",
        "(-0.280000, 1.303961, -0.176938)",
        "(-0.280000, 1.299979, -0.175614)",
        "(-0.280000, 1.295909, -0.174068)",
        "(-0.280000, 1.291780, -0.172270)",
        "(-0.280000, 1.287602, -0.170183)",
        "(-0.280000, 1.283418, -0.167782)",
        "(-0.280000, 1.279256, -0.165041)",
        "(-0.280000, 1.275150, -0.161933)",
        "(-0.280000, 1.271154, -0.158453)",
        "(-0.280000, 1.267309, -0.154590)",
        "(-0.280000, 1.263655, -0.150336)",
        "(-0.280000, 1.260248, -0.145708)",
        "(-0.280000, 1.257126, -0.140713)",
        "(-0.280000, 1.254325, -0.135359)",
        "(-0.280000, 1.251897, -0.129685)",
        "(-0.280000, 1.249910, -0.123702)",
        "(-0.280000, 1.249183, -0.117580)",
        "(-0.280000, 1.250239, -0.111619)",
        "(-0.280000, 1.251696, -0.105733)",
        "(-0.280000, 1.253540, -0.099967)",
        "(-0.280000, 1.255766, -0.094337)",
        "(-0.280000, 1.258369, -0.088861)",
        "(-0.280000, 1.261328, -0.083580)",
        "(-0.280000, 1.264634, -0.078508)",
        "(-0.280000, 1.268278, -0.073662)",
        "(-0.280000, 1.272233, -0.069078)",
        "(-0.280000, 1.276486, -0.064770)",
        "(-0.280000, 1.281024, -0.060749)",
        "(-0.280000, 1.285815, -0.057048)",
        "(-0.280000, 1.290850, -0.053671)",
        "(-0.280000, 1.296093, -0.050643)",
        "(-0.280000, 1.301526, -0.047973)",
        "(-0.280000, 1.307135, -0.045670)",
        "(-0.280000, 1.312876, -0.043750)",
        "(-0.280000, 1.318734, -0.042220)",
        "(-0.280000, 1.324691, -0.041092)",
        "(-0.280000, 1.330868, -0.042269)",
        "(-0.280000, 1.336826, -0.043919)",
        "(-0.280000, 1.342534, -0.045993)",
        "(-0.280000, 1.347949, -0.048431)",
        "(-0.280000, 1.353068, -0.051184)",
        "(-0.280000, 1.357868, -0.054188)",
        "(-0.280000, 1.362358, -0.057393)",
        "(-0.280000, 1.366553, -0.060756)",
        "(-0.280000, 1.370458, -0.064222)",
        "(-0.280000, 1.374104, -0.067756)",
        "(-0.280000, 1.377526, -0.071334)",
        "(-0.280000, 1.380745, -0.074921)",
        "(-0.280000, 1.383803, -0.078508)",
        "(-0.280000, 1.386739, -0.082095)",
        "(-0.280000, 1.389578, -0.085673)",
        "(-0.280000, 1.392357, -0.089260)",
        "(-0.280000, 1.395105, -0.092880)",
        "(-0.280000, 1.397835, -0.096547)",
        "(-0.280000, 1.400567, -0.100302)",
        "(-0.280000, 1.403296, -0.104170)",
        "(-0.280000, 1.406020, -0.108191)",
        "(-0.280000, 1.408724, -0.112408)",
        "(-0.280000, 1.411373, -0.116843)",
        "(-0.280000, 1.413932, -0.121530)",
        "(-0.280000, 1.416354, -0.126500)",
        "(-0.280000, 1.418573, -0.131749)",
        "(-0.280000, 1.420524, -0.137285)",
        "(-0.280000, 1.422136, -0.143106)",
        "(-0.280000, 1.423341, -0.149166)",
        "(-0.280000, 1.424144, -0.155466)",
        "(-0.280000, 1.423449, -0.161567)",
        "(-0.280000, 1.421169, -0.167176)",
        "(-0.280000, 1.418515, -0.172627)",
        "(-0.280000, 1.415506, -0.177880)",
        "(-0.280000, 1.412152, -0.182920)",
        "(-0.280000, 1.408463, -0.187732)",
        "(-0.280000, 1.404465, -0.192278)",
        "(-0.280000, 1.400172, -0.196547)",
        "(-0.280000, 1.395596, -0.200524)",
        "(-0.280000, 1.390770, -0.204180)",
        "(-0.280000, 1.385711, -0.207505)",
        "(-0.280000, 1.380432, -0.210488)",
        "(-0.280000, 1.374974, -0.213106)",
        "(-0.280000, 1.369344, -0.215356)",
        "(-0.280000, 1.363584, -0.217221)",
        "(-0.280000, 1.357713, -0.218697)",
        "(-0.280000, 1.351747, -0.219777)",
        "(-0.280000, 1.345731, -0.220454)",
        "(-0.280000, 1.339683, -0.220726)",
        "(-0.280000, 1.333621, -0.220593)",
        "(-0.280000, 1.327591, -0.220055)",
        "(-0.280000, 1.321611, -0.219114)",
        "(-0.280000, 1.315698, -0.217772)",
        "(-0.280000, 1.309897, -0.216040)",
        "(-0.280000, 1.304217, -0.213919)",
        "(-0.280000, 1.298699, -0.211427)",
        "(-0.280000, 1.293362, -0.208571)",
        "(-0.280000, 1.288219, -0.205359)",
        "(-0.280000, 1.283311, -0.201814)",
        "(-0.280000, 1.278651, -0.197949)",
        "(-0.280000, 1.274254, -0.193775)",
        "(-0.280000, 1.270153, -0.189321)",
        "(-0.280000, 1.266360, -0.184603)",
        "(-0.280000, 1.262885, -0.179634)",
        "(-0.280000, 1.259757, -0.174452)",
        "(-0.280000, 1.256982, -0.169071)",
        "(-0.280000, 1.254570, -0.163508)",
        "(-0.280000, 1.252540, -0.157805)",
        "(-0.280000, 1.250894, -0.151969)",
        "(-0.280000, 1.249644, -0.146046)",
        "(-0.280000, 1.248794, -0.140052)",
        "(-0.280000, 1.248347, -0.134005)",
        "(-0.280000, 1.248306, -0.127951)",
        "(-0.280000, 1.248670, -0.121908)",
        "(-0.280000, 1.249440, -0.115894)",
        "(-0.280000, 1.251830, -0.110237)",
        "(-0.280000, 1.255618, -0.105152)",
        "(-0.280000, 1.259650, -0.100457)",
        "(-0.280000, 1.263921, -0.096192)",
        "(-0.280000, 1.268448, -0.092377)",
        "(-0.280000, 1.273201, -0.089058)",
        "(-0.280000, 1.278156, -0.086258)",
        "(-0.280000, 1.283278, -0.084000)",
        "(-0.280000, 1.288494, -0.082302)",
        "(-0.280000, 1.293752, -0.081165)",
        "(-0.280000, 1.298993, -0.080578)",
        "(-0.280000, 1.304136, -0.080520)",
        "(-0.280000, 1.309124, -0.080955)",
        "(-0.280000, 1.313907, -0.081840)",
        "(-0.280000, 1.318420, -0.083117)",
        "(-0.280000, 1.322630, -0.084723)",
        "(-0.280000, 1.326514, -0.086592)",
        "(-0.280000, 1.330042, -0.088646)",
        "(-0.280000, 1.333223, -0.090819)",
        "(-0.280000, 1.336055, -0.093032)",
        "(-0.280000, 1.338566, -0.095223)",
        "(-0.280000, 1.340790, -0.097334)",
        "(-0.280000, 1.342764, -0.099306)",
        "(-0.280000, 1.344541, -0.101103)",
        "(-0.280000, 1.346182, -0.102697)",
        "(-0.280000, 1.347741, -0.104065)",
        "(-0.280000, 1.349281, -0.105206)",
        "(-0.280000, 1.350867, -0.106130)",
        "(-0.280000, 1.352550, -0.106855)",
        "(-0.280000, 1.354386, -0.107417)",
        "(-0.280000, 1.356412, -0.107858)",
        "(-0.280000, 1.358665, -0.108230)",
        "(-0.280000, 1.361170, -0.108593)",
        "(-0.280000, 1.363930, -0.109008)",
        "(-0.280000, 1.366944, -0.109542)",
        "(-0.280000, 1.370203, -0.110260)",
        "(-0.280000, 1.373666, -0.111222)",
        "(-0.280000, 1.377298, -0.112487)",
        "(-0.280000, 1.381053, -0.114107)",
        "(-0.280000, 1.384858, -0.116116)",
        "(-0.280000, 1.388651, -0.118547)",
        "(-0.280000, 1.392365, -0.121423)",
        "(-0.280000, 1.395914, -0.124738)",
        "(-0.280000, 1.399234, -0.128497)",
        "(-0.280000, 1.402243, -0.132668)",
        "(-0.280000, 1.404882, -0.137225)",
        "(-0.280000, 1.407095, -0.142137)",
        "(-0.280000, 1.408830, -0.147341)",
        "(-0.280000, 1.410055, -0.152794)",
        "(-0.280000, 1.410750, -0.158451)",
        "(-0.280000, 1.410905, -0.164247)",
        "(-0.280000, 1.410527, -0.170145)",
        "(-0.280000, 1.409634, -0.176124)",
        "(-0.280000, 1.408256, -0.182148)",
        "(-0.280000, 1.406414, -0.188225)",
        "(-0.280000, 1.403285, -0.193509)",
        "(-0.280000, 1.398912, -0.197696)",
        "(-0.280000, 1.394261, -0.201586)",
        "(-0.280000, 1.389368, -0.205151)",
        "(-0.280000, 1.384247, -0.208379)",
        "(-0.280000, 1.378913, -0.211262)",
        "(-0.280000, 1.373406, -0.213777)",
        "(-0.280000, 1.367743, -0.215918)",
        "(-0.280000, 1.361941, -0.217677)",
        "(-0.280000, 1.356042, -0.219041)",
        "(-0.280000, 1.350066, -0.220007)",
        "(-0.280000, 1.344029, -0.220572)",
        "(-0.280000, 1.337977, -0.220730)",
        "(-0.280000, 1.331919, -0.220482)",
        "(-0.280000, 1.325900, -0.219830)",
        "(-0.280000, 1.319939, -0.218776)",
        "(-0.280000, 1.314052, -0.217323)",
        "(-0.280000, 1.308285, -0.215482)",
        "(-0.280000, 1.302654, -0.213258)",
        "(-0.280000, 1.297177, -0.210659)",
        "(-0.280000, 1.291894, -0.207702)",
        "(-0.280000, 1.286821, -0.204399)",
        "(-0.280000, 1.281973, -0.200757)",
        "(-0.280000, 1.277387, -0.196805)",
        "(-0.280000, 1.273069, -0.192548)",
        "(-0.280000, 1.269053, -0.188018)",
        "(-0.280000, 1.265349, -0.183230)",
        "(-0.280000, 1.261969, -0.178196)",
        "(-0.280000, 1.258939, -0.172955)",
        "(-0.280000, 1.256266, -0.167523)",
        "(-0.280000, 1.253960, -0.161916)",
        "(-0.280000, 1.252037, -0.156175)",
        "(-0.280000, 1.250504, -0.150319)",
        "(-0.280000, 1.249364, -0.144363)",
        "(-0.280000, 1.248627, -0.138354)",
        "(-0.280000, 1.248294, -0.132310)",
        "(-0.280000, 1.248367, -0.126247)",
        "(-0.280000, 1.248846, -0.120212)",
        "(-0.280000, 1.249729, -0.114213)",
        "(-0.280000, 1.251010, -0.108296)",
        "(-0.280000, 1.252684, -0.102479)",
        "(-0.280000, 1.254748, -0.096777)",
        "(-0.280000, 1.257185, -0.091236)",
        "(-0.280000, 1.259988, -0.085870)",
        "(-0.280000, 1.263149, -0.080695)",
        "(-0.280000, 1.267643, -0.076510)",
        "(-0.280000, 1.273178, -0.073417)",
        "(-0.280000, 1.278777, -0.070781)",
        "(-0.280000, 1.284413, -0.068628)",
        "(-0.280000, 1.290069, -0.066950)",
        "(-0.280000, 1.295686, -0.065740)",
        "(-0.280000, 1.301234, -0.064974)",
        "(-0.280000, 1.306682, -0.064625)",
        "(-0.280000, 1.311980, -0.064665)",
        "(-0.280000, 1.317107, -0.065055)",
        "(-0.280000, 1.322049, -0.065759)",
        "(-0.280000, 1.326774, -0.066732)",
        "(-0.280000, 1.331279, -0.067933)",
        "(-0.280000, 1.335570, -0.069323)",
        "(-0.280000, 1.339637, -0.070857)",
        "(-0.280000, 1.343498, -0.072502)",
        "(-0.280000, 1.347175, -0.074228)",
        "(-0.280000, 1.350676, -0.076001)",
        "(-0.280000, 1.354038, -0.077807)",
        "(-0.280000, 1.357277, -0.079624)",
        "(-0.280000, 1.360426, -0.081449)",
        "(-0.280000, 1.363518, -0.083284)",
        "(-0.280000, 1.366570, -0.085129)",
        "(-0.280000, 1.369609, -0.086999)",
        "(-0.280000, 1.372658, -0.088915)",
        "(-0.280000, 1.375724, -0.090896)",
        "(-0.280000, 1.378818, -0.092970)",
        "(-0.280000, 1.381946, -0.095171)",
        "(-0.280000, 1.385092, -0.097523)",
        "(-0.280000, 1.388252, -0.100063)",
        "(-0.280000, 1.391396, -0.102812)",
        "(-0.280000, 1.394499, -0.105801)",
        "(-0.280000, 1.397532, -0.109055)",
        "(-0.280000, 1.400445, -0.112581)",
        "(-0.280000, 1.403198, -0.116391)",
        "(-0.280000, 1.405747, -0.120493)",
        "(-0.280000, 1.408033, -0.124867)",
        "(-0.280000, 1.410010, -0.129505)",
        "(-0.280000, 1.411631, -0.134388)",
        "(-0.280000, 1.412846, -0.139468)",
        "(-0.280000, 1.413617, -0.144712)",
        "(-0.280000, 1.413908, -0.150080)",
        "(-0.280000, 1.413693, -0.155502)",
        "(-0.280000, 1.412952, -0.160937)",
        "(-0.280000, 1.411680, -0.166307)",
        "(-0.280000, 1.409879, -0.171562)",
        "(-0.280000, 1.407559, -0.176651)",
        "(-0.280000, 1.404749, -0.181505)",
        "(-0.280000, 1.401480, -0.186085)",
        "(-0.280000, 1.397788, -0.190363)",
        "(-0.280000, 1.393734, -0.194299)",
        "(-0.280000, 1.389364, -0.197891)",
        "(-0.280000, 1.384726, -0.201147)",
        "(-0.280000, 1.379884, -0.204074)",
        "(-0.280000, 1.374848, -0.206674)",
        "(-0.280000, 1.369658, -0.208927)",
        "(-0.280000, 1.364328, -0.210828)",
        "(-0.280000, 1.358875, -0.212369)",
        "(-0.280000, 1.353338, -0.213540)",
        "(-0.280000, 1.347736, -0.214338)",
        "(-0.280000, 1.342085, -0.214759)",
        "(-0.280000, 1.336427, -0.214800)",
        "(-0.280000, 1.330778, -0.214462)",
        "(-0.280000, 1.325157, -0.213746)",
        "(-0.280000, 1.319604, -0.212656)",
        "(-0.280000, 1.314137, -0.211197)",
        "(-0.280000, 1.308772, -0.209372)",
        "(-0.280000, 1.303549, -0.207195)",
        "(-0.280000, 1.298476, -0.204669)",
        "(-0.280000, 1.293591, -0.201813)",
        "(-0.280000, 1.288909, -0.198636)",
        "(-0.280000, 1.284443, -0.195148)",
        "(-0.280000, 1.280227, -0.191373)",
        "(-0.280000, 1.276273, -0.187325)",
        "(-0.280000, 1.272594, -0.183015)",
        "(-0.280000, 1.269217, -0.178475)",
        "(-0.280000, 1.266151, -0.173718)",
        "(-0.280000, 1.263407, -0.168760)",
        "(-0.280000, 1.261006, -0.163637)",
        "(-0.280000, 1.258949, -0.158356)",
        "(-0.280000, 1.257254, -0.152957)",
        "(-0.280000, 1.255924, -0.147457)",
        "(-0.280000, 1.254964, -0.141872)",
        "(-0.280000, 1.254382, -0.136244)",
        "(-0.280000, 1.254177, -0.130589)",
        "(-0.280000, 1.254352, -0.124924)",
        "(-0.280000, 1.254906, -0.119293)",
        "(-0.280000, 1.255835, -0.113711)",
        "(-0.280000, 1.257138, -0.108196)",
        "(-0.280000, 1.258806, -0.102789)",
        "(-0.280000, 1.260831, -0.097505)",
        "(-0.280000, 1.263210, -0.092362)",
        "(-0.280000, 1.265924, -0.087397)",
        "(-0.280000, 1.268969, -0.082617)",
        "(-0.280000, 1.272323, -0.078059)",
        "(-0.280000, 1.275974, -0.073736)",
        "(-0.280000, 1.279912, -0.069662)",
        "(-0.280000, 1.284109, -0.065866)",
        "(-0.280000, 1.288550, -0.062359)",
        "(-0.280000, 1.293223, -0.059153)",
        "(-0.280000, 1.298093, -0.056272)",
        "(-0.280000, 1.303145, -0.053724)",
        "(-0.280000, 1.308364, -0.051516)",
        "(-0.280000, 1.313714, -0.049674)",
        "(-0.280000, 1.319195, -0.048240)",
        "(-0.280000, 1.324761, -0.047267)",
        "(-0.280000, 1.330382, -0.046787)",
        "(-0.280000, 1.336018, -0.046828)",
        "(-0.280000, 1.341598, -0.047401)",
        "(-0.280000, 1.347072, -0.048505)",
        "(-0.280000, 1.352392, -0.050132)",
        "(-0.280000, 1.357487, -0.052253)",
        "(-0.280000, 1.362315, -0.054838)",
        "(-0.280000, 1.366839, -0.057849)",
        "(-0.280000, 1.371009, -0.061229)",
        "(-0.280000, 1.374804, -0.064930)",
        "(-0.280000, 1.378210, -0.068900)",
        "(-0.280000, 1.381209, -0.073072)",
        "(-0.280000, 1.383808, -0.077400)",
        "(-0.280000, 1.386010, -0.081818)",
        "(-0.280000, 1.387834, -0.086282)",
        "(-0.280000, 1.389306, -0.090753)",
        "(-0.280000, 1.390452, -0.095181)",
        "(-0.280000, 1.391306, -0.099540)",
        "(-0.280000, 1.391906, -0.103813)",
        "(-0.280000, 1.392288, -0.107972)",
        "(-0.280000, 1.392491, -0.112015)",
        "(-0.280000, 1.392550, -0.115949)",
        "(-0.280000, 1.392497, -0.119767)",
        "(-0.280000, 1.392361, -0.123495)",
        "(-0.280000, 1.392166, -0.127140)",
        "(-0.280000, 1.391929, -0.130729)",
        "(-0.280000, 1.391660, -0.134292)",
        "(-0.280000, 1.391363, -0.137845)",
        "(-0.280000, 1.391035, -0.141420)",
        "(-0.280000, 1.390664, -0.145047)",
        "(-0.280000, 1.390236, -0.148736)",
        "(-0.280000, 1.389726, -0.152512)",
        "(-0.280000, 1.389107, -0.156394)",
        "(-0.280000, 1.388348, -0.160377)",
        "(-0.280000, 1.387415, -0.164468)",
        "(-0.280000, 1.386270, -0.168669)",
        "(-0.280000, 1.384880, -0.172952)",
        "(-0.280000, 1.383207, -0.177312)",
        "(-0.280000, 1.381222, -0.181709)",
        "(-0.280000, 1.378896, -0.186117)",
        "(-0.280000, 1.376200, -0.190505)",
        "(-0.280000, 1.373124, -0.194818)",
        "(-0.280000, 1.369651, -0.199019)",
        "(-0.280000, 1.365770, -0.203068)",
        "(-0.280000, 1.361494, -0.206906)",
        "(-0.280000, 1.356824, -0.210497)",
        "(-0.280000, 1.351766, -0.213803)",
        "(-0.280000, 1.346354, -0.216776)",
        "(-0.280000, 1.340592, -0.219391)",
        "(-0.280000, 1.334568, -0.220641)",
        "(-0.280000, 1.328532, -0.220166)",
        "(-0.280000, 1.322533, -0.219286)",
        "(-0.280000, 1.316616, -0.218008)",
        "(-0.280000, 1.310797, -0.216336)",
        "(-0.280000, 1.305095, -0.214276)",
        "(-0.280000, 1.299552, -0.211841)",
        "(-0.280000, 1.294184, -0.209041)",
        "(-0.280000, 1.289009, -0.205883)",
        "(-0.280000, 1.284064, -0.202391)",
        "(-0.280000, 1.279364, -0.198575)",
        "(-0.280000, 1.274923, -0.194446)",
        "(-0.280000, 1.270776, -0.190036)",
        "(-0.280000, 1.266927, -0.185351)",
        "(-0.280000, 1.263406, -0.180426)",
        "(-0.280000, 1.260223, -0.175277)",
        "(-0.280000, 1.257388, -0.169917)",
        "(-0.280000, 1.254922, -0.164388)",
        "(-0.280000, 1.252832, -0.158706)",
        "(-0.280000, 1.251125, -0.152889)",
        "(-0.280000, 1.249813, -0.146978)",
        "(-0.280000, 1.248900, -0.140994)",
        "(-0.280000, 1.248390, -0.134952)",
        "(-0.280000, 1.248285, -0.128899)",
        "(-0.280000, 1.248587, -0.122843)",
        "(-0.280000, 1.249293, -0.116831)",
        "(-0.280000, 1.250400, -0.110879)",
        "(-0.280000, 1.251905, -0.105005)",
        "(-0.280000, 1.253798, -0.099255)",
        "(-0.280000, 1.256071, -0.093644)",
        "(-0.280000, 1.258720, -0.088190)",
        "(-0.280000, 1.261723, -0.082933)",
        "(-0.280000, 1.265072, -0.077890)",
        "(-0.280000, 1.268756, -0.073074)",
        "(-0.280000, 1.272749, -0.068524)",
        "(-0.280000, 1.277038, -0.064251)",
        "(-0.280000, 1.281610, -0.060269)",
        "(-0.280000, 1.286773, -0.057090)",
        "(-0.280000, 1.292432, -0.054804)",
        "(-0.280000, 1.298081, -0.052810)",
        "(-0.280000, 1.303723, -0.051082)",
        "(-0.280000, 1.309366, -0.049601)",
        "(-0.280000, 1.314994, -0.048361)",
        "(-0.280000, 1.320624, -0.047359)",
        "(-0.280000, 1.326270, -0.046600)",
        "(-0.280000, 1.331918, -0.046105)",
        "(-0.280000, 1.337576, -0.045902)",
        "(-0.280000, 1.343241, -0.046029)",
        "(-0.280000, 1.348879, -0.046518)",
        "(-0.280000, 1.354490, -0.047337)",
        "(-0.280000, 1.360050, -0.048443)",
        "(-0.280000, 1.365571, -0.049809)",
        "(-0.280000, 1.371067, -0.051421)",
        "(-0.280000, 1.376528, -0.053266)",
        "(-0.280000, 1.381967, -0.055349)",
        "(-0.280000, 1.387396, -0.057684)",
        "(-0.280000, 1.392795, -0.060281)",
        "(-0.280000, 1.398163, -0.063164)",
        "(-0.280000, 1.402958, -0.066890)",
        "(-0.280000, 1.407064, -0.071339)",
        "(-0.280000, 1.410862, -0.076053)",
        "(-0.280000, 1.414342, -0.081018)",
        "(-0.280000, 1.417476, -0.086198)",
        "(-0.280000, 1.420261, -0.091584)",
        "(-0.280000, 1.422674, -0.097136)",
        "(-0.280000, 1.424711, -0.102837)",
        "(-0.280000, 1.426363, -0.108671)",
        "(-0.280000, 1.427619, -0.114593)",
        "(-0.280000, 1.428475, -0.120586)",
        "(-0.280000, 1.428929, -0.126632)",
        "(-0.280000, 1.428976, -0.132686)",
        "(-0.280000, 1.428618, -0.138730)",
        "(-0.280000, 1.427855, -0.144745)",
        "(-0.280000, 1.426692, -0.150686)",
        "(-0.280000, 1.425131, -0.156545)",
        "(-0.280000, 1.423184, -0.162277)",
        "(-0.280000, 1.420858, -0.167866)",
        "(-0.280000, 1.418158, -0.173295)",
        "(-0.280000, 1.415105, -0.178523)",
        "(-0.280000, 1.411709, -0.183535)",
        "(-0.280000, 1.407979, -0.188315)",
        "(-0.280000, 1.403944, -0.192828)",
        "(-0.280000, 1.399615, -0.197060)",
        "(-0.280000, 1.395005, -0.200999)",
        "(-0.280000, 1.390150, -0.204614)",
        "(-0.280000, 1.385063, -0.207897)",
        "(-0.280000, 1.379759, -0.210835)",
        "(-0.280000, 1.374279, -0.213408)",
        "(-0.280000, 1.368630, -0.215611)",
        "(-0.280000, 1.362855, -0.217428)",
        "(-0.280000, 1.356972, -0.218854)",
        "(-0.280000, 1.350997, -0.219884)",
        "(-0.280000, 1.344975, -0.220510)",
        "(-0.280000, 1.338925, -0.220732)",
        "(-0.280000, 1.332865, -0.220548)",
        "(-0.280000, 1.327012, -0.218650)",
        "(-0.280000, 1.321577, -0.215429)",
        "(-0.280000, 1.316512, -0.211879)",
        "(-0.280000, 1.311851, -0.208049)",
        "(-0.280000, 1.307593, -0.203965)",
        "(-0.280000, 1.303760, -0.199684)",
        "(-0.280000, 1.300348, -0.195244)",
        "(-0.280000, 1.297348, -0.190683)",
        "(-0.280000, 1.294759, -0.186061)",
        "(-0.280000, 1.292559, -0.181413)",
        "(-0.280000, 1.290723, -0.176771)",
        "(-0.280000, 1.289229, -0.172184)",
        "(-0.280000, 1.288042, -0.167675)",
        "(-0.280000, 1.287125, -0.163259)",
        "(-0.280000, 1.286444, -0.158965)",
        "(-0.280000, 1.285961, -0.154796)",
        "(-0.280000, 1.285640, -0.150748)",
        "(-0.280000, 1.285447, -0.146828)",
        "(-0.280000, 1.285351, -0.143013)",
        "(-0.280000, 1.285326, -0.139299)",
        "(-0.280000, 1.285353, -0.135659)",
        "(-0.280000, 1.285416, -0.132064)",
        "(-0.280000, 1.285507, -0.128500)",
        "(-0.280000, 1.285627, -0.124934)",
        "(-0.280000, 1.285782, -0.121335)",
        "(-0.280000, 1.285985, -0.117691)",
        "(-0.280000, 1.286255, -0.113976)",
        "(-0.280000, 1.286618, -0.110168)",
        "(-0.280000, 1.287104, -0.106271)",
        "(-0.280000, 1.287746, -0.102267)",
        "(-0.280000, 1.288578, -0.098175)",
        "(-0.280000, 1.289638, -0.093999)",
        "(-0.280000, 1.290964, -0.089752)",
        "(-0.280000, 1.292584, -0.085476)",
        "(-0.280000, 1.294531, -0.081197)",
        "(-0.280000, 1.296833, -0.076952)",
        "(-0.280000, 1.299502, -0.072800)",
        "(-0.280000, 1.302552, -0.068786)",
        "(-0.280000, 1.305992, -0.064960)",
        "(-0.280000, 1.309804, -0.061389)",
        "(-0.280000, 1.313978, -0.058123)",
        "(-0.280000, 1.318498, -0.055211)",
        "(-0.280000, 1.323315, -0.052714)",
        "(-0.280000, 1.328403, -0.050666)",
        "(-0.280000, 1.333699, -0.049112)",
        "(-0.280000, 1.339156, -0.048075)",
        "(-0.280000, 1.344726, -0.047571)",
        "(-0.280000, 1.350335, -0.047609)",
        "(-0.280000, 1.355933, -0.048181)",
        "(-0.280000, 1.361477, -0.049270)",
        "(-0.280000, 1.366905, -0.050844)",
        "(-0.280000, 1.372189, -0.052862)",
        "(-0.280000, 1.377315, -0.055278)",
        "(-0.280000, 1.382260, -0.058029)",
        "(-0.280000, 1.387046, -0.061070)",
        "(-0.280000, 1.391668, -0.064352)",
        "(-0.280000, 1.396148, -0.067856)",
        "(-0.280000, 1.400505, -0.071574)",
        "(-0.280000, 1.404734, -0.075489)",
        "(-0.280000, 1.408847, -0.079614)",
        "(-0.280000, 1.412847, -0.083964)",
        "(-0.280000, 1.416713, -0.088541)",
        "(-0.280000, 1.420434, -0.093367)",
        "(-0.280000, 1.423286, -0.098728)",
        "(-0.280000, 1.425215, -0.104466)",
        "(-0.280000, 1.426755, -0.110321)",
        "(-0.280000, 1.427900, -0.116275)",
        "(-0.280000, 1.428644, -0.122283)",
        "(-0.280000, 1.428983, -0.128337)",
        "(-0.280000, 1.428916, -0.134391)",
        "(-0.280000, 1.428444, -0.140426)",
        "(-0.280000, 1.427567, -0.146426)",
        "(-0.280000, 1.426293, -0.152344)",
        "(-0.280000, 1.424624, -0.158163)",
        "(-0.280000, 1.422567, -0.163867)",
        "(-0.280000, 1.420135, -0.169411)",
        "(-0.280000, 1.417338, -0.174780)",
        "(-0.280000, 1.414183, -0.179957)",
        "(-0.280000, 1.410693, -0.184904)",
        "(-0.280000, 1.406873, -0.189613)",
        "(-0.280000, 1.402753, -0.194049)",
        "(-0.280000, 1.398346, -0.198199)",
        "(-0.280000, 1.393662, -0.202050)",
        "(-0.280000, 1.388739, -0.205573)",
        "(-0.280000, 1.383591, -0.208759)",
        "(-0.280000, 1.378233, -0.211597)",
        "(-0.280000, 1.372706, -0.214066)",
        "(-0.280000, 1.367025, -0.216159)",
        "(-0.280000, 1.361208, -0.217869)",
        "(-0.280000, 1.355299, -0.219184)",
        "(-0.280000, 1.349314, -0.220100)",
        "(-0.280000, 1.343273, -0.220614)",
        "(-0.280000, 1.337220, -0.220721)",
        "(-0.280000, 1.331164, -0.220423)",
        "(-0.280000, 1.325151, -0.219720)",
        "(-0.280000, 1.319198, -0.218616)",
        "(-0.280000, 1.313324, -0.217114)",
        "(-0.280000, 1.307573, -0.215224)",
        "(-0.280000, 1.301961, -0.212954)",
        "(-0.280000, 1.296505, -0.210308)",
        "(-0.280000, 1.291939, -0.206184)",
        "(-0.280000, 1.288296, -0.201023)",
        "(-0.280000, 1.285125, -0.195713)",
        "(-0.280000, 1.282431, -0.190318)",
        "(-0.280000, 1.280172, -0.184889)",
        "(-0.280000, 1.278307, -0.179504)",
        "(-0.280000, 1.276783, -0.174199)",
        "(-0.280000, 1.275546, -0.168996)",
        "(-0.280000, 1.274546, -0.163927)",
        "(-0.280000, 1.273734, -0.158991)",
        "(-0.280000, 1.273066, -0.154173)",
        "(-0.280000, 1.272505, -0.149473)",
        "(-0.280000, 1.272022, -0.144861)",
        "(-0.280000, 1.271596, -0.140303)",
        "(-0.280000, 1.271216, -0.135781)",
        "(-0.280000, 1.270880, -0.131256)",
        "(-0.280000, 1.270594, -0.126689)",
        "(-0.280000, 1.270376, -0.122066)",
        "(-0.280000, 1.270247, -0.117348)",
        "(-0.280000, 1.270238, -0.112528)",
        "(-0.280000, 1.270385, -0.107587)",
        "(-0.280000, 1.270730, -0.102513)",
        "(-0.280000, 1.271312, -0.097325)",
        "(-0.280000, 1.272177, -0.092027)",
        "(-0.280000, 1.273369, -0.086632)",
        "(-0.280000, 1.274925, -0.081188)",
        "(-0.280000, 1.276884, -0.075725)",
        "(-0.280000, 1.279279, -0.070281)",
        "(-0.280000, 1.282127, -0.064927)",
        "(-0.280000, 1.285455, -0.059706)",
        "(-0.280000, 1.289257, -0.054697)",
        "(-0.280000, 1.294430, -0.051553)",
        "(-0.280000, 1.299814, -0.048766)",
        "(-0.280000, 1.305365, -0.046349)",
        "(-0.280000, 1.311065, -0.044310)",
        "(-0.280000, 1.316898, -0.042654)",
        "(-0.280000, 1.322820, -0.041396)",
        "(-0.280000, 1.328812, -0.040536)",
        "(-0.280000, 1.334858, -0.040079)",
        "(-0.280000, 1.340912, -0.040029)",
        "(-0.280000, 1.346956, -0.040383)",
        "(-0.280000, 1.352971, -0.041144)",
        "(-0.280000, 1.358913, -0.042303)",
        "(-0.280000, 1.364772, -0.043861)",
        "(-0.280000, 1.370506, -0.045805)",
        "(-0.280000, 1.376096, -0.048128)",
        "(-0.280000, 1.381527, -0.050825)",
        "(-0.280000, 1.386756, -0.053875)",
        "(-0.280000, 1.391770, -0.057269)",
        "(-0.280000, 1.396552, -0.060996)",
        "(-0.280000, 1.400109, -0.066032)",
        "(-0.280000, 1.402633, -0.071798)",
        "(-0.280000, 1.404630, -0.077648)",
        "(-0.280000, 1.406137, -0.083487)",
        "(-0.280000, 1.407212, -0.089267)",
        "(-0.280000, 1.407910, -0.094923)",
        "(-0.280000, 1.408291, -0.100430)",
        "(-0.280000, 1.408414, -0.105777)",
        "(-0.280000, 1.408332, -0.110942)",
        "(-0.280000, 1.408094, -0.115939)",
        "(-0.280000, 1.407741, -0.120790)",
        "(-0.280000, 1.407307, -0.125504)",
        "(-0.280000, 1.406815, -0.130115)",
        "(-0.280000, 1.406279, -0.134662)",
        "(-0.280000, 1.405706, -0.139163)",
        "(-0.280000, 1.405088, -0.143659)",
        "(-0.280000, 1.404413, -0.148184)",
        "(-0.280000, 1.403661, -0.152750)",
        "(-0.280000, 1.402801, -0.157392)",
        "(-0.280000, 1.401802, -0.162107)",
        "(-0.280000, 1.400626, -0.166907)",
        "(-0.280000, 1.399228, -0.171797)",
        "(-0.280000, 1.397574, -0.176750)",
        "(-0.280000, 1.395621, -0.181750)",
        "(-0.280000, 1.393328, -0.186777)",
        "(-0.280000, 1.390668, -0.191775)",
        "(-0.280000, 1.387611, -0.196709)",
        "(-0.280000, 1.384131, -0.201531)",
        "(-0.280000, 1.380227, -0.206171)",
        "(-0.280000, 1.375882, -0.210582)",
        "(-0.280000, 1.371117, -0.214685)",
        "(-0.280000, 1.365401, -0.216679)",
        "(-0.280000, 1.359553, -0.218279)",
        "(-0.280000, 1.353619, -0.219482)",
        "(-0.280000, 1.347619, -0.220285)",
        "(-0.280000, 1.341569, -0.220685)",
        "(-0.280000, 1.335515, -0.220678)",
        "(-0.280000, 1.329475, -0.220267)",
        "(-0.280000, 1.323467, -0.219450)",
        "(-0.280000, 1.317536, -0.218234)",
        "(-0.280000, 1.311701, -0.216624)",
        "(-0.280000, 1.305977, -0.214623)",
        "(-0.280000, 1.300409, -0.212247)",
        "(-0.280000, 1.295004, -0.209499)",
        "(-0.280000, 1.289804, -0.206400)",
        "(-0.280000, 1.284822, -0.202959)",
        "(-0.280000, 1.280075, -0.199187)",
        "(-0.280000, 1.275599, -0.195111)",
        "(-0.280000, 1.271405, -0.190745)",
        "(-0.280000, 1.267508, -0.186101)",
        "(-0.280000, 1.265082, -0.180433)",
        "(-0.280000, 1.263819, -0.174266)",
        "(-0.280000, 1.263088, -0.168128)",
        "(-0.280000, 1.262843, -0.162100)",
        "(-0.280000, 1.263055, -0.156204)",
        "(-0.280000, 1.263697, -0.150494)",
        "(-0.280000, 1.264738, -0.144991)",
        "(-0.280000, 1.266143, -0.139716)",
        "(-0.280000, 1.267868, -0.134707)",
        "(-0.280000, 1.269872, -0.129971)",
        "(-0.280000, 1.272113, -0.125511)",
        "(-0.280000, 1.274540, -0.121342)",
        "(-0.280000, 1.277114, -0.117454)",
        "(-0.280000, 1.279799, -0.113829)",
        "(-0.280000, 1.282549, -0.110463)",
        "(-0.280000, 1.285338, -0.107327)",
        "(-0.280000, 1.288145, -0.104392)",
        "(-0.280000, 1.290941, -0.101638)",
        "(-0.280000, 1.293724, -0.099026)",
        "(-0.280000, 1.296479, -0.096535)",
        "(-0.280000, 1.299212, -0.094131)",
        "(-0.280000, 1.301936, -0.091785)",
        "(-0.280000, 1.304657, -0.089480)",
        "(-0.280000, 1.307397, -0.087195)",
        "(-0.280000, 1.310186, -0.084915)",
        "(-0.280000, 1.313040, -0.082640)",
        "(-0.280000, 1.315991, -0.080368)",
        "(-0.280000, 1.319074, -0.078104)",
        "(-0.280000, 1.322305, -0.075871)",
        "(-0.280000, 1.325720, -0.073685)",
        "(-0.280000, 1.329328, -0.071581)",
        "(-0.280000, 1.333149, -0.069591)",
        "(-0.280000, 1.337200, -0.067753)",
        "(-0.280000, 1.341470, -0.066115)",
        "(-0.280000, 1.345958, -0.064719)",
        "(-0.280000, 1.350659, -0.063610)",
        "(-0.280000, 1.355534, -0.062837)",
        "(-0.280000, 1.360559, -0.062440)",
        "(-0.280000, 1.365704, -0.062459)",
        "(-0.280000, 1.370907, -0.062926)",
        "(-0.280000, 1.376123, -0.063866)",
        "(-0.280000, 1.381304, -0.065300)",
        "(-0.280000, 1.386375, -0.067231)",
        "(-0.280000, 1.391291, -0.069664)",
        "(-0.280000, 1.395976, -0.072581)",
        "(-0.280000, 1.400384, -0.075962)",
        "(-0.280000, 1.404468, -0.079783)",
        "(-0.280000, 1.408174, -0.083993)",
        "(-0.280000, 1.411475, -0.088550)",
        "(-0.280000, 1.414353, -0.093412)",
        "(-0.280000, 1.416793, -0.098510)",
        "(-0.280000, 1.418805, -0.103796)",
        "(-0.280000, 1.420415, -0.109229)",
        "(-0.280000, 1.421646, -0.114752)",
        "(-0.280000, 1.422507, -0.120353)",
        "(-0.280000, 1.422989, -0.125991)",
        "(-0.280000, 1.423092, -0.131649)",
        "(-0.280000, 1.422816, -0.137309)",
        "(-0.280000, 1.422163, -0.142930)",
        "(-0.280000, 1.421134, -0.148494)",
        "(-0.280000, 1.419733, -0.153985)",
        "(-0.280000, 1.417969, -0.159362)",
        "(-0.280000, 1.415850, -0.164608)",
        "(-0.280000, 1.413380, -0.169709)",
        "(-0.280000, 1.410578, -0.174625)",
        "(-0.280000, 1.407453, -0.179342)",
        "(-0.280000, 1.404014, -0.183846)",
        "(-0.280000, 1.400287, -0.188104)",
        "(-0.280000, 1.396276, -0.192108)",
        "(-0.280000, 1.392013, -0.195828)",
        "(-0.280000, 1.387510, -0.199255)",
        "(-0.280000, 1.382780, -0.202377)",
        "(-0.280000, 1.377860, -0.205171)",
        "(-0.280000, 1.372763, -0.207629)",
        "(-0.280000, 1.367505, -0.209743)",
        "(-0.280000, 1.362126, -0.211498)",
        "(-0.280000, 1.356641, -0.212888)",
        "(-0.280000, 1.351066, -0.213910)",
        "(-0.280000, 1.345445, -0.214554)",
        "(-0.280000, 1.339784, -0.214821)",
        "(-0.280000, 1.334127, -0.214708)",
        "(-0.280000, 1.328490, -0.214217)",
        "(-0.280000, 1.322890, -0.213347)",
        "(-0.280000, 1.317369, -0.212107)",
        "(-0.280000, 1.311944, -0.210499)",
        "(-0.280000, 1.306630, -0.208528)",
        "(-0.280000, 1.301468, -0.206210)",
        "(-0.280000, 1.296474, -0.203551)",
        "(-0.280000, 1.291661, -0.200558)",
        "(-0.280000, 1.287067, -0.197255)",
        "(-0.280000, 1.282704, -0.193652)",
        "(-0.280000, 1.278586, -0.189759)",
        "(-0.280000, 1.274744, -0.185605)",
        "(-0.280000, 1.271183, -0.181196)",
        "(-0.280000, 1.267932, -0.176565)",
        "(-0.280000, 1.264997, -0.171727)",
        "(-0.280000, 1.262389, -0.166695)",
        "(-0.280000, 1.260128, -0.161508)",
        "(-0.280000, 1.258219, -0.156182)",
        "(-0.280000, 1.256669, -0.150731)",
        "(-0.280000, 1.255489, -0.145197)",
        "(-0.280000, 1.254683, -0.139596)",
        "(-0.280000, 1.254253, -0.133945)",
        "(-0.280000, 1.254211, -0.128287)",
        "(-0.280000, 1.254598, -0.122635)",
        "(-0.280000, 1.255448, -0.117049)",
        "(-0.280000, 1.256785, -0.111568)",
        "(-0.280000, 1.258619, -0.106238)",
        "(-0.280000, 1.260939, -0.101132)",
        "(-0.280000, 1.263730, -0.096295)",
        "(-0.280000, 1.266967, -0.091770)",
        "(-0.280000, 1.270601, -0.087616)",
        "(-0.280000, 1.274589, -0.083863)",
        "(-0.280000, 1.278884, -0.080534)",
        "(-0.280000, 1.283417, -0.077658)",
        "(-0.280000, 1.288133, -0.075240)",
        "(-0.280000, 1.292982, -0.073276)",
        "(-0.280000, 1.297891, -0.071763)",
        "(-0.280000, 1.302822, -0.070678)",
        "(-0.280000, 1.307711, -0.069998)",
        "(-0.280000, 1.312524, -0.069691)",
        "(-0.280000, 1.317231, -0.069720)",
        "(-0.280000, 1.321793, -0.070045)",
        "(-0.280000, 1.326197, -0.070624)",
        "(-0.280000, 1.330439, -0.071416)",
        "(-0.280000, 1.334503, -0.072378)",
        "(-0.280000, 1.338400, -0.073474)",
        "(-0.280000, 1.342147, -0.074672)",
        "(-0.280000, 1.345750, -0.075939)",
        "(-0.280000, 1.349241, -0.077255)",
        "(-0.280000, 1.352633, -0.078601)",
        "(-0.280000, 1.355959, -0.079969)",
        "(-0.280000, 1.359251, -0.081359)",
        "(-0.280000, 1.362525, -0.082772)",
        "(-0.280000, 1.365809, -0.084222)",
        "(-0.280000, 1.369129, -0.085729)",
        "(-0.280000, 1.372489, -0.087310)",
        "(-0.280000, 1.375906, -0.088996)",
        "(-0.280000, 1.379388, -0.090820)",
        "(-0.280000, 1.382922, -0.092808)",
        "(-0.280000, 1.386503, -0.094996)",
        "(-0.280000, 1.390120, -0.097419)",
        "(-0.280000, 1.393738, -0.100101)",
        "(-0.280000, 1.397337, -0.103077)",
        "(-0.280000, 1.400873, -0.106358)",
        "(-0.280000, 1.404310, -0.109967)",
        "(-0.280000, 1.407610, -0.113921)",
        "(-0.280000, 1.410719, -0.118211)",
        "(-0.280000, 1.413594, -0.122841)",
        "(-0.280000, 1.416196, -0.127810)",
        "(-0.280000, 1.418472, -0.133086)",
        "(-0.280000, 1.420388, -0.138656)",
        "(-0.280000, 1.421911, -0.144504)",
        "(-0.280000, 1.422997, -0.150579)",
        "(-0.280000, 1.423585, -0.156856)",
        "(-0.280000, 1.422914, -0.162985)",
        "(-0.280000, 1.420540, -0.168554)",
        "(-0.280000, 1.417795, -0.173960)",
        "(-0.280000, 1.414699, -0.179162)",
        "(-0.280000, 1.411261, -0.184145)",
        "(-0.280000, 1.407491, -0.188894)",
        "(-0.280000, 1.403418, -0.193373)",
        "(-0.280000, 1.399054, -0.197569)",
        "(-0.280000, 1.394411, -0.201469)",
        "(-0.280000, 1.389525, -0.205043)",
        "(-0.280000, 1.384411, -0.208283)",
        "(-0.280000, 1.379083, -0.211177)",
        "(-0.280000, 1.373582, -0.213704)",
        "(-0.280000, 1.367915, -0.215859)",
        "(-0.280000, 1.362125, -0.217627)",
        "(-0.280000, 1.356229, -0.219004)",
        "(-0.280000, 1.350246, -0.219984)",
        "(-0.280000, 1.344219, -0.220560)",
        "(-0.280000, 1.338168, -0.220731)",
        "(-0.280000, 1.332110, -0.220487)",
        "(-0.280000, 1.326357, -0.217948)",
        "(-0.280000, 1.320924, -0.214998)",
        "(-0.280000, 1.315830, -0.211691)",
        "(-0.280000, 1.311104, -0.208095)",
        "(-0.280000, 1.306737, -0.204260)",
        "(-0.280000, 1.302737, -0.200252)",
        "(-0.280000, 1.299086, -0.196117)",
        "(-0.280000, 1.295756, -0.191895)",
        "(-0.280000, 1.292732, -0.187638)",
        "(-0.280000, 1.289977, -0.183373)",
        "(-0.280000, 1.287450, -0.179116)",
        "(-0.280000, 1.285122, -0.174896)",
        "(-0.280000, 1.282951, -0.170712)",
        "(-0.280000, 1.280899, -0.166556)",
        "(-0.280000, 1.278939, -0.162430)",
        "(-0.280000, 1.277040, -0.158309)",
        "(-0.280000, 1.275178, -0.154163)",
        "(-0.280000, 1.273345, -0.149975)",
        "(-0.280000, 1.271530, -0.145700)",
        "(-0.280000, 1.269743, -0.141317)",
        "(-0.280000, 1.267996, -0.136786)",
        "(-0.280000, 1.266311, -0.132067)",
        "(-0.280000, 1.264729, -0.127150)",
        "(-0.280000, 1.263293, -0.122006)",
        "(-0.280000, 1.262053, -0.116619)",
        "(-0.280000, 1.261074, -0.111005)",
        "(-0.280000, 1.260421, -0.105171)",
        "(-0.280000, 1.260162, -0.099137)",
        "(-0.280000, 1.260370, -0.092968)",
        "(-0.280000, 1.261107, -0.086708)",
        "(-0.280000, 1.263044, -0.080855)",
        "(-0.280000, 1.266529, -0.075904)",
        "(-0.280000, 1.270343, -0.071191)",
        "(-0.280000, 1.274459, -0.066751)",
        "(-0.280000, 1.278862, -0.062597)",
        "(-0.280000, 1.283541, -0.058741)",
        "(-0.280000, 1.288461, -0.055212)",
        "(-0.280000, 1.293605, -0.052021)",
        "(-0.280000, 1.298960, -0.049177)",
        "(-0.280000, 1.304486, -0.046703)",
        "(-0.280000, 1.310164, -0.044604)",
        "(-0.280000, 1.315979, -0.042887)",
        "(-0.280000, 1.321887, -0.041566)",
        "(-0.280000, 1.327880, -0.040643)",
        "(-0.280000, 1.333911, -0.040124)",
        "(-0.280000, 1.339964, -0.040010)",
        "(-0.280000, 1.346020, -0.040302)",
        "(-0.280000, 1.352034, -0.040998)",
        "(-0.280000, 1.357988, -0.042096)",
        "(-0.280000, 1.363861, -0.043600)",
        "(-0.280000, 1.368956, -0.047286)",
        "(-0.280000, 1.373652, -0.051306)",
        "(-0.280000, 1.377943, -0.055605)",
        "(-0.280000, 1.381813, -0.060109)",
        "(-0.280000, 1.385282, -0.064773)",
        "(-0.280000, 1.388355, -0.069528)",
        "(-0.280000, 1.391062, -0.074335)",
        "(-0.280000, 1.393435, -0.079160)",
        "(-0.280000, 1.395503, -0.083954)",
        "(-0.280000, 1.397307, -0.088701)",
        "(-0.280000, 1.398888, -0.093392)",
        "(-0.280000, 1.400283, -0.098005)",
        "(-0.280000, 1.401531, -0.102550)",
        "(-0.280000, 1.402669, -0.107044)",
        "(-0.280000, 1.403723, -0.111489)",
        "(-0.280000, 1.404718, -0.115916)",
        "(-0.280000, 1.405673, -0.120359)",
        "(-0.280000, 1.406590, -0.124838)",
        "(-0.280000, 1.407472, -0.129397)",
        "(-0.280000, 1.408304, -0.134057)",
        "(-0.280000, 1.409065, -0.138854)",
        "(-0.280000, 1.409726, -0.143820)",
        "(-0.280000, 1.410245, -0.148960)",
        "(-0.280000, 1.410575, -0.154289)",
        "(-0.280000, 1.410662, -0.159817)",
        "(-0.280000, 1.410445, -0.165512)",
        "(-0.280000, 1.409865, -0.171353)",
        "(-0.280000, 1.408857, -0.177308)",
        "(-0.280000, 1.407371, -0.183302)",
        "(-0.280000, 1.405385, -0.189309)",
        "(-0.280000, 1.402217, -0.194584)",
        "(-0.280000, 1.397775, -0.198697)",
        "(-0.280000, 1.393060, -0.202509)",
        "(-0.280000, 1.388107, -0.205991)",
        "(-0.280000, 1.382933, -0.209133)",
        "(-0.280000, 1.377551, -0.211926)",
        "(-0.280000, 1.372003, -0.214348)",
        "(-0.280000, 1.366305, -0.216394)",
        "(-0.280000, 1.360474, -0.218055)",
        "(-0.280000, 1.354553, -0.219320)",
        "(-0.280000, 1.348562, -0.220186)",
        "(-0.280000, 1.342516, -0.220649)",
        "(-0.280000, 1.336462, -0.220706)",
        "(-0.280000, 1.330409, -0.220357)",
        "(-0.280000, 1.324402, -0.219604)",
        "(-0.280000, 1.318459, -0.218450)",
        "(-0.280000, 1.312598, -0.216899)",
        "(-0.280000, 1.306863, -0.214961)",
        "(-0.280000, 1.301270, -0.212644)",
        "(-0.280000, 1.295837, -0.209952)",
        "(-0.280000, 1.290604, -0.206908)",
        "(-0.280000, 1.285587, -0.203520)",
        "(-0.280000, 1.280801, -0.199798)",
        "(-0.280000, 1.276281, -0.195769)",
        "(-0.280000, 1.272036, -0.191440)",
        "(-0.280000, 1.268096, -0.186844)",
        "(-0.280000, 1.264473, -0.181994)",
        "(-0.280000, 1.261178, -0.176904)",
        "(-0.280000, 1.258236, -0.171613)",
        "(-0.280000, 1.255655, -0.166137)",
        "(-0.280000, 1.253443, -0.160492)",
        "(-0.280000, 1.251617, -0.154719)",
        "(-0.280000, 1.250181, -0.148838)",
        "(-0.280000, 1.249142, -0.142865)",
        "(-0.280000, 1.248506, -0.136844)",
        "(-0.280000, 1.248274, -0.130795)",
        "(-0.280000, 1.248449, -0.124734)",
        "(-0.280000, 1.249615, -0.118784)",
        "(-0.280000, 1.251773, -0.113076)",
        "(-0.280000, 1.254139, -0.107572)",
        "(-0.280000, 1.256696, -0.102253)",
        "(-0.280000, 1.259434, -0.097102)",
        "(-0.280000, 1.262341, -0.092125)",
        "(-0.280000, 1.265422, -0.087308)",
        "(-0.280000, 1.268693, -0.082644)",
        "(-0.280000, 1.272160, -0.078158)",
        "(-0.280000, 1.275848, -0.073863)",
        "(-0.280000, 1.279784, -0.069786)",
        "(-0.280000, 1.283973, -0.065981)",
        "(-0.280000, 1.288413, -0.062460)",
        "(-0.280000, 1.293073, -0.059249)",
        "(-0.280000, 1.297937, -0.056358)",
        "(-0.280000, 1.302991, -0.053795)",
        "(-0.280000, 1.308198, -0.051580)",
        "(-0.280000, 1.313542, -0.049719)",
        "(-0.280000, 1.319006, -0.048217)",
        "(-0.280000, 1.324551, -0.047087)",
        "(-0.280000, 1.330158, -0.046330)",
        "(-0.280000, 1.335813, -0.045951)",
        "(-0.280000, 1.341471, -0.045951)",
        "(-0.280000, 1.347117, -0.046330)",
        "(-0.280000, 1.352733, -0.047088)",
        "(-0.280000, 1.358278, -0.048218)",
        "(-0.280000, 1.363742, -0.049720)",
        "(-0.280000, 1.369085, -0.051582)",
        "(-0.280000, 1.374292, -0.053797)",
        "(-0.280000, 1.379347, -0.056360)",
        "(-0.280000, 1.384210, -0.059252)",
        "(-0.280000, 1.388870, -0.062463)",
        "(-0.280000, 1.393310, -0.065984)",
        "(-0.280000, 1.397498, -0.069789)",
        "(-0.280000, 1.401422, -0.073866)",
        "(-0.280000, 1.405070, -0.078203)",
        "(-0.280000, 1.408413, -0.082768)",
        "(-0.280000, 1.411448, -0.087554)",
        "(-0.280000, 1.414151, -0.092525)",
        "(-0.280000, 1.416515, -0.097666)",
        "(-0.280000, 1.418533, -0.102962)",
        "(-0.280000, 1.420188, -0.108373)",
        "(-0.280000, 1.421478, -0.113882)",
        "(-0.280000, 1.422397, -0.119474)",
        "(-0.280000, 1.422938, -0.125107)",
        "(-0.280000, 1.423101, -0.130763)",
        "(-0.280000, 1.422885, -0.136426)",
        "(-0.280000, 1.422290, -0.142053)",
        "(-0.280000, 1.421320, -0.147628)",
        "(-0.280000, 1.419976, -0.153133)",
        "(-0.280000, 1.418269, -0.158528)",
        "(-0.280000, 1.416201, -0.163804)",
        "(-0.280000, 1.413788, -0.168923)",
        "(-0.280000, 1.411038, -0.173868)",
        "(-0.280000, 1.407958, -0.178625)",
        "(-0.280000, 1.404571, -0.183158)",
        "(-0.280000, 1.400889, -0.187454)",
        "(-0.280000, 1.396920, -0.191500)",
        "(-0.280000, 1.392696, -0.195265)",
        "(-0.280000, 1.388230, -0.198738)",
        "(-0.280000, 1.383533, -0.201910)",
        "(-0.280000, 1.378646, -0.204763)",
        "(-0.280000, 1.373591, -0.207331)",
        "(-0.280000, 1.368411, -0.209635)",
        "(-0.280000, 1.363113, -0.211704)",
        "(-0.280000, 1.357694, -0.213558)",
        "(-0.280000, 1.352170, -0.215201)",
        "(-0.280000, 1.346525, -0.216638)",
        "(-0.280000, 1.340743, -0.217862)",
        "(-0.280000, 1.334835, -0.218855)",
        "(-0.280000, 1.328787, -0.219597)",
        "(-0.280000, 1.322721, -0.219319)",
        "(-0.280000, 1.316801, -0.218054)",
        "(-0.280000, 1.310978, -0.216395)",
        "(-0.280000, 1.305272, -0.214346)",
        "(-0.280000, 1.299724, -0.211924)",
        "(-0.280000, 1.294342, -0.209130)",
        "(-0.280000, 1.289168, -0.205988)",
        "(-0.280000, 1.284216, -0.202506)",
        "(-0.280000, 1.279501, -0.198694)",
        "(-0.280000, 1.275058, -0.194581)",
        "(-0.280000, 1.270901, -0.190179)",
        "(-0.280000, 1.267043, -0.185502)",
        "(-0.280000, 1.263512, -0.180585)",
        "(-0.280000, 1.260318, -0.175442)",
        "(-0.280000, 1.257472, -0.170088)",
        "(-0.280000, 1.254994, -0.164564)",
        "(-0.280000, 1.252889, -0.158878)",
        "(-0.280000, 1.251173, -0.153073)",
        "(-0.280000, 1.249849, -0.147166)",
        "(-0.280000, 1.248922, -0.141174)",
        "(-0.280000, 1.248400, -0.135142)",
        "(-0.280000, 1.248282, -0.129089)",
        "(-0.280000, 1.248571, -0.123033)",
        "(-0.280000, 1.249265, -0.117019)",
        "(-0.280000, 1.250359, -0.111065)",
        "(-0.280000, 1.251852, -0.105188)",
        "(-0.280000, 1.253732, -0.099434)",
        "(-0.280000, 1.255994, -0.093818)",
        "(-0.280000, 1.258631, -0.088358)",
        "(-0.280000, 1.261623, -0.083095)",
        "(-0.280000, 1.264966, -0.078037)",
        "(-0.280000, 1.268636, -0.073222)",
        "(-0.280000, 1.272619, -0.068663)",
        "(-0.280000, 1.276905, -0.064374)",
        "(-0.280000, 1.281462, -0.060389)",
        "(-0.280000, 1.286276, -0.056718)",
        "(-0.280000, 1.291332, -0.053372)",
        "(-0.280000, 1.297208, -0.051546)",
        "(-0.280000, 1.303505, -0.051041)",
        "(-0.280000, 1.309690, -0.051020)",
        "(-0.280000, 1.315705, -0.051451)",
        "(-0.280000, 1.321527, -0.052274)",
        "(-0.280000, 1.327110, -0.053414)",
        "(-0.280000, 1.332452, -0.054807)",
        "(-0.280000, 1.337559, -0.056394)",
        "(-0.280000, 1.342429, -0.058117)",
        "(-0.280000, 1.347090, -0.059934)",
        "(-0.280000, 1.351576, -0.061814)",
        "(-0.280000, 1.355906, -0.063727)",
        "(-0.280000, 1.360120, -0.065662)",
        "(-0.280000, 1.364259, -0.067619)",
        "(-0.280000, 1.368343, -0.069597)",
        "(-0.280000, 1.372408, -0.071614)",
        "(-0.280000, 1.376482, -0.073695)",
        "(-0.280000, 1.380571, -0.075863)",
        "(-0.280000, 1.384697, -0.078157)",
        "(-0.280000, 1.388848, -0.080606)",
        "(-0.280000, 1.393024, -0.083251)",
        "(-0.280000, 1.397214, -0.086133)",
        "(-0.280000, 1.401381, -0.089278)",
        "(-0.280000, 1.405499, -0.092723)",
        "(-0.280000, 1.409533, -0.096498)",
        "(-0.280000, 1.413424, -0.100611)",
        "(-0.280000, 1.417126, -0.105080)",
        "(-0.280000, 1.420589, -0.109915)",
        "(-0.280000, 1.423743, -0.115095)",
        "(-0.280000, 1.426540, -0.120619)",
        "(-0.280000, 1.428912, -0.126443)",
        "(-0.280000, 1.428981, -0.132496)",
        "(-0.280000, 1.428635, -0.138549)",
        "(-0.280000, 1.427885, -0.144556)",
        "(-0.280000, 1.426734, -0.150500)",
        "(-0.280000, 1.425186, -0.156362)",
        "(-0.280000, 1.423251, -0.162099)",
        "(-0.280000, 1.420937, -0.167693)",
        "(-0.280000, 1.418248, -0.173127)",
        "(-0.280000, 1.415207, -0.178362)",
        "(-0.280000, 1.411821, -0.183381)",
        "(-0.280000, 1.408101, -0.188169)",
        "(-0.280000, 1.404075, -0.192690)",
        "(-0.280000, 1.399749, -0.196938)",
        "(-0.280000, 1.395154, -0.200880)",
        "(-0.280000, 1.390306, -0.204506)",
        "(-0.280000, 1.385218, -0.207803)",
        "(-0.280000, 1.379929, -0.210748)",
        "(-0.280000, 1.374454, -0.213332)",
        "(-0.280000, 1.368810, -0.215547)",
        "(-0.280000, 1.362664, -0.216041)",
        "(-0.280000, 1.356417, -0.215274)",
        "(-0.280000, 1.350366, -0.214011)",
        "(-0.280000, 1.344573, -0.212323)",
        "(-0.280000, 1.339052, -0.210244)",
        "(-0.280000, 1.333844, -0.207817)",
        "(-0.280000, 1.328960, -0.205077)",
        "(-0.280000, 1.324407, -0.202064)",
        "(-0.280000, 1.320209, -0.198833)",
        "(-0.280000, 1.316358, -0.195425)",
        "(-0.280000, 1.312844, -0.191880)",
        "(-0.280000, 1.309666, -0.188251)",
        "(-0.280000, 1.306800, -0.184573)",
        "(-0.280000, 1.304219, -0.180873)",
        "(-0.280000, 1.301905, -0.177194)",
        "(-0.280000, 1.299821, -0.173551)",
        "(-0.280000, 1.297933, -0.169956)",
        "(-0.280000, 1.296213, -0.166428)",
        "(-0.280000, 1.294624, -0.162958)",
        "(-0.280000, 1.293140, -0.159553)",
        "(-0.280000, 1.291732, -0.156197)",
        "(-0.280000, 1.290376, -0.152867)",
        "(-0.280000, 1.289058, -0.149554)",
        "(-0.280000, 1.287765, -0.146228)",
        "(-0.280000, 1.286492, -0.142859)",
        "(-0.280000, 1.285244, -0.139428)",
        "(-0.280000, 1.284031, -0.135907)",
        "(-0.280000, 1.282867, -0.132263)",
        "(-0.280000, 1.281780, -0.128489)",
        "(-0.280000, 1.280795, -0.124556)",
        "(-0.280000, 1.279951, -0.120466)",
        "(-0.280000, 1.279282, -0.116210)",
        "(-0.280000, 1.278830, -0.111784)",
        "(-0.280000, 1.278637, -0.107215)",
        "(-0.280000, 1.278744, -0.102516)",
        "(-0.280000, 1.279190, -0.097707)",
        "(-0.280000, 1.280010, -0.092840)",
        "(-0.280000, 1.281235, -0.087950)",
        "(-0.280000, 1.282892, -0.083079)",
        "(-0.280000, 1.284992, -0.078296)",
        "(-0.280000, 1.287545, -0.073651)",
        "(-0.280000, 1.290555, -0.069196)",
        "(-0.280000, 1.294001, -0.065005)",
        "(-0.280000, 1.297873, -0.061121)",
        "(-0.280000, 1.302130, -0.057608)",
        "(-0.280000, 1.306739, -0.054508)",
        "(-0.280000, 1.311662, -0.051853)",
        "(-0.280000, 1.316833, -0.049682)",
        "(-0.280000, 1.322205, -0.048005)",
        "(-0.280000, 1.327731, -0.046825)",
        "(-0.280000, 1.333340, -0.046136)",
        "(-0.280000, 1.338992, -0.045913)",
        "(-0.280000, 1.344655, -0.046118)",
        "(-0.280000, 1.350282, -0.046710)",
        "(-0.280000, 1.355866, -0.047679)",
        "(-0.280000, 1.361364, -0.049018)",
        "(-0.280000, 1.366759, -0.050722)",
        "(-0.280000, 1.372037, -0.052787)",
        "(-0.280000, 1.377156, -0.055197)",
        "(-0.280000, 1.382103, -0.057945)",
        "(-0.280000, 1.386862, -0.061022)",
        "(-0.280000, 1.391396, -0.064407)",
        "(-0.280000, 1.395694, -0.068087)",
        "(-0.280000, 1.399742, -0.072053)",
        "(-0.280000, 1.403509, -0.076275)",
        "(-0.280000, 1.406986, -0.080740)",
        "(-0.280000, 1.410160, -0.085435)",
        "(-0.280000, 1.413008, -0.090324)",
        "(-0.280000, 1.415525, -0.095402)",
        "(-0.280000, 1.417694, -0.100628)",
        "(-0.280000, 1.419508, -0.105988)",
        "(-0.280000, 1.420960, -0.111466)",
        "(-0.280000, 1.422041, -0.117020)",
        "(-0.280000, 1.422748, -0.122634)",
        "(-0.280000, 1.423077, -0.128292)",
        "(-0.280000, 1.423026, -0.133950)",
        "(-0.280000, 1.422597, -0.139592)",
        "(-0.280000, 1.421789, -0.145201)",
        "(-0.280000, 1.420609, -0.150735)",
        "(-0.280000, 1.419059, -0.156186)",
        "(-0.280000, 1.417150, -0.161513)",
        "(-0.280000, 1.414888, -0.166700)",
        "(-0.280000, 1.412280, -0.171731)",
        "(-0.280000, 1.409345, -0.176569)",
        "(-0.280000, 1.406093, -0.181199)",
        "(-0.280000, 1.402532, -0.185608)",
        "(-0.280000, 1.398690, -0.189762)",
        "(-0.280000, 1.394578, -0.193650)",
        "(-0.280000, 1.390209, -0.197258)",
        "(-0.280000, 1.385614, -0.200561)",
        "(-0.280000, 1.380809, -0.203549)",
        "(-0.280000, 1.375807, -0.206212)",
        "(-0.280000, 1.370645, -0.208530)",
        "(-0.280000, 1.365331, -0.210501)",
        "(-0.280000, 1.359906, -0.212108)",
        "(-0.280000, 1.354385, -0.213348)",
        "(-0.280000, 1.348785, -0.214217)",
        "(-0.280000, 1.343148, -0.214709)",
        "(-0.280000, 1.337491, -0.214821)",
        "(-0.280000, 1.331830, -0.214554)",
        "(-0.280000, 1.326208, -0.213909)",
        "(-0.280000, 1.320642, -0.212889)",
        "(-0.280000, 1.315149, -0.211497)",
        "(-0.280000, 1.309773, -0.209734)",
        "(-0.280000, 1.304539, -0.207566)",
        "(-0.280000, 1.299514, -0.204981)",
        "(-0.280000, 1.294744, -0.201968)",
        "(-0.280000, 1.290277, -0.198532)",
        "(-0.280000, 1.286176, -0.194706)",
        "(-0.280000, 1.282479, -0.190519)",
        "(-0.280000, 1.279222, -0.186010)",
        "(-0.280000, 1.276442, -0.181242)",
        "(-0.280000, 1.274155, -0.176266)",
        "(-0.280000, 1.272367, -0.171134)",
        "(-0.280000, 1.271086, -0.165921)",
        "(-0.280000, 1.270296, -0.160680)",
        "(-0.280000, 1.269979, -0.155458)",
        "(-0.280000, 1.270108, -0.150322)",
        "(-0.280000, 1.270650, -0.145302)",
        "(-0.280000, 1.271564, -0.140452)",
        "(-0.280000, 1.272806, -0.135792)",
        "(-0.280000, 1.274333, -0.131339)",
        "(-0.280000, 1.276094, -0.127119)",
        "(-0.280000, 1.278046, -0.123129)",
        "(-0.280000, 1.280148, -0.119360)",
        "(-0.280000, 1.282355, -0.115815)",
        "(-0.280000, 1.284636, -0.112470)",
        "(-0.280000, 1.286964, -0.109299)",
        "(-0.280000, 1.289313, -0.106288)",
        "(-0.280000, 1.291672, -0.103398)",
        "(-0.280000, 1.294029, -0.100611)",
        "(-0.280000, 1.296386, -0.097894)",
        "(-0.280000, 1.298752, -0.095216)",
        "(-0.280000, 1.301135, -0.092563)",
        "(-0.280000, 1.303555, -0.089912)",
        "(-0.280000, 1.306041, -0.087246)",
        "(-0.280000, 1.308610, -0.084564)",
        "(-0.280000, 1.311297, -0.081862)",
        "(-0.280000, 1.314135, -0.079142)",
        "(-0.280000, 1.317145, -0.076426)",
        "(-0.280000, 1.320360, -0.073728)",
        "(-0.280000, 1.323809, -0.071072)",
        "(-0.280000, 1.327504, -0.068497)",
        "(-0.280000, 1.331471, -0.066033)",
        "(-0.280000, 1.335708, -0.063727)",
        "(-0.280000, 1.340224, -0.061619)",
        "(-0.280000, 1.345023, -0.059750)",
        "(-0.280000, 1.350080, -0.058170)",
        "(-0.280000, 1.355385, -0.056919)",
        "(-0.280000, 1.360924, -0.056036)",
        "(-0.280000, 1.366650, -0.055559)",
        "(-0.280000, 1.372540, -0.055518)",
        "(-0.280000, 1.378568, -0.055937)",
        "(-0.280000, 1.384678, -0.056836)",
        "(-0.280000, 1.390849, -0.058232)",
        "(-0.280000, 1.396405, -0.060874)",
        "(-0.280000, 1.400929, -0.064898)",
        "(-0.280000, 1.405179, -0.069222)",
        "(-0.280000, 1.409123, -0.073815)",
        "(-0.280000, 1.412752, -0.078661)",
        "(-0.280000, 1.416052, -0.083747)",
        "(-0.280000, 1.419000, -0.089035)",
        "(-0.280000, 1.421587, -0.094508)",
        "(-0.280000, 1.423805, -0.100151)",
        "(-0.280000, 1.425637, -0.105921)",
        "(-0.280000, 1.427078, -0.111801)",
        "(-0.280000, 1.428124, -0.117774)",
        "(-0.280000, 1.428766, -0.123793)",
        "(-0.280000, 1.429004, -0.129852)",
        "(-0.280000, 1.428836, -0.135903)",
        "(-0.280000, 1.428263, -0.141930)",
        "(-0.280000, 1.427286, -0.147914)",
        "(-0.280000, 1.425912, -0.153810)",
        "(-0.280000, 1.424146, -0.159601)",
        "(-0.280000, 1.421993, -0.165269)",
        "(-0.280000, 1.419469, -0.170772)",
        "(-0.280000, 1.416583, -0.176093)",
        "(-0.280000, 1.413341, -0.181217)",
        "(-0.280000, 1.409768, -0.186105)",
        "(-0.280000, 1.405871, -0.190749)",
        "(-0.280000, 1.401677, -0.195115)",
        "(-0.280000, 1.397200, -0.199190)",
        "(-0.280000, 1.392453, -0.202962)",
        "(-0.280000, 1.387471, -0.206403)",
        "(-0.280000, 1.382271, -0.209501)",
        "(-0.280000, 1.376866, -0.212249)",
        "(-0.280000, 1.371298, -0.214625)",
        "(-0.280000, 1.365583, -0.216622)",
        "(-0.280000, 1.359738, -0.218235)",
        "(-0.280000, 1.353807, -0.219451)",
        "(-0.280000, 1.347808, -0.220266)",
        "(-0.280000, 1.341759, -0.220679)",
        "(-0.280000, 1.335724, -0.220094)",
        "(-0.280000, 1.329834, -0.218498)",
        "(-0.280000, 1.324127, -0.216676)",
        "(-0.280000, 1.318586, -0.214645)",
        "(-0.280000, 1.313194, -0.212418)",
        "(-0.280000, 1.307959, -0.210007)",
        "(-0.280000, 1.302867, -0.207406)",
        "(-0.280000, 1.297909, -0.204601)",
        "(-0.280000, 1.293108, -0.201584)",
        "(-0.280000, 1.288476, -0.198330)",
        "(-0.280000, 1.284037, -0.194806)",
        "(-0.280000, 1.279851, -0.190999)",
        "(-0.280000, 1.275960, -0.186882)",
        "(-0.280000, 1.272431, -0.182468)",
        "(-0.280000, 1.269310, -0.177769)",
        "(-0.280000, 1.266637, -0.172807)",
        "(-0.280000, 1.264459, -0.167639)",
        "(-0.280000, 1.262797, -0.162307)",
        "(-0.280000, 1.261667, -0.156860)",
        "(-0.280000, 1.261079, -0.151372)",
        "(-0.280000, 1.261026, -0.145896)",
        "(-0.280000, 1.261493, -0.140481)",
        "(-0.280000, 1.262454, -0.135200)",
        "(-0.280000, 1.263875, -0.130094)",
        "(-0.280000, 1.265721, -0.125199)",
        "(-0.280000, 1.267938, -0.120565)",
        "(-0.280000, 1.270485, -0.116205)",
        "(-0.280000, 1.273301, -0.112152)",
        "(-0.280000, 1.276339, -0.108407)",
        "(-0.280000, 1.279554, -0.104967)",
        "(-0.280000, 1.282886, -0.101835)",
        "(-0.280000, 1.286298, -0.098991)",
        "(-0.280000, 1.289757, -0.096412)",
        "(-0.280000, 1.293221, -0.094078)",
        "(-0.280000, 1.296669, -0.091957)",
        "(-0.280000, 1.300091, -0.090016)",
        "(-0.280000, 1.303465, -0.088227)",
        "(-0.280000, 1.306800, -0.086555)",
        "(-0.280000, 1.310090, -0.084975)",
        "(-0.280000, 1.313351, -0.083458)",
        "(-0.280000, 1.316606, -0.081982)",
        "(-0.280000, 1.319864, -0.080535)",
        "(-0.280000, 1.323157, -0.079105)",
        "(-0.280000, 1.326515, -0.077687)",
        "(-0.280000, 1.329957, -0.076290)",
        "(-0.280000, 1.333513, -0.074922)",
        "(-0.280000, 1.337215, -0.073600)",
        "(-0.280000, 1.341073, -0.072352)",
        "(-0.280000, 1.345109, -0.071204)",
        "(-0.280000, 1.349343, -0.070190)",
        "(-0.280000, 1.353768, -0.069351)",
        "(-0.280000, 1.358395, -0.068723)",
        "(-0.280000, 1.363205, -0.068351)",
        "(-0.280000, 1.368188, -0.068273)",
        "(-0.280000, 1.373332, -0.068529)",
        "(-0.280000, 1.378593, -0.069154)",
        "(-0.280000, 1.383945, -0.070181)",
        "(-0.280000, 1.389361, -0.071639)",
        "(-0.280000, 1.394782, -0.073545)",
        "(-0.280000, 1.400175, -0.075915)",
        "(-0.280000, 1.405504, -0.078762)",
        "(-0.280000, 1.410706, -0.082084)",
        "(-0.280000, 1.415717, -0.085909)",
        "(-0.280000, 1.419766, -0.090559)",
        "(-0.280000, 1.422249, -0.096080)",
        "(-0.280000, 1.424360, -0.101764)",
        "(-0.280000, 1.426083, -0.107568)",
        "(-0.280000, 1.427413, -0.113474)",
        "(-0.280000, 1.428346, -0.119465)",
        "(-0.280000, 1.428874, -0.125495)",
        "(-0.280000, 1.428998, -0.131548)",
        "(-0.280000, 1.428715, -0.137605)",
        "(-0.280000, 1.428029, -0.143620)",
        "(-0.280000, 1.426941, -0.149575)",
        "(-0.280000, 1.425454, -0.155453)",
        "(-0.280000, 1.423579, -0.161209)",
        "(-0.280000, 1.421320, -0.166836)",
        "(-0.280000, 1.418692, -0.172290)",
        "(-0.280000, 1.415706, -0.177556)",
        "(-0.280000, 1.412368, -0.182618)",
        "(-0.280000, 1.408704, -0.187437)",
        "(-0.280000, 1.404725, -0.192000)",
        "(-0.280000, 1.400437, -0.196286)",
        "(-0.280000, 1.394670, -0.198792)",
        "(-0.280000, 1.388818, -0.200783)",
        "(-0.280000, 1.382932, -0.202284)",
        "(-0.280000, 1.377085, -0.203318)",
        "(-0.280000, 1.371304, -0.203926)",
        "(-0.280000, 1.365646, -0.204147)",
        "(-0.280000, 1.360131, -0.204026)",
        "(-0.280000, 1.354770, -0.203609)",
        "(-0.280000, 1.349592, -0.202945)",
        "(-0.280000, 1.344588, -0.202077)",
        "(-0.280000, 1.339746, -0.201047)",
        "(-0.280000, 1.335066, -0.199896)",
        "(-0.280000, 1.330519, -0.198653)",
        "(-0.280000, 1.326074, -0.197342)",
        "(-0.280000, 1.321712, -0.195984)",
        "(-0.280000, 1.317396, -0.194584)",
        "(-0.280000, 1.313086, -0.193141)",
        "(-0.280000, 1.308765, -0.191648)",
        "(-0.280000, 1.304393, -0.190082)",
        "(-0.280000, 1.299960, -0.188423)",
        "(-0.280000, 1.295445, -0.186634)",
        "(-0.280000, 1.290835, -0.184671)",
        "(-0.280000, 1.286149, -0.182498)",
        "(-0.280000, 1.281395, -0.180066)",
        "(-0.280000, 1.276595, -0.177323)",
        "(-0.280000, 1.271805, -0.174235)",
        "(-0.280000, 1.267075, -0.170758)",
        "(-0.280000, 1.262466, -0.166856)",
        "(-0.280000, 1.258074, -0.162520)",
        "(-0.280000, 1.253973, -0.157732)",
        "(-0.280000, 1.250985, -0.152339)",
        "(-0.280000, 1.249711, -0.146421)",
        "(-0.280000, 1.248834, -0.140421)",
        "(-0.280000, 1.248363, -0.134386)",
        "(-0.280000, 1.248296, -0.128332)",
        "(-0.280000, 1.248636, -0.122278)",
        "(-0.280000, 1.249380, -0.116270)",
        "(-0.280000, 1.250524, -0.110325)",
        "(-0.280000, 1.252066, -0.104461)",
        "(-0.280000, 1.253995, -0.098723)",
        "(-0.280000, 1.256303, -0.093126)",
        "(-0.280000, 1.258986, -0.087689)",
        "(-0.280000, 1.262022, -0.082451)",
        "(-0.280000, 1.265408, -0.077421)",
        "(-0.280000, 1.269117, -0.072637)",
        "(-0.280000, 1.273138, -0.068112)",
        "(-0.280000, 1.277460, -0.063859)",
        "(-0.280000, 1.282051, -0.059912)",
        "(-0.280000, 1.286895, -0.056281)",
        "(-0.280000, 1.291984, -0.052986)",
        "(-0.280000, 1.298148, -0.051741)",
        "(-0.280000, 1.304287, -0.051017)",
        "(-0.280000, 1.310357, -0.050780)",
        "(-0.280000, 1.316291, -0.050990)",
        "(-0.280000, 1.322071, -0.051604)",
        "(-0.280000, 1.327650, -0.052571)",
        "(-0.280000, 1.333018, -0.053842)",
        "(-0.280000, 1.338173, -0.055370)",
        "(-0.280000, 1.343099, -0.057102)",
        "(-0.280000, 1.347810, -0.058996)",
        "(-0.280000, 1.352330, -0.061015)",
        "(-0.280000, 1.356666, -0.063119)",
        "(-0.280000, 1.360853, -0.065285)",
        "(-0.280000, 1.364926, -0.067496)",
        "(-0.280000, 1.368908, -0.069736)",
        "(-0.280000, 1.372836, -0.072007)",
        "(-0.280000, 1.376749, -0.074319)",
        "(-0.280000, 1.380662, -0.076682)",
        "(-0.280000, 1.384611, -0.079127)",
        "(-0.280000, 1.388599, -0.081676)",
        "(-0.280000, 1.392640, -0.084369)",
        "(-0.280000, 1.396738, -0.087252)",
        "(-0.280000, 1.400867, -0.090356)",
        "(-0.280000, 1.405008, -0.093729)",
        "(-0.280000, 1.409128, -0.097414)",
        "(-0.280000, 1.413167, -0.101435)",
        "(-0.280000, 1.417066, -0.105824)",
        "(-0.280000, 1.420758, -0.110603)",
        "(-0.280000, 1.424164, -0.115759)",
        "(-0.280000, 1.427288, -0.121287)",
        "(-0.280000, 1.428950, -0.127199)",
        "(-0.280000, 1.428960, -0.133253)",
        "(-0.280000, 1.428563, -0.139303)",
        "(-0.280000, 1.427763, -0.145304)",
        "(-0.280000, 1.426563, -0.151238)",
        "(-0.280000, 1.424965, -0.157087)",
        "(-0.280000, 1.422982, -0.162807)",
        "(-0.280000, 1.420621, -0.168381)",
        "(-0.280000, 1.417887, -0.173793)",
        "(-0.280000, 1.414801, -0.179002)",
        "(-0.280000, 1.411374, -0.183992)",
        "(-0.280000, 1.407614, -0.188749)",
        "(-0.280000, 1.403551, -0.193236)",
        "(-0.280000, 1.399188, -0.197448)",
        "(-0.280000, 1.394561, -0.201351)",
        "(-0.280000, 1.389683, -0.204936)",
        "(-0.280000, 1.384567, -0.208191)",
        "(-0.280000, 1.379253, -0.211092)",
        "(-0.280000, 1.373757, -0.213630)",
        "(-0.280000, 1.368095, -0.215797)",
        "(-0.280000, 1.362309, -0.217578)",
        "(-0.280000, 1.356416, -0.218967)",
        "(-0.280000, 1.350435, -0.219959)",
        "(-0.280000, 1.344409, -0.220548)",
        "(-0.280000, 1.338358, -0.220732)",
        "(-0.280000, 1.332299, -0.220510)",
        "(-0.280000, 1.326278, -0.219883)",
        "(-0.280000, 1.320303, -0.218853)",
        "(-0.280000, 1.314419, -0.217426)",
        "(-0.280000, 1.308644, -0.215609)",
        "(-0.280000, 1.302996, -0.213406)",
        "(-0.280000, 1.297516, -0.210833)",
        "(-0.280000, 1.292220, -0.207899)",
        "(-0.280000, 1.287125, -0.204611)",
        "(-0.280000, 1.282270, -0.200996)",
        "(-0.280000, 1.277667, -0.197063)",
        "(-0.280000, 1.273332, -0.192824)",
        "(-0.280000, 1.269297, -0.188311)",
        "(-0.280000, 1.265567, -0.183531)",
        "(-0.280000, 1.262171, -0.178519)",
        "(-0.280000, 1.259119, -0.173291)",
        "(-0.280000, 1.256419, -0.167862)",
        "(-0.280000, 1.254093, -0.162272)",
        "(-0.280000, 1.252147, -0.156540)",
        "(-0.280000, 1.250586, -0.150681)",
        "(-0.280000, 1.250662, -0.144540)",
        "(-0.280000, 1.252246, -0.138400)",
        "(-0.280000, 1.254205, -0.132530)",
        "(-0.280000, 1.256530, -0.126966)",
        "(-0.280000, 1.259160, -0.121717)",
        "(-0.280000, 1.262024, -0.116780)",
        "(-0.280000, 1.265046, -0.112161)",
        "(-0.280000, 1.268177, -0.107825)",
        "(-0.280000, 1.271362, -0.103758)",
        "(-0.280000, 1.274569, -0.099919)",
        "(-0.280000, 1.277780, -0.096265)",
        "(-0.280000, 1.280973, -0.092771)",
        "(-0.280000, 1.284150, -0.089392)",
        "(-0.280000, 1.287323, -0.086092)",
        "(-0.280000, 1.290499, -0.082851)",
        "(-0.280000, 1.293706, -0.079641)",
        "(-0.280000, 1.296977, -0.076442)",
        "(-0.280000, 1.300334, -0.073256)",
        "(-0.280000, 1.303823, -0.070076)",
        "(-0.280000, 1.307467, -0.066921)",
        "(-0.280000, 1.311304, -0.063806)",
        "(-0.280000, 1.315371, -0.060752)",
        "(-0.280000, 1.319680, -0.057804)",
        "(-0.280000, 1.324257, -0.054998)",
        "(-0.280000, 1.329120, -0.052377)",
        "(-0.280000, 1.334259, -0.049999)",
        "(-0.280000, 1.339675, -0.047914)",
        "(-0.280000, 1.345361, -0.046171)",
        "(-0.280000, 1.351275, -0.044831)",
        "(-0.280000, 1.357392, -0.043941)",
        "(-0.280000, 1.363678, -0.043547)",
        "(-0.280000, 1.369438, -0.045410)",
        "(-0.280000, 1.375066, -0.047667)",
        "(-0.280000, 1.380521, -0.050291)",
        "(-0.280000, 1.385789, -0.053275)",
        "(-0.280000, 1.390852, -0.056610)",
        "(-0.280000, 1.395673, -0.060272)",
        "(-0.280000, 1.400239, -0.064248)",
        "(-0.280000, 1.404534, -0.068528)",
        "(-0.280000, 1.408526, -0.073078)",
        "(-0.280000, 1.412205, -0.077886)",
        "(-0.280000, 1.415559, -0.082938)",
        "(-0.280000, 1.418562, -0.088194)",
        "(-0.280000, 1.421210, -0.093649)",
        "(-0.280000, 1.423483, -0.099260)",
        "(-0.280000, 1.425376, -0.105010)",
        "(-0.280000, 1.426881, -0.110884)",
        "(-0.280000, 1.427987, -0.116836)",
        "(-0.280000, 1.428693, -0.122848)",
        "(-0.280000, 1.428994, -0.128904)",
        "(-0.280000, 1.427505, -0.134887)",
        "(-0.280000, 1.424787, -0.140564)",
        "(-0.280000, 1.421662, -0.145898)",
        "(-0.280000, 1.418217, -0.150851)",
        "(-0.280000, 1.414493, -0.155415)",
        "(-0.280000, 1.410527, -0.159585)",
        "(-0.280000, 1.406374, -0.163342)",
        "(-0.280000, 1.402068, -0.166698)",
        "(-0.280000, 1.397668, -0.169648)",
        "(-0.280000, 1.393211, -0.172213)",
        "(-0.280000, 1.388731, -0.174414)",
        "(-0.280000, 1.384279, -0.176271)",
        "(-0.280000, 1.379879, -0.177816)",
        "(-0.280000, 1.375550, -0.179083)",
        "(-0.280000, 1.371325, -0.180105)",
        "(-0.280000, 1.367208, -0.180920)",
        "(-0.280000, 1.363198, -0.181565)",
        "(-0.280000, 1.359306, -0.182071)",
        "(-0.280000, 1.355511, -0.182472)",
        "(-0.280000, 1.351811, -0.182793)",
        "(-0.280000, 1.348181, -0.183059)",
        "(-0.280000, 1.344593, -0.183284)",
        "(-0.280000, 1.341032, -0.183478)",
        "(-0.280000, 1.337468, -0.183644)",
        "(-0.280000, 1.333868, -0.183777)",
        "(-0.280000, 1.330220, -0.183867)",
        "(-0.280000, 1.326495, -0.183895)",
        "(-0.280000, 1.322671, -0.183837)",
        "(-0.280000, 1.318746, -0.183665)",
        "(-0.280000, 1.314711, -0.183346)",
        "(-0.280000, 1.310559, -0.182844)",
        "(-0.280000, 1.306311, -0.182121)",
        "(-0.280000, 1.301972, -0.181140)",
        "(-0.280000, 1.297580, -0.179867)",
        "(-0.280000, 1.293159, -0.178269)",
        "(-0.280000, 1.288743, -0.176314)",
        "(-0.280000, 1.284391, -0.173986)",
        "(-0.280000, 1.280146, -0.171267)",
        "(-0.280000, 1.276056, -0.168145)",
        "(-0.280000, 1.272191, -0.164631)",
        "(-0.280000, 1.268602, -0.160731)",
        "(-0.280000, 1.265338, -0.156459)",
        "(-0.280000, 1.262463, -0.151857)",
        "(-0.280000, 1.260015, -0.146949)",
        "(-0.280000, 1.258042, -0.141795)",
        "(-0.280000, 1.256571, -0.136438)",
        "(-0.280000, 1.255623, -0.130926)",
        "(-0.280000, 1.255212, -0.125333)",
        "(-0.280000, 1.255334, -0.119707)",
        "(-0.280000, 1.255976, -0.114093)",
        "(-0.280000, 1.257110, -0.108557)",
        "(-0.280000, 1.258699, -0.103128)",
        "(-0.280000, 1.260697, -0.097826)",
        "(-0.280000, 1.263043, -0.092676)",
        "(-0.280000, 1.265687, -0.087670)",
        "(-0.280000, 1.268593, -0.082792)",
        "(-0.280000, 1.271727, -0.078046)",
        "(-0.280000, 1.275084, -0.073405)",
        "(-0.280000, 1.278648, -0.068876)",
        "(-0.280000, 1.282430, -0.064446)",
        "(-0.280000, 1.286447, -0.060111)",
        "(-0.280000, 1.290700, -0.055891)",
        "(-0.280000, 1.295212, -0.051796)",
        "(-0.280000, 1.300327, -0.048524)",
        "(-0.280000, 1.305893, -0.046142)",
        "(-0.280000, 1.311606, -0.044138)",
        "(-0.280000, 1.317449, -0.042520)",
        "(-0.280000, 1.323378, -0.041298)",
        "(-0.280000, 1.329385, -0.040475)",
        "(-0.280000, 1.335425, -0.040057)",
        "(-0.280000, 1.341479, -0.040045)",
        "(-0.280000, 1.347529, -0.040438)",
        "(-0.280000, 1.353531, -0.041235)",
        "(-0.280000, 1.359465, -0.042432)",
        "(-0.280000, 1.365315, -0.044027)",
        "(-0.280000, 1.371036, -0.046007)",
        "(-0.280000, 1.376611, -0.048365)",
        "(-0.280000, 1.382025, -0.051096)",
        "(-0.280000, 1.387235, -0.054179)",
        "(-0.280000, 1.392227, -0.057603)",
        "(-0.280000, 1.396986, -0.061361)",
        "(-0.280000, 1.401475, -0.065422)",
        "(-0.280000, 1.405689, -0.069782)",
        "(-0.280000, 1.409595, -0.074407)",
        "(-0.280000, 1.413182, -0.079284)",
        "(-0.280000, 1.416440, -0.084398)",
        "(-0.280000, 1.419343, -0.089710)",
        "(-0.280000, 1.421885, -0.095205)",
        "(-0.280000, 1.424055, -0.100866)",
        "(-0.280000, 1.425839, -0.106652)",
        "(-0.280000, 1.427231, -0.112543)",
        "(-0.280000, 1.428227, -0.118524)",
        "(-0.280000, 1.428818, -0.124549)",
        "(-0.280000, 1.429006, -0.130609)",
        "(-0.280000, 1.428787, -0.136659)",
        "(-0.280000, 1.428163, -0.142681)",
        "(-0.280000, 1.427135, -0.148657)",
        "(-0.280000, 1.425712, -0.154541)",
        "(-0.280000, 1.423898, -0.160317)",
        "(-0.280000, 1.421698, -0.165967)",
        "(-0.280000, 1.417952, -0.170848)",
        "(-0.280000, 1.413099, -0.174893)",
        "(-0.280000, 1.408060, -0.178479)",
        "(-0.280000, 1.402891, -0.181590)",
        "(-0.280000, 1.397627, -0.184234)",
        "(-0.280000, 1.392302, -0.186418)",
        "(-0.280000, 1.386977, -0.188150)",
        "(-0.280000, 1.381675, -0.189452)",
        "(-0.280000, 1.376453, -0.190346)",
        "(-0.280000, 1.371337, -0.190865)",
        "(-0.280000, 1.366349, -0.191042)",
        "(-0.280000, 1.361526, -0.190917)",
        "(-0.280000, 1.356880, -0.190528)",
        "(-0.280000, 1.352411, -0.189915)",
        "(-0.280000, 1.348137, -0.189121)",
        "(-0.280000, 1.344047, -0.188182)",
        "(-0.280000, 1.340124, -0.187131)",
        "(-0.280000, 1.336365, -0.186002)",
        "(-0.280000, 1.332738, -0.184816)",
        "(-0.280000, 1.329229, -0.183597)",
        "(-0.280000, 1.325808, -0.182355)",
        "(-0.280000, 1.322441, -0.181094)",
        "(-0.280000, 1.319112, -0.179816)",
        "(-0.280000, 1.315792, -0.178510)",
        "(-0.280000, 1.312452, -0.177160)",
        "(-0.280000, 1.309085, -0.175751)",
        "(-0.280000, 1.305675, -0.174254)",
        "(-0.280000, 1.302208, -0.172638)",
        "(-0.280000, 1.298697, -0.170877)",
        "(-0.280000, 1.295144, -0.168936)",
        "(-0.280000, 1.291560, -0.166780)",
        "(-0.280000, 1.287979, -0.164385)",
        "(-0.280000, 1.284420, -0.161715)",
        "(-0.280000, 1.280932, -0.158758)",
        "(-0.280000, 1.277551, -0.155493)",
        "(-0.280000, 1.274320, -0.151903)",
        "(-0.280000, 1.271299, -0.147999)",
        "(-0.280000, 1.268537, -0.143783)",
        "(-0.280000, 1.266081, -0.139262)",
        "(-0.280000, 1.263990, -0.134475)",
        "(-0.280000, 1.262308, -0.129448)",
        "(-0.280000, 1.261076, -0.124216)",
        "(-0.280000, 1.260333, -0.118840)",
        "(-0.280000, 1.260105, -0.113360)",
        "(-0.280000, 1.260411, -0.107850)",
        "(-0.280000, 1.261259, -0.102360)",
        "(-0.280000, 1.262647, -0.096942)",
        "(-0.280000, 1.264558, -0.091669)",
        "(-0.280000, 1.266969, -0.086584)",
        "(-0.280000, 1.269850, -0.081724)",
        "(-0.280000, 1.273148, -0.077135)",
        "(-0.280000, 1.276817, -0.072830)",
        "(-0.280000, 1.280808, -0.068807)",
        "(-0.280000, 1.285065, -0.065080)",
        "(-0.280000, 1.289590, -0.061686)",
        "(-0.280000, 1.294383, -0.058676)",
        "(-0.280000, 1.299406, -0.056108)",
        "(-0.280000, 1.304639, -0.054015)",
        "(-0.280000, 1.310021, -0.052437)",
        "(-0.280000, 1.315507, -0.051390)",
        "(-0.280000, 1.321047, -0.050886)",
        "(-0.280000, 1.326566, -0.050924)",
        "(-0.280000, 1.332013, -0.051492)",
        "(-0.280000, 1.337340, -0.052570)",
        "(-0.280000, 1.342478, -0.054123)",
        "(-0.280000, 1.347390, -0.056115)",
        "(-0.280000, 1.352044, -0.058504)",
        "(-0.280000, 1.356397, -0.061233)",
        "(-0.280000, 1.360439, -0.064257)",
        "(-0.280000, 1.364147, -0.067515)",
        "(-0.280000, 1.367523, -0.070959)",
        "(-0.280000, 1.370576, -0.074542)",
        "(-0.280000, 1.373310, -0.078208)",
        "(-0.280000, 1.375748, -0.081921)",
        "(-0.280000, 1.377919, -0.085650)",
        "(-0.280000, 1.379845, -0.089356)",
        "(-0.280000, 1.381561, -0.093023)",
        "(-0.280000, 1.383102, -0.096643)",
        "(-0.280000, 1.384496, -0.100198)",
        "(-0.280000, 1.385777, -0.103696)",
        "(-0.280000, 1.386976, -0.107149)",
        "(-0.280000, 1.388113, -0.110561)",
        "(-0.280000, 1.389211, -0.113962)",
        "(-0.280000, 1.390279, -0.117364)",
        "(-0.280000, 1.391326, -0.120797)",
        "(-0.280000, 1.392354, -0.124295)",
        "(-0.280000, 1.393352, -0.127873)",
        "(-0.280000, 1.394307, -0.131561)",
        "(-0.280000, 1.395201, -0.135389)",
        "(-0.280000, 1.396004, -0.139363)",
        "(-0.280000, 1.396686, -0.143504)",
        "(-0.280000, 1.397213, -0.147826)",
        "(-0.280000, 1.397546, -0.152317)",
        "(-0.280000, 1.397644, -0.156986)",
        "(-0.280000, 1.397469, -0.161806)",
        "(-0.280000, 1.396981, -0.166766)",
        "(-0.280000, 1.396143, -0.171848)",
        "(-0.280000, 1.394925, -0.177004)",
        "(-0.280000, 1.393298, -0.182206)",
        "(-0.280000, 1.391235, -0.187421)",
        "(-0.280000, 1.388727, -0.192591)",
        "(-0.280000, 1.385761, -0.197680)",
        "(-0.280000, 1.382328, -0.202653)",
        "(-0.280000, 1.378445, -0.207459)",
        "(-0.280000, 1.374128, -0.212103)",
        "(-0.280000, 1.368989, -0.215484)",
        "(-0.280000, 1.363222, -0.217325)",
        "(-0.280000, 1.357335, -0.218777)",
        "(-0.280000, 1.351374, -0.219831)",
        "(-0.280000, 1.345355, -0.220483)",
        "(-0.280000, 1.339297, -0.220730)",
        "(-0.280000, 1.333245, -0.220571)",
        "(-0.280000, 1.327217, -0.220008)",
        "(-0.280000, 1.321232, -0.219040)",
        "(-0.280000, 1.315334, -0.217675)",
        "(-0.280000, 1.309540, -0.215919)",
        "(-0.280000, 1.303869, -0.213775)",
        "(-0.280000, 1.298362, -0.211260)",
        "(-0.280000, 1.293028, -0.208377)",
        "(-0.280000, 1.287907, -0.205148)",
        "(-0.280000, 1.283014, -0.201583)",
        "(-0.280000, 1.278363, -0.197693)",
        "(-0.280000, 1.273991, -0.193506)",
        "(-0.280000, 1.269908, -0.189035)",
        "(-0.280000, 1.266129, -0.184294)",
        "(-0.280000, 1.262681, -0.179318)",
        "(-0.280000, 1.259573, -0.174122)",
        "(-0.280000, 1.256817, -0.168722)",
        "(-0.280000, 1.254433, -0.163157)",
        "(-0.280000, 1.252426, -0.157446)",
        "(-0.280000, 1.250804, -0.151603)",
        "(-0.280000, 1.249579, -0.145675)",
        "(-0.280000, 1.248753, -0.139668)",
        "(-0.280000, 1.248332, -0.133629)",
        "(-0.280000, 1.248317, -0.127575)",
        "(-0.280000, 1.248707, -0.121524)",
        "(-0.280000, 1.249501, -0.115522)",
        "(-0.280000, 1.250695, -0.109587)",
        "(-0.280000, 1.252286, -0.103737)",
        "(-0.280000, 1.254263, -0.098014)",
        "(-0.280000, 1.256618, -0.092438)",
        "(-0.280000, 1.259346, -0.087023)",
        "(-0.280000, 1.262426, -0.081811)",
        "(-0.280000, 1.265854, -0.076809)",
        "(-0.280000, 1.269603, -0.072056)",
        "(-0.280000, 1.273663, -0.067565)",
        "(-0.280000, 1.278020, -0.063349)",
        "(-0.280000, 1.282643, -0.059440)",
        "(-0.280000, 1.287518, -0.055850)",
        "(-0.280000, 1.292630, -0.052590)",
        "(-0.280000, 1.298505, -0.050803)",
        "(-0.280000, 1.304837, -0.050456)",
        "(-0.280000, 1.311025, -0.050545)",
        "(-0.280000, 1.317034, -0.051086)",
        "(-0.280000, 1.322843, -0.052061)",
        "(-0.280000, 1.328430, -0.053442)",
        "(-0.280000, 1.333750, -0.055190)",
        "(-0.280000, 1.338798, -0.057270)",
        "(-0.280000, 1.343540, -0.059632)",
        "(-0.280000, 1.347975, -0.062234)",
        "(-0.280000, 1.352106, -0.065036)",
        "(-0.280000, 1.355924, -0.067985)",
        "(-0.280000, 1.359444, -0.071043)",
        "(-0.280000, 1.362689, -0.074176)",
        "(-0.280000, 1.365669, -0.077341)",
        "(-0.280000, 1.368415, -0.080514)",
        "(-0.280000, 1.370961, -0.083678)",
        "(-0.280000, 1.373328, -0.086809)",
        "(-0.280000, 1.375555, -0.089908)",
        "(-0.280000, 1.377667, -0.092963)",
        "(-0.280000, 1.379695, -0.095986)",
        "(-0.280000, 1.381667, -0.098992)",
        "(-0.280000, 1.383598, -0.101989)",
        "(-0.280000, 1.385507, -0.105004)",
        "(-0.280000, 1.387406, -0.108065)",
        "(-0.280000, 1.389290, -0.111191)",
        "(-0.280000, 1.391159, -0.114413)",
        "(-0.280000, 1.393003, -0.117764)",
        "(-0.280000, 1.394796, -0.121258)",
        "(-0.280000, 1.396517, -0.124922)",
        "(-0.280000, 1.398137, -0.128779)",
        "(-0.280000, 1.399612, -0.132827)",
        "(-0.280000, 1.400908, -0.137082)",
        "(-0.280000, 1.401977, -0.141529)",
        "(-0.280000, 1.402778, -0.146161)",
        "(-0.280000, 1.403266, -0.150965)",
        "(-0.280000, 1.403398, -0.155900)",
        "(-0.280000, 1.403138, -0.160934)",
        "(-0.280000, 1.402450, -0.166033)",
        "(-0.280000, 1.401311, -0.171131)",
        "(-0.280000, 1.399700, -0.176180)",
        "(-0.280000, 1.397605, -0.181131)",
        "(-0.280000, 1.395030, -0.185908)",
        "(-0.280000, 1.391978, -0.190465)",
        "(-0.280000, 1.388477, -0.194731)",
        "(-0.280000, 1.384552, -0.198662)",
        "(-0.280000, 1.380232, -0.202214)",
        "(-0.280000, 1.375576, -0.205341)",
        "(-0.280000, 1.370628, -0.208021)",
        "(-0.280000, 1.365433, -0.210243)",
        "(-0.280000, 1.360061, -0.211999)",
        "(-0.280000, 1.354558, -0.213306)",
        "(-0.280000, 1.348962, -0.214196)",
        "(-0.280000, 1.343325, -0.214690)",
        "(-0.280000, 1.337669, -0.214757)",
        "(-0.280000, 1.332024, -0.214357)",
        "(-0.280000, 1.326453, -0.213463)",
        "(-0.280000, 1.320994, -0.212062)",
        "(-0.280000, 1.315719, -0.210158)",
        "(-0.280000, 1.310674, -0.207763)",
        "(-0.280000, 1.305905, -0.204899)",
        "(-0.280000, 1.301473, -0.201609)",
        "(-0.280000, 1.297413, -0.197934)",
        "(-0.280000, 1.293751, -0.193919)",
        "(-0.280000, 1.290521, -0.189631)",
        "(-0.280000, 1.287733, -0.185123)",
        "(-0.280000, 1.285387, -0.180447)",
        "(-0.280000, 1.283486, -0.175675)",
        "(-0.280000, 1.282009, -0.170846)",
        "(-0.280000, 1.280941, -0.166027)",
        "(-0.280000, 1.280250, -0.161255)",
        "(-0.280000, 1.279902, -0.156560)",
        "(-0.280000, 1.279860, -0.151987)",
        "(-0.280000, 1.280085, -0.147551)",
        "(-0.280000, 1.280535, -0.143259)",
        "(-0.280000, 1.281169, -0.139132)",
        "(-0.280000, 1.281950, -0.135159)",
        "(-0.280000, 1.282843, -0.131328)",
        "(-0.280000, 1.283817, -0.127636)",
        "(-0.280000, 1.284849, -0.124056)",
        "(-0.280000, 1.285920, -0.120561)",
        "(-0.280000, 1.287018, -0.117136)",
        "(-0.280000, 1.288140, -0.113743)",
        "(-0.280000, 1.289287, -0.110367)",
        "(-0.280000, 1.290469, -0.106978)",
        "(-0.280000, 1.291705, -0.103548)",
        "(-0.280000, 1.293012, -0.100072)",
        "(-0.280000, 1.294419, -0.096531)",
        "(-0.280000, 1.295958, -0.092914)",
        "(-0.280000, 1.297657, -0.089232)",
        "(-0.280000, 1.299551, -0.085487)",
        "(-0.280000, 1.301678, -0.081688)",
        "(-0.280000, 1.304062, -0.077868)",
        "(-0.280000, 1.306739, -0.074041)",
        "(-0.280000, 1.309727, -0.070254)",
        "(-0.280000, 1.313050, -0.066539)",
        "(-0.280000, 1.316726, -0.062933)",
        "(-0.280000, 1.320754, -0.059491)",
        "(-0.280000, 1.325139, -0.056254)",
        "(-0.280000, 1.329884, -0.053263)",
        "(-0.280000, 1.334961, -0.050572)",
        "(-0.280000, 1.340360, -0.048216)",
        "(-0.280000, 1.346066, -0.046231)",
        "(-0.280000, 1.352036, -0.044662)",
        "(-0.280000, 1.358235, -0.043574)",
        "(-0.280000, 1.364408, -0.043752)",
        "(-0.280000, 1.370149, -0.045671)",
        "(-0.280000, 1.375758, -0.047975)",
        "(-0.280000, 1.381191, -0.050645)",
        "(-0.280000, 1.386433, -0.053673)",
        "(-0.280000, 1.391469, -0.057051)",
        "(-0.280000, 1.396259, -0.060753)",
        "(-0.280000, 1.400791, -0.064767)",
        "(-0.280000, 1.405050, -0.069082)",
        "(-0.280000, 1.409004, -0.073666)",
        "(-0.280000, 1.412643, -0.078505)",
        "(-0.280000, 1.415954, -0.083584)",
        "(-0.280000, 1.418913, -0.088866)",
        "(-0.280000, 1.421515, -0.094342)",
        "(-0.280000, 1.423741, -0.099972)",
        "(-0.280000, 1.425585, -0.105738)",
        "(-0.280000, 1.427041, -0.111624)",
        "(-0.280000, 1.428097, -0.117585)",
        "(-0.280000, 1.428752, -0.123603)",
        "(-0.280000, 1.428994, -0.129662)",
        "(-0.280000, 1.426924, -0.135599)",
        "(-0.280000, 1.424418, -0.141250)",
        "(-0.280000, 1.421529, -0.146593)",
        "(-0.280000, 1.418323, -0.151592)",
        "(-0.280000, 1.414855, -0.156245)",
        "(-0.280000, 1.411174, -0.160559)",
        "(-0.280000, 1.407345, -0.164530)",
        "(-0.280000, 1.403403, -0.168187)",
        "(-0.280000, 1.399402, -0.171542)",
        "(-0.280000, 1.395372, -0.174630)",
        "(-0.280000, 1.391331, -0.177490)",
        "(-0.280000, 1.387311, -0.180148)",
        "(-0.280000, 1.383314, -0.182647)",
        "(-0.280000, 1.379335, -0.185025)",
        "(-0.280000, 1.375379, -0.187309)",
        "(-0.280000, 1.371423, -0.189531)",
        "(-0.280000, 1.367439, -0.191719)",
        "(-0.280000, 1.363412, -0.193882)",
        "(-0.280000, 1.359296, -0.196033)",
        "(-0.280000, 1.355070, -0.198166)",
        "(-0.280000, 1.350693, -0.200270)",
        "(-0.280000, 1.346125, -0.202327)",
        "(-0.280000, 1.341349, -0.204297)",
        "(-0.280000, 1.336338, -0.206140)",
        "(-0.280000, 1.331067, -0.207808)",
        "(-0.280000, 1.325549, -0.209233)",
        "(-0.280000, 1.319786, -0.210351)",
        "(-0.280000, 1.313792, -0.211091)",
        "(-0.280000, 1.307627, -0.211378)",
        "(-0.280000, 1.301337, -0.211146)",
        "(-0.280000, 1.295338, -0.209682)",
        "(-0.280000, 1.290124, -0.206605)",
        "(-0.280000, 1.285121, -0.203180)",
        "(-0.280000, 1.280366, -0.199433)",
        "(-0.280000, 1.275872, -0.195376)",
        "(-0.280000, 1.271654, -0.191021)",
        "(-0.280000, 1.267743, -0.186400)",
        "(-0.280000, 1.264151, -0.181527)",
        "(-0.280000, 1.260888, -0.176417)",
        "(-0.280000, 1.257979, -0.171108)",
        "(-0.280000, 1.255432, -0.165615)",
        "(-0.280000, 1.253255, -0.159956)",
        "(-0.280000, 1.251466, -0.154173)",
        "(-0.280000, 1.250065, -0.148274)",
        "(-0.280000, 1.249065, -0.142303)",
        "(-0.280000, 1.248467, -0.136278)",
        "(-0.280000, 1.248273, -0.130218)",
        "(-0.280000, 1.248486, -0.124168)",
        "(-0.280000, 1.249104, -0.118146)",
        "(-0.280000, 1.250133, -0.112171)",
        "(-0.280000, 1.253399, -0.106797)",
        "(-0.280000, 1.257031, -0.101794)",
        "(-0.280000, 1.260972, -0.097173)",
        "(-0.280000, 1.265152, -0.092955)",
        "(-0.280000, 1.269516, -0.089130)",
        "(-0.280000, 1.274017, -0.085680)",
        "(-0.280000, 1.278592, -0.082597)",
        "(-0.280000, 1.283211, -0.079845)",
        "(-0.280000, 1.287825, -0.077400)",
        "(-0.280000, 1.292412, -0.075223)",
        "(-0.280000, 1.296961, -0.073271)",
        "(-0.280000, 1.301448, -0.071511)",
        "(-0.280000, 1.305879, -0.069903)",
        "(-0.280000, 1.310267, -0.068409)",
        "(-0.280000, 1.314613, -0.067003)",
        "(-0.280000, 1.318946, -0.065656)",
        "(-0.280000, 1.323299, -0.064349)",
        "(-0.280000, 1.327690, -0.063076)",
        "(-0.280000, 1.332164, -0.061832)",
        "(-0.280000, 1.336742, -0.060630)",
        "(-0.280000, 1.341463, -0.059487)",
        "(-0.280000, 1.346360, -0.058431)",
        "(-0.280000, 1.351442, -0.057502)",
        "(-0.280000, 1.356728, -0.056747)",
        "(-0.280000, 1.362231, -0.056218)",
        "(-0.280000, 1.367925, -0.055978)",
        "(-0.280000, 1.373794, -0.056089)",
        "(-0.280000, 1.379810, -0.056617)",
        "(-0.280000, 1.385909, -0.057611)",
        "(-0.280000, 1.392081, -0.059061)",
        "(-0.280000, 1.397562, -0.061852)",
        "(-0.280000, 1.402018, -0.065951)",
        "(-0.280000, 1.406194, -0.070346)",
        "(-0.280000, 1.410062, -0.075004)",
        "(-0.280000, 1.413608, -0.079911)",
        "(-0.280000, 1.416823, -0.085051)",
        "(-0.280000, 1.419682, -0.090388)",
        "(-0.280000, 1.422176, -0.095904)",
        "(-0.280000, 1.424299, -0.101583)",
        "(-0.280000, 1.426034, -0.107383)",
        "(-0.280000, 1.427377, -0.113286)",
        "(-0.280000, 1.428323, -0.119276)",
        "(-0.280000, 1.428864, -0.125305)",
        "(-0.280000, 1.429000, -0.131367)",
        "(-0.280000, 1.428730, -0.137415)",
        "(-0.280000, 1.428056, -0.143431)",
        "(-0.280000, 1.426979, -0.149398)",
        "(-0.280000, 1.425507, -0.155270)",
        "(-0.280000, 1.423644, -0.161030)",
        "(-0.280000, 1.421396, -0.166662)",
        "(-0.280000, 1.418781, -0.172121)",
        "(-0.280000, 1.415805, -0.177393)",
        "(-0.280000, 1.412478, -0.182462)",
        "(-0.280000, 1.408824, -0.187289)",
        "(-0.280000, 1.404855, -0.191861)",
        "(-0.280000, 1.400582, -0.196163)",
        "(-0.280000, 1.396038, -0.200162)",
        "(-0.280000, 1.391228, -0.203854)",
        "(-0.280000, 1.386190, -0.207211)",
        "(-0.280000, 1.380938, -0.210222)",
        "(-0.280000, 1.375488, -0.212879)",
        "(-0.280000, 1.369880, -0.215161)",
        "(-0.280000, 1.364133, -0.217062)",
        "(-0.280000, 1.358262, -0.218576)",
        "(-0.280000, 1.352311, -0.219692)",
        "(-0.280000, 1.346300, -0.220407)",
        "(-0.280000, 1.340245, -0.220718)",
        "(-0.280000, 1.334192, -0.220623)",
        "(-0.280000, 1.328149, -0.220122)",
        "(-0.280000, 1.322163, -0.219218)",
        "(-0.280000, 1.316251, -0.217915)",
        "(-0.280000, 1.310430, -0.216217)",
        "(-0.280000, 1.304745, -0.214135)",
        "(-0.280000, 1.299213, -0.211678)",
        "(-0.280000, 1.293849, -0.208851)",
        "(-0.280000, 1.289387, -0.204631)",
        "(-0.280000, 1.285950, -0.199302)",
        "(-0.280000, 1.282964, -0.193882)",
        "(-0.280000, 1.280465, -0.188387)",
        "(-0.280000, 1.278479, -0.182820)",
        "(-0.280000, 1.277032, -0.177197)",
        "(-0.280000, 1.276145, -0.171575)",
        "(-0.280000, 1.275823, -0.165987)",
        "(-0.280000, 1.276060, -0.160506)",
        "(-0.280000, 1.276835, -0.155183)",
        "(-0.280000, 1.278121, -0.150068)",
        "(-0.280000, 1.279867, -0.145231)",
        "(-0.280000, 1.282022, -0.140711)",
        "(-0.280000, 1.284526, -0.136540)",
        "(-0.280000, 1.287302, -0.132760)",
        "(-0.280000, 1.290280, -0.129379)",
        "(-0.280000, 1.293390, -0.126396)",
        "(-0.280000, 1.296550, -0.123810)",
        "(-0.280000, 1.299699, -0.121592)",
        "(-0.280000, 1.302764, -0.119714)",
        "(-0.280000, 1.305695, -0.118130)",
        "(-0.280000, 1.308451, -0.116785)",
        "(-0.280000, 1.310990, -0.115627)",
        "(-0.280000, 1.313296, -0.114591)",
        "(-0.280000, 1.315363, -0.113613)",
        "(-0.280000, 1.317190, -0.112632)",
        "(-0.280000, 1.318798, -0.111588)",
        "(-0.280000, 1.320219, -0.110426)",
        "(-0.280000, 1.321488, -0.109104)",
        "(-0.280000, 1.322656, -0.107584)",
        "(-0.280000, 1.323780, -0.105837)",
        "(-0.280000, 1.324917, -0.103857)",
        "(-0.280000, 1.326134, -0.101638)",
        "(-0.280000, 1.327489, -0.099198)",
        "(-0.280000, 1.329045, -0.096561)",
        "(-0.280000, 1.330859, -0.093761)",
        "(-0.280000, 1.332973, -0.090854)",
        "(-0.280000, 1.335430, -0.087895)",
        "(-0.280000, 1.338261, -0.084945)",
        "(-0.280000, 1.341476, -0.082084)",
        "(-0.280000, 1.345081, -0.079383)",
        "(-0.280000, 1.349075, -0.076910)",
        "(-0.280000, 1.353424, -0.074747)",
        "(-0.280000, 1.358107, -0.072954)",
        "(-0.280000, 1.363067, -0.071595)",
        "(-0.280000, 1.368260, -0.070720)",
        "(-0.280000, 1.373636, -0.070367)",
        "(-0.280000, 1.379118, -0.070564)",
        "(-0.280000, 1.384655, -0.071326)",
        "(-0.280000, 1.390197, -0.072656)",
        "(-0.280000, 1.395680, -0.074540)",
        "(-0.280000, 1.401073, -0.076960)",
        "(-0.280000, 1.406360, -0.079890)",
        "(-0.280000, 1.411505, -0.083299)",
        "(-0.280000, 1.416444, -0.087201)",
        "(-0.280000, 1.420421, -0.091924)",
        "(-0.280000, 1.422812, -0.097486)",
        "(-0.280000, 1.424827, -0.103205)",
        "(-0.280000, 1.426453, -0.109037)",
        "(-0.280000, 1.427684, -0.114964)",
        "(-0.280000, 1.428516, -0.120970)",
        "(-0.280000, 1.428944, -0.127009)",
        "(-0.280000, 1.428966, -0.133063)",
        "(-0.280000, 1.428581, -0.139114)",
        "(-0.280000, 1.427794, -0.145116)",
        "(-0.280000, 1.426606, -0.151053)",
        "(-0.280000, 1.425021, -0.156905)",
        "(-0.280000, 1.423050, -0.162629)",
        "(-0.280000, 1.420697, -0.168217)",
        "(-0.280000, 1.417978, -0.173626)",
        "(-0.280000, 1.414904, -0.178841)",
        "(-0.280000, 1.411481, -0.183846)",
        "(-0.280000, 1.407737, -0.188604)",
        "(-0.280000, 1.403683, -0.193099)",
        "(-0.280000, 1.399324, -0.197313)",
        "(-0.280000, 1.393515, -0.199722)",
        "(-0.280000, 1.387630, -0.201615)",
        "(-0.280000, 1.381720, -0.203016)",
        "(-0.280000, 1.375856, -0.203953)",
        "(-0.280000, 1.370075, -0.204463)",
        "(-0.280000, 1.364405, -0.204589)",
        "(-0.280000, 1.358893, -0.204376)",
        "(-0.280000, 1.353540, -0.203869)",
        "(-0.280000, 1.348373, -0.203118)",
        "(-0.280000, 1.343385, -0.202167)",
        "(-0.280000, 1.338561, -0.201056)",
        "(-0.280000, 1.333901, -0.199826)",
        "(-0.280000, 1.329376, -0.198507)",
        "(-0.280000, 1.324952, -0.197122)",
        "(-0.280000, 1.320614, -0.195691)",
        "(-0.280000, 1.316322, -0.194219)",
        "(-0.280000, 1.312037, -0.192703)",
        "(-0.280000, 1.307742, -0.191138)",
        "(-0.280000, 1.303397, -0.189500)",
        "(-0.280000, 1.298992, -0.187766)",
        "(-0.280000, 1.294508, -0.185902)",
        "(-0.280000, 1.289931, -0.183862)",
        "(-0.280000, 1.285282, -0.181611)",
        "(-0.280000, 1.280570, -0.179099)",
        "(-0.280000, 1.275816, -0.176277)",
        "(-0.280000, 1.271079, -0.173108)",
        "(-0.280000, 1.266408, -0.169553)",
        "(-0.280000, 1.261865, -0.165574)",
        "(-0.280000, 1.257530, -0.161171)",
        "(-0.280000, 1.253405, -0.156355)",
        "(-0.280000, 1.250629, -0.150866)",
        "(-0.280000, 1.249454, -0.144927)",
        "(-0.280000, 1.248679, -0.138914)",
        "(-0.280000, 1.248308, -0.132871)",
        "(-0.280000, 1.248343, -0.126818)",
        "(-0.280000, 1.248784, -0.120770)",
        "(-0.280000, 1.249628, -0.114776)",
        "(-0.280000, 1.250872, -0.108851)",
        "(-0.280000, 1.252512, -0.103014)",
        "(-0.280000, 1.254537, -0.097308)",
        "(-0.280000, 1.256939, -0.091751)",
        "(-0.280000, 1.259713, -0.086360)",
        "(-0.280000, 1.262836, -0.081174)",
        "(-0.280000, 1.266306, -0.076201)",
        "(-0.280000, 1.270095, -0.071480)",
        "(-0.280000, 1.274191, -0.067022)",
        "(-0.280000, 1.278584, -0.062843)",
        "(-0.280000, 1.283240, -0.058973)",
        "(-0.280000, 1.288144, -0.055424)",
        "(-0.280000, 1.293284, -0.052207)",
        "(-0.280000, 1.298619, -0.049345)",
        "(-0.280000, 1.304133, -0.046848)",
        "(-0.280000, 1.309811, -0.044722)",
        "(-0.280000, 1.315611, -0.042984)",
        "(-0.280000, 1.321513, -0.041638)",
        "(-0.280000, 1.327502, -0.040689)",
        "(-0.280000, 1.333531, -0.040145)",
        "(-0.280000, 1.339593, -0.040005)",
        "(-0.280000, 1.345641, -0.040272)",
        "(-0.280000, 1.351657, -0.040943)",
        "(-0.280000, 1.357625, -0.042017)",
        "(-0.280000, 1.363498, -0.043486)",
        "(-0.280000, 1.369259, -0.045346)",
        "(-0.280000, 1.374891, -0.047590)",
        "(-0.280000, 1.380352, -0.050203)",
        "(-0.280000, 1.385626, -0.053176)",
        "(-0.280000, 1.390697, -0.056501)",
        "(-0.280000, 1.395526, -0.060152)",
        "(-0.280000, 1.400106, -0.064125)",
        "(-0.280000, 1.404403, -0.068389)",
        "(-0.280000, 1.408405, -0.072931)",
        "(-0.280000, 1.412100, -0.077739)",
        "(-0.280000, 1.415459, -0.082776)",
        "(-0.280000, 1.418473, -0.088026)",
        "(-0.280000, 1.421132, -0.093475)",
        "(-0.280000, 1.422241, -0.099515)",
        "(-0.280000, 1.421869, -0.105845)",
        "(-0.280000, 1.421077, -0.111983)",
        "(-0.280000, 1.419859, -0.117891)",
        "(-0.280000, 1.418231, -0.123553)",
        "(-0.280000, 1.416225, -0.128947)",
        "(-0.280000, 1.413885, -0.134035)",
        "(-0.280000, 1.411247, -0.138814)",
        "(-0.280000, 1.408362, -0.143258)",
        "(-0.280000, 1.405273, -0.147369)",
        "(-0.280000, 1.402021, -0.151155)",
        "(-0.280000, 1.398658, -0.154614)",
        "(-0.280000, 1.395221, -0.157765)",
        "(-0.280000, 1.391740, -0.160633)",
        "(-0.280000, 1.388257, -0.163235)",
        "(-0.280000, 1.384793, -0.165604)",
        "(-0.280000, 1.381360, -0.167774)",
        "(-0.280000, 1.377981, -0.169771)",
        "(-0.280000, 1.374650, -0.171632)",
        "(-0.280000, 1.371375, -0.173384)",
        "(-0.280000, 1.368142, -0.175056)",
        "(-0.280000, 1.364931, -0.176674)",
        "(-0.280000, 1.361734, -0.178253)",
        "(-0.280000, 1.358523, -0.179808)",
        "(-0.280000, 1.355266, -0.181347)",
        "(-0.280000, 1.351947, -0.182865)",
        "(-0.280000, 1.348533, -0.184356)",
        "(-0.280000, 1.344995, -0.185808)",
        "(-0.280000, 1.341320, -0.187194)",
        "(-0.280000, 1.337484, -0.188488)",
        "(-0.280000, 1.333469, -0.189659)",
        "(-0.280000, 1.329280, -0.190666)",
        "(-0.280000, 1.324905, -0.191471)",
        "(-0.280000, 1.320365, -0.192029)",
        "(-0.280000, 1.315673, -0.192299)",
        "(-0.280000, 1.310844, -0.192239)",
        "(-0.280000, 1.305926, -0.191811)",
        "(-0.280000, 1.300954, -0.190981)",
        "(-0.280000, 1.295966, -0.189720)",
        "(-0.280000, 1.291030, -0.188010)",
        "(-0.280000, 1.286196, -0.185837)",
        "(-0.280000, 1.281515, -0.183193)",
        "(-0.280000, 1.277061, -0.180094)",
        "(-0.280000, 1.272879, -0.176545)",
        "(-0.280000, 1.269037, -0.172582)",
        "(-0.280000, 1.265578, -0.168236)",
        "(-0.280000, 1.262538, -0.163542)",
        "(-0.280000, 1.259959, -0.158561)",
        "(-0.280000, 1.257858, -0.153341)",
        "(-0.280000, 1.256240, -0.147927)",
        "(-0.280000, 1.255104, -0.142391)",
        "(-0.280000, 1.254429, -0.136775)",
        "(-0.280000, 1.254180, -0.131114)",
        "(-0.280000, 1.254311, -0.125457)",
        "(-0.280000, 1.254772, -0.119814)",
        "(-0.280000, 1.255525, -0.114186)",
        "(-0.280000, 1.256539, -0.108590)",
        "(-0.280000, 1.257799, -0.103003)",
        "(-0.280000, 1.259295, -0.097436)",
        "(-0.280000, 1.261029, -0.091876)",
        "(-0.280000, 1.263016, -0.086310)",
        "(-0.280000, 1.265266, -0.080758)",
        "(-0.280000, 1.267803, -0.075217)",
        "(-0.280000, 1.271218, -0.070196)",
        "(-0.280000, 1.275398, -0.065817)",
        "(-0.280000, 1.279862, -0.061728)",
        "(-0.280000, 1.284597, -0.057941)",
        "(-0.280000, 1.289568, -0.054485)",
        "(-0.280000, 1.294767, -0.051365)",
        "(-0.280000, 1.300155, -0.048605)",
        "(-0.280000, 1.305716, -0.046211)",
        "(-0.280000, 1.311433, -0.044193)",
        "(-0.280000, 1.317264, -0.042565)",
        "(-0.280000, 1.323191, -0.041330)",
        "(-0.280000, 1.329196, -0.040495)",
        "(-0.280000, 1.335235, -0.040064)",
        "(-0.280000, 1.341288, -0.040039)",
        "(-0.280000, 1.347340, -0.040420)",
        "(-0.280000, 1.353343, -0.041204)",
        "(-0.280000, 1.359280, -0.042389)",
        "(-0.280000, 1.365133, -0.043971)",
        "(-0.280000, 1.370858, -0.045939)",
        "(-0.280000, 1.376447, -0.048289)",
        "(-0.280000, 1.381858, -0.051005)",
        "(-0.280000, 1.387074, -0.054077)",
        "(-0.280000, 1.392081, -0.057496)",
        "(-0.280000, 1.396840, -0.061238)",
        "(-0.280000, 1.401338, -0.065290)",
        "(-0.280000, 1.405561, -0.069641)",
        "(-0.280000, 1.409477, -0.074258)",
        "(-0.280000, 1.413075, -0.079127)",
        "(-0.280000, 1.416343, -0.084234)",
        "(-0.280000, 1.419258, -0.089540)",
        "(-0.280000, 1.421814, -0.095038)",
        "(-0.280000, 1.423993, -0.100686)",
        "(-0.280000, 1.425788, -0.106468)",
        "(-0.280000, 1.427195, -0.112366)",
        "(-0.280000, 1.428201, -0.118335)",
        "(-0.280000, 1.428806, -0.124359)",
        "(-0.280000, 1.429006, -0.130419)",
        "(-0.280000, 1.427482, -0.136380)",
        "(-0.280000, 1.424612, -0.142008)",
        "(-0.280000, 1.421390, -0.147287)",
        "(-0.280000, 1.417871, -0.152184)",
        "(-0.280000, 1.414125, -0.156705)",
        "(-0.280000, 1.410222, -0.160870)",
        "(-0.280000, 1.406237, -0.164689)",
        "(-0.280000, 1.402209, -0.168208)",
        "(-0.280000, 1.398190, -0.171453)",
        "(-0.280000, 1.394200, -0.174470)",
        "(-0.280000, 1.390248, -0.177306)",
        "(-0.280000, 1.386350, -0.179991)",
        "(-0.280000, 1.382493, -0.182566)",
        "(-0.280000, 1.378658, -0.185067)",
        "(-0.280000, 1.374833, -0.187509)",
        "(-0.280000, 1.370985, -0.189914)",
        "(-0.280000, 1.367078, -0.192293)",
        "(-0.280000, 1.363089, -0.194640)",
        "(-0.280000, 1.358973, -0.196952)",
        "(-0.280000, 1.354712, -0.199204)",
        "(-0.280000, 1.350271, -0.201375)",
        "(-0.280000, 1.345621, -0.203433)",
        "(-0.280000, 1.340758, -0.205334)",
        "(-0.280000, 1.335667, -0.207037)",
        "(-0.280000, 1.330338, -0.208494)",
        "(-0.280000, 1.324795, -0.209653)",
        "(-0.280000, 1.319049, -0.210465)",
        "(-0.280000, 1.313116, -0.210880)",
        "(-0.280000, 1.307052, -0.210853)",
        "(-0.280000, 1.300892, -0.210341)",
        "(-0.280000, 1.294679, -0.209309)",
        "(-0.280000, 1.289487, -0.206196)",
        "(-0.280000, 1.284513, -0.202729)",
        "(-0.280000, 1.279789, -0.198942)",
        "(-0.280000, 1.275330, -0.194848)",
        "(-0.280000, 1.271148, -0.190457)",
        "(-0.280000, 1.267276, -0.185804)",
        "(-0.280000, 1.263724, -0.180901)",
        "(-0.280000, 1.260504, -0.175764)",
        "(-0.280000, 1.257640, -0.170430)",
        "(-0.280000, 1.255139, -0.164917)",
        "(-0.280000, 1.253010, -0.159240)",
        "(-0.280000, 1.251269, -0.153441)",
        "(-0.280000, 1.249918, -0.147530)",
        "(-0.280000, 1.248968, -0.141552)",
        "(-0.280000, 1.248421, -0.135522)",
        "(-0.280000, 1.248278, -0.129461)",
        "(-0.280000, 1.248541, -0.123413)",
        "(-0.280000, 1.249209, -0.117396)",
        "(-0.280000, 1.250280, -0.111428)",
        "(-0.280000, 1.253080, -0.105935)",
        "(-0.280000, 1.257007, -0.101016)",
        "(-0.280000, 1.261253, -0.096524)",
        "(-0.280000, 1.265726, -0.092475)",
        "(-0.280000, 1.270383, -0.088867)",
        "(-0.280000, 1.275187, -0.085698)",
        "(-0.280000, 1.280079, -0.082973)",
        "(-0.280000, 1.285031, -0.080675)",
        "(-0.280000, 1.289983, -0.078792)",
        "(-0.280000, 1.294904, -0.077297)",
        "(-0.280000, 1.299764, -0.076162)",
        "(-0.280000, 1.304520, -0.075357)",
        "(-0.280000, 1.309155, -0.074844)",
        "(-0.280000, 1.313658, -0.074584)",
        "(-0.280000, 1.318005, -0.074541)",
        "(-0.280000, 1.322200, -0.074675)",
        "(-0.280000, 1.326251, -0.074950)",
        "(-0.280000, 1.330157, -0.075334)",
        "(-0.280000, 1.333945, -0.075799)",
        "(-0.280000, 1.337623, -0.076319)",
        "(-0.280000, 1.341219, -0.076879)",
        "(-0.280000, 1.344766, -0.077469)",
        "(-0.280000, 1.348278, -0.078082)",
        "(-0.280000, 1.351788, -0.078724)",
        "(-0.280000, 1.355325, -0.079405)",
        "(-0.280000, 1.358900, -0.080140)",
        "(-0.280000, 1.362536, -0.080952)",
        "(-0.280000, 1.366248, -0.081870)",
        "(-0.280000, 1.370033, -0.082922)",
        "(-0.280000, 1.373893, -0.084142)",
        "(-0.280000, 1.377825, -0.085568)",
        "(-0.280000, 1.381801, -0.087229)",
        "(-0.280000, 1.385807, -0.089162)",
        "(-0.280000, 1.389799, -0.091392)",
        "(-0.280000, 1.393746, -0.093946)",
        "(-0.280000, 1.397608, -0.096846)",
        "(-0.280000, 1.401323, -0.100095)",
        "(-0.280000, 1.404846, -0.103700)",
        "(-0.280000, 1.408127, -0.107664)",
        "(-0.280000, 1.411101, -0.111959)",
        "(-0.280000, 1.413719, -0.116567)",
        "(-0.280000, 1.415936, -0.121465)",
        "(-0.280000, 1.417700, -0.126596)",
        "(-0.280000, 1.418979, -0.131930)",
        "(-0.280000, 1.419740, -0.137396)",
        "(-0.280000, 1.419966, -0.142946)",
        "(-0.280000, 1.419647, -0.148530)",
        "(-0.280000, 1.418787, -0.154072)",
        "(-0.280000, 1.417400, -0.159526)",
        "(-0.280000, 1.415509, -0.164851)",
        "(-0.280000, 1.413157, -0.169989)",
        "(-0.280000, 1.410385, -0.174920)",
        "(-0.280000, 1.407243, -0.179636)",
        "(-0.280000, 1.403791, -0.184118)",
        "(-0.280000, 1.400045, -0.188360)",
        "(-0.280000, 1.396018, -0.192347)",
        "(-0.280000, 1.391739, -0.196050)",
        "(-0.280000, 1.387215, -0.199463)",
        "(-0.280000, 1.382480, -0.202560)",
        "(-0.280000, 1.377548, -0.205334)",
        "(-0.280000, 1.372433, -0.207774)",
        "(-0.280000, 1.367174, -0.209863)",
        "(-0.280000, 1.361787, -0.211595)",
        "(-0.280000, 1.356288, -0.212965)",
        "(-0.280000, 1.350718, -0.213961)",
        "(-0.280000, 1.345094, -0.214582)",
        "(-0.280000, 1.339432, -0.214825)",
        "(-0.280000, 1.333775, -0.214689)",
        "(-0.280000, 1.328132, -0.214173)",
        "(-0.280000, 1.322544, -0.213281)",
        "(-0.280000, 1.317028, -0.212017)",
        "(-0.280000, 1.311602, -0.210384)",
        "(-0.280000, 1.306304, -0.208394)",
        "(-0.280000, 1.301153, -0.206054)",
        "(-0.280000, 1.296162, -0.203370)",
        "(-0.280000, 1.291369, -0.200362)",
        "(-0.280000, 1.286788, -0.197040)",
        "(-0.280000, 1.282434, -0.193413)",
        "(-0.280000, 1.278339, -0.189508)",
        "(-0.280000, 1.274514, -0.185338)",
        "(-0.280000, 1.270972, -0.180914)",
        "(-0.280000, 1.267740, -0.176270)",
        "(-0.280000, 1.264821, -0.171412)",
        "(-0.280000, 1.262238, -0.166377)",
        "(-0.280000, 1.259999, -0.161181)",
        "(-0.280000, 1.258109, -0.155838)",
        "(-0.280000, 1.256585, -0.150389)",
        "(-0.280000, 1.255428, -0.144850)",
        "(-0.280000, 1.254644, -0.139237)",
        "(-0.280000, 1.254239, -0.133593)",
        "(-0.280000, 1.254212, -0.127935)",
        "(-0.280000, 1.254565, -0.122279)",
        "(-0.280000, 1.255295, -0.116668)",
        "(-0.280000, 1.256401, -0.111110)",
        "(-0.280000, 1.257875, -0.105647)",
        "(-0.280000, 1.259712, -0.100294)",
        "(-0.280000, 1.261906, -0.095069)",
        "(-0.280000, 1.264441, -0.090011)",
        "(-0.280000, 1.267310, -0.085133)",
        "(-0.280000, 1.270504, -0.080452)",
        "(-0.280000, 1.273999, -0.076002)",
        "(-0.280000, 1.277784, -0.071796)",
        "(-0.280000, 1.281849, -0.067847)",
        "(-0.280000, 1.286168, -0.064191)",
        "(-0.280000, 1.290749, -0.060874)",
        "(-0.280000, 1.295591, -0.057944)",
        "(-0.280000, 1.300657, -0.055460)",
        "(-0.280000, 1.305924, -0.053456)",
        "(-0.280000, 1.311332, -0.051968)",
        "(-0.280000, 1.316834, -0.051013)",
        "(-0.280000, 1.322382, -0.050602)",
        "(-0.280000, 1.327900, -0.050733)",
        "(-0.280000, 1.333336, -0.051392)",
        "(-0.280000, 1.338644, -0.052559)"
    ],
    "leftHandPositions": [
        "(-0.225661, 1.310066, 0.213066)",
        "(-0.280000, 1.346652, 0.055752)",
        "(-0.280000, 1.350922, 0.057854)",
        "(-0.280000, 1.354912, 0.060277)",
        "(-0.280000, 1.358614, 0.062978)",
        "(-0.280000, 1.362003, 0.065897)",
        "(-0.280000, 1.365081, 0.068985)",
        "(-0.280000, 1.367856, 0.072199)",
        "(-0.280000, 1.370332, 0.075482)",
        "(-0.280000, 1.372532, 0.078797)",
        "(-0.280000, 1.374485, 0.082114)",
        "(-0.280000, 1.376213, 0.085395)",
        "(-0.280000, 1.377752, 0.088622)",
        "(-0.280000, 1.379137, 0.091787)",
        "(-0.280000, 1.380399, 0.094874)",
        "(-0.280000, 1.381575, 0.097894)",
        "(-0.280000, 1.382690, 0.100846)",
        "(-0.280000, 1.383772, 0.103749)",
        "(-0.280000, 1.384846, 0.106628)",
        "(-0.280000, 1.385921, 0.109498)",
        "(-0.280000, 1.387009, 0.112391)",
        "(-0.280000, 1.388114, 0.115341)",
        "(-0.280000, 1.389225, 0.118368)",
        "(-0.280000, 1.390334, 0.121504)",
        "(-0.280000, 1.391421, 0.124781)",
        "(-0.280000, 1.392459, 0.128210)",
        "(-0.280000, 1.393418, 0.131816)",
        "(-0.280000, 1.394264, 0.135615)",
        "(-0.280000, 1.394957, 0.139601)",
        "(-0.280000, 1.395457, 0.143787)",
        "(-0.280000, 1.395723, 0.148150)",
        "(-0.280000, 1.395713, 0.152683)",
        "(-0.280000, 1.395390, 0.157371)",
        "(-0.280000, 1.394719, 0.162171)",
        "(-0.280000, 1.393668, 0.167057)",
        "(-0.280000, 1.392209, 0.172000)",
        "(-0.280000, 1.390326, 0.176944)",
        "(-0.280000, 1.388004, 0.181855)",
        "(-0.280000, 1.385231, 0.186700)",
        "(-0.280000, 1.382019, 0.191429)",
        "(-0.280000, 1.378376, 0.196055)",
        "(-0.280000, 1.373876, 0.199474)",
        "(-0.280000, 1.368677, 0.201427)",
        "(-0.280000, 1.363352, 0.203030)",
        "(-0.280000, 1.357938, 0.204270)",
        "(-0.280000, 1.352454, 0.205144)",
        "(-0.280000, 1.346916, 0.205650)",
        "(-0.280000, 1.341364, 0.205784)",
        "(-0.280000, 1.335816, 0.205546)",
        "(-0.280000, 1.330287, 0.204935)",
        "(-0.280000, 1.324821, 0.203957)",
        "(-0.280000, 1.319432, 0.202615)",
        "(-0.280000, 1.314137, 0.200912)",
        "(-0.280000, 1.308976, 0.198862)",
        "(-0.280000, 1.303957, 0.196467)",
        "(-0.280000, 1.299116, 0.193745)",
        "(-0.280000, 1.294469, 0.190705)",
        "(-0.280000, 1.290029, 0.187355)",
        "(-0.280000, 1.285830, 0.183721)",
        "(-0.280000, 1.281883, 0.179813)",
        "(-0.280000, 1.278202, 0.175644)",
        "(-0.280000, 1.274814, 0.171244)",
        "(-0.280000, 1.271728, 0.166628)",
        "(-0.280000, 1.268953, 0.161807)",
        "(-0.280000, 1.266512, 0.156819)",
        "(-0.280000, 1.264407, 0.151671)",
        "(-0.280000, 1.262655, 0.146401)",
        "(-0.280000, 1.261260, 0.141026)",
        "(-0.280000, 1.260226, 0.135561)",
        "(-0.280000, 1.259561, 0.130048)",
        "(-0.280000, 1.259268, 0.124502)",
        "(-0.280000, 1.259346, 0.118941)",
        "(-0.280000, 1.259797, 0.113406)",
        "(-0.280000, 1.260617, 0.107913)",
        "(-0.280000, 1.261805, 0.102480)",
        "(-0.280000, 1.263352, 0.097146)",
        "(-0.280000, 1.265253, 0.091928)",
        "(-0.280000, 1.267503, 0.086842)",
        "(-0.280000, 1.270084, 0.081925)",
        "(-0.280000, 1.272994, 0.077185)",
        "(-0.280000, 1.276209, 0.072657)",
        "(-0.280000, 1.279721, 0.068355)",
        "(-0.280000, 1.283519, 0.064292)",
        "(-0.280000, 1.287574, 0.060498)",
        "(-0.280000, 1.291874, 0.056984)",
        "(-0.280000, 1.296407, 0.053761)",
        "(-0.280000, 1.301759, 0.051943)",
        "(-0.280000, 1.307622, 0.051511)",
        "(-0.280000, 1.313348, 0.051492)",
        "(-0.280000, 1.318909, 0.051910)",
        "(-0.280000, 1.324301, 0.052789)",
        "(-0.280000, 1.329475, 0.054138)",
        "(-0.280000, 1.334398, 0.055955)",
        "(-0.280000, 1.339031, 0.058228)",
        "(-0.280000, 1.343316, 0.060917)",
        "(-0.280000, 1.347218, 0.063984)",
        "(-0.280000, 1.350706, 0.067377)",
        "(-0.280000, 1.353745, 0.071024)",
        "(-0.280000, 1.356323, 0.074859)",
        "(-0.280000, 1.358441, 0.078817)",
        "(-0.280000, 1.360100, 0.082810)",
        "(-0.280000, 1.361326, 0.086773)",
        "(-0.280000, 1.362151, 0.090644)",
        "(-0.280000, 1.362618, 0.094352)",
        "(-0.280000, 1.362782, 0.097858)",
        "(-0.280000, 1.362701, 0.101109)",
        "(-0.280000, 1.362441, 0.104084)",
        "(-0.280000, 1.362070, 0.106771)",
        "(-0.280000, 1.361657, 0.109160)",
        "(-0.280000, 1.361268, 0.111267)",
        "(-0.280000, 1.360964, 0.113116)",
        "(-0.280000, 1.360800, 0.114737)",
        "(-0.280000, 1.360821, 0.116178)",
        "(-0.280000, 1.361064, 0.117493)",
        "(-0.280000, 1.361551, 0.118736)",
        "(-0.280000, 1.362295, 0.119973)",
        "(-0.280000, 1.363290, 0.121263)",
        "(-0.280000, 1.364523, 0.122671)",
        "(-0.280000, 1.365967, 0.124257)",
        "(-0.280000, 1.367579, 0.126068)",
        "(-0.280000, 1.369310, 0.128151)",
        "(-0.280000, 1.371104, 0.130544)",
        "(-0.280000, 1.372889, 0.133262)",
        "(-0.280000, 1.374599, 0.136320)",
        "(-0.280000, 1.376162, 0.139721)",
        "(-0.280000, 1.377503, 0.143439)",
        "(-0.280000, 1.378555, 0.147451)",
        "(-0.280000, 1.379255, 0.151725)",
        "(-0.280000, 1.379546, 0.156197)",
        "(-0.280000, 1.379381, 0.160822)",
        "(-0.280000, 1.378726, 0.165524)",
        "(-0.280000, 1.377557, 0.170240)",
        "(-0.280000, 1.375860, 0.174912)",
        "(-0.280000, 1.373641, 0.179458)",
        "(-0.280000, 1.370910, 0.183828)",
        "(-0.280000, 1.367684, 0.187977)",
        "(-0.280000, 1.364002, 0.191854)",
        "(-0.280000, 1.359894, 0.195442)",
        "(-0.280000, 1.355385, 0.198737)",
        "(-0.280000, 1.350520, 0.201741)",
        "(-0.280000, 1.345304, 0.204473)",
        "(-0.280000, 1.339800, 0.205755)",
        "(-0.280000, 1.334257, 0.205412)",
        "(-0.280000, 1.328741, 0.204697)",
        "(-0.280000, 1.323294, 0.203616)",
        "(-0.280000, 1.317932, 0.202172)",
        "(-0.280000, 1.312670, 0.200370)",
        "(-0.280000, 1.307549, 0.198223)",
        "(-0.280000, 1.302582, 0.195737)",
        "(-0.280000, 1.297787, 0.192920)",
        "(-0.280000, 1.293198, 0.189793)",
        "(-0.280000, 1.288828, 0.186365)",
        "(-0.280000, 1.284692, 0.182647)",
        "(-0.280000, 1.280820, 0.178666)",
        "(-0.280000, 1.277218, 0.174428)",
        "(-0.280000, 1.273913, 0.169965)",
        "(-0.280000, 1.270915, 0.165291)",
        "(-0.280000, 1.268232, 0.160419)",
        "(-0.280000, 1.265885, 0.155386)",
        "(-0.280000, 1.263881, 0.150207)",
        "(-0.280000, 1.262226, 0.144897)",
        "(-0.280000, 1.260932, 0.139496)",
        "(-0.280000, 1.260002, 0.134021)",
        "(-0.280000, 1.259441, 0.128488)",
        "(-0.280000, 1.259252, 0.122938)",
        "(-0.280000, 1.259436, 0.117379)",
        "(-0.280000, 1.259991, 0.111853)",
        "(-0.280000, 1.260914, 0.106377)",
        "(-0.280000, 1.262205, 0.100967)",
        "(-0.280000, 1.263852, 0.095664)",
        "(-0.280000, 1.265851, 0.090483)",
        "(-0.280000, 1.268196, 0.085439)",
        "(-0.280000, 1.270870, 0.080572)",
        "(-0.280000, 1.273864, 0.075895)",
        "(-0.280000, 1.277169, 0.071422)",
        "(-0.280000, 1.280761, 0.067186)",
        "(-0.280000, 1.284629, 0.063201)",
        "(-0.280000, 1.288761, 0.059479)",
        "(-0.280000, 1.293127, 0.056047)",
        "(-0.280000, 1.297720, 0.052910)",
        "(-0.280000, 1.302506, 0.050093)",
        "(-0.280000, 1.307469, 0.047602)",
        "(-0.280000, 1.312596, 0.045446)",
        "(-0.280000, 1.317848, 0.043641)",
        "(-0.280000, 1.323209, 0.042192)",
        "(-0.280000, 1.328663, 0.041104)",
        "(-0.280000, 1.334291, 0.041633)",
        "(-0.280000, 1.339818, 0.043634)",
        "(-0.280000, 1.345051, 0.045958)",
        "(-0.280000, 1.349957, 0.048604)",
        "(-0.280000, 1.354529, 0.051554)",
        "(-0.280000, 1.358738, 0.054759)",
        "(-0.280000, 1.362581, 0.058181)",
        "(-0.280000, 1.366059, 0.061781)",
        "(-0.280000, 1.369163, 0.065503)",
        "(-0.280000, 1.371909, 0.069308)",
        "(-0.280000, 1.374313, 0.073159)",
        "(-0.280000, 1.376392, 0.077005)",
        "(-0.280000, 1.378174, 0.080818)",
        "(-0.280000, 1.379693, 0.084575)",
        "(-0.280000, 1.380978, 0.088242)",
        "(-0.280000, 1.382067, 0.091811)",
        "(-0.280000, 1.382998, 0.095277)",
        "(-0.280000, 1.383804, 0.098629)",
        "(-0.280000, 1.384519, 0.101882)",
        "(-0.280000, 1.385173, 0.105040)",
        "(-0.280000, 1.385791, 0.108123)",
        "(-0.280000, 1.386395, 0.111160)",
        "(-0.280000, 1.386997, 0.114165)",
        "(-0.280000, 1.387605, 0.117172)",
        "(-0.280000, 1.388219, 0.120214)",
        "(-0.280000, 1.388831, 0.123310)",
        "(-0.280000, 1.389426, 0.126490)",
        "(-0.280000, 1.389985, 0.129783)",
        "(-0.280000, 1.390478, 0.133197)",
        "(-0.280000, 1.390876, 0.136756)",
        "(-0.280000, 1.391140, 0.140454)",
        "(-0.280000, 1.391233, 0.144296)",
        "(-0.280000, 1.391115, 0.148279)",
        "(-0.280000, 1.390745, 0.152375)",
        "(-0.280000, 1.390086, 0.156563)",
        "(-0.280000, 1.389102, 0.160817)",
        "(-0.280000, 1.387765, 0.165085)",
        "(-0.280000, 1.386050, 0.169327)",
        "(-0.280000, 1.383937, 0.173498)",
        "(-0.280000, 1.381424, 0.177531)",
        "(-0.280000, 1.378509, 0.181375)",
        "(-0.280000, 1.375196, 0.184980)",
        "(-0.280000, 1.371515, 0.188279)",
        "(-0.280000, 1.367483, 0.191230)",
        "(-0.280000, 1.363149, 0.193780)",
        "(-0.280000, 1.358551, 0.195894)",
        "(-0.280000, 1.353730, 0.197547)",
        "(-0.280000, 1.348754, 0.198714)",
        "(-0.280000, 1.343671, 0.199392)",
        "(-0.280000, 1.338525, 0.199586)",
        "(-0.280000, 1.333381, 0.199317)",
        "(-0.280000, 1.328274, 0.198615)",
        "(-0.280000, 1.323225, 0.197523)",
        "(-0.280000, 1.318268, 0.196097)",
        "(-0.280000, 1.313391, 0.194384)",
        "(-0.280000, 1.308606, 0.192430)",
        "(-0.280000, 1.303894, 0.190259)",
        "(-0.280000, 1.299239, 0.187881)",
        "(-0.280000, 1.294644, 0.185309)",
        "(-0.280000, 1.290096, 0.182533)",
        "(-0.280000, 1.285585, 0.179539)",
        "(-0.280000, 1.281129, 0.176316)",
        "(-0.280000, 1.276734, 0.172840)",
        "(-0.280000, 1.273037, 0.168669)",
        "(-0.280000, 1.270127, 0.163939)",
        "(-0.280000, 1.267541, 0.159025)",
        "(-0.280000, 1.265286, 0.153941)",
        "(-0.280000, 1.263379, 0.148725)",
        "(-0.280000, 1.261825, 0.143385)",
        "(-0.280000, 1.260633, 0.137961)",
        "(-0.280000, 1.259807, 0.132469)",
        "(-0.280000, 1.259350, 0.126926)",
        "(-0.280000, 1.259266, 0.121373)",
        "(-0.280000, 1.259554, 0.115827)",
        "(-0.280000, 1.260214, 0.110305)",
        "(-0.280000, 1.261240, 0.104847)",
        "(-0.280000, 1.262630, 0.099471)",
        "(-0.280000, 1.264380, 0.094191)",
        "(-0.280000, 1.266476, 0.089049)",
        "(-0.280000, 1.268916, 0.084050)",
        "(-0.280000, 1.271682, 0.079234)",
        "(-0.280000, 1.274763, 0.074614)",
        "(-0.280000, 1.278152, 0.070205)",
        "(-0.280000, 1.281824, 0.066038)",
        "(-0.280000, 1.285766, 0.062127)",
        "(-0.280000, 1.289968, 0.058483)",
        "(-0.280000, 1.294397, 0.055134)",
        "(-0.280000, 1.299042, 0.052089)",
        "(-0.280000, 1.303887, 0.049357)",
        "(-0.280000, 1.308896, 0.046961)",
        "(-0.280000, 1.314055, 0.044905)",
        "(-0.280000, 1.319348, 0.043197)",
        "(-0.280000, 1.324735, 0.041849)",
        "(-0.280000, 1.330209, 0.040864)",
        "(-0.280000, 1.335729, 0.040249)",
        "(-0.280000, 1.341277, 0.040005)",
        "(-0.280000, 1.346837, 0.040133)",
        "(-0.280000, 1.352368, 0.040633)",
        "(-0.280000, 1.357853, 0.041502)",
        "(-0.280000, 1.363275, 0.042738)",
        "(-0.280000, 1.368174, 0.045584)",
        "(-0.280000, 1.372418, 0.049615)",
        "(-0.280000, 1.376247, 0.053868)",
        "(-0.280000, 1.379638, 0.058295)",
        "(-0.280000, 1.382572, 0.062903)",
        "(-0.280000, 1.385010, 0.067662)",
        "(-0.280000, 1.386932, 0.072545)",
        "(-0.280000, 1.388321, 0.077515)",
        "(-0.280000, 1.389167, 0.082503)",
        "(-0.280000, 1.389477, 0.087455)",
        "(-0.280000, 1.389268, 0.092318)",
        "(-0.280000, 1.388570, 0.097013)",
        "(-0.280000, 1.387425, 0.101491)",
        "(-0.280000, 1.385882, 0.105705)",
        "(-0.280000, 1.384008, 0.109602)",
        "(-0.280000, 1.381867, 0.113155)",
        "(-0.280000, 1.379528, 0.116348)",
        "(-0.280000, 1.377072, 0.119166)",
        "(-0.280000, 1.374565, 0.121622)",
        "(-0.280000, 1.372085, 0.123726)",
        "(-0.280000, 1.369693, 0.125513)",
        "(-0.280000, 1.367441, 0.127025)",
        "(-0.280000, 1.365384, 0.128308)",
        "(-0.280000, 1.363553, 0.129420)",
        "(-0.280000, 1.361971, 0.130424)",
        "(-0.280000, 1.360652, 0.131382)",
        "(-0.280000, 1.359591, 0.132357)",
        "(-0.280000, 1.358772, 0.133413)",
        "(-0.280000, 1.358168, 0.134604)",
        "(-0.280000, 1.357741, 0.135982)",
        "(-0.280000, 1.357440, 0.137584)",
        "(-0.280000, 1.357211, 0.139441)",
        "(-0.280000, 1.356989, 0.141575)",
        "(-0.280000, 1.356711, 0.143983)",
        "(-0.280000, 1.356310, 0.146662)",
        "(-0.280000, 1.355718, 0.149593)",
        "(-0.280000, 1.354879, 0.152735)",
        "(-0.280000, 1.353735, 0.156047)",
        "(-0.280000, 1.352239, 0.159478)",
        "(-0.280000, 1.350357, 0.162954)",
        "(-0.280000, 1.348064, 0.166410)",
        "(-0.280000, 1.345342, 0.169778)",
        "(-0.280000, 1.342199, 0.172972)",
        "(-0.280000, 1.338638, 0.175929)",
        "(-0.280000, 1.334694, 0.178570)",
        "(-0.280000, 1.330396, 0.180838)",
        "(-0.280000, 1.325781, 0.182682)",
        "(-0.280000, 1.320911, 0.184054)",
        "(-0.280000, 1.315833, 0.184925)",
        "(-0.280000, 1.310589, 0.185281)",
        "(-0.280000, 1.305245, 0.185115)",
        "(-0.280000, 1.299832, 0.184438)",
        "(-0.280000, 1.294371, 0.183268)",
        "(-0.280000, 1.288897, 0.181632)",
        "(-0.280000, 1.283428, 0.179520)",
        "(-0.280000, 1.278759, 0.176312)",
        "(-0.280000, 1.275325, 0.171948)",
        "(-0.280000, 1.272186, 0.167357)",
        "(-0.280000, 1.269366, 0.162573)",
        "(-0.280000, 1.266872, 0.157610)",
        "(-0.280000, 1.264714, 0.152485)",
        "(-0.280000, 1.262906, 0.147234)",
        "(-0.280000, 1.261454, 0.141873)",
        "(-0.280000, 1.260363, 0.136420)",
        "(-0.280000, 1.259641, 0.130913)",
        "(-0.280000, 1.259289, 0.125371)",
        "(-0.280000, 1.259310, 0.119809)",
        "(-0.280000, 1.259702, 0.114270)",
        "(-0.280000, 1.260466, 0.108761)",
        "(-0.280000, 1.261595, 0.103324)",
        "(-0.280000, 1.263087, 0.097974)",
        "(-0.280000, 1.264936, 0.092729)",
        "(-0.280000, 1.267129, 0.087627)",
        "(-0.280000, 1.269658, 0.082683)",
        "(-0.280000, 1.272518, 0.077912)",
        "(-0.280000, 1.275686, 0.073351)",
        "(-0.280000, 1.279152, 0.069013)",
        "(-0.280000, 1.282907, 0.064910)",
        "(-0.280000, 1.286923, 0.061073)",
        "(-0.280000, 1.291193, 0.057509)",
        "(-0.280000, 1.295685, 0.054244)",
        "(-0.280000, 1.300385, 0.051288)",
        "(-0.280000, 1.305281, 0.048648)",
        "(-0.280000, 1.310335, 0.046347)",
        "(-0.280000, 1.315532, 0.044389)",
        "(-0.280000, 1.320856, 0.042781)",
        "(-0.280000, 1.326268, 0.041535)",
        "(-0.280000, 1.331751, 0.040654)",
        "(-0.280000, 1.337289, 0.040142)",
        "(-0.280000, 1.342841, 0.040003)",
        "(-0.280000, 1.348389, 0.040235)",
        "(-0.280000, 1.353918, 0.040840)",
        "(-0.280000, 1.359263, 0.042391)",
        "(-0.280000, 1.364294, 0.044878)",
        "(-0.280000, 1.369114, 0.047525)",
        "(-0.280000, 1.373745, 0.050314)",
        "(-0.280000, 1.378208, 0.053241)",
        "(-0.280000, 1.382500, 0.056292)",
        "(-0.280000, 1.386636, 0.059475)",
        "(-0.280000, 1.390622, 0.062808)",
        "(-0.280000, 1.394437, 0.066295)",
        "(-0.280000, 1.398067, 0.069963)",
        "(-0.280000, 1.401484, 0.073838)",
        "(-0.280000, 1.404636, 0.077921)",
        "(-0.280000, 1.407511, 0.082213)",
        "(-0.280000, 1.410088, 0.086681)",
        "(-0.280000, 1.412360, 0.091311)",
        "(-0.280000, 1.414320, 0.096090)",
        "(-0.280000, 1.415953, 0.100983)",
        "(-0.280000, 1.417254, 0.105974)",
        "(-0.280000, 1.418220, 0.111049)",
        "(-0.280000, 1.418842, 0.116169)",
        "(-0.280000, 1.419120, 0.121319)",
        "(-0.280000, 1.419053, 0.126485)",
        "(-0.280000, 1.418640, 0.131626)",
        "(-0.280000, 1.417883, 0.136728)",
        "(-0.280000, 1.416785, 0.141776)",
        "(-0.280000, 1.415353, 0.146731)",
        "(-0.280000, 1.413590, 0.151586)",
        "(-0.280000, 1.411509, 0.156306)",
        "(-0.280000, 1.409116, 0.160875)",
        "(-0.280000, 1.406418, 0.165280)",
        "(-0.280000, 1.403436, 0.169488)",
        "(-0.280000, 1.400179, 0.173488)",
        "(-0.280000, 1.396655, 0.177265)",
        "(-0.280000, 1.392892, 0.180793)",
        "(-0.280000, 1.388902, 0.184061)",
        "(-0.280000, 1.384695, 0.187059)",
        "(-0.280000, 1.380303, 0.189763)",
        "(-0.280000, 1.375733, 0.192172)",
        "(-0.280000, 1.371019, 0.194265)",
        "(-0.280000, 1.366176, 0.196038)",
        "(-0.280000, 1.361217, 0.197485)",
        "(-0.280000, 1.356180, 0.198594)",
        "(-0.280000, 1.351079, 0.199364)",
        "(-0.280000, 1.345931, 0.199791)",
        "(-0.280000, 1.340774, 0.199872)",
        "(-0.280000, 1.335623, 0.199607)",
        "(-0.280000, 1.330494, 0.198997)",
        "(-0.280000, 1.325424, 0.198046)",
        "(-0.280000, 1.320430, 0.196758)",
        "(-0.280000, 1.315525, 0.195136)",
        "(-0.280000, 1.310748, 0.193191)",
        "(-0.280000, 1.306105, 0.190927)",
        "(-0.280000, 1.301630, 0.188361)",
        "(-0.280000, 1.297338, 0.185502)",
        "(-0.280000, 1.293240, 0.182356)",
        "(-0.280000, 1.289369, 0.178948)",
        "(-0.280000, 1.285734, 0.175289)",
        "(-0.280000, 1.282348, 0.171388)",
        "(-0.280000, 1.279235, 0.167275)",
        "(-0.280000, 1.276405, 0.162963)",
        "(-0.280000, 1.273865, 0.158464)",
        "(-0.280000, 1.271637, 0.153813)",
        "(-0.280000, 1.269722, 0.149015)",
        "(-0.280000, 1.268136, 0.144107)",
        "(-0.280000, 1.266882, 0.139104)",
        "(-0.280000, 1.265964, 0.134021)",
        "(-0.280000, 1.265390, 0.128895)",
        "(-0.280000, 1.265160, 0.123742)",
        "(-0.280000, 1.265277, 0.118578)",
        "(-0.280000, 1.265738, 0.113440)",
        "(-0.280000, 1.266543, 0.108346)",
        "(-0.280000, 1.267689, 0.103309)",
        "(-0.280000, 1.269167, 0.098367)",
        "(-0.280000, 1.270973, 0.093536)",
        "(-0.280000, 1.273102, 0.088829)",
        "(-0.280000, 1.275538, 0.084283)",
        "(-0.280000, 1.278277, 0.079903)",
        "(-0.280000, 1.281299, 0.075723)",
        "(-0.280000, 1.284593, 0.071755)",
        "(-0.280000, 1.288152, 0.068011)",
        "(-0.280000, 1.291948, 0.064518)",
        "(-0.280000, 1.295969, 0.061288)",
        "(-0.280000, 1.300205, 0.058331)",
        "(-0.280000, 1.304622, 0.055667)",
        "(-0.280000, 1.309207, 0.053306)",
        "(-0.280000, 1.313948, 0.051253)",
        "(-0.280000, 1.318808, 0.049526)",
        "(-0.280000, 1.323780, 0.048126)",
        "(-0.280000, 1.328828, 0.047064)",
        "(-0.280000, 1.333935, 0.046343)",
        "(-0.280000, 1.339086, 0.045964)",
        "(-0.280000, 1.344244, 0.045932)",
        "(-0.280000, 1.349393, 0.046245)",
        "(-0.280000, 1.354516, 0.046904)",
        "(-0.280000, 1.359576, 0.047903)",
        "(-0.280000, 1.364558, 0.049238)",
        "(-0.280000, 1.369447, 0.050907)",
        "(-0.280000, 1.374206, 0.052896)",
        "(-0.280000, 1.378821, 0.055200)",
        "(-0.280000, 1.383278, 0.057812)",
        "(-0.280000, 1.387543, 0.060712)",
        "(-0.280000, 1.391611, 0.063896)",
        "(-0.280000, 1.395450, 0.067340)",
        "(-0.280000, 1.399050, 0.071034)",
        "(-0.280000, 1.402399, 0.074966)",
        "(-0.280000, 1.405473, 0.079108)",
        "(-0.280000, 1.408263, 0.083447)",
        "(-0.280000, 1.410759, 0.087969)",
        "(-0.280000, 1.412944, 0.092642)",
        "(-0.280000, 1.414810, 0.097450)",
        "(-0.280000, 1.416353, 0.102380)",
        "(-0.280000, 1.417552, 0.107396)",
        "(-0.280000, 1.418364, 0.112496)",
        "(-0.280000, 1.418743, 0.117632)",
        "(-0.280000, 1.418659, 0.122773)",
        "(-0.280000, 1.418090, 0.127877)",
        "(-0.280000, 1.417030, 0.132877)",
        "(-0.280000, 1.415483, 0.137725)",
        "(-0.280000, 1.413465, 0.142375)",
        "(-0.280000, 1.411009, 0.146763)",
        "(-0.280000, 1.408149, 0.150851)",
        "(-0.280000, 1.404925, 0.154608)",
        "(-0.280000, 1.401398, 0.157992)",
        "(-0.280000, 1.397617, 0.160989)",
        "(-0.280000, 1.393633, 0.163592)",
        "(-0.280000, 1.389515, 0.165791)",
        "(-0.280000, 1.385304, 0.167599)",
        "(-0.280000, 1.381065, 0.169027)",
        "(-0.280000, 1.376839, 0.170101)",
        "(-0.280000, 1.372660, 0.170851)",
        "(-0.280000, 1.368574, 0.171308)",
        "(-0.280000, 1.364600, 0.171512)",
        "(-0.280000, 1.360750, 0.171501)",
        "(-0.280000, 1.357047, 0.171316)",
        "(-0.280000, 1.353487, 0.170995)",
        "(-0.280000, 1.350057, 0.170574)",
        "(-0.280000, 1.346758, 0.170087)",
        "(-0.280000, 1.343561, 0.169559)",
        "(-0.280000, 1.340453, 0.169014)",
        "(-0.280000, 1.337403, 0.168466)",
        "(-0.280000, 1.334379, 0.167922)",
        "(-0.280000, 1.331362, 0.167384)",
        "(-0.280000, 1.328318, 0.166846)",
        "(-0.280000, 1.325217, 0.166293)",
        "(-0.280000, 1.322046, 0.165707)",
        "(-0.280000, 1.318783, 0.165062)",
        "(-0.280000, 1.315410, 0.164328)",
        "(-0.280000, 1.311930, 0.163473)",
        "(-0.280000, 1.308339, 0.162460)",
        "(-0.280000, 1.304639, 0.161252)",
        "(-0.280000, 1.300856, 0.159817)",
        "(-0.280000, 1.297000, 0.158114)",
        "(-0.280000, 1.293111, 0.156118)",
        "(-0.280000, 1.289215, 0.153800)",
        "(-0.280000, 1.285347, 0.151133)",
        "(-0.280000, 1.281559, 0.148110)",
        "(-0.280000, 1.277891, 0.144715)",
        "(-0.280000, 1.274382, 0.140940)",
        "(-0.280000, 1.271087, 0.136801)",
        "(-0.280000, 1.268045, 0.132300)",
        "(-0.280000, 1.265290, 0.127445)",
        "(-0.280000, 1.262876, 0.122271)",
        "(-0.280000, 1.260867, 0.116789)",
        "(-0.280000, 1.260086, 0.111165)",
        "(-0.280000, 1.261056, 0.105697)",
        "(-0.280000, 1.262391, 0.100298)",
        "(-0.280000, 1.264083, 0.095008)",
        "(-0.280000, 1.266126, 0.089844)",
        "(-0.280000, 1.268513, 0.084821)",
        "(-0.280000, 1.271227, 0.079976)",
        "(-0.280000, 1.274260, 0.075324)",
        "(-0.280000, 1.277603, 0.070879)",
        "(-0.280000, 1.281230, 0.066674)",
        "(-0.280000, 1.285131, 0.062721)",
        "(-0.280000, 1.289295, 0.059034)",
        "(-0.280000, 1.293689, 0.055638)",
        "(-0.280000, 1.298308, 0.052540)",
        "(-0.280000, 1.303117, 0.049763)",
        "(-0.280000, 1.308102, 0.047314)",
        "(-0.280000, 1.313246, 0.045201)",
        "(-0.280000, 1.318513, 0.043440)",
        "(-0.280000, 1.323886, 0.042036)",
        "(-0.280000, 1.329351, 0.041002)",
        "(-0.280000, 1.335031, 0.042240)",
        "(-0.280000, 1.340489, 0.043918)",
        "(-0.280000, 1.345696, 0.045985)",
        "(-0.280000, 1.350612, 0.048383)",
        "(-0.280000, 1.355235, 0.051063)",
        "(-0.280000, 1.359546, 0.053960)",
        "(-0.280000, 1.363554, 0.057027)",
        "(-0.280000, 1.367278, 0.060219)",
        "(-0.280000, 1.370725, 0.063483)",
        "(-0.280000, 1.373928, 0.066785)",
        "(-0.280000, 1.376922, 0.070101)",
        "(-0.280000, 1.379732, 0.073399)",
        "(-0.280000, 1.382402, 0.076670)",
        "(-0.280000, 1.384971, 0.079915)",
        "(-0.280000, 1.387468, 0.083129)",
        "(-0.280000, 1.389929, 0.086329)",
        "(-0.280000, 1.392386, 0.089540)",
        "(-0.280000, 1.394853, 0.092781)",
        "(-0.280000, 1.397352, 0.096093)",
        "(-0.280000, 1.399877, 0.099503)",
        "(-0.280000, 1.402428, 0.103055)",
        "(-0.280000, 1.404992, 0.106791)",
        "(-0.280000, 1.407533, 0.110737)",
        "(-0.280000, 1.410017, 0.114929)",
        "(-0.280000, 1.412398, 0.119399)",
        "(-0.280000, 1.414608, 0.124147)",
        "(-0.280000, 1.416585, 0.129184)",
        "(-0.280000, 1.418256, 0.134506)",
        "(-0.280000, 1.419553, 0.140075)",
        "(-0.280000, 1.420481, 0.145888)",
        "(-0.280000, 1.419942, 0.151515)",
        "(-0.280000, 1.417851, 0.156659)",
        "(-0.280000, 1.415417, 0.161660)",
        "(-0.280000, 1.412657, 0.166479)",
        "(-0.280000, 1.409580, 0.171102)",
        "(-0.280000, 1.406196, 0.175516)",
        "(-0.280000, 1.402528, 0.179686)",
        "(-0.280000, 1.398590, 0.183602)",
        "(-0.280000, 1.394392, 0.187250)",
        "(-0.280000, 1.389966, 0.190604)",
        "(-0.280000, 1.385325, 0.193654)",
        "(-0.280000, 1.380483, 0.196390)",
        "(-0.280000, 1.375476, 0.198792)",
        "(-0.280000, 1.370311, 0.200856)",
        "(-0.280000, 1.365028, 0.202567)",
        "(-0.280000, 1.359642, 0.203920)",
        "(-0.280000, 1.354169, 0.204911)",
        "(-0.280000, 1.348651, 0.205532)",
        "(-0.280000, 1.343103, 0.205782)",
        "(-0.280000, 1.337542, 0.205660)",
        "(-0.280000, 1.332011, 0.205166)",
        "(-0.280000, 1.326525, 0.204303)",
        "(-0.280000, 1.321101, 0.203072)",
        "(-0.280000, 1.315780, 0.201483)",
        "(-0.280000, 1.310569, 0.199538)",
        "(-0.280000, 1.305508, 0.197252)",
        "(-0.280000, 1.300612, 0.194632)",
        "(-0.280000, 1.295895, 0.191685)",
        "(-0.280000, 1.291393, 0.188434)",
        "(-0.280000, 1.287118, 0.184889)",
        "(-0.280000, 1.283085, 0.181059)",
        "(-0.280000, 1.279323, 0.176974)",
        "(-0.280000, 1.275843, 0.172646)",
        "(-0.280000, 1.272656, 0.168088)",
        "(-0.280000, 1.269786, 0.163334)",
        "(-0.280000, 1.267241, 0.158398)",
        "(-0.280000, 1.265028, 0.153295)",
        "(-0.280000, 1.263166, 0.148063)",
        "(-0.280000, 1.261656, 0.142711)",
        "(-0.280000, 1.260509, 0.137277)",
        "(-0.280000, 1.259730, 0.131778)",
        "(-0.280000, 1.259319, 0.126232)",
        "(-0.280000, 1.259282, 0.120679)",
        "(-0.280000, 1.259616, 0.115135)",
        "(-0.280000, 1.260322, 0.109618)",
        "(-0.280000, 1.262616, 0.104453)",
        "(-0.280000, 1.266274, 0.099851)",
        "(-0.280000, 1.270144, 0.095631)",
        "(-0.280000, 1.274223, 0.091828)",
        "(-0.280000, 1.278526, 0.088461)",
        "(-0.280000, 1.283026, 0.085574)",
        "(-0.280000, 1.287700, 0.083189)",
        "(-0.280000, 1.292513, 0.081325)",
        "(-0.280000, 1.297395, 0.080001)",
        "(-0.280000, 1.302295, 0.079213)",
        "(-0.280000, 1.307155, 0.078951)",
        "(-0.280000, 1.311895, 0.079191)",
        "(-0.280000, 1.316463, 0.079898)",
        "(-0.280000, 1.320807, 0.081026)",
        "(-0.280000, 1.324867, 0.082514)",
        "(-0.280000, 1.328610, 0.084302)",
        "(-0.280000, 1.332015, 0.086321)",
        "(-0.280000, 1.335057, 0.088492)",
        "(-0.280000, 1.337743, 0.090750)",
        "(-0.280000, 1.340078, 0.093014)",
        "(-0.280000, 1.342088, 0.095223)",
        "(-0.280000, 1.343811, 0.097318)",
        "(-0.280000, 1.345287, 0.099241)",
        "(-0.280000, 1.346571, 0.100956)",
        "(-0.280000, 1.347723, 0.102434)",
        "(-0.280000, 1.348804, 0.103654)",
        "(-0.280000, 1.349877, 0.104615)",
        "(-0.280000, 1.351008, 0.105329)",
        "(-0.280000, 1.352251, 0.105814)",
        "(-0.280000, 1.353665, 0.106106)",
        "(-0.280000, 1.355288, 0.106250)",
        "(-0.280000, 1.357158, 0.106299)",
        "(-0.280000, 1.359303, 0.106313)",
        "(-0.280000, 1.361727, 0.106357)",
        "(-0.280000, 1.364432, 0.106497)",
        "(-0.280000, 1.367407, 0.106802)",
        "(-0.280000, 1.370616, 0.107334)",
        "(-0.280000, 1.374022, 0.108152)",
        "(-0.280000, 1.377582, 0.109309)",
        "(-0.280000, 1.381224, 0.110846)",
        "(-0.280000, 1.384886, 0.112794)",
        "(-0.280000, 1.388501, 0.115177)",
        "(-0.280000, 1.391984, 0.117997)",
        "(-0.280000, 1.395272, 0.121255)",
        "(-0.280000, 1.398282, 0.124925)",
        "(-0.280000, 1.400955, 0.128983)",
        "(-0.280000, 1.403237, 0.133398)",
        "(-0.280000, 1.405073, 0.138112)",
        "(-0.280000, 1.406432, 0.143083)",
        "(-0.280000, 1.407293, 0.148267)",
        "(-0.280000, 1.407645, 0.153602)",
        "(-0.280000, 1.407495, 0.159055)",
        "(-0.280000, 1.406859, 0.164604)",
        "(-0.280000, 1.405767, 0.170216)",
        "(-0.280000, 1.404238, 0.175901)",
        "(-0.280000, 1.401446, 0.180816)",
        "(-0.280000, 1.397435, 0.184656)",
        "(-0.280000, 1.393168, 0.188225)",
        "(-0.280000, 1.388680, 0.191494)",
        "(-0.280000, 1.383982, 0.194456)",
        "(-0.280000, 1.379089, 0.197100)",
        "(-0.280000, 1.374038, 0.199407)",
        "(-0.280000, 1.368843, 0.201371)",
        "(-0.280000, 1.363520, 0.202985)",
        "(-0.280000, 1.358110, 0.204236)",
        "(-0.280000, 1.352628, 0.205122)",
        "(-0.280000, 1.347090, 0.205640)",
        "(-0.280000, 1.341539, 0.205786)",
        "(-0.280000, 1.335981, 0.205558)",
        "(-0.280000, 1.330460, 0.204960)",
        "(-0.280000, 1.324992, 0.203993)",
        "(-0.280000, 1.319592, 0.202660)",
        "(-0.280000, 1.314302, 0.200971)",
        "(-0.280000, 1.309136, 0.198932)",
        "(-0.280000, 1.304112, 0.196547)",
        "(-0.280000, 1.299266, 0.193835)",
        "(-0.280000, 1.294612, 0.190805)",
        "(-0.280000, 1.290165, 0.187464)",
        "(-0.280000, 1.285958, 0.183839)",
        "(-0.280000, 1.281998, 0.179934)",
        "(-0.280000, 1.278314, 0.175779)",
        "(-0.280000, 1.274916, 0.171386)",
        "(-0.280000, 1.271815, 0.166769)",
        "(-0.280000, 1.269035, 0.161961)",
        "(-0.280000, 1.266584, 0.156978)",
        "(-0.280000, 1.264468, 0.151834)",
        "(-0.280000, 1.262705, 0.146568)",
        "(-0.280000, 1.261298, 0.141196)",
        "(-0.280000, 1.260253, 0.135734)",
        "(-0.280000, 1.259577, 0.130222)",
        "(-0.280000, 1.259271, 0.124677)",
        "(-0.280000, 1.259338, 0.119115)",
        "(-0.280000, 1.259777, 0.113579)",
        "(-0.280000, 1.260587, 0.108077)",
        "(-0.280000, 1.261762, 0.102649)",
        "(-0.280000, 1.263298, 0.097312)",
        "(-0.280000, 1.265191, 0.092082)",
        "(-0.280000, 1.267427, 0.086999)",
        "(-0.280000, 1.269998, 0.082077)",
        "(-0.280000, 1.272897, 0.077330)",
        "(-0.280000, 1.277103, 0.073554)",
        "(-0.280000, 1.282322, 0.070849)",
        "(-0.280000, 1.287580, 0.068580)",
        "(-0.280000, 1.292851, 0.066770)",
        "(-0.280000, 1.298119, 0.065410)",
        "(-0.280000, 1.303329, 0.064491)",
        "(-0.280000, 1.308451, 0.063988)",
        "(-0.280000, 1.313455, 0.063874)",
        "(-0.280000, 1.318296, 0.064117)",
        "(-0.280000, 1.322953, 0.064680)",
        "(-0.280000, 1.327414, 0.065524)",
        "(-0.280000, 1.331650, 0.066605)",
        "(-0.280000, 1.335661, 0.067881)",
        "(-0.280000, 1.339452, 0.069313)",
        "(-0.280000, 1.343019, 0.070856)",
        "(-0.280000, 1.346380, 0.072476)",
        "(-0.280000, 1.349558, 0.074143)",
        "(-0.280000, 1.352567, 0.075824)",
        "(-0.280000, 1.355444, 0.077505)",
        "(-0.280000, 1.358207, 0.079166)",
        "(-0.280000, 1.360893, 0.080803)",
        "(-0.280000, 1.363534, 0.082418)",
        "(-0.280000, 1.366151, 0.084014)",
        "(-0.280000, 1.368773, 0.085607)",
        "(-0.280000, 1.371424, 0.087219)",
        "(-0.280000, 1.374114, 0.088869)",
        "(-0.280000, 1.376855, 0.090589)",
        "(-0.280000, 1.379654, 0.092411)",
        "(-0.280000, 1.382497, 0.094364)",
        "(-0.280000, 1.385382, 0.096485)",
        "(-0.280000, 1.388279, 0.098799)",
        "(-0.280000, 1.391165, 0.101337)",
        "(-0.280000, 1.394012, 0.104126)",
        "(-0.280000, 1.396771, 0.107175)",
        "(-0.280000, 1.399402, 0.110499)",
        "(-0.280000, 1.401860, 0.114108)",
        "(-0.280000, 1.404090, 0.117985)",
        "(-0.280000, 1.406044, 0.122123)",
        "(-0.280000, 1.407676, 0.126504)",
        "(-0.280000, 1.408936, 0.131086)",
        "(-0.280000, 1.409784, 0.135835)",
        "(-0.280000, 1.410186, 0.140714)",
        "(-0.280000, 1.410114, 0.145657)",
        "(-0.280000, 1.409548, 0.150621)",
        "(-0.280000, 1.408482, 0.155536)",
        "(-0.280000, 1.406917, 0.160349)",
        "(-0.280000, 1.404862, 0.165012)",
        "(-0.280000, 1.402345, 0.169460)",
        "(-0.280000, 1.399395, 0.173656)",
        "(-0.280000, 1.396049, 0.177569)",
        "(-0.280000, 1.392362, 0.181166)",
        "(-0.280000, 1.388382, 0.184444)",
        "(-0.280000, 1.384156, 0.187413)",
        "(-0.280000, 1.379741, 0.190081)",
        "(-0.280000, 1.375151, 0.192451)",
        "(-0.280000, 1.370420, 0.194505)",
        "(-0.280000, 1.365562, 0.196237)",
        "(-0.280000, 1.360591, 0.197642)",
        "(-0.280000, 1.355545, 0.198709)",
        "(-0.280000, 1.350438, 0.199436)",
        "(-0.280000, 1.345287, 0.199820)",
        "(-0.280000, 1.340129, 0.199858)",
        "(-0.280000, 1.334980, 0.199550)",
        "(-0.280000, 1.329856, 0.198897)",
        "(-0.280000, 1.324795, 0.197903)",
        "(-0.280000, 1.319811, 0.196573)",
        "(-0.280000, 1.314921, 0.194910)",
        "(-0.280000, 1.310160, 0.192925)",
        "(-0.280000, 1.305536, 0.190623)",
        "(-0.280000, 1.301083, 0.188019)",
        "(-0.280000, 1.296815, 0.185124)",
        "(-0.280000, 1.292744, 0.181944)",
        "(-0.280000, 1.288901, 0.178504)",
        "(-0.280000, 1.285297, 0.174814)",
        "(-0.280000, 1.281943, 0.170885)",
        "(-0.280000, 1.278865, 0.166746)",
        "(-0.280000, 1.276071, 0.162411)",
        "(-0.280000, 1.273570, 0.157891)",
        "(-0.280000, 1.271380, 0.153221)",
        "(-0.280000, 1.269506, 0.148407)",
        "(-0.280000, 1.267961, 0.143486)",
        "(-0.280000, 1.266748, 0.138473)",
        "(-0.280000, 1.265873, 0.133382)",
        "(-0.280000, 1.265342, 0.128251)",
        "(-0.280000, 1.265156, 0.123097)",
        "(-0.280000, 1.265316, 0.117933)",
        "(-0.280000, 1.265820, 0.112800)",
        "(-0.280000, 1.266667, 0.107712)",
        "(-0.280000, 1.267855, 0.102685)",
        "(-0.280000, 1.269375, 0.097756)",
        "(-0.280000, 1.271222, 0.092940)",
        "(-0.280000, 1.273390, 0.088252)",
        "(-0.280000, 1.275864, 0.083726)",
        "(-0.280000, 1.278639, 0.079369)",
        "(-0.280000, 1.281696, 0.075215)",
        "(-0.280000, 1.285024, 0.071274)",
        "(-0.280000, 1.288614, 0.067560)",
        "(-0.280000, 1.292439, 0.064100)",
        "(-0.280000, 1.296487, 0.060904)",
        "(-0.280000, 1.300747, 0.057981)",
        "(-0.280000, 1.305186, 0.055355)",
        "(-0.280000, 1.309791, 0.053032)",
        "(-0.280000, 1.314549, 0.051020)",
        "(-0.280000, 1.319426, 0.049341)",
        "(-0.280000, 1.324423, 0.048039)",
        "(-0.280000, 1.329499, 0.047165)",
        "(-0.280000, 1.334623, 0.046751)",
        "(-0.280000, 1.339759, 0.046824)",
        "(-0.280000, 1.344838, 0.047396)",
        "(-0.280000, 1.349813, 0.048466)",
        "(-0.280000, 1.354636, 0.050025)",
        "(-0.280000, 1.359241, 0.052045)",
        "(-0.280000, 1.363587, 0.054496)",
        "(-0.280000, 1.367638, 0.057341)",
        "(-0.280000, 1.371347, 0.060524)",
        "(-0.280000, 1.374696, 0.063997)",
        "(-0.280000, 1.377672, 0.067711)",
        "(-0.280000, 1.380259, 0.071598)",
        "(-0.280000, 1.382466, 0.075613)",
        "(-0.280000, 1.384298, 0.079694)",
        "(-0.280000, 1.385775, 0.083796)",
        "(-0.280000, 1.386926, 0.087883)",
        "(-0.280000, 1.387776, 0.091906)",
        "(-0.280000, 1.388363, 0.095842)",
        "(-0.280000, 1.388725, 0.099674)",
        "(-0.280000, 1.388899, 0.103378)",
        "(-0.280000, 1.388924, 0.106953)",
        "(-0.280000, 1.388837, 0.110407)",
        "(-0.280000, 1.388671, 0.113738)",
        "(-0.280000, 1.388455, 0.116971)",
        "(-0.280000, 1.388214, 0.120117)",
        "(-0.280000, 1.387963, 0.123206)",
        "(-0.280000, 1.387714, 0.126268)",
        "(-0.280000, 1.387471, 0.129324)",
        "(-0.280000, 1.387230, 0.132405)",
        "(-0.280000, 1.386979, 0.135545)",
        "(-0.280000, 1.386703, 0.138758)",
        "(-0.280000, 1.386377, 0.142068)",
        "(-0.280000, 1.385972, 0.145496)",
        "(-0.280000, 1.385458, 0.149043)",
        "(-0.280000, 1.384798, 0.152714)",
        "(-0.280000, 1.383953, 0.156514)",
        "(-0.280000, 1.382890, 0.160418)",
        "(-0.280000, 1.381568, 0.164421)",
        "(-0.280000, 1.379959, 0.168485)",
        "(-0.280000, 1.378028, 0.172586)",
        "(-0.280000, 1.375748, 0.176695)",
        "(-0.280000, 1.373105, 0.180757)",
        "(-0.280000, 1.370081, 0.184737)",
        "(-0.280000, 1.366664, 0.188594)",
        "(-0.280000, 1.362862, 0.192274)",
        "(-0.280000, 1.358677, 0.195737)",
        "(-0.280000, 1.354111, 0.198949)",
        "(-0.280000, 1.349196, 0.201861)",
        "(-0.280000, 1.343935, 0.204448)",
        "(-0.280000, 1.338411, 0.205704)",
        "(-0.280000, 1.332875, 0.205268)",
        "(-0.280000, 1.327372, 0.204461)",
        "(-0.280000, 1.321944, 0.203288)",
        "(-0.280000, 1.316606, 0.201755)",
        "(-0.280000, 1.311375, 0.199865)",
        "(-0.280000, 1.306291, 0.197632)",
        "(-0.280000, 1.301367, 0.195063)",
        "(-0.280000, 1.296619, 0.192166)",
        "(-0.280000, 1.292083, 0.188963)",
        "(-0.280000, 1.287772, 0.185462)",
        "(-0.280000, 1.283698, 0.181675)",
        "(-0.280000, 1.279894, 0.177630)",
        "(-0.280000, 1.276363, 0.173332)",
        "(-0.280000, 1.273134, 0.168815)",
        "(-0.280000, 1.270214, 0.164091)",
        "(-0.280000, 1.267613, 0.159174)",
        "(-0.280000, 1.265351, 0.154102)",
        "(-0.280000, 1.263434, 0.148891)",
        "(-0.280000, 1.261868, 0.143554)",
        "(-0.280000, 1.260665, 0.138132)",
        "(-0.280000, 1.259827, 0.132642)",
        "(-0.280000, 1.259359, 0.127100)",
        "(-0.280000, 1.259263, 0.121548)",
        "(-0.280000, 1.259540, 0.115993)",
        "(-0.280000, 1.260187, 0.110477)",
        "(-0.280000, 1.261203, 0.105018)",
        "(-0.280000, 1.262584, 0.099630)",
        "(-0.280000, 1.264320, 0.094355)",
        "(-0.280000, 1.266405, 0.089208)",
        "(-0.280000, 1.268835, 0.084205)",
        "(-0.280000, 1.271590, 0.079383)",
        "(-0.280000, 1.274661, 0.074757)",
        "(-0.280000, 1.278041, 0.070339)",
        "(-0.280000, 1.281704, 0.066165)",
        "(-0.280000, 1.285638, 0.062246)",
        "(-0.280000, 1.289832, 0.058593)",
        "(-0.280000, 1.294596, 0.055717)",
        "(-0.280000, 1.299836, 0.053707)",
        "(-0.280000, 1.305050, 0.051960)",
        "(-0.280000, 1.310241, 0.050448)",
        "(-0.280000, 1.315418, 0.049154)",
        "(-0.280000, 1.320571, 0.048069)",
        "(-0.280000, 1.325716, 0.047189)",
        "(-0.280000, 1.330868, 0.046519)",
        "(-0.280000, 1.336019, 0.046081)",
        "(-0.280000, 1.341176, 0.045901)",
        "(-0.280000, 1.346341, 0.046018)",
        "(-0.280000, 1.351480, 0.046463)",
        "(-0.280000, 1.356595, 0.047204)",
        "(-0.280000, 1.361667, 0.048200)",
        "(-0.280000, 1.366709, 0.049424)",
        "(-0.280000, 1.371734, 0.050860)",
        "(-0.280000, 1.376739, 0.052500)",
        "(-0.280000, 1.381736, 0.054347)",
        "(-0.280000, 1.386740, 0.056417)",
        "(-0.280000, 1.391732, 0.058721)",
        "(-0.280000, 1.396715, 0.061285)",
        "(-0.280000, 1.401146, 0.064667)",
        "(-0.280000, 1.404912, 0.068748)",
        "(-0.280000, 1.408397, 0.073072)",
        "(-0.280000, 1.411589, 0.077627)",
        "(-0.280000, 1.414464, 0.082378)",
        "(-0.280000, 1.417018, 0.087318)",
        "(-0.280000, 1.419232, 0.092411)",
        "(-0.280000, 1.421100, 0.097641)",
        "(-0.280000, 1.422615, 0.102992)",
        "(-0.280000, 1.423767, 0.108425)",
        "(-0.280000, 1.424553, 0.113923)",
        "(-0.280000, 1.424969, 0.119469)",
        "(-0.280000, 1.425013, 0.125022)",
        "(-0.280000, 1.424684, 0.130566)",
        "(-0.280000, 1.423984, 0.136083)",
        "(-0.280000, 1.422917, 0.141533)",
        "(-0.280000, 1.421485, 0.146908)",
        "(-0.280000, 1.419700, 0.152166)",
        "(-0.280000, 1.417566, 0.157293)",
        "(-0.280000, 1.415089, 0.162273)",
        "(-0.280000, 1.412289, 0.167069)",
        "(-0.280000, 1.409173, 0.171666)",
        "(-0.280000, 1.405752, 0.176051)",
        "(-0.280000, 1.402050, 0.180190)",
        "(-0.280000, 1.398079, 0.184073)",
        "(-0.280000, 1.393851, 0.187686)",
        "(-0.280000, 1.389397, 0.191002)",
        "(-0.280000, 1.384730, 0.194013)",
        "(-0.280000, 1.379865, 0.196709)",
        "(-0.280000, 1.374838, 0.199069)",
        "(-0.280000, 1.369657, 0.201090)",
        "(-0.280000, 1.364359, 0.202756)",
        "(-0.280000, 1.358962, 0.204064)",
        "(-0.280000, 1.353481, 0.205009)",
        "(-0.280000, 1.347958, 0.205584)",
        "(-0.280000, 1.342408, 0.205787)",
        "(-0.280000, 1.336849, 0.205618)",
        "(-0.280000, 1.331494, 0.203769)",
        "(-0.280000, 1.326553, 0.200630)",
        "(-0.280000, 1.321977, 0.197195)",
        "(-0.280000, 1.317794, 0.193512)",
        "(-0.280000, 1.314004, 0.189608)",
        "(-0.280000, 1.310625, 0.185537)",
        "(-0.280000, 1.307652, 0.181336)",
        "(-0.280000, 1.305075, 0.177045)",
        "(-0.280000, 1.302890, 0.172719)",
        "(-0.280000, 1.301072, 0.168394)",
        "(-0.280000, 1.299597, 0.164100)",
        "(-0.280000, 1.298439, 0.159885)",
        "(-0.280000, 1.297562, 0.155768)",
        "(-0.280000, 1.296929, 0.151765)",
        "(-0.280000, 1.296504, 0.147902)",
        "(-0.280000, 1.296247, 0.144180)",
        "(-0.280000, 1.296121, 0.140594)",
        "(-0.280000, 1.296092, 0.137146)",
        "(-0.280000, 1.296128, 0.133815)",
        "(-0.280000, 1.296202, 0.130592)",
        "(-0.280000, 1.296295, 0.127448)",
        "(-0.280000, 1.296391, 0.124354)",
        "(-0.280000, 1.296481, 0.121290)",
        "(-0.280000, 1.296567, 0.118223)",
        "(-0.280000, 1.296654, 0.115121)",
        "(-0.280000, 1.296756, 0.111967)",
        "(-0.280000, 1.296893, 0.108735)",
        "(-0.280000, 1.297091, 0.105401)",
        "(-0.280000, 1.297379, 0.101963)",
        "(-0.280000, 1.297794, 0.098407)",
        "(-0.280000, 1.298370, 0.094744)",
        "(-0.280000, 1.299145, 0.090980)",
        "(-0.280000, 1.300158, 0.087126)",
        "(-0.280000, 1.301441, 0.083219)",
        "(-0.280000, 1.303027, 0.079287)",
        "(-0.280000, 1.304945, 0.075364)",
        "(-0.280000, 1.307210, 0.071507)",
        "(-0.280000, 1.309837, 0.067761)",
        "(-0.280000, 1.312835, 0.064173)",
        "(-0.280000, 1.316192, 0.060810)",
        "(-0.280000, 1.319899, 0.057722)",
        "(-0.280000, 1.323938, 0.054957)",
        "(-0.280000, 1.328268, 0.052572)",
        "(-0.280000, 1.332862, 0.050605)",
        "(-0.280000, 1.337659, 0.049098)",
        "(-0.280000, 1.342616, 0.048075)",
        "(-0.280000, 1.347685, 0.047551)",
        "(-0.280000, 1.352796, 0.047536)",
        "(-0.280000, 1.357901, 0.048021)",
        "(-0.280000, 1.362958, 0.048990)",
        "(-0.280000, 1.367909, 0.050412)",
        "(-0.280000, 1.372727, 0.052247)",
        "(-0.280000, 1.377399, 0.054449)",
        "(-0.280000, 1.381908, 0.056956)",
        "(-0.280000, 1.386273, 0.059723)",
        "(-0.280000, 1.390495, 0.062706)",
        "(-0.280000, 1.394596, 0.065883)",
        "(-0.280000, 1.398595, 0.069249)",
        "(-0.280000, 1.402492, 0.072790)",
        "(-0.280000, 1.406298, 0.076519)",
        "(-0.280000, 1.410018, 0.080454)",
        "(-0.280000, 1.413633, 0.084598)",
        "(-0.280000, 1.417132, 0.088974)",
        "(-0.280000, 1.419793, 0.093871)",
        "(-0.280000, 1.421562, 0.099136)",
        "(-0.280000, 1.422975, 0.104506)",
        "(-0.280000, 1.424026, 0.109968)",
        "(-0.280000, 1.424708, 0.115479)",
        "(-0.280000, 1.425019, 0.121032)",
        "(-0.280000, 1.424958, 0.126585)",
        "(-0.280000, 1.424525, 0.132122)",
        "(-0.280000, 1.423720, 0.137625)",
        "(-0.280000, 1.422551, 0.143054)",
        "(-0.280000, 1.421021, 0.148392)",
        "(-0.280000, 1.419133, 0.153624)",
        "(-0.280000, 1.416903, 0.158710)",
        "(-0.280000, 1.414337, 0.163635)",
        "(-0.280000, 1.411443, 0.168384)",
        "(-0.280000, 1.408241, 0.172922)",
        "(-0.280000, 1.404738, 0.177242)",
        "(-0.280000, 1.400958, 0.181311)",
        "(-0.280000, 1.396915, 0.185117)",
        "(-0.280000, 1.392619, 0.188650)",
        "(-0.280000, 1.388103, 0.191882)",
        "(-0.280000, 1.383381, 0.194804)",
        "(-0.280000, 1.378466, 0.197407)",
        "(-0.280000, 1.373395, 0.199672)",
        "(-0.280000, 1.368184, 0.201592)",
        "(-0.280000, 1.362848, 0.203161)",
        "(-0.280000, 1.357427, 0.204367)",
        "(-0.280000, 1.351938, 0.205207)",
        "(-0.280000, 1.346396, 0.205679)",
        "(-0.280000, 1.340844, 0.205778)",
        "(-0.280000, 1.335289, 0.205504)",
        "(-0.280000, 1.329773, 0.204859)",
        "(-0.280000, 1.324312, 0.203847)",
        "(-0.280000, 1.318924, 0.202469)",
        "(-0.280000, 1.313648, 0.200735)",
        "(-0.280000, 1.308500, 0.198652)",
        "(-0.280000, 1.303496, 0.196226)",
        "(-0.280000, 1.299365, 0.192349)",
        "(-0.280000, 1.296138, 0.187465)",
        "(-0.280000, 1.293366, 0.182459)",
        "(-0.280000, 1.291048, 0.177394)",
        "(-0.280000, 1.289143, 0.172321)",
        "(-0.280000, 1.287608, 0.167313)",
        "(-0.280000, 1.286387, 0.162406)",
        "(-0.280000, 1.285425, 0.157621)",
        "(-0.280000, 1.284672, 0.152989)",
        "(-0.280000, 1.284078, 0.148503)",
        "(-0.280000, 1.283596, 0.144151)",
        "(-0.280000, 1.283190, 0.139927)",
        "(-0.280000, 1.282830, 0.135800)",
        "(-0.280000, 1.282494, 0.131735)",
        "(-0.280000, 1.282171, 0.127710)",
        "(-0.280000, 1.281858, 0.123685)",
        "(-0.280000, 1.281562, 0.119620)",
        "(-0.280000, 1.281300, 0.115496)",
        "(-0.280000, 1.281093, 0.111273)",
        "(-0.280000, 1.280975, 0.106941)",
        "(-0.280000, 1.280980, 0.102481)",
        "(-0.280000, 1.281150, 0.097877)",
        "(-0.280000, 1.281527, 0.093145)",
        "(-0.280000, 1.282156, 0.088288)",
        "(-0.280000, 1.283083, 0.083319)",
        "(-0.280000, 1.284347, 0.078281)",
        "(-0.280000, 1.285986, 0.073204)",
        "(-0.280000, 1.288037, 0.068124)",
        "(-0.280000, 1.290518, 0.063110)",
        "(-0.280000, 1.293455, 0.058204)",
        "(-0.280000, 1.296847, 0.053483)",
        "(-0.280000, 1.301592, 0.050598)",
        "(-0.280000, 1.306531, 0.048041)",
        "(-0.280000, 1.311623, 0.045824)",
        "(-0.280000, 1.316852, 0.043953)",
        "(-0.280000, 1.322202, 0.042435)",
        "(-0.280000, 1.327634, 0.041280)",
        "(-0.280000, 1.333131, 0.040492)",
        "(-0.280000, 1.338677, 0.040073)",
        "(-0.280000, 1.344230, 0.040026)",
        "(-0.280000, 1.349774, 0.040352)",
        "(-0.280000, 1.355292, 0.041049)",
        "(-0.280000, 1.360743, 0.042113)",
        "(-0.280000, 1.366118, 0.043542)",
        "(-0.280000, 1.371377, 0.045325)",
        "(-0.280000, 1.376505, 0.047456)",
        "(-0.280000, 1.381487, 0.049930)",
        "(-0.280000, 1.386284, 0.052728)",
        "(-0.280000, 1.390883, 0.055841)",
        "(-0.280000, 1.395270, 0.059260)",
        "(-0.280000, 1.398453, 0.063962)",
        "(-0.280000, 1.400627, 0.069371)",
        "(-0.280000, 1.402298, 0.074840)",
        "(-0.280000, 1.403506, 0.080277)",
        "(-0.280000, 1.404309, 0.085636)",
        "(-0.280000, 1.404764, 0.090855)",
        "(-0.280000, 1.404932, 0.095908)",
        "(-0.280000, 1.404873, 0.100788)",
        "(-0.280000, 1.404640, 0.105476)",
        "(-0.280000, 1.404284, 0.109986)",
        "(-0.280000, 1.403846, 0.114344)",
        "(-0.280000, 1.403360, 0.118559)",
        "(-0.280000, 1.402849, 0.122670)",
        "(-0.280000, 1.402328, 0.126716)",
        "(-0.280000, 1.401803, 0.130719)",
        "(-0.280000, 1.401268, 0.134721)",
        "(-0.280000, 1.400707, 0.138758)",
        "(-0.280000, 1.400102, 0.142846)",
        "(-0.280000, 1.399421, 0.147019)",
        "(-0.280000, 1.398632, 0.151279)",
        "(-0.280000, 1.397695, 0.155640)",
        "(-0.280000, 1.396567, 0.160107)",
        "(-0.280000, 1.395209, 0.164656)",
        "(-0.280000, 1.393578, 0.169274)",
        "(-0.280000, 1.391633, 0.173939)",
        "(-0.280000, 1.389344, 0.178602)",
        "(-0.280000, 1.386680, 0.183224)",
        "(-0.280000, 1.383613, 0.187763)",
        "(-0.280000, 1.380139, 0.192148)",
        "(-0.280000, 1.376241, 0.196332)",
        "(-0.280000, 1.371937, 0.200240)",
        "(-0.280000, 1.366694, 0.202069)",
        "(-0.280000, 1.361330, 0.203537)",
        "(-0.280000, 1.355887, 0.204641)",
        "(-0.280000, 1.350383, 0.205378)",
        "(-0.280000, 1.344833, 0.205744)",
        "(-0.280000, 1.339280, 0.205738)",
        "(-0.280000, 1.333739, 0.205360)",
        "(-0.280000, 1.328228, 0.204611)",
        "(-0.280000, 1.322788, 0.203496)",
        "(-0.280000, 1.317435, 0.202019)",
        "(-0.280000, 1.312184, 0.200184)",
        "(-0.280000, 1.307076, 0.198004)",
        "(-0.280000, 1.302119, 0.195483)",
        "(-0.280000, 1.297348, 0.192640)",
        "(-0.280000, 1.292779, 0.189484)",
        "(-0.280000, 1.288424, 0.186024)",
        "(-0.280000, 1.284318, 0.182285)",
        "(-0.280000, 1.280471, 0.178280)",
        "(-0.280000, 1.276896, 0.174020)",
        "(-0.280000, 1.274765, 0.168756)",
        "(-0.280000, 1.273770, 0.163012)",
        "(-0.280000, 1.273279, 0.157315)",
        "(-0.280000, 1.273242, 0.151742)",
        "(-0.280000, 1.273632, 0.146315)",
        "(-0.280000, 1.274420, 0.141083)",
        "(-0.280000, 1.275574, 0.136068)",
        "(-0.280000, 1.277061, 0.131288)",
        "(-0.280000, 1.278833, 0.126777)",
        "(-0.280000, 1.280851, 0.122542)",
        "(-0.280000, 1.283072, 0.118582)",
        "(-0.280000, 1.285446, 0.114912)",
        "(-0.280000, 1.287934, 0.111516)",
        "(-0.280000, 1.290499, 0.108379)",
        "(-0.280000, 1.293098, 0.105489)",
        "(-0.280000, 1.295704, 0.102819)",
        "(-0.280000, 1.298296, 0.100338)",
        "(-0.280000, 1.300849, 0.098021)",
        "(-0.280000, 1.303358, 0.095830)",
        "(-0.280000, 1.305813, 0.093739)",
        "(-0.280000, 1.308220, 0.091715)",
        "(-0.280000, 1.310593, 0.089726)",
        "(-0.280000, 1.312939, 0.087754)",
        "(-0.280000, 1.315284, 0.085776)",
        "(-0.280000, 1.317657, 0.083776)",
        "(-0.280000, 1.320078, 0.081752)",
        "(-0.280000, 1.322581, 0.079702)",
        "(-0.280000, 1.325200, 0.077630)",
        "(-0.280000, 1.327957, 0.075556)",
        "(-0.280000, 1.330887, 0.073498)",
        "(-0.280000, 1.334003, 0.071489)",
        "(-0.280000, 1.337328, 0.069561)",
        "(-0.280000, 1.340878, 0.067751)",
        "(-0.280000, 1.344647, 0.066107)",
        "(-0.280000, 1.348637, 0.064673)",
        "(-0.280000, 1.352841, 0.063492)",
        "(-0.280000, 1.357227, 0.062614)",
        "(-0.280000, 1.361771, 0.062079)",
        "(-0.280000, 1.366444, 0.061928)",
        "(-0.280000, 1.371188, 0.062194)",
        "(-0.280000, 1.375960, 0.062903)",
        "(-0.280000, 1.380713, 0.064076)",
        "(-0.280000, 1.385375, 0.065719)",
        "(-0.280000, 1.389901, 0.067837)",
        "(-0.280000, 1.394220, 0.070413)",
        "(-0.280000, 1.398283, 0.073429)",
        "(-0.280000, 1.402049, 0.076863)",
        "(-0.280000, 1.405463, 0.080666)",
        "(-0.280000, 1.408501, 0.084798)",
        "(-0.280000, 1.411144, 0.089217)",
        "(-0.280000, 1.413380, 0.093858)",
        "(-0.280000, 1.415218, 0.098674)",
        "(-0.280000, 1.416687, 0.103627)",
        "(-0.280000, 1.417809, 0.108661)",
        "(-0.280000, 1.418593, 0.113767)",
        "(-0.280000, 1.419033, 0.118906)",
        "(-0.280000, 1.419127, 0.124063)",
        "(-0.280000, 1.418876, 0.129223)",
        "(-0.280000, 1.418280, 0.134346)",
        "(-0.280000, 1.417342, 0.139418)",
        "(-0.280000, 1.416065, 0.144423)",
        "(-0.280000, 1.414458, 0.149324)",
        "(-0.280000, 1.412526, 0.154107)",
        "(-0.280000, 1.410274, 0.158756)",
        "(-0.280000, 1.407720, 0.163237)",
        "(-0.280000, 1.404872, 0.167537)",
        "(-0.280000, 1.401737, 0.171643)",
        "(-0.280000, 1.398339, 0.175523)",
        "(-0.280000, 1.394683, 0.179173)",
        "(-0.280000, 1.390797, 0.182564)",
        "(-0.280000, 1.386693, 0.185688)",
        "(-0.280000, 1.382382, 0.188534)",
        "(-0.280000, 1.377896, 0.191081)",
        "(-0.280000, 1.373251, 0.193321)",
        "(-0.280000, 1.368458, 0.195249)",
        "(-0.280000, 1.363554, 0.196848)",
        "(-0.280000, 1.358555, 0.198115)",
        "(-0.280000, 1.353473, 0.199046)",
        "(-0.280000, 1.348349, 0.199634)",
        "(-0.280000, 1.343189, 0.199877)",
        "(-0.280000, 1.338032, 0.199774)",
        "(-0.280000, 1.332894, 0.199326)",
        "(-0.280000, 1.327789, 0.198534)",
        "(-0.280000, 1.322757, 0.197403)",
        "(-0.280000, 1.317812, 0.195937)",
        "(-0.280000, 1.312968, 0.194141)",
        "(-0.280000, 1.308263, 0.192028)",
        "(-0.280000, 1.303710, 0.189604)",
        "(-0.280000, 1.299324, 0.186876)",
        "(-0.280000, 1.295136, 0.183865)",
        "(-0.280000, 1.291159, 0.180581)",
        "(-0.280000, 1.287405, 0.177032)",
        "(-0.280000, 1.283903, 0.173245)",
        "(-0.280000, 1.280658, 0.169226)",
        "(-0.280000, 1.277694, 0.165005)",
        "(-0.280000, 1.275018, 0.160595)",
        "(-0.280000, 1.272641, 0.156009)",
        "(-0.280000, 1.270580, 0.151281)",
        "(-0.280000, 1.268840, 0.146425)",
        "(-0.280000, 1.267427, 0.141457)",
        "(-0.280000, 1.266352, 0.136412)",
        "(-0.280000, 1.265617, 0.131307)",
        "(-0.280000, 1.265225, 0.126156)",
        "(-0.280000, 1.265188, 0.120999)",
        "(-0.280000, 1.265545, 0.115848)",
        "(-0.280000, 1.266333, 0.110758)",
        "(-0.280000, 1.267574, 0.105768)",
        "(-0.280000, 1.269279, 0.100923)",
        "(-0.280000, 1.271439, 0.096291)",
        "(-0.280000, 1.274038, 0.091916)",
        "(-0.280000, 1.277052, 0.087841)",
        "(-0.280000, 1.280434, 0.084119)",
        "(-0.280000, 1.284142, 0.080781)",
        "(-0.280000, 1.288129, 0.077847)",
        "(-0.280000, 1.292328, 0.075345)",
        "(-0.280000, 1.296687, 0.073277)",
        "(-0.280000, 1.301156, 0.071639)",
        "(-0.280000, 1.305664, 0.070425)",
        "(-0.280000, 1.310174, 0.069612)",
        "(-0.280000, 1.314625, 0.069176)",
        "(-0.280000, 1.318984, 0.069082)",
        "(-0.280000, 1.323225, 0.069294)",
        "(-0.280000, 1.327309, 0.069769)",
        "(-0.280000, 1.331227, 0.070467)",
        "(-0.280000, 1.334975, 0.071344)",
        "(-0.280000, 1.338541, 0.072359)",
        "(-0.280000, 1.341938, 0.073474)",
        "(-0.280000, 1.345184, 0.074657)",
        "(-0.280000, 1.348288, 0.075876)",
        "(-0.280000, 1.351284, 0.077110)",
        "(-0.280000, 1.354190, 0.078342)",
        "(-0.280000, 1.357037, 0.079563)",
        "(-0.280000, 1.359861, 0.080775)",
        "(-0.280000, 1.362680, 0.081979)",
        "(-0.280000, 1.365524, 0.083189)",
        "(-0.280000, 1.368420, 0.084427)",
        "(-0.280000, 1.371378, 0.085712)",
        "(-0.280000, 1.374411, 0.087076)",
        "(-0.280000, 1.377533, 0.088551)",
        "(-0.280000, 1.380730, 0.090169)",
        "(-0.280000, 1.384000, 0.091964)",
        "(-0.280000, 1.387333, 0.093975)",
        "(-0.280000, 1.390695, 0.096227)",
        "(-0.280000, 1.394068, 0.098754)",
        "(-0.280000, 1.397408, 0.101575)",
        "(-0.280000, 1.400680, 0.104712)",
        "(-0.280000, 1.403848, 0.108182)",
        "(-0.280000, 1.406857, 0.111981)",
        "(-0.280000, 1.409666, 0.116115)",
        "(-0.280000, 1.412234, 0.120584)",
        "(-0.280000, 1.414511, 0.125359)",
        "(-0.280000, 1.416461, 0.130430)",
        "(-0.280000, 1.418050, 0.135781)",
        "(-0.280000, 1.419237, 0.141366)",
        "(-0.280000, 1.419958, 0.147159)",
        "(-0.280000, 1.419451, 0.152815)",
        "(-0.280000, 1.417275, 0.157924)",
        "(-0.280000, 1.414756, 0.162883)",
        "(-0.280000, 1.411916, 0.167655)",
        "(-0.280000, 1.408762, 0.172226)",
        "(-0.280000, 1.405304, 0.176582)",
        "(-0.280000, 1.401568, 0.180691)",
        "(-0.280000, 1.397565, 0.184539)",
        "(-0.280000, 1.393306, 0.188117)",
        "(-0.280000, 1.388824, 0.191396)",
        "(-0.280000, 1.384133, 0.194368)",
        "(-0.280000, 1.379245, 0.197022)",
        "(-0.280000, 1.374199, 0.199340)",
        "(-0.280000, 1.369000, 0.201317)",
        "(-0.280000, 1.363689, 0.202939)",
        "(-0.280000, 1.358281, 0.204202)",
        "(-0.280000, 1.352793, 0.205101)",
        "(-0.280000, 1.347264, 0.205630)",
        "(-0.280000, 1.341713, 0.205787)",
        "(-0.280000, 1.336156, 0.205562)",
        "(-0.280000, 1.330901, 0.203076)",
        "(-0.280000, 1.325962, 0.200212)",
        "(-0.280000, 1.321354, 0.197024)",
        "(-0.280000, 1.317106, 0.193580)",
        "(-0.280000, 1.313205, 0.189927)",
        "(-0.280000, 1.309658, 0.186133)",
        "(-0.280000, 1.306444, 0.182241)",
        "(-0.280000, 1.303535, 0.178292)",
        "(-0.280000, 1.300912, 0.174335)",
        "(-0.280000, 1.298536, 0.170396)",
        "(-0.280000, 1.296367, 0.166491)",
        "(-0.280000, 1.294372, 0.162644)",
        "(-0.280000, 1.292509, 0.158856)",
        "(-0.280000, 1.290737, 0.155115)",
        "(-0.280000, 1.289029, 0.151422)",
        "(-0.280000, 1.287352, 0.147749)",
        "(-0.280000, 1.285681, 0.144067)",
        "(-0.280000, 1.284008, 0.140353)",
        "(-0.280000, 1.282321, 0.136563)",
        "(-0.280000, 1.280629, 0.132672)",
        "(-0.280000, 1.278944, 0.128637)",
        "(-0.280000, 1.277288, 0.124419)",
        "(-0.280000, 1.275701, 0.120002)",
        "(-0.280000, 1.274226, 0.115358)",
        "(-0.280000, 1.272914, 0.110467)",
        "(-0.280000, 1.271830, 0.105342)",
        "(-0.280000, 1.271040, 0.099989)",
        "(-0.280000, 1.270612, 0.094427)",
        "(-0.280000, 1.270619, 0.088718)",
        "(-0.280000, 1.271124, 0.082902)",
        "(-0.280000, 1.272802, 0.077476)",
        "(-0.280000, 1.275998, 0.072935)",
        "(-0.280000, 1.279497, 0.068612)",
        "(-0.280000, 1.283272, 0.064539)",
        "(-0.280000, 1.287312, 0.060728)",
        "(-0.280000, 1.291604, 0.057191)",
        "(-0.280000, 1.296116, 0.053954)",
        "(-0.280000, 1.300836, 0.051027)",
        "(-0.280000, 1.305748, 0.048419)",
        "(-0.280000, 1.310816, 0.046149)",
        "(-0.280000, 1.316025, 0.044223)",
        "(-0.280000, 1.321359, 0.042649)",
        "(-0.280000, 1.326779, 0.041437)",
        "(-0.280000, 1.332276, 0.040590)",
        "(-0.280000, 1.337809, 0.040114)",
        "(-0.280000, 1.343361, 0.040009)",
        "(-0.280000, 1.348916, 0.040277)",
        "(-0.280000, 1.354433, 0.040916)",
        "(-0.280000, 1.359894, 0.041922)",
        "(-0.280000, 1.365282, 0.043303)",
        "(-0.280000, 1.369901, 0.046833)",
        "(-0.280000, 1.374133, 0.050666)",
        "(-0.280000, 1.377972, 0.054747)",
        "(-0.280000, 1.381407, 0.059003)",
        "(-0.280000, 1.384458, 0.063390)",
        "(-0.280000, 1.387133, 0.067842)",
        "(-0.280000, 1.389463, 0.072319)",
        "(-0.280000, 1.391482, 0.076789)",
        "(-0.280000, 1.393221, 0.081206)",
        "(-0.280000, 1.394721, 0.085555)",
        "(-0.280000, 1.396026, 0.089828)",
        "(-0.280000, 1.397173, 0.094006)",
        "(-0.280000, 1.398203, 0.098101)",
        "(-0.280000, 1.399154, 0.102129)",
        "(-0.280000, 1.400053, 0.106098)",
        "(-0.280000, 1.400925, 0.110040)",
        "(-0.280000, 1.401789, 0.113990)",
        "(-0.280000, 1.402649, 0.117971)",
        "(-0.280000, 1.403507, 0.122030)",
        "(-0.280000, 1.404348, 0.126189)",
        "(-0.280000, 1.405153, 0.130487)",
        "(-0.280000, 1.405891, 0.134958)",
        "(-0.280000, 1.406519, 0.139609)",
        "(-0.280000, 1.406991, 0.144459)",
        "(-0.280000, 1.407252, 0.149516)",
        "(-0.280000, 1.407240, 0.154754)",
        "(-0.280000, 1.406895, 0.160154)",
        "(-0.280000, 1.406151, 0.165683)",
        "(-0.280000, 1.404958, 0.171270)",
        "(-0.280000, 1.403290, 0.176891)",
        "(-0.280000, 1.400466, 0.181802)",
        "(-0.280000, 1.396391, 0.185574)",
        "(-0.280000, 1.392066, 0.189071)",
        "(-0.280000, 1.387523, 0.192265)",
        "(-0.280000, 1.382776, 0.195147)",
        "(-0.280000, 1.377840, 0.197709)",
        "(-0.280000, 1.372750, 0.199931)",
        "(-0.280000, 1.367524, 0.201808)",
        "(-0.280000, 1.362175, 0.203332)",
        "(-0.280000, 1.356744, 0.204492)",
        "(-0.280000, 1.351248, 0.205287)",
        "(-0.280000, 1.345702, 0.205711)",
        "(-0.280000, 1.340149, 0.205764)",
        "(-0.280000, 1.334596, 0.205443)",
        "(-0.280000, 1.329086, 0.204753)",
        "(-0.280000, 1.323635, 0.203694)",
        "(-0.280000, 1.318258, 0.202271)",
        "(-0.280000, 1.312997, 0.200494)",
        "(-0.280000, 1.307866, 0.198368)",
        "(-0.280000, 1.302882, 0.195899)",
        "(-0.280000, 1.298082, 0.193106)",
        "(-0.280000, 1.293480, 0.189998)",
        "(-0.280000, 1.289090, 0.186584)",
        "(-0.280000, 1.284944, 0.182889)",
        "(-0.280000, 1.281050, 0.178918)",
        "(-0.280000, 1.277436, 0.174701)",
        "(-0.280000, 1.274112, 0.170252)",
        "(-0.280000, 1.271090, 0.165583)",
        "(-0.280000, 1.268391, 0.160730)",
        "(-0.280000, 1.266023, 0.155707)",
        "(-0.280000, 1.263994, 0.150528)",
        "(-0.280000, 1.262319, 0.145233)",
        "(-0.280000, 1.261002, 0.139838)",
        "(-0.280000, 1.260049, 0.134359)",
        "(-0.280000, 1.259465, 0.128836)",
        "(-0.280000, 1.259253, 0.123287)",
        "(-0.280000, 1.259413, 0.117727)",
        "(-0.280000, 1.260531, 0.112276)",
        "(-0.280000, 1.262608, 0.107062)",
        "(-0.280000, 1.264860, 0.102045)",
        "(-0.280000, 1.267270, 0.097206)",
        "(-0.280000, 1.269830, 0.092523)",
        "(-0.280000, 1.272527, 0.088001)",
        "(-0.280000, 1.275370, 0.083623)",
        "(-0.280000, 1.278372, 0.079383)",
        "(-0.280000, 1.281544, 0.075301)",
        "(-0.280000, 1.284909, 0.071389)",
        "(-0.280000, 1.288498, 0.067673)",
        "(-0.280000, 1.292316, 0.064205)",
        "(-0.280000, 1.296363, 0.060995)",
        "(-0.280000, 1.300611, 0.058069)",
        "(-0.280000, 1.305044, 0.055433)",
        "(-0.280000, 1.309651, 0.053097)",
        "(-0.280000, 1.314398, 0.051078)",
        "(-0.280000, 1.319269, 0.049381)",
        "(-0.280000, 1.324250, 0.048012)",
        "(-0.280000, 1.329304, 0.046982)",
        "(-0.280000, 1.334415, 0.046293)",
        "(-0.280000, 1.339569, 0.045947)",
        "(-0.280000, 1.344727, 0.045947)",
        "(-0.280000, 1.349873, 0.046292)",
        "(-0.280000, 1.354993, 0.046983)",
        "(-0.280000, 1.360047, 0.048013)",
        "(-0.280000, 1.365028, 0.049382)",
        "(-0.280000, 1.369898, 0.051079)",
        "(-0.280000, 1.374645, 0.053099)",
        "(-0.280000, 1.379252, 0.055435)",
        "(-0.280000, 1.383685, 0.058071)",
        "(-0.280000, 1.387932, 0.060998)",
        "(-0.280000, 1.391980, 0.064207)",
        "(-0.280000, 1.395797, 0.067676)",
        "(-0.280000, 1.399374, 0.071392)",
        "(-0.280000, 1.402699, 0.075346)",
        "(-0.280000, 1.405747, 0.079507)",
        "(-0.280000, 1.408513, 0.083869)",
        "(-0.280000, 1.410977, 0.088400)",
        "(-0.280000, 1.413132, 0.093087)",
        "(-0.280000, 1.414971, 0.097914)",
        "(-0.280000, 1.416480, 0.102846)",
        "(-0.280000, 1.417656, 0.107868)",
        "(-0.280000, 1.418494, 0.112965)",
        "(-0.280000, 1.418987, 0.118100)",
        "(-0.280000, 1.419135, 0.123255)",
        "(-0.280000, 1.418938, 0.128417)",
        "(-0.280000, 1.418396, 0.133547)",
        "(-0.280000, 1.417511, 0.138628)",
        "(-0.280000, 1.416287, 0.143647)",
        "(-0.280000, 1.414731, 0.148564)",
        "(-0.280000, 1.412846, 0.153374)",
        "(-0.280000, 1.410647, 0.158039)",
        "(-0.280000, 1.408140, 0.162547)",
        "(-0.280000, 1.405332, 0.166883)",
        "(-0.280000, 1.402245, 0.171015)",
        "(-0.280000, 1.398888, 0.174931)",
        "(-0.280000, 1.395271, 0.178619)",
        "(-0.280000, 1.391420, 0.182051)",
        "(-0.280000, 1.387349, 0.185217)",
        "(-0.280000, 1.383068, 0.188108)",
        "(-0.280000, 1.378614, 0.190709)",
        "(-0.280000, 1.374008, 0.193055)",
        "(-0.280000, 1.369290, 0.195167)",
        "(-0.280000, 1.364466, 0.197076)",
        "(-0.280000, 1.359532, 0.198802)",
        "(-0.280000, 1.354499, 0.200350)",
        "(-0.280000, 1.349351, 0.201724)",
        "(-0.280000, 1.344070, 0.202919)",
        "(-0.280000, 1.338663, 0.203917)",
        "(-0.280000, 1.333113, 0.204697)",
        "(-0.280000, 1.327544, 0.204491)",
        "(-0.280000, 1.322113, 0.203331)",
        "(-0.280000, 1.316772, 0.201809)",
        "(-0.280000, 1.311537, 0.199930)",
        "(-0.280000, 1.306448, 0.197707)",
        "(-0.280000, 1.301512, 0.195145)",
        "(-0.280000, 1.296765, 0.192262)",
        "(-0.280000, 1.292222, 0.189068)",
        "(-0.280000, 1.287897, 0.185571)",
        "(-0.280000, 1.283822, 0.181798)",
        "(-0.280000, 1.280009, 0.177761)",
        "(-0.280000, 1.276470, 0.173471)",
        "(-0.280000, 1.273231, 0.168960)",
        "(-0.280000, 1.270301, 0.164242)",
        "(-0.280000, 1.267690, 0.159331)",
        "(-0.280000, 1.265417, 0.154264)",
        "(-0.280000, 1.263486, 0.149048)",
        "(-0.280000, 1.261912, 0.143723)",
        "(-0.280000, 1.260697, 0.138304)",
        "(-0.280000, 1.259847, 0.132807)",
        "(-0.280000, 1.259368, 0.127275)",
        "(-0.280000, 1.259260, 0.121723)",
        "(-0.280000, 1.259526, 0.116167)",
        "(-0.280000, 1.260161, 0.110650)",
        "(-0.280000, 1.261165, 0.105188)",
        "(-0.280000, 1.262535, 0.099798)",
        "(-0.280000, 1.264260, 0.094519)",
        "(-0.280000, 1.266335, 0.089368)",
        "(-0.280000, 1.268753, 0.084359)",
        "(-0.280000, 1.271498, 0.079532)",
        "(-0.280000, 1.274565, 0.074892)",
        "(-0.280000, 1.277931, 0.070475)",
        "(-0.280000, 1.281585, 0.066293)",
        "(-0.280000, 1.285516, 0.062359)",
        "(-0.280000, 1.289697, 0.058703)",
        "(-0.280000, 1.294112, 0.055335)",
        "(-0.280000, 1.298751, 0.052266)",
        "(-0.280000, 1.304191, 0.050688)",
        "(-0.280000, 1.310038, 0.050401)",
        "(-0.280000, 1.315758, 0.050567)",
        "(-0.280000, 1.321297, 0.051154)",
        "(-0.280000, 1.326633, 0.052101)",
        "(-0.280000, 1.331724, 0.053332)",
        "(-0.280000, 1.336568, 0.054782)",
        "(-0.280000, 1.341175, 0.056393)",
        "(-0.280000, 1.345544, 0.058107)",
        "(-0.280000, 1.349706, 0.059881)",
        "(-0.280000, 1.353697, 0.061685)",
        "(-0.280000, 1.357538, 0.063488)",
        "(-0.280000, 1.361272, 0.065282)",
        "(-0.280000, 1.364941, 0.067065)",
        "(-0.280000, 1.368569, 0.068838)",
        "(-0.280000, 1.372191, 0.070620)",
        "(-0.280000, 1.375839, 0.072437)",
        "(-0.280000, 1.379521, 0.074313)",
        "(-0.280000, 1.383260, 0.076288)",
        "(-0.280000, 1.387047, 0.078393)",
        "(-0.280000, 1.390882, 0.080671)",
        "(-0.280000, 1.394757, 0.083164)",
        "(-0.280000, 1.398636, 0.085900)",
        "(-0.280000, 1.402494, 0.088916)",
        "(-0.280000, 1.406297, 0.092247)",
        "(-0.280000, 1.409987, 0.095901)",
        "(-0.280000, 1.413520, 0.099899)",
        "(-0.280000, 1.416845, 0.104252)",
        "(-0.280000, 1.419895, 0.108942)",
        "(-0.280000, 1.422619, 0.113970)",
        "(-0.280000, 1.424953, 0.119295)",
        "(-0.280000, 1.425017, 0.124847)",
        "(-0.280000, 1.424699, 0.130400)",
        "(-0.280000, 1.424011, 0.135911)",
        "(-0.280000, 1.422956, 0.141363)",
        "(-0.280000, 1.421536, 0.146740)",
        "(-0.280000, 1.419761, 0.152002)",
        "(-0.280000, 1.417638, 0.157134)",
        "(-0.280000, 1.415172, 0.162119)",
        "(-0.280000, 1.412382, 0.166921)",
        "(-0.280000, 1.409276, 0.171525)",
        "(-0.280000, 1.405864, 0.175917)",
        "(-0.280000, 1.402171, 0.180064)",
        "(-0.280000, 1.398202, 0.183960)",
        "(-0.280000, 1.393987, 0.187577)",
        "(-0.280000, 1.389540, 0.190903)",
        "(-0.280000, 1.384873, 0.193928)",
        "(-0.280000, 1.380021, 0.196629)",
        "(-0.280000, 1.374999, 0.199000)",
        "(-0.280000, 1.369821, 0.201031)",
        "(-0.280000, 1.364153, 0.201374)",
        "(-0.280000, 1.358392, 0.200488)",
        "(-0.280000, 1.352835, 0.199139)",
        "(-0.280000, 1.347540, 0.197398)",
        "(-0.280000, 1.342520, 0.195300)",
        "(-0.280000, 1.337812, 0.192886)",
        "(-0.280000, 1.333426, 0.190194)",
        "(-0.280000, 1.329369, 0.187262)",
        "(-0.280000, 1.325657, 0.184145)",
        "(-0.280000, 1.322285, 0.180884)",
        "(-0.280000, 1.319240, 0.177517)",
        "(-0.280000, 1.316517, 0.174097)",
        "(-0.280000, 1.314091, 0.170657)",
        "(-0.280000, 1.311934, 0.167226)",
        "(-0.280000, 1.310023, 0.163842)",
        "(-0.280000, 1.308322, 0.160522)",
        "(-0.280000, 1.306796, 0.157274)",
        "(-0.280000, 1.305413, 0.154116)",
        "(-0.280000, 1.304135, 0.151039)",
        "(-0.280000, 1.302936, 0.148046)",
        "(-0.280000, 1.301784, 0.145120)",
        "(-0.280000, 1.300655, 0.142237)",
        "(-0.280000, 1.299533, 0.139385)",
        "(-0.280000, 1.298405, 0.136532)",
        "(-0.280000, 1.297265, 0.133645)",
        "(-0.280000, 1.296118, 0.130706)",
        "(-0.280000, 1.294972, 0.127680)",
        "(-0.280000, 1.293842, 0.124537)",
        "(-0.280000, 1.292755, 0.121263)",
        "(-0.280000, 1.291737, 0.117830)",
        "(-0.280000, 1.290825, 0.114236)",
        "(-0.280000, 1.290057, 0.110471)",
        "(-0.280000, 1.289472, 0.106529)",
        "(-0.280000, 1.289115, 0.102432)",
        "(-0.280000, 1.289026, 0.098194)",
        "(-0.280000, 1.289246, 0.093832)",
        "(-0.280000, 1.289811, 0.089396)",
        "(-0.280000, 1.290752, 0.084918)",
        "(-0.280000, 1.292097, 0.080440)",
        "(-0.280000, 1.293860, 0.076028)",
        "(-0.280000, 1.296053, 0.071730)",
        "(-0.280000, 1.298679, 0.067598)",
        "(-0.280000, 1.301721, 0.063703)",
        "(-0.280000, 1.305171, 0.060087)",
        "(-0.280000, 1.308988, 0.056814)",
        "(-0.280000, 1.313142, 0.053923)",
        "(-0.280000, 1.317597, 0.051448)",
        "(-0.280000, 1.322289, 0.049423)",
        "(-0.280000, 1.327174, 0.047860)",
        "(-0.280000, 1.332205, 0.046762)",
        "(-0.280000, 1.337315, 0.046122)",
        "(-0.280000, 1.342467, 0.045913)",
        "(-0.280000, 1.347629, 0.046099)",
        "(-0.280000, 1.352759, 0.046639)",
        "(-0.280000, 1.357848, 0.047522)",
        "(-0.280000, 1.362860, 0.048742)",
        "(-0.280000, 1.367778, 0.050296)",
        "(-0.280000, 1.372589, 0.052178)",
        "(-0.280000, 1.377255, 0.054375)",
        "(-0.280000, 1.381764, 0.056879)",
        "(-0.280000, 1.386102, 0.059685)",
        "(-0.280000, 1.390235, 0.062770)",
        "(-0.280000, 1.394153, 0.066124)",
        "(-0.280000, 1.397843, 0.069740)",
        "(-0.280000, 1.401277, 0.073588)",
        "(-0.280000, 1.404446, 0.077658)",
        "(-0.280000, 1.407339, 0.081938)",
        "(-0.280000, 1.409935, 0.086395)",
        "(-0.280000, 1.412230, 0.091022)",
        "(-0.280000, 1.414206, 0.095787)",
        "(-0.280000, 1.415860, 0.100672)",
        "(-0.280000, 1.417184, 0.105665)",
        "(-0.280000, 1.418169, 0.110728)",
        "(-0.280000, 1.418813, 0.115846)",
        "(-0.280000, 1.419113, 0.121003)",
        "(-0.280000, 1.419067, 0.126160)",
        "(-0.280000, 1.418676, 0.131303)",
        "(-0.280000, 1.417939, 0.136416)",
        "(-0.280000, 1.416864, 0.141461)",
        "(-0.280000, 1.415451, 0.146430)",
        "(-0.280000, 1.413710, 0.151285)",
        "(-0.280000, 1.411649, 0.156013)",
        "(-0.280000, 1.409271, 0.160599)",
        "(-0.280000, 1.406596, 0.165009)",
        "(-0.280000, 1.403632, 0.169230)",
        "(-0.280000, 1.400386, 0.173249)",
        "(-0.280000, 1.396884, 0.177035)",
        "(-0.280000, 1.393136, 0.180579)",
        "(-0.280000, 1.389153, 0.183868)",
        "(-0.280000, 1.384965, 0.186879)",
        "(-0.280000, 1.380585, 0.189602)",
        "(-0.280000, 1.376025, 0.192030)",
        "(-0.280000, 1.371320, 0.194143)",
        "(-0.280000, 1.366476, 0.195939)",
        "(-0.280000, 1.361531, 0.197404)",
        "(-0.280000, 1.356498, 0.198535)",
        "(-0.280000, 1.351394, 0.199327)",
        "(-0.280000, 1.346255, 0.199774)",
        "(-0.280000, 1.341099, 0.199877)",
        "(-0.280000, 1.335939, 0.199634)",
        "(-0.280000, 1.330814, 0.199046)",
        "(-0.280000, 1.325741, 0.198116)",
        "(-0.280000, 1.320734, 0.196847)",
        "(-0.280000, 1.315833, 0.195239)",
        "(-0.280000, 1.311064, 0.193259)",
        "(-0.280000, 1.306491, 0.190891)",
        "(-0.280000, 1.302156, 0.188125)",
        "(-0.280000, 1.298107, 0.184965)",
        "(-0.280000, 1.294404, 0.181442)",
        "(-0.280000, 1.291085, 0.177585)",
        "(-0.280000, 1.288182, 0.173430)",
        "(-0.280000, 1.285732, 0.169038)",
        "(-0.280000, 1.283749, 0.164460)",
        "(-0.280000, 1.282238, 0.159746)",
        "(-0.280000, 1.281204, 0.154968)",
        "(-0.280000, 1.280633, 0.150178)",
        "(-0.280000, 1.280504, 0.145421)",
        "(-0.280000, 1.280789, 0.140761)",
        "(-0.280000, 1.281455, 0.136227)",
        "(-0.280000, 1.282460, 0.131868)",
        "(-0.280000, 1.283759, 0.127706)",
        "(-0.280000, 1.285311, 0.123754)",
        "(-0.280000, 1.287063, 0.120034)",
        "(-0.280000, 1.288972, 0.116542)",
        "(-0.280000, 1.290998, 0.113270)",
        "(-0.280000, 1.293096, 0.110213)",
        "(-0.280000, 1.295235, 0.107348)",
        "(-0.280000, 1.297390, 0.104648)",
        "(-0.280000, 1.299534, 0.102093)",
        "(-0.280000, 1.301659, 0.099647)",
        "(-0.280000, 1.303752, 0.097285)",
        "(-0.280000, 1.305817, 0.094975)",
        "(-0.280000, 1.307865, 0.092684)",
        "(-0.280000, 1.309904, 0.090396)",
        "(-0.280000, 1.311957, 0.088085)",
        "(-0.280000, 1.314053, 0.085734)",
        "(-0.280000, 1.316214, 0.083340)",
        "(-0.280000, 1.318473, 0.080899)",
        "(-0.280000, 1.320866, 0.078411)",
        "(-0.280000, 1.323418, 0.075895)",
        "(-0.280000, 1.326161, 0.073367)",
        "(-0.280000, 1.329129, 0.070849)",
        "(-0.280000, 1.332334, 0.068379)",
        "(-0.280000, 1.335805, 0.065987)",
        "(-0.280000, 1.339543, 0.063720)",
        "(-0.280000, 1.343558, 0.061617)",
        "(-0.280000, 1.347857, 0.059720)",
        "(-0.280000, 1.352417, 0.058078)",
        "(-0.280000, 1.357230, 0.056732)",
        "(-0.280000, 1.362284, 0.055721)",
        "(-0.280000, 1.367536, 0.055085)",
        "(-0.280000, 1.372964, 0.054852)",
        "(-0.280000, 1.378542, 0.055050)",
        "(-0.280000, 1.384219, 0.055697)",
        "(-0.280000, 1.389974, 0.056812)",
        "(-0.280000, 1.395135, 0.059148)",
        "(-0.280000, 1.399284, 0.062839)",
        "(-0.280000, 1.403183, 0.066806)",
        "(-0.280000, 1.406802, 0.071018)",
        "(-0.280000, 1.410130, 0.075464)",
        "(-0.280000, 1.413157, 0.080130)",
        "(-0.280000, 1.415861, 0.084980)",
        "(-0.280000, 1.418234, 0.090001)",
        "(-0.280000, 1.420269, 0.095177)",
        "(-0.280000, 1.421949, 0.100470)",
        "(-0.280000, 1.423272, 0.105864)",
        "(-0.280000, 1.424231, 0.111342)",
        "(-0.280000, 1.424820, 0.116864)",
        "(-0.280000, 1.425039, 0.122422)",
        "(-0.280000, 1.424884, 0.127973)",
        "(-0.280000, 1.424358, 0.133502)",
        "(-0.280000, 1.423462, 0.138991)",
        "(-0.280000, 1.422202, 0.144399)",
        "(-0.280000, 1.420582, 0.149711)",
        "(-0.280000, 1.418607, 0.154911)",
        "(-0.280000, 1.416292, 0.159958)",
        "(-0.280000, 1.413644, 0.164840)",
        "(-0.280000, 1.410670, 0.169540)",
        "(-0.280000, 1.407393, 0.174023)",
        "(-0.280000, 1.403818, 0.178283)",
        "(-0.280000, 1.399971, 0.182288)",
        "(-0.280000, 1.395864, 0.186027)",
        "(-0.280000, 1.391510, 0.189487)",
        "(-0.280000, 1.386940, 0.192643)",
        "(-0.280000, 1.382169, 0.195485)",
        "(-0.280000, 1.377211, 0.198006)",
        "(-0.280000, 1.372103, 0.200185)",
        "(-0.280000, 1.366861, 0.202018)",
        "(-0.280000, 1.361500, 0.203497)",
        "(-0.280000, 1.356059, 0.204612)",
        "(-0.280000, 1.350557, 0.205360)",
        "(-0.280000, 1.345008, 0.205738)",
        "(-0.280000, 1.339473, 0.205153)",
        "(-0.280000, 1.334083, 0.203590)",
        "(-0.280000, 1.328872, 0.201834)",
        "(-0.280000, 1.323822, 0.199904)",
        "(-0.280000, 1.318914, 0.197809)",
        "(-0.280000, 1.314152, 0.195562)",
        "(-0.280000, 1.309520, 0.193156)",
        "(-0.280000, 1.305009, 0.190578)",
        "(-0.280000, 1.300640, 0.187816)",
        "(-0.280000, 1.296420, 0.184845)",
        "(-0.280000, 1.292374, 0.181633)",
        "(-0.280000, 1.288559, 0.178162)",
        "(-0.280000, 1.285016, 0.174406)",
        "(-0.280000, 1.281810, 0.170375)",
        "(-0.280000, 1.278985, 0.166079)",
        "(-0.280000, 1.276581, 0.161540)",
        "(-0.280000, 1.274642, 0.156811)",
        "(-0.280000, 1.273190, 0.151934)",
        "(-0.280000, 1.272239, 0.146955)",
        "(-0.280000, 1.271798, 0.141946)",
        "(-0.280000, 1.271859, 0.136957)",
        "(-0.280000, 1.272408, 0.132038)",
        "(-0.280000, 1.273417, 0.127255)",
        "(-0.280000, 1.274854, 0.122649)",
        "(-0.280000, 1.276681, 0.118255)",
        "(-0.280000, 1.278846, 0.114118)",
        "(-0.280000, 1.281307, 0.110253)",
        "(-0.280000, 1.284006, 0.106686)",
        "(-0.280000, 1.286893, 0.103419)",
        "(-0.280000, 1.289925, 0.100446)",
        "(-0.280000, 1.293044, 0.097767)",
        "(-0.280000, 1.296214, 0.095361)",
        "(-0.280000, 1.299401, 0.093202)",
        "(-0.280000, 1.302565, 0.091270)",
        "(-0.280000, 1.305688, 0.089530)",
        "(-0.280000, 1.308759, 0.087947)",
        "(-0.280000, 1.311760, 0.086492)",
        "(-0.280000, 1.314699, 0.085127)",
        "(-0.280000, 1.317575, 0.083828)",
        "(-0.280000, 1.320403, 0.082563)",
        "(-0.280000, 1.323209, 0.081310)",
        "(-0.280000, 1.326005, 0.080055)",
        "(-0.280000, 1.328824, 0.078786)",
        "(-0.280000, 1.331698, 0.077497)",
        "(-0.280000, 1.334648, 0.076195)",
        "(-0.280000, 1.337708, 0.074891)",
        "(-0.280000, 1.340909, 0.073598)",
        "(-0.280000, 1.344266, 0.072345)",
        "(-0.280000, 1.347803, 0.071160)",
        "(-0.280000, 1.351541, 0.070075)",
        "(-0.280000, 1.355476, 0.069131)",
        "(-0.280000, 1.359621, 0.068367)",
        "(-0.280000, 1.363959, 0.067826)",
        "(-0.280000, 1.368483, 0.067548)",
        "(-0.280000, 1.373182, 0.067573)",
        "(-0.280000, 1.378015, 0.067939)",
        "(-0.280000, 1.382958, 0.068679)",
        "(-0.280000, 1.387983, 0.069822)",
        "(-0.280000, 1.393037, 0.071388)",
        "(-0.280000, 1.398085, 0.073394)",
        "(-0.280000, 1.403095, 0.075855)",
        "(-0.280000, 1.408005, 0.078771)",
        "(-0.280000, 1.412751, 0.082170)",
        "(-0.280000, 1.416564, 0.086378)",
        "(-0.280000, 1.418842, 0.091443)",
        "(-0.280000, 1.420778, 0.096657)",
        "(-0.280000, 1.422358, 0.101980)",
        "(-0.280000, 1.423579, 0.107398)",
        "(-0.280000, 1.424434, 0.112894)",
        "(-0.280000, 1.424919, 0.118426)",
        "(-0.280000, 1.425033, 0.123978)",
        "(-0.280000, 1.424774, 0.129534)",
        "(-0.280000, 1.424144, 0.135051)",
        "(-0.280000, 1.423146, 0.140514)",
        "(-0.280000, 1.421782, 0.145906)",
        "(-0.280000, 1.420062, 0.151187)",
        "(-0.280000, 1.417989, 0.156348)",
        "(-0.280000, 1.415579, 0.161351)",
        "(-0.280000, 1.412840, 0.166181)",
        "(-0.280000, 1.409778, 0.170825)",
        "(-0.280000, 1.406417, 0.175245)",
        "(-0.280000, 1.402767, 0.179431)",
        "(-0.280000, 1.398833, 0.183363)",
        "(-0.280000, 1.393442, 0.185538)",
        "(-0.280000, 1.387988, 0.187226)",
        "(-0.280000, 1.382520, 0.188449)",
        "(-0.280000, 1.377107, 0.189235)",
        "(-0.280000, 1.371778, 0.189625)",
        "(-0.280000, 1.366584, 0.189657)",
        "(-0.280000, 1.361544, 0.189380)",
        "(-0.280000, 1.356670, 0.188839)",
        "(-0.280000, 1.351983, 0.188083)",
        "(-0.280000, 1.347477, 0.187158)",
        "(-0.280000, 1.343136, 0.186103)",
        "(-0.280000, 1.338956, 0.184961)",
        "(-0.280000, 1.334908, 0.183761)",
        "(-0.280000, 1.330958, 0.182525)",
        "(-0.280000, 1.327085, 0.181276)",
        "(-0.280000, 1.323249, 0.180017)",
        "(-0.280000, 1.319410, 0.178747)",
        "(-0.280000, 1.315546, 0.177459)",
        "(-0.280000, 1.311617, 0.176128)",
        "(-0.280000, 1.307609, 0.174732)",
        "(-0.280000, 1.303502, 0.173234)",
        "(-0.280000, 1.299279, 0.171590)",
        "(-0.280000, 1.294957, 0.169760)",
        "(-0.280000, 1.290544, 0.167695)",
        "(-0.280000, 1.286059, 0.165342)",
        "(-0.280000, 1.281559, 0.162662)",
        "(-0.280000, 1.277089, 0.159613)",
        "(-0.280000, 1.272711, 0.156155)",
        "(-0.280000, 1.268520, 0.152278)",
        "(-0.280000, 1.264589, 0.147962)",
        "(-0.280000, 1.261740, 0.143050)",
        "(-0.280000, 1.260571, 0.137621)",
        "(-0.280000, 1.259767, 0.132117)",
        "(-0.280000, 1.259334, 0.126581)",
        "(-0.280000, 1.259273, 0.121028)",
        "(-0.280000, 1.259585, 0.115475)",
        "(-0.280000, 1.260267, 0.109963)",
        "(-0.280000, 1.261316, 0.104510)",
        "(-0.280000, 1.262731, 0.099131)",
        "(-0.280000, 1.264500, 0.093867)",
        "(-0.280000, 1.266618, 0.088733)",
        "(-0.280000, 1.269079, 0.083746)",
        "(-0.280000, 1.271864, 0.078941)",
        "(-0.280000, 1.274970, 0.074327)",
        "(-0.280000, 1.278372, 0.069938)",
        "(-0.280000, 1.282061, 0.065787)",
        "(-0.280000, 1.286026, 0.061886)",
        "(-0.280000, 1.290237, 0.058266)",
        "(-0.280000, 1.294680, 0.054935)",
        "(-0.280000, 1.299349, 0.051913)",
        "(-0.280000, 1.305076, 0.050912)",
        "(-0.280000, 1.310763, 0.050402)",
        "(-0.280000, 1.316365, 0.050348)",
        "(-0.280000, 1.321823, 0.050710)",
        "(-0.280000, 1.327116, 0.051444)",
        "(-0.280000, 1.332202, 0.052497)",
        "(-0.280000, 1.337072, 0.053822)",
        "(-0.280000, 1.341726, 0.055369)",
        "(-0.280000, 1.346151, 0.057088)",
        "(-0.280000, 1.350364, 0.058935)",
        "(-0.280000, 1.354389, 0.060874)",
        "(-0.280000, 1.358238, 0.062865)",
        "(-0.280000, 1.361945, 0.064884)",
        "(-0.280000, 1.365550, 0.066918)",
        "(-0.280000, 1.369077, 0.068949)",
        "(-0.280000, 1.372565, 0.070981)",
        "(-0.280000, 1.376054, 0.073026)",
        "(-0.280000, 1.379563, 0.075094)",
        "(-0.280000, 1.383127, 0.077216)",
        "(-0.280000, 1.386754, 0.079419)",
        "(-0.280000, 1.390458, 0.081742)",
        "(-0.280000, 1.394244, 0.084233)",
        "(-0.280000, 1.398088, 0.086925)",
        "(-0.280000, 1.401972, 0.089868)",
        "(-0.280000, 1.405866, 0.093106)",
        "(-0.280000, 1.409707, 0.096667)",
        "(-0.280000, 1.413441, 0.100583)",
        "(-0.280000, 1.416999, 0.104879)",
        "(-0.280000, 1.420304, 0.109544)",
        "(-0.280000, 1.423361, 0.114576)",
        "(-0.280000, 1.424989, 0.119989)",
        "(-0.280000, 1.424998, 0.125542)",
        "(-0.280000, 1.424634, 0.131092)",
        "(-0.280000, 1.423900, 0.136597)",
        "(-0.280000, 1.422799, 0.142040)",
        "(-0.280000, 1.421333, 0.147405)",
        "(-0.280000, 1.419514, 0.152652)",
        "(-0.280000, 1.417348, 0.157766)",
        "(-0.280000, 1.414840, 0.162730)",
        "(-0.280000, 1.412010, 0.167508)",
        "(-0.280000, 1.408866, 0.172086)",
        "(-0.280000, 1.405417, 0.176449)",
        "(-0.280000, 1.401689, 0.180565)",
        "(-0.280000, 1.397688, 0.184428)",
        "(-0.280000, 1.393443, 0.188009)",
        "(-0.280000, 1.388968, 0.191298)",
        "(-0.280000, 1.384276, 0.194283)",
        "(-0.280000, 1.379401, 0.196944)",
        "(-0.280000, 1.374360, 0.199272)",
        "(-0.280000, 1.369165, 0.201261)",
        "(-0.280000, 1.363858, 0.202894)",
        "(-0.280000, 1.358452, 0.204168)",
        "(-0.280000, 1.352966, 0.205079)",
        "(-0.280000, 1.347439, 0.205619)",
        "(-0.280000, 1.341888, 0.205787)",
        "(-0.280000, 1.336330, 0.205583)",
        "(-0.280000, 1.330806, 0.205008)",
        "(-0.280000, 1.325325, 0.204063)",
        "(-0.280000, 1.319928, 0.202755)",
        "(-0.280000, 1.314631, 0.201088)",
        "(-0.280000, 1.309449, 0.199067)",
        "(-0.280000, 1.304422, 0.196707)",
        "(-0.280000, 1.299565, 0.194015)",
        "(-0.280000, 1.294891, 0.191000)",
        "(-0.280000, 1.290437, 0.187683)",
        "(-0.280000, 1.286216, 0.184075)",
        "(-0.280000, 1.282239, 0.180187)",
        "(-0.280000, 1.278537, 0.176047)",
        "(-0.280000, 1.275116, 0.171662)",
        "(-0.280000, 1.272001, 0.167065)",
        "(-0.280000, 1.269201, 0.162269)",
        "(-0.280000, 1.266725, 0.157289)",
        "(-0.280000, 1.264591, 0.152162)",
        "(-0.280000, 1.262805, 0.146903)",
        "(-0.280000, 1.261374, 0.141529)",
        "(-0.280000, 1.261545, 0.135879)",
        "(-0.280000, 1.263193, 0.130236)",
        "(-0.280000, 1.265181, 0.124866)",
        "(-0.280000, 1.267502, 0.119803)",
        "(-0.280000, 1.270095, 0.115053)",
        "(-0.280000, 1.272888, 0.110613)",
        "(-0.280000, 1.275806, 0.106483)",
        "(-0.280000, 1.278801, 0.102629)",
        "(-0.280000, 1.281817, 0.099034)",
        "(-0.280000, 1.284825, 0.095654)",
        "(-0.280000, 1.287806, 0.092445)",
        "(-0.280000, 1.290739, 0.089379)",
        "(-0.280000, 1.293629, 0.086411)",
        "(-0.280000, 1.296487, 0.083501)",
        "(-0.280000, 1.299324, 0.080627)",
        "(-0.280000, 1.302167, 0.077762)",
        "(-0.280000, 1.305052, 0.074882)",
        "(-0.280000, 1.308003, 0.071990)",
        "(-0.280000, 1.311066, 0.069075)",
        "(-0.280000, 1.314268, 0.066156)",
        "(-0.280000, 1.317649, 0.063246)",
        "(-0.280000, 1.321246, 0.060367)",
        "(-0.280000, 1.325075, 0.057562)",
        "(-0.280000, 1.329164, 0.054866)",
        "(-0.280000, 1.333532, 0.052322)",
        "(-0.280000, 1.338172, 0.049988)",
        "(-0.280000, 1.343087, 0.047913)",
        "(-0.280000, 1.348273, 0.046148)",
        "(-0.280000, 1.353690, 0.044751)",
        "(-0.280000, 1.359314, 0.043771)",
        "(-0.280000, 1.365114, 0.043255)",
        "(-0.280000, 1.370398, 0.044963)",
        "(-0.280000, 1.375560, 0.047033)",
        "(-0.280000, 1.380564, 0.049440)",
        "(-0.280000, 1.385396, 0.052178)",
        "(-0.280000, 1.390041, 0.055237)",
        "(-0.280000, 1.394464, 0.058596)",
        "(-0.280000, 1.398651, 0.062243)",
        "(-0.280000, 1.402591, 0.066169)",
        "(-0.280000, 1.406254, 0.070343)",
        "(-0.280000, 1.409629, 0.074753)",
        "(-0.280000, 1.412705, 0.079387)",
        "(-0.280000, 1.415460, 0.084209)",
        "(-0.280000, 1.417889, 0.089212)",
        "(-0.280000, 1.419974, 0.094359)",
        "(-0.280000, 1.421710, 0.099634)",
        "(-0.280000, 1.423090, 0.105022)",
        "(-0.280000, 1.424105, 0.110482)",
        "(-0.280000, 1.424752, 0.115998)",
        "(-0.280000, 1.425029, 0.121553)",
        "(-0.280000, 1.423548, 0.127035)",
        "(-0.280000, 1.420873, 0.132213)",
        "(-0.280000, 1.417823, 0.137051)",
        "(-0.280000, 1.414487, 0.141515)",
        "(-0.280000, 1.410904, 0.145600)",
        "(-0.280000, 1.407111, 0.149299)",
        "(-0.280000, 1.403162, 0.152599)",
        "(-0.280000, 1.399091, 0.155511)",
        "(-0.280000, 1.394953, 0.158036)",
        "(-0.280000, 1.390787, 0.160194)",
        "(-0.280000, 1.386626, 0.162008)",
        "(-0.280000, 1.382517, 0.163499)",
        "(-0.280000, 1.378483, 0.164703)",
        "(-0.280000, 1.374544, 0.165655)",
        "(-0.280000, 1.370728, 0.166388)",
        "(-0.280000, 1.367038, 0.166942)",
        "(-0.280000, 1.363473, 0.167355)",
        "(-0.280000, 1.360039, 0.167660)",
        "(-0.280000, 1.356716, 0.167890)",
        "(-0.280000, 1.353497, 0.168074)",
        "(-0.280000, 1.350356, 0.168233)",
        "(-0.280000, 1.347264, 0.168386)",
        "(-0.280000, 1.344202, 0.168540)",
        "(-0.280000, 1.341139, 0.168701)",
        "(-0.280000, 1.338040, 0.168862)",
        "(-0.280000, 1.334888, 0.169013)",
        "(-0.280000, 1.331655, 0.169135)",
        "(-0.280000, 1.328315, 0.169205)",
        "(-0.280000, 1.324866, 0.169192)",
        "(-0.280000, 1.321293, 0.169064)",
        "(-0.280000, 1.317590, 0.168783)",
        "(-0.280000, 1.313776, 0.168311)",
        "(-0.280000, 1.309853, 0.167610)",
        "(-0.280000, 1.305857, 0.166644)",
        "(-0.280000, 1.301811, 0.165378)",
        "(-0.280000, 1.297746, 0.163780)",
        "(-0.280000, 1.293721, 0.161831)",
        "(-0.280000, 1.289776, 0.159513)",
        "(-0.280000, 1.285960, 0.156811)",
        "(-0.280000, 1.282339, 0.153734)",
        "(-0.280000, 1.278964, 0.150287)",
        "(-0.280000, 1.275884, 0.146481)",
        "(-0.280000, 1.273161, 0.142356)",
        "(-0.280000, 1.270833, 0.137935)",
        "(-0.280000, 1.268946, 0.133274)",
        "(-0.280000, 1.267529, 0.128415)",
        "(-0.280000, 1.266602, 0.123404)",
        "(-0.280000, 1.266177, 0.118310)",
        "(-0.280000, 1.266252, 0.113183)",
        "(-0.280000, 1.266814, 0.108064)",
        "(-0.280000, 1.267835, 0.103016)",
        "(-0.280000, 1.269278, 0.098066)",
        "(-0.280000, 1.271099, 0.093232)",
        "(-0.280000, 1.273237, 0.088538)",
        "(-0.280000, 1.275642, 0.083972)",
        "(-0.280000, 1.278281, 0.079518)",
        "(-0.280000, 1.281120, 0.075176)",
        "(-0.280000, 1.284155, 0.070920)",
        "(-0.280000, 1.287373, 0.066752)",
        "(-0.280000, 1.290785, 0.062660)",
        "(-0.280000, 1.294409, 0.058637)",
        "(-0.280000, 1.298251, 0.054702)",
        "(-0.280000, 1.302333, 0.050864)",
        "(-0.280000, 1.307002, 0.047819)",
        "(-0.280000, 1.312107, 0.045634)",
        "(-0.280000, 1.317348, 0.043796)",
        "(-0.280000, 1.322708, 0.042311)",
        "(-0.280000, 1.328147, 0.041191)",
        "(-0.280000, 1.333657, 0.040436)",
        "(-0.280000, 1.339197, 0.040052)",
        "(-0.280000, 1.344750, 0.040041)",
        "(-0.280000, 1.350301, 0.040402)",
        "(-0.280000, 1.355806, 0.041133)",
        "(-0.280000, 1.361249, 0.042231)",
        "(-0.280000, 1.366615, 0.043694)",
        "(-0.280000, 1.371863, 0.045510)",
        "(-0.280000, 1.376978, 0.047673)",
        "(-0.280000, 1.381944, 0.050178)",
        "(-0.280000, 1.386723, 0.053006)",
        "(-0.280000, 1.391303, 0.056148)",
        "(-0.280000, 1.395668, 0.059594)",
        "(-0.280000, 1.399786, 0.063320)",
        "(-0.280000, 1.403651, 0.067319)",
        "(-0.280000, 1.407234, 0.071562)",
        "(-0.280000, 1.410525, 0.076035)",
        "(-0.280000, 1.413513, 0.080726)",
        "(-0.280000, 1.416177, 0.085599)",
        "(-0.280000, 1.418508, 0.090640)",
        "(-0.280000, 1.420498, 0.095833)",
        "(-0.280000, 1.422135, 0.101140)",
        "(-0.280000, 1.423412, 0.106545)",
        "(-0.280000, 1.424325, 0.112031)",
        "(-0.280000, 1.424868, 0.117558)",
        "(-0.280000, 1.425040, 0.123117)",
        "(-0.280000, 1.424839, 0.128667)",
        "(-0.280000, 1.424267, 0.134190)",
        "(-0.280000, 1.423324, 0.139672)",
        "(-0.280000, 1.422019, 0.145070)",
        "(-0.280000, 1.420355, 0.150368)",
        "(-0.280000, 1.418336, 0.155550)",
        "(-0.280000, 1.414803, 0.159978)",
        "(-0.280000, 1.410192, 0.163585)",
        "(-0.280000, 1.405425, 0.166750)",
        "(-0.280000, 1.400555, 0.169460)",
        "(-0.280000, 1.395616, 0.171723)",
        "(-0.280000, 1.390641, 0.173549)",
        "(-0.280000, 1.385689, 0.174946)",
        "(-0.280000, 1.380782, 0.175939)",
        "(-0.280000, 1.375975, 0.176552)",
        "(-0.280000, 1.371291, 0.176818)",
        "(-0.280000, 1.366751, 0.176773)",
        "(-0.280000, 1.362391, 0.176455)",
        "(-0.280000, 1.358218, 0.175904)",
        "(-0.280000, 1.354234, 0.175163)",
        "(-0.280000, 1.350451, 0.174272)",
        "(-0.280000, 1.346857, 0.173269)",
        "(-0.280000, 1.343435, 0.172188)",
        "(-0.280000, 1.340177, 0.171063)",
        "(-0.280000, 1.337049, 0.169915)",
        "(-0.280000, 1.334036, 0.168767)",
        "(-0.280000, 1.331105, 0.167628)",
        "(-0.280000, 1.328220, 0.166503)",
        "(-0.280000, 1.325363, 0.165393)",
        "(-0.280000, 1.322502, 0.164287)",
        "(-0.280000, 1.319608, 0.163167)",
        "(-0.280000, 1.316669, 0.162017)",
        "(-0.280000, 1.313669, 0.160807)",
        "(-0.280000, 1.310593, 0.159505)",
        "(-0.280000, 1.307450, 0.158084)",
        "(-0.280000, 1.304242, 0.156506)",
        "(-0.280000, 1.300977, 0.154736)",
        "(-0.280000, 1.297689, 0.152747)",
        "(-0.280000, 1.294396, 0.150503)",
        "(-0.280000, 1.291143, 0.147987)",
        "(-0.280000, 1.287968, 0.145178)",
        "(-0.280000, 1.284912, 0.142058)",
        "(-0.280000, 1.282035, 0.138634)",
        "(-0.280000, 1.279382, 0.134906)",
        "(-0.280000, 1.277004, 0.130880)",
        "(-0.280000, 1.274958, 0.126592)",
        "(-0.280000, 1.273286, 0.122066)",
        "(-0.280000, 1.272031, 0.117334)",
        "(-0.280000, 1.271232, 0.112456)",
        "(-0.280000, 1.270915, 0.107469)",
        "(-0.280000, 1.271098, 0.102444)",
        "(-0.280000, 1.271791, 0.097431)",
        "(-0.280000, 1.272993, 0.092478)",
        "(-0.280000, 1.274688, 0.087657)",
        "(-0.280000, 1.276852, 0.083007)",
        "(-0.280000, 1.279457, 0.078565)",
        "(-0.280000, 1.282453, 0.074375)",
        "(-0.280000, 1.285793, 0.070448)",
        "(-0.280000, 1.289431, 0.066781)",
        "(-0.280000, 1.293312, 0.063384)",
        "(-0.280000, 1.297439, 0.060295)",
        "(-0.280000, 1.301815, 0.057562)",
        "(-0.280000, 1.306403, 0.055242)",
        "(-0.280000, 1.311185, 0.053369)",
        "(-0.280000, 1.316104, 0.051979)",
        "(-0.280000, 1.321114, 0.051089)",
        "(-0.280000, 1.326169, 0.050709)",
        "(-0.280000, 1.331195, 0.050839)",
        "(-0.280000, 1.336145, 0.051466)",
        "(-0.280000, 1.340971, 0.052569)",
        "(-0.280000, 1.345608, 0.054114)",
        "(-0.280000, 1.350022, 0.056064)",
        "(-0.280000, 1.354180, 0.058377)",
        "(-0.280000, 1.358044, 0.060998)",
        "(-0.280000, 1.361606, 0.063881)",
        "(-0.280000, 1.364843, 0.066967)",
        "(-0.280000, 1.367762, 0.070206)",
        "(-0.280000, 1.370372, 0.073556)",
        "(-0.280000, 1.372680, 0.076959)",
        "(-0.280000, 1.374711, 0.080381)",
        "(-0.280000, 1.376494, 0.083792)",
        "(-0.280000, 1.378055, 0.087155)",
        "(-0.280000, 1.379430, 0.090455)",
        "(-0.280000, 1.380654, 0.093686)",
        "(-0.280000, 1.381760, 0.096832)",
        "(-0.280000, 1.382780, 0.099903)",
        "(-0.280000, 1.383747, 0.102912)",
        "(-0.280000, 1.384682, 0.105866)",
        "(-0.280000, 1.385609, 0.108795)",
        "(-0.280000, 1.386539, 0.111716)",
        "(-0.280000, 1.387481, 0.114660)",
        "(-0.280000, 1.388435, 0.117662)",
        "(-0.280000, 1.389394, 0.120741)",
        "(-0.280000, 1.390343, 0.123928)",
        "(-0.280000, 1.391264, 0.127256)",
        "(-0.280000, 1.392128, 0.130733)",
        "(-0.280000, 1.392905, 0.134382)",
        "(-0.280000, 1.393559, 0.138219)",
        "(-0.280000, 1.394050, 0.142235)",
        "(-0.280000, 1.394339, 0.146441)",
        "(-0.280000, 1.394385, 0.150812)",
        "(-0.280000, 1.394148, 0.155339)",
        "(-0.280000, 1.393590, 0.160004)",
        "(-0.280000, 1.392678, 0.164764)",
        "(-0.280000, 1.391382, 0.169591)",
        "(-0.280000, 1.389677, 0.174455)",
        "(-0.280000, 1.387548, 0.179298)",
        "(-0.280000, 1.384982, 0.184086)",
        "(-0.280000, 1.381969, 0.188785)",
        "(-0.280000, 1.378523, 0.193347)",
        "(-0.280000, 1.374658, 0.197777)",
        "(-0.280000, 1.369986, 0.200973)",
        "(-0.280000, 1.364696, 0.202662)",
        "(-0.280000, 1.359296, 0.203994)",
        "(-0.280000, 1.353827, 0.204961)",
        "(-0.280000, 1.348306, 0.205559)",
        "(-0.280000, 1.342749, 0.205786)",
        "(-0.280000, 1.337197, 0.205640)",
        "(-0.280000, 1.331668, 0.205123)",
        "(-0.280000, 1.326178, 0.204235)",
        "(-0.280000, 1.320767, 0.202983)",
        "(-0.280000, 1.315453, 0.201372)",
        "(-0.280000, 1.310250, 0.199406)",
        "(-0.280000, 1.305199, 0.197098)",
        "(-0.280000, 1.300306, 0.194454)",
        "(-0.280000, 1.295609, 0.191492)",
        "(-0.280000, 1.291120, 0.188222)",
        "(-0.280000, 1.286854, 0.184653)",
        "(-0.280000, 1.282843, 0.180812)",
        "(-0.280000, 1.279098, 0.176712)",
        "(-0.280000, 1.275631, 0.172363)",
        "(-0.280000, 1.272468, 0.167798)",
        "(-0.280000, 1.269618, 0.163032)",
        "(-0.280000, 1.267089, 0.158078)",
        "(-0.280000, 1.264902, 0.152973)",
        "(-0.280000, 1.263062, 0.147734)",
        "(-0.280000, 1.261574, 0.142375)",
        "(-0.280000, 1.260450, 0.136936)",
        "(-0.280000, 1.259692, 0.131426)",
        "(-0.280000, 1.259306, 0.125886)",
        "(-0.280000, 1.259292, 0.120333)",
        "(-0.280000, 1.259650, 0.114783)",
        "(-0.280000, 1.260378, 0.109277)",
        "(-0.280000, 1.261473, 0.103833)",
        "(-0.280000, 1.262933, 0.098466)",
        "(-0.280000, 1.264746, 0.093217)",
        "(-0.280000, 1.266907, 0.088101)",
        "(-0.280000, 1.269410, 0.083134)",
        "(-0.280000, 1.272235, 0.078354)",
        "(-0.280000, 1.275379, 0.073766)",
        "(-0.280000, 1.278818, 0.069406)",
        "(-0.280000, 1.282542, 0.065285)",
        "(-0.280000, 1.286539, 0.061418)",
        "(-0.280000, 1.290780, 0.057833)",
        "(-0.280000, 1.295252, 0.054540)",
        "(-0.280000, 1.299941, 0.051549)",
        "(-0.280000, 1.305377, 0.050002)",
        "(-0.280000, 1.311254, 0.049865)",
        "(-0.280000, 1.316974, 0.050135)",
        "(-0.280000, 1.322505, 0.050823)",
        "(-0.280000, 1.327827, 0.051913)",
        "(-0.280000, 1.332920, 0.053377)",
        "(-0.280000, 1.337742, 0.055174)",
        "(-0.280000, 1.342288, 0.057270)",
        "(-0.280000, 1.346530, 0.059614)",
        "(-0.280000, 1.350467, 0.062165)",
        "(-0.280000, 1.354104, 0.064882)",
        "(-0.280000, 1.357435, 0.067714)",
        "(-0.280000, 1.360478, 0.070622)",
        "(-0.280000, 1.363255, 0.073573)",
        "(-0.280000, 1.365782, 0.076526)",
        "(-0.280000, 1.368090, 0.079457)",
        "(-0.280000, 1.370214, 0.082350)",
        "(-0.280000, 1.372179, 0.085182)",
        "(-0.280000, 1.374025, 0.087955)",
        "(-0.280000, 1.375778, 0.090661)",
        "(-0.280000, 1.377472, 0.093311)",
        "(-0.280000, 1.379136, 0.095922)",
        "(-0.280000, 1.380786, 0.098505)",
        "(-0.280000, 1.382442, 0.101088)",
        "(-0.280000, 1.384117, 0.103700)",
        "(-0.280000, 1.385808, 0.106364)",
        "(-0.280000, 1.387516, 0.109112)",
        "(-0.280000, 1.389230, 0.111979)",
        "(-0.280000, 1.390927, 0.114982)",
        "(-0.280000, 1.392584, 0.118150)",
        "(-0.280000, 1.394173, 0.121506)",
        "(-0.280000, 1.395652, 0.125053)",
        "(-0.280000, 1.396985, 0.128809)",
        "(-0.280000, 1.398125, 0.132760)",
        "(-0.280000, 1.399029, 0.136902)",
        "(-0.280000, 1.399653, 0.141224)",
        "(-0.280000, 1.399953, 0.145686)",
        "(-0.280000, 1.399892, 0.150261)",
        "(-0.280000, 1.399434, 0.154915)",
        "(-0.280000, 1.398553, 0.159584)",
        "(-0.280000, 1.397230, 0.164223)",
        "(-0.280000, 1.395448, 0.168783)",
        "(-0.280000, 1.393213, 0.173192)",
        "(-0.280000, 1.390525, 0.177404)",
        "(-0.280000, 1.387409, 0.181351)",
        "(-0.280000, 1.383889, 0.184988)",
        "(-0.280000, 1.379995, 0.188275)",
        "(-0.280000, 1.375780, 0.191166)",
        "(-0.280000, 1.371288, 0.193640)",
        "(-0.280000, 1.366563, 0.195686)",
        "(-0.280000, 1.361671, 0.197299)",
        "(-0.280000, 1.356656, 0.198496)",
        "(-0.280000, 1.351555, 0.199307)",
        "(-0.280000, 1.346417, 0.199757)",
        "(-0.280000, 1.341262, 0.199813)",
        "(-0.280000, 1.336117, 0.199435)",
        "(-0.280000, 1.331044, 0.198597)",
        "(-0.280000, 1.326078, 0.197285)",
        "(-0.280000, 1.321288, 0.195504)",
        "(-0.280000, 1.316720, 0.193263)",
        "(-0.280000, 1.312416, 0.190585)",
        "(-0.280000, 1.308436, 0.187512)",
        "(-0.280000, 1.304811, 0.184083)",
        "(-0.280000, 1.301568, 0.180343)",
        "(-0.280000, 1.298738, 0.176358)",
        "(-0.280000, 1.296327, 0.172178)",
        "(-0.280000, 1.294337, 0.167855)",
        "(-0.280000, 1.292766, 0.163459)",
        "(-0.280000, 1.291595, 0.159029)",
        "(-0.280000, 1.290804, 0.154627)",
        "(-0.280000, 1.290361, 0.150289)",
        "(-0.280000, 1.290233, 0.146045)",
        "(-0.280000, 1.290380, 0.141935)",
        "(-0.280000, 1.290761, 0.137974)",
        "(-0.280000, 1.291336, 0.134168)",
        "(-0.280000, 1.292062, 0.130533)",
        "(-0.280000, 1.292902, 0.127057)",
        "(-0.280000, 1.293821, 0.123727)",
        "(-0.280000, 1.294787, 0.120535)",
        "(-0.280000, 1.295776, 0.117454)",
        "(-0.280000, 1.296773, 0.114455)",
        "(-0.280000, 1.297763, 0.111519)",
        "(-0.280000, 1.298744, 0.108607)",
        "(-0.280000, 1.299718, 0.105701)",
        "(-0.280000, 1.300697, 0.102769)",
        "(-0.280000, 1.301699, 0.099783)",
        "(-0.280000, 1.302744, 0.096732)",
        "(-0.280000, 1.303860, 0.093599)",
        "(-0.280000, 1.305081, 0.090370)",
        "(-0.280000, 1.306437, 0.087053)",
        "(-0.280000, 1.307966, 0.083650)",
        "(-0.280000, 1.309703, 0.080167)",
        "(-0.280000, 1.311678, 0.076636)",
        "(-0.280000, 1.313928, 0.073071)",
        "(-0.280000, 1.316472, 0.069516)",
        "(-0.280000, 1.319337, 0.066003)",
        "(-0.280000, 1.322542, 0.062567)",
        "(-0.280000, 1.326089, 0.059264)",
        "(-0.280000, 1.329985, 0.056133)",
        "(-0.280000, 1.334233, 0.053216)",
        "(-0.280000, 1.338811, 0.050564)",
        "(-0.280000, 1.343710, 0.048215)",
        "(-0.280000, 1.348916, 0.046202)",
        "(-0.280000, 1.354388, 0.044572)",
        "(-0.280000, 1.360096, 0.043391)",
        "(-0.280000, 1.365783, 0.043442)",
        "(-0.280000, 1.371050, 0.045202)",
        "(-0.280000, 1.376195, 0.047316)",
        "(-0.280000, 1.381179, 0.049765)",
        "(-0.280000, 1.385988, 0.052543)",
        "(-0.280000, 1.390607, 0.055641)",
        "(-0.280000, 1.395001, 0.059036)",
        "(-0.280000, 1.399158, 0.062719)",
        "(-0.280000, 1.403065, 0.066677)",
        "(-0.280000, 1.406692, 0.070882)",
        "(-0.280000, 1.410030, 0.075321)",
        "(-0.280000, 1.413067, 0.079980)",
        "(-0.280000, 1.415781, 0.084825)",
        "(-0.280000, 1.418168, 0.089848)",
        "(-0.280000, 1.420210, 0.095013)",
        "(-0.280000, 1.421902, 0.100302)",
        "(-0.280000, 1.423237, 0.105701)",
        "(-0.280000, 1.424207, 0.111170)",
        "(-0.280000, 1.424807, 0.116690)",
        "(-0.280000, 1.425029, 0.122247)",
        "(-0.280000, 1.422971, 0.127685)",
        "(-0.280000, 1.420511, 0.132837)",
        "(-0.280000, 1.417702, 0.137685)",
        "(-0.280000, 1.414609, 0.142196)",
        "(-0.280000, 1.411286, 0.146370)",
        "(-0.280000, 1.407782, 0.150215)",
        "(-0.280000, 1.404161, 0.153731)",
        "(-0.280000, 1.400457, 0.156946)",
        "(-0.280000, 1.396723, 0.159878)",
        "(-0.280000, 1.392987, 0.162561)",
        "(-0.280000, 1.389267, 0.165036)",
        "(-0.280000, 1.385593, 0.167333)",
        "(-0.280000, 1.381966, 0.169493)",
        "(-0.280000, 1.378379, 0.171559)",
        "(-0.280000, 1.374834, 0.173557)",
        "(-0.280000, 1.371308, 0.175523)",
        "(-0.280000, 1.367770, 0.177483)",
        "(-0.280000, 1.364203, 0.179448)",
        "(-0.280000, 1.360560, 0.181433)",
        "(-0.280000, 1.356817, 0.183431)",
        "(-0.280000, 1.352930, 0.185434)",
        "(-0.280000, 1.348858, 0.187422)",
        "(-0.280000, 1.344582, 0.189357)",
        "(-0.280000, 1.340071, 0.191199)",
        "(-0.280000, 1.335300, 0.192898)",
        "(-0.280000, 1.330279, 0.194389)",
        "(-0.280000, 1.325007, 0.195605)",
        "(-0.280000, 1.319497, 0.196477)",
        "(-0.280000, 1.313805, 0.196927)",
        "(-0.280000, 1.307976, 0.196889)",
        "(-0.280000, 1.302425, 0.195651)",
        "(-0.280000, 1.297643, 0.192828)",
        "(-0.280000, 1.293053, 0.189687)",
        "(-0.280000, 1.288691, 0.186250)",
        "(-0.280000, 1.284569, 0.182528)",
        "(-0.280000, 1.280700, 0.178533)",
        "(-0.280000, 1.277112, 0.174294)",
        "(-0.280000, 1.273816, 0.169824)",
        "(-0.280000, 1.270823, 0.165137)",
        "(-0.280000, 1.268155, 0.160266)",
        "(-0.280000, 1.265819, 0.155228)",
        "(-0.280000, 1.263822, 0.150037)",
        "(-0.280000, 1.262180, 0.144732)",
        "(-0.280000, 1.260896, 0.139320)",
        "(-0.280000, 1.259979, 0.133843)",
        "(-0.280000, 1.259430, 0.128317)",
        "(-0.280000, 1.259252, 0.122758)",
        "(-0.280000, 1.259447, 0.117208)",
        "(-0.280000, 1.260014, 0.111684)",
        "(-0.280000, 1.260959, 0.106203)",
        "(-0.280000, 1.264108, 0.101316)",
        "(-0.280000, 1.267590, 0.096791)",
        "(-0.280000, 1.271350, 0.092638)",
        "(-0.280000, 1.275317, 0.088873)",
        "(-0.280000, 1.279440, 0.085485)",
        "(-0.280000, 1.283670, 0.082457)",
        "(-0.280000, 1.287946, 0.079777)",
        "(-0.280000, 1.292240, 0.077406)",
        "(-0.280000, 1.296504, 0.075320)",
        "(-0.280000, 1.300719, 0.073477)",
        "(-0.280000, 1.304873, 0.071834)",
        "(-0.280000, 1.308946, 0.070356)",
        "(-0.280000, 1.312945, 0.069001)",
        "(-0.280000, 1.316885, 0.067731)",
        "(-0.280000, 1.320769, 0.066517)",
        "(-0.280000, 1.324628, 0.065332)",
        "(-0.280000, 1.328497, 0.064155)",
        "(-0.280000, 1.332396, 0.062979)",
        "(-0.280000, 1.336373, 0.061799)",
        "(-0.280000, 1.340452, 0.060627)",
        "(-0.280000, 1.344672, 0.059481)",
        "(-0.280000, 1.349069, 0.058388)",
        "(-0.280000, 1.353655, 0.057389)",
        "(-0.280000, 1.358451, 0.056531)",
        "(-0.280000, 1.363472, 0.055866)",
        "(-0.280000, 1.368694, 0.055458)",
        "(-0.280000, 1.374104, 0.055370)",
        "(-0.280000, 1.379674, 0.055669)",
        "(-0.280000, 1.385344, 0.056404)",
        "(-0.280000, 1.391106, 0.057568)",
        "(-0.280000, 1.396196, 0.060045)",
        "(-0.280000, 1.400283, 0.063805)",
        "(-0.280000, 1.404115, 0.067837)",
        "(-0.280000, 1.407662, 0.072110)",
        "(-0.280000, 1.410915, 0.076610)",
        "(-0.280000, 1.413864, 0.081326)",
        "(-0.280000, 1.416487, 0.086221)",
        "(-0.280000, 1.418775, 0.091281)",
        "(-0.280000, 1.420723, 0.096491)",
        "(-0.280000, 1.422314, 0.101811)",
        "(-0.280000, 1.423546, 0.107226)",
        "(-0.280000, 1.424413, 0.112720)",
        "(-0.280000, 1.424910, 0.118251)",
        "(-0.280000, 1.425035, 0.123812)",
        "(-0.280000, 1.424787, 0.129360)",
        "(-0.280000, 1.424169, 0.134878)",
        "(-0.280000, 1.423181, 0.140352)",
        "(-0.280000, 1.421830, 0.145738)",
        "(-0.280000, 1.420122, 0.151022)",
        "(-0.280000, 1.418060, 0.156188)",
        "(-0.280000, 1.415660, 0.161196)",
        "(-0.280000, 1.412931, 0.166032)",
        "(-0.280000, 1.409878, 0.170682)",
        "(-0.280000, 1.406527, 0.175110)",
        "(-0.280000, 1.402886, 0.179303)",
        "(-0.280000, 1.398967, 0.183250)",
        "(-0.280000, 1.394798, 0.186919)",
        "(-0.280000, 1.390386, 0.190305)",
        "(-0.280000, 1.385764, 0.193384)",
        "(-0.280000, 1.380947, 0.196146)",
        "(-0.280000, 1.375947, 0.198583)",
        "(-0.280000, 1.370803, 0.200677)",
        "(-0.280000, 1.365531, 0.202421)",
        "(-0.280000, 1.360146, 0.203810)",
        "(-0.280000, 1.354687, 0.204834)",
        "(-0.280000, 1.349173, 0.205489)",
        "(-0.280000, 1.343618, 0.205775)",
        "(-0.280000, 1.338066, 0.205687)",
        "(-0.280000, 1.332523, 0.205227)",
        "(-0.280000, 1.327032, 0.204398)",
        "(-0.280000, 1.321609, 0.203203)",
        "(-0.280000, 1.316269, 0.201645)",
        "(-0.280000, 1.311055, 0.199736)",
        "(-0.280000, 1.305979, 0.197482)",
        "(-0.280000, 1.301059, 0.194889)",
        "(-0.280000, 1.297024, 0.190931)",
        "(-0.280000, 1.293994, 0.185893)",
        "(-0.280000, 1.291396, 0.180790)",
        "(-0.280000, 1.289262, 0.175638)",
        "(-0.280000, 1.287618, 0.170437)",
        "(-0.280000, 1.286487, 0.165203)",
        "(-0.280000, 1.285890, 0.159989)",
        "(-0.280000, 1.285829, 0.154829)",
        "(-0.280000, 1.286298, 0.149792)",
        "(-0.280000, 1.287276, 0.144926)",
        "(-0.280000, 1.288732, 0.140283)",
        "(-0.280000, 1.290618, 0.135926)",
        "(-0.280000, 1.292879, 0.131895)",
        "(-0.280000, 1.295456, 0.128221)",
        "(-0.280000, 1.298272, 0.124940)",
        "(-0.280000, 1.301257, 0.122059)",
        "(-0.280000, 1.304341, 0.119577)",
        "(-0.280000, 1.307440, 0.117488)",
        "(-0.280000, 1.310495, 0.115762)",
        "(-0.280000, 1.313434, 0.114369)",
        "(-0.280000, 1.316207, 0.113259)",
        "(-0.280000, 1.318772, 0.112379)",
        "(-0.280000, 1.321091, 0.111670)",
        "(-0.280000, 1.323146, 0.111068)",
        "(-0.280000, 1.324934, 0.110505)",
        "(-0.280000, 1.326455, 0.109921)",
        "(-0.280000, 1.327732, 0.109252)",
        "(-0.280000, 1.328796, 0.108442)",
        "(-0.280000, 1.329686, 0.107448)",
        "(-0.280000, 1.330454, 0.106228)",
        "(-0.280000, 1.331158, 0.104756)",
        "(-0.280000, 1.331859, 0.103021)",
        "(-0.280000, 1.332623, 0.101017)",
        "(-0.280000, 1.333513, 0.098762)",
        "(-0.280000, 1.334592, 0.096277)",
        "(-0.280000, 1.335919, 0.093597)",
        "(-0.280000, 1.337540, 0.090778)",
        "(-0.280000, 1.339499, 0.087873)",
        "(-0.280000, 1.341830, 0.084945)",
        "(-0.280000, 1.344544, 0.082071)",
        "(-0.280000, 1.347651, 0.079324)",
        "(-0.280000, 1.351150, 0.076772)",
        "(-0.280000, 1.355011, 0.074496)",
        "(-0.280000, 1.359214, 0.072558)",
        "(-0.280000, 1.363706, 0.071023)",
        "(-0.280000, 1.368443, 0.069940)",
        "(-0.280000, 1.373377, 0.069349)",
        "(-0.280000, 1.378436, 0.069280)",
        "(-0.280000, 1.383568, 0.069747)",
        "(-0.280000, 1.388725, 0.070756)",
        "(-0.280000, 1.393846, 0.072295)",
        "(-0.280000, 1.398901, 0.074345)",
        "(-0.280000, 1.403875, 0.076883)",
        "(-0.280000, 1.408735, 0.079881)",
        "(-0.280000, 1.413417, 0.083354)",
        "(-0.280000, 1.417165, 0.087631)",
        "(-0.280000, 1.419358, 0.092733)",
        "(-0.280000, 1.421207, 0.097979)",
        "(-0.280000, 1.422698, 0.103328)",
        "(-0.280000, 1.423827, 0.108765)",
        "(-0.280000, 1.424591, 0.114275)",
        "(-0.280000, 1.424983, 0.119814)",
        "(-0.280000, 1.425003, 0.125367)",
        "(-0.280000, 1.424651, 0.130918)",
        "(-0.280000, 1.423928, 0.136424)",
        "(-0.280000, 1.422839, 0.141870)",
        "(-0.280000, 1.421385, 0.147238)",
        "(-0.280000, 1.419577, 0.152489)",
        "(-0.280000, 1.417418, 0.157615)",
        "(-0.280000, 1.414924, 0.162577)",
        "(-0.280000, 1.412104, 0.167361)",
        "(-0.280000, 1.408965, 0.171952)",
        "(-0.280000, 1.405530, 0.176316)",
        "(-0.280000, 1.401811, 0.180440)",
        "(-0.280000, 1.397812, 0.184304)",
        "(-0.280000, 1.392385, 0.186389)",
        "(-0.280000, 1.386903, 0.187985)",
        "(-0.280000, 1.381415, 0.189117)",
        "(-0.280000, 1.375990, 0.189812)",
        "(-0.280000, 1.370663, 0.190112)",
        "(-0.280000, 1.365461, 0.190058)",
        "(-0.280000, 1.360427, 0.189696)",
        "(-0.280000, 1.355562, 0.189073)",
        "(-0.280000, 1.350889, 0.188239)",
        "(-0.280000, 1.346399, 0.187238)",
        "(-0.280000, 1.342076, 0.186111)",
        "(-0.280000, 1.337916, 0.184899)",
        "(-0.280000, 1.333889, 0.183631)",
        "(-0.280000, 1.329960, 0.182330)",
        "(-0.280000, 1.326108, 0.181015)",
        "(-0.280000, 1.322294, 0.179693)",
        "(-0.280000, 1.318477, 0.178358)",
        "(-0.280000, 1.314635, 0.177005)",
        "(-0.280000, 1.310729, 0.175609)",
        "(-0.280000, 1.306745, 0.174146)",
        "(-0.280000, 1.302663, 0.172579)",
        "(-0.280000, 1.298469, 0.170865)",
        "(-0.280000, 1.294178, 0.168963)",
        "(-0.280000, 1.289800, 0.166823)",
        "(-0.280000, 1.285356, 0.164395)",
        "(-0.280000, 1.280901, 0.161641)",
        "(-0.280000, 1.276482, 0.158517)",
        "(-0.280000, 1.272164, 0.154987)",
        "(-0.280000, 1.268022, 0.151045)",
        "(-0.280000, 1.264059, 0.146704)",
        "(-0.280000, 1.261413, 0.141699)",
        "(-0.280000, 1.260335, 0.136251)",
        "(-0.280000, 1.259624, 0.130735)",
        "(-0.280000, 1.259284, 0.125192)",
        "(-0.280000, 1.259316, 0.119639)",
        "(-0.280000, 1.259721, 0.114092)",
        "(-0.280000, 1.260495, 0.108592)",
        "(-0.280000, 1.261636, 0.103158)",
        "(-0.280000, 1.263141, 0.097803)",
        "(-0.280000, 1.264998, 0.092569)",
        "(-0.280000, 1.267202, 0.087472)",
        "(-0.280000, 1.269745, 0.082526)",
        "(-0.280000, 1.272611, 0.077769)",
        "(-0.280000, 1.275793, 0.073208)",
        "(-0.280000, 1.279269, 0.068877)",
        "(-0.280000, 1.283027, 0.064788)",
        "(-0.280000, 1.287056, 0.060954)",
        "(-0.280000, 1.291327, 0.057405)",
        "(-0.280000, 1.295826, 0.054149)",
        "(-0.280000, 1.300540, 0.051198)",
        "(-0.280000, 1.305434, 0.048573)",
        "(-0.280000, 1.310493, 0.046281)",
        "(-0.280000, 1.315702, 0.044331)",
        "(-0.280000, 1.321021, 0.042737)",
        "(-0.280000, 1.326436, 0.041502)",
        "(-0.280000, 1.331929, 0.040632)",
        "(-0.280000, 1.337460, 0.040133)",
        "(-0.280000, 1.343020, 0.040005)",
        "(-0.280000, 1.348568, 0.040249)",
        "(-0.280000, 1.354087, 0.040865)",
        "(-0.280000, 1.359561, 0.041850)",
        "(-0.280000, 1.364949, 0.043198)",
        "(-0.280000, 1.370233, 0.044904)",
        "(-0.280000, 1.375400, 0.046963)",
        "(-0.280000, 1.380410, 0.049360)",
        "(-0.280000, 1.385247, 0.052087)",
        "(-0.280000, 1.389898, 0.055136)",
        "(-0.280000, 1.394328, 0.058486)",
        "(-0.280000, 1.398530, 0.062130)",
        "(-0.280000, 1.402472, 0.066041)",
        "(-0.280000, 1.406143, 0.070208)",
        "(-0.280000, 1.409532, 0.074618)",
        "(-0.280000, 1.412613, 0.079238)",
        "(-0.280000, 1.415378, 0.084055)",
        "(-0.280000, 1.417817, 0.089053)",
        "(-0.280000, 1.418737, 0.094629)",
        "(-0.280000, 1.418207, 0.100484)",
        "(-0.280000, 1.417291, 0.106137)",
        "(-0.280000, 1.415979, 0.111553)",
        "(-0.280000, 1.414292, 0.116718)",
        "(-0.280000, 1.412261, 0.121611)",
        "(-0.280000, 1.409928, 0.126199)",
        "(-0.280000, 1.407331, 0.130478)",
        "(-0.280000, 1.404521, 0.134427)",
        "(-0.280000, 1.401539, 0.138049)",
        "(-0.280000, 1.398427, 0.141354)",
        "(-0.280000, 1.395236, 0.144342)",
        "(-0.280000, 1.392002, 0.147036)",
        "(-0.280000, 1.388754, 0.149461)",
        "(-0.280000, 1.385534, 0.151636)",
        "(-0.280000, 1.382360, 0.153597)",
        "(-0.280000, 1.379245, 0.155379)",
        "(-0.280000, 1.376208, 0.157010)",
        "(-0.280000, 1.373243, 0.158530)",
        "(-0.280000, 1.370356, 0.159965)",
        "(-0.280000, 1.367531, 0.161347)",
        "(-0.280000, 1.364748, 0.162704)",
        "(-0.280000, 1.361995, 0.164050)",
        "(-0.280000, 1.359241, 0.165403)",
        "(-0.280000, 1.356456, 0.166771)",
        "(-0.280000, 1.353617, 0.168149)",
        "(-0.280000, 1.350693, 0.169534)",
        "(-0.280000, 1.347650, 0.170912)",
        "(-0.280000, 1.344474, 0.172257)",
        "(-0.280000, 1.341139, 0.173545)",
        "(-0.280000, 1.337624, 0.174743)",
        "(-0.280000, 1.333932, 0.175810)",
        "(-0.280000, 1.330050, 0.176709)",
        "(-0.280000, 1.325995, 0.177393)",
        "(-0.280000, 1.321777, 0.177821)",
        "(-0.280000, 1.317412, 0.177951)",
        "(-0.280000, 1.312944, 0.177743)",
        "(-0.280000, 1.308406, 0.177163)",
        "(-0.280000, 1.303834, 0.176181)",
        "(-0.280000, 1.299295, 0.174776)",
        "(-0.280000, 1.294836, 0.172935)",
        "(-0.280000, 1.290507, 0.170648)",
        "(-0.280000, 1.286381, 0.167927)",
        "(-0.280000, 1.282501, 0.164778)",
        "(-0.280000, 1.278933, 0.161235)",
        "(-0.280000, 1.275718, 0.157325)",
        "(-0.280000, 1.272894, 0.153083)",
        "(-0.280000, 1.270500, 0.148568)",
        "(-0.280000, 1.268552, 0.143824)",
        "(-0.280000, 1.267054, 0.138897)",
        "(-0.280000, 1.266007, 0.133854)",
        "(-0.280000, 1.265386, 0.128736)",
        "(-0.280000, 1.265159, 0.123576)",
        "(-0.280000, 1.265277, 0.118419)",
        "(-0.280000, 1.265692, 0.113275)",
        "(-0.280000, 1.266366, 0.108142)",
        "(-0.280000, 1.267268, 0.103033)",
        "(-0.280000, 1.268384, 0.097926)",
        "(-0.280000, 1.269703, 0.092828)",
        "(-0.280000, 1.271230, 0.087724)",
        "(-0.280000, 1.272979, 0.082599)",
        "(-0.280000, 1.274962, 0.077471)",
        "(-0.280000, 1.277206, 0.072335)",
        "(-0.280000, 1.280300, 0.067700)",
        "(-0.280000, 1.284134, 0.063682)",
        "(-0.280000, 1.288229, 0.059931)",
        "(-0.280000, 1.292572, 0.056457)",
        "(-0.280000, 1.297132, 0.053287)",
        "(-0.280000, 1.301901, 0.050425)",
        "(-0.280000, 1.306843, 0.047893)",
        "(-0.280000, 1.311944, 0.045698)",
        "(-0.280000, 1.317189, 0.043846)",
        "(-0.280000, 1.322538, 0.042353)",
        "(-0.280000, 1.327974, 0.041220)",
        "(-0.280000, 1.333483, 0.040454)",
        "(-0.280000, 1.339023, 0.040059)",
        "(-0.280000, 1.344576, 0.040036)",
        "(-0.280000, 1.350127, 0.040385)",
        "(-0.280000, 1.355633, 0.041105)",
        "(-0.280000, 1.361079, 0.042191)",
        "(-0.280000, 1.366448, 0.043642)",
        "(-0.280000, 1.371700, 0.045447)",
        "(-0.280000, 1.376827, 0.047604)",
        "(-0.280000, 1.381790, 0.050095)",
        "(-0.280000, 1.386576, 0.052913)",
        "(-0.280000, 1.391169, 0.056049)",
        "(-0.280000, 1.395534, 0.059482)",
        "(-0.280000, 1.399660, 0.063199)",
        "(-0.280000, 1.403534, 0.067190)",
        "(-0.280000, 1.407126, 0.071425)",
        "(-0.280000, 1.410426, 0.075891)",
        "(-0.280000, 1.413424, 0.080576)",
        "(-0.280000, 1.416098, 0.085444)",
        "(-0.280000, 1.418443, 0.090487)",
        "(-0.280000, 1.420441, 0.095668)",
        "(-0.280000, 1.422089, 0.100972)",
        "(-0.280000, 1.423379, 0.106382)",
        "(-0.280000, 1.424302, 0.111858)",
        "(-0.280000, 1.424857, 0.117383)",
        "(-0.280000, 1.425040, 0.122942)",
        "(-0.280000, 1.423534, 0.128403)",
        "(-0.280000, 1.420714, 0.133533)",
        "(-0.280000, 1.417575, 0.138318)",
        "(-0.280000, 1.414173, 0.142728)",
        "(-0.280000, 1.410576, 0.146771)",
        "(-0.280000, 1.406854, 0.150468)",
        "(-0.280000, 1.403081, 0.153834)",
        "(-0.280000, 1.399295, 0.156913)",
        "(-0.280000, 1.395546, 0.159737)",
        "(-0.280000, 1.391854, 0.162352)",
        "(-0.280000, 1.388226, 0.164806)",
        "(-0.280000, 1.384677, 0.167132)",
        "(-0.280000, 1.381193, 0.169373)",
        "(-0.280000, 1.377752, 0.171563)",
        "(-0.280000, 1.374341, 0.173724)",
        "(-0.280000, 1.370925, 0.175875)",
        "(-0.280000, 1.367466, 0.178030)",
        "(-0.280000, 1.363938, 0.180183)",
        "(-0.280000, 1.360297, 0.182333)",
        "(-0.280000, 1.356520, 0.184455)",
        "(-0.280000, 1.352570, 0.186528)",
        "(-0.280000, 1.348417, 0.188523)",
        "(-0.280000, 1.344054, 0.190393)",
        "(-0.280000, 1.339463, 0.192098)",
        "(-0.280000, 1.334634, 0.193591)",
        "(-0.280000, 1.329587, 0.194820)",
        "(-0.280000, 1.324331, 0.195734)",
        "(-0.280000, 1.318881, 0.196285)",
        "(-0.280000, 1.313288, 0.196425)",
        "(-0.280000, 1.307588, 0.196112)",
        "(-0.280000, 1.301821, 0.195308)",
        "(-0.280000, 1.297058, 0.192453)",
        "(-0.280000, 1.292495, 0.189273)",
        "(-0.280000, 1.288162, 0.185799)",
        "(-0.280000, 1.284071, 0.182044)",
        "(-0.280000, 1.280235, 0.178016)",
        "(-0.280000, 1.276683, 0.173747)",
        "(-0.280000, 1.273425, 0.169250)",
        "(-0.280000, 1.270472, 0.164537)",
        "(-0.280000, 1.267844, 0.159645)",
        "(-0.280000, 1.265550, 0.154587)",
        "(-0.280000, 1.263597, 0.149380)",
        "(-0.280000, 1.262000, 0.144061)",
        "(-0.280000, 1.260761, 0.138639)",
        "(-0.280000, 1.259890, 0.133154)",
        "(-0.280000, 1.259387, 0.127624)",
        "(-0.280000, 1.259256, 0.122063)",
        "(-0.280000, 1.259498, 0.116515)",
        "(-0.280000, 1.260110, 0.110996)",
        "(-0.280000, 1.261093, 0.105521)",
        "(-0.280000, 1.263771, 0.100514)",
        "(-0.280000, 1.267545, 0.096072)",
        "(-0.280000, 1.271606, 0.092045)",
        "(-0.280000, 1.275863, 0.088448)",
        "(-0.280000, 1.280274, 0.085276)",
        "(-0.280000, 1.284804, 0.082527)",
        "(-0.280000, 1.289394, 0.080202)",
        "(-0.280000, 1.294018, 0.078282)",
        "(-0.280000, 1.298617, 0.076755)",
        "(-0.280000, 1.303162, 0.075591)",
        "(-0.280000, 1.307626, 0.074762)",
        "(-0.280000, 1.311965, 0.074235)",
        "(-0.280000, 1.316166, 0.073971)",
        "(-0.280000, 1.320219, 0.073931)",
        "(-0.280000, 1.324102, 0.074077)",
        "(-0.280000, 1.327821, 0.074369)",
        "(-0.280000, 1.331388, 0.074770)",
        "(-0.280000, 1.334802, 0.075247)",
        "(-0.280000, 1.338092, 0.075771)",
        "(-0.280000, 1.341269, 0.076318)",
        "(-0.280000, 1.344366, 0.076871)",
        "(-0.280000, 1.347413, 0.077419)",
        "(-0.280000, 1.350430, 0.077958)",
        "(-0.280000, 1.353451, 0.078493)",
        "(-0.280000, 1.356507, 0.079034)",
        "(-0.280000, 1.359611, 0.079597)",
        "(-0.280000, 1.362789, 0.080207)",
        "(-0.280000, 1.366058, 0.080891)",
        "(-0.280000, 1.369416, 0.081681)",
        "(-0.280000, 1.372868, 0.082611)",
        "(-0.280000, 1.376412, 0.083720)",
        "(-0.280000, 1.380022, 0.085039)",
        "(-0.280000, 1.383686, 0.086606)",
        "(-0.280000, 1.387362, 0.088448)",
        "(-0.280000, 1.391019, 0.090593)",
        "(-0.280000, 1.394618, 0.093066)",
        "(-0.280000, 1.398101, 0.095872)",
        "(-0.280000, 1.401422, 0.099020)",
        "(-0.280000, 1.404531, 0.102512)",
        "(-0.280000, 1.407365, 0.106326)",
        "(-0.280000, 1.409876, 0.110445)",
        "(-0.280000, 1.412019, 0.114847)",
        "(-0.280000, 1.413743, 0.119480)",
        "(-0.280000, 1.415015, 0.124312)",
        "(-0.280000, 1.415802, 0.129278)",
        "(-0.280000, 1.416088, 0.134331)",
        "(-0.280000, 1.415862, 0.139423)",
        "(-0.280000, 1.415128, 0.144481)",
        "(-0.280000, 1.413899, 0.149460)",
        "(-0.280000, 1.412198, 0.154320)",
        "(-0.280000, 1.410066, 0.159008)",
        "(-0.280000, 1.407544, 0.163505)",
        "(-0.280000, 1.404680, 0.167804)",
        "(-0.280000, 1.401533, 0.171891)",
        "(-0.280000, 1.398119, 0.175757)",
        "(-0.280000, 1.394448, 0.179391)",
        "(-0.280000, 1.390548, 0.182767)",
        "(-0.280000, 1.386424, 0.185878)",
        "(-0.280000, 1.382108, 0.188701)",
        "(-0.280000, 1.377612, 0.191229)",
        "(-0.280000, 1.372950, 0.193453)",
        "(-0.280000, 1.368156, 0.195358)",
        "(-0.280000, 1.363246, 0.196936)",
        "(-0.280000, 1.358233, 0.198185)",
        "(-0.280000, 1.353156, 0.199093)",
        "(-0.280000, 1.348029, 0.199659)",
        "(-0.280000, 1.342868, 0.199881)",
        "(-0.280000, 1.337712, 0.199756)",
        "(-0.280000, 1.332568, 0.199286)",
        "(-0.280000, 1.327474, 0.198473)",
        "(-0.280000, 1.322447, 0.197321)",
        "(-0.280000, 1.317500, 0.195833)",
        "(-0.280000, 1.312672, 0.194019)",
        "(-0.280000, 1.307976, 0.191886)",
        "(-0.280000, 1.303426, 0.189439)",
        "(-0.280000, 1.299057, 0.186697)",
        "(-0.280000, 1.294882, 0.183669)",
        "(-0.280000, 1.290913, 0.180363)",
        "(-0.280000, 1.287180, 0.176803)",
        "(-0.280000, 1.283694, 0.173002)",
        "(-0.280000, 1.280465, 0.168970)",
        "(-0.280000, 1.277519, 0.164736)",
        "(-0.280000, 1.274858, 0.160308)",
        "(-0.280000, 1.272504, 0.155719)",
        "(-0.280000, 1.270462, 0.150982)",
        "(-0.280000, 1.268740, 0.146112)",
        "(-0.280000, 1.267350, 0.141145)",
        "(-0.280000, 1.266296, 0.136096)",
        "(-0.280000, 1.265582, 0.130980)",
        "(-0.280000, 1.265212, 0.125835)",
        "(-0.280000, 1.265188, 0.120678)",
        "(-0.280000, 1.265509, 0.115522)",
        "(-0.280000, 1.266175, 0.110407)",
        "(-0.280000, 1.267183, 0.105341)",
        "(-0.280000, 1.268527, 0.100361)",
        "(-0.280000, 1.270201, 0.095482)",
        "(-0.280000, 1.272201, 0.090720)",
        "(-0.280000, 1.274512, 0.086109)",
        "(-0.280000, 1.277127, 0.081663)",
        "(-0.280000, 1.280038, 0.077395)",
        "(-0.280000, 1.283224, 0.073339)",
        "(-0.280000, 1.286674, 0.069505)",
        "(-0.280000, 1.290379, 0.065905)",
        "(-0.280000, 1.294317, 0.062574)",
        "(-0.280000, 1.298495, 0.059554)",
        "(-0.280000, 1.302916, 0.056895)",
        "(-0.280000, 1.307542, 0.054653)",
        "(-0.280000, 1.312356, 0.052860)",
        "(-0.280000, 1.317296, 0.051552)",
        "(-0.280000, 1.322320, 0.050746)",
        "(-0.280000, 1.327381, 0.050451)",
        "(-0.280000, 1.332405, 0.050666)",
        "(-0.280000, 1.337343, 0.051375)",
        "(-0.280000, 1.342150, 0.052559)"
    ],
    "rightHandRotations": [
        "(303.110000, 128.617000, 312.962200)",
        "(290.000000, 70.000000, 0.000000)",
        "(290.000000, 70.000000, 0.000000)",
        "(290.000000, 70.000000, 0.000000)",
        "(290.000000, 70.000000, 0.000000)",
        "(290.000000, 70.000000, 0.000000)",
        "(290.000000, 70.000000, 0.000000)",
        "(290.000000, 70.000000, 0.000000)",
        "(290.000000, 70.000000, 0.000000)",
        "(290.000000, 70.000000, 0.000000)",
        "(290.000000, 70.000000, 0.000000)",
        "(290.000000, 70.000000, 0.000000)",
        "(290.000000, 70.000000, 0.000000)",
        "(290.000000, 70.000000, 0.000000)",
        "(290.000000, 70.000000, 0.000000)",
        "(290.000000, 70.000000, 0.000000)",
        "(290.000000, 70.000000, 0.000000)",
        "(290.000000, 70.000000, 0.000000)",
        "(290.000000, 70.000000, 0.000000)",
        "(290.000000, 70.000000, 0.000000)",
        "(290.000000, 70.000000, 0.000000)",
        "(290.000000, 70.000000, 0.000000)",
        "(290.000000, 70.000000, 0.000000)",
        "(290.000000, 70.000000, 0.000000)",
        "(290.000000, 70.000000, 0.000000)",
        "(290.000000, 70.000000, 0.000000)",
        "(290.000000, 70.000000, 0.000000)",
        "(290.000000, 70.000000, 0.000000)",
        "(290.000000, 70.000000, 0.000000)",
        "(290.000000, 70.000000, 0.000000)",
        "(290.000000, 70.000000, 0.000000)",
        "(290.000000, 70.000000, 0.000000)",
        "(290.000000, 70.000000, 0.000000)",
        "(290.000000, 70.000000, 0.000000)",
        "(290.000000, 70.000000, 0.000000)",
        "(290.000000, 70.000000, 0.000000)",
        "(290.000000, 70.000000, 0.000000)",
        "(290.000000, 70.000000, 0.000000)",
        "(290.000000, 70.000000, 0.000000)",
        "(290.000000, 70.000000, 0.000000)",
        "(290.000000, 70.000000, 0.000000)",
        "(290.000000, 70.000000, 0.000000)",
        "(290.000000, 70.000000, 0.000000)",
        "(290.000000, 70.000000, 0.000000)",
        "(290.000000, 70.000000, 0.000000)",
        "(290.000000, 70.000000, 0.000000)",
        "(290.000000, 70.000000, 0.000000)",
        "(290.000000, 70.000000, 0.000000)",
        "(290.000000, 70.000000, 0.000000)",
        "(290.000000, 70.000000, 0.000000)",
        "(290.000000, 70.000000, 0.000000)",
        "(290.000000, 70.000000, 0.000000)",
        "(290.000000, 70.000000, 0.000000)",
        "(290.000000, 70.000000, 0.000000)",
        "(290.000000, 70.000000, 0.000000)",
        "(290.000000, 70.000000, 0.000000)",
        "(290.000000, 70.000000, 0.000000)",
        "(290.000000, 70.000000, 0.000000)",
        "(290.000000, 70.000000, 0.000000)",
        "(290.000000, 70.000000, 0.000000)",
        "(290.000000, 70.000000, 0.000000)",
        "(290.000000, 70.000000, 0.000000)",
        "(290.000000, 70.000000, 0.000000)",
        "(290.000000, 70.000000, 0.000000)",
        "(290.000000, 70.000000, 0.000000)",
        "(290.000000, 70.000000, 0.000000)",
        "(290.000000, 70.000000, 0.000000)",
        "(290.000000, 70.000000, 0.000000)",
        "(290.000000, 70.000000, 0.000000)",
        "(290.000000, 70.000000, 0.000000)",
        "(290.000000, 70.000000, 0.000000)",
        "(290.000000, 70.000000, 0.000000)",
        "(290.000000, 70.000000, 0.000000)",
        "(290.000000, 70.000000, 0.000000)",
        "(290.000000, 70.000000, 0.000000)",
        "(290.000000, 70.000000, 0.000000)",
        "(290.000000, 70.000000, 0.000000)",
        "(290.000000, 70.000000, 0.000000)",
        "(290.000000, 70.000000, 0.000000)",
        "(290.000000, 70.000000, 0.000000)",
        "(290.000000, 70.000000, 0.000000)",
        "(290.000000, 70.000000, 0.000000)",
        "(290.000000, 70.000000, 0.000000)",
        "(290.000000, 70.000000, 0.000000)",
        "(290.000000, 70.000000, 0.000000)",
        "(290.000000, 70.000000, 0.000000)",
        "(290.000000, 70.000000, 0.000000)",
        "(290.000000, 70.000000, 0.000000)",
        "(290.000000, 70.000000, 0.000000)",
        "(290.000000, 70.000000, 0.000000)",
        "(290.000000, 70.000000, 0.000000)",
        "(290.000000, 70.000000, 0.000000)",
        "(290.000000, 70.000000, 0.000000)",
        "(290.000000, 70.000000, 0.000000)",
        "(290.000000, 70.000000, 0.000000)",
        "(290.000000, 70.000000, 0.000000)",
        "(290.000000, 70.000000, 0.000000)",
        "(290.000000, 70.000000, 0.000000)",
        "(290.000000, 70.000000, 0.000000)",
        "(290.000000, 70.000000, 0.000000)",
        "(290.000000, 70.000000, 0.000000)",
        "(290.000000, 70.000000, 0.000000)",
        "(290.000000, 70.000000, 0.000000)",
        "(290.000000, 70.000000, 0.000000)",
        "(290.000000, 70.000000, 0.000000)",
        "(290.000000, 70.000000, 0.000000)",
        "(290.000000, 70.000000, 0.000000)",
        "(290.000000, 70.000000, 0.000000)",
        "(290.000000, 70.000000, 0.000000)",
        "(290.000000, 70.000000, 0.000000)",
        "(290.000000, 70.000000, 0.000000)",
        "(290.000000, 70.000000, 0.000000)",
        "(290.000000, 70.000000, 0.000000)",
        "(290.000000, 70.000000, 0.000000)",
        "(290.000000, 70.000000, 0.000000)",
        "(290.000000, 70.000000, 0.000000)",
        "(290.000000, 70.000000, 0.000000)",
        "(290.000000, 70.000000, 0.000000)",
        "(290.000000, 70.000000, 0.000000)",
        "(290.000000, 70.000000, 0.000000)",
        "(290.000000, 70.000000, 0.000000)",
        "(290.000000, 70.000000, 0.000000)",
        "(290.000000, 70.000000, 0.000000)",
        "(290.000000, 70.000000, 0.000000)",
        "(290.000000, 70.000000, 0.000000)",
        "(290.000000, 70.000000, 0.000000)",
        "(290.000000, 70.000000, 0.000000)",
        "(290.000000, 70.000000, 0.000000)",
        "(290.000000, 70.000000, 0.000000)",
        "(290.000000, 70.000000, 0.000000)",
        "(290.000000, 70.000000, 0.000000)",
        "(290.000000, 70.000000, 0.000000)",
        "(290.000000, 70.000000, 0.000000)",
        "(290.000000, 70.000000, 0.000000)",
        "(290.000000, 70.000000, 0.000000)",
        "(290.000000, 70.000000, 0.000000)",
        "(290.000000, 70.000000, 0.000000)",
        "(290.000000, 70.000000, 0.000000)",
        "(290.000000, 70.000000, 0.000000)",
        "(290.000000, 70.000000, 0.000000)",
        "(290.000000, 70.000000, 0.000000)",
        "(290.000000, 70.000000, 0.000000)",
        "(290.000000, 70.000000, 0.000000)",
        "(290.000000, 70.000000, 0.000000)",
        "(290.000000, 70.000000, 0.000000)",
        "(290.000000, 70.000000, 0.000000)",
        "(290.000000, 70.000000, 0.000000)",
        "(290.000000, 70.000000, 0.000000)",
        "(290.000000, 70.000000, 0.000000)",
        "(290.000000, 70.000000, 0.000000)",
        "(290.000000, 70.000000, 0.000000)",
        "(290.000000, 70.000000, 0.000000)",
        "(290.000000, 70.000000, 0.000000)",
        "(290.000000, 70.000000, 0.000000)",
        "(290.000000, 70.000000, 0.000000)",
        "(290.000000, 70.000000, 0.000000)",
        "(290.000000, 70.000000, 0.000000)",
        "(290.000000, 70.000000, 0.000000)",
        "(290.000000, 70.000000, 0.000000)",
        "(290.000000, 70.000000, 0.000000)",
        "(290.000000, 70.000000, 0.000000)",
        "(290.000000, 70.000000, 0.000000)",
        "(290.000000, 70.000000, 0.000000)",
        "(290.000000, 70.000000, 0.000000)",
        "(290.000000, 70.000000, 0.000000)",
        "(290.000000, 70.000000, 0.000000)",
        "(290.000000, 70.000000, 0.000000)",
        "(290.000000, 70.000000, 0.000000)",
        "(290.000000, 70.000000, 0.000000)",
        "(290.000000, 70.000000, 0.000000)",
        "(290.000000, 70.000000, 0.000000)",
        "(290.000000, 70.000000, 0.000000)",
        "(290.000000, 70.000000, 0.000000)",
        "(290.000000, 70.000000, 0.000000)",
        "(290.000000, 70.000000, 0.000000)",
        "(290.000000, 70.000000, 0.000000)",
        "(290.000000, 70.000000, 0.000000)",
        "(290.000000, 70.000000, 0.000000)",
        "(290.000000, 70.000000, 0.000000)",
        "(290.000000, 70.000000, 0.000000)",
        "(290.000000, 70.000000, 0.000000)",
        "(290.000000, 70.000000, 0.000000)",
        "(290.000000, 70.000000, 0.000000)",
        "(290.000000, 70.000000, 0.000000)",
        "(290.000000, 70.000000, 0.000000)",
        "(290.000000, 70.000000, 0.000000)",
        "(290.000000, 70.000000, 0.000000)",
        "(290.000000, 70.000000, 0.000000)",
        "(290.000000, 70.000000, 0.000000)",
        "(290.000000, 70.000000, 0.000000)",
        "(290.000000, 70.000000, 0.000000)",
        "(290.000000, 70.000000, 0.000000)",
        "(290.000000, 70.000000, 0.000000)",
        "(290.000000, 70.000000, 0.000000)",
        "(290.000000, 70.000000, 0.000000)",
        "(290.000000, 70.000000, 0.000000)",
        "(290.000000, 70.000000, 0.000000)",
        "(290.000000, 70.000000, 0.000000)",
        "(290.000000, 70.000000, 0.000000)",
        "(290.000000, 70.000000, 0.000000)",
        "(290.000000, 70.000000, 0.000000)",
        "(290.000000, 70.000000, 0.000000)",
        "(290.000000, 70.000000, 0.000000)",
        "(290.000000, 70.000000, 0.000000)",
        "(290.000000, 70.000000, 0.000000)",
        "(290.000000, 70.000000, 0.000000)",
        "(290.000000, 70.000000, 0.000000)",
        "(290.000000, 70.000000, 0.000000)",
        "(290.000000, 70.000000, 0.000000)",
        "(290.000000, 70.000000, 0.000000)",
        "(290.000000, 70.000000, 0.000000)",
        "(290.000000, 70.000000, 0.000000)",
        "(290.000000, 70.000000, 0.000000)",
        "(290.000000, 70.000000, 0.000000)",
        "(290.000000, 70.000000, 0.000000)",
        "(290.000000, 70.000000, 0.000000)",
        "(290.000000, 70.000000, 0.000000)",
        "(290.000000, 70.000000, 0.000000)",
        "(290.000000, 70.000000, 0.000000)",
        "(290.000000, 70.000000, 0.000000)",
        "(290.000000, 70.000000, 0.000000)",
        "(290.000000, 70.000000, 0.000000)",
        "(290.000000, 70.000000, 0.000000)",
        "(290.000000, 70.000000, 0.000000)",
        "(290.000000, 70.000000, 0.000000)",
        "(290.000000, 70.000000, 0.000000)",
        "(290.000000, 70.000000, 0.000000)",
        "(290.000000, 70.000000, 0.000000)",
        "(290.000000, 70.000000, 0.000000)",
        "(290.000000, 70.000000, 0.000000)",
        "(290.000000, 70.000000, 0.000000)",
        "(290.000000, 70.000000, 0.000000)",
        "(290.000000, 70.000000, 0.000000)",
        "(290.000000, 70.000000, 0.000000)",
        "(290.000000, 70.000000, 0.000000)",
        "(290.000000, 70.000000, 0.000000)",
        "(290.000000, 70.000000, 0.000000)",
        "(290.000000, 70.000000, 0.000000)",
        "(290.000000, 70.000000, 0.000000)",
        "(290.000000, 70.000000, 0.000000)",
        "(290.000000, 70.000000, 0.000000)",
        "(290.000000, 70.000000, 0.000000)",
        "(290.000000, 70.000000, 0.000000)",
        "(290.000000, 70.000000, 0.000000)",
        "(290.000000, 70.000000, 0.000000)",
        "(290.000000, 70.000000, 0.000000)",
        "(290.000000, 70.000000, 0.000000)",
        "(290.000000, 70.000000, 0.000000)",
        "(290.000000, 70.000000, 0.000000)",
        "(290.000000, 70.000000, 0.000000)",
        "(290.000000, 70.000000, 0.000000)",
        "(290.000000, 70.000000, 0.000000)",
        "(290.000000, 70.000000, 0.000000)",
        "(290.000000, 70.000000, 0.000000)",
        "(290.000000, 70.000000, 0.000000)",
        "(290.000000, 70.000000, 0.000000)",
        "(290.000000, 70.000000, 0.000000)",
        "(290.000000, 70.000000, 0.000000)",
        "(290.000000, 70.000000, 0.000000)",
        "(290.000000, 70.000000, 0.000000)",
        "(290.000000, 70.000000, 0.000000)",
        "(290.000000, 70.000000, 0.000000)",
        "(290.000000, 70.000000, 0.000000)",
        "(290.000000, 70.000000, 0.000000)",
        "(290.000000, 70.000000, 0.000000)",
        "(290.000000, 70.000000, 0.000000)",
        "(290.000000, 70.000000, 0.000000)",
        "(290.000000, 70.000000, 0.000000)",
        "(290.000000, 70.000000, 0.000000)",
        "(290.000000, 70.000000, 0.000000)",
        "(290.000000, 70.000000, 0.000000)",
        "(290.000000, 70.000000, 0.000000)",
        "(290.000000, 70.000000, 0.000000)",
        "(290.000000, 70.000000, 0.000000)",
        "(290.000000, 70.000000, 0.000000)",
        "(290.000000, 70.000000, 0.000000)",
        "(290.000000, 70.000000, 0.000000)",
        "(290.000000, 70.000000, 0.000000)",
        "(290.000000, 70.000000, 0.000000)",
        "(290.000000, 70.000000, 0.000000)",
        "(290.000000, 70.000000, 0.000000)",
        "(290.000000, 70.000000, 0.000000)",
        "(290.000000, 70.000000, 0.000000)",
        "(290.000000, 70.000000, 0.000000)",
        "(290.000000, 70.000000, 0.000000)",
        "(290.000000, 70.000000, 0.000000)",
        "(290.000000, 70.000000, 0.000000)",
        "(290.000000, 70.000000, 0.000000)",
        "(290.000000, 70.000000, 0.000000)",
        "(290.000000, 70.000000, 0.000000)",
        "(290.000000, 70.000000, 0.000000)",
        "(290.000000, 70.000000, 0.000000)",
        "(290.000000, 70.000000, 0.000000)",
        "(290.000000, 70.000000, 0.000000)",
        "(290.000000, 70.000000, 0.000000)",
        "(290.000000, 70.000000, 0.000000)",
        "(290.000000, 70.000000, 0.000000)",
        "(290.000000, 70.000000, 0.000000)",
        "(290.000000, 70.000000, 0.000000)",
        "(290.000000, 70.000000, 0.000000)",
        "(290.000000, 70.000000, 0.000000)",
        "(290.000000, 70.000000, 0.000000)",
        "(290.000000, 70.000000, 0.000000)",
        "(290.000000, 70.000000, 0.000000)",
        "(290.000000, 70.000000, 0.000000)",
        "(290.000000, 70.000000, 0.000000)",
        "(290.000000, 70.000000, 0.000000)",
        "(290.000000, 70.000000, 0.000000)",
        "(290.000000, 70.000000, 0.000000)",
        "(290.000000, 70.000000, 0.000000)",
        "(290.000000, 70.000000, 0.000000)",
        "(290.000000, 70.000000, 0.000000)",
        "(290.000000, 70.000000, 0.000000)",
        "(290.000000, 70.000000, 0.000000)",
        "(290.000000, 70.000000, 0.000000)",
        "(290.000000, 70.000000, 0.000000)",
        "(290.000000, 70.000000, 0.000000)",
        "(290.000000, 70.000000, 0.000000)",
        "(290.000000, 70.000000, 0.000000)",
        "(290.000000, 70.000000, 0.000000)",
        "(290.000000, 70.000000, 0.000000)",
        "(290.000000, 70.000000, 0.000000)",
        "(290.000000, 70.000000, 0.000000)",
        "(290.000000, 70.000000, 0.000000)",
        "(290.000000, 70.000000, 0.000000)",
        "(290.000000, 70.000000, 0.000000)",
        "(290.000000, 70.000000, 0.000000)",
        "(290.000000, 70.000000, 0.000000)",
        "(290.000000, 70.000000, 0.000000)",
        "(290.000000, 70.000000, 0.000000)",
        "(290.000000, 70.000000, 0.000000)",
        "(290.000000, 70.000000, 0.000000)",
        "(290.000000, 70.000000, 0.000000)",
        "(290.000000, 70.000000, 0.000000)",
        "(290.000000, 70.000000, 0.000000)",
        "(290.000000, 70.000000, 0.000000)",
        "(290.000000, 70.000000, 0.000000)",
        "(290.000000, 70.000000, 0.000000)",
        "(290.000000, 70.000000, 0.000000)",
        "(290.000000, 70.000000, 0.000000)",
        "(290.000000, 70.000000, 0.000000)",
        "(290.000000, 70.000000, 0.000000)",
        "(290.000000, 70.000000, 0.000000)",
        "(290.000000, 70.000000, 0.000000)",
        "(290.000000, 70.000000, 0.000000)",
        "(290.000000, 70.000000, 0.000000)",
        "(290.000000, 70.000000, 0.000000)",
        "(290.000000, 70.000000, 0.000000)",
        "(290.000000, 70.000000, 0.000000)",
        "(290.000000, 70.000000, 0.000000)",
        "(290.000000, 70.000000, 0.000000)",
        "(290.000000, 70.000000, 0.000000)",
        "(290.000000, 70.000000, 0.000000)",
        "(290.000000, 70.000000, 0.000000)",
        "(290.000000, 70.000000, 0.000000)",
        "(290.000000, 70.000000, 0.000000)",
        "(290.000000, 70.000000, 0.000000)",
        "(290.000000, 70.000000, 0.000000)",
        "(290.000000, 70.000000, 0.000000)",
        "(290.000000, 70.000000, 0.000000)",
        "(290.000000, 70.000000, 0.000000)",
        "(290.000000, 70.000000, 0.000000)",
        "(290.000000, 70.000000, 0.000000)",
        "(290.000000, 70.000000, 0.000000)",
        "(290.000000, 70.000000, 0.000000)",
        "(290.000000, 70.000000, 0.000000)",
        "(290.000000, 70.000000, 0.000000)",
        "(290.000000, 70.000000, 0.000000)",
        "(290.000000, 70.000000, 0.000000)",
        "(290.000000, 70.000000, 0.000000)",
        "(290.000000, 70.000000, 0.000000)",
        "(290.000000, 70.000000, 0.000000)",
        "(290.000000, 70.000000, 0.000000)",
        "(290.000000, 70.000000, 0.000000)",
        "(290.000000, 70.000000, 0.000000)",
        "(290.000000, 70.000000, 0.000000)",
        "(290.000000, 70.000000, 0.000000)",
        "(290.000000, 70.000000, 0.000000)",
        "(290.000000, 70.000000, 0.000000)",
        "(290.000000, 70.000000, 0.000000)",
        "(290.000000, 70.000000, 0.000000)",
        "(290.000000, 70.000000, 0.000000)",
        "(290.000000, 70.000000, 0.000000)",
        "(290.000000, 70.000000, 0.000000)",
        "(290.000000, 70.000000, 0.000000)",
        "(290.000000, 70.000000, 0.000000)",
        "(290.000000, 70.000000, 0.000000)",
        "(290.000000, 70.000000, 0.000000)",
        "(290.000000, 70.000000, 0.000000)",
        "(290.000000, 70.000000, 0.000000)",
        "(290.000000, 70.000000, 0.000000)",
        "(290.000000, 70.000000, 0.000000)",
        "(290.000000, 70.000000, 0.000000)",
        "(290.000000, 70.000000, 0.000000)",
        "(290.000000, 70.000000, 0.000000)",
        "(290.000000, 70.000000, 0.000000)",
        "(290.000000, 70.000000, 0.000000)",
        "(290.000000, 70.000000, 0.000000)",
        "(290.000000, 70.000000, 0.000000)",
        "(290.000000, 70.000000, 0.000000)",
        "(290.000000, 70.000000, 0.000000)",
        "(290.000000, 70.000000, 0.000000)",
        "(290.000000, 70.000000, 0.000000)",
        "(290.000000, 70.000000, 0.000000)",
        "(290.000000, 70.000000, 0.000000)",
        "(290.000000, 70.000000, 0.000000)",
        "(290.000000, 70.000000, 0.000000)",
        "(290.000000, 70.000000, 0.000000)",
        "(290.000000, 70.000000, 0.000000)",
        "(290.000000, 70.000000, 0.000000)",
        "(290.000000, 70.000000, 0.000000)",
        "(290.000000, 70.000000, 0.000000)",
        "(290.000000, 70.000000, 0.000000)",
        "(290.000000, 70.000000, 0.000000)",
        "(290.000000, 70.000000, 0.000000)",
        "(290.000000, 70.000000, 0.000000)",
        "(290.000000, 70.000000, 0.000000)",
        "(290.000000, 70.000000, 0.000000)",
        "(290.000000, 70.000000, 0.000000)",
        "(290.000000, 70.000000, 0.000000)",
        "(290.000000, 70.000000, 0.000000)",
        "(290.000000, 70.000000, 0.000000)",
        "(290.000000, 70.000000, 0.000000)",
        "(290.000000, 70.000000, 0.000000)",
        "(290.000000, 70.000000, 0.000000)",
        "(290.000000, 70.000000, 0.000000)",
        "(290.000000, 70.000000, 0.000000)",
        "(290.000000, 70.000000, 0.000000)",
        "(290.000000, 70.000000, 0.000000)",
        "(290.000000, 70.000000, 0.000000)",
        "(290.000000, 70.000000, 0.000000)",
        "(290.000000, 70.000000, 0.000000)",
        "(290.000000, 70.000000, 0.000000)",
        "(290.000000, 70.000000, 0.000000)",
        "(290.000000, 70.000000, 0.000000)",
        "(290.000000, 70.000000, 0.000000)",
        "(290.000000, 70.000000, 0.000000)",
        "(290.000000, 70.000000, 0.000000)",
        "(290.000000, 70.000000, 0.000000)",
        "(290.000000, 70.000000, 0.000000)",
        "(290.000000, 70.000000, 0.000000)",
        "(290.000000, 70.000000, 0.000000)",
        "(290.000000, 70.000000, 0.000000)",
        "(290.000000, 70.000000, 0.000000)",
        "(290.000000, 70.000000, 0.000000)",
        "(290.000000, 70.000000, 0.000000)",
        "(290.000000, 70.000000, 0.000000)",
        "(290.000000, 70.000000, 0.000000)",
        "(290.000000, 70.000000, 0.000000)",
        "(290.000000, 70.000000, 0.000000)",
        "(290.000000, 70.000000, 0.000000)",
        "(290.000000, 70.000000, 0.000000)",
        "(290.000000, 70.000000, 0.000000)",
        "(290.000000, 70.000000, 0.000000)",
        "(290.000000, 70.000000, 0.000000)",
        "(290.000000, 70.000000, 0.000000)",
        "(290.000000, 70.000000, 0.000000)",
        "(290.000000, 70.000000, 0.000000)",
        "(290.000000, 70.000000, 0.000000)",
        "(290.000000, 70.000000, 0.000000)",
        "(290.000000, 70.000000, 0.000000)",
        "(290.000000, 70.000000, 0.000000)",
        "(290.000000, 70.000000, 0.000000)",
        "(290.000000, 70.000000, 0.000000)",
        "(290.000000, 70.000000, 0.000000)",
        "(290.000000, 70.000000, 0.000000)",
        "(290.000000, 70.000000, 0.000000)",
        "(290.000000, 70.000000, 0.000000)",
        "(290.000000, 70.000000, 0.000000)",
        "(290.000000, 70.000000, 0.000000)",
        "(290.000000, 70.000000, 0.000000)",
        "(290.000000, 70.000000, 0.000000)",
        "(290.000000, 70.000000, 0.000000)",
        "(290.000000, 70.000000, 0.000000)",
        "(290.000000, 70.000000, 0.000000)",
        "(290.000000, 70.000000, 0.000000)",
        "(290.000000, 70.000000, 0.000000)",
        "(290.000000, 70.000000, 0.000000)",
        "(290.000000, 70.000000, 0.000000)",
        "(290.000000, 70.000000, 0.000000)",
        "(290.000000, 70.000000, 0.000000)",
        "(290.000000, 70.000000, 0.000000)",
        "(290.000000, 70.000000, 0.000000)",
        "(290.000000, 70.000000, 0.000000)",
        "(290.000000, 70.000000, 0.000000)",
        "(290.000000, 70.000000, 0.000000)",
        "(290.000000, 70.000000, 0.000000)",
        "(290.000000, 70.000000, 0.000000)",
        "(290.000000, 70.000000, 0.000000)",
        "(290.000000, 70.000000, 0.000000)",
        "(290.000000, 70.000000, 0.000000)",
        "(290.000000, 70.000000, 0.000000)",
        "(290.000000, 70.000000, 0.000000)",
        "(290.000000, 70.000000, 0.000000)",
        "(290.000000, 70.000000, 0.000000)",
        "(290.000000, 70.000000, 0.000000)",
        "(290.000000, 70.000000, 0.000000)",
        "(290.000000, 70.000000, 0.000000)",
        "(290.000000, 70.000000, 0.000000)",
        "(290.000000, 70.000000, 0.000000)",
        "(290.000000, 70.000000, 0.000000)",
        "(290.000000, 70.000000, 0.000000)",
        "(290.000000, 70.000000, 0.000000)",
        "(290.000000, 70.000000, 0.000000)",
        "(290.000000, 70.000000, 0.000000)",
        "(290.000000, 70.000000, 0.000000)",
        "(290.000000, 70.000000, 0.000000)",
        "(290.000000, 70.000000, 0.000000)",
        "(290.000000, 70.000000, 0.000000)",
        "(290.000000, 70.000000, 0.000000)",
        "(290.000000, 70.000000, 0.000000)",
        "(290.000000, 70.000000, 0.000000)",
        "(290.000000, 70.000000, 0.000000)",
        "(290.000000, 70.000000, 0.000000)",
        "(290.000000, 70.000000, 0.000000)",
        "(290.000000, 70.000000, 0.000000)",
        "(290.000000, 70.000000, 0.000000)",
        "(290.000000, 70.000000, 0.000000)",
        "(290.000000, 70.000000, 0.000000)",
        "(290.000000, 70.000000, 0.000000)",
        "(290.000000, 70.000000, 0.000000)",
        "(290.000000, 70.000000, 0.000000)",
        "(290.000000, 70.000000, 0.000000)",
        "(290.000000, 70.000000, 0.000000)",
        "(290.000000, 70.000000, 0.000000)",
        "(290.000000, 70.000000, 0.000000)",
        "(290.000000, 70.000000, 0.000000)",
        "(290.000000, 70.000000, 0.000000)",
        "(290.000000, 70.000000, 0.000000)",
        "(290.000000, 70.000000, 0.000000)",
        "(290.000000, 70.000000, 0.000000)",
        "(290.000000, 70.000000, 0.000000)",
        "(290.000000, 70.000000, 0.000000)",
        "(290.000000, 70.000000, 0.000000)",
        "(290.000000, 70.000000, 0.000000)",
        "(290.000000, 70.000000, 0.000000)",
        "(290.000000, 70.000000, 0.000000)",
        "(290.000000, 70.000000, 0.000000)",
        "(290.000000, 70.000000, 0.000000)",
        "(290.000000, 70.000000, 0.000000)",
        "(290.000000, 70.000000, 0.000000)",
        "(290.000000, 70.000000, 0.000000)",
        "(290.000000, 70.000000, 0.000000)",
        "(290.000000, 70.000000, 0.000000)",
        "(290.000000, 70.000000, 0.000000)",
        "(290.000000, 70.000000, 0.000000)",
        "(290.000000, 70.000000, 0.000000)",
        "(290.000000, 70.000000, 0.000000)",
        "(290.000000, 70.000000, 0.000000)",
        "(290.000000, 70.000000, 0.000000)",
        "(290.000000, 70.000000, 0.000000)",
        "(290.000000, 70.000000, 0.000000)",
        "(290.000000, 70.000000, 0.000000)",
        "(290.000000, 70.000000, 0.000000)",
        "(290.000000, 70.000000, 0.000000)",
        "(290.000000, 70.000000, 0.000000)",
        "(290.000000, 70.000000, 0.000000)",
        "(290.000000, 70.000000, 0.000000)",
        "(290.000000, 70.000000, 0.000000)",
        "(290.000000, 70.000000, 0.000000)",
        "(290.000000, 70.000000, 0.000000)",
        "(290.000000, 70.000000, 0.000000)",
        "(290.000000, 70.000000, 0.000000)",
        "(290.000000, 70.000000, 0.000000)",
        "(290.000000, 70.000000, 0.000000)",
        "(290.000000, 70.000000, 0.000000)",
        "(290.000000, 70.000000, 0.000000)",
        "(290.000000, 70.000000, 0.000000)",
        "(290.000000, 70.000000, 0.000000)",
        "(290.000000, 70.000000, 0.000000)",
        "(290.000000, 70.000000, 0.000000)",
        "(290.000000, 70.000000, 0.000000)",
        "(290.000000, 70.000000, 0.000000)",
        "(290.000000, 70.000000, 0.000000)",
        "(290.000000, 70.000000, 0.000000)",
        "(290.000000, 70.000000, 0.000000)",
        "(290.000000, 70.000000, 0.000000)",
        "(290.000000, 70.000000, 0.000000)",
        "(290.000000, 70.000000, 0.000000)",
        "(290.000000, 70.000000, 0.000000)",
        "(290.000000, 70.000000, 0.000000)",
        "(290.000000, 70.000000, 0.000000)",
        "(290.000000, 70.000000, 0.000000)",
        "(290.000000, 70.000000, 0.000000)",
        "(290.000000, 70.000000, 0.000000)",
        "(290.000000, 70.000000, 0.000000)",
        "(290.000000, 70.000000, 0.000000)",
        "(290.000000, 70.000000, 0.000000)",
        "(290.000000, 70.000000, 0.000000)",
        "(290.000000, 70.000000, 0.000000)",
        "(290.000000, 70.000000, 0.000000)",
        "(290.000000, 70.000000, 0.000000)",
        "(290.000000, 70.000000, 0.000000)",
        "(290.000000, 70.000000, 0.000000)",
        "(290.000000, 70.000000, 0.000000)",
        "(290.000000, 70.000000, 0.000000)",
        "(290.000000, 70.000000, 0.000000)",
        "(290.000000, 70.000000, 0.000000)",
        "(290.000000, 70.000000, 0.000000)",
        "(290.000000, 70.000000, 0.000000)",
        "(290.000000, 70.000000, 0.000000)",
        "(290.000000, 70.000000, 0.000000)",
        "(290.000000, 70.000000, 0.000000)",
        "(290.000000, 70.000000, 0.000000)",
        "(290.000000, 70.000000, 0.000000)",
        "(290.000000, 70.000000, 0.000000)",
        "(290.000000, 70.000000, 0.000000)",
        "(290.000000, 70.000000, 0.000000)",
        "(290.000000, 70.000000, 0.000000)",
        "(290.000000, 70.000000, 0.000000)",
        "(290.000000, 70.000000, 0.000000)",
        "(290.000000, 70.000000, 0.000000)",
        "(290.000000, 70.000000, 0.000000)",
        "(290.000000, 70.000000, 0.000000)",
        "(290.000000, 70.000000, 0.000000)",
        "(290.000000, 70.000000, 0.000000)",
        "(290.000000, 70.000000, 0.000000)",
        "(290.000000, 70.000000, 0.000000)",
        "(290.000000, 70.000000, 0.000000)",
        "(290.000000, 70.000000, 0.000000)",
        "(290.000000, 70.000000, 0.000000)",
        "(290.000000, 70.000000, 0.000000)",
        "(290.000000, 70.000000, 0.000000)",
        "(290.000000, 70.000000, 0.000000)",
        "(290.000000, 70.000000, 0.000000)",
        "(290.000000, 70.000000, 0.000000)",
        "(290.000000, 70.000000, 0.000000)",
        "(290.000000, 70.000000, 0.000000)",
        "(290.000000, 70.000000, 0.000000)",
        "(290.000000, 70.000000, 0.000000)",
        "(290.000000, 70.000000, 0.000000)",
        "(290.000000, 70.000000, 0.000000)",
        "(290.000000, 70.000000, 0.000000)",
        "(290.000000, 70.000000, 0.000000)",
        "(290.000000, 70.000000, 0.000000)",
        "(290.000000, 70.000000, 0.000000)",
        "(290.000000, 70.000000, 0.000000)",
        "(290.000000, 70.000000, 0.000000)",
        "(290.000000, 70.000000, 0.000000)",
        "(290.000000, 70.000000, 0.000000)",
        "(290.000000, 70.000000, 0.000000)",
        "(290.000000, 70.000000, 0.000000)",
        "(290.000000, 70.000000, 0.000000)",
        "(290.000000, 70.000000, 0.000000)",
        "(290.000000, 70.000000, 0.000000)",
        "(290.000000, 70.000000, 0.000000)",
        "(290.000000, 70.000000, 0.000000)",
        "(290.000000, 70.000000, 0.000000)",
        "(290.000000, 70.000000, 0.000000)",
        "(290.000000, 70.000000, 0.000000)",
        "(290.000000, 70.000000, 0.000000)",
        "(290.000000, 70.000000, 0.000000)",
        "(290.000000, 70.000000, 0.000000)",
        "(290.000000, 70.000000, 0.000000)",
        "(290.000000, 70.000000, 0.000000)",
        "(290.000000, 70.000000, 0.000000)",
        "(290.000000, 70.000000, 0.000000)",
        "(290.000000, 70.000000, 0.000000)",
        "(290.000000, 70.000000, 0.000000)",
        "(290.000000, 70.000000, 0.000000)",
        "(290.000000, 70.000000, 0.000000)",
        "(290.000000, 70.000000, 0.000000)",
        "(290.000000, 70.000000, 0.000000)",
        "(290.000000, 70.000000, 0.000000)",
        "(290.000000, 70.000000, 0.000000)",
        "(290.000000, 70.000000, 0.000000)",
        "(290.000000, 70.000000, 0.000000)",
        "(290.000000, 70.000000, 0.000000)",
        "(290.000000, 70.000000, 0.000000)",
        "(290.000000, 70.000000, 0.000000)",
        "(290.000000, 70.000000, 0.000000)",
        "(290.000000, 70.000000, 0.000000)",
        "(290.000000, 70.000000, 0.000000)",
        "(290.000000, 70.000000, 0.000000)",
        "(290.000000, 70.000000, 0.000000)",
        "(290.000000, 70.000000, 0.000000)",
        "(290.000000, 70.000000, 0.000000)",
        "(290.000000, 70.000000, 0.000000)",
        "(290.000000, 70.000000, 0.000000)",
        "(290.000000, 70.000000, 0.000000)",
        "(290.000000, 70.000000, 0.000000)",
        "(290.000000, 70.000000, 0.000000)",
        "(290.000000, 70.000000, 0.000000)",
        "(290.000000, 70.000000, 0.000000)",
        "(290.000000, 70.000000, 0.000000)",
        "(290.000000, 70.000000, 0.000000)",
        "(290.000000, 70.000000, 0.000000)",
        "(290.000000, 70.000000, 0.000000)",
        "(290.000000, 70.000000, 0.000000)",
        "(290.000000, 70.000000, 0.000000)",
        "(290.000000, 70.000000, 0.000000)",
        "(290.000000, 70.000000, 0.000000)",
        "(290.000000, 70.000000, 0.000000)",
        "(290.000000, 70.000000, 0.000000)",
        "(290.000000, 70.000000, 0.000000)",
        "(290.000000, 70.000000, 0.000000)",
        "(290.000000, 70.000000, 0.000000)",
        "(290.000000, 70.000000, 0.000000)",
        "(290.000000, 70.000000, 0.000000)",
        "(290.000000, 70.000000, 0.000000)",
        "(290.000000, 70.000000, 0.000000)",
        "(290.000000, 70.000000, 0.000000)",
        "(290.000000, 70.000000, 0.000000)",
        "(290.000000, 70.000000, 0.000000)",
        "(290.000000, 70.000000, 0.000000)",
        "(290.000000, 70.000000, 0.000000)",
        "(290.000000, 70.000000, 0.000000)",
        "(290.000000, 70.000000, 0.000000)",
        "(290.000000, 70.000000, 0.000000)",
        "(290.000000, 70.000000, 0.000000)",
        "(290.000000, 70.000000, 0.000000)",
        "(290.000000, 70.000000, 0.000000)",
        "(290.000000, 70.000000, 0.000000)",
        "(290.000000, 70.000000, 0.000000)",
        "(290.000000, 70.000000, 0.000000)",
        "(290.000000, 70.000000, 0.000000)",
        "(290.000000, 70.000000, 0.000000)",
        "(290.000000, 70.000000, 0.000000)",
        "(290.000000, 70.000000, 0.000000)",
        "(290.000000, 70.000000, 0.000000)",
        "(290.000000, 70.000000, 0.000000)",
        "(290.000000, 70.000000, 0.000000)",
        "(290.000000, 70.000000, 0.000000)",
        "(290.000000, 70.000000, 0.000000)",
        "(290.000000, 70.000000, 0.000000)",
        "(290.000000, 70.000000, 0.000000)",
        "(290.000000, 70.000000, 0.000000)",
        "(290.000000, 70.000000, 0.000000)",
        "(290.000000, 70.000000, 0.000000)",
        "(290.000000, 70.000000, 0.000000)",
        "(290.000000, 70.000000, 0.000000)",
        "(290.000000, 70.000000, 0.000000)",
        "(290.000000, 70.000000, 0.000000)",
        "(290.000000, 70.000000, 0.000000)",
        "(290.000000, 70.000000, 0.000000)",
        "(290.000000, 70.000000, 0.000000)",
        "(290.000000, 70.000000, 0.000000)",
        "(290.000000, 70.000000, 0.000000)",
        "(290.000000, 70.000000, 0.000000)",
        "(290.000000, 70.000000, 0.000000)",
        "(290.000000, 70.000000, 0.000000)",
        "(290.000000, 70.000000, 0.000000)",
        "(290.000000, 70.000000, 0.000000)",
        "(290.000000, 70.000000, 0.000000)",
        "(290.000000, 70.000000, 0.000000)",
        "(290.000000, 70.000000, 0.000000)",
        "(290.000000, 70.000000, 0.000000)",
        "(290.000000, 70.000000, 0.000000)",
        "(290.000000, 70.000000, 0.000000)",
        "(290.000000, 70.000000, 0.000000)",
        "(290.000000, 70.000000, 0.000000)",
        "(290.000000, 70.000000, 0.000000)",
        "(290.000000, 70.000000, 0.000000)",
        "(290.000000, 70.000000, 0.000000)",
        "(290.000000, 70.000000, 0.000000)",
        "(290.000000, 70.000000, 0.000000)",
        "(290.000000, 70.000000, 0.000000)",
        "(290.000000, 70.000000, 0.000000)",
        "(290.000000, 70.000000, 0.000000)",
        "(290.000000, 70.000000, 0.000000)",
        "(290.000000, 70.000000, 0.000000)",
        "(290.000000, 70.000000, 0.000000)",
        "(290.000000, 70.000000, 0.000000)",
        "(290.000000, 70.000000, 0.000000)",
        "(290.000000, 70.000000, 0.000000)",
        "(290.000000, 70.000000, 0.000000)",
        "(290.000000, 70.000000, 0.000000)",
        "(290.000000, 70.000000, 0.000000)",
        "(290.000000, 70.000000, 0.000000)",
        "(290.000000, 70.000000, 0.000000)",
        "(290.000000, 70.000000, 0.000000)",
        "(290.000000, 70.000000, 0.000000)",
        "(290.000000, 70.000000, 0.000000)",
        "(290.000000, 70.000000, 0.000000)",
        "(290.000000, 70.000000, 0.000000)",
        "(290.000000, 70.000000, 0.000000)",
        "(290.000000, 70.000000, 0.000000)",
        "(290.000000, 70.000000, 0.000000)",
        "(290.000000, 70.000000, 0.000000)",
        "(290.000000, 70.000000, 0.000000)",
        "(290.000000, 70.000000, 0.000000)",
        "(290.000000, 70.000000, 0.000000)",
        "(290.000000, 70.000000, 0.000000)",
        "(290.000000, 70.000000, 0.000000)",
        "(290.000000, 70.000000, 0.000000)",
        "(290.000000, 70.000000, 0.000000)",
        "(290.000000, 70.000000, 0.000000)",
        "(290.000000, 70.000000, 0.000000)",
        "(290.000000, 70.000000, 0.000000)",
        "(290.000000, 70.000000, 0.000000)",
        "(290.000000, 70.000000, 0.000000)",
        "(290.000000, 70.000000, 0.000000)",
        "(290.000000, 70.000000, 0.000000)",
        "(290.000000, 70.000000, 0.000000)",
        "(290.000000, 70.000000, 0.000000)",
        "(290.000000, 70.000000, 0.000000)",
        "(290.000000, 70.000000, 0.000000)",
        "(290.000000, 70.000000, 0.000000)",
        "(290.000000, 70.000000, 0.000000)",
        "(290.000000, 70.000000, 0.000000)",
        "(290.000000, 70.000000, 0.000000)",
        "(290.000000, 70.000000, 0.000000)",
        "(290.000000, 70.000000, 0.000000)",
        "(290.000000, 70.000000, 0.000000)",
        "(290.000000, 70.000000, 0.000000)",
        "(290.000000, 70.000000, 0.000000)",
        "(290.000000, 70.000000, 0.000000)",
        "(290.000000, 70.000000, 0.000000)",
        "(290.000000, 70.000000, 0.000000)",
        "(290.000000, 70.000000, 0.000000)",
        "(290.000000, 70.000000, 0.000000)",
        "(290.000000, 70.000000, 0.000000)",
        "(290.000000, 70.000000, 0.000000)",
        "(290.000000, 70.000000, 0.000000)",
        "(290.000000, 70.000000, 0.000000)",
        "(290.000000, 70.000000, 0.000000)",
        "(290.000000, 70.000000, 0.000000)",
        "(290.000000, 70.000000, 0.000000)",
        "(290.000000, 70.000000, 0.000000)",
        "(290.000000, 70.000000, 0.000000)",
        "(290.000000, 70.000000, 0.000000)",
        "(290.000000, 70.000000, 0.000000)",
        "(290.000000, 70.000000, 0.000000)",
        "(290.000000, 70.000000, 0.000000)",
        "(290.000000, 70.000000, 0.000000)",
        "(290.000000, 70.000000, 0.000000)",
        "(290.000000, 70.000000, 0.000000)",
        "(290.000000, 70.000000, 0.000000)",
        "(290.000000, 70.000000, 0.000000)",
        "(290.000000, 70.000000, 0.000000)",
        "(290.000000, 70.000000, 0.000000)",
        "(290.000000, 70.000000, 0.000000)",
        "(290.000000, 70.000000, 0.000000)",
        "(290.000000, 70.000000, 0.000000)",
        "(290.000000, 70.000000, 0.000000)",
        "(290.000000, 70.000000, 0.000000)",
        "(290.000000, 70.000000, 0.000000)",
        "(290.000000, 70.000000, 0.000000)",
        "(290.000000, 70.000000, 0.000000)",
        "(290.000000, 70.000000, 0.000000)",
        "(290.000000, 70.000000, 0.000000)",
        "(290.000000, 70.000000, 0.000000)",
        "(290.000000, 70.000000, 0.000000)",
        "(290.000000, 70.000000, 0.000000)",
        "(290.000000, 70.000000, 0.000000)",
        "(290.000000, 70.000000, 0.000000)",
        "(290.000000, 70.000000, 0.000000)",
        "(290.000000, 70.000000, 0.000000)",
        "(290.000000, 70.000000, 0.000000)",
        "(290.000000, 70.000000, 0.000000)",
        "(290.000000, 70.000000, 0.000000)",
        "(290.000000, 70.000000, 0.000000)",
        "(290.000000, 70.000000, 0.000000)",
        "(290.000000, 70.000000, 0.000000)",
        "(290.000000, 70.000000, 0.000000)",
        "(290.000000, 70.000000, 0.000000)",
        "(290.000000, 70.000000, 0.000000)",
        "(290.000000, 70.000000, 0.000000)",
        "(290.000000, 70.000000, 0.000000)",
        "(290.000000, 70.000000, 0.000000)",
        "(290.000000, 70.000000, 0.000000)",
        "(290.000000, 70.000000, 0.000000)",
        "(290.000000, 70.000000, 0.000000)",
        "(290.000000, 70.000000, 0.000000)",
        "(290.000000, 70.000000, 0.000000)",
        "(290.000000, 70.000000, 0.000000)",
        "(290.000000, 70.000000, 0.000000)",
        "(290.000000, 70.000000, 0.000000)",
        "(290.000000, 70.000000, 0.000000)",
        "(290.000000, 70.000000, 0.000000)",
        "(290.000000, 70.000000, 0.000000)",
        "(290.000000, 70.000000, 0.000000)",
        "(290.000000, 70.000000, 0.000000)",
        "(290.000000, 70.000000, 0.000000)",
        "(290.000000, 70.000000, 0.000000)",
        "(290.000000, 70.000000, 0.000000)",
        "(290.000000, 70.000000, 0.000000)",
        "(290.000000, 70.000000, 0.000000)",
        "(290.000000, 70.000000, 0.000000)",
        "(290.000000, 70.000000, 0.000000)",
        "(290.000000, 70.000000, 0.000000)",
        "(290.000000, 70.000000, 0.000000)",
        "(290.000000, 70.000000, 0.000000)",
        "(290.000000, 70.000000, 0.000000)",
        "(290.000000, 70.000000, 0.000000)",
        "(290.000000, 70.000000, 0.000000)",
        "(290.000000, 70.000000, 0.000000)",
        "(290.000000, 70.000000, 0.000000)",
        "(290.000000, 70.000000, 0.000000)",
        "(290.000000, 70.000000, 0.000000)",
        "(290.000000, 70.000000, 0.000000)",
        "(290.000000, 70.000000, 0.000000)",
        "(290.000000, 70.000000, 0.000000)",
        "(290.000000, 70.000000, 0.000000)",
        "(290.000000, 70.000000, 0.000000)",
        "(290.000000, 70.000000, 0.000000)",
        "(290.000000, 70.000000, 0.000000)",
        "(290.000000, 70.000000, 0.000000)",
        "(290.000000, 70.000000, 0.000000)",
        "(290.000000, 70.000000, 0.000000)",
        "(290.000000, 70.000000, 0.000000)",
        "(290.000000, 70.000000, 0.000000)",
        "(290.000000, 70.000000, 0.000000)",
        "(290.000000, 70.000000, 0.000000)",
        "(290.000000, 70.000000, 0.000000)",
        "(290.000000, 70.000000, 0.000000)",
        "(290.000000, 70.000000, 0.000000)",
        "(290.000000, 70.000000, 0.000000)",
        "(290.000000, 70.000000, 0.000000)",
        "(290.000000, 70.000000, 0.000000)",
        "(290.000000, 70.000000, 0.000000)",
        "(290.000000, 70.000000, 0.000000)",
        "(290.000000, 70.000000, 0.000000)",
        "(290.000000, 70.000000, 0.000000)",
        "(290.000000, 70.000000, 0.000000)",
        "(290.000000, 70.000000, 0.000000)",
        "(290.000000, 70.000000, 0.000000)",
        "(290.000000, 70.000000, 0.000000)",
        "(290.000000, 70.000000, 0.000000)",
        "(290.000000, 70.000000, 0.000000)",
        "(290.000000, 70.000000, 0.000000)",
        "(290.000000, 70.000000, 0.000000)",
        "(290.000000, 70.000000, 0.000000)",
        "(290.000000, 70.000000, 0.000000)",
        "(290.000000, 70.000000, 0.000000)",
        "(290.000000, 70.000000, 0.000000)",
        "(290.000000, 70.000000, 0.000000)",
        "(290.000000, 70.000000, 0.000000)",
        "(290.000000, 70.000000, 0.000000)",
        "(290.000000, 70.000000, 0.000000)",
        "(290.000000, 70.000000, 0.000000)",
        "(290.000000, 70.000000, 0.000000)",
        "(290.000000, 70.000000, 0.000000)",
        "(290.000000, 70.000000, 0.000000)",
        "(290.000000, 70.000000, 0.000000)",
        "(290.000000, 70.000000, 0.000000)",
        "(290.000000, 70.000000, 0.000000)",
        "(290.000000, 70.000000, 0.000000)",
        "(290.000000, 70.000000, 0.000000)",
        "(290.000000, 70.000000, 0.000000)",
        "(290.000000, 70.000000, 0.000000)",
        "(290.000000, 70.000000, 0.000000)",
        "(290.000000, 70.000000, 0.000000)",
        "(290.000000, 70.000000, 0.000000)",
        "(290.000000, 70.000000, 0.000000)",
        "(290.000000, 70.000000, 0.000000)",
        "(290.000000, 70.000000, 0.000000)",
        "(290.000000, 70.000000, 0.000000)",
        "(290.000000, 70.000000, 0.000000)",
        "(290.000000, 70.000000, 0.000000)",
        "(290.000000, 70.000000, 0.000000)",
        "(290.000000, 70.000000, 0.000000)",
        "(290.000000, 70.000000, 0.000000)",
        "(290.000000, 70.000000, 0.000000)",
        "(290.000000, 70.000000, 0.000000)",
        "(290.000000, 70.000000, 0.000000)",
        "(290.000000, 70.000000, 0.000000)",
        "(290.000000, 70.000000, 0.000000)",
        "(290.000000, 70.000000, 0.000000)",
        "(290.000000, 70.000000, 0.000000)",
        "(290.000000, 70.000000, 0.000000)",
        "(290.000000, 70.000000, 0.000000)",
        "(290.000000, 70.000000, 0.000000)",
        "(290.000000, 70.000000, 0.000000)",
        "(290.000000, 70.000000, 0.000000)",
        "(290.000000, 70.000000, 0.000000)",
        "(290.000000, 70.000000, 0.000000)",
        "(290.000000, 70.000000, 0.000000)",
        "(290.000000, 70.000000, 0.000000)",
        "(290.000000, 70.000000, 0.000000)",
        "(290.000000, 70.000000, 0.000000)",
        "(290.000000, 70.000000, 0.000000)",
        "(290.000000, 70.000000, 0.000000)",
        "(290.000000, 70.000000, 0.000000)",
        "(290.000000, 70.000000, 0.000000)",
        "(290.000000, 70.000000, 0.000000)",
        "(290.000000, 70.000000, 0.000000)",
        "(290.000000, 70.000000, 0.000000)",
        "(290.000000, 70.000000, 0.000000)",
        "(290.000000, 70.000000, 0.000000)",
        "(290.000000, 70.000000, 0.000000)",
        "(290.000000, 70.000000, 0.000000)",
        "(290.000000, 70.000000, 0.000000)",
        "(290.000000, 70.000000, 0.000000)",
        "(290.000000, 70.000000, 0.000000)",
        "(290.000000, 70.000000, 0.000000)",
        "(290.000000, 70.000000, 0.000000)",
        "(290.000000, 70.000000, 0.000000)",
        "(290.000000, 70.000000, 0.000000)",
        "(290.000000, 70.000000, 0.000000)",
        "(290.000000, 70.000000, 0.000000)",
        "(290.000000, 70.000000, 0.000000)",
        "(290.000000, 70.000000, 0.000000)",
        "(290.000000, 70.000000, 0.000000)",
        "(290.000000, 70.000000, 0.000000)",
        "(290.000000, 70.000000, 0.000000)",
        "(290.000000, 70.000000, 0.000000)",
        "(290.000000, 70.000000, 0.000000)",
        "(290.000000, 70.000000, 0.000000)",
        "(290.000000, 70.000000, 0.000000)",
        "(290.000000, 70.000000, 0.000000)",
        "(290.000000, 70.000000, 0.000000)",
        "(290.000000, 70.000000, 0.000000)",
        "(290.000000, 70.000000, 0.000000)",
        "(290.000000, 70.000000, 0.000000)",
        "(290.000000, 70.000000, 0.000000)",
        "(290.000000, 70.000000, 0.000000)",
        "(290.000000, 70.000000, 0.000000)",
        "(290.000000, 70.000000, 0.000000)",
        "(290.000000, 70.000000, 0.000000)",
        "(290.000000, 70.000000, 0.000000)",
        "(290.000000, 70.000000, 0.000000)",
        "(290.000000, 70.000000, 0.000000)",
        "(290.000000, 70.000000, 0.000000)",
        "(290.000000, 70.000000, 0.000000)",
        "(290.000000, 70.000000, 0.000000)",
        "(290.000000, 70.000000, 0.000000)",
        "(290.000000, 70.000000, 0.000000)",
        "(290.000000, 70.000000, 0.000000)",
        "(290.000000, 70.000000, 0.000000)",
        "(290.000000, 70.000000, 0.000000)",
        "(290.000000, 70.000000, 0.000000)",
        "(290.000000, 70.000000, 0.000000)",
        "(290.000000, 70.000000, 0.000000)",
        "(290.000000, 70.000000, 0.000000)",
        "(290.000000, 70.000000, 0.000000)",
        "(290.000000, 70.000000, 0.000000)",
        "(290.000000, 70.000000, 0.000000)",
        "(290.000000, 70.000000, 0.000000)",
        "(290.000000, 70.000000, 0.000000)",
        "(290.000000, 70.000000, 0.000000)",
        "(290.000000, 70.000000, 0.000000)",
        "(290.000000, 70.000000, 0.000000)",
        "(290.000000, 70.000000, 0.000000)",
        "(290.000000, 70.000000, 0.000000)",
        "(290.000000, 70.000000, 0.000000)",
        "(290.000000, 70.000000, 0.000000)",
        "(290.000000, 70.000000, 0.000000)",
        "(290.000000, 70.000000, 0.000000)",
        "(290.000000, 70.000000, 0.000000)",
        "(290.000000, 70.000000, 0.000000)",
        "(290.000000, 70.000000, 0.000000)",
        "(290.000000, 70.000000, 0.000000)",
        "(290.000000, 70.000000, 0.000000)",
        "(290.000000, 70.000000, 0.000000)",
        "(290.000000, 70.000000, 0.000000)",
        "(290.000000, 70.000000, 0.000000)",
        "(290.000000, 70.000000, 0.000000)",
        "(290.000000, 70.000000, 0.000000)",
        "(290.000000, 70.000000, 0.000000)",
        "(290.000000, 70.000000, 0.000000)",
        "(290.000000, 70.000000, 0.000000)",
        "(290.000000, 70.000000, 0.000000)",
        "(290.000000, 70.000000, 0.000000)",
        "(290.000000, 70.000000, 0.000000)",
        "(290.000000, 70.000000, 0.000000)",
        "(290.000000, 70.000000, 0.000000)",
        "(290.000000, 70.000000, 0.000000)",
        "(290.000000, 70.000000, 0.000000)",
        "(290.000000, 70.000000, 0.000000)",
        "(290.000000, 70.000000, 0.000000)",
        "(290.000000, 70.000000, 0.000000)",
        "(290.000000, 70.000000, 0.000000)",
        "(290.000000, 70.000000, 0.000000)",
        "(290.000000, 70.000000, 0.000000)",
        "(290.000000, 70.000000, 0.000000)",
        "(290.000000, 70.000000, 0.000000)",
        "(290.000000, 70.000000, 0.000000)",
        "(290.000000, 70.000000, 0.000000)",
        "(290.000000, 70.000000, 0.000000)",
        "(290.000000, 70.000000, 0.000000)",
        "(290.000000, 70.000000, 0.000000)",
        "(290.000000, 70.000000, 0.000000)",
        "(290.000000, 70.000000, 0.000000)",
        "(290.000000, 70.000000, 0.000000)",
        "(290.000000, 70.000000, 0.000000)",
        "(290.000000, 70.000000, 0.000000)",
        "(290.000000, 70.000000, 0.000000)",
        "(290.000000, 70.000000, 0.000000)",
        "(290.000000, 70.000000, 0.000000)",
        "(290.000000, 70.000000, 0.000000)",
        "(290.000000, 70.000000, 0.000000)",
        "(290.000000, 70.000000, 0.000000)",
        "(290.000000, 70.000000, 0.000000)",
        "(290.000000, 70.000000, 0.000000)",
        "(290.000000, 70.000000, 0.000000)",
        "(290.000000, 70.000000, 0.000000)",
        "(290.000000, 70.000000, 0.000000)",
        "(290.000000, 70.000000, 0.000000)",
        "(290.000000, 70.000000, 0.000000)",
        "(290.000000, 70.000000, 0.000000)",
        "(290.000000, 70.000000, 0.000000)",
        "(290.000000, 70.000000, 0.000000)",
        "(290.000000, 70.000000, 0.000000)",
        "(290.000000, 70.000000, 0.000000)",
        "(290.000000, 70.000000, 0.000000)",
        "(290.000000, 70.000000, 0.000000)",
        "(290.000000, 70.000000, 0.000000)",
        "(290.000000, 70.000000, 0.000000)",
        "(290.000000, 70.000000, 0.000000)",
        "(290.000000, 70.000000, 0.000000)",
        "(290.000000, 70.000000, 0.000000)",
        "(290.000000, 70.000000, 0.000000)",
        "(290.000000, 70.000000, 0.000000)",
        "(290.000000, 70.000000, 0.000000)",
        "(290.000000, 70.000000, 0.000000)",
        "(290.000000, 70.000000, 0.000000)",
        "(290.000000, 70.000000, 0.000000)",
        "(290.000000, 70.000000, 0.000000)",
        "(290.000000, 70.000000, 0.000000)",
        "(290.000000, 70.000000, 0.000000)",
        "(290.000000, 70.000000, 0.000000)",
        "(290.000000, 70.000000, 0.000000)",
        "(290.000000, 70.000000, 0.000000)",
        "(290.000000, 70.000000, 0.000000)",
        "(290.000000, 70.000000, 0.000000)",
        "(290.000000, 70.000000, 0.000000)",
        "(290.000000, 70.000000, 0.000000)",
        "(290.000000, 70.000000, 0.000000)",
        "(290.000000, 70.000000, 0.000000)",
        "(290.000000, 70.000000, 0.000000)",
        "(290.000000, 70.000000, 0.000000)",
        "(290.000000, 70.000000, 0.000000)",
        "(290.000000, 70.000000, 0.000000)",
        "(290.000000, 70.000000, 0.000000)",
        "(290.000000, 70.000000, 0.000000)",
        "(290.000000, 70.000000, 0.000000)",
        "(290.000000, 70.000000, 0.000000)",
        "(290.000000, 70.000000, 0.000000)",
        "(290.000000, 70.000000, 0.000000)",
        "(290.000000, 70.000000, 0.000000)",
        "(290.000000, 70.000000, 0.000000)",
        "(290.000000, 70.000000, 0.000000)",
        "(290.000000, 70.000000, 0.000000)",
        "(290.000000, 70.000000, 0.000000)",
        "(290.000000, 70.000000, 0.000000)",
        "(290.000000, 70.000000, 0.000000)",
        "(290.000000, 70.000000, 0.000000)",
        "(290.000000, 70.000000, 0.000000)",
        "(290.000000, 70.000000, 0.000000)",
        "(290.000000, 70.000000, 0.000000)",
        "(290.000000, 70.000000, 0.000000)",
        "(290.000000, 70.000000, 0.000000)",
        "(290.000000, 70.000000, 0.000000)",
        "(290.000000, 70.000000, 0.000000)",
        "(290.000000, 70.000000, 0.000000)",
        "(290.000000, 70.000000, 0.000000)",
        "(290.000000, 70.000000, 0.000000)",
        "(290.000000, 70.000000, 0.000000)",
        "(290.000000, 70.000000, 0.000000)",
        "(290.000000, 70.000000, 0.000000)",
        "(290.000000, 70.000000, 0.000000)",
        "(290.000000, 70.000000, 0.000000)",
        "(290.000000, 70.000000, 0.000000)",
        "(290.000000, 70.000000, 0.000000)",
        "(290.000000, 70.000000, 0.000000)",
        "(290.000000, 70.000000, 0.000000)",
        "(290.000000, 70.000000, 0.000000)",
        "(290.000000, 70.000000, 0.000000)",
        "(290.000000, 70.000000, 0.000000)",
        "(290.000000, 70.000000, 0.000000)",
        "(290.000000, 70.000000, 0.000000)",
        "(290.000000, 70.000000, 0.000000)",
        "(290.000000, 70.000000, 0.000000)",
        "(290.000000, 70.000000, 0.000000)",
        "(290.000000, 70.000000, 0.000000)",
        "(290.000000, 70.000000, 0.000000)",
        "(290.000000, 70.000000, 0.000000)",
        "(290.000000, 70.000000, 0.000000)",
        "(290.000000, 70.000000, 0.000000)",
        "(290.000000, 70.000000, 0.000000)",
        "(290.000000, 70.000000, 0.000000)",
        "(290.000000, 70.000000, 0.000000)",
        "(290.000000, 70.000000, 0.000000)",
        "(290.000000, 70.000000, 0.000000)",
        "(290.000000, 70.000000, 0.000000)",
        "(290.000000, 70.000000, 0.000000)",
        "(290.000000, 70.000000, 0.000000)",
        "(290.000000, 70.000000, 0.000000)",
        "(290.000000, 70.000000, 0.000000)",
        "(290.000000, 70.000000, 0.000000)",
        "(290.000000, 70.000000, 0.000000)",
        "(290.000000, 70.000000, 0.000000)",
        "(290.000000, 70.000000, 0.000000)",
        "(290.000000, 70.000000, 0.000000)",
        "(290.000000, 70.000000, 0.000000)",
        "(290.000000, 70.000000, 0.000000)",
        "(290.000000, 70.000000, 0.000000)",
        "(290.000000, 70.000000, 0.000000)",
        "(290.000000, 70.000000, 0.000000)",
        "(290.000000, 70.000000, 0.000000)",
        "(290.000000, 70.000000, 0.000000)",
        "(290.000000, 70.000000, 0.000000)",
        "(290.000000, 70.000000, 0.000000)",
        "(290.000000, 70.000000, 0.000000)",
        "(290.000000, 70.000000, 0.000000)",
        "(290.000000, 70.000000, 0.000000)",
        "(290.000000, 70.000000, 0.000000)",
        "(290.000000, 70.000000, 0.000000)",
        "(290.000000, 70.000000, 0.000000)",
        "(290.000000, 70.000000, 0.000000)",
        "(290.000000, 70.000000, 0.000000)",
        "(290.000000, 70.000000, 0.000000)",
        "(290.000000, 70.000000, 0.000000)",
        "(290.000000, 70.000000, 0.000000)",
        "(290.000000, 70.000000, 0.000000)",
        "(290.000000, 70.000000, 0.000000)",
        "(290.000000, 70.000000, 0.000000)",
        "(290.000000, 70.000000, 0.000000)",
        "(290.000000, 70.000000, 0.000000)",
        "(290.000000, 70.000000, 0.000000)",
        "(290.000000, 70.000000, 0.000000)",
        "(290.000000, 70.000000, 0.000000)",
        "(290.000000, 70.000000, 0.000000)",
        "(290.000000, 70.000000, 0.000000)",
        "(290.000000, 70.000000, 0.000000)",
        "(290.000000, 70.000000, 0.000000)",
        "(290.000000, 70.000000, 0.000000)",
        "(290.000000, 70.000000, 0.000000)",
        "(290.000000, 70.000000, 0.000000)",
        "(290.000000, 70.000000, 0.000000)",
        "(290.000000, 70.000000, 0.000000)",
        "(290.000000, 70.000000, 0.000000)",
        "(290.000000, 70.000000, 0.000000)",
        "(290.000000, 70.000000, 0.000000)",
        "(290.000000, 70.000000, 0.000000)",
        "(290.000000, 70.000000, 0.000000)",
        "(290.000000, 70.000000, 0.000000)",
        "(290.000000, 70.000000, 0.000000)",
        "(290.000000, 70.000000, 0.000000)",
        "(290.000000, 70.000000, 0.000000)",
        "(290.000000, 70.000000, 0.000000)",
        "(290.000000, 70.000000, 0.000000)",
        "(290.000000, 70.000000, 0.000000)",
        "(290.000000, 70.000000, 0.000000)",
        "(290.000000, 70.000000, 0.000000)",
        "(290.000000, 70.000000, 0.000000)",
        "(290.000000, 70.000000, 0.000000)",
        "(290.000000, 70.000000, 0.000000)",
        "(290.000000, 70.000000, 0.000000)",
        "(290.000000, 70.000000, 0.000000)",
        "(290.000000, 70.000000, 0.000000)",
        "(290.000000, 70.000000, 0.000000)",
        "(290.000000, 70.000000, 0.000000)",
        "(290.000000, 70.000000, 0.000000)",
        "(290.000000, 70.000000, 0.000000)",
        "(290.000000, 70.000000, 0.000000)",
        "(290.000000, 70.000000, 0.000000)",
        "(290.000000, 70.000000, 0.000000)",
        "(290.000000, 70.000000, 0.000000)",
        "(290.000000, 70.000000, 0.000000)",
        "(290.000000, 70.000000, 0.000000)",
        "(290.000000, 70.000000, 0.000000)",
        "(290.000000, 70.000000, 0.000000)",
        "(290.000000, 70.000000, 0.000000)",
        "(290.000000, 70.000000, 0.000000)",
        "(290.000000, 70.000000, 0.000000)",
        "(290.000000, 70.000000, 0.000000)",
        "(290.000000, 70.000000, 0.000000)",
        "(290.000000, 70.000000, 0.000000)",
        "(290.000000, 70.000000, 0.000000)",
        "(290.000000, 70.000000, 0.000000)",
        "(290.000000, 70.000000, 0.000000)",
        "(290.000000, 70.000000, 0.000000)",
        "(290.000000, 70.000000, 0.000000)",
        "(290.000000, 70.000000, 0.000000)",
        "(290.000000, 70.000000, 0.000000)",
        "(290.000000, 70.000000, 0.000000)",
        "(290.000000, 70.000000, 0.000000)",
        "(290.000000, 70.000000, 0.000000)",
        "(290.000000, 70.000000, 0.000000)",
        "(290.000000, 70.000000, 0.000000)",
        "(290.000000, 70.000000, 0.000000)",
        "(290.000000, 70.000000, 0.000000)",
        "(290.000000, 70.000000, 0.000000)",
        "(290.000000, 70.000000, 0.000000)",
        "(290.000000, 70.000000, 0.000000)",
        "(290.000000, 70.000000, 0.000000)",
        "(290.000000, 70.000000, 0.000000)",
        "(290.000000, 70.000000, 0.000000)",
        "(290.000000, 70.000000, 0.000000)",
        "(290.000000, 70.000000, 0.000000)",
        "(290.000000, 70.000000, 0.000000)",
        "(290.000000, 70.000000, 0.000000)",
        "(290.000000, 70.000000, 0.000000)",
        "(290.000000, 70.000000, 0.000000)",
        "(290.000000, 70.000000, 0.000000)",
        "(290.000000, 70.000000, 0.000000)",
        "(290.000000, 70.000000, 0.000000)",
        "(290.000000, 70.000000, 0.000000)",
        "(290.000000, 70.000000, 0.000000)",
        "(290.000000, 70.000000, 0.000000)",
        "(290.000000, 70.000000, 0.000000)",
        "(290.000000, 70.000000, 0.000000)",
        "(290.000000, 70.000000, 0.000000)",
        "(290.000000, 70.000000, 0.000000)",
        "(290.000000, 70.000000, 0.000000)",
        "(290.000000, 70.000000, 0.000000)",
        "(290.000000, 70.000000, 0.000000)",
        "(290.000000, 70.000000, 0.000000)",
        "(290.000000, 70.000000, 0.000000)",
        "(290.000000, 70.000000, 0.000000)",
        "(290.000000, 70.000000, 0.000000)",
        "(290.000000, 70.000000, 0.000000)",
        "(290.000000, 70.000000, 0.000000)",
        "(290.000000, 70.000000, 0.000000)",
        "(290.000000, 70.000000, 0.000000)",
        "(290.000000, 70.000000, 0.000000)",
        "(290.000000, 70.000000, 0.000000)",
        "(290.000000, 70.000000, 0.000000)",
        "(290.000000, 70.000000, 0.000000)",
        "(290.000000, 70.000000, 0.000000)",
        "(290.000000, 70.000000, 0.000000)",
        "(290.000000, 70.000000, 0.000000)",
        "(290.000000, 70.000000, 0.000000)",
        "(290.000000, 70.000000, 0.000000)",
        "(290.000000, 70.000000, 0.000000)",
        "(290.000000, 70.000000, 0.000000)",
        "(290.000000, 70.000000, 0.000000)",
        "(290.000000, 70.000000, 0.000000)",
        "(290.000000, 70.000000, 0.000000)",
        "(290.000000, 70.000000, 0.000000)",
[truncated: 252,644 more chars]
