# Supplementary material for: Playing the mirror game in virtual reality with an autonomous character
Source: Sci Rep. 2022 Dec 9;12:21329. doi: 10.1038/s41598-022-25197-z (PMC9734752; doi:10.1038/s41598-022-25197-z)
Supplement: Supplementary file 2 — Supplementary Information 1. [file 41598_2022_25197_MOESM2_ESM.zip › Data/Couple24/condition2_trial1_player2.json]

{
    "isFemale": false,
    "eyesLevel": 1.6770315170288087,
    "timestamps": [
        0.0,
        0.02001953125,
        0.040008544921875,
        0.060028076171875,
        0.08001708984375,
        0.100006103515625,
        0.120025634765625,
        0.1400146484375,
        0.160003662109375,
        0.180023193359375,
        0.20001220703125,
        0.220001220703125,
        0.240020751953125,
        0.260009765625,
        0.280029296875,
        0.300018310546875,
        0.32000732421875,
        0.34002685546875,
        0.360015869140625,
        0.3800048828125,
        0.4000244140625,
        0.420013427734375,
        0.44000244140625,
        0.46002197265625,
        0.480010986328125,
        0.5,
        0.52001953125,
        0.540008544921875,
        0.560028076171875,
        0.58001708984375,
        0.600006103515625,
        0.620025634765625,
        0.6400146484375,
        0.660003662109375,
        0.680023193359375,
        0.70001220703125,
        0.720001220703125,
        0.740020751953125,
        0.760009765625,
        0.780029296875,
        0.800018310546875,
        0.82000732421875,
        0.84002685546875,
        0.860015869140625,
        0.8800048828125,
        0.9000244140625,
        0.920013427734375,
        0.94000244140625,
        0.96002197265625,
        0.980010986328125,
        1.0,
        1.02001953125,
        1.040008544921875,
        1.060028076171875,
        1.08001708984375,
        1.100006103515625,
        1.120025634765625,
        1.1400146484375,
        1.160003662109375,
        1.180023193359375,
        1.20001220703125,
        1.220001220703125,
        1.240020751953125,
        1.260009765625,
        1.280029296875,
        1.300018310546875,
        1.32000732421875,
        1.34002685546875,
        1.360015869140625,
        1.3800048828125,
        1.4000244140625,
        1.420013427734375,
        1.44000244140625,
        1.46002197265625,
        1.480010986328125,
        1.5,
        1.52001953125,
        1.540008544921875,
        1.560028076171875,
        1.58001708984375,
        1.600006103515625,
        1.620025634765625,
        1.6400146484375,
        1.660003662109375,
        1.680023193359375,
        1.70001220703125,
        1.720001220703125,
        1.740020751953125,
        1.760009765625,
        1.780029296875,
        1.800018310546875,
        1.82000732421875,
        1.84002685546875,
        1.860015869140625,
        1.8800048828125,
        1.9000244140625,
        1.920013427734375,
        1.94000244140625,
        1.96002197265625,
        1.980010986328125,
        2.0,
        2.02001953125,
        2.040008544921875,
        2.060028076171875,
        2.08001708984375,
        2.100006103515625,
        2.120025634765625,
        2.1400146484375,
        2.160003662109375,
        2.180023193359375,
        2.20001220703125,
        2.220001220703125,
        2.240020751953125,
        2.260009765625,
        2.280029296875,
        2.300018310546875,
        2.32000732421875,
        2.34002685546875,
        2.360015869140625,
        2.3800048828125,
        2.4000244140625,
        2.420013427734375,
        2.44000244140625,
        2.46002197265625,
        2.480010986328125,
        2.5,
        2.52001953125,
        2.540008544921875,
        2.560028076171875,
        2.58001708984375,
        2.600006103515625,
        2.620025634765625,
        2.6400146484375,
        2.660003662109375,
        2.680023193359375,
        2.70001220703125,
        2.720001220703125,
        2.740020751953125,
        2.760009765625,
        2.780029296875,
        2.800018310546875,
        2.82000732421875,
        2.84002685546875,
        2.860015869140625,
        2.8800048828125,
        2.9000244140625,
        2.920013427734375,
        2.94000244140625,
        2.96002197265625,
        2.980010986328125,
        3.0,
        3.02001953125,
        3.040008544921875,
        3.060028076171875,
        3.08001708984375,
        3.100006103515625,
        3.120025634765625,
        3.1400146484375,
        3.160003662109375,
        3.180023193359375,
        3.20001220703125,
        3.220001220703125,
        3.240020751953125,
        3.260009765625,
        3.280029296875,
        3.300018310546875,
        3.32000732421875,
        3.34002685546875,
        3.360015869140625,
        3.3800048828125,
        3.4000244140625,
        3.420013427734375,
        3.44000244140625,
        3.46002197265625,
        3.480010986328125,
        3.5,
        3.52001953125,
        3.540008544921875,
        3.560028076171875,
        3.58001708984375,
        3.600006103515625,
        3.620025634765625,
        3.6400146484375,
        3.660003662109375,
        3.680023193359375,
        3.70001220703125,
        3.720001220703125,
        3.740020751953125,
        3.760009765625,
        3.780029296875,
        3.800018310546875,
        3.82000732421875,
        3.84002685546875,
        3.860015869140625,
        3.8800048828125,
        3.9000244140625,
        3.920013427734375,
        3.94000244140625,
        3.96002197265625,
        3.980010986328125,
        4.0,
        4.02001953125,
        4.040008544921875,
        4.060028076171875,
        4.08001708984375,
        4.100006103515625,
        4.120025634765625,
        4.1400146484375,
        4.160003662109375,
        4.180023193359375,
        4.20001220703125,
        4.220001220703125,
        4.240020751953125,
        4.260009765625,
        4.280029296875,
        4.300018310546875,
        4.32000732421875,
        4.34002685546875,
        4.360015869140625,
        4.3800048828125,
        4.4000244140625,
        4.420013427734375,
        4.44000244140625,
        4.46002197265625,
        4.480010986328125,
        4.5,
        4.52001953125,
        4.540008544921875,
        4.560028076171875,
        4.58001708984375,
        4.600006103515625,
        4.620025634765625,
        4.6400146484375,
        4.660003662109375,
        4.680023193359375,
        4.70001220703125,
        4.720001220703125,
        4.740020751953125,
        4.760009765625,
        4.780029296875,
        4.800018310546875,
        4.82000732421875,
        4.84002685546875,
        4.860015869140625,
        4.8800048828125,
        4.9000244140625,
        4.920013427734375,
        4.94000244140625,
        4.96002197265625,
        4.980010986328125,
        5.0,
        5.02001953125,
        5.040008544921875,
        5.060028076171875,
        5.08001708984375,
        5.100006103515625,
        5.120025634765625,
        5.1400146484375,
        5.160003662109375,
        5.180023193359375,
        5.20001220703125,
        5.220001220703125,
        5.240020751953125,
        5.260009765625,
        5.280029296875,
        5.300018310546875,
        5.32000732421875,
        5.34002685546875,
        5.360015869140625,
        5.3800048828125,
        5.4000244140625,
        5.420013427734375,
        5.44000244140625,
        5.46002197265625,
        5.480010986328125,
        5.5,
        5.52001953125,
        5.540008544921875,
        5.560028076171875,
        5.58001708984375,
        5.600006103515625,
        5.620025634765625,
        5.6400146484375,
        5.660003662109375,
        5.680023193359375,
        5.70001220703125,
        5.720001220703125,
        5.740020751953125,
        5.760009765625,
        5.780029296875,
        5.800018310546875,
        5.82000732421875,
        5.84002685546875,
        5.860015869140625,
        5.8800048828125,
        5.9000244140625,
        5.920013427734375,
        5.94000244140625,
        5.96002197265625,
        5.980010986328125,
        6.0,
        6.02001953125,
        6.040008544921875,
        6.060028076171875,
        6.08001708984375,
        6.100006103515625,
        6.120025634765625,
        6.1400146484375,
        6.160003662109375,
        6.180023193359375,
        6.20001220703125,
        6.220001220703125,
        6.240020751953125,
        6.260009765625,
        6.280029296875,
        6.300018310546875,
        6.32000732421875,
        6.34002685546875,
        6.360015869140625,
        6.3800048828125,
        6.4000244140625,
        6.420013427734375,
        6.44000244140625,
        6.46002197265625,
        6.480010986328125,
        6.5,
        6.52001953125,
        6.540008544921875,
        6.560028076171875,
        6.58001708984375,
        6.600006103515625,
        6.620025634765625,
        6.6400146484375,
        6.660003662109375,
        6.680023193359375,
        6.70001220703125,
        6.720001220703125,
        6.740020751953125,
        6.760009765625,
        6.780029296875,
        6.800018310546875,
        6.82000732421875,
        6.84002685546875,
        6.860015869140625,
        6.8800048828125,
        6.9000244140625,
        6.920013427734375,
        6.94000244140625,
        6.96002197265625,
        6.980010986328125,
        7.0,
        7.02001953125,
        7.040008544921875,
        7.060028076171875,
        7.08001708984375,
        7.100006103515625,
        7.120025634765625,
        7.1400146484375,
        7.160003662109375,
        7.180023193359375,
        7.20001220703125,
        7.220001220703125,
        7.240020751953125,
        7.260009765625,
        7.280029296875,
        7.300018310546875,
        7.32000732421875,
        7.34002685546875,
        7.360015869140625,
        7.3800048828125,
        7.4000244140625,
        7.420013427734375,
        7.44000244140625,
        7.46002197265625,
        7.480010986328125,
        7.5,
        7.52001953125,
        7.540008544921875,
        7.560028076171875,
        7.58001708984375,
        7.600006103515625,
        7.620025634765625,
        7.6400146484375,
        7.660003662109375,
        7.680023193359375,
        7.70001220703125,
        7.720001220703125,
        7.740020751953125,
        7.760009765625,
        7.780029296875,
        7.800018310546875,
        7.82000732421875,
        7.84002685546875,
        7.860015869140625,
        7.8800048828125,
        7.9000244140625,
        7.920013427734375,
        7.94000244140625,
        7.96002197265625,
        7.980010986328125,
        8.0,
        8.02001953125,
        8.040008544921875,
        8.060028076171875,
        8.08001708984375,
        8.100006103515625,
        8.120025634765625,
        8.1400146484375,
        8.160003662109375,
        8.180023193359375,
        8.20001220703125,
        8.220001220703125,
        8.240020751953125,
        8.260009765625,
        8.280029296875,
        8.300018310546875,
        8.32000732421875,
        8.34002685546875,
        8.360015869140625,
        8.3800048828125,
        8.4000244140625,
        8.420013427734375,
        8.44000244140625,
        8.46002197265625,
        8.480010986328125,
        8.5,
        8.52001953125,
        8.540008544921875,
        8.560028076171875,
        8.58001708984375,
        8.600006103515625,
        8.620025634765625,
        8.6400146484375,
        8.660003662109375,
        8.680023193359375,
        8.70001220703125,
        8.720001220703125,
        8.740020751953125,
        8.760009765625,
        8.780029296875,
        8.800018310546875,
        8.82000732421875,
        8.84002685546875,
        8.860015869140625,
        8.8800048828125,
        8.9000244140625,
        8.920013427734375,
        8.94000244140625,
        8.96002197265625,
        8.980010986328125,
        9.0,
        9.02001953125,
        9.040008544921875,
        9.060028076171875,
        9.08001708984375,
        9.100006103515625,
        9.120025634765625,
        9.1400146484375,
        9.160003662109375,
        9.180023193359375,
        9.20001220703125,
        9.220001220703125,
        9.240020751953125,
        9.260009765625,
        9.280029296875,
        9.300018310546875,
        9.32000732421875,
        9.34002685546875,
        9.360015869140625,
        9.3800048828125,
        9.4000244140625,
        9.420013427734375,
        9.44000244140625,
        9.46002197265625,
        9.480010986328125,
        9.5,
        9.52001953125,
        9.540008544921875,
        9.560028076171875,
        9.58001708984375,
        9.600006103515625,
        9.620025634765625,
        9.6400146484375,
        9.660003662109375,
        9.680023193359375,
        9.70001220703125,
        9.720001220703125,
        9.740020751953125,
        9.760009765625,
        9.780029296875,
        9.800018310546875,
        9.82000732421875,
        9.84002685546875,
        9.860015869140625,
        9.8800048828125,
        9.9000244140625,
        9.920013427734375,
        9.94000244140625,
        9.96002197265625,
        9.980010986328125,
        10.0,
        10.02001953125,
        10.040008544921875,
        10.060028076171875,
        10.08001708984375,
        10.100006103515625,
        10.120025634765625,
        10.1400146484375,
        10.160003662109375,
        10.180023193359375,
        10.20001220703125,
        10.220001220703125,
        10.240020751953125,
        10.260009765625,
        10.280029296875,
        10.300018310546875,
        10.32000732421875,
        10.34002685546875,
        10.360015869140625,
        10.3800048828125,
        10.4000244140625,
        10.420013427734375,
        10.44000244140625,
        10.46002197265625,
        10.480010986328125,
        10.5,
        10.52001953125,
        10.540008544921875,
        10.560028076171875,
        10.58001708984375,
        10.600006103515625,
        10.620025634765625,
        10.6400146484375,
        10.660003662109375,
        10.680023193359375,
        10.70001220703125,
        10.720001220703125,
        10.740020751953125,
        10.760009765625,
        10.780029296875,
        10.800018310546875,
        10.82000732421875,
        10.84002685546875,
        10.860015869140625,
        10.8800048828125,
        10.9000244140625,
        10.920013427734375,
        10.94000244140625,
        10.96002197265625,
        10.980010986328125,
        11.0,
        11.02001953125,
        11.040008544921875,
        11.060028076171875,
        11.08001708984375,
        11.100006103515625,
        11.120025634765625,
        11.1400146484375,
        11.160003662109375,
        11.180023193359375,
        11.20001220703125,
        11.220001220703125,
        11.240020751953125,
        11.260009765625,
        11.280029296875,
        11.300018310546875,
        11.32000732421875,
        11.34002685546875,
        11.360015869140625,
        11.3800048828125,
        11.4000244140625,
        11.420013427734375,
        11.44000244140625,
        11.46002197265625,
        11.480010986328125,
        11.5,
        11.52001953125,
        11.540008544921875,
        11.560028076171875,
        11.58001708984375,
        11.600006103515625,
        11.620025634765625,
        11.6400146484375,
        11.660003662109375,
        11.680023193359375,
        11.70001220703125,
        11.720001220703125,
        11.740020751953125,
        11.760009765625,
        11.780029296875,
        11.800018310546875,
        11.82000732421875,
        11.84002685546875,
        11.860015869140625,
        11.8800048828125,
        11.9000244140625,
        11.920013427734375,
        11.94000244140625,
        11.96002197265625,
        11.980010986328125,
        12.0,
        12.02001953125,
        12.040008544921875,
        12.060028076171875,
        12.08001708984375,
        12.100006103515625,
        12.120025634765625,
        12.1400146484375,
        12.160003662109375,
        12.180023193359375,
        12.20001220703125,
        12.220001220703125,
        12.240020751953125,
        12.260009765625,
        12.280029296875,
        12.300018310546875,
        12.32000732421875,
        12.34002685546875,
        12.360015869140625,
        12.3800048828125,
        12.4000244140625,
        12.420013427734375,
        12.44000244140625,
        12.46002197265625,
        12.480010986328125,
        12.5,
        12.52001953125,
        12.540008544921875,
        12.560028076171875,
        12.58001708984375,
        12.600006103515625,
        12.620025634765625,
        12.6400146484375,
        12.660003662109375,
        12.680023193359375,
        12.70001220703125,
        12.720001220703125,
        12.740020751953125,
        12.760009765625,
        12.780029296875,
        12.800018310546875,
        12.82000732421875,
        12.84002685546875,
        12.860015869140625,
        12.8800048828125,
        12.9000244140625,
        12.920013427734375,
        12.94000244140625,
        12.96002197265625,
        12.980010986328125,
        13.0,
        13.02001953125,
        13.040008544921875,
        13.060028076171875,
        13.08001708984375,
        13.100006103515625,
        13.120025634765625,
        13.1400146484375,
        13.160003662109375,
        13.180023193359375,
        13.20001220703125,
        13.220001220703125,
        13.240020751953125,
        13.260009765625,
        13.280029296875,
        13.300018310546875,
        13.32000732421875,
        13.34002685546875,
        13.360015869140625,
        13.3800048828125,
        13.4000244140625,
        13.420013427734375,
        13.44000244140625,
        13.46002197265625,
        13.480010986328125,
        13.5,
        13.52001953125,
        13.540008544921875,
        13.560028076171875,
        13.58001708984375,
        13.600006103515625,
        13.620025634765625,
        13.6400146484375,
        13.660003662109375,
        13.680023193359375,
        13.70001220703125,
        13.720001220703125,
        13.740020751953125,
        13.760009765625,
        13.780029296875,
        13.800018310546875,
        13.82000732421875,
        13.84002685546875,
        13.860015869140625,
        13.8800048828125,
        13.9000244140625,
        13.920013427734375,
        13.94000244140625,
        13.96002197265625,
        13.980010986328125,
        14.0,
        14.02001953125,
        14.040008544921875,
        14.060028076171875,
        14.08001708984375,
        14.100006103515625,
        14.120025634765625,
        14.1400146484375,
        14.160003662109375,
        14.180023193359375,
        14.20001220703125,
        14.220001220703125,
        14.240020751953125,
        14.260009765625,
        14.280029296875,
        14.300018310546875,
        14.32000732421875,
        14.34002685546875,
        14.360015869140625,
        14.3800048828125,
        14.4000244140625,
        14.420013427734375,
        14.44000244140625,
        14.46002197265625,
        14.480010986328125,
        14.5,
        14.52001953125,
        14.540008544921875,
        14.560028076171875,
        14.58001708984375,
        14.600006103515625,
        14.620025634765625,
        14.6400146484375,
        14.660003662109375,
        14.680023193359375,
        14.70001220703125,
        14.720001220703125,
        14.740020751953125,
        14.760009765625,
        14.780029296875,
        14.800018310546875,
        14.82000732421875,
        14.84002685546875,
        14.860015869140625,
        14.8800048828125,
        14.9000244140625,
        14.920013427734375,
        14.94000244140625,
        14.96002197265625,
        14.980010986328125,
        15.0,
        15.02001953125,
        15.040008544921875,
        15.060028076171875,
        15.08001708984375,
        15.100006103515625,
        15.120025634765625,
        15.1400146484375,
        15.160003662109375,
        15.180023193359375,
        15.20001220703125,
        15.220001220703125,
        15.240020751953125,
        15.260009765625,
        15.280029296875,
        15.300018310546875,
        15.32000732421875,
        15.34002685546875,
        15.360015869140625,
        15.3800048828125,
        15.4000244140625,
        15.420013427734375,
        15.44000244140625,
        15.46002197265625,
        15.480010986328125,
        15.5,
        15.52001953125,
        15.540008544921875,
        15.560028076171875,
        15.58001708984375,
        15.600006103515625,
        15.620025634765625,
        15.6400146484375,
        15.660003662109375,
        15.680023193359375,
        15.70001220703125,
        15.720001220703125,
        15.740020751953125,
        15.760009765625,
        15.780029296875,
        15.800018310546875,
        15.82000732421875,
        15.84002685546875,
        15.860015869140625,
        15.8800048828125,
        15.9000244140625,
        15.920013427734375,
        15.94000244140625,
        15.96002197265625,
        15.980010986328125,
        16.0,
        16.02001953125,
        16.040008544921876,
        16.060028076171876,
        16.08001708984375,
        16.100006103515626,
        16.120025634765626,
        16.1400146484375,
        16.160003662109376,
        16.180023193359376,
        16.20001220703125,
        16.220001220703126,
        16.240020751953126,
        16.260009765625,
        16.280029296875,
        16.300018310546876,
        16.32000732421875,
        16.34002685546875,
        16.360015869140626,
        16.3800048828125,
        16.4000244140625,
        16.420013427734376,
        16.44000244140625,
        16.46002197265625,
        16.480010986328126,
        16.5,
        16.52001953125,
        16.540008544921876,
        16.560028076171876,
        16.58001708984375,
        16.600006103515626,
        16.620025634765626,
        16.6400146484375,
        16.660003662109376,
        16.680023193359376,
        16.70001220703125,
        16.720001220703126,
        16.740020751953126,
        16.760009765625,
        16.780029296875,
        16.800018310546876,
        16.82000732421875,
        16.84002685546875,
        16.860015869140626,
        16.8800048828125,
        16.9000244140625,
        16.920013427734376,
        16.94000244140625,
        16.96002197265625,
        16.980010986328126,
        17.0,
        17.02001953125,
        17.040008544921876,
        17.060028076171876,
        17.08001708984375,
        17.100006103515626,
        17.120025634765626,
        17.1400146484375,
        17.160003662109376,
        17.180023193359376,
        17.20001220703125,
        17.220001220703126,
        17.240020751953126,
        17.260009765625,
        17.280029296875,
        17.300018310546876,
        17.32000732421875,
        17.34002685546875,
        17.360015869140626,
        17.3800048828125,
        17.4000244140625,
        17.420013427734376,
        17.44000244140625,
        17.46002197265625,
        17.480010986328126,
        17.5,
        17.52001953125,
        17.540008544921876,
        17.560028076171876,
        17.58001708984375,
        17.600006103515626,
        17.620025634765626,
        17.6400146484375,
        17.660003662109376,
        17.680023193359376,
        17.70001220703125,
        17.720001220703126,
        17.740020751953126,
        17.760009765625,
        17.780029296875,
        17.800018310546876,
        17.82000732421875,
        17.84002685546875,
        17.860015869140626,
        17.8800048828125,
        17.9000244140625,
        17.920013427734376,
        17.94000244140625,
        17.96002197265625,
        17.980010986328126,
        18.0,
        18.02001953125,
        18.040008544921876,
        18.060028076171876,
        18.08001708984375,
        18.100006103515626,
        18.120025634765626,
        18.1400146484375,
        18.160003662109376,
        18.180023193359376,
        18.20001220703125,
        18.220001220703126,
        18.240020751953126,
        18.260009765625,
        18.280029296875,
        18.300018310546876,
        18.32000732421875,
        18.34002685546875,
        18.360015869140626,
        18.3800048828125,
        18.4000244140625,
        18.420013427734376,
        18.44000244140625,
        18.46002197265625,
        18.480010986328126,
        18.5,
        18.52001953125,
        18.540008544921876,
        18.560028076171876,
        18.58001708984375,
        18.600006103515626,
        18.620025634765626,
        18.6400146484375,
        18.660003662109376,
        18.680023193359376,
        18.70001220703125,
        18.720001220703126,
        18.740020751953126,
        18.760009765625,
        18.780029296875,
        18.800018310546876,
        18.82000732421875,
        18.84002685546875,
        18.860015869140626,
        18.8800048828125,
        18.9000244140625,
        18.920013427734376,
        18.94000244140625,
        18.96002197265625,
        18.980010986328126,
        19.0,
        19.02001953125,
        19.040008544921876,
        19.060028076171876,
        19.08001708984375,
        19.100006103515626,
        19.120025634765626,
        19.1400146484375,
        19.160003662109376,
        19.180023193359376,
        19.20001220703125,
        19.220001220703126,
        19.240020751953126,
        19.260009765625,
        19.280029296875,
        19.300018310546876,
        19.32000732421875,
        19.34002685546875,
        19.360015869140626,
        19.3800048828125,
        19.4000244140625,
        19.420013427734376,
        19.44000244140625,
        19.46002197265625,
        19.480010986328126,
        19.5,
        19.52001953125,
        19.540008544921876,
        19.560028076171876,
        19.58001708984375,
        19.600006103515626,
        19.620025634765626,
        19.6400146484375,
        19.660003662109376,
        19.680023193359376,
        19.70001220703125,
        19.720001220703126,
        19.740020751953126,
        19.760009765625,
        19.780029296875,
        19.800018310546876,
        19.82000732421875,
        19.84002685546875,
        19.860015869140626,
        19.8800048828125,
        19.9000244140625,
        19.920013427734376,
        19.94000244140625,
        19.96002197265625,
        19.980010986328126,
        20.0,
        20.02001953125,
        20.040008544921876,
        20.060028076171876,
        20.08001708984375,
        20.100006103515626,
        20.120025634765626,
        20.1400146484375,
        20.160003662109376,
        20.180023193359376,
        20.20001220703125,
        20.220001220703126,
        20.240020751953126,
        20.260009765625,
        20.280029296875,
        20.300018310546876,
        20.32000732421875,
        20.34002685546875,
        20.360015869140626,
        20.3800048828125,
        20.4000244140625,
        20.420013427734376,
        20.44000244140625,
        20.46002197265625,
        20.480010986328126,
        20.5,
        20.52001953125,
        20.540008544921876,
        20.560028076171876,
        20.58001708984375,
        20.600006103515626,
        20.620025634765626,
        20.6400146484375,
        20.660003662109376,
        20.680023193359376,
        20.70001220703125,
        20.720001220703126,
        20.740020751953126,
        20.760009765625,
        20.780029296875,
        20.800018310546876,
        20.82000732421875,
        20.84002685546875,
        20.860015869140626,
        20.8800048828125,
        20.9000244140625,
        20.920013427734376,
        20.94000244140625,
        20.96002197265625,
        20.980010986328126,
        21.0,
        21.02001953125,
        21.040008544921876,
        21.060028076171876,
        21.08001708984375,
        21.100006103515626,
        21.120025634765626,
        21.1400146484375,
        21.160003662109376,
        21.180023193359376,
        21.20001220703125,
        21.220001220703126,
        21.240020751953126,
        21.260009765625,
        21.280029296875,
        21.300018310546876,
        21.32000732421875,
        21.34002685546875,
        21.360015869140626,
        21.3800048828125,
        21.4000244140625,
        21.420013427734376,
        21.44000244140625,
        21.46002197265625,
        21.480010986328126,
        21.5,
        21.52001953125,
        21.540008544921876,
        21.560028076171876,
        21.58001708984375,
        21.600006103515626,
        21.620025634765626,
        21.6400146484375,
        21.660003662109376,
        21.680023193359376,
        21.70001220703125,
        21.720001220703126,
        21.740020751953126,
        21.760009765625,
        21.780029296875,
        21.800018310546876,
        21.82000732421875,
        21.84002685546875,
        21.860015869140626,
        21.8800048828125,
        21.9000244140625,
        21.920013427734376,
        21.94000244140625,
        21.96002197265625,
        21.980010986328126,
        22.0,
        22.02001953125,
        22.040008544921876,
        22.060028076171876,
        22.08001708984375,
        22.100006103515626,
        22.120025634765626,
        22.1400146484375,
        22.160003662109376,
        22.180023193359376,
        22.20001220703125,
        22.220001220703126,
        22.240020751953126,
        22.260009765625,
        22.280029296875,
        22.300018310546876,
        22.32000732421875,
        22.34002685546875,
        22.360015869140626,
        22.3800048828125,
        22.4000244140625,
        22.420013427734376,
        22.44000244140625,
        22.46002197265625,
        22.480010986328126,
        22.5,
        22.52001953125,
        22.540008544921876,
        22.560028076171876,
        22.58001708984375,
        22.600006103515626,
        22.620025634765626,
        22.6400146484375,
        22.660003662109376,
        22.680023193359376,
        22.70001220703125,
        22.720001220703126,
        22.740020751953126,
        22.760009765625,
        22.780029296875,
        22.800018310546876,
        22.82000732421875,
        22.84002685546875,
        22.860015869140626,
        22.8800048828125,
        22.9000244140625,
        22.920013427734376,
        22.94000244140625,
        22.96002197265625,
        22.980010986328126,
        23.0,
        23.02001953125,
        23.040008544921876,
        23.060028076171876,
        23.08001708984375,
        23.100006103515626,
        23.120025634765626,
        23.1400146484375,
        23.160003662109376,
        23.180023193359376,
        23.20001220703125,
        23.220001220703126,
        23.240020751953126,
        23.260009765625,
        23.280029296875,
        23.300018310546876,
        23.32000732421875,
        23.34002685546875,
        23.360015869140626,
        23.3800048828125,
        23.4000244140625,
        23.420013427734376,
        23.44000244140625,
        23.46002197265625,
        23.480010986328126,
        23.5,
        23.52001953125,
        23.540008544921876,
        23.560028076171876,
        23.58001708984375,
        23.600006103515626,
        23.620025634765626,
        23.6400146484375,
        23.660003662109376,
        23.680023193359376,
        23.70001220703125,
        23.720001220703126,
        23.740020751953126,
        23.760009765625,
        23.780029296875,
        23.800018310546876,
        23.82000732421875,
        23.84002685546875,
        23.860015869140626,
        23.8800048828125,
        23.9000244140625,
        23.920013427734376,
        23.94000244140625,
        23.96002197265625,
        23.980010986328126,
        24.0,
        24.02001953125,
        24.040008544921876,
        24.060028076171876,
        24.08001708984375,
        24.100006103515626,
        24.120025634765626,
        24.1400146484375,
        24.160003662109376,
        24.180023193359376,
        24.20001220703125,
        24.220001220703126,
        24.240020751953126,
        24.260009765625,
        24.280029296875,
        24.300018310546876,
        24.32000732421875,
        24.34002685546875,
        24.360015869140626,
        24.3800048828125,
        24.4000244140625,
        24.420013427734376,
        24.44000244140625,
        24.46002197265625,
        24.480010986328126,
        24.5,
        24.52001953125,
        24.540008544921876,
        24.560028076171876,
        24.58001708984375,
        24.600006103515626,
        24.620025634765626,
        24.6400146484375,
        24.660003662109376,
        24.680023193359376,
        24.70001220703125,
        24.720001220703126,
        24.740020751953126,
        24.760009765625,
        24.780029296875,
        24.800018310546876,
        24.82000732421875,
        24.84002685546875,
        24.860015869140626,
        24.8800048828125,
        24.9000244140625,
        24.920013427734376,
        24.94000244140625,
        24.96002197265625,
        24.980010986328126,
        25.0,
        25.02001953125,
        25.040008544921876,
        25.060028076171876,
        25.08001708984375,
        25.100006103515626,
        25.120025634765626,
        25.1400146484375,
        25.160003662109376,
        25.180023193359376,
        25.20001220703125,
        25.220001220703126,
        25.240020751953126,
        25.260009765625,
        25.280029296875,
        25.300018310546876,
        25.32000732421875,
        25.34002685546875,
        25.360015869140626,
        25.3800048828125,
        25.4000244140625,
        25.420013427734376,
        25.44000244140625,
        25.46002197265625,
        25.480010986328126,
        25.5,
        25.52001953125,
        25.540008544921876,
        25.560028076171876,
        25.58001708984375,
        25.600006103515626,
        25.620025634765626,
        25.6400146484375,
        25.660003662109376,
        25.680023193359376,
        25.70001220703125,
        25.720001220703126,
        25.740020751953126,
        25.760009765625,
        25.780029296875,
        25.800018310546876,
        25.82000732421875,
        25.84002685546875,
        25.860015869140626,
        25.8800048828125,
        25.9000244140625,
        25.920013427734376,
        25.94000244140625,
        25.96002197265625,
        25.980010986328126,
        26.0,
        26.02001953125,
        26.040008544921876,
        26.060028076171876,
        26.08001708984375,
        26.100006103515626,
        26.120025634765626,
        26.1400146484375,
        26.160003662109376,
        26.180023193359376,
        26.20001220703125,
        26.220001220703126,
        26.240020751953126,
        26.260009765625,
        26.280029296875,
        26.300018310546876,
        26.32000732421875,
        26.34002685546875,
        26.360015869140626,
        26.3800048828125,
        26.4000244140625,
        26.420013427734376,
        26.44000244140625,
        26.46002197265625,
        26.480010986328126,
        26.5,
        26.52001953125,
        26.540008544921876,
        26.560028076171876,
        26.58001708984375,
        26.600006103515626,
        26.620025634765626,
        26.6400146484375,
        26.660003662109376,
        26.680023193359376,
        26.70001220703125,
        26.720001220703126,
        26.740020751953126,
        26.760009765625,
        26.780029296875,
        26.800018310546876,
        26.82000732421875,
        26.84002685546875,
        26.860015869140626,
        26.8800048828125,
        26.9000244140625,
        26.920013427734376,
        26.94000244140625,
        26.96002197265625,
        26.980010986328126,
        27.0,
        27.02001953125,
        27.040008544921876,
        27.060028076171876,
        27.08001708984375,
        27.100006103515626,
        27.120025634765626,
        27.1400146484375,
        27.160003662109376,
        27.180023193359376,
        27.20001220703125,
        27.220001220703126,
        27.240020751953126,
        27.260009765625,
        27.280029296875,
        27.300018310546876,
        27.32000732421875,
        27.34002685546875,
        27.360015869140626,
        27.3800048828125,
        27.4000244140625,
        27.420013427734376,
        27.44000244140625,
        27.46002197265625,
        27.480010986328126,
        27.5,
        27.52001953125,
        27.540008544921876,
        27.560028076171876,
        27.58001708984375,
        27.600006103515626,
        27.620025634765626,
        27.6400146484375,
        27.660003662109376,
        27.680023193359376,
        27.70001220703125,
        27.720001220703126,
        27.740020751953126,
        27.760009765625,
        27.780029296875,
        27.800018310546876,
        27.82000732421875,
        27.84002685546875,
        27.860015869140626,
        27.8800048828125,
        27.9000244140625,
        27.920013427734376,
        27.94000244140625,
        27.96002197265625,
        27.980010986328126,
        28.0,
        28.02001953125,
        28.040008544921876,
        28.060028076171876,
        28.08001708984375,
        28.100006103515626,
        28.120025634765626,
        28.1400146484375,
        28.160003662109376,
        28.180023193359376,
        28.20001220703125,
        28.220001220703126,
        28.240020751953126,
        28.260009765625,
        28.280029296875,
        28.300018310546876,
        28.32000732421875,
        28.34002685546875,
        28.360015869140626,
        28.3800048828125,
        28.4000244140625,
        28.420013427734376,
        28.44000244140625,
        28.46002197265625,
        28.480010986328126,
        28.5,
        28.52001953125,
        28.540008544921876,
        28.560028076171876,
        28.58001708984375,
        28.600006103515626,
        28.620025634765626,
        28.6400146484375,
        28.660003662109376,
        28.680023193359376,
        28.70001220703125,
        28.720001220703126,
        28.740020751953126,
        28.760009765625,
        28.780029296875,
        28.800018310546876,
        28.82000732421875,
        28.84002685546875,
        28.860015869140626,
        28.8800048828125,
        28.9000244140625,
        28.920013427734376,
        28.94000244140625,
        28.96002197265625,
        28.980010986328126,
        29.0,
        29.02001953125,
        29.040008544921876,
        29.060028076171876,
        29.08001708984375,
        29.100006103515626,
        29.120025634765626,
        29.1400146484375,
        29.160003662109376,
        29.180023193359376,
        29.20001220703125,
        29.220001220703126,
        29.240020751953126,
        29.260009765625,
        29.280029296875,
        29.300018310546876,
        29.32000732421875,
        29.34002685546875,
        29.360015869140626,
        29.3800048828125,
        29.4000244140625,
        29.420013427734376,
        29.44000244140625,
        29.46002197265625,
        29.480010986328126,
        29.5,
        29.52001953125,
        29.540008544921876,
        29.560028076171876,
        29.58001708984375,
        29.600006103515626,
        29.620025634765626,
        29.6400146484375,
        29.660003662109376,
        29.680023193359376,
        29.70001220703125,
        29.720001220703126,
        29.740020751953126,
        29.760009765625,
        29.780029296875,
        29.800018310546876,
        29.82000732421875,
        29.84002685546875,
        29.860015869140626,
        29.8800048828125,
        29.9000244140625,
        29.920013427734376,
        29.94000244140625,
        29.96002197265625,
        29.980010986328126,
        30.0,
        30.02001953125,
        30.040008544921876,
        30.060028076171876,
        30.08001708984375,
        30.100006103515626,
        30.120025634765626,
        30.1400146484375,
        30.160003662109376,
        30.180023193359376,
        30.20001220703125,
        30.220001220703126,
        30.240020751953126,
        30.260009765625,
        30.280029296875,
        30.300018310546876,
        30.32000732421875,
        30.34002685546875,
        30.360015869140626,
        30.3800048828125,
        30.4000244140625,
        30.420013427734376,
        30.44000244140625,
        30.46002197265625,
        30.480010986328126,
        30.5,
        30.52001953125,
        30.540008544921876,
        30.560028076171876,
        30.58001708984375,
        30.600006103515626,
        30.620025634765626,
        30.6400146484375,
        30.660003662109376,
        30.680023193359376,
        30.70001220703125,
        30.720001220703126,
        30.740020751953126,
        30.760009765625,
        30.780029296875,
        30.800018310546876,
        30.82000732421875,
        30.84002685546875,
        30.860015869140626,
        30.8800048828125,
        30.9000244140625,
        30.920013427734376,
        30.94000244140625,
        30.96002197265625,
        30.980010986328126,
        31.0,
        31.02001953125,
        31.040008544921876,
        31.060028076171876,
        31.08001708984375,
        31.100006103515626,
        31.120025634765626,
        31.1400146484375,
        31.160003662109376,
        31.180023193359376,
        31.20001220703125,
        31.220001220703126,
        31.240020751953126,
        31.260009765625,
        31.280029296875,
        31.300018310546876,
        31.32000732421875,
        31.34002685546875,
        31.360015869140626,
        31.3800048828125,
        31.4000244140625,
        31.420013427734376,
        31.44000244140625,
        31.46002197265625,
        31.480010986328126,
        31.5,
        31.52001953125,
        31.540008544921876,
        31.560028076171876,
        31.58001708984375,
        31.600006103515626,
        31.620025634765626,
        31.6400146484375,
        31.660003662109376,
        31.680023193359376,
        31.70001220703125,
        31.720001220703126,
        31.740020751953126,
        31.760009765625,
        31.780029296875,
        31.800018310546876,
        31.82000732421875,
        31.84002685546875,
        31.860015869140626,
        31.8800048828125,
        31.9000244140625,
        31.920013427734376,
        31.94000244140625,
        31.96002197265625,
        31.980010986328126,
        32.0,
        32.02001953125,
        32.040008544921878,
        32.060028076171878,
        32.08001708984375,
        32.100006103515628,
        32.120025634765628,
        32.1400146484375,
        32.160003662109378,
        32.180023193359378,
        32.20001220703125,
        32.220001220703128,
        32.240020751953128,
        32.260009765625,
        32.280029296875,
        32.300018310546878,
        32.32000732421875,
        32.34002685546875,
        32.360015869140628,
        32.3800048828125,
        32.4000244140625,
        32.420013427734378,
        32.44000244140625,
        32.46002197265625,
        32.480010986328128,
        32.5,
        32.52001953125,
        32.540008544921878,
        32.560028076171878,
        32.58001708984375,
        32.600006103515628,
        32.620025634765628,
        32.6400146484375,
        32.660003662109378,
        32.680023193359378,
        32.70001220703125,
        32.720001220703128,
        32.740020751953128,
        32.760009765625,
        32.780029296875,
        32.800018310546878,
        32.82000732421875,
        32.84002685546875,
        32.860015869140628,
        32.8800048828125,
        32.9000244140625,
        32.920013427734378,
        32.94000244140625,
        32.96002197265625,
        32.980010986328128,
        33.0,
        33.02001953125,
        33.040008544921878,
        33.060028076171878,
        33.08001708984375,
        33.100006103515628,
        33.120025634765628,
        33.1400146484375,
        33.160003662109378,
        33.180023193359378,
        33.20001220703125,
        33.220001220703128,
        33.240020751953128,
        33.260009765625,
        33.280029296875,
        33.300018310546878,
        33.32000732421875,
        33.34002685546875,
        33.360015869140628,
        33.3800048828125,
        33.4000244140625,
        33.420013427734378,
        33.44000244140625,
        33.46002197265625,
        33.480010986328128,
        33.5,
        33.52001953125,
        33.540008544921878,
        33.560028076171878,
        33.58001708984375,
        33.600006103515628,
        33.620025634765628,
        33.6400146484375,
        33.660003662109378,
        33.680023193359378,
        33.70001220703125,
        33.720001220703128,
        33.740020751953128,
        33.760009765625,
        33.780029296875,
        33.800018310546878,
        33.82000732421875,
        33.84002685546875,
        33.860015869140628,
        33.8800048828125,
        33.9000244140625,
        33.920013427734378,
        33.94000244140625,
        33.96002197265625,
        33.980010986328128,
        34.0,
        34.02001953125,
        34.040008544921878,
        34.060028076171878,
        34.08001708984375,
        34.100006103515628,
        34.120025634765628,
        34.1400146484375,
        34.160003662109378,
        34.180023193359378,
        34.20001220703125,
        34.220001220703128,
        34.240020751953128,
        34.260009765625,
        34.280029296875,
        34.300018310546878,
        34.32000732421875,
        34.34002685546875,
        34.360015869140628,
        34.3800048828125,
        34.4000244140625,
        34.420013427734378,
        34.44000244140625,
        34.46002197265625,
        34.480010986328128,
        34.5,
        34.52001953125,
        34.540008544921878,
        34.560028076171878,
        34.58001708984375,
        34.600006103515628,
        34.620025634765628,
        34.6400146484375,
        34.660003662109378,
        34.680023193359378,
        34.70001220703125,
        34.720001220703128,
        34.740020751953128,
        34.760009765625,
        34.780029296875,
        34.800018310546878,
        34.82000732421875,
        34.84002685546875,
        34.860015869140628,
        34.8800048828125,
        34.9000244140625,
        34.920013427734378,
        34.94000244140625,
        34.96002197265625,
        34.980010986328128,
        35.0,
        35.02001953125,
        35.040008544921878,
        35.060028076171878,
        35.08001708984375,
        35.100006103515628,
        35.120025634765628,
        35.1400146484375,
        35.160003662109378,
        35.180023193359378,
        35.20001220703125,
        35.220001220703128,
        35.240020751953128,
        35.260009765625,
        35.280029296875,
        35.300018310546878,
        35.32000732421875,
        35.34002685546875,
        35.360015869140628,
        35.3800048828125,
        35.4000244140625,
        35.420013427734378,
        35.44000244140625,
        35.46002197265625,
        35.480010986328128,
        35.5,
        35.52001953125,
        35.540008544921878,
        35.560028076171878,
        35.58001708984375,
        35.600006103515628,
        35.620025634765628,
        35.6400146484375,
        35.660003662109378,
        35.680023193359378,
        35.70001220703125,
        35.720001220703128,
        35.740020751953128,
        35.760009765625,
        35.780029296875,
        35.800018310546878,
        35.82000732421875,
        35.84002685546875,
        35.860015869140628,
        35.8800048828125,
        35.9000244140625,
        35.920013427734378,
        35.94000244140625,
        35.96002197265625,
        35.980010986328128,
        36.0,
        36.02001953125,
        36.040008544921878,
        36.060028076171878,
        36.08001708984375,
        36.100006103515628,
        36.120025634765628,
        36.1400146484375,
        36.160003662109378,
        36.180023193359378,
        36.20001220703125,
        36.220001220703128,
        36.240020751953128,
        36.260009765625,
        36.280029296875,
        36.300018310546878,
        36.32000732421875,
        36.34002685546875,
        36.360015869140628,
        36.3800048828125,
        36.4000244140625,
        36.420013427734378,
        36.44000244140625,
        36.46002197265625,
        36.480010986328128,
        36.5,
        36.52001953125,
        36.540008544921878,
        36.560028076171878,
        36.58001708984375,
        36.600006103515628,
        36.620025634765628,
        36.6400146484375,
        36.660003662109378,
        36.680023193359378,
        36.70001220703125,
        36.720001220703128,
        36.740020751953128,
        36.760009765625,
        36.780029296875,
        36.800018310546878,
        36.82000732421875,
        36.84002685546875,
        36.860015869140628,
        36.8800048828125,
        36.9000244140625,
        36.920013427734378,
        36.94000244140625,
        36.96002197265625,
        36.980010986328128,
        37.0,
        37.02001953125,
        37.040008544921878,
        37.060028076171878,
        37.08001708984375,
        37.100006103515628,
        37.120025634765628,
        37.1400146484375,
        37.160003662109378,
        37.180023193359378,
        37.20001220703125,
        37.220001220703128,
        37.240020751953128,
        37.260009765625,
        37.280029296875,
        37.300018310546878,
        37.32000732421875,
        37.34002685546875,
        37.360015869140628,
        37.3800048828125,
        37.4000244140625,
        37.420013427734378,
        37.44000244140625,
        37.46002197265625,
        37.480010986328128,
        37.5,
        37.52001953125,
        37.540008544921878,
        37.560028076171878,
        37.58001708984375,
        37.600006103515628,
        37.620025634765628,
        37.6400146484375,
        37.660003662109378,
        37.680023193359378,
        37.70001220703125,
        37.720001220703128,
        37.740020751953128,
        37.760009765625,
        37.780029296875,
        37.800018310546878,
        37.82000732421875,
        37.84002685546875,
        37.860015869140628,
        37.8800048828125,
        37.9000244140625,
        37.920013427734378,
        37.94000244140625,
        37.96002197265625,
        37.980010986328128,
        38.0,
        38.02001953125,
        38.040008544921878,
        38.060028076171878,
        38.08001708984375,
        38.100006103515628,
        38.120025634765628,
        38.1400146484375,
        38.160003662109378,
        38.180023193359378,
        38.20001220703125,
        38.220001220703128,
        38.240020751953128,
        38.260009765625,
        38.280029296875,
        38.300018310546878,
        38.32000732421875,
        38.34002685546875,
        38.360015869140628,
        38.3800048828125,
        38.4000244140625,
        38.420013427734378,
        38.44000244140625,
        38.46002197265625,
        38.480010986328128,
        38.5,
        38.52001953125,
        38.540008544921878,
        38.560028076171878,
        38.58001708984375,
        38.600006103515628,
        38.620025634765628,
        38.6400146484375,
        38.660003662109378,
        38.680023193359378,
        38.70001220703125,
        38.720001220703128,
        38.740020751953128,
        38.760009765625,
        38.780029296875,
        38.800018310546878,
        38.82000732421875,
        38.84002685546875,
        38.860015869140628,
        38.8800048828125,
        38.9000244140625,
        38.920013427734378,
        38.94000244140625,
        38.96002197265625,
        38.980010986328128,
        39.0,
        39.02001953125,
        39.040008544921878,
        39.060028076171878,
        39.08001708984375,
        39.100006103515628,
        39.120025634765628,
        39.1400146484375,
        39.160003662109378,
        39.180023193359378,
        39.20001220703125,
        39.220001220703128,
        39.240020751953128,
        39.260009765625,
        39.280029296875,
        39.300018310546878,
        39.32000732421875,
        39.34002685546875,
        39.360015869140628,
        39.3800048828125,
        39.4000244140625,
        39.420013427734378,
        39.44000244140625,
        39.46002197265625,
        39.480010986328128,
        39.5,
        39.52001953125,
        39.540008544921878,
        39.560028076171878,
        39.58001708984375,
        39.600006103515628,
        39.620025634765628,
        39.6400146484375,
        39.660003662109378,
        39.680023193359378,
        39.70001220703125,
        39.720001220703128,
        39.740020751953128,
        39.760009765625,
        39.780029296875,
        39.800018310546878,
        39.82000732421875,
        39.84002685546875,
        39.860015869140628,
        39.8800048828125,
        39.9000244140625,
        39.920013427734378,
        39.94000244140625,
        39.96002197265625,
        39.980010986328128,
        40.0,
        40.02001953125,
        40.040008544921878,
        40.060028076171878,
        40.08001708984375,
        40.100006103515628,
        40.120025634765628,
        40.1400146484375,
        40.160003662109378,
        40.180023193359378,
        40.20001220703125,
        40.220001220703128,
        40.240020751953128,
        40.260009765625,
        40.279998779296878,
        40.300018310546878,
        40.32000732421875,
        40.34002685546875,
        40.360015869140628,
        40.3800048828125,
        40.4000244140625,
        40.420013427734378,
        40.44000244140625,
        40.46002197265625,
        40.480010986328128,
        40.5,
        40.52001953125,
        40.540008544921878,
        40.560028076171878,
        40.58001708984375,
        40.600006103515628,
        40.620025634765628,
        40.6400146484375,
        40.660003662109378,
        40.680023193359378,
        40.70001220703125,
        40.720001220703128,
        40.740020751953128,
        40.760009765625,
        40.779998779296878,
        40.800018310546878,
        40.82000732421875,
        40.84002685546875,
        40.860015869140628,
        40.8800048828125,
        40.9000244140625,
        40.920013427734378,
        40.94000244140625,
        40.96002197265625,
        40.980010986328128,
        41.0,
        41.02001953125,
        41.040008544921878,
        41.060028076171878,
        41.08001708984375,
        41.100006103515628,
        41.120025634765628,
        41.1400146484375,
        41.160003662109378,
        41.180023193359378,
        41.20001220703125,
        41.220001220703128,
        41.240020751953128,
        41.260009765625,
        41.279998779296878,
        41.300018310546878,
        41.32000732421875,
        41.34002685546875,
        41.360015869140628,
        41.3800048828125,
        41.4000244140625,
        41.420013427734378,
        41.44000244140625,
        41.46002197265625,
        41.480010986328128,
        41.5,
        41.52001953125,
        41.540008544921878,
        41.560028076171878,
        41.58001708984375,
        41.600006103515628,
        41.620025634765628,
        41.6400146484375,
        41.660003662109378,
        41.680023193359378,
        41.70001220703125,
        41.720001220703128,
        41.740020751953128,
        41.760009765625,
        41.779998779296878,
        41.800018310546878,
        41.82000732421875,
        41.84002685546875,
        41.860015869140628,
        41.8800048828125,
        41.9000244140625,
        41.920013427734378,
        41.94000244140625,
        41.96002197265625,
        41.980010986328128,
        42.0,
        42.02001953125,
        42.040008544921878,
        42.060028076171878,
        42.08001708984375,
        42.100006103515628,
        42.120025634765628,
        42.1400146484375,
        42.160003662109378,
        42.180023193359378,
        42.20001220703125,
        42.220001220703128,
        42.240020751953128,
        42.260009765625,
        42.279998779296878,
        42.300018310546878,
        42.32000732421875,
        42.34002685546875,
        42.360015869140628,
        42.3800048828125,
        42.4000244140625,
        42.420013427734378,
        42.44000244140625,
        42.46002197265625,
        42.480010986328128,
        42.5,
        42.52001953125,
        42.540008544921878,
        42.560028076171878,
        42.58001708984375,
        42.600006103515628,
        42.620025634765628,
        42.6400146484375,
        42.660003662109378,
        42.680023193359378,
        42.70001220703125,
        42.720001220703128,
        42.740020751953128,
        42.760009765625,
        42.779998779296878,
        42.800018310546878,
        42.82000732421875,
        42.84002685546875,
        42.860015869140628,
        42.8800048828125,
        42.9000244140625,
        42.920013427734378,
        42.94000244140625,
        42.96002197265625,
        42.980010986328128,
        43.0,
        43.02001953125,
        43.040008544921878,
        43.060028076171878,
        43.08001708984375,
        43.100006103515628,
        43.120025634765628,
        43.1400146484375,
        43.160003662109378,
        43.180023193359378,
        43.20001220703125,
        43.220001220703128,
        43.240020751953128,
        43.260009765625,
        43.279998779296878,
        43.300018310546878,
        43.32000732421875,
        43.34002685546875,
        43.360015869140628,
        43.3800048828125,
        43.4000244140625,
        43.420013427734378,
        43.44000244140625,
        43.46002197265625,
        43.480010986328128,
        43.5,
        43.52001953125,
        43.540008544921878,
        43.560028076171878,
        43.58001708984375,
        43.600006103515628,
        43.620025634765628,
        43.6400146484375,
        43.660003662109378,
        43.680023193359378,
        43.70001220703125,
        43.720001220703128,
        43.740020751953128,
        43.760009765625,
        43.779998779296878,
        43.800018310546878,
        43.82000732421875,
        43.84002685546875,
        43.860015869140628,
        43.8800048828125,
        43.9000244140625,
        43.920013427734378,
        43.94000244140625,
        43.96002197265625,
        43.980010986328128,
        44.0,
        44.02001953125,
        44.040008544921878,
        44.060028076171878,
        44.08001708984375,
        44.100006103515628,
        44.120025634765628,
        44.1400146484375,
        44.160003662109378,
        44.180023193359378,
        44.20001220703125,
        44.220001220703128,
        44.240020751953128,
        44.260009765625,
        44.279998779296878,
        44.300018310546878,
        44.32000732421875,
        44.34002685546875,
        44.360015869140628,
        44.3800048828125,
        44.4000244140625,
        44.420013427734378,
        44.44000244140625,
        44.46002197265625,
        44.480010986328128,
        44.5,
        44.52001953125,
        44.540008544921878,
        44.560028076171878,
        44.58001708984375,
        44.600006103515628,
        44.620025634765628,
        44.6400146484375,
        44.660003662109378,
        44.680023193359378,
        44.70001220703125,
        44.720001220703128,
        44.740020751953128,
        44.760009765625,
        44.779998779296878,
        44.800018310546878,
        44.82000732421875,
        44.84002685546875,
        44.860015869140628,
        44.8800048828125,
        44.9000244140625,
        44.920013427734378,
        44.94000244140625,
        44.96002197265625,
        44.980010986328128,
        45.0,
        45.02001953125,
        45.040008544921878,
        45.060028076171878,
        45.08001708984375,
        45.100006103515628,
        45.120025634765628,
        45.1400146484375,
        45.160003662109378,
        45.180023193359378,
        45.20001220703125,
        45.220001220703128,
        45.240020751953128,
        45.260009765625,
        45.279998779296878,
        45.300018310546878,
        45.32000732421875,
        45.34002685546875,
        45.360015869140628,
        45.3800048828125,
        45.4000244140625,
        45.420013427734378,
        45.44000244140625,
        45.46002197265625,
        45.480010986328128,
        45.5,
        45.52001953125,
        45.540008544921878,
        45.560028076171878,
        45.58001708984375,
        45.600006103515628,
        45.620025634765628,
        45.6400146484375,
        45.660003662109378,
        45.680023193359378,
        45.70001220703125,
        45.720001220703128,
        45.740020751953128,
        45.760009765625,
        45.779998779296878,
        45.800018310546878,
        45.82000732421875,
        45.84002685546875,
        45.860015869140628,
        45.8800048828125,
        45.9000244140625,
        45.920013427734378,
        45.94000244140625,
        45.96002197265625,
        45.980010986328128,
        46.0,
        46.02001953125,
        46.040008544921878,
        46.060028076171878,
        46.08001708984375,
        46.100006103515628,
        46.120025634765628,
        46.1400146484375,
        46.160003662109378,
        46.180023193359378,
        46.20001220703125,
        46.220001220703128,
        46.240020751953128,
        46.260009765625,
        46.279998779296878,
        46.300018310546878,
        46.32000732421875,
        46.34002685546875,
        46.360015869140628,
        46.3800048828125,
        46.4000244140625,
        46.420013427734378,
        46.44000244140625,
        46.46002197265625,
        46.480010986328128,
        46.5,
        46.52001953125,
        46.540008544921878,
        46.560028076171878,
        46.58001708984375,
        46.600006103515628,
        46.620025634765628,
        46.6400146484375,
        46.660003662109378,
        46.680023193359378,
        46.70001220703125,
        46.720001220703128,
        46.740020751953128,
        46.760009765625,
        46.779998779296878,
        46.800018310546878,
        46.82000732421875,
        46.84002685546875,
        46.860015869140628,
        46.8800048828125,
        46.9000244140625,
        46.920013427734378,
        46.94000244140625,
        46.96002197265625,
        46.980010986328128,
        47.0,
        47.02001953125,
        47.040008544921878,
        47.060028076171878,
        47.08001708984375,
        47.100006103515628,
        47.120025634765628,
        47.1400146484375,
        47.160003662109378,
        47.180023193359378,
        47.20001220703125,
        47.220001220703128,
        47.240020751953128,
        47.260009765625,
        47.279998779296878,
        47.300018310546878,
        47.32000732421875,
        47.34002685546875,
        47.360015869140628,
        47.3800048828125,
        47.4000244140625,
        47.420013427734378,
        47.44000244140625,
        47.46002197265625,
        47.480010986328128,
        47.5,
        47.52001953125,
        47.540008544921878,
        47.560028076171878,
        47.58001708984375,
        47.600006103515628,
        47.620025634765628,
        47.6400146484375,
        47.660003662109378,
        47.680023193359378,
        47.70001220703125,
        47.720001220703128,
        47.740020751953128,
        47.760009765625,
        47.779998779296878,
        47.800018310546878,
        47.82000732421875,
        47.84002685546875,
        47.860015869140628,
        47.8800048828125,
        47.9000244140625,
        47.920013427734378,
        47.94000244140625,
        47.96002197265625,
        47.980010986328128,
        48.0,
        48.02001953125,
        48.040008544921878,
        48.060028076171878,
        48.08001708984375,
        48.100006103515628,
        48.120025634765628,
        48.1400146484375,
        48.160003662109378,
        48.180023193359378,
        48.20001220703125,
        48.220001220703128,
        48.240020751953128,
        48.260009765625,
        48.279998779296878,
        48.300018310546878,
        48.32000732421875,
        48.34002685546875,
        48.360015869140628,
        48.3800048828125,
        48.4000244140625,
        48.420013427734378,
        48.44000244140625,
        48.46002197265625,
        48.480010986328128,
        48.5,
        48.52001953125,
        48.540008544921878,
        48.560028076171878,
        48.58001708984375,
        48.600006103515628,
        48.620025634765628,
        48.6400146484375,
        48.660003662109378,
        48.680023193359378,
        48.70001220703125,
        48.720001220703128,
        48.740020751953128,
        48.760009765625,
        48.779998779296878,
        48.800018310546878,
        48.82000732421875,
        48.84002685546875,
        48.860015869140628,
        48.8800048828125,
        48.9000244140625,
        48.920013427734378,
        48.94000244140625,
        48.96002197265625,
        48.980010986328128,
        49.0,
        49.02001953125,
        49.040008544921878,
        49.060028076171878,
        49.08001708984375,
        49.100006103515628,
        49.120025634765628,
        49.1400146484375,
        49.160003662109378,
        49.180023193359378,
        49.20001220703125,
        49.220001220703128,
        49.240020751953128,
        49.260009765625,
        49.279998779296878,
        49.300018310546878,
        49.32000732421875,
        49.34002685546875,
        49.360015869140628,
        49.3800048828125,
        49.4000244140625,
        49.420013427734378,
        49.44000244140625,
        49.46002197265625,
        49.480010986328128,
        49.5,
        49.52001953125,
        49.540008544921878,
        49.560028076171878,
        49.58001708984375,
        49.600006103515628,
        49.620025634765628,
        49.6400146484375,
        49.660003662109378,
        49.680023193359378,
        49.70001220703125,
        49.720001220703128,
        49.740020751953128,
        49.760009765625,
        49.779998779296878,
        49.800018310546878,
        49.82000732421875,
        49.84002685546875,
        49.860015869140628,
        49.8800048828125,
        49.9000244140625,
        49.920013427734378,
        49.94000244140625,
        49.96002197265625,
        49.980010986328128,
        50.0,
        50.02001953125,
        50.040008544921878,
        50.060028076171878,
        50.08001708984375,
        50.100006103515628,
        50.120025634765628,
        50.1400146484375,
        50.160003662109378,
        50.180023193359378,
        50.20001220703125,
        50.220001220703128,
        50.240020751953128,
        50.260009765625,
        50.279998779296878,
        50.300018310546878,
        50.32000732421875,
        50.34002685546875,
        50.360015869140628,
        50.3800048828125,
        50.4000244140625,
        50.420013427734378,
        50.44000244140625,
        50.46002197265625,
        50.480010986328128,
        50.5,
        50.52001953125,
        50.540008544921878,
        50.560028076171878,
        50.58001708984375,
        50.600006103515628,
        50.620025634765628,
        50.6400146484375,
        50.660003662109378,
        50.680023193359378,
        50.70001220703125,
        50.720001220703128,
        50.740020751953128,
        50.760009765625,
        50.779998779296878,
        50.800018310546878,
        50.82000732421875,
        50.84002685546875,
        50.860015869140628,
        50.8800048828125,
        50.9000244140625,
        50.920013427734378,
        50.94000244140625,
        50.96002197265625,
        50.980010986328128,
        51.0,
        51.02001953125,
        51.040008544921878,
        51.060028076171878,
        51.08001708984375,
        51.100006103515628,
        51.120025634765628,
        51.1400146484375,
        51.160003662109378,
        51.180023193359378,
        51.20001220703125,
        51.220001220703128,
        51.240020751953128,
        51.260009765625,
        51.279998779296878,
        51.300018310546878,
        51.32000732421875,
        51.34002685546875,
        51.360015869140628,
        51.3800048828125,
        51.4000244140625,
        51.420013427734378,
        51.44000244140625,
        51.46002197265625,
        51.480010986328128,
        51.5,
        51.52001953125,
        51.540008544921878,
        51.560028076171878,
        51.58001708984375,
        51.600006103515628,
        51.620025634765628,
        51.6400146484375,
        51.660003662109378,
        51.680023193359378,
        51.70001220703125,
        51.720001220703128,
        51.740020751953128,
        51.760009765625,
        51.779998779296878,
        51.800018310546878,
        51.82000732421875,
        51.84002685546875,
        51.860015869140628,
        51.8800048828125,
        51.9000244140625,
        51.920013427734378,
        51.94000244140625,
        51.96002197265625,
        51.980010986328128,
        52.0,
        52.02001953125,
        52.040008544921878,
        52.060028076171878,
        52.08001708984375,
        52.100006103515628,
        52.120025634765628,
        52.1400146484375,
        52.160003662109378,
        52.180023193359378,
        52.20001220703125,
        52.220001220703128,
        52.240020751953128,
        52.260009765625,
        52.279998779296878,
        52.300018310546878,
        52.32000732421875,
        52.34002685546875,
        52.360015869140628,
        52.3800048828125,
        52.4000244140625,
        52.420013427734378,
        52.44000244140625,
        52.46002197265625,
        52.480010986328128,
        52.5,
        52.52001953125,
        52.540008544921878,
        52.560028076171878,
        52.58001708984375,
        52.600006103515628,
        52.620025634765628,
        52.6400146484375,
        52.660003662109378,
        52.680023193359378,
        52.70001220703125,
        52.720001220703128,
        52.740020751953128,
        52.760009765625,
        52.779998779296878,
        52.800018310546878,
        52.82000732421875,
        52.84002685546875,
        52.860015869140628,
        52.8800048828125,
        52.9000244140625,
        52.920013427734378,
        52.94000244140625,
        52.96002197265625,
        52.980010986328128,
        53.0,
        53.02001953125,
        53.040008544921878,
        53.060028076171878,
        53.08001708984375,
        53.100006103515628,
        53.120025634765628,
        53.1400146484375,
        53.160003662109378,
        53.180023193359378,
        53.20001220703125,
        53.220001220703128,
        53.240020751953128,
        53.260009765625,
        53.279998779296878,
        53.300018310546878,
        53.32000732421875,
        53.34002685546875,
        53.360015869140628,
        53.3800048828125,
        53.4000244140625,
        53.420013427734378,
        53.44000244140625,
        53.46002197265625,
        53.480010986328128,
        53.5,
        53.52001953125,
        53.540008544921878,
        53.560028076171878,
        53.58001708984375,
        53.600006103515628,
        53.620025634765628,
        53.6400146484375,
        53.660003662109378,
        53.680023193359378,
        53.70001220703125,
        53.720001220703128,
        53.740020751953128,
        53.760009765625,
        53.779998779296878,
        53.800018310546878,
        53.82000732421875,
        53.84002685546875,
        53.860015869140628,
        53.8800048828125,
        53.9000244140625,
        53.920013427734378,
        53.94000244140625,
        53.96002197265625,
        53.980010986328128,
        54.0,
        54.02001953125,
        54.040008544921878,
        54.060028076171878,
        54.08001708984375,
        54.100006103515628,
        54.120025634765628,
        54.1400146484375,
        54.160003662109378,
        54.180023193359378,
        54.20001220703125,
        54.220001220703128,
        54.240020751953128,
        54.260009765625,
        54.279998779296878,
        54.300018310546878,
        54.32000732421875,
        54.34002685546875,
        54.360015869140628,
        54.3800048828125,
        54.4000244140625,
        54.420013427734378,
        54.44000244140625,
        54.46002197265625,
        54.480010986328128,
        54.5,
        54.52001953125,
        54.540008544921878,
        54.560028076171878,
        54.58001708984375,
        54.600006103515628,
        54.620025634765628,
        54.6400146484375,
        54.660003662109378,
        54.680023193359378,
        54.70001220703125,
        54.720001220703128,
        54.740020751953128,
        54.760009765625,
        54.779998779296878,
        54.800018310546878,
        54.82000732421875,
        54.84002685546875,
        54.860015869140628,
        54.8800048828125,
        54.9000244140625,
        54.920013427734378,
        54.94000244140625,
        54.96002197265625,
        54.980010986328128,
        55.0,
        55.02001953125,
        55.040008544921878,
        55.060028076171878,
        55.08001708984375,
        55.100006103515628,
        55.120025634765628,
        55.1400146484375,
        55.160003662109378,
        55.180023193359378,
        55.20001220703125,
        55.220001220703128,
        55.240020751953128,
        55.260009765625,
        55.279998779296878,
        55.300018310546878,
        55.32000732421875,
        55.34002685546875,
        55.360015869140628,
        55.3800048828125,
        55.4000244140625,
        55.420013427734378,
        55.44000244140625,
        55.46002197265625,
        55.480010986328128,
        55.5,
        55.52001953125,
        55.540008544921878,
        55.560028076171878,
        55.58001708984375,
        55.600006103515628,
        55.620025634765628,
        55.6400146484375,
        55.660003662109378,
        55.680023193359378,
        55.70001220703125,
        55.720001220703128,
        55.740020751953128,
        55.760009765625,
        55.779998779296878,
        55.800018310546878,
        55.82000732421875,
        55.84002685546875,
        55.860015869140628,
        55.8800048828125,
        55.9000244140625,
        55.920013427734378,
        55.94000244140625,
        55.96002197265625,
        55.980010986328128,
        56.0,
        56.02001953125,
        56.040008544921878,
        56.060028076171878,
        56.08001708984375,
        56.100006103515628,
        56.120025634765628,
        56.1400146484375,
        56.160003662109378,
        56.180023193359378,
        56.20001220703125,
        56.220001220703128,
        56.240020751953128,
        56.260009765625,
        56.279998779296878,
        56.300018310546878,
        56.32000732421875,
        56.34002685546875,
        56.360015869140628,
        56.3800048828125,
        56.4000244140625,
        56.420013427734378,
        56.44000244140625,
        56.46002197265625,
        56.480010986328128,
        56.5,
        56.52001953125,
        56.540008544921878,
        56.560028076171878,
        56.58001708984375,
        56.600006103515628,
        56.620025634765628,
        56.6400146484375,
        56.660003662109378,
        56.680023193359378,
        56.70001220703125,
        56.720001220703128,
        56.740020751953128,
        56.760009765625,
        56.779998779296878,
        56.800018310546878,
        56.82000732421875,
        56.84002685546875,
        56.860015869140628,
        56.8800048828125,
        56.9000244140625,
        56.920013427734378,
        56.94000244140625,
        56.96002197265625,
        56.980010986328128,
        57.0,
        57.02001953125,
        57.040008544921878,
        57.060028076171878,
        57.08001708984375,
        57.100006103515628,
        57.120025634765628,
        57.1400146484375,
        57.160003662109378,
        57.180023193359378,
        57.20001220703125,
        57.220001220703128,
        57.240020751953128,
        57.260009765625,
        57.279998779296878,
        57.300018310546878,
        57.32000732421875,
        57.34002685546875,
        57.360015869140628,
        57.3800048828125,
        57.4000244140625,
        57.420013427734378,
        57.44000244140625,
        57.46002197265625,
        57.480010986328128,
        57.5,
        57.52001953125,
        57.540008544921878,
        57.560028076171878,
        57.58001708984375,
        57.600006103515628,
        57.620025634765628,
        57.6400146484375,
        57.660003662109378,
        57.680023193359378,
        57.70001220703125,
        57.720001220703128,
        57.740020751953128,
        57.760009765625,
        57.779998779296878,
        57.800018310546878,
        57.82000732421875,
        57.84002685546875,
        57.860015869140628,
        57.8800048828125,
        57.9000244140625,
        57.920013427734378,
        57.94000244140625,
        57.96002197265625,
        57.980010986328128,
        58.0,
        58.02001953125,
        58.040008544921878,
        58.060028076171878,
        58.08001708984375,
        58.100006103515628,
        58.120025634765628,
        58.1400146484375,
        58.160003662109378,
        58.180023193359378,
        58.20001220703125,
        58.220001220703128,
        58.240020751953128,
        58.260009765625,
        58.279998779296878,
        58.300018310546878,
        58.32000732421875,
        58.34002685546875,
        58.360015869140628,
        58.3800048828125,
        58.4000244140625,
        58.420013427734378,
        58.44000244140625,
        58.46002197265625,
        58.480010986328128,
        58.5,
        58.52001953125,
        58.540008544921878,
        58.560028076171878,
        58.58001708984375,
        58.600006103515628,
        58.620025634765628,
        58.6400146484375,
        58.660003662109378,
        58.680023193359378,
        58.70001220703125,
        58.720001220703128,
        58.740020751953128,
        58.760009765625,
        58.779998779296878,
        58.800018310546878,
        58.82000732421875,
        58.84002685546875,
        58.860015869140628,
        58.8800048828125,
        58.9000244140625,
        58.920013427734378,
        58.94000244140625,
        58.96002197265625,
        58.980010986328128,
        59.0,
        59.02001953125,
        59.040008544921878,
        59.060028076171878,
        59.08001708984375,
        59.100006103515628,
        59.120025634765628,
        59.1400146484375,
        59.160003662109378,
        59.180023193359378,
        59.20001220703125,
        59.220001220703128,
        59.240020751953128,
        59.260009765625,
        59.279998779296878,
        59.300018310546878,
        59.32000732421875,
        59.34002685546875,
        59.360015869140628,
        59.3800048828125,
        59.4000244140625,
        59.420013427734378,
        59.44000244140625,
        59.46002197265625,
        59.480010986328128,
        59.5,
        59.52001953125,
        59.540008544921878,
        59.560028076171878,
        59.58001708984375,
        59.600006103515628,
        59.620025634765628,
        59.6400146484375,
        59.660003662109378,
        59.680023193359378,
        59.70001220703125,
        59.720001220703128,
        59.740020751953128,
        59.760009765625,
        59.779998779296878,
        59.800018310546878,
        59.82000732421875,
        59.84002685546875,
        59.860015869140628,
        59.8800048828125,
        59.9000244140625,
        59.920013427734378,
        59.94000244140625,
        59.96002197265625,
        59.980010986328128
    ],
    "rightHandPositions": [
        "(0.316470, 1.208713, 0.049812)",
        "(0.316415, 1.208807, 0.050043)",
        "(0.316379, 1.208827, 0.050146)",
        "(0.316267, 1.208818, 0.050302)",
        "(0.316072, 1.208821, 0.050494)",
        "(0.315895, 1.208820, 0.050599)",
        "(0.315806, 1.208807, 0.050622)",
        "(0.315606, 1.208867, 0.050698)",
        "(0.315280, 1.209103, 0.050849)",
        "(0.315172, 1.209178, 0.050799)",
        "(0.315029, 1.209430, 0.050306)",
        "(0.315026, 1.209837, 0.049746)",
        "(0.314927, 1.210547, 0.049561)",
        "(0.314774, 1.211009, 0.049652)",
        "(0.314287, 1.211878, 0.050007)",
        "(0.313775, 1.212390, 0.050236)",
        "(0.313461, 1.212660, 0.050356)",
        "(0.313422, 1.213144, 0.050507)",
        "(0.313455, 1.213542, 0.050488)",
        "(0.313476, 1.214645, 0.050607)",
        "(0.313298, 1.216456, 0.051724)",
        "(0.312600, 1.218776, 0.053467)",
        "(0.312262, 1.221059, 0.054386)",
        "(0.312003, 1.222390, 0.054803)",
        "(0.310782, 1.226366, 0.056579)",
        "(0.309331, 1.231203, 0.059213)",
        "(0.308269, 1.236479, 0.061928)",
        "(0.307740, 1.239136, 0.063176)",
        "(0.306353, 1.244651, 0.065552)",
        "(0.305024, 1.250261, 0.067972)",
        "(0.303991, 1.255861, 0.070274)",
        "(0.303158, 1.261204, 0.072658)",
        "(0.302743, 1.263806, 0.073891)",
        "(0.301947, 1.268799, 0.076089)",
        "(0.301467, 1.273337, 0.077695)",
        "(0.301266, 1.277405, 0.079203)",
        "(0.300645, 1.281250, 0.080797)",
        "(0.300379, 1.283080, 0.081550)",
        "(0.300228, 1.286605, 0.083065)",
        "(0.300180, 1.289875, 0.084686)",
        "(0.300155, 1.292662, 0.086203)",
        "(0.300195, 1.294841, 0.087399)",
        "(0.300167, 1.295704, 0.087913)",
        "(0.300275, 1.296928, 0.088587)",
        "(0.300567, 1.297582, 0.089225)",
        "(0.300732, 1.297884, 0.090184)",
        "(0.300867, 1.297947, 0.091208)",
        "(0.300817, 1.297804, 0.091641)",
        "(0.300526, 1.297204, 0.092283)",
        "(0.300368, 1.296551, 0.092823)",
        "(0.300406, 1.296247, 0.093596)",
        "(0.300416, 1.295924, 0.094125)",
        "(0.300421, 1.295710, 0.094230)",
        "(0.300489, 1.295379, 0.094147)",
        "(0.300689, 1.295309, 0.094001)",
        "(0.300907, 1.295504, 0.093907)",
        "(0.301188, 1.295987, 0.093905)",
        "(0.301290, 1.296234, 0.093916)",
        "(0.301407, 1.296619, 0.093747)",
        "(0.301631, 1.296870, 0.093317)",
        "(0.301916, 1.297188, 0.092982)",
        "(0.302178, 1.297578, 0.093008)",
        "(0.302296, 1.297769, 0.093067)",
        "(0.302519, 1.298005, 0.093106)",
        "(0.302691, 1.298176, 0.093009)",
        "(0.303233, 1.298637, 0.093040)",
        "(0.303705, 1.299293, 0.093245)",
        "(0.303912, 1.299624, 0.093382)",
        "(0.304390, 1.300253, 0.093676)",
        "(0.304741, 1.300704, 0.093899)",
        "(0.305232, 1.300913, 0.093900)",
        "(0.305620, 1.301207, 0.093876)",
        "(0.305749, 1.301415, 0.093913)",
        "(0.305948, 1.301752, 0.093964)",
        "(0.305973, 1.301837, 0.093782)",
        "(0.306239, 1.301918, 0.093408)",
        "(0.306606, 1.301745, 0.092837)",
        "(0.306701, 1.301936, 0.092612)",
        "(0.306731, 1.302591, 0.092211)",
        "(0.306832, 1.303203, 0.091619)",
        "(0.307091, 1.303649, 0.090676)",
        "(0.307100, 1.303175, 0.089225)",
        "(0.306850, 1.303234, 0.088478)",
        "(0.306548, 1.303928, 0.087128)",
        "(0.306629, 1.305186, 0.085658)",
        "(0.306463, 1.306297, 0.084139)",
        "(0.306089, 1.307317, 0.082678)",
        "(0.305889, 1.307923, 0.081990)",
        "(0.305460, 1.309424, 0.080771)",
        "(0.304950, 1.311282, 0.079830)",
        "(0.305165, 1.312830, 0.078910)",
        "(0.305254, 1.314174, 0.077687)",
        "(0.305309, 1.314755, 0.077095)",
        "(0.305340, 1.315797, 0.075942)",
        "(0.304915, 1.317154, 0.075129)",
        "(0.304085, 1.319054, 0.074463)",
        "(0.303489, 1.321641, 0.074237)",
        "(0.303342, 1.323134, 0.074233)",
        "(0.303485, 1.326062, 0.074348)",
        "(0.303054, 1.329011, 0.074564)",
        "(0.302265, 1.332083, 0.075028)",
        "(0.301810, 1.335108, 0.075737)",
        "(0.301720, 1.336715, 0.076325)",
        "(0.301388, 1.340123, 0.078136)",
        "(0.301121, 1.343408, 0.080399)",
        "(0.300767, 1.346058, 0.082810)",
        "(0.300623, 1.348535, 0.085627)",
        "(0.300642, 1.349703, 0.087206)",
        "(0.300652, 1.351793, 0.090775)",
        "(0.300586, 1.353643, 0.094764)",
        "(0.300603, 1.355061, 0.099119)",
        "(0.300453, 1.356019, 0.103502)",
        "(0.300359, 1.356337, 0.105711)",
        "(0.300559, 1.356853, 0.110141)",
        "(0.300887, 1.357196, 0.114421)",
        "(0.301105, 1.357134, 0.118393)",
        "(0.301279, 1.356948, 0.121902)",
        "(0.301345, 1.356766, 0.123500)",
        "(0.301697, 1.356367, 0.126429)",
        "(0.302030, 1.356046, 0.129375)",
        "(0.302503, 1.355755, 0.132087)",
        "(0.303057, 1.355469, 0.134486)",
        "(0.303245, 1.355271, 0.135440)",
        "(0.303422, 1.354461, 0.136818)",
        "(0.303453, 1.353936, 0.138597)",
        "(0.303780, 1.353730, 0.140982)",
        "(0.303974, 1.353084, 0.143357)",
        "(0.304002, 1.352679, 0.144535)",
        "(0.303977, 1.351684, 0.146657)",
        "(0.304068, 1.350481, 0.148689)",
        "(0.304414, 1.349389, 0.151315)",
        "(0.304680, 1.347982, 0.154164)",
        "(0.304855, 1.347131, 0.155607)",
        "(0.305381, 1.345212, 0.158354)",
        "(0.306098, 1.342938, 0.160962)",
        "(0.306821, 1.340167, 0.163704)",
        "(0.307616, 1.336708, 0.166398)",
        "(0.308051, 1.334656, 0.167661)",
        "(0.309093, 1.329824, 0.169929)",
        "(0.309911, 1.324430, 0.172170)",
        "(0.310826, 1.318739, 0.174106)",
        "(0.311855, 1.312765, 0.175685)",
        "(0.312452, 1.309690, 0.176288)",
        "(0.313853, 1.303401, 0.177072)",
        "(0.315173, 1.296971, 0.177529)",
        "(0.316535, 1.290543, 0.177518)",
        "(0.317797, 1.284255, 0.177408)",
        "(0.318400, 1.281214, 0.177421)",
        "(0.319575, 1.275368, 0.177621)",
        "(0.320457, 1.269755, 0.177838)",
        "(0.321172, 1.264227, 0.177388)",
        "(0.321927, 1.258875, 0.175949)",
        "(0.322423, 1.256306, 0.174868)",
        "(0.323329, 1.251443, 0.172286)",
        "(0.323887, 1.247190, 0.169596)",
        "(0.324198, 1.243624, 0.166579)",
        "(0.324260, 1.240416, 0.162901)",
        "(0.324251, 1.238884, 0.160741)",
        "(0.324024, 1.236217, 0.155854)",
        "(0.323650, 1.234423, 0.150845)",
        "(0.323069, 1.233614, 0.145766)",
        "(0.322277, 1.233203, 0.140336)",
        "(0.321792, 1.233082, 0.137425)",
        "(0.320796, 1.233333, 0.131284)",
        "(0.319790, 1.234474, 0.125067)",
        "(0.318772, 1.236113, 0.118828)",
        "(0.317641, 1.238048, 0.112497)",
        "(0.316991, 1.239019, 0.109294)",
        "(0.315593, 1.241159, 0.103106)",
        "(0.314310, 1.244005, 0.097481)",
        "(0.312911, 1.247276, 0.092314)",
        "(0.311574, 1.250561, 0.087266)",
        "(0.310926, 1.252256, 0.084849)",
        "(0.309557, 1.255729, 0.080460)",
        "(0.308006, 1.259421, 0.076712)",
        "(0.306451, 1.263313, 0.073371)",
        "(0.305210, 1.267479, 0.070244)",
        "(0.304579, 1.269551, 0.068793)",
        "(0.303286, 1.273848, 0.066307)",
        "(0.301984, 1.278639, 0.064472)",
        "(0.300597, 1.283446, 0.062874)",
        "(0.299169, 1.288195, 0.061382)",
        "(0.298432, 1.290557, 0.060685)",
        "(0.297023, 1.295412, 0.059569)",
        "(0.295883, 1.300574, 0.058833)",
        "(0.294730, 1.305934, 0.058295)",
        "(0.293538, 1.311527, 0.058015)",
        "(0.292928, 1.314386, 0.057950)",
        "(0.291598, 1.320134, 0.057897)",
        "(0.290299, 1.325985, 0.058134)",
        "(0.289199, 1.332248, 0.058748)",
        "(0.288059, 1.338622, 0.059682)",
        "(0.287488, 1.341805, 0.060253)",
        "(0.286408, 1.348053, 0.061609)",
        "(0.285399, 1.353980, 0.063350)",
        "(0.284458, 1.359783, 0.065799)",
        "(0.283501, 1.365381, 0.068752)",
        "(0.283094, 1.368157, 0.070415)",
        "(0.282393, 1.373295, 0.074056)",
        "(0.281927, 1.377576, 0.078222)",
        "(0.281611, 1.381193, 0.082612)",
        "(0.281430, 1.384014, 0.087263)",
        "(0.281400, 1.385208, 0.089704)",
        "(0.281461, 1.387003, 0.094798)",
        "(0.281406, 1.387883, 0.100018)",
        "(0.281252, 1.387937, 0.105079)",
        "(0.280833, 1.387219, 0.110175)",
        "(0.280551, 1.386683, 0.112780)",
        "(0.280094, 1.385215, 0.117878)",
        "(0.279877, 1.383135, 0.122647)",
        "(0.279752, 1.380528, 0.127072)",
        "(0.279776, 1.377479, 0.131364)",
        "(0.279811, 1.375857, 0.133422)",
        "(0.279941, 1.372269, 0.137145)",
        "(0.280239, 1.368409, 0.140100)",
        "(0.280553, 1.364320, 0.142502)",
        "(0.280970, 1.360005, 0.144575)",
        "(0.281274, 1.357761, 0.145485)",
        "(0.281931, 1.353065, 0.146942)",
        "(0.282642, 1.348323, 0.147802)",
        "(0.283321, 1.343668, 0.148448)",
        "(0.284109, 1.339161, 0.148842)",
        "(0.284539, 1.336901, 0.148922)",
        "(0.285431, 1.332295, 0.148880)",
        "(0.286461, 1.327980, 0.148718)",
        "(0.287382, 1.323830, 0.148469)",
        "(0.288397, 1.319801, 0.147903)",
        "(0.288954, 1.317805, 0.147544)",
        "(0.290106, 1.313956, 0.146765)",
        "(0.291194, 1.310327, 0.145829)",
        "(0.292161, 1.306739, 0.144667)",
        "(0.293123, 1.303235, 0.143366)",
        "(0.293496, 1.301515, 0.142720)",
        "(0.293997, 1.298133, 0.141318)",
        "(0.294653, 1.295053, 0.139560)",
        "(0.295203, 1.292021, 0.137678)",
        "(0.295572, 1.289038, 0.135532)",
        "(0.295709, 1.287571, 0.134433)",
        "(0.295909, 1.284644, 0.132035)",
        "(0.296014, 1.281655, 0.129381)",
        "(0.295976, 1.278714, 0.126552)",
        "(0.295572, 1.275692, 0.123437)",
        "(0.295228, 1.274154, 0.121715)",
        "(0.294391, 1.271099, 0.118071)",
        "(0.293310, 1.268287, 0.114139)",
        "(0.291779, 1.265656, 0.109958)",
        "(0.289957, 1.263270, 0.105039)",
        "(0.289028, 1.262309, 0.102419)",
        "(0.287336, 1.261374, 0.097094)",
        "(0.285673, 1.261483, 0.091665)",
        "(0.283760, 1.262190, 0.085995)",
        "(0.281697, 1.263664, 0.080628)",
        "(0.280665, 1.264723, 0.078081)",
        "(0.278679, 1.267559, 0.073118)",
        "(0.276677, 1.271068, 0.068548)",
        "(0.274659, 1.275241, 0.064769)",
        "(0.272786, 1.280291, 0.061708)",
        "(0.271894, 1.282981, 0.060384)",
        "(0.270285, 1.288831, 0.058157)",
        "(0.268745, 1.295131, 0.056603)",
        "(0.267308, 1.301767, 0.055697)",
        "(0.265833, 1.308368, 0.055125)",
        "(0.265133, 1.311682, 0.054921)",
        "(0.263964, 1.318544, 0.054922)",
        "(0.263110, 1.325721, 0.055432)",
        "(0.262208, 1.332704, 0.056122)",
        "(0.260992, 1.339414, 0.056985)",
        "(0.260415, 1.342749, 0.057475)",
        "(0.259266, 1.349405, 0.058722)",
        "(0.258368, 1.356285, 0.060359)",
        "(0.257679, 1.363148, 0.062314)",
        "(0.256976, 1.369629, 0.064347)",
        "(0.256655, 1.372788, 0.065419)",
        "(0.256199, 1.379130, 0.067839)",
        "(0.255907, 1.385431, 0.070531)",
        "(0.255382, 1.391314, 0.073451)",
        "(0.254789, 1.396657, 0.076522)",
        "(0.254531, 1.399247, 0.078188)",
        "(0.254234, 1.404314, 0.081830)",
        "(0.254149, 1.408974, 0.085713)",
        "(0.253956, 1.412935, 0.089888)",
        "(0.253638, 1.416330, 0.094293)",
        "(0.253510, 1.417839, 0.096564)",
        "(0.253417, 1.420457, 0.101298)",
        "(0.253461, 1.422644, 0.106317)",
        "(0.253485, 1.424254, 0.111468)",
        "(0.253432, 1.425305, 0.116512)",
        "(0.253328, 1.425682, 0.119094)",
        "(0.253064, 1.426161, 0.124504)",
        "(0.253043, 1.426473, 0.129941)",
        "(0.253250, 1.426351, 0.135075)",
        "(0.253360, 1.425715, 0.140060)",
        "(0.253412, 1.425306, 0.142606)",
        "(0.253662, 1.424242, 0.147735)",
        "(0.253995, 1.422710, 0.152686)",
        "(0.254253, 1.420636, 0.157624)",
        "(0.254711, 1.418381, 0.162764)",
        "(0.254967, 1.417123, 0.165320)",
        "(0.255551, 1.414083, 0.170273)",
        "(0.256157, 1.410400, 0.175426)",
        "(0.257003, 1.406911, 0.181002)",
        "(0.258105, 1.403295, 0.186655)",
        "(0.258629, 1.401205, 0.189413)",
        "(0.259751, 1.396481, 0.194791)",
        "(0.260825, 1.391138, 0.200155)",
        "(0.262015, 1.385368, 0.205215)",
        "(0.263454, 1.378958, 0.209780)",
        "(0.264201, 1.375540, 0.211905)",
        "(0.265912, 1.368291, 0.215586)",
        "(0.267698, 1.360421, 0.218636)",
        "(0.269367, 1.351841, 0.221310)",
        "(0.270804, 1.343040, 0.223750)",
        "(0.271432, 1.338589, 0.224806)",
        "(0.272626, 1.329574, 0.226406)",
        "(0.273899, 1.320545, 0.227423)",
        "(0.275357, 1.311970, 0.227674)",
        "(0.276724, 1.303884, 0.227533)",
        "(0.277351, 1.299923, 0.227340)",
        "(0.278653, 1.292304, 0.226521)",
        "(0.280244, 1.285051, 0.225063)",
        "(0.281507, 1.277913, 0.223124)",
        "(0.282567, 1.271122, 0.220800)",
        "(0.283090, 1.267827, 0.219504)",
        "(0.284113, 1.261325, 0.216555)",
        "(0.285098, 1.255287, 0.213298)",
        "(0.286016, 1.249650, 0.209801)",
        "(0.286871, 1.244112, 0.205925)",
        "(0.287258, 1.241349, 0.203919)",
        "(0.287973, 1.236036, 0.199880)",
        "(0.288503, 1.230935, 0.195848)",
        "(0.288880, 1.226272, 0.191648)",
        "(0.289121, 1.222103, 0.187191)",
        "(0.289222, 1.220244, 0.185010)",
        "(0.289274, 1.217218, 0.180814)",
        "(0.289204, 1.215015, 0.176590)",
        "(0.288978, 1.213584, 0.172454)",
        "(0.288414, 1.212564, 0.168337)",
        "(0.288029, 1.212118, 0.166189)",
        "(0.286826, 1.211212, 0.161661)",
        "(0.285406, 1.210502, 0.156813)",
        "(0.283670, 1.210282, 0.151844)",
        "(0.281794, 1.210680, 0.146858)",
        "(0.280919, 1.211121, 0.144277)",
        "(0.279112, 1.212465, 0.139219)",
        "(0.277203, 1.214409, 0.134138)",
        "(0.275089, 1.216823, 0.128986)",
        "(0.272840, 1.219694, 0.123779)",
        "(0.271699, 1.221366, 0.121250)",
        "(0.269455, 1.225597, 0.116455)",
        "(0.267178, 1.230757, 0.111909)",
        "(0.264740, 1.236482, 0.107641)",
        "(0.261991, 1.242804, 0.103686)",
        "(0.260521, 1.246145, 0.101837)",
        "(0.257822, 1.253759, 0.098706)",
        "(0.255313, 1.262284, 0.096160)",
        "(0.252664, 1.270970, 0.093809)",
        "(0.250003, 1.279827, 0.091762)",
        "(0.248812, 1.284413, 0.090950)",
        "(0.246673, 1.293976, 0.089935)",
        "(0.244505, 1.303396, 0.089475)",
        "(0.242268, 1.312380, 0.089476)",
        "(0.239923, 1.320980, 0.090084)",
        "(0.238911, 1.325289, 0.090578)",
        "(0.237702, 1.334131, 0.092276)",
        "(0.236532, 1.342782, 0.094527)",
        "(0.235571, 1.351020, 0.097153)",
        "(0.234774, 1.358856, 0.099962)",
        "(0.234478, 1.362689, 0.101552)",
        "(0.234187, 1.370511, 0.105190)",
        "(0.234120, 1.378075, 0.109427)",
        "(0.234072, 1.385068, 0.113650)",
        "(0.234148, 1.391583, 0.118099)",
        "(0.234315, 1.394765, 0.120466)",
        "(0.235144, 1.400914, 0.125365)",
        "(0.236394, 1.406549, 0.130261)",
        "(0.237506, 1.411590, 0.135408)",
        "(0.238779, 1.416002, 0.140800)",
        "(0.239456, 1.417974, 0.143539)",
        "(0.240880, 1.421330, 0.149038)",
        "(0.242267, 1.424073, 0.154724)",
        "(0.243582, 1.426022, 0.160400)",
        "(0.244704, 1.427201, 0.165855)",
        "(0.245265, 1.427610, 0.168561)",
        "(0.246486, 1.428094, 0.174088)",
        "(0.247784, 1.428115, 0.179775)",
        "(0.248941, 1.427454, 0.185288)",
        "(0.249966, 1.426240, 0.190793)",
        "(0.250555, 1.425567, 0.193542)",
        "(0.251689, 1.423682, 0.198874)",
        "(0.252577, 1.421053, 0.203939)",
        "(0.253489, 1.417909, 0.209104)",
        "(0.254495, 1.414411, 0.214362)",
        "(0.255017, 1.412523, 0.216922)",
        "(0.256184, 1.408455, 0.221861)",
        "(0.257491, 1.404021, 0.226703)",
        "(0.258862, 1.399164, 0.231541)",
        "(0.260208, 1.394038, 0.236238)",
        "(0.260878, 1.391366, 0.238501)",
        "(0.262355, 1.385774, 0.242807)",
        "(0.264365, 1.380222, 0.246739)",
        "(0.266543, 1.374409, 0.250040)",
        "(0.268451, 1.368096, 0.252958)",
        "(0.269340, 1.364841, 0.254371)",
        "(0.271441, 1.358280, 0.256972)",
        "(0.273669, 1.351567, 0.259202)",
        "(0.275629, 1.344277, 0.260974)",
        "(0.277636, 1.336853, 0.262560)",
        "(0.278639, 1.333166, 0.263310)",
        "(0.280485, 1.325641, 0.264549)",
        "(0.282313, 1.317946, 0.265157)",
        "(0.284104, 1.310384, 0.265240)",
        "(0.285961, 1.302918, 0.264877)",
        "(0.286943, 1.299179, 0.264533)",
        "(0.288828, 1.291560, 0.263397)",
        "(0.290325, 1.283968, 0.261951)",
        "(0.291530, 1.276757, 0.260113)",
        "(0.292888, 1.269719, 0.257740)",
        "(0.293505, 1.266156, 0.256417)",
        "(0.294545, 1.258912, 0.253623)",
        "(0.295390, 1.251776, 0.250476)",
        "(0.296326, 1.245081, 0.246798)",
        "(0.297253, 1.238701, 0.242925)",
        "(0.297750, 1.235658, 0.240911)",
        "(0.298675, 1.229792, 0.236753)",
        "(0.299239, 1.223978, 0.232416)",
        "(0.299769, 1.218535, 0.227860)",
        "(0.300220, 1.213725, 0.223218)",
        "(0.300396, 1.211462, 0.220830)",
        "(0.300740, 1.207220, 0.215580)",
        "(0.300791, 1.203170, 0.210273)",
        "(0.300709, 1.199920, 0.204831)",
        "(0.300352, 1.197225, 0.199144)",
        "(0.300066, 1.196057, 0.196137)",
        "(0.299091, 1.193876, 0.190090)",
        "(0.297532, 1.192375, 0.183938)",
        "(0.296067, 1.192213, 0.177466)",
        "(0.294425, 1.193020, 0.170707)",
        "(0.293422, 1.193642, 0.167363)",
        "(0.291133, 1.195714, 0.160716)",
        "(0.288687, 1.198647, 0.154072)",
        "(0.286163, 1.202543, 0.147505)",
        "(0.283511, 1.207192, 0.141128)",
        "(0.282088, 1.209725, 0.137974)",
        "(0.279109, 1.215239, 0.131712)",
        "(0.276165, 1.221430, 0.125756)",
        "(0.273340, 1.228497, 0.120485)",
        "(0.270432, 1.235832, 0.115538)",
        "(0.269028, 1.239594, 0.113113)",
        "(0.266223, 1.247363, 0.108584)",
        "(0.263318, 1.255588, 0.104592)",
        "(0.260478, 1.264382, 0.101081)",
        "(0.257772, 1.273529, 0.098071)",
        "(0.256505, 1.278257, 0.096772)",
        "(0.254127, 1.288098, 0.094685)",
        "(0.251732, 1.297735, 0.092691)",
        "(0.249221, 1.306982, 0.090856)",
        "(0.246938, 1.316266, 0.089508)",
        "(0.246056, 1.321091, 0.089103)",
        "(0.244538, 1.330705, 0.088883)",
        "(0.242857, 1.339588, 0.088936)",
        "(0.241063, 1.347948, 0.089211)",
        "(0.239578, 1.356160, 0.090162)",
        "(0.239046, 1.360313, 0.090928)",
        "(0.238230, 1.368449, 0.092983)",
        "(0.237301, 1.375957, 0.095472)",
        "(0.236296, 1.382982, 0.098738)",
        "(0.235935, 1.389717, 0.102571)",
        "(0.235899, 1.392979, 0.104581)",
        "(0.235954, 1.399068, 0.108848)",
        "(0.236038, 1.404485, 0.113366)",
        "(0.236106, 1.409226, 0.118050)",
        "(0.236329, 1.413316, 0.122778)",
        "(0.236555, 1.415250, 0.125261)",
        "(0.237295, 1.418910, 0.130622)",
        "(0.238211, 1.422103, 0.136072)",
        "(0.239206, 1.424623, 0.141473)",
        "(0.240293, 1.426799, 0.146996)",
        "(0.240924, 1.427776, 0.149920)",
        "(0.242337, 1.429635, 0.155806)",
        "(0.243938, 1.430914, 0.161474)",
        "(0.245536, 1.431651, 0.167020)",
        "(0.247259, 1.431928, 0.172586)",
        "(0.248110, 1.431783, 0.175393)",
        "(0.249658, 1.431174, 0.181002)",
        "(0.251057, 1.429929, 0.186569)",
        "(0.252361, 1.428060, 0.192041)",
        "(0.253657, 1.425820, 0.197515)",
        "(0.254254, 1.424579, 0.200340)",
        "(0.255484, 1.421818, 0.206062)",
        "(0.256707, 1.418542, 0.211786)",
        "(0.258073, 1.414883, 0.217206)",
        "(0.259417, 1.410772, 0.222448)",
        "(0.260036, 1.408596, 0.225040)",
        "(0.261408, 1.403942, 0.230021)",
        "(0.262913, 1.398713, 0.234666)",
        "(0.264109, 1.392971, 0.239168)",
        "(0.265129, 1.386704, 0.243400)",
        "(0.265712, 1.383506, 0.245393)",
        "(0.267075, 1.377003, 0.249124)",
        "(0.268376, 1.370217, 0.252323)",
        "(0.269536, 1.363079, 0.254896)",
        "(0.270762, 1.355733, 0.257175)",
        "(0.271501, 1.352141, 0.258244)",
        "(0.272908, 1.345005, 0.260334)",
        "(0.274334, 1.337814, 0.262075)",
        "(0.275816, 1.330348, 0.263725)",
        "(0.277261, 1.322649, 0.265311)",
        "(0.277959, 1.318759, 0.265987)",
        "(0.279289, 1.310791, 0.267013)",
        "(0.280749, 1.302578, 0.267485)",
        "(0.282309, 1.294318, 0.267466)",
        "(0.283630, 1.286038, 0.266962)",
        "(0.284309, 1.281985, 0.266532)",
        "(0.285766, 1.274010, 0.265227)",
        "(0.287223, 1.266247, 0.263393)",
        "(0.288654, 1.258647, 0.260763)",
        "(0.289981, 1.250966, 0.257327)",
        "(0.290633, 1.247165, 0.255393)",
        "(0.291964, 1.239814, 0.251160)",
        "(0.292964, 1.232522, 0.246654)",
        "(0.293748, 1.225478, 0.241586)",
        "(0.294517, 1.218956, 0.235867)",
        "(0.294823, 1.215834, 0.232899)",
        "(0.295325, 1.210086, 0.226643)",
        "(0.295471, 1.204877, 0.219911)",
        "(0.295327, 1.200181, 0.212781)",
        "(0.295235, 1.196731, 0.205337)",
        "(0.295203, 1.195418, 0.201671)",
        "(0.294897, 1.193405, 0.194392)",
        "(0.294389, 1.192050, 0.186962)",
        "(0.293599, 1.191002, 0.179491)",
        "(0.292689, 1.190315, 0.172055)",
        "(0.292205, 1.190135, 0.168185)",
        "(0.291158, 1.190077, 0.160616)",
        "(0.289939, 1.190352, 0.153151)",
        "(0.288639, 1.190995, 0.145939)",
        "(0.287446, 1.192121, 0.138891)",
        "(0.286818, 1.192844, 0.135427)",
        "(0.285405, 1.194645, 0.128655)",
        "(0.283691, 1.197084, 0.122125)",
        "(0.281921, 1.200170, 0.115697)",
        "(0.280056, 1.203966, 0.109534)",
        "(0.278967, 1.206109, 0.106590)",
        "(0.276646, 1.211260, 0.100900)",
        "(0.274331, 1.217157, 0.095330)",
        "(0.271962, 1.223914, 0.090168)",
        "(0.269542, 1.231640, 0.085632)",
        "(0.268314, 1.235769, 0.083498)",
        "(0.265865, 1.244592, 0.079311)",
        "(0.263572, 1.254043, 0.075475)",
        "(0.261471, 1.264114, 0.072340)",
        "(0.259319, 1.274394, 0.069904)",
        "(0.258250, 1.279463, 0.068827)",
        "(0.256245, 1.289569, 0.067162)",
        "(0.254045, 1.300116, 0.066591)",
        "(0.251980, 1.310278, 0.066220)",
        "(0.250245, 1.320076, 0.066055)",
        "(0.249570, 1.324982, 0.066226)",
        "(0.248252, 1.334188, 0.067067)",
        "(0.246778, 1.343196, 0.068346)",
        "(0.245670, 1.352280, 0.070429)",
        "(0.244678, 1.361159, 0.073164)",
        "(0.244178, 1.365398, 0.074599)",
        "(0.243395, 1.373227, 0.077564)",
        "(0.242609, 1.380776, 0.080999)",
        "(0.242278, 1.388304, 0.084892)",
        "(0.242337, 1.395494, 0.089092)",
        "(0.242420, 1.398920, 0.091279)",
        "(0.242725, 1.405311, 0.095971)",
        "(0.243245, 1.410950, 0.101036)",
        "(0.243968, 1.416137, 0.106594)",
        "(0.245149, 1.420587, 0.112564)",
        "(0.245738, 1.422513, 0.115711)",
        "(0.246731, 1.425647, 0.122524)",
        "(0.247683, 1.427855, 0.129734)",
        "(0.248616, 1.429179, 0.137350)",
        "(0.249686, 1.429821, 0.145272)",
        "(0.250258, 1.429889, 0.149236)",
        "(0.251363, 1.429302, 0.157296)",
        "(0.252407, 1.427983, 0.165414)",
        "(0.253480, 1.426229, 0.173782)",
        "(0.254750, 1.423944, 0.182068)",
        "(0.255444, 1.422578, 0.186040)",
        "(0.256890, 1.419249, 0.193829)",
        "(0.258370, 1.415552, 0.201587)",
        "(0.260036, 1.411532, 0.209088)",
        "(0.261864, 1.406676, 0.216040)",
        "(0.262705, 1.404054, 0.219463)",
        "(0.264463, 1.398545, 0.226105)",
        "(0.266397, 1.392644, 0.232449)",
        "(0.268261, 1.386178, 0.238193)",
        "(0.270198, 1.379016, 0.243362)",
        "(0.271160, 1.375252, 0.245780)",
        "(0.272832, 1.367264, 0.250257)",
        "(0.274095, 1.358809, 0.254009)",
        "(0.275709, 1.350077, 0.256781)",
        "(0.277820, 1.340768, 0.258646)",
        "(0.278882, 1.335791, 0.259312)",
        "(0.280389, 1.325613, 0.260132)",
        "(0.281540, 1.315187, 0.260162)",
        "(0.282860, 1.304913, 0.259093)",
        "(0.284420, 1.295187, 0.257125)",
        "(0.285286, 1.290459, 0.255804)",
        "(0.287159, 1.280922, 0.252102)",
        "(0.288431, 1.271012, 0.247507)",
        "(0.289270, 1.261043, 0.242442)",
        "(0.289778, 1.251665, 0.236750)",
        "(0.289976, 1.247146, 0.233625)",
        "(0.290339, 1.238689, 0.226694)",
        "(0.290373, 1.230910, 0.219021)",
        "(0.290431, 1.224133, 0.210767)",
        "(0.290755, 1.218244, 0.201987)",
        "(0.290705, 1.215696, 0.197527)",
        "(0.290346, 1.210976, 0.188694)",
        "(0.289533, 1.207006, 0.179555)",
        "(0.288612, 1.203554, 0.170094)",
        "(0.287734, 1.200798, 0.160257)",
        "(0.287243, 1.199726, 0.155279)",
        "(0.286317, 1.198209, 0.145188)",
        "(0.285372, 1.197426, 0.135018)",
        "(0.284514, 1.197550, 0.125432)",
        "(0.283465, 1.198674, 0.116699)",
        "(0.282950, 1.199582, 0.112494)",
        "(0.281792, 1.201600, 0.104141)",
        "(0.280459, 1.204736, 0.096577)",
        "(0.279125, 1.209041, 0.089809)",
        "(0.278329, 1.211524, 0.086657)",
        "(0.276583, 1.216850, 0.080611)",
        "(0.273542, 1.225593, 0.072203)",
        "(0.271171, 1.232460, 0.067350)",
        "(0.269953, 1.236047, 0.065070)",
        "(0.267392, 1.243647, 0.061129)",
        "(0.264873, 1.251918, 0.058083)",
        "(0.262238, 1.260618, 0.055565)",
        "(0.260934, 1.265050, 0.054436)",
        "(0.258256, 1.274220, 0.052858)",
        "(0.255608, 1.283693, 0.051983)",
        "(0.253085, 1.293390, 0.051520)",
        "(0.251796, 1.298210, 0.051526)",
        "(0.249364, 1.307892, 0.052085)",
        "(0.246983, 1.317413, 0.053459)",
        "(0.244718, 1.326779, 0.055427)",
        "(0.243645, 1.331286, 0.056666)",
        "(0.241500, 1.340110, 0.059580)",
        "(0.239644, 1.348747, 0.063246)",
        "(0.237951, 1.356987, 0.067315)",
        "(0.236410, 1.364639, 0.071615)",
        "(0.235720, 1.368358, 0.074048)",
        "(0.234565, 1.375716, 0.079382)",
        "(0.233644, 1.382584, 0.084836)",
        "(0.232822, 1.388673, 0.090239)",
        "(0.232222, 1.394088, 0.095872)",
        "(0.231942, 1.396680, 0.098794)",
        "(0.231613, 1.401277, 0.104727)",
        "(0.231562, 1.405210, 0.110728)",
        "(0.231631, 1.408512, 0.117000)",
        "(0.231745, 1.411134, 0.123211)",
        "(0.231768, 1.412160, 0.126332)",
        "(0.231839, 1.413738, 0.132783)",
        "(0.232074, 1.414910, 0.139576)",
        "(0.232427, 1.415345, 0.146257)",
        "(0.232705, 1.415212, 0.152680)",
        "(0.232923, 1.415050, 0.155908)",
        "(0.233507, 1.414447, 0.162354)",
        "(0.234273, 1.413343, 0.168484)",
        "(0.235304, 1.411620, 0.174239)",
        "(0.236325, 1.409312, 0.179836)",
        "(0.236758, 1.407957, 0.182605)",
        "(0.237695, 1.404983, 0.187983)",
        "(0.238536, 1.401596, 0.193027)",
        "(0.239789, 1.398086, 0.197866)",
        "(0.241157, 1.393958, 0.202391)",
        "(0.241723, 1.391712, 0.204442)",
        "(0.242791, 1.387126, 0.208321)",
        "(0.244072, 1.382494, 0.212134)",
        "(0.245599, 1.377558, 0.215832)",
        "(0.246957, 1.371752, 0.219106)",
        "(0.247464, 1.368538, 0.220643)",
        "(0.248513, 1.361462, 0.223404)",
        "(0.249856, 1.353911, 0.225939)",
        "(0.251171, 1.346090, 0.228267)",
        "(0.252626, 1.338117, 0.230050)",
        "(0.253401, 1.334090, 0.230791)",
        "(0.255004, 1.326040, 0.231786)",
        "(0.256769, 1.317851, 0.231926)",
        "(0.258461, 1.309571, 0.231666)",
        "(0.259894, 1.301116, 0.230925)",
        "(0.260617, 1.296916, 0.230484)",
        "(0.262197, 1.288686, 0.229252)",
        "(0.263741, 1.280506, 0.227326)",
        "(0.264960, 1.272270, 0.224826)",
        "(0.266159, 1.264479, 0.221830)",
        "(0.266787, 1.260833, 0.220216)",
        "(0.267886, 1.253926, 0.216638)",
        "(0.268930, 1.247399, 0.212453)",
        "(0.269548, 1.241202, 0.208052)",
        "(0.269896, 1.235573, 0.203155)",
        "(0.270062, 1.233077, 0.200431)",
        "(0.270367, 1.228574, 0.194620)",
        "(0.270482, 1.224555, 0.188423)",
        "(0.270308, 1.221012, 0.182115)",
        "(0.270142, 1.218142, 0.175750)",
        "(0.270002, 1.216877, 0.172528)",
        "(0.269420, 1.214673, 0.165869)",
        "(0.268648, 1.213089, 0.159027)",
        "(0.267878, 1.212150, 0.152265)",
        "(0.267174, 1.211915, 0.145321)",
        "(0.266762, 1.212032, 0.141767)",
        "(0.265897, 1.212360, 0.134647)",
        "(0.265098, 1.213468, 0.127710)",
        "(0.264381, 1.215362, 0.121089)",
        "(0.263630, 1.217611, 0.114472)",
        "(0.263248, 1.218865, 0.111171)",
        "(0.262581, 1.221995, 0.104788)",
        "(0.261700, 1.225854, 0.098925)",
        "(0.260421, 1.230183, 0.093325)",
        "(0.259025, 1.235031, 0.087763)",
        "(0.258295, 1.237616, 0.085026)",
        "(0.256791, 1.243333, 0.079822)",
        "(0.255009, 1.249613, 0.074919)",
        "(0.252901, 1.256355, 0.070229)",
        "(0.250709, 1.263677, 0.065896)",
        "(0.249595, 1.267536, 0.063912)",
        "(0.247391, 1.275692, 0.060308)",
        "(0.245354, 1.284229, 0.057183)",
        "(0.243279, 1.293086, 0.054634)",
        "(0.241077, 1.302004, 0.052554)",
        "(0.239994, 1.306482, 0.051674)",
        "(0.238222, 1.315673, 0.050506)",
        "(0.236853, 1.325162, 0.050405)",
        "(0.235472, 1.334636, 0.051046)",
        "(0.234161, 1.343769, 0.051975)",
        "(0.233488, 1.348252, 0.052610)",
        "(0.232186, 1.357123, 0.054405)",
        "(0.231074, 1.365787, 0.056898)",
        "(0.230158, 1.374208, 0.059945)",
        "(0.229285, 1.382150, 0.063242)",
        "(0.228830, 1.385899, 0.064973)",
        "(0.227985, 1.392962, 0.068613)",
        "(0.227545, 1.399669, 0.072610)",
        "(0.227551, 1.406155, 0.077128)",
        "(0.227612, 1.411942, 0.081998)",
        "(0.227649, 1.414627, 0.084431)",
        "(0.227834, 1.419359, 0.089382)",
        "(0.228112, 1.423472, 0.094739)",
        "(0.228660, 1.427327, 0.100675)",
        "(0.229261, 1.430529, 0.106880)",
        "(0.229532, 1.431877, 0.109974)",
        "(0.229867, 1.433985, 0.116434)",
        "(0.230359, 1.435703, 0.123188)",
        "(0.231148, 1.437188, 0.130113)",
        "(0.231986, 1.438150, 0.137058)",
        "(0.232441, 1.438356, 0.140520)",
        "(0.233263, 1.438463, 0.147375)",
        "(0.234209, 1.438142, 0.154011)",
        "(0.235447, 1.437654, 0.160838)",
        "(0.236796, 1.436986, 0.167898)",
        "(0.237385, 1.436451, 0.171356)",
        "(0.238424, 1.434743, 0.178042)",
        "(0.239375, 1.432392, 0.184695)",
        "(0.240580, 1.430074, 0.191534)",
        "(0.242057, 1.427670, 0.198257)",
        "(0.242767, 1.426264, 0.201508)",
        "(0.244067, 1.422875, 0.207716)",
        "(0.245272, 1.419333, 0.213969)",
        "(0.246527, 1.415476, 0.220049)",
        "(0.247874, 1.411104, 0.225702)",
        "(0.248567, 1.408746, 0.228420)",
        "(0.250058, 1.403549, 0.233705)",
        "(0.251507, 1.397921, 0.238737)",
        "(0.252858, 1.391695, 0.243065)",
        "(0.254359, 1.384906, 0.246756)",
        "(0.255236, 1.381419, 0.248447)",
        "(0.257279, 1.374456, 0.251291)",
        "(0.259099, 1.366979, 0.253455)",
        "(0.260926, 1.359129, 0.254813)",
        "(0.262753, 1.351387, 0.255684)",
        "(0.263546, 1.347480, 0.255944)",
        "(0.265100, 1.339599, 0.256038)",
        "(0.266735, 1.331776, 0.255636)",
        "(0.268245, 1.324147, 0.254798)",
        "(0.269437, 1.316450, 0.253423)",
        "(0.270037, 1.312627, 0.252513)",
        "(0.271255, 1.305000, 0.250336)",
        "(0.272347, 1.297772, 0.247841)",
        "(0.273560, 1.291200, 0.245143)",
        "(0.274838, 1.285098, 0.241874)",
        "(0.275409, 1.282059, 0.239876)",
        "(0.276338, 1.276011, 0.235805)",
        "(0.277253, 1.270581, 0.231655)",
        "(0.278063, 1.265547, 0.227324)",
        "(0.278506, 1.260493, 0.222570)",
        "(0.278703, 1.258006, 0.220078)",
        "(0.278885, 1.253296, 0.214987)",
        "(0.278967, 1.249310, 0.209908)",
        "(0.279037, 1.245979, 0.204603)",
        "(0.278951, 1.243043, 0.198989)",
        "(0.278920, 1.241813, 0.196102)",
        "(0.278729, 1.239518, 0.190125)",
        "(0.278397, 1.237425, 0.183767)",
        "(0.277948, 1.235587, 0.177085)",
        "(0.277492, 1.234324, 0.170279)",
        "(0.277234, 1.233877, 0.166871)",
        "(0.276713, 1.233499, 0.159883)",
        "(0.276080, 1.233670, 0.152646)",
        "(0.275322, 1.234356, 0.145426)",
        "(0.274451, 1.235636, 0.138174)",
        "(0.274017, 1.236527, 0.134488)",
        "(0.273168, 1.238660, 0.127093)",
        "(0.272151, 1.241509, 0.119868)",
        "(0.270984, 1.244954, 0.112830)",
        "(0.269670, 1.248722, 0.105911)",
        "(0.268916, 1.250827, 0.102627)",
        "(0.267317, 1.255443, 0.096438)",
        "(0.265791, 1.260642, 0.090575)",
        "(0.264079, 1.266230, 0.085080)",
        "(0.262080, 1.272242, 0.080131)",
        "(0.260985, 1.275436, 0.077884)",
        "(0.258778, 1.281977, 0.073676)",
        "(0.256590, 1.288978, 0.070008)",
        "(0.254459, 1.296668, 0.067245)",
        "(0.252544, 1.304903, 0.064852)",
        "(0.251674, 1.309192, 0.063766)",
        "(0.249937, 1.317977, 0.062100)",
        "(0.248295, 1.326956, 0.061107)",
        "(0.246708, 1.335818, 0.060801)",
        "(0.245106, 1.344272, 0.060704)",
        "(0.244256, 1.348339, 0.060703)",
        "(0.242516, 1.356055, 0.060916)",
        "(0.240852, 1.363516, 0.061738)",
        "(0.239518, 1.370920, 0.063187)",
        "(0.238218, 1.377849, 0.064804)",
        "(0.237530, 1.381037, 0.065683)",
        "(0.236191, 1.387253, 0.067803)",
        "(0.235302, 1.393527, 0.070578)",
        "(0.234783, 1.399563, 0.073531)",
        "(0.234230, 1.404893, 0.076698)",
        "(0.233935, 1.407424, 0.078457)",
        "(0.233666, 1.412218, 0.082499)",
        "(0.233546, 1.416365, 0.086878)",
        "(0.233408, 1.419980, 0.091503)",
        "(0.233317, 1.423035, 0.096495)",
        "(0.233258, 1.424335, 0.099054)",
        "(0.233084, 1.426385, 0.104332)",
        "(0.233089, 1.428048, 0.109934)",
        "(0.233177, 1.429694, 0.116207)",
        "(0.233299, 1.430757, 0.122477)",
        "(0.233401, 1.431118, 0.125627)",
        "(0.233693, 1.431726, 0.132084)",
        "(0.234231, 1.431968, 0.138600)",
        "(0.234782, 1.431864, 0.144927)",
        "(0.235357, 1.431376, 0.151138)",
        "(0.235702, 1.431087, 0.154264)",
        "(0.236454, 1.430311, 0.160512)",
        "(0.237174, 1.429236, 0.166516)",
        "(0.237864, 1.427654, 0.172175)",
        "(0.238603, 1.425927, 0.177805)",
        "(0.239030, 1.425018, 0.180555)",
        "(0.240058, 1.422827, 0.185675)",
        "(0.241067, 1.420349, 0.190623)",
        "(0.242139, 1.417710, 0.195553)",
        "(0.243191, 1.414851, 0.200283)",
        "(0.243726, 1.413279, 0.202545)",
        "(0.244740, 1.409700, 0.206776)",
        "(0.245899, 1.405662, 0.210698)",
        "(0.247158, 1.401110, 0.214190)",
        "(0.248404, 1.395843, 0.217147)",
        "(0.249010, 1.392971, 0.218407)",
        "(0.250260, 1.386985, 0.220685)",
        "(0.251619, 1.380423, 0.222305)",
        "(0.253097, 1.373258, 0.223247)",
        "(0.254638, 1.365760, 0.223597)",
        "(0.255334, 1.361951, 0.223584)",
        "(0.256655, 1.354045, 0.223095)",
        "(0.258111, 1.345848, 0.221972)",
        "(0.259197, 1.337582, 0.220685)",
        "(0.260155, 1.329434, 0.219130)",
        "(0.260675, 1.325471, 0.218219)",
        "(0.261830, 1.317742, 0.216063)",
        "(0.263147, 1.310471, 0.213265)",
        "(0.264284, 1.303693, 0.210377)",
        "(0.265679, 1.297544, 0.207430)",
        "(0.266348, 1.294617, 0.205934)",
        "(0.267666, 1.288940, 0.202884)",
        "(0.268767, 1.283613, 0.199853)",
        "(0.269850, 1.278685, 0.196679)",
        "(0.271129, 1.274277, 0.193267)",
        "(0.271777, 1.272304, 0.191584)",
        "(0.272896, 1.268502, 0.188270)",
        "(0.273693, 1.264896, 0.184961)",
        "(0.274198, 1.261480, 0.181338)",
        "(0.274685, 1.258441, 0.177705)",
        "(0.274835, 1.257042, 0.175915)",
        "(0.275044, 1.254392, 0.172260)",
        "(0.275314, 1.252192, 0.168518)",
        "(0.275576, 1.250316, 0.164677)",
        "(0.275777, 1.248649, 0.160821)",
        "(0.275854, 1.248004, 0.159044)",
        "(0.275843, 1.246634, 0.155554)",
        "(0.275592, 1.245258, 0.152045)",
        "(0.275083, 1.243856, 0.148489)",
        "(0.274537, 1.242849, 0.145102)",
        "(0.274247, 1.242506, 0.143417)",
        "(0.273610, 1.241908, 0.139906)",
        "(0.272806, 1.241566, 0.136209)",
        "(0.271955, 1.241576, 0.132304)",
        "(0.271099, 1.242254, 0.128144)",
        "(0.270713, 1.242808, 0.126051)",
        "(0.269914, 1.244487, 0.121668)",
        "(0.268965, 1.246539, 0.117042)",
        "(0.267975, 1.249003, 0.112273)",
        "(0.266962, 1.251889, 0.107478)",
        "(0.266461, 1.253556, 0.105091)",
        "(0.265366, 1.257137, 0.100384)",
        "(0.264119, 1.260903, 0.095625)",
        "(0.262664, 1.264867, 0.090909)",
        "(0.261061, 1.269120, 0.086447)",
        "(0.260254, 1.271344, 0.084279)",
        "(0.258964, 1.276332, 0.080226)",
        "(0.257895, 1.281991, 0.076728)",
        "(0.256825, 1.287852, 0.073501)",
        "(0.255819, 1.293781, 0.070401)",
        "(0.255325, 1.296836, 0.068979)",
        "(0.254477, 1.303344, 0.066648)",
        "(0.254048, 1.310627, 0.065227)",
        "(0.253746, 1.317832, 0.063905)",
        "(0.253270, 1.324808, 0.062747)",
        "(0.252994, 1.328292, 0.062319)",
        "(0.252420, 1.335196, 0.061566)",
        "(0.252077, 1.342277, 0.061041)",
        "(0.252093, 1.349809, 0.060958)",
        "(0.252166, 1.357216, 0.061086)",
        "(0.252102, 1.360831, 0.061266)",
        "(0.251870, 1.367990, 0.061774)",
        "(0.251803, 1.375232, 0.062541)",
        "(0.251653, 1.382374, 0.063856)",
        "(0.251550, 1.389131, 0.065365)",
        "(0.251588, 1.392317, 0.066211)",
        "(0.251726, 1.398736, 0.068331)",
        "(0.252040, 1.404891, 0.070905)",
        "(0.252168, 1.410144, 0.073536)",
        "(0.252138, 1.414356, 0.076180)",
        "(0.252002, 1.416080, 0.077678)",
        "(0.251682, 1.419452, 0.081185)",
        "(0.251364, 1.422605, 0.085561)",
        "(0.251058, 1.425469, 0.090371)",
        "(0.250846, 1.427769, 0.095318)",
        "(0.250697, 1.428548, 0.097853)",
        "(0.250424, 1.429876, 0.102998)",
        "(0.250323, 1.430930, 0.108346)",
        "(0.250321, 1.431546, 0.113968)",
        "(0.250291, 1.431432, 0.119707)",
        "(0.250333, 1.431122, 0.122525)",
        "(0.250479, 1.430170, 0.128070)",
        "(0.250673, 1.428836, 0.133714)",
        "(0.251000, 1.427225, 0.139511)",
        "(0.251521, 1.425322, 0.145324)",
        "(0.251908, 1.424160, 0.148166)",
        "(0.252601, 1.421612, 0.153795)",
        "(0.253117, 1.418979, 0.159359)",
        "(0.253585, 1.416388, 0.165025)",
        "(0.254353, 1.413785, 0.170401)",
        "(0.254905, 1.412386, 0.172895)",
        "(0.255970, 1.409254, 0.177722)",
        "(0.256977, 1.405930, 0.182318)",
        "(0.258269, 1.402413, 0.186425)",
        "(0.259640, 1.398462, 0.190177)",
        "(0.260377, 1.396368, 0.191959)",
        "(0.261867, 1.392097, 0.195482)",
        "(0.263367, 1.387365, 0.198621)",
        "(0.264999, 1.382372, 0.201328)",
        "(0.266756, 1.377316, 0.203684)",
        "(0.267609, 1.374583, 0.204700)",
        "(0.269210, 1.368793, 0.206464)",
        "(0.270680, 1.362925, 0.208004)",
        "(0.272135, 1.357311, 0.209610)",
        "(0.273547, 1.351756, 0.211068)",
        "(0.274346, 1.349039, 0.211642)",
        "(0.275959, 1.343747, 0.212552)",
        "(0.277401, 1.338627, 0.213197)",
        "(0.278839, 1.333535, 0.213474)",
        "(0.280464, 1.328437, 0.213398)",
        "(0.281340, 1.325907, 0.213200)",
        "(0.283027, 1.320748, 0.212540)",
        "(0.284708, 1.315466, 0.211342)",
        "(0.286489, 1.309860, 0.209693)",
        "(0.288072, 1.304188, 0.208089)",
        "(0.288806, 1.301392, 0.207303)",
        "(0.290067, 1.295698, 0.205653)",
        "(0.291343, 1.289998, 0.203663)",
        "(0.292576, 1.284307, 0.201183)",
        "(0.293527, 1.278391, 0.198519)",
        "(0.293888, 1.275519, 0.197005)",
        "(0.294701, 1.270095, 0.193569)",
        "(0.295067, 1.264752, 0.189767)",
        "(0.294958, 1.259495, 0.185177)",
        "(0.294778, 1.254701, 0.179889)",
        "(0.294556, 1.252652, 0.177036)",
        "(0.293977, 1.249207, 0.171066)",
        "(0.293044, 1.246612, 0.164613)",
        "(0.291681, 1.244577, 0.157551)",
        "(0.290078, 1.243470, 0.149760)",
        "(0.289267, 1.243505, 0.145715)",
        "(0.287746, 1.244464, 0.137619)",
        "(0.286130, 1.246242, 0.129506)",
        "(0.284286, 1.248462, 0.121358)",
        "(0.282242, 1.251117, 0.113350)",
        "(0.281230, 1.252716, 0.109517)",
        "(0.279311, 1.256388, 0.102309)",
        "(0.277455, 1.260611, 0.095599)",
        "(0.275582, 1.264997, 0.089258)",
        "(0.273547, 1.269654, 0.083728)",
        "(0.272551, 1.272125, 0.081092)",
        "(0.270722, 1.277518, 0.076087)",
        "(0.269064, 1.283475, 0.071672)",
        "(0.267443, 1.290062, 0.068048)",
        "(0.265793, 1.296950, 0.064663)",
        "(0.264921, 1.300471, 0.062997)",
        "(0.263094, 1.307459, 0.059934)",
        "(0.261260, 1.314675, 0.057531)",
        "(0.259623, 1.322146, 0.055539)",
        "(0.257984, 1.329539, 0.053853)",
        "(0.257110, 1.333170, 0.053188)",
        "(0.255290, 1.340344, 0.052166)",
        "(0.253344, 1.347266, 0.051577)",
        "(0.251697, 1.354396, 0.051532)",
        "(0.250372, 1.361643, 0.052384)",
        "(0.249755, 1.365052, 0.052931)",
        "(0.248398, 1.371588, 0.053990)",
        "(0.247015, 1.377946, 0.055601)",
        "(0.245514, 1.384204, 0.057827)",
        "(0.244153, 1.390174, 0.060514)",
        "(0.243655, 1.393087, 0.061970)",
        "(0.242788, 1.398798, 0.065132)",
        "(0.242154, 1.404270, 0.068695)",
        "(0.241753, 1.409412, 0.072381)",
        "(0.241487, 1.413942, 0.076243)",
        "(0.241376, 1.415982, 0.078325)",
        "(0.241176, 1.419766, 0.082792)",
        "(0.241038, 1.422920, 0.087455)",
        "(0.241021, 1.425467, 0.092242)",
        "(0.241171, 1.427581, 0.097410)",
        "(0.241259, 1.428435, 0.100171)",
        "(0.241455, 1.429757, 0.105714)",
        "(0.241646, 1.430621, 0.111279)",
        "(0.242005, 1.431195, 0.116922)",
        "(0.242552, 1.431424, 0.122625)",
        "(0.242884, 1.431387, 0.125435)",
        "(0.243624, 1.430849, 0.130790)",
        "(0.244378, 1.429774, 0.136041)",
        "(0.245263, 1.428393, 0.141505)",
        "(0.246163, 1.426594, 0.146840)",
        "(0.246584, 1.425463, 0.149310)",
        "(0.247436, 1.422854, 0.154043)",
        "(0.248322, 1.420022, 0.158756)",
        "(0.249412, 1.417057, 0.163440)",
        "(0.250684, 1.413812, 0.167892)",
        "(0.251298, 1.412013, 0.170040)",
        "(0.252470, 1.408148, 0.174153)",
        "(0.253587, 1.404157, 0.178133)",
        "(0.254712, 1.400057, 0.181852)",
        "(0.255809, 1.395895, 0.185304)",
        "(0.256291, 1.393703, 0.186862)",
        "(0.257139, 1.388956, 0.189588)",
        "(0.258001, 1.383764, 0.191797)",
        "(0.258857, 1.378480, 0.193730)",
        "(0.259643, 1.373367, 0.195586)",
        "(0.259972, 1.370801, 0.196411)",
        "(0.260777, 1.365672, 0.197598)",
        "(0.261629, 1.360495, 0.198288)",
        "(0.262470, 1.355179, 0.198387)",
        "(0.263302, 1.349797, 0.198156)",
        "(0.263694, 1.347055, 0.197925)",
        "(0.264498, 1.341656, 0.197327)",
        "(0.265302, 1.336246, 0.196514)",
        "(0.266150, 1.330734, 0.195268)",
        "(0.266926, 1.325041, 0.193632)",
        "(0.267288, 1.322240, 0.192620)",
        "(0.267988, 1.316916, 0.190503)",
        "(0.268689, 1.311862, 0.188273)",
        "(0.269583, 1.306981, 0.185727)",
        "(0.270509, 1.302192, 0.182975)",
        "(0.270972, 1.299903, 0.181464)",
        "(0.271905, 1.295351, 0.178319)",
        "(0.272828, 1.290932, 0.174873)",
        "(0.273717, 1.286669, 0.171396)",
        "(0.274462, 1.282641, 0.167825)",
        "(0.274778, 1.280701, 0.165934)",
        "(0.275423, 1.277104, 0.161902)",
        "(0.275890, 1.273915, 0.157608)",
        "(0.276123, 1.271060, 0.153093)",
        "(0.276075, 1.268649, 0.148452)",
        "(0.275924, 1.267681, 0.146073)",
        "(0.275505, 1.266118, 0.141281)",
        "(0.274968, 1.265095, 0.136327)",
        "(0.274269, 1.264752, 0.131215)",
        "(0.273251, 1.264966, 0.125985)",
        "(0.272630, 1.265419, 0.123304)",
        "(0.271481, 1.266638, 0.117912)",
        "(0.270322, 1.268516, 0.112439)",
        "(0.269207, 1.271170, 0.106912)",
        "(0.267986, 1.274326, 0.101487)",
        "(0.267397, 1.276119, 0.098841)",
        "(0.266278, 1.280106, 0.093845)",
        "(0.265190, 1.284446, 0.089190)",
        "(0.263996, 1.289046, 0.084844)",
        "(0.262804, 1.293775, 0.080858)",
        "(0.262209, 1.296234, 0.079073)",
        "(0.260888, 1.301148, 0.075719)",
        "(0.259517, 1.306262, 0.072929)",
        "(0.258094, 1.311431, 0.070596)",
        "(0.256542, 1.316491, 0.068503)",
        "(0.255681, 1.319022, 0.067638)",
        "(0.253765, 1.324171, 0.066085)",
        "(0.251790, 1.329355, 0.064561)",
        "(0.249867, 1.334620, 0.063188)",
        "(0.247766, 1.340223, 0.062349)",
        "(0.246705, 1.343137, 0.062109)",
        "(0.244636, 1.348969, 0.061565)",
        "(0.242975, 1.355093, 0.061029)",
        "(0.241519, 1.361537, 0.060897)",
        "(0.240129, 1.368062, 0.061256)",
        "(0.239434, 1.371273, 0.061580)",
        "(0.238188, 1.377495, 0.062291)",
        "(0.237273, 1.383740, 0.063412)",
        "(0.236281, 1.389855, 0.065079)",
        "(0.235327, 1.395661, 0.067140)",
        "(0.234836, 1.398382, 0.068374)",
        "(0.233904, 1.403715, 0.071071)",
        "(0.233185, 1.408753, 0.074068)",
        "(0.232628, 1.413233, 0.077239)",
        "(0.232132, 1.417366, 0.080776)",
        "(0.232004, 1.419328, 0.082696)",
        "(0.231885, 1.422944, 0.086605)",
        "(0.231955, 1.425744, 0.090576)",
        "(0.232128, 1.428196, 0.094867)",
        "(0.232473, 1.430119, 0.099479)",
        "(0.232623, 1.430690, 0.101806)",
        "(0.232794, 1.431582, 0.106492)",
        "(0.233071, 1.432176, 0.111461)",
        "(0.233546, 1.432465, 0.116519)",
        "(0.234079, 1.432198, 0.121534)",
        "(0.234361, 1.431879, 0.124099)",
        "(0.234961, 1.431029, 0.129333)",
        "(0.235661, 1.429763, 0.134510)",
        "(0.236340, 1.427957, 0.139618)",
        "(0.236884, 1.425717, 0.144821)",
        "(0.237179, 1.424567, 0.147485)",
        "(0.237923, 1.422051, 0.152663)",
        "(0.238707, 1.418958, 0.157455)",
        "(0.239514, 1.415666, 0.162147)",
        "(0.240317, 1.412191, 0.166927)",
        "(0.240690, 1.410358, 0.169274)",
        "(0.241461, 1.406454, 0.173754)",
        "(0.242373, 1.402302, 0.177963)",
        "(0.243377, 1.398129, 0.182222)",
        "(0.244380, 1.393682, 0.186259)",
        "(0.244904, 1.391270, 0.188074)",
        "(0.245810, 1.386131, 0.191387)",
        "(0.246744, 1.380810, 0.194443)",
        "(0.247778, 1.375283, 0.197115)",
        "(0.248806, 1.369383, 0.199338)",
        "(0.249370, 1.366346, 0.200212)",
        "(0.250525, 1.360375, 0.201734)",
        "(0.251730, 1.354605, 0.202971)",
        "(0.253098, 1.348958, 0.203740)",
        "(0.254476, 1.343329, 0.204198)",
        "(0.255102, 1.340452, 0.204307)",
        "(0.256351, 1.334755, 0.204562)",
        "(0.257735, 1.329075, 0.204541)",
        "(0.259138, 1.323318, 0.204175)",
        "(0.260491, 1.317685, 0.203628)",
        "(0.261203, 1.314994, 0.203355)",
        "(0.262675, 1.309699, 0.202744)",
        "(0.264283, 1.304518, 0.201793)",
        "(0.265788, 1.299245, 0.200355)",
        "(0.267332, 1.293993, 0.198467)",
        "(0.268170, 1.291363, 0.197381)",
        "(0.269782, 1.286094, 0.195136)",
        "(0.271305, 1.280864, 0.192629)",
        "(0.272848, 1.275569, 0.189598)",
        "(0.274545, 1.270198, 0.185966)",
        "(0.275328, 1.267612, 0.184046)",
        "(0.276825, 1.262177, 0.179798)",
        "(0.278220, 1.256979, 0.175171)",
        "(0.279392, 1.252061, 0.170166)",
        "(0.280179, 1.247657, 0.164537)",
        "(0.280410, 1.245632, 0.161617)",
        "(0.280739, 1.242420, 0.155541)",
        "(0.280971, 1.240081, 0.149180)",
        "(0.281095, 1.238014, 0.142291)",
        "(0.281195, 1.236808, 0.135080)",
        "(0.281193, 1.236634, 0.131516)",
        "(0.281070, 1.236889, 0.124675)",
        "(0.280661, 1.237944, 0.118172)",
        "(0.280195, 1.240059, 0.111802)",
        "(0.279793, 1.242920, 0.105438)",
        "(0.279580, 1.244458, 0.102236)",
        "(0.279183, 1.248153, 0.095980)",
        "(0.278592, 1.252550, 0.090276)",
        "(0.277624, 1.257260, 0.084906)",
        "(0.276581, 1.262111, 0.079606)",
        "(0.276060, 1.264699, 0.077059)",
        "(0.274984, 1.270433, 0.072381)",
        "(0.273924, 1.276540, 0.068143)",
        "(0.272788, 1.282711, 0.064076)",
        "(0.271494, 1.289181, 0.060266)",
        "(0.270803, 1.292519, 0.058478)",
        "(0.269404, 1.299495, 0.055127)",
        "(0.268089, 1.306960, 0.052256)",
        "(0.266710, 1.314691, 0.049733)",
        "(0.265263, 1.322411, 0.047341)",
        "(0.264554, 1.326273, 0.046227)",
        "(0.263114, 1.334122, 0.044439)",
        "(0.261514, 1.342051, 0.043155)",
        "(0.259865, 1.349778, 0.042134)",
        "(0.258190, 1.357194, 0.041462)",
        "(0.257299, 1.360919, 0.041478)",
        "(0.255746, 1.368442, 0.041661)",
        "(0.254287, 1.375561, 0.042024)",
        "(0.252735, 1.382154, 0.042649)",
        "(0.251139, 1.388293, 0.043545)",
        "(0.250405, 1.391136, 0.043943)",
        "(0.249109, 1.396522, 0.044814)",
        "(0.247794, 1.401824, 0.046151)",
        "(0.246453, 1.406468, 0.047616)",
        "(0.245045, 1.410517, 0.049158)",
        "(0.244449, 1.412473, 0.050068)",
        "(0.243546, 1.416182, 0.052020)",
        "(0.242803, 1.419365, 0.053984)",
        "(0.242072, 1.422016, 0.056117)",
        "(0.241303, 1.424189, 0.058566)",
        "(0.240937, 1.425168, 0.059940)",
        "(0.240430, 1.427135, 0.062949)",
        "(0.240218, 1.428625, 0.066329)",
        "(0.240043, 1.429489, 0.069933)",
        "(0.239927, 1.430122, 0.074123)",
        "(0.239927, 1.430465, 0.076428)",
        "(0.240119, 1.430822, 0.081450)",
        "(0.240451, 1.430588, 0.086701)",
        "(0.240987, 1.429929, 0.092309)",
        "(0.241630, 1.429026, 0.098152)",
        "(0.241903, 1.428318, 0.101142)",
        "(0.242244, 1.426694, 0.107131)",
        "(0.242599, 1.424828, 0.113250)",
        "(0.243111, 1.422628, 0.119395)",
        "(0.243662, 1.420052, 0.125523)",
        "(0.243911, 1.418608, 0.128609)",
        "(0.244451, 1.415475, 0.134737)",
        "(0.245103, 1.412170, 0.140871)",
        "(0.245788, 1.408465, 0.146773)",
        "(0.246216, 1.404324, 0.152413)",
        "(0.246404, 1.402073, 0.155145)",
        "(0.246978, 1.397377, 0.160312)",
        "(0.247646, 1.392337, 0.164878)",
        "(0.248304, 1.386875, 0.168661)",
        "(0.249092, 1.381187, 0.171903)",
        "(0.249469, 1.378339, 0.173358)",
        "(0.250101, 1.372476, 0.175640)",
        "(0.250847, 1.366543, 0.177203)",
        "(0.251774, 1.360748, 0.178307)",
        "(0.252625, 1.354935, 0.178988)",
        "(0.253048, 1.351984, 0.179095)",
        "(0.253945, 1.346055, 0.178966)",
        "(0.254911, 1.340204, 0.178354)",
        "(0.256102, 1.334790, 0.177321)",
        "(0.257400, 1.329561, 0.175976)",
        "(0.258045, 1.326887, 0.175135)",
        "(0.259413, 1.321347, 0.173190)",
        "(0.260690, 1.315588, 0.170906)",
        "(0.261851, 1.309772, 0.168227)",
        "(0.262806, 1.303845, 0.165240)",
        "(0.263276, 1.300883, 0.163593)",
        "(0.264193, 1.295087, 0.160099)",
        "(0.265039, 1.289723, 0.156378)",
        "(0.265796, 1.284672, 0.152321)",
        "(0.266528, 1.279948, 0.147640)",
        "(0.266962, 1.277789, 0.145023)",
        "(0.267689, 1.273817, 0.139729)",
        "(0.268314, 1.270465, 0.134289)",
        "(0.268847, 1.267709, 0.128551)",
        "(0.269341, 1.265449, 0.122381)",
        "(0.269576, 1.264714, 0.119235)",
        "(0.269847, 1.263853, 0.113210)",
        "(0.269828, 1.263731, 0.107424)",
        "(0.269663, 1.264223, 0.101599)",
        "(0.269477, 1.265291, 0.095690)",
        "(0.269343, 1.266142, 0.092871)",
        "(0.268975, 1.268287, 0.087505)",
        "(0.268455, 1.271022, 0.082446)",
        "(0.267845, 1.274134, 0.077600)",
        "(0.267221, 1.277582, 0.073245)",
        "(0.266900, 1.279492, 0.071260)",
        "(0.266115, 1.283312, 0.067356)",
        "(0.265292, 1.287250, 0.063677)",
        "(0.264251, 1.291442, 0.060562)",
        "(0.263063, 1.295926, 0.057829)",
        "(0.262418, 1.298254, 0.056554)",
        "(0.261134, 1.302975, 0.054113)",
        "(0.259829, 1.307919, 0.051917)",
        "(0.258249, 1.313179, 0.050054)",
        "(0.256487, 1.318823, 0.048356)",
        "(0.255695, 1.321913, 0.047587)",
        "(0.254289, 1.328458, 0.046211)",
        "(0.252815, 1.335343, 0.045123)",
        "(0.251369, 1.342504, 0.044413)",
        "(0.250001, 1.349581, 0.043826)",
        "(0.249252, 1.353004, 0.043529)",
        "(0.247666, 1.359853, 0.043185)",
        "(0.246218, 1.366791, 0.043274)",
        "(0.244662, 1.373389, 0.043644)",
        "(0.243000, 1.379634, 0.044275)",
        "(0.242189, 1.382561, 0.044687)",
        "(0.241005, 1.388069, 0.045342)",
        "(0.240233, 1.393106, 0.045974)",
        "(0.239428, 1.397686, 0.046744)",
        "(0.238545, 1.402021, 0.047978)",
        "(0.238161, 1.404011, 0.048821)",
        "(0.237460, 1.407681, 0.050792)",
        "(0.236717, 1.410942, 0.053158)",
        "(0.236059, 1.413861, 0.056065)",
        "(0.235406, 1.416101, 0.059482)",
        "(0.235013, 1.416911, 0.061486)",
        "(0.234270, 1.418484, 0.065739)",
        "(0.233703, 1.419527, 0.070368)",
        "(0.233305, 1.419924, 0.075241)",
        "(0.232904, 1.419793, 0.080458)",
        "(0.232737, 1.419701, 0.083240)",
        "(0.232530, 1.419262, 0.088926)",
        "(0.232413, 1.418335, 0.094575)",
        "(0.232412, 1.417078, 0.100167)",
        "(0.232393, 1.415714, 0.106059)",
        "(0.232442, 1.414950, 0.109151)",
        "(0.232768, 1.413228, 0.115199)",
        "(0.233074, 1.411077, 0.120894)",
        "(0.233411, 1.408482, 0.126204)",
        "(0.233848, 1.405334, 0.131352)",
        "(0.234110, 1.403661, 0.133945)",
        "(0.234659, 1.400286, 0.139057)",
        "(0.235297, 1.396555, 0.143759)",
        "(0.236071, 1.392202, 0.148006)",
        "(0.236887, 1.387385, 0.151934)",
        "(0.237297, 1.384964, 0.153898)",
        "(0.238166, 1.380052, 0.157573)",
        "(0.239078, 1.374821, 0.160593)",
        "(0.240155, 1.369561, 0.163262)",
        "(0.241409, 1.364241, 0.165374)",
        "(0.242101, 1.361433, 0.166117)",
        "(0.243412, 1.355727, 0.167201)",
        "(0.244613, 1.350163, 0.168213)",
        "(0.245837, 1.344985, 0.169201)",
        "(0.247272, 1.339953, 0.169696)",
        "(0.247986, 1.337366, 0.169753)",
        "(0.249424, 1.332174, 0.169402)",
        "(0.250802, 1.327121, 0.168728)",
        "(0.252149, 1.322095, 0.167765)",
        "(0.253657, 1.317062, 0.166361)",
        "(0.254427, 1.314544, 0.165538)",
        "(0.255837, 1.309514, 0.163593)",
        "(0.257178, 1.304462, 0.161212)",
        "(0.258593, 1.299486, 0.158433)",
        "(0.259859, 1.294582, 0.155348)",
        "(0.260396, 1.292202, 0.153725)",
        "(0.261417, 1.287715, 0.150191)",
        "(0.262376, 1.283451, 0.146365)",
        "(0.263218, 1.279513, 0.142134)",
        "(0.263756, 1.275945, 0.137667)",
        "(0.263969, 1.274350, 0.135399)",
        "(0.264327, 1.271692, 0.130810)",
        "(0.264567, 1.269543, 0.126040)",
        "(0.264621, 1.267774, 0.120976)",
        "(0.264692, 1.266767, 0.115705)",
        "(0.264660, 1.266487, 0.113038)",
        "(0.264491, 1.266296, 0.107699)",
        "(0.264148, 1.267017, 0.102435)",
        "(0.263722, 1.268344, 0.097100)",
        "(0.263360, 1.270198, 0.091560)",
        "(0.263197, 1.271244, 0.088827)",
        "(0.262848, 1.273930, 0.083550)",
        "(0.262422, 1.277132, 0.078633)",
        "(0.261870, 1.280631, 0.074076)",
        "(0.261257, 1.284225, 0.069660)",
        "(0.260983, 1.286171, 0.067595)",
        "(0.260337, 1.290324, 0.063925)",
        "(0.259641, 1.294700, 0.060657)",
        "(0.258956, 1.299134, 0.057748)",
        "(0.258208, 1.303709, 0.055275)",
        "(0.257781, 1.306049, 0.054139)",
        "(0.256838, 1.310771, 0.052084)",
        "(0.255858, 1.315622, 0.050284)",
        "(0.254836, 1.320709, 0.048835)",
        "(0.253714, 1.325918, 0.047655)",
        "(0.253151, 1.328514, 0.047046)",
        "(0.252098, 1.333856, 0.046119)",
        "(0.250998, 1.339381, 0.045584)",
        "(0.249826, 1.344953, 0.045217)",
        "(0.248717, 1.350406, 0.044706)",
        "(0.248209, 1.353102, 0.044454)",
        "(0.247241, 1.358644, 0.044260)",
        "(0.246335, 1.364215, 0.044298)",
        "(0.245367, 1.369510, 0.044347)",
        "(0.244416, 1.374756, 0.044589)",
        "(0.244017, 1.377433, 0.044834)",
        "(0.243280, 1.382771, 0.045454)",
        "(0.242556, 1.387885, 0.046097)",
        "(0.241886, 1.392948, 0.047007)",
        "(0.241203, 1.397957, 0.048435)",
        "(0.240892, 1.400397, 0.049212)",
        "(0.240194, 1.405089, 0.050703)",
        "(0.239472, 1.409486, 0.052323)",
        "(0.238928, 1.413700, 0.054203)",
        "(0.238623, 1.417749, 0.056404)",
        "(0.238378, 1.419579, 0.057510)",
        "(0.237750, 1.422969, 0.059725)",
        "(0.236907, 1.426089, 0.062190)",
        "(0.236427, 1.428855, 0.065026)",
        "(0.236172, 1.431500, 0.068037)",
        "(0.236072, 1.432533, 0.069498)",
        "(0.235693, 1.434098, 0.072639)",
        "(0.235384, 1.435481, 0.076113)",
        "(0.235216, 1.436383, 0.080025)",
        "(0.234965, 1.436821, 0.084333)",
        "(0.234823, 1.436946, 0.086587)",
        "(0.234589, 1.436726, 0.091441)",
        "(0.234413, 1.436147, 0.096376)",
        "(0.234419, 1.435044, 0.101401)",
        "(0.234488, 1.434303, 0.103947)",
        "(0.234623, 1.432421, 0.108952)",
        "(0.235005, 1.429932, 0.113794)",
        "(0.235521, 1.427166, 0.118723)",
        "(0.236161, 1.424053, 0.123847)",
        "(0.236798, 1.420351, 0.128922)",
        "(0.237054, 1.418337, 0.131402)",
        "(0.237349, 1.414306, 0.136291)",
        "(0.237614, 1.410164, 0.141003)",
        "(0.238019, 1.405801, 0.145254)",
        "(0.238389, 1.401284, 0.149269)",
        "(0.238582, 1.399029, 0.151152)",
        "(0.238925, 1.394561, 0.154550)",
        "(0.239238, 1.389962, 0.157250)",
        "(0.239597, 1.385194, 0.159592)",
        "(0.239996, 1.380634, 0.161859)",
        "(0.240158, 1.378355, 0.162841)",
        "(0.240484, 1.373743, 0.164372)",
        "(0.240984, 1.369092, 0.165444)",
        "(0.241487, 1.364341, 0.166134)",
        "(0.241971, 1.359587, 0.166497)",
        "(0.242270, 1.357207, 0.166678)",
        "(0.243009, 1.352320, 0.167044)",
        "(0.243839, 1.347116, 0.167205)",
        "(0.244665, 1.341760, 0.167117)",
        "(0.245638, 1.336501, 0.166972)",
        "(0.246265, 1.333884, 0.166826)",
        "(0.247635, 1.328493, 0.166261)",
        "(0.248913, 1.322868, 0.165351)",
        "(0.249984, 1.317152, 0.164030)",
        "(0.251089, 1.311489, 0.162365)",
        "(0.251691, 1.308671, 0.161389)",
        "(0.252841, 1.303022, 0.159195)",
        "(0.253774, 1.297533, 0.156851)",
        "(0.254667, 1.292289, 0.154237)",
        "(0.255622, 1.287353, 0.151313)",
        "(0.256108, 1.284979, 0.149640)",
        "(0.256974, 1.280641, 0.146362)",
        "(0.257738, 1.277215, 0.143197)",
        "(0.258320, 1.274167, 0.139822)",
        "(0.258750, 1.271605, 0.136129)",
        "(0.258920, 1.270371, 0.133993)",
        "(0.259084, 1.267930, 0.129387)",
        "(0.259182, 1.266575, 0.124638)",
        "(0.259301, 1.265910, 0.119786)",
        "(0.259337, 1.265875, 0.114635)",
        "(0.259283, 1.265918, 0.111999)",
        "(0.259174, 1.266305, 0.106635)",
        "(0.259021, 1.267163, 0.101309)",
        "(0.258745, 1.268519, 0.096000)",
        "(0.258467, 1.270020, 0.090654)",
        "(0.258332, 1.270881, 0.087967)",
        "(0.258063, 1.272795, 0.082714)",
        "(0.257768, 1.274990, 0.077563)",
        "(0.257409, 1.277433, 0.072651)",
        "(0.256965, 1.280285, 0.068039)",
        "(0.256702, 1.281853, 0.065881)",
        "(0.256219, 1.285140, 0.061743)",
        "(0.255584, 1.288859, 0.058065)",
        "(0.254812, 1.293037, 0.054844)",
        "(0.254068, 1.297543, 0.051961)",
        "(0.253743, 1.300009, 0.050729)",
        "(0.253061, 1.305132, 0.048468)",
        "(0.252283, 1.310459, 0.046538)",
        "(0.251476, 1.316172, 0.045208)",
        "(0.250584, 1.322172, 0.044383)",
        "(0.250128, 1.325143, 0.043966)",
        "(0.249185, 1.331217, 0.043442)",
        "(0.248218, 1.337474, 0.043474)",
        "(0.247062, 1.343650, 0.043860)",
        "(0.245889, 1.349528, 0.044291)",
        "(0.245341, 1.352436, 0.044541)",
        "(0.244324, 1.358215, 0.045365)",
        "(0.243231, 1.363837, 0.046483)",
        "(0.242220, 1.369212, 0.047682)",
        "(0.241287, 1.374340, 0.049053)",
        "(0.240859, 1.376835, 0.049866)",
        "(0.240090, 1.381793, 0.051648)",
        "(0.239385, 1.386474, 0.053529)",
        "(0.238718, 1.390699, 0.055487)",
        "(0.238021, 1.394757, 0.057943)",
        "(0.237749, 1.396741, 0.059258)",
        "(0.237233, 1.400240, 0.061898)",
        "(0.236807, 1.403289, 0.064754)",
        "(0.236476, 1.405910, 0.068035)",
        "(0.236174, 1.407974, 0.071414)",
        "(0.236048, 1.408856, 0.073146)",
        "(0.235792, 1.410433, 0.076981)",
        "(0.235517, 1.411670, 0.081123)",
        "(0.235230, 1.412546, 0.085470)",
        "(0.234985, 1.413094, 0.090157)",
        "(0.234895, 1.413287, 0.092569)",
        "(0.234729, 1.413431, 0.097381)",
        "(0.234798, 1.413177, 0.102149)",
        "(0.234949, 1.412710, 0.107106)",
        "(0.235296, 1.411996, 0.112103)",
        "(0.235498, 1.411463, 0.114498)",
        "(0.235906, 1.409996, 0.119140)",
        "(0.236246, 1.408038, 0.123773)",
        "(0.236522, 1.405753, 0.128468)",
        "(0.236777, 1.403071, 0.133012)",
        "(0.236950, 1.401637, 0.135202)",
        "(0.237315, 1.398549, 0.139478)",
        "(0.237711, 1.395384, 0.143705)",
        "(0.238177, 1.392078, 0.147699)",
        "(0.238670, 1.388433, 0.151118)",
        "(0.238964, 1.386601, 0.152716)",
        "(0.239611, 1.382981, 0.155737)",
        "(0.240379, 1.379384, 0.158615)",
        "(0.241283, 1.375638, 0.161080)",
        "(0.242293, 1.371637, 0.162957)",
        "(0.242783, 1.369509, 0.163768)",
        "(0.243782, 1.365183, 0.165359)",
        "(0.244785, 1.360843, 0.166831)",
        "(0.245955, 1.356077, 0.168059)",
        "(0.247128, 1.351070, 0.168784)",
        "(0.247701, 1.348498, 0.169004)",
        "(0.248750, 1.343291, 0.169088)",
        "(0.249885, 1.337913, 0.168669)",
        "(0.251112, 1.332445, 0.167916)",
        "(0.252486, 1.327117, 0.166955)",
        "(0.253122, 1.324468, 0.166507)",
        "(0.254341, 1.319290, 0.165472)",
        "(0.255531, 1.314130, 0.164210)",
        "(0.256771, 1.309087, 0.162822)",
        "(0.257969, 1.304126, 0.161354)",
        "(0.258614, 1.301677, 0.160527)",
        "(0.259948, 1.296826, 0.158676)",
        "(0.261159, 1.291992, 0.156550)",
        "(0.262216, 1.287215, 0.154229)",
        "(0.263128, 1.282562, 0.151705)",
        "(0.263524, 1.280268, 0.150362)",
        "(0.264267, 1.275989, 0.147397)",
        "(0.264964, 1.272123, 0.143952)",
        "(0.265401, 1.268473, 0.139919)",
        "(0.265631, 1.265237, 0.135378)",
        "(0.265710, 1.263861, 0.133085)",
        "(0.265760, 1.261491, 0.128477)",
        "(0.265594, 1.259964, 0.123673)",
        "(0.265512, 1.259256, 0.118565)",
        "(0.265558, 1.259486, 0.113185)",
        "(0.265567, 1.259899, 0.110489)",
        "(0.265388, 1.261214, 0.105205)",
        "(0.264973, 1.263203, 0.099962)",
        "(0.264389, 1.265725, 0.094597)",
        "(0.263663, 1.268777, 0.089392)",
        "(0.263305, 1.270646, 0.086934)",
        "(0.262576, 1.274787, 0.082272)",
        "(0.261815, 1.279547, 0.077975)",
        "(0.260914, 1.284452, 0.073888)",
        "(0.259718, 1.289551, 0.070212)",
        "(0.259101, 1.292200, 0.068549)",
        "(0.258005, 1.297889, 0.065684)",
        "(0.257008, 1.303938, 0.063270)",
        "(0.255763, 1.309900, 0.061042)",
        "(0.254379, 1.315802, 0.059140)",
        "(0.253692, 1.318789, 0.058297)",
        "(0.252304, 1.324996, 0.057100)",
        "(0.250838, 1.331282, 0.056372)",
        "(0.249389, 1.337407, 0.055722)",
        "(0.247851, 1.343445, 0.055380)",
        "(0.247076, 1.346460, 0.055361)",
        "(0.245702, 1.352563, 0.055612)",
        "(0.244519, 1.358742, 0.056258)",
        "(0.243435, 1.364813, 0.057096)",
        "(0.242362, 1.370682, 0.058081)",
        "(0.241820, 1.373527, 0.058702)",
        "(0.240832, 1.379270, 0.060434)",
        "(0.239863, 1.384885, 0.062516)",
        "(0.239020, 1.389978, 0.064553)",
        "(0.238257, 1.394704, 0.066902)",
        "(0.237933, 1.397024, 0.068211)",
        "(0.237534, 1.401385, 0.071101)",
        "(0.237209, 1.405244, 0.074110)",
        "(0.236901, 1.408545, 0.077377)",
        "(0.236775, 1.411389, 0.081107)",
        "(0.236759, 1.412672, 0.083022)",
        "(0.236879, 1.414782, 0.087076)",
        "(0.237054, 1.416649, 0.091537)",
        "(0.237281, 1.418197, 0.096250)",
        "(0.237608, 1.419309, 0.100982)",
        "(0.237784, 1.419740, 0.103438)",
        "(0.238095, 1.420614, 0.108638)",
        "(0.238466, 1.421291, 0.114063)",
        "(0.238832, 1.421515, 0.119354)",
        "(0.239213, 1.421271, 0.124561)",
        "(0.239411, 1.421078, 0.127201)",
        "(0.239919, 1.420496, 0.132532)",
        "(0.240506, 1.419501, 0.137723)",
        "(0.241073, 1.417898, 0.142720)",
        "(0.241698, 1.415711, 0.147656)",
        "(0.242041, 1.414531, 0.150114)",
        "(0.242780, 1.411838, 0.154941)",
        "(0.243375, 1.408475, 0.159523)",
        "(0.243828, 1.404741, 0.164046)",
        "(0.244288, 1.400776, 0.168582)",
        "(0.244586, 1.398655, 0.170755)",
        "(0.245128, 1.394238, 0.174880)",
        "(0.245697, 1.389439, 0.178631)",
        "(0.246314, 1.384313, 0.182058)",
        "(0.247111, 1.378907, 0.184994)",
        "(0.247548, 1.376085, 0.186237)",
        "(0.248347, 1.370209, 0.188205)",
        "(0.249077, 1.364178, 0.189865)",
        "(0.250163, 1.358065, 0.191078)",
        "(0.251251, 1.351761, 0.191847)",
        "(0.251746, 1.348624, 0.192108)",
        "(0.252769, 1.342489, 0.192389)",
        "(0.253944, 1.336536, 0.192329)",
        "(0.255270, 1.330532, 0.191535)",
        "(0.256554, 1.324316, 0.190201)",
        "(0.257152, 1.321167, 0.189402)",
        "(0.258285, 1.314836, 0.187620)",
        "(0.259343, 1.308586, 0.185415)",
        "(0.260337, 1.302427, 0.182840)",
        "(0.261497, 1.296754, 0.180036)",
        "(0.262044, 1.294048, 0.178598)",
        "(0.263022, 1.288909, 0.175440)",
        "(0.263836, 1.284004, 0.171794)",
        "(0.264318, 1.279364, 0.168045)",
        "(0.264589, 1.275283, 0.164192)",
        "(0.264687, 1.273408, 0.162169)",
        "(0.264864, 1.270153, 0.157774)",
        "(0.264855, 1.267333, 0.153130)",
        "(0.264645, 1.265241, 0.148544)",
        "(0.264406, 1.263757, 0.143830)",
        "(0.264248, 1.263085, 0.141416)",
        "(0.263915, 1.262288, 0.136187)",
        "(0.263540, 1.261986, 0.130939)",
        "(0.263086, 1.262209, 0.125782)",
        "(0.262488, 1.262728, 0.120508)",
        "(0.262201, 1.263127, 0.117775)",
        "(0.261599, 1.264217, 0.112487)",
        "(0.260950, 1.265973, 0.107635)",
        "(0.260200, 1.268127, 0.103091)",
        "(0.259407, 1.270423, 0.098564)",
        "(0.259029, 1.271587, 0.096341)",
        "(0.258313, 1.274162, 0.092113)",
        "(0.257547, 1.277053, 0.088230)",
        "(0.256730, 1.280290, 0.084704)",
        "(0.255965, 1.283855, 0.081484)",
        "(0.255545, 1.285702, 0.079975)",
        "(0.254711, 1.289592, 0.077096)",
        "(0.253820, 1.293683, 0.074374)",
        "(0.253012, 1.298108, 0.071905)",
        "(0.252208, 1.302694, 0.069625)",
        "(0.251810, 1.305044, 0.068599)",
        "(0.250936, 1.309819, 0.066800)",
        "(0.249927, 1.314747, 0.065246)",
        "(0.248942, 1.319887, 0.063733)",
        "(0.248070, 1.325191, 0.062414)",
        "(0.247641, 1.327919, 0.061881)",
        "(0.246838, 1.333642, 0.061121)",
        "(0.245938, 1.339347, 0.060483)",
        "(0.245045, 1.345032, 0.059938)",
        "(0.244124, 1.350866, 0.059821)",
        "(0.243715, 1.353865, 0.060032)",
        "(0.242891, 1.359697, 0.060521)",
        "(0.242060, 1.365366, 0.061406)",
        "(0.241270, 1.371084, 0.063022)",
        "(0.240431, 1.376420, 0.064969)",
        "(0.239985, 1.378875, 0.066024)",
        "(0.239192, 1.383677, 0.068259)",
        "(0.238608, 1.388468, 0.070845)",
        "(0.238130, 1.392886, 0.073588)",
        "(0.237645, 1.396844, 0.076456)",
        "(0.237398, 1.398653, 0.078005)",
        "(0.236974, 1.402043, 0.081257)",
        "(0.236730, 1.404912, 0.084638)",
        "(0.236825, 1.407365, 0.088011)",
        "(0.236917, 1.409302, 0.091580)",
        "(0.236951, 1.410131, 0.093439)",
        "(0.237029, 1.411305, 0.097312)",
        "(0.237076, 1.411931, 0.101314)",
        "(0.237122, 1.412088, 0.105501)",
        "(0.237148, 1.411828, 0.109904)",
        "(0.237197, 1.411587, 0.112112)",
        "(0.237356, 1.410772, 0.116538)",
        "(0.237470, 1.409581, 0.121004)",
        "(0.237859, 1.408169, 0.125573)",
        "(0.238574, 1.406378, 0.129978)",
        "(0.239033, 1.405256, 0.132136)",
        "(0.239889, 1.402864, 0.136755)",
        "(0.240731, 1.400318, 0.141670)",
        "(0.241629, 1.397543, 0.146653)",
        "(0.242672, 1.394322, 0.151580)",
        "(0.243198, 1.392666, 0.154043)",
        "(0.244318, 1.389464, 0.159104)",
        "(0.245353, 1.386348, 0.164093)",
        "(0.246416, 1.383116, 0.168671)",
        "(0.247686, 1.379858, 0.172690)",
        "(0.248305, 1.378208, 0.174559)",
        "(0.249575, 1.374720, 0.177920)",
        "(0.250892, 1.370900, 0.180950)",
        "(0.252294, 1.366578, 0.183268)",
        "(0.253451, 1.361791, 0.184993)",
        "(0.253987, 1.359274, 0.185694)",
        "(0.255129, 1.353914, 0.186723)",
        "(0.256401, 1.348297, 0.187191)",
        "(0.257716, 1.342217, 0.187033)",
        "(0.258374, 1.339034, 0.186669)",
        "(0.259543, 1.332653, 0.185969)",
        "(0.260716, 1.326354, 0.185143)",
        "(0.261783, 1.320093, 0.184127)",
        "(0.262765, 1.313897, 0.182767)",
        "(0.263605, 1.307884, 0.180812)",
        "(0.263951, 1.304945, 0.179668)",
        "(0.264540, 1.299360, 0.177077)",
        "(0.265060, 1.294245, 0.174382)",
        "(0.265395, 1.289545, 0.171609)",
        "(0.265482, 1.285282, 0.168380)",
        "(0.265467, 1.283209, 0.166570)",
        "(0.265453, 1.279460, 0.162532)",
        "(0.265469, 1.276403, 0.158203)",
        "(0.265302, 1.273970, 0.153754)",
        "(0.264904, 1.272132, 0.149097)",
        "(0.264548, 1.271401, 0.146686)",
        "(0.263643, 1.270154, 0.141605)",
        "(0.262776, 1.269572, 0.136159)",
        "(0.261898, 1.269809, 0.130453)",
        "(0.260986, 1.270600, 0.124469)",
        "(0.260451, 1.271166, 0.121357)",
        "(0.259356, 1.272586, 0.115093)",
        "(0.258224, 1.274471, 0.108824)",
        "(0.257089, 1.276733, 0.102484)",
        "(0.255900, 1.279342, 0.096074)",
        "(0.255347, 1.280903, 0.092889)",
        "(0.254259, 1.284503, 0.086695)",
        "(0.253089, 1.288553, 0.080671)",
        "(0.251875, 1.293181, 0.075023)",
        "(0.250789, 1.298360, 0.069806)",
        "(0.250259, 1.301056, 0.067349)",
        "(0.248978, 1.306503, 0.062689)",
        "(0.247496, 1.312255, 0.058650)",
        "(0.245843, 1.318190, 0.055194)",
        "(0.244303, 1.324358, 0.052275)",
        "(0.243619, 1.327515, 0.050980)",
        "(0.242295, 1.333929, 0.048977)",
        "(0.240914, 1.340389, 0.047675)",
        "(0.239497, 1.346681, 0.046749)",
        "(0.238253, 1.353003, 0.046325)",
        "(0.237665, 1.356201, 0.046350)",
        "(0.236593, 1.362762, 0.047041)",
        "(0.235526, 1.368983, 0.047955)",
        "(0.234652, 1.374895, 0.048803)",
        "(0.233970, 1.380770, 0.050057)",
        "(0.233666, 1.383697, 0.050789)",
        "(0.233152, 1.389252, 0.052435)",
        "(0.232691, 1.394509, 0.054431)",
        "(0.232383, 1.399438, 0.056538)",
        "(0.232332, 1.404006, 0.058805)",
        "(0.232382, 1.406177, 0.059998)",
        "(0.232530, 1.410173, 0.062534)",
        "(0.232684, 1.413885, 0.065177)",
        "(0.233067, 1.417103, 0.068056)",
        "(0.233631, 1.419822, 0.071196)",
        "(0.233902, 1.421156, 0.072975)",
        "(0.234443, 1.423729, 0.077003)",
        "(0.235028, 1.426026, 0.081451)",
        "(0.235531, 1.427731, 0.086147)",
        "(0.235980, 1.428972, 0.090841)",
        "(0.236274, 1.429536, 0.093248)",
        "(0.237113, 1.430490, 0.098229)",
        "(0.237914, 1.431222, 0.103199)",
        "(0.238694, 1.431551, 0.108089)",
        "(0.239514, 1.431402, 0.112812)",
        "(0.239874, 1.431129, 0.115142)",
        "(0.240535, 1.430386, 0.119799)",
        "(0.241143, 1.429336, 0.124515)",
        "(0.241771, 1.427963, 0.129234)",
        "(0.242378, 1.426146, 0.133786)",
        "(0.242691, 1.425130, 0.136044)",
        "(0.243418, 1.422983, 0.140556)",
        "(0.244256, 1.420643, 0.145011)",
        "(0.245054, 1.417857, 0.149098)",
        "(0.245727, 1.414720, 0.152894)",
        "(0.246059, 1.413135, 0.154768)",
        "(0.246776, 1.409794, 0.158264)",
        "(0.247721, 1.406082, 0.161238)",
        "(0.248718, 1.401740, 0.163700)",
        "(0.249350, 1.397136, 0.166023)",
        "(0.249650, 1.394950, 0.167169)",
        "(0.250282, 1.390709, 0.169081)",
        "(0.251007, 1.386293, 0.170450)",
        "(0.251903, 1.381426, 0.171325)",
        "(0.252817, 1.376134, 0.171892)",
        "(0.253198, 1.373365, 0.172067)",
        "(0.253936, 1.367619, 0.172360)",
        "(0.254833, 1.361713, 0.172561)",
        "(0.255864, 1.355664, 0.172776)",
        "(0.256656, 1.349357, 0.172896)",
        "(0.257031, 1.346073, 0.172834)",
        "(0.258007, 1.339283, 0.172414)",
        "(0.259104, 1.332340, 0.171567)",
        "(0.260132, 1.325244, 0.170306)",
        "(0.261059, 1.318117, 0.168829)",
        "(0.261469, 1.314609, 0.168006)",
        "(0.262168, 1.307714, 0.166146)",
        "(0.262778, 1.301266, 0.163936)",
        "(0.263323, 1.295244, 0.161375)",
        "(0.263831, 1.289365, 0.158413)",
        "(0.264080, 1.286506, 0.156700)",
        "(0.264526, 1.281221, 0.153238)",
        "(0.264883, 1.276700, 0.149946)",
        "(0.265145, 1.272750, 0.146815)",
        "(0.265424, 1.269162, 0.143599)",
        "(0.265515, 1.267485, 0.141929)",
        "(0.265540, 1.264500, 0.138424)",
        "(0.265368, 1.261901, 0.134784)",
        "(0.265052, 1.259748, 0.131012)",
        "(0.264649, 1.257932, 0.126870)",
        "(0.264417, 1.257174, 0.124688)",
        "(0.263667, 1.256289, 0.120265)",
        "(0.262792, 1.256178, 0.115773)",
        "(0.261886, 1.256759, 0.111214)",
        "(0.260997, 1.257600, 0.106519)",
        "(0.260559, 1.258010, 0.104054)",
        "(0.259731, 1.258850, 0.099097)",
        "(0.258678, 1.261367, 0.094692)",
        "(0.257743, 1.264230, 0.090273)",
        "(0.256895, 1.267258, 0.085864)",
        "(0.256423, 1.268866, 0.083769)",
        "(0.255413, 1.272253, 0.079892)",
        "(0.254336, 1.275827, 0.076383)",
        "(0.253242, 1.279563, 0.073176)",
        "(0.252129, 1.283217, 0.070050)",
        "(0.251574, 1.284855, 0.068647)",
        "(0.250339, 1.288545, 0.065759)",
        "(0.249163, 1.292571, 0.063107)",
        "(0.248007, 1.296668, 0.060697)",
        "(0.247441, 1.298662, 0.059513)",
        "(0.246241, 1.302721, 0.057263)",
        "(0.245087, 1.307077, 0.055232)",
        "(0.244027, 1.312009, 0.053593)",
        "(0.243022, 1.317354, 0.052145)",
        "(0.241942, 1.322875, 0.050681)",
        "(0.241361, 1.325783, 0.050087)",
        "(0.240209, 1.331811, 0.049204)",
        "(0.239037, 1.338082, 0.048678)",
        "(0.237912, 1.344557, 0.048389)",
        "(0.236762, 1.350946, 0.048304)",
        "(0.236195, 1.354125, 0.048354)",
        "(0.235193, 1.360497, 0.048720)",
        "(0.234225, 1.366674, 0.049196)",
        "(0.233270, 1.372677, 0.049977)",
        "(0.232438, 1.378694, 0.051419)",
        "(0.232033, 1.381617, 0.052206)",
        "(0.231284, 1.387133, 0.053806)",
        "(0.230579, 1.392142, 0.055396)",
        "(0.230024, 1.396811, 0.057289)",
        "(0.229653, 1.401420, 0.059613)",
        "(0.229505, 1.403515, 0.060763)",
        "(0.229292, 1.407360, 0.062965)",
        "(0.229328, 1.410814, 0.065209)",
        "(0.229464, 1.414048, 0.067632)",
        "(0.229656, 1.416861, 0.070291)",
        "(0.229751, 1.418146, 0.071655)",
        "(0.230022, 1.420471, 0.074496)",
        "(0.230472, 1.422377, 0.077372)",
        "(0.230866, 1.423665, 0.080164)",
        "(0.231172, 1.424586, 0.083172)",
        "(0.231258, 1.424984, 0.084741)",
        "(0.231344, 1.425528, 0.088019)",
        "(0.231376, 1.425631, 0.091305)",
        "(0.231548, 1.425433, 0.094708)",
        "(0.231835, 1.425135, 0.098262)",
        "(0.231959, 1.424879, 0.099960)",
        "(0.232200, 1.423978, 0.103187)",
        "(0.232506, 1.422610, 0.106354)",
        "(0.232885, 1.420861, 0.109534)",
        "(0.233145, 1.418890, 0.112935)",
        "(0.233293, 1.417816, 0.114687)",
        "(0.233715, 1.415404, 0.118031)",
        "(0.234378, 1.412726, 0.121369)",
        "(0.235203, 1.409755, 0.124910)",
        "(0.236097, 1.406630, 0.128478)",
        "(0.236619, 1.404999, 0.130205)",
        "(0.237711, 1.401322, 0.133461)",
        "(0.238782, 1.397296, 0.136511)",
        "(0.240055, 1.393072, 0.139364)",
        "(0.241445, 1.388663, 0.142006)",
        "(0.242185, 1.386371, 0.143247)",
        "(0.243621, 1.381727, 0.145473)",
        "(0.245001, 1.377053, 0.147506)",
        "(0.246512, 1.372224, 0.149235)",
        "(0.248253, 1.367144, 0.150556)",
        "(0.249037, 1.364515, 0.151058)",
        "(0.250443, 1.359162, 0.151912)",
        "(0.251832, 1.353692, 0.152445)",
        "(0.253387, 1.348060, 0.152542)",
        "(0.254935, 1.342140, 0.152065)",
        "(0.255564, 1.339079, 0.151718)",
        "(0.256724, 1.333015, 0.150894)",
        "(0.257915, 1.327209, 0.149939)",
        "(0.259076, 1.321478, 0.148450)",
        "(0.260171, 1.315737, 0.146356)",
        "(0.260682, 1.312993, 0.145067)",
        "(0.261622, 1.307731, 0.142509)",
        "(0.262387, 1.302819, 0.139750)",
        "(0.262930, 1.298445, 0.136594)",
        "(0.263242, 1.294355, 0.133080)",
        "(0.263327, 1.292427, 0.131184)",
        "(0.263322, 1.289006, 0.126990)",
        "(0.263200, 1.286220, 0.122559)",
        "(0.262913, 1.283968, 0.117812)",
        "(0.262395, 1.282293, 0.112777)",
        "(0.262114, 1.281735, 0.110132)",
        "(0.261561, 1.281077, 0.104838)",
        "(0.260930, 1.281161, 0.099573)",
        "(0.260284, 1.281708, 0.094385)",
        "(0.259606, 1.282655, 0.089411)",
        "(0.259226, 1.283202, 0.087002)",
        "(0.258362, 1.284566, 0.082358)",
        "(0.257497, 1.286304, 0.077936)",
        "(0.256705, 1.288439, 0.073825)",
        "(0.255888, 1.290972, 0.070064)",
        "(0.255469, 1.292264, 0.068208)",
        "(0.254609, 1.295111, 0.064694)",
        "(0.253662, 1.298150, 0.061472)",
        "(0.252636, 1.301313, 0.058423)",
        "(0.251557, 1.304860, 0.055807)",
        "(0.251044, 1.306746, 0.054616)",
        "(0.249963, 1.310748, 0.052392)",
        "(0.248763, 1.314980, 0.050411)",
        "(0.247470, 1.319482, 0.048638)",
        "(0.246214, 1.324583, 0.047294)",
        "(0.245594, 1.327243, 0.046684)",
        "(0.244332, 1.332785, 0.045578)",
        "(0.243076, 1.338424, 0.044624)",
        "(0.241783, 1.344176, 0.043973)",
        "(0.240739, 1.350114, 0.043632)",
        "(0.240305, 1.353149, 0.043547)",
        "(0.239577, 1.359201, 0.043464)",
        "(0.238921, 1.365216, 0.043660)",
        "(0.238381, 1.371397, 0.044385)",
        "(0.237910, 1.377578, 0.045590)",
        "(0.237649, 1.380610, 0.046271)",
        "(0.237199, 1.386445, 0.047802)",
        "(0.236700, 1.391920, 0.049453)",
        "(0.236338, 1.397412, 0.051522)",
        "(0.236145, 1.402865, 0.053973)",
        "(0.236087, 1.405602, 0.055326)",
        "(0.236233, 1.411392, 0.058372)",
        "(0.236683, 1.416104, 0.061156)",
        "(0.237108, 1.420445, 0.063760)",
        "(0.238026, 1.424803, 0.066826)",
        "(0.238575, 1.426601, 0.068448)",
        "(0.239253, 1.429644, 0.071671)",
        "(0.239694, 1.432146, 0.075283)",
        "(0.240164, 1.434603, 0.079470)",
        "(0.240416, 1.436413, 0.083805)",
        "(0.240460, 1.437091, 0.085996)",
        "(0.240480, 1.438052, 0.090689)",
        "(0.240438, 1.438849, 0.095601)",
        "(0.240277, 1.439364, 0.100610)",
        "(0.240121, 1.439451, 0.105485)",
        "(0.240068, 1.439405, 0.107898)",
        "(0.240110, 1.439162, 0.112704)",
        "(0.240337, 1.438717, 0.117470)",
        "(0.240553, 1.438053, 0.122139)",
        "(0.240595, 1.437055, 0.126577)",
        "(0.240588, 1.436481, 0.128754)",
        "(0.240643, 1.435142, 0.133119)",
        "(0.240850, 1.433778, 0.137323)",
        "(0.241179, 1.432187, 0.141257)",
        "(0.241509, 1.430325, 0.145135)",
        "(0.241674, 1.429266, 0.147066)",
        "(0.241869, 1.426923, 0.150825)",
        "(0.241974, 1.424282, 0.154290)",
        "(0.242228, 1.421525, 0.157441)",
        "(0.242624, 1.418701, 0.160317)",
        "(0.242838, 1.417290, 0.161688)",
        "(0.243436, 1.414309, 0.164117)",
        "(0.244095, 1.411029, 0.166284)",
        "(0.244876, 1.407567, 0.168332)",
        "(0.245561, 1.403932, 0.170250)",
        "(0.245811, 1.402037, 0.171146)",
        "(0.246230, 1.398072, 0.172713)",
        "(0.246856, 1.393988, 0.173919)",
        "(0.247789, 1.389798, 0.174720)",
        "(0.248912, 1.385243, 0.175116)",
        "(0.249442, 1.382902, 0.175237)",
        "(0.250353, 1.378040, 0.175273)",
        "(0.251316, 1.372942, 0.175028)",
        "(0.252383, 1.367709, 0.174738)",
        "(0.253353, 1.362393, 0.174352)",
        "(0.253893, 1.359751, 0.174059)",
        "(0.255006, 1.354266, 0.173199)",
        "(0.256028, 1.348649, 0.172059)",
        "(0.257001, 1.343089, 0.170817)",
        "(0.257855, 1.337537, 0.169373)",
        "(0.258294, 1.334742, 0.168588)",
        "(0.259079, 1.329034, 0.166829)",
        "(0.259751, 1.323488, 0.164801)",
        "(0.260327, 1.318114, 0.162592)",
        "(0.261120, 1.313050, 0.160055)",
        "(0.261551, 1.310558, 0.158688)",
        "(0.262208, 1.305640, 0.155665)",
        "(0.262582, 1.300897, 0.152468)",
        "(0.262990, 1.296386, 0.149135)",
        "(0.263658, 1.291916, 0.145230)",
        "(0.263945, 1.289376, 0.142997)",
        "(0.264098, 1.285293, 0.138514)",
        "(0.264171, 1.281815, 0.133370)",
        "(0.264408, 1.279106, 0.127777)",
        "(0.264879, 1.277310, 0.121972)",
        "(0.265066, 1.276617, 0.119005)",
        "(0.265363, 1.275566, 0.113117)",
        "(0.265537, 1.275425, 0.107442)",
        "(0.265703, 1.275790, 0.101763)",
        "(0.265732, 1.276362, 0.096019)",
        "(0.265622, 1.276715, 0.093263)",
        "(0.265220, 1.277916, 0.088244)",
        "(0.264582, 1.279754, 0.083765)",
        "(0.263875, 1.281985, 0.079338)",
        "(0.263119, 1.284580, 0.074924)",
        "(0.262766, 1.286034, 0.072778)",
        "(0.262219, 1.289461, 0.068781)",
        "(0.261663, 1.293224, 0.065111)",
        "(0.260996, 1.297348, 0.061849)",
        "(0.260256, 1.301892, 0.058939)",
        "(0.259907, 1.304306, 0.057582)",
        "(0.259256, 1.309462, 0.055138)",
        "(0.258600, 1.314991, 0.053218)",
        "(0.257819, 1.320882, 0.051877)",
        "(0.256890, 1.327100, 0.050954)",
        "(0.256450, 1.330288, 0.050669)",
        "(0.255579, 1.336623, 0.050316)",
        "(0.254574, 1.343035, 0.050483)",
        "(0.253601, 1.349351, 0.050901)",
        "(0.252667, 1.355541, 0.051586)",
        "(0.252157, 1.358564, 0.051986)",
        "(0.251093, 1.364435, 0.052976)",
        "(0.250077, 1.370057, 0.054125)",
        "(0.249351, 1.375553, 0.055428)",
        "(0.248696, 1.380804, 0.056906)",
        "(0.248322, 1.383336, 0.057678)",
        "(0.247604, 1.388177, 0.059304)",
        "(0.246961, 1.392723, 0.060980)",
        "(0.246495, 1.397059, 0.062930)",
        "(0.246237, 1.401198, 0.065191)",
        "(0.246150, 1.403121, 0.066347)",
        "(0.245938, 1.406653, 0.068701)",
        "(0.245654, 1.409753, 0.071237)",
        "(0.245573, 1.412730, 0.074088)",
        "(0.245873, 1.415485, 0.077189)",
        "(0.246032, 1.416723, 0.078741)",
        "(0.246138, 1.418898, 0.081955)",
        "(0.246089, 1.420852, 0.085492)",
        "(0.246168, 1.422604, 0.089383)",
        "(0.246431, 1.423916, 0.093386)",
        "(0.246547, 1.424438, 0.095392)",
        "(0.246823, 1.425134, 0.099590)",
        "(0.247072, 1.425393, 0.104098)",
        "(0.247245, 1.425190, 0.108859)",
        "(0.247311, 1.424514, 0.113764)",
        "(0.247321, 1.424063, 0.116243)",
        "(0.247457, 1.422920, 0.121158)",
        "(0.247873, 1.421444, 0.125959)",
        "(0.248412, 1.419433, 0.130496)",
        "(0.248877, 1.416819, 0.134989)",
        "(0.249062, 1.415448, 0.137302)",
        "(0.249500, 1.412475, 0.142008)",
        "(0.250078, 1.408980, 0.146501)",
        "(0.250729, 1.404971, 0.150600)",
        "(0.251450, 1.400735, 0.154260)",
        "(0.251810, 1.398503, 0.155904)",
        "(0.252585, 1.393713, 0.158831)",
        "(0.253208, 1.388879, 0.161605)",
        "(0.253861, 1.384218, 0.164309)",
        "(0.254616, 1.379470, 0.166548)",
        "(0.254983, 1.376945, 0.167486)",
        "(0.255737, 1.371514, 0.168859)",
        "(0.256234, 1.365807, 0.169848)",
        "(0.256809, 1.360246, 0.170587)",
        "(0.257452, 1.354676, 0.171138)",
        "(0.257862, 1.351853, 0.171305)",
        "(0.258804, 1.345947, 0.171148)",
        "(0.259602, 1.339913, 0.170764)",
        "(0.260524, 1.334245, 0.170319)",
        "(0.261580, 1.328741, 0.169725)",
        "(0.262132, 1.326003, 0.169276)",
        "(0.263223, 1.320499, 0.167932)",
        "(0.264217, 1.315217, 0.166328)",
        "(0.265225, 1.310204, 0.164523)",
        "(0.266127, 1.305503, 0.162403)",
        "(0.266554, 1.303203, 0.161289)",
        "(0.267136, 1.299026, 0.158791)",
        "(0.267583, 1.295252, 0.156079)",
        "(0.268041, 1.291979, 0.153118)",
        "(0.268445, 1.289200, 0.149874)",
        "(0.268625, 1.287967, 0.148195)",
        "(0.268879, 1.285936, 0.144728)",
        "(0.269082, 1.284277, 0.141087)",
        "(0.269322, 1.282849, 0.137041)",
        "(0.269479, 1.281485, 0.132465)",
        "(0.269511, 1.280888, 0.130194)",
        "(0.269471, 1.280021, 0.125765)",
        "(0.269181, 1.279328, 0.121376)",
        "(0.268794, 1.278843, 0.116728)",
        "(0.268335, 1.278512, 0.111835)",
        "(0.268060, 1.278477, 0.109422)",
        "(0.267401, 1.278727, 0.104650)",
        "(0.266593, 1.279248, 0.099843)",
        "(0.265742, 1.280037, 0.095064)",
        "(0.264806, 1.281184, 0.090420)",
        "(0.264322, 1.281881, 0.088163)",
        "(0.263429, 1.283623, 0.083875)",
        "(0.262423, 1.285607, 0.079825)",
        "(0.261365, 1.287843, 0.076145)",
        "(0.260325, 1.290226, 0.072685)",
        "(0.259829, 1.291410, 0.070971)",
        "(0.258895, 1.293970, 0.067748)",
        "(0.258000, 1.296895, 0.064891)",
        "(0.256998, 1.299850, 0.062304)",
        "(0.255956, 1.302783, 0.059888)",
        "(0.255474, 1.304248, 0.058677)",
        "(0.254598, 1.307321, 0.056494)",
        "(0.253842, 1.310688, 0.054583)",
        "(0.253113, 1.314286, 0.052884)",
        "(0.252323, 1.318115, 0.051312)",
        "(0.251916, 1.320130, 0.050580)",
        "(0.251133, 1.324590, 0.049460)",
        "(0.250307, 1.329587, 0.048910)",
        "(0.249334, 1.334830, 0.048691)",
        "(0.248254, 1.340125, 0.048494)",
        "(0.247678, 1.342742, 0.048412)",
        "(0.246433, 1.348040, 0.048529)",
        "(0.245391, 1.353708, 0.049057)",
        "(0.244464, 1.359316, 0.049595)",
        "(0.243542, 1.364543, 0.049938)",
        "(0.243022, 1.367100, 0.050149)",
        "(0.242057, 1.372303, 0.050853)",
        "(0.241471, 1.377691, 0.051916)",
        "(0.240993, 1.382925, 0.053022)",
        "(0.240378, 1.387809, 0.054118)",
        "(0.240054, 1.390216, 0.054751)",
        "(0.239516, 1.394937, 0.056262)",
        "(0.239286, 1.399582, 0.057901)",
        "(0.239295, 1.404093, 0.059815)",
        "(0.239304, 1.408456, 0.062102)",
        "(0.239336, 1.410542, 0.063320)",
        "(0.239484, 1.414338, 0.065941)",
        "(0.239650, 1.417724, 0.068812)",
        "(0.239796, 1.420656, 0.072069)",
        "(0.240177, 1.423381, 0.075811)",
        "(0.240397, 1.424596, 0.077832)",
        "(0.240741, 1.426523, 0.081984)",
        "(0.240821, 1.427923, 0.086470)",
        "(0.240784, 1.428828, 0.091319)",
        "(0.240519, 1.429141, 0.096148)",
        "(0.240391, 1.429062, 0.098507)",
        "(0.240208, 1.428493, 0.103199)",
        "(0.240072, 1.427533, 0.108052)",
        "(0.239961, 1.426193, 0.113066)",
        "(0.239760, 1.424486, 0.117847)",
        "(0.239655, 1.423545, 0.120217)",
        "(0.239526, 1.421487, 0.124887)",
        "(0.239704, 1.419142, 0.129496)",
        "(0.239883, 1.416336, 0.133884)",
        "(0.239991, 1.413116, 0.138076)",
        "(0.240019, 1.411401, 0.140200)",
        "(0.240104, 1.407744, 0.144619)",
        "(0.240335, 1.403718, 0.148979)",
        "(0.240515, 1.399188, 0.153125)",
        "(0.240744, 1.394407, 0.157174)",
        "(0.240816, 1.391982, 0.159224)",
        "(0.240941, 1.387053, 0.163205)",
        "(0.241260, 1.381951, 0.166786)",
        "(0.241848, 1.376528, 0.169820)",
        "(0.242265, 1.370741, 0.172338)",
        "(0.242399, 1.367693, 0.173390)",
        "(0.242804, 1.361454, 0.174945)",
        "(0.243544, 1.355297, 0.175934)",
        "(0.244460, 1.349323, 0.176458)",
        "(0.245518, 1.343407, 0.176517)",
        "(0.246112, 1.340491, 0.176336)",
        "(0.247367, 1.334660, 0.175330)",
        "(0.248597, 1.328982, 0.173612)",
        "(0.249589, 1.323673, 0.171466)",
        "(0.250445, 1.318902, 0.168978)",
        "(0.250875, 1.316773, 0.167697)",
        "(0.251692, 1.313018, 0.165000)",
        "(0.252272, 1.309735, 0.162041)",
        "(0.252640, 1.306248, 0.158636)",
        "(0.252969, 1.303145, 0.155007)",
        "(0.253119, 1.301826, 0.153214)",
        "(0.253389, 1.299704, 0.149661)",
        "(0.253614, 1.297986, 0.146075)",
        "(0.253778, 1.296388, 0.142145)",
        "(0.253851, 1.294759, 0.137973)",
        "(0.253900, 1.293950, 0.135842)",
        "(0.253987, 1.292482, 0.131533)",
        "(0.254094, 1.291219, 0.127275)",
        "(0.254238, 1.290083, 0.122903)",
        "(0.254379, 1.288998, 0.118289)",
        "(0.254454, 1.288519, 0.115967)",
        "(0.254696, 1.287916, 0.111508)",
        "(0.254866, 1.287835, 0.107413)",
        "(0.254797, 1.287929, 0.103461)",
        "(0.254575, 1.288279, 0.099473)",
        "(0.254480, 1.288554, 0.097457)",
        "(0.254279, 1.289382, 0.093499)",
        "(0.253943, 1.290491, 0.089768)",
        "(0.253345, 1.291749, 0.086074)",
        "(0.252548, 1.293155, 0.082244)",
        "(0.252186, 1.293947, 0.080298)",
        "(0.251628, 1.295981, 0.076490)",
        "(0.251048, 1.298576, 0.072920)",
        "(0.250335, 1.301539, 0.069405)",
        "(0.249514, 1.304776, 0.065754)",
        "(0.249102, 1.306465, 0.063943)",
        "(0.248242, 1.310163, 0.060549)",
        "(0.247367, 1.314303, 0.057570)",
        "(0.246268, 1.318447, 0.054694)",
        "(0.245122, 1.322630, 0.051932)",
        "(0.244524, 1.324778, 0.050664)",
        "(0.243217, 1.329254, 0.048422)",
        "(0.242002, 1.334037, 0.046746)",
        "(0.240901, 1.339117, 0.045699)",
        "(0.239646, 1.344187, 0.044843)",
        "(0.238862, 1.346672, 0.044383)",
        "(0.236859, 1.351274, 0.043600)",
        "(0.234904, 1.355921, 0.043229)",
        "(0.233574, 1.361067, 0.043400)",
        "(0.232261, 1.365819, 0.043489)",
        "(0.231713, 1.368058, 0.043443)",
        "(0.231304, 1.372686, 0.043555)",
        "(0.231243, 1.377734, 0.044349)",
        "(0.231302, 1.382669, 0.045401)",
        "(0.231523, 1.387257, 0.046602)",
        "(0.231683, 1.389443, 0.047335)",
        "(0.232211, 1.393497, 0.049059)",
        "(0.232975, 1.396936, 0.051062)",
        "(0.233655, 1.399964, 0.053493)",
        "(0.234483, 1.402745, 0.056468)",
        "(0.234974, 1.404008, 0.058000)",
        "(0.235972, 1.406012, 0.061156)",
        "(0.236801, 1.407462, 0.064565)",
        "(0.237789, 1.408690, 0.068301)",
        "(0.238869, 1.409404, 0.072187)",
        "(0.239446, 1.409600, 0.074134)",
        "(0.240544, 1.409648, 0.078165)",
        "(0.241548, 1.409370, 0.082556)",
        "(0.242492, 1.408800, 0.087165)",
        "(0.243309, 1.407919, 0.091814)",
        "(0.243690, 1.407353, 0.094121)",
        "(0.244520, 1.405946, 0.098763)",
        "(0.245518, 1.404215, 0.103447)",
        "(0.246463, 1.402281, 0.108110)",
        "(0.247372, 1.400036, 0.112802)",
        "(0.247854, 1.398851, 0.115168)",
        "(0.248909, 1.396323, 0.119846)",
        "(0.249958, 1.393436, 0.124237)",
        "(0.251009, 1.390235, 0.128426)",
        "(0.252154, 1.386953, 0.132680)",
        "(0.252757, 1.385270, 0.134785)",
        "(0.253795, 1.381520, 0.138692)",
        "(0.254402, 1.377255, 0.142237)",
        "(0.255043, 1.372947, 0.145672)",
        "(0.256132, 1.368637, 0.148811)",
        "(0.256750, 1.366433, 0.150237)",
        "(0.258153, 1.361779, 0.152378)",
        "(0.258941, 1.356865, 0.154414)",
        "(0.259941, 1.352313, 0.156064)",
        "(0.261346, 1.348047, 0.157479)",
        "(0.262102, 1.345897, 0.158043)",
        "(0.263541, 1.341404, 0.158723)",
        "(0.264748, 1.336615, 0.158859)",
        "(0.266076, 1.331799, 0.158661)",
        "(0.267347, 1.326913, 0.158408)",
        "(0.267853, 1.324421, 0.158213)",
        "(0.268729, 1.319345, 0.157491)",
        "(0.269825, 1.314386, 0.156171)",
        "(0.271215, 1.309672, 0.154531)",
        "(0.272345, 1.304887, 0.152559)",
        "(0.272794, 1.302476, 0.151429)",
        "(0.273896, 1.297931, 0.148722)",
        "(0.274918, 1.293745, 0.145550)",
        "(0.275609, 1.289695, 0.142071)",
        "(0.276166, 1.286044, 0.138168)",
        "(0.276427, 1.284281, 0.136218)",
        "(0.276697, 1.281052, 0.132373)",
        "(0.276787, 1.278230, 0.128543)",
        "(0.276584, 1.275662, 0.124615)",
        "(0.276322, 1.273562, 0.120655)",
        "(0.276155, 1.272690, 0.118697)",
        "(0.275769, 1.271370, 0.114804)",
        "(0.275259, 1.270731, 0.111109)",
        "(0.274600, 1.270419, 0.107489)",
        "(0.273862, 1.270460, 0.103794)",
        "(0.273384, 1.270649, 0.101870)",
        "(0.272311, 1.271192, 0.097743)",
        "(0.271473, 1.272372, 0.093703)",
        "(0.270695, 1.274417, 0.090111)",
        "(0.269810, 1.276998, 0.086595)",
        "(0.269340, 1.278394, 0.084786)",
        "(0.268455, 1.281253, 0.081106)",
        "(0.267587, 1.284498, 0.077524)",
        "(0.267085, 1.286324, 0.075879)",
        "(0.266000, 1.290080, 0.072737)",
        "(0.264959, 1.294134, 0.069901)",
        "(0.263814, 1.298301, 0.067231)",
        "(0.262582, 1.302678, 0.064904)",
        "(0.261388, 1.307175, 0.062923)",
        "(0.260208, 1.311393, 0.061043)",
        "(0.259560, 1.313331, 0.060152)",
        "(0.258181, 1.317054, 0.058564)",
        "(0.256916, 1.320868, 0.057445)",
        "(0.255759, 1.324857, 0.056545)",
        "(0.254737, 1.328776, 0.055542)",
        "(0.254183, 1.330658, 0.055073)",
        "(0.252919, 1.334323, 0.054240)",
        "(0.251928, 1.338373, 0.053797)",
        "(0.251172, 1.342716, 0.053662)",
        "(0.250329, 1.346930, 0.053479)",
        "(0.249840, 1.348966, 0.053402)",
        "(0.248853, 1.353023, 0.053460)",
        "(0.248010, 1.357229, 0.053762)",
        "(0.247516, 1.361713, 0.054444)",
        "(0.246955, 1.366195, 0.055458)",
        "(0.246681, 1.368339, 0.055999)",
        "(0.246095, 1.372325, 0.057209)",
        "(0.245504, 1.376114, 0.058780)",
        "(0.245106, 1.379939, 0.060692)",
        "(0.244912, 1.383523, 0.062880)",
        "(0.244800, 1.385144, 0.064070)",
        "(0.244541, 1.388113, 0.066725)",
        "(0.244403, 1.390866, 0.069693)",
        "(0.244457, 1.393258, 0.072893)",
        "(0.244410, 1.395218, 0.076233)",
        "(0.244375, 1.396095, 0.077986)",
        "(0.244527, 1.397712, 0.081653)",
        "(0.244812, 1.399052, 0.085462)",
        "(0.245075, 1.400213, 0.089367)",
        "(0.245308, 1.401245, 0.093426)",
        "(0.245442, 1.401667, 0.095434)",
        "(0.245842, 1.402252, 0.099399)",
        "(0.246332, 1.402543, 0.103394)",
        "(0.246754, 1.402630, 0.107475)",
        "(0.247159, 1.402387, 0.111552)",
        "(0.247375, 1.402112, 0.113616)",
        "(0.247805, 1.401407, 0.118038)",
        "(0.248381, 1.400367, 0.122715)",
        "(0.249147, 1.398993, 0.127392)",
        "(0.250202, 1.397203, 0.132091)",
        "(0.250691, 1.396208, 0.134471)",
        "(0.251711, 1.393636, 0.139320)",
        "(0.252872, 1.390615, 0.144239)",
        "(0.254192, 1.387001, 0.149131)",
        "(0.255499, 1.382834, 0.153996)",
        "(0.256111, 1.380623, 0.156356)",
        "(0.257296, 1.375888, 0.160870)",
        "(0.258556, 1.370614, 0.165099)",
        "(0.259759, 1.364838, 0.168984)",
        "(0.260366, 1.361814, 0.170718)",
        "(0.261527, 1.355339, 0.173622)",
        "(0.262538, 1.348506, 0.175942)",
        "(0.263343, 1.341558, 0.177783)",
        "(0.264238, 1.334926, 0.179114)",
        "(0.265200, 1.328488, 0.179987)",
        "(0.265688, 1.325316, 0.180216)",
        "(0.266592, 1.319149, 0.180170)",
        "(0.267434, 1.313186, 0.179586)",
        "(0.268308, 1.307650, 0.178813)",
        "(0.269105, 1.302490, 0.177683)",
        "(0.269470, 1.299990, 0.176949)",
        "(0.270161, 1.295195, 0.175031)",
        "(0.270791, 1.290579, 0.172446)",
        "(0.271213, 1.286189, 0.169583)",
        "(0.271477, 1.282089, 0.166520)",
        "(0.271527, 1.280100, 0.164895)",
        "(0.271527, 1.276431, 0.161287)",
        "(0.271558, 1.273478, 0.157295)",
        "(0.271431, 1.271282, 0.153386)",
        "(0.271234, 1.270414, 0.151423)",
        "(0.270589, 1.268827, 0.147354)",
        "(0.269922, 1.267642, 0.142942)",
        "(0.269208, 1.266902, 0.138316)",
        "(0.268571, 1.266736, 0.133590)",
        "(0.267920, 1.266900, 0.128811)",
        "(0.267566, 1.267062, 0.126433)",
        "(0.266784, 1.267597, 0.121673)",
        "(0.265934, 1.268416, 0.117106)",
        "(0.265132, 1.269556, 0.112590)",
        "(0.264450, 1.271069, 0.108196)",
        "(0.264117, 1.271907, 0.106042)",
        "(0.263456, 1.273788, 0.101847)",
        "(0.262805, 1.275945, 0.098021)",
        "(0.262053, 1.278248, 0.094381)",
        "(0.261353, 1.280742, 0.090822)",
        "(0.261073, 1.282120, 0.089107)",
        "(0.260582, 1.285069, 0.085812)",
        "(0.259980, 1.288001, 0.082711)",
        "(0.259272, 1.290992, 0.079935)",
        "(0.258583, 1.294182, 0.077452)",
        "(0.258229, 1.295830, 0.076293)",
        "(0.257489, 1.299085, 0.074051)",
        "(0.256588, 1.302238, 0.072002)",
        "(0.255748, 1.305508, 0.070212)",
        "(0.255038, 1.309050, 0.068635)",
        "(0.254718, 1.310884, 0.067899)",
        "(0.254066, 1.314637, 0.066571)",
        "(0.253284, 1.318428, 0.065346)",
        "(0.252437, 1.322335, 0.064176)",
        "(0.251512, 1.326373, 0.063301)",
        "(0.250888, 1.328380, 0.062953)",
        "(0.249380, 1.332418, 0.062369)",
        "(0.247683, 1.336669, 0.062085)",
        "(0.246100, 1.341268, 0.062176)",
        "(0.244743, 1.346188, 0.062775)",
        "(0.244154, 1.348751, 0.063174)",
        "(0.243206, 1.354033, 0.064118)",
        "(0.242333, 1.359415, 0.065291)",
        "(0.241305, 1.364808, 0.067067)",
        "(0.240297, 1.370300, 0.069265)",
        "(0.239803, 1.373028, 0.070417)",
        "(0.238841, 1.378315, 0.072833)",
        "(0.237733, 1.383320, 0.075445)",
        "(0.236936, 1.388087, 0.078233)",
        "(0.236385, 1.392787, 0.081227)",
        "(0.236171, 1.395080, 0.082794)",
        "(0.235779, 1.399375, 0.086057)",
        "(0.235570, 1.403229, 0.089509)",
        "(0.235585, 1.406740, 0.093207)",
        "(0.235690, 1.409806, 0.097277)",
        "(0.235726, 1.411099, 0.099412)",
        "(0.235870, 1.413017, 0.103826)",
        "(0.236221, 1.414093, 0.108464)",
        "(0.236734, 1.414746, 0.113381)",
        "(0.237321, 1.414664, 0.118508)",
        "(0.237590, 1.414348, 0.121119)",
        "(0.238162, 1.413163, 0.126441)",
        "(0.238962, 1.411525, 0.131973)",
        "(0.239958, 1.409413, 0.137605)",
        "(0.241140, 1.406617, 0.143117)",
        "(0.241729, 1.405061, 0.145905)",
        "(0.242887, 1.401702, 0.151394)",
        "(0.244078, 1.398050, 0.156598)",
        "(0.245501, 1.394195, 0.161450)",
        "(0.247010, 1.389860, 0.165804)",
        "(0.247783, 1.387599, 0.167741)",
        "(0.249186, 1.382880, 0.171224)",
        "(0.250201, 1.377871, 0.174337)",
        "(0.251401, 1.372740, 0.176984)",
        "(0.252773, 1.367362, 0.178876)",
        "(0.253412, 1.364602, 0.179649)",
        "(0.254654, 1.358736, 0.180205)",
        "(0.255796, 1.352793, 0.180208)",
        "(0.256703, 1.346786, 0.179829)",
        "(0.257624, 1.340992, 0.179172)",
        "(0.258181, 1.338292, 0.178618)",
        "(0.259107, 1.332908, 0.177342)",
        "(0.259801, 1.327468, 0.175449)",
        "(0.260718, 1.322340, 0.173226)",
        "(0.261796, 1.317860, 0.171092)",
        "(0.262269, 1.315807, 0.170138)",
        "(0.262973, 1.311972, 0.168210)",
        "(0.263537, 1.308268, 0.166140)",
        "(0.264016, 1.304711, 0.163965)",
        "(0.264346, 1.301244, 0.161530)",
        "(0.264464, 1.299536, 0.160219)",
        "(0.264805, 1.296262, 0.157402)",
        "(0.265156, 1.293087, 0.154396)",
        "(0.265393, 1.289996, 0.151354)",
        "(0.265697, 1.287150, 0.148249)",
        "(0.265841, 1.285753, 0.146649)",
        "(0.266026, 1.283030, 0.143443)",
        "(0.266092, 1.280561, 0.140269)",
        "(0.266009, 1.278418, 0.137154)",
        "(0.265876, 1.276599, 0.134016)",
        "(0.265778, 1.275843, 0.132440)",
        "(0.265432, 1.274751, 0.129345)",
        "(0.264891, 1.274048, 0.126157)",
        "(0.264196, 1.273801, 0.122784)",
        "(0.263433, 1.274045, 0.119401)",
        "(0.263019, 1.274315, 0.117692)",
        "(0.262026, 1.275153, 0.114130)",
        "(0.260942, 1.276239, 0.110263)",
        "(0.259786, 1.277452, 0.106221)",
        "(0.258553, 1.278872, 0.102250)",
        "(0.257892, 1.279656, 0.100311)",
        "(0.256667, 1.281474, 0.096479)",
        "(0.255458, 1.283512, 0.092748)",
        "(0.254258, 1.285705, 0.088970)",
        "(0.253003, 1.288026, 0.085244)",
        "(0.252328, 1.289213, 0.083429)",
        "(0.250922, 1.291775, 0.079913)",
        "(0.249597, 1.294538, 0.076710)",
        "(0.248279, 1.297478, 0.073712)",
        "(0.246753, 1.300650, 0.071100)",
        "(0.245978, 1.302361, 0.069936)",
        "(0.244429, 1.306099, 0.067740)",
        "(0.242676, 1.310300, 0.065559)",
        "(0.240630, 1.314938, 0.063468)",
        "(0.238527, 1.320043, 0.061489)",
        "(0.237578, 1.322905, 0.060638)",
        "(0.236040, 1.329940, 0.059745)",
        "(0.235016, 1.338274, 0.059825)",
        "(0.233784, 1.346476, 0.060095)",
        "(0.232205, 1.354517, 0.060641)",
        "(0.231353, 1.358547, 0.061106)",
        "(0.229603, 1.366542, 0.062515)",
        "(0.228378, 1.374712, 0.064570)",
        "(0.227521, 1.382875, 0.067251)",
        "(0.226711, 1.390494, 0.070246)",
        "(0.226319, 1.394087, 0.071741)",
        "(0.225708, 1.400729, 0.074907)",
        "(0.225349, 1.407045, 0.078743)",
        "(0.225105, 1.412789, 0.083012)",
        "(0.224850, 1.417488, 0.087241)",
        "(0.224745, 1.419523, 0.089364)",
        "(0.224726, 1.422927, 0.093910)",
        "(0.225052, 1.425611, 0.098763)",
        "(0.225266, 1.427474, 0.103626)",
        "(0.225260, 1.428716, 0.108760)",
        "(0.225252, 1.429184, 0.111437)",
        "(0.225199, 1.429642, 0.116814)",
        "(0.225221, 1.429684, 0.122378)",
        "(0.225307, 1.429498, 0.128074)",
        "(0.225384, 1.429169, 0.130849)",
        "(0.225588, 1.428220, 0.136169)",
        "(0.225887, 1.426753, 0.141384)",
        "(0.226212, 1.425110, 0.146464)",
        "(0.226549, 1.423044, 0.151680)",
        "(0.226820, 1.420396, 0.156423)",
        "(0.226969, 1.418924, 0.158606)",
        "(0.227275, 1.415904, 0.162848)",
        "(0.227659, 1.412491, 0.166499)",
        "(0.228175, 1.408616, 0.169551)",
        "(0.228474, 1.404428, 0.172251)",
        "(0.228595, 1.402346, 0.173614)",
        "(0.229024, 1.398123, 0.176042)",
        "(0.229712, 1.393841, 0.178103)",
        "(0.230466, 1.389301, 0.179647)",
        "(0.231289, 1.384438, 0.180684)",
        "(0.231699, 1.381870, 0.181091)",
        "(0.232436, 1.376497, 0.181742)",
        "(0.233239, 1.371113, 0.182327)",
        "(0.234371, 1.365819, 0.182692)",
        "(0.235903, 1.360615, 0.182542)",
        "(0.236718, 1.358034, 0.182322)",
        "(0.238535, 1.352957, 0.181481)",
        "(0.240054, 1.347812, 0.180377)",
        "(0.241692, 1.342741, 0.179101)",
        "(0.243406, 1.337878, 0.177607)",
        "(0.244110, 1.335379, 0.176758)",
        "(0.245206, 1.330155, 0.174654)",
        "(0.246274, 1.325013, 0.172322)",
        "(0.247433, 1.320148, 0.170039)",
        "(0.248491, 1.315248, 0.167442)",
        "(0.248969, 1.312758, 0.165980)",
        "(0.250010, 1.307924, 0.162870)",
        "(0.250820, 1.303362, 0.159720)",
        "(0.251602, 1.298963, 0.156227)",
        "(0.252304, 1.294724, 0.152374)",
        "(0.252590, 1.292665, 0.150355)",
        "(0.253016, 1.288719, 0.146090)",
        "(0.253417, 1.285189, 0.141616)",
        "(0.253908, 1.282081, 0.137074)",
        "(0.254214, 1.279369, 0.132448)",
        "(0.254295, 1.278111, 0.130072)",
        "(0.254416, 1.276055, 0.125238)",
        "(0.254589, 1.274601, 0.120360)",
        "(0.254857, 1.273616, 0.115568)",
        "(0.254966, 1.273118, 0.110908)",
        "(0.254999, 1.273049, 0.108590)",
        "(0.255005, 1.273273, 0.103998)",
        "(0.255023, 1.273917, 0.099552)",
        "(0.255071, 1.275072, 0.095347)",
        "(0.255143, 1.276931, 0.091374)",
        "(0.255263, 1.278096, 0.089460)",
        "(0.255555, 1.280923, 0.085850)",
        "(0.255711, 1.284052, 0.082373)",
        "(0.255456, 1.287016, 0.078810)",
        "(0.254793, 1.289868, 0.075290)",
        "(0.254393, 1.291370, 0.073636)",
        "(0.253483, 1.294778, 0.070755)",
        "(0.252393, 1.298555, 0.068028)",
        "(0.251119, 1.302590, 0.065399)",
        "(0.249633, 1.306893, 0.063032)",
        "(0.248759, 1.309194, 0.061976)",
        "(0.247191, 1.314489, 0.060232)",
        "(0.245907, 1.320408, 0.058793)",
        "(0.244746, 1.326485, 0.057397)",
        "(0.243475, 1.332583, 0.056239)",
        "(0.242756, 1.335564, 0.055748)",
        "(0.241099, 1.341321, 0.055090)",
        "(0.239683, 1.347206, 0.054772)",
        "(0.238612, 1.353011, 0.054494)",
        "(0.237633, 1.358418, 0.054156)",
        "(0.237122, 1.361016, 0.054050)",
        "(0.235988, 1.366004, 0.054114)",
        "(0.234845, 1.370910, 0.054679)",
        "(0.233957, 1.375889, 0.055590)",
        "(0.233316, 1.380957, 0.056922)",
        "(0.233010, 1.383482, 0.057674)",
        "(0.232479, 1.388468, 0.059336)",
        "(0.232045, 1.393274, 0.061188)",
        "(0.231434, 1.397792, 0.063275)",
        "(0.230774, 1.402113, 0.065663)",
        "(0.230555, 1.404294, 0.067024)",
        "(0.230336, 1.408608, 0.069832)",
        "(0.230232, 1.412543, 0.072503)",
        "(0.230167, 1.416114, 0.075285)",
        "(0.230100, 1.419341, 0.078438)",
        "(0.230050, 1.420805, 0.080080)",
        "(0.229977, 1.423408, 0.083458)",
        "(0.229993, 1.425674, 0.086959)",
        "(0.230088, 1.427624, 0.090789)",
        "(0.230357, 1.429183, 0.094788)",
        "(0.230485, 1.429795, 0.096783)",
        "(0.230802, 1.430786, 0.101036)",
        "(0.231485, 1.431722, 0.105796)",
        "(0.232370, 1.432333, 0.110708)",
        "(0.233188, 1.432346, 0.115686)",
        "(0.233597, 1.432226, 0.118242)",
        "(0.234509, 1.431801, 0.123658)",
        "(0.235469, 1.430833, 0.129166)",
        "(0.236339, 1.429168, 0.134432)",
        "(0.237208, 1.426997, 0.139642)",
        "(0.237635, 1.425829, 0.142294)",
        "(0.238507, 1.423241, 0.147690)",
        "(0.239291, 1.420173, 0.153029)",
        "(0.239996, 1.416771, 0.158134)",
        "(0.240660, 1.413126, 0.163059)",
        "(0.241075, 1.411295, 0.165495)",
        "(0.242019, 1.407607, 0.170224)",
        "(0.243132, 1.403663, 0.174527)",
        "(0.244180, 1.399291, 0.178280)",
        "(0.245204, 1.394581, 0.181610)",
        "(0.245723, 1.392083, 0.183088)",
        "(0.246775, 1.386938, 0.185845)",
        "(0.247569, 1.381629, 0.188183)",
        "(0.248322, 1.376377, 0.190120)",
        "(0.249245, 1.371169, 0.191556)",
        "(0.249794, 1.368524, 0.192053)",
        "(0.250923, 1.362996, 0.192447)",
        "(0.251929, 1.357204, 0.192283)",
        "(0.252848, 1.351346, 0.191624)",
        "(0.253756, 1.345410, 0.190822)",
        "(0.254313, 1.342496, 0.190353)",
        "(0.255429, 1.336617, 0.189350)",
        "(0.256478, 1.330596, 0.188096)",
        "(0.257534, 1.324327, 0.186350)",
        "(0.258672, 1.318068, 0.184180)",
        "(0.259194, 1.315037, 0.182998)",
        "(0.260253, 1.309236, 0.180625)",
        "(0.261399, 1.303971, 0.178036)",
        "(0.262474, 1.298900, 0.175139)",
        "(0.263414, 1.294138, 0.171405)",
        "(0.263797, 1.291766, 0.169346)",
        "(0.264440, 1.287343, 0.164842)",
        "(0.264966, 1.283503, 0.160302)",
        "(0.265336, 1.280080, 0.155517)",
        "(0.265692, 1.276971, 0.150080)",
        "(0.265763, 1.275500, 0.147205)",
        "(0.265690, 1.272867, 0.141184)",
        "(0.265491, 1.270832, 0.135093)",
        "(0.265224, 1.269382, 0.129061)",
        "(0.264824, 1.268499, 0.122978)",
        "(0.264558, 1.268431, 0.119867)",
        "(0.264004, 1.268567, 0.113752)",
        "(0.263460, 1.269278, 0.107811)",
        "(0.262788, 1.270310, 0.102114)",
        "(0.262021, 1.271600, 0.096765)",
        "(0.261586, 1.272327, 0.094248)",
        "(0.260653, 1.274250, 0.089620)",
        "(0.259638, 1.276493, 0.085300)",
        "(0.258458, 1.278947, 0.081320)",
        "(0.257060, 1.281678, 0.077873)",
        "(0.256264, 1.283119, 0.076258)",
        "(0.254764, 1.286262, 0.073158)",
        "(0.253330, 1.289888, 0.070195)",
        "(0.251797, 1.293934, 0.067433)",
        "(0.250987, 1.296101, 0.066129)",
        "(0.249319, 1.300683, 0.063583)",
        "(0.247607, 1.305667, 0.061212)",
        "(0.245920, 1.311109, 0.059223)",
        "(0.244372, 1.317129, 0.057664)",
        "(0.242862, 1.323232, 0.056221)",
        "(0.242091, 1.326275, 0.055569)",
        "(0.240421, 1.332461, 0.054560)",
        "(0.238677, 1.338816, 0.053988)",
        "(0.237021, 1.345009, 0.053404)",
        "(0.235620, 1.351352, 0.053079)",
        "(0.234975, 1.354587, 0.053108)",
        "(0.233753, 1.361020, 0.053503)",
        "(0.232653, 1.367226, 0.054133)",
        "(0.231693, 1.373233, 0.054894)",
        "(0.230628, 1.379138, 0.056244)",
        "(0.230062, 1.382063, 0.057129)",
        "(0.228914, 1.387632, 0.059200)",
        "(0.227860, 1.392717, 0.061273)",
        "(0.226976, 1.397649, 0.063630)",
        "(0.226272, 1.402433, 0.066471)",
        "(0.225946, 1.404685, 0.068008)",
        "(0.225296, 1.408832, 0.071399)",
        "(0.224847, 1.412570, 0.075225)",
        "(0.224557, 1.415874, 0.079383)",
        "(0.224425, 1.418650, 0.083919)",
        "(0.224415, 1.419865, 0.086319)",
        "(0.224356, 1.422040, 0.091663)",
        "(0.224269, 1.424066, 0.097769)",
        "(0.224479, 1.425857, 0.104038)",
        "(0.224972, 1.427197, 0.110312)",
        "(0.225304, 1.427750, 0.113466)",
        "(0.226351, 1.428534, 0.119863)",
        "(0.227761, 1.428981, 0.126304)",
        "(0.229114, 1.429073, 0.132534)",
        "(0.230340, 1.428681, 0.138569)",
        "(0.230910, 1.428328, 0.141506)",
        "(0.232085, 1.427209, 0.147196)",
        "(0.233494, 1.425512, 0.152358)",
        "(0.234904, 1.423349, 0.157194)",
        "(0.236234, 1.420867, 0.161969)",
        "(0.236826, 1.419542, 0.164368)",
        "(0.237902, 1.416255, 0.168930)",
        "(0.238985, 1.412637, 0.173246)",
        "(0.239977, 1.408728, 0.177314)",
        "(0.240774, 1.404455, 0.181104)",
        "(0.241153, 1.402133, 0.182810)",
        "(0.241946, 1.397309, 0.186094)",
        "(0.242800, 1.392092, 0.188928)",
        "(0.243490, 1.386579, 0.191517)",
        "(0.244342, 1.380890, 0.193642)",
        "(0.244772, 1.377915, 0.194552)",
        "(0.245610, 1.371665, 0.195828)",
        "(0.246456, 1.365250, 0.196764)",
        "(0.247413, 1.358823, 0.197401)",
        "(0.248338, 1.352284, 0.197649)",
        "(0.248815, 1.349042, 0.197585)",
        "(0.249687, 1.342673, 0.197365)",
        "(0.250462, 1.336524, 0.196777)",
        "(0.251307, 1.330639, 0.195790)",
        "(0.252154, 1.325088, 0.194328)",
        "(0.252523, 1.322393, 0.193378)",
        "(0.253239, 1.317114, 0.191118)",
        "(0.253940, 1.312031, 0.188340)",
        "(0.254466, 1.307114, 0.185114)",
        "(0.254679, 1.302380, 0.181622)",
        "(0.254691, 1.300119, 0.179742)",
        "(0.254651, 1.295759, 0.175741)",
        "(0.254559, 1.291819, 0.171236)",
        "(0.254487, 1.288118, 0.166376)",
        "(0.254279, 1.284603, 0.161074)",
        "(0.254155, 1.282951, 0.158303)",
        "(0.253867, 1.279870, 0.152736)",
        "(0.253661, 1.277230, 0.147096)",
        "(0.253425, 1.274886, 0.141468)",
        "(0.253282, 1.273759, 0.138612)",
        "(0.252868, 1.271672, 0.132855)",
        "(0.252395, 1.270053, 0.127182)",
        "(0.252035, 1.269019, 0.121681)",
        "(0.251786, 1.268677, 0.116389)",
        "(0.251768, 1.268787, 0.113893)",
        "(0.251751, 1.269114, 0.108975)",
        "(0.251648, 1.269623, 0.104169)",
        "(0.251349, 1.270404, 0.099638)",
        "(0.250885, 1.271623, 0.095634)",
        "(0.250311, 1.273054, 0.091915)",
        "(0.250082, 1.273836, 0.090119)",
        "(0.249558, 1.275592, 0.086635)",
        "(0.248971, 1.277610, 0.083342)",
        "(0.248385, 1.279985, 0.080245)",
        "(0.247758, 1.282692, 0.077332)",
        "(0.247453, 1.284133, 0.075878)",
        "(0.246772, 1.287215, 0.073091)",
        "(0.246072, 1.290545, 0.070284)",
        "(0.245309, 1.294089, 0.067533)",
        "(0.244437, 1.297939, 0.064984)",
        "(0.243974, 1.299922, 0.063742)",
        "(0.243133, 1.304026, 0.061290)",
        "(0.242416, 1.308460, 0.059084)",
        "(0.241787, 1.313346, 0.057254)",
        "(0.241170, 1.318541, 0.055756)",
        "(0.240875, 1.321167, 0.055072)",
        "(0.240344, 1.326463, 0.053892)",
        "(0.239814, 1.331845, 0.053090)",
        "(0.239266, 1.337302, 0.052604)",
        "(0.238656, 1.342582, 0.052310)",
        "(0.238351, 1.345174, 0.052239)",
        "(0.237780, 1.350363, 0.052361)",
        "(0.237354, 1.355601, 0.052951)",
        "(0.237139, 1.360902, 0.053915)",
        "(0.236959, 1.366069, 0.055172)",
        "(0.236860, 1.368606, 0.055905)",
        "(0.236591, 1.373519, 0.057668)",
        "(0.236319, 1.378148, 0.059734)",
        "(0.236185, 1.382724, 0.062148)",
        "(0.236287, 1.387435, 0.065119)",
        "(0.236362, 1.389735, 0.066659)",
        "(0.236456, 1.393998, 0.069701)",
        "(0.236547, 1.397884, 0.072844)",
        "(0.236550, 1.401594, 0.076293)",
        "(0.236545, 1.404956, 0.080049)",
        "(0.236606, 1.406522, 0.082010)",
        "(0.236813, 1.409234, 0.086261)",
        "(0.237074, 1.411394, 0.090803)",
        "(0.237363, 1.413082, 0.095607)",
        "(0.237587, 1.414355, 0.100646)",
        "(0.237620, 1.414820, 0.103195)",
        "(0.237581, 1.415275, 0.108312)",
        "(0.237622, 1.415305, 0.113534)",
        "(0.237896, 1.415173, 0.118865)",
        "(0.238274, 1.414702, 0.124144)",
        "(0.238513, 1.414334, 0.126705)",
        "(0.238958, 1.413356, 0.131808)",
        "(0.239452, 1.412029, 0.136890)",
        "(0.239898, 1.410294, 0.141789)",
        "(0.240347, 1.408082, 0.146464)",
        "(0.240603, 1.406878, 0.148717)",
        "(0.241164, 1.404429, 0.153206)",
        "(0.241786, 1.401873, 0.157546)",
        "(0.242430, 1.399064, 0.161729)",
        "(0.243069, 1.395988, 0.165841)",
        "(0.243364, 1.394383, 0.167838)",
        "(0.243893, 1.391051, 0.171728)",
        "(0.244461, 1.387404, 0.175298)",
        "(0.245041, 1.383332, 0.178558)",
        "(0.245644, 1.378967, 0.181710)",
        "(0.245924, 1.376700, 0.183259)",
        "(0.246392, 1.372097, 0.186238)",
        "(0.246986, 1.367436, 0.188982)",
        "(0.247761, 1.362754, 0.191379)",
        "(0.248651, 1.357948, 0.193180)",
        "(0.249125, 1.355572, 0.193822)",
        "(0.250140, 1.350800, 0.194836)",
        "(0.251152, 1.345951, 0.195533)",
        "(0.252191, 1.341026, 0.195737)",
        "(0.252721, 1.338486, 0.195581)",
        "(0.253785, 1.333196, 0.194818)",
        "(0.254771, 1.327896, 0.193426)",
        "(0.255700, 1.322669, 0.191458)",
        "(0.256663, 1.317519, 0.188957)",
        "(0.257768, 1.312517, 0.185932)",
        "(0.258322, 1.310103, 0.184159)",
        "(0.259311, 1.305422, 0.180377)",
        "(0.260177, 1.301168, 0.176389)",
        "(0.260995, 1.297425, 0.172386)",
        "(0.261798, 1.293908, 0.168171)",
        "(0.262132, 1.292130, 0.165939)",
        "(0.262619, 1.288656, 0.161292)",
        "(0.262918, 1.285370, 0.156614)",
        "(0.263144, 1.282416, 0.152035)",
        "(0.263344, 1.279883, 0.147446)",
        "(0.263454, 1.278812, 0.145101)",
        "(0.263675, 1.277009, 0.140473)",
        "(0.263750, 1.275874, 0.135959)",
        "(0.263687, 1.275368, 0.131379)",
        "(0.263530, 1.275456, 0.126576)",
        "(0.263446, 1.275761, 0.124120)",
        "(0.263282, 1.276821, 0.119240)",
        "(0.262946, 1.278483, 0.114507)",
        "(0.262384, 1.280609, 0.109859)",
        "(0.261654, 1.283175, 0.105114)",
        "(0.261318, 1.284648, 0.102722)",
        "(0.260703, 1.287832, 0.098106)",
        "(0.260045, 1.291442, 0.093740)",
        "(0.259198, 1.295091, 0.089387)",
        "(0.258275, 1.299042, 0.085229)",
        "(0.257753, 1.301160, 0.083317)",
        "(0.256526, 1.305404, 0.079636)",
        "(0.255088, 1.309829, 0.076314)",
        "(0.253653, 1.314426, 0.073236)",
        "(0.252187, 1.319329, 0.070326)",
        "(0.251400, 1.321885, 0.068888)",
        "(0.249761, 1.327119, 0.066031)",
        "(0.248242, 1.332866, 0.063690)",
        "(0.246893, 1.339001, 0.061660)",
        "(0.245615, 1.345106, 0.059581)",
        "(0.245003, 1.348110, 0.058561)",
        "(0.243833, 1.354267, 0.056895)",
        "(0.242924, 1.360834, 0.055678)",
        "(0.242157, 1.367364, 0.054714)",
        "(0.241504, 1.373812, 0.054206)",
        "(0.241206, 1.377062, 0.054252)",
        "(0.240715, 1.383465, 0.054642)",
        "(0.240344, 1.389541, 0.055259)",
        "(0.240063, 1.395730, 0.056207)",
        "(0.239923, 1.401433, 0.057508)",
        "(0.239872, 1.404013, 0.058280)",
        "(0.239725, 1.408783, 0.060003)",
        "(0.239515, 1.413034, 0.062080)",
        "(0.239287, 1.416899, 0.064531)",
        "(0.239052, 1.420179, 0.067205)",
        "(0.238969, 1.421694, 0.068668)",
        "(0.238884, 1.424423, 0.071870)",
        "(0.238828, 1.426746, 0.075274)",
        "(0.238730, 1.428663, 0.078900)",
        "(0.238569, 1.430132, 0.082882)",
        "(0.238524, 1.430706, 0.084974)",
        "(0.238488, 1.431666, 0.089206)",
        "(0.238422, 1.432265, 0.093606)",
        "(0.238342, 1.432493, 0.098261)",
        "(0.238347, 1.432360, 0.103119)",
        "(0.238443, 1.432129, 0.105562)",
        "(0.238601, 1.431507, 0.110381)",
        "(0.238769, 1.430738, 0.115296)",
        "(0.239016, 1.429696, 0.120237)",
        "(0.239363, 1.428210, 0.125111)",
        "(0.239549, 1.427257, 0.127574)",
        "(0.239865, 1.425145, 0.132560)",
        "(0.240220, 1.422759, 0.137596)",
        "(0.240684, 1.420043, 0.142495)",
        "(0.241120, 1.416873, 0.147264)",
        "(0.241349, 1.415140, 0.149671)",
        "(0.241962, 1.411611, 0.154608)",
        "(0.242680, 1.408039, 0.159522)",
        "(0.243502, 1.404221, 0.164253)",
        "(0.243971, 1.402202, 0.166509)",
        "(0.244924, 1.397986, 0.170858)",
        "(0.245981, 1.393717, 0.174954)",
        "(0.247076, 1.389536, 0.178887)",
        "(0.248171, 1.385304, 0.182487)",
        "(0.249333, 1.380812, 0.185649)",
        "(0.249995, 1.378488, 0.186943)",
        "(0.251386, 1.373830, 0.189208)",
        "(0.252722, 1.369189, 0.191000)",
        "(0.254115, 1.364408, 0.192329)",
        "(0.255505, 1.359504, 0.193152)",
        "(0.256174, 1.357007, 0.193356)",
        "(0.257468, 1.351915, 0.193505)",
        "(0.258644, 1.346625, 0.193088)",
        "(0.259810, 1.341383, 0.192276)",
        "(0.260977, 1.336315, 0.191003)",
        "(0.261542, 1.333840, 0.190162)",
        "(0.262534, 1.328842, 0.188196)",
        "(0.263570, 1.323909, 0.185480)",
        "(0.264790, 1.319098, 0.182224)",
        "(0.265849, 1.314261, 0.178690)",
        "(0.266369, 1.311903, 0.176875)",
        "(0.267306, 1.307316, 0.173079)",
        "(0.268187, 1.302797, 0.168706)",
        "(0.268911, 1.298289, 0.163808)",
        "(0.269597, 1.294100, 0.158725)",
        "(0.269927, 1.292124, 0.156085)",
        "(0.270560, 1.288296, 0.150619)",
        "(0.270981, 1.284794, 0.144929)",
        "(0.271130, 1.281675, 0.139142)",
        "(0.271118, 1.279186, 0.133412)",
        "(0.270969, 1.278213, 0.130667)",
        "(0.270511, 1.276856, 0.125382)",
        "(0.269977, 1.276312, 0.120266)",
        "(0.269412, 1.276582, 0.115243)",
        "(0.268687, 1.277480, 0.110274)",
        "(0.268302, 1.278175, 0.107841)",
        "(0.267513, 1.279844, 0.103124)",
        "(0.266605, 1.281851, 0.098588)",
        "(0.265594, 1.284240, 0.094259)",
        "(0.264495, 1.286935, 0.090073)",
        "(0.263925, 1.288376, 0.088047)",
        "(0.262770, 1.291429, 0.084139)",
        "(0.261699, 1.294762, 0.080412)",
        "(0.260636, 1.298371, 0.077000)",
        "(0.259551, 1.302179, 0.073813)",
        "(0.258952, 1.304159, 0.072266)",
        "(0.257804, 1.308158, 0.069241)",
        "(0.256646, 1.312401, 0.066556)",
        "(0.255430, 1.317005, 0.064245)",
        "(0.253911, 1.321450, 0.062104)",
        "(0.253125, 1.323640, 0.061035)",
        "(0.251437, 1.328038, 0.059063)",
        "(0.249971, 1.333048, 0.057369)",
        "(0.249162, 1.339159, 0.056345)",
        "(0.248240, 1.345259, 0.055242)",
        "(0.247791, 1.348262, 0.054685)",
        "(0.246848, 1.354427, 0.054022)",
        "(0.246021, 1.360948, 0.054024)",
        "(0.245423, 1.367671, 0.054484)",
        "(0.244892, 1.374227, 0.055263)",
        "(0.244686, 1.377429, 0.055803)",
        "(0.244460, 1.383888, 0.057267)",
        "(0.244370, 1.390324, 0.059184)"
    ],
    "leftHandPositions": [
        "(0.324677, 1.213770, -0.038441)",
        "(0.324354, 1.213972, -0.038261)",
        "(0.324157, 1.214173, -0.038119)",
        "(0.324015, 1.214419, -0.038002)",
        "(0.323905, 1.214559, -0.037987)",
        "(0.323837, 1.214641, -0.038011)",
        "(0.323734, 1.214715, -0.038025)",
        "(0.323312, 1.214880, -0.038078)",
        "(0.323279, 1.215241, -0.038270)",
        "(0.323412, 1.215686, -0.038348)",
        "(0.323913, 1.216904, -0.038193)",
        "(0.324407, 1.218223, -0.037999)",
        "(0.324310, 1.219662, -0.038336)",
        "(0.324121, 1.220363, -0.038727)",
        "(0.323659, 1.221529, -0.039446)",
        "(0.323237, 1.222360, -0.040108)",
        "(0.322884, 1.222940, -0.040697)",
        "(0.322809, 1.223931, -0.041501)",
        "(0.322898, 1.224620, -0.041723)",
        "(0.323027, 1.226129, -0.041901)",
        "(0.322999, 1.227850, -0.042400)",
        "(0.322490, 1.229904, -0.043198)",
        "(0.321850, 1.231765, -0.043768)",
        "(0.321315, 1.232949, -0.043997)",
        "(0.319393, 1.236522, -0.045190)",
        "(0.317137, 1.240151, -0.046917)",
        "(0.314680, 1.243897, -0.048429)",
        "(0.313696, 1.246217, -0.049208)",
        "(0.311752, 1.251049, -0.050744)",
        "(0.309707, 1.255702, -0.052258)",
        "(0.307575, 1.260580, -0.053624)",
        "(0.305655, 1.265252, -0.055350)",
        "(0.304670, 1.267431, -0.056195)",
        "(0.302673, 1.271425, -0.057516)",
        "(0.300968, 1.275124, -0.058538)",
        "(0.299624, 1.279025, -0.059856)",
        "(0.298120, 1.283028, -0.061440)",
        "(0.297374, 1.284954, -0.062175)",
        "(0.296221, 1.288573, -0.063675)",
        "(0.295106, 1.291922, -0.065239)",
        "(0.294401, 1.294871, -0.066569)",
        "(0.294000, 1.297704, -0.068043)",
        "(0.293865, 1.298994, -0.068831)",
        "(0.293676, 1.300941, -0.070491)",
        "(0.293495, 1.302084, -0.071998)",
        "(0.293447, 1.302455, -0.073314)",
        "(0.293561, 1.302483, -0.074746)",
        "(0.293608, 1.302409, -0.075418)",
        "(0.293709, 1.302010, -0.076585)",
        "(0.293755, 1.301432, -0.077669)",
        "(0.293867, 1.300799, -0.078734)",
        "(0.294019, 1.300295, -0.079731)",
        "(0.294100, 1.300144, -0.080194)",
        "(0.294191, 1.299995, -0.081041)",
        "(0.294209, 1.299858, -0.081672)",
        "(0.294342, 1.299832, -0.081950)",
        "(0.294632, 1.300219, -0.082193)",
        "(0.294815, 1.300550, -0.082353)",
        "(0.295179, 1.301243, -0.082601)",
        "(0.295534, 1.301935, -0.082821)",
        "(0.296086, 1.302799, -0.083017)",
        "(0.296522, 1.303726, -0.083302)",
        "(0.296767, 1.304183, -0.083456)",
        "(0.297323, 1.305074, -0.083704)",
        "(0.297803, 1.305853, -0.083950)",
        "(0.298420, 1.306650, -0.084312)",
        "(0.299088, 1.307478, -0.084705)",
        "(0.299438, 1.307897, -0.084943)",
        "(0.300067, 1.308570, -0.085389)",
        "(0.300764, 1.309119, -0.085667)",
        "(0.301198, 1.309444, -0.085993)",
        "(0.301215, 1.309653, -0.086274)",
        "(0.301248, 1.309771, -0.086409)",
        "(0.301117, 1.309681, -0.086520)",
        "(0.301150, 1.309678, -0.086562)",
        "(0.301364, 1.309499, -0.086432)",
        "(0.301155, 1.309224, -0.086165)",
        "(0.301062, 1.309173, -0.086047)",
        "(0.300907, 1.309206, -0.085939)",
        "(0.301003, 1.309524, -0.085718)",
        "(0.301164, 1.309491, -0.085265)",
        "(0.300814, 1.308862, -0.084500)",
        "(0.300490, 1.308932, -0.084074)",
        "(0.299766, 1.309684, -0.083197)",
        "(0.299783, 1.311071, -0.082206)",
        "(0.299967, 1.312332, -0.081120)",
        "(0.299970, 1.313389, -0.079972)",
        "(0.299889, 1.314071, -0.079465)",
        "(0.299711, 1.315755, -0.078683)",
        "(0.299536, 1.317395, -0.078018)",
        "(0.299705, 1.319130, -0.077467)",
        "(0.299807, 1.320931, -0.077080)",
        "(0.299822, 1.321680, -0.076807)",
        "(0.299694, 1.322853, -0.076076)",
        "(0.299032, 1.324556, -0.075562)",
        "(0.298038, 1.326900, -0.075301)",
        "(0.297544, 1.329987, -0.075136)",
        "(0.297647, 1.331866, -0.075193)",
        "(0.297863, 1.335638, -0.075400)",
        "(0.297528, 1.339610, -0.075643)",
        "(0.297364, 1.344152, -0.076201)",
        "(0.297360, 1.348786, -0.077043)",
        "(0.297303, 1.350923, -0.077531)",
        "(0.297403, 1.354981, -0.078804)",
        "(0.297521, 1.358884, -0.080668)",
        "(0.297686, 1.362344, -0.082796)",
        "(0.297829, 1.365417, -0.085283)",
        "(0.297921, 1.366933, -0.086632)",
        "(0.298300, 1.369345, -0.089493)",
        "(0.298794, 1.371262, -0.092610)",
        "(0.299202, 1.372539, -0.095839)",
        "(0.299543, 1.373372, -0.099142)",
        "(0.299677, 1.373631, -0.100755)",
        "(0.299920, 1.373740, -0.103890)",
        "(0.300056, 1.373457, -0.107102)",
        "(0.299823, 1.372700, -0.110182)",
        "(0.299342, 1.371853, -0.113224)",
        "(0.299087, 1.371409, -0.114691)",
        "(0.298545, 1.370345, -0.117486)",
        "(0.298041, 1.369270, -0.120219)",
        "(0.297466, 1.368222, -0.122756)",
        "(0.297208, 1.367356, -0.125115)",
        "(0.297172, 1.367032, -0.126240)",
        "(0.297039, 1.366521, -0.128182)",
        "(0.296821, 1.366246, -0.130255)",
        "(0.296716, 1.366105, -0.132820)",
        "(0.296532, 1.365828, -0.135683)",
        "(0.296440, 1.365657, -0.137091)",
        "(0.296247, 1.365001, -0.139686)",
        "(0.295997, 1.363997, -0.142571)",
        "(0.295893, 1.362903, -0.146175)",
        "(0.296031, 1.361570, -0.150030)",
        "(0.296021, 1.360787, -0.152056)",
        "(0.295883, 1.358882, -0.156031)",
        "(0.295783, 1.356624, -0.160058)",
        "(0.295937, 1.354096, -0.164354)",
        "(0.296045, 1.351058, -0.168718)",
        "(0.296140, 1.349302, -0.170877)",
        "(0.296404, 1.345353, -0.175138)",
        "(0.296753, 1.340880, -0.179157)",
        "(0.297230, 1.335725, -0.182779)",
        "(0.297791, 1.329905, -0.186154)",
        "(0.298015, 1.326834, -0.187808)",
        "(0.298435, 1.320247, -0.190831)",
        "(0.298716, 1.313111, -0.193309)",
        "(0.299038, 1.305851, -0.195180)",
        "(0.299831, 1.298872, -0.196594)",
        "(0.300276, 1.295483, -0.197138)",
        "(0.301112, 1.288762, -0.197604)",
        "(0.301652, 1.281923, -0.197324)",
        "(0.302088, 1.275452, -0.196313)",
        "(0.302761, 1.269428, -0.194598)",
        "(0.303022, 1.266472, -0.193482)",
        "(0.303252, 1.260640, -0.190700)",
        "(0.303344, 1.255222, -0.187281)",
        "(0.303410, 1.250245, -0.182979)",
        "(0.303262, 1.245592, -0.177906)",
        "(0.303224, 1.243449, -0.175063)",
        "(0.303213, 1.239943, -0.168793)",
        "(0.303111, 1.237321, -0.162353)",
        "(0.302939, 1.235527, -0.155538)",
        "(0.302788, 1.234286, -0.148088)",
        "(0.302704, 1.233908, -0.144211)",
        "(0.302305, 1.233835, -0.136491)",
        "(0.301942, 1.234834, -0.128833)",
        "(0.301790, 1.236676, -0.121181)",
        "(0.301558, 1.239209, -0.113739)",
        "(0.301345, 1.240621, -0.110030)",
        "(0.300932, 1.243801, -0.102557)",
        "(0.300556, 1.247500, -0.095580)",
        "(0.299978, 1.251634, -0.089339)",
        "(0.299518, 1.255890, -0.083304)",
        "(0.299311, 1.258057, -0.080409)",
        "(0.298640, 1.262498, -0.075159)",
        "(0.297706, 1.267181, -0.070680)",
        "(0.297004, 1.272092, -0.066658)",
        "(0.296317, 1.277094, -0.063195)",
        "(0.295888, 1.279684, -0.061680)",
        "(0.294924, 1.284971, -0.059261)",
        "(0.293747, 1.290330, -0.057525)",
        "(0.292563, 1.295594, -0.056034)",
        "(0.291096, 1.300608, -0.054851)",
        "(0.290353, 1.303120, -0.054340)",
        "(0.288985, 1.308351, -0.053783)",
        "(0.287984, 1.313875, -0.053636)",
        "(0.286786, 1.319363, -0.053640)",
        "(0.285643, 1.324891, -0.053808)",
        "(0.285110, 1.327673, -0.053925)",
        "(0.284004, 1.333297, -0.054220)",
        "(0.282898, 1.339014, -0.054704)",
        "(0.281778, 1.344854, -0.055595)",
        "(0.280408, 1.350655, -0.056854)",
        "(0.279653, 1.353513, -0.057546)",
        "(0.278087, 1.358979, -0.059083)",
        "(0.276831, 1.364176, -0.060949)",
        "(0.275762, 1.369361, -0.063594)",
        "(0.274920, 1.374416, -0.066693)",
        "(0.274540, 1.376837, -0.068388)",
        "(0.273930, 1.381262, -0.072068)",
        "(0.273443, 1.385168, -0.076324)",
        "(0.272931, 1.388572, -0.081006)",
        "(0.272635, 1.391203, -0.085933)",
        "(0.272607, 1.392295, -0.088466)",
        "(0.272588, 1.393833, -0.093690)",
        "(0.272341, 1.394158, -0.098936)",
        "(0.271942, 1.393601, -0.103987)",
        "(0.271445, 1.392292, -0.109069)",
        "(0.271175, 1.391422, -0.111622)",
        "(0.270830, 1.389189, -0.116522)",
        "(0.270755, 1.386208, -0.120960)",
        "(0.270516, 1.382587, -0.125069)",
        "(0.270182, 1.378508, -0.128994)",
        "(0.270030, 1.376383, -0.130952)",
        "(0.269647, 1.371953, -0.134597)",
        "(0.269058, 1.367209, -0.137599)",
        "(0.268602, 1.362512, -0.140218)",
        "(0.268662, 1.357970, -0.142425)",
        "(0.268775, 1.355696, -0.143429)",
        "(0.269131, 1.351215, -0.145000)",
        "(0.269417, 1.346993, -0.146128)",
        "(0.269788, 1.342981, -0.146905)",
        "(0.270455, 1.339064, -0.147382)",
        "(0.270774, 1.337072, -0.147638)",
        "(0.271323, 1.333063, -0.148078)",
        "(0.271819, 1.329125, -0.148318)",
        "(0.272275, 1.325276, -0.148362)",
        "(0.272857, 1.321497, -0.148187)",
        "(0.273225, 1.319576, -0.148038)",
        "(0.274079, 1.315468, -0.147519)",
        "(0.274816, 1.311081, -0.146734)",
        "(0.275481, 1.306543, -0.145663)",
        "(0.276430, 1.302110, -0.144229)",
        "(0.277015, 1.299877, -0.143472)",
        "(0.278034, 1.295364, -0.141898)",
        "(0.278943, 1.290853, -0.140126)",
        "(0.279849, 1.286351, -0.137998)",
        "(0.280642, 1.281791, -0.135705)",
        "(0.281092, 1.279579, -0.134424)",
        "(0.282081, 1.275427, -0.131574)",
        "(0.283115, 1.271448, -0.128384)",
        "(0.283993, 1.267492, -0.124861)",
        "(0.284794, 1.263962, -0.120886)",
        "(0.285178, 1.262370, -0.118687)",
        "(0.285762, 1.259261, -0.114010)",
        "(0.285902, 1.256440, -0.108877)",
        "(0.285697, 1.254305, -0.103336)",
        "(0.285241, 1.252907, -0.097569)",
        "(0.284939, 1.252474, -0.094610)",
        "(0.284223, 1.252331, -0.088708)",
        "(0.283360, 1.253378, -0.083001)",
        "(0.282458, 1.255228, -0.077351)",
        "(0.281228, 1.257746, -0.071850)",
        "(0.280567, 1.259202, -0.069268)",
        "(0.279128, 1.262737, -0.064519)",
        "(0.277847, 1.267021, -0.060117)",
        "(0.276678, 1.272039, -0.056197)",
        "(0.275430, 1.277606, -0.052999)",
        "(0.274806, 1.280505, -0.051587)",
        "(0.273534, 1.286564, -0.049080)",
        "(0.272174, 1.292921, -0.046977)",
        "(0.270827, 1.299643, -0.045574)",
        "(0.269462, 1.306444, -0.044595)",
        "(0.268737, 1.309867, -0.044170)",
        "(0.267218, 1.316776, -0.043620)",
        "(0.265832, 1.323936, -0.043556)",
        "(0.264446, 1.331170, -0.044012)",
        "(0.262756, 1.338205, -0.044549)",
        "(0.261813, 1.341630, -0.044922)",
        "(0.259829, 1.348371, -0.045990)",
        "(0.258310, 1.355424, -0.047444)",
        "(0.256980, 1.362425, -0.049240)",
        "(0.255500, 1.369129, -0.051251)",
        "(0.254777, 1.372376, -0.052346)",
        "(0.253388, 1.378622, -0.054588)",
        "(0.252437, 1.384714, -0.056969)",
        "(0.251797, 1.390890, -0.059751)",
        "(0.250957, 1.396645, -0.062843)",
        "(0.250461, 1.399391, -0.064484)",
        "(0.249536, 1.404559, -0.067975)",
        "(0.248952, 1.409501, -0.071852)",
        "(0.248586, 1.414269, -0.076072)",
        "(0.248307, 1.418498, -0.080540)",
        "(0.248154, 1.420416, -0.082852)",
        "(0.247797, 1.423619, -0.087737)",
        "(0.247488, 1.426412, -0.092975)",
        "(0.247159, 1.428704, -0.098492)",
        "(0.246481, 1.430237, -0.104109)",
        "(0.246043, 1.430767, -0.106991)",
        "(0.245095, 1.431450, -0.112905)",
        "(0.244466, 1.431741, -0.118641)",
        "(0.244034, 1.431468, -0.124264)",
        "(0.243342, 1.430703, -0.129977)",
        "(0.242923, 1.430239, -0.132947)",
        "(0.242084, 1.429216, -0.139082)",
        "(0.241507, 1.428017, -0.145422)",
        "(0.241166, 1.426750, -0.151557)",
        "(0.240707, 1.424894, -0.157643)",
        "(0.240520, 1.423778, -0.160726)",
        "(0.240428, 1.421189, -0.167047)",
        "(0.240587, 1.417994, -0.173578)",
        "(0.240969, 1.414164, -0.180016)",
        "(0.241624, 1.409960, -0.186669)",
        "(0.242024, 1.407618, -0.190007)",
        "(0.242854, 1.402385, -0.196542)",
        "(0.243744, 1.396243, -0.202894)",
        "(0.244693, 1.389515, -0.209144)",
        "(0.246145, 1.382290, -0.215133)",
        "(0.247090, 1.378481, -0.217962)",
        "(0.249183, 1.370198, -0.222955)",
        "(0.251341, 1.361311, -0.227232)",
        "(0.253444, 1.351617, -0.231042)",
        "(0.255405, 1.341354, -0.234783)",
        "(0.256328, 1.336189, -0.236359)",
        "(0.258291, 1.325745, -0.238805)",
        "(0.260351, 1.315430, -0.240343)",
        "(0.262540, 1.305332, -0.240961)",
        "(0.264450, 1.295550, -0.240743)",
        "(0.265270, 1.290793, -0.240350)",
        "(0.266827, 1.281894, -0.238849)",
        "(0.268921, 1.274078, -0.236614)",
        "(0.271129, 1.266706, -0.233991)",
        "(0.272946, 1.259425, -0.231217)",
        "(0.273676, 1.255866, -0.229770)",
        "(0.274714, 1.248910, -0.226475)",
        "(0.275622, 1.242386, -0.222556)",
        "(0.276507, 1.236115, -0.218472)",
        "(0.277320, 1.229886, -0.213986)",
        "(0.277694, 1.226689, -0.211636)",
        "(0.278215, 1.220139, -0.206935)",
        "(0.278645, 1.213781, -0.201898)",
        "(0.279221, 1.207731, -0.196100)",
        "(0.279774, 1.201908, -0.189603)",
        "(0.280033, 1.199094, -0.186313)",
        "(0.280444, 1.193941, -0.179490)",
        "(0.280626, 1.189027, -0.172148)",
        "(0.280475, 1.184720, -0.164598)",
        "(0.280503, 1.181326, -0.156828)",
        "(0.280611, 1.179842, -0.152835)",
        "(0.280678, 1.177180, -0.144571)",
        "(0.280058, 1.175108, -0.136417)",
        "(0.279174, 1.174195, -0.128561)",
        "(0.278391, 1.174867, -0.120876)",
        "(0.278011, 1.175682, -0.117071)",
        "(0.276988, 1.178374, -0.109813)",
        "(0.275442, 1.182175, -0.102996)",
        "(0.273649, 1.186828, -0.096200)",
        "(0.271819, 1.192455, -0.089639)",
        "(0.270780, 1.195716, -0.086580)",
        "(0.268335, 1.202771, -0.080929)",
        "(0.265594, 1.210716, -0.075903)",
        "(0.263224, 1.219474, -0.071024)",
        "(0.260763, 1.228645, -0.066633)",
        "(0.259411, 1.233323, -0.064580)",
        "(0.256634, 1.242818, -0.060768)",
        "(0.254199, 1.252753, -0.057420)",
        "(0.251809, 1.263013, -0.054774)",
        "(0.249380, 1.273470, -0.052811)",
        "(0.248076, 1.278653, -0.051949)",
        "(0.245448, 1.288868, -0.050443)",
        "(0.243304, 1.299302, -0.049632)",
        "(0.241226, 1.309758, -0.049481)",
        "(0.239413, 1.320140, -0.049787)",
        "(0.238600, 1.325318, -0.050108)",
        "(0.237088, 1.335505, -0.051561)",
        "(0.235748, 1.345697, -0.053415)",
        "(0.235072, 1.355941, -0.055936)",
        "(0.234558, 1.365682, -0.058800)",
        "(0.234251, 1.370287, -0.060388)",
        "(0.233784, 1.379508, -0.063917)",
        "(0.233856, 1.388435, -0.067995)",
        "(0.234219, 1.396852, -0.072215)",
        "(0.234557, 1.404733, -0.077035)",
        "(0.234745, 1.408485, -0.079603)",
        "(0.235275, 1.415298, -0.084932)",
        "(0.235835, 1.421213, -0.090587)",
        "(0.236320, 1.426485, -0.096613)",
        "(0.237044, 1.430995, -0.102959)",
        "(0.237426, 1.432971, -0.106169)",
        "(0.238227, 1.436301, -0.112739)",
        "(0.239151, 1.439054, -0.119556)",
        "(0.239842, 1.440840, -0.126404)",
        "(0.240071, 1.441766, -0.133232)",
        "(0.239993, 1.441810, -0.136679)",
        "(0.240034, 1.441660, -0.143608)",
        "(0.240449, 1.441158, -0.150396)",
        "(0.241099, 1.440272, -0.157105)",
        "(0.241738, 1.438736, -0.163650)",
        "(0.241979, 1.437684, -0.166818)",
        "(0.242292, 1.434941, -0.173046)",
        "(0.242473, 1.431543, -0.179336)",
        "(0.242608, 1.427753, -0.185693)",
        "(0.242698, 1.423426, -0.191812)",
        "(0.242737, 1.421047, -0.194876)",
        "(0.242942, 1.415912, -0.200903)",
        "(0.243289, 1.410314, -0.206815)",
        "(0.243603, 1.404179, -0.212596)",
        "(0.244247, 1.397871, -0.218159)",
        "(0.244743, 1.394668, -0.220786)",
        "(0.245751, 1.387820, -0.225794)",
        "(0.246648, 1.380364, -0.230484)",
        "(0.247685, 1.372703, -0.235032)",
        "(0.248773, 1.365055, -0.239376)",
        "(0.249351, 1.361215, -0.241414)",
        "(0.250694, 1.353328, -0.244790)",
        "(0.252257, 1.345495, -0.247824)",
        "(0.253677, 1.337367, -0.250284)",
        "(0.254879, 1.328936, -0.252361)",
        "(0.255531, 1.324740, -0.253363)",
        "(0.257061, 1.316561, -0.254993)",
        "(0.258916, 1.308522, -0.255737)",
        "(0.260907, 1.300451, -0.255809)",
        "(0.262722, 1.292176, -0.255318)",
        "(0.263586, 1.288054, -0.254851)",
        "(0.265326, 1.279896, -0.253278)",
        "(0.266961, 1.271958, -0.251235)",
        "(0.268563, 1.264294, -0.248810)",
        "(0.270185, 1.256668, -0.245903)",
        "(0.270877, 1.252669, -0.244163)",
        "(0.271932, 1.244348, -0.240603)",
        "(0.272609, 1.236026, -0.237039)",
        "(0.273125, 1.227917, -0.233174)",
        "(0.273829, 1.220099, -0.228649)",
        "(0.274318, 1.216330, -0.226205)",
        "(0.275324, 1.209006, -0.220852)",
        "(0.276054, 1.201775, -0.214912)",
        "(0.276514, 1.194973, -0.208221)",
        "(0.277083, 1.188952, -0.201348)",
        "(0.277391, 1.186352, -0.197800)",
        "(0.277790, 1.181930, -0.190448)",
        "(0.277938, 1.178000, -0.182786)",
        "(0.277842, 1.175413, -0.175004)",
        "(0.277803, 1.174314, -0.167037)",
        "(0.277782, 1.174103, -0.162805)",
        "(0.277495, 1.173734, -0.153936)",
        "(0.276858, 1.174066, -0.144893)",
        "(0.276323, 1.175701, -0.135809)",
        "(0.275783, 1.178163, -0.126592)",
        "(0.275333, 1.179524, -0.122087)",
        "(0.274030, 1.182845, -0.113554)",
        "(0.272645, 1.187087, -0.105379)",
        "(0.271570, 1.192167, -0.097366)",
        "(0.270162, 1.197499, -0.089619)",
        "(0.269379, 1.200382, -0.085973)",
        "(0.267848, 1.206952, -0.079373)",
        "(0.266525, 1.214268, -0.073321)",
        "(0.265146, 1.221621, -0.067656)",
        "(0.263398, 1.229205, -0.062761)",
        "(0.262499, 1.233130, -0.060479)",
        "(0.260882, 1.241345, -0.056313)",
        "(0.259445, 1.250240, -0.052940)",
        "(0.257743, 1.259365, -0.050364)",
        "(0.255841, 1.268448, -0.048095)",
        "(0.254853, 1.272914, -0.046969)",
        "(0.252810, 1.281861, -0.045065)",
        "(0.250802, 1.290847, -0.043727)",
        "(0.248888, 1.299813, -0.042877)",
        "(0.246961, 1.308592, -0.042231)",
        "(0.246060, 1.312932, -0.041910)",
        "(0.244271, 1.321374, -0.041444)",
        "(0.242060, 1.329665, -0.041791)",
        "(0.239822, 1.338063, -0.042732)",
        "(0.238021, 1.346578, -0.043988)",
        "(0.237235, 1.350904, -0.044801)",
        "(0.235781, 1.359741, -0.046940)",
        "(0.234458, 1.368528, -0.049568)",
        "(0.233006, 1.377349, -0.052910)",
        "(0.231890, 1.385369, -0.056548)",
        "(0.231504, 1.389458, -0.058447)",
        "(0.231225, 1.397567, -0.062495)",
        "(0.231152, 1.405299, -0.067013)",
        "(0.231189, 1.412458, -0.071713)",
        "(0.231381, 1.418842, -0.076547)",
        "(0.231494, 1.421848, -0.079041)",
        "(0.232076, 1.427502, -0.084233)",
        "(0.233082, 1.432608, -0.089716)",
        "(0.233951, 1.436754, -0.095376)",
        "(0.234484, 1.440090, -0.100983)",
        "(0.234714, 1.441479, -0.103882)",
        "(0.235274, 1.444018, -0.109809)",
        "(0.236022, 1.446132, -0.115859)",
        "(0.236942, 1.447732, -0.121956)",
        "(0.237843, 1.448516, -0.127966)",
        "(0.238126, 1.448465, -0.130950)",
        "(0.238418, 1.447910, -0.137047)",
        "(0.238821, 1.446680, -0.143262)",
        "(0.239367, 1.444791, -0.149435)",
        "(0.239776, 1.442169, -0.155721)",
        "(0.239966, 1.440673, -0.158981)",
        "(0.240241, 1.437495, -0.165608)",
        "(0.240460, 1.433561, -0.172157)",
        "(0.240949, 1.429249, -0.178598)",
        "(0.241733, 1.424742, -0.185051)",
        "(0.242187, 1.422473, -0.188250)",
        "(0.243103, 1.417552, -0.194356)",
        "(0.243734, 1.411976, -0.200158)",
        "(0.244028, 1.405985, -0.205890)",
        "(0.244412, 1.399248, -0.211211)",
        "(0.244618, 1.395655, -0.213639)",
        "(0.244984, 1.388298, -0.218123)",
        "(0.245666, 1.380758, -0.222203)",
        "(0.246726, 1.372936, -0.225924)",
        "(0.248015, 1.364762, -0.229117)",
        "(0.248503, 1.360527, -0.230571)",
        "(0.249371, 1.351913, -0.233363)",
        "(0.250469, 1.343256, -0.235796)",
        "(0.251954, 1.334571, -0.238101)",
        "(0.253293, 1.325680, -0.240293)",
        "(0.253854, 1.321111, -0.241331)",
        "(0.254884, 1.311646, -0.243097)",
        "(0.255960, 1.301961, -0.244317)",
        "(0.257617, 1.292702, -0.245026)",
        "(0.259699, 1.283629, -0.245044)",
        "(0.260639, 1.278953, -0.244872)",
        "(0.262370, 1.269395, -0.244024)",
        "(0.264216, 1.260162, -0.242894)",
        "(0.266168, 1.251247, -0.241156)",
        "(0.268000, 1.242271, -0.238623)",
        "(0.268942, 1.237844, -0.237208)",
        "(0.270840, 1.229230, -0.234148)",
        "(0.272654, 1.220970, -0.230570)",
        "(0.274308, 1.212816, -0.226308)",
        "(0.275666, 1.204674, -0.221314)",
        "(0.276294, 1.200729, -0.218645)",
        "(0.277330, 1.193486, -0.212858)",
        "(0.278306, 1.187209, -0.206331)",
        "(0.279202, 1.181882, -0.199458)",
        "(0.279965, 1.177828, -0.192343)",
        "(0.280321, 1.176106, -0.188752)",
        "(0.280793, 1.173996, -0.181404)",
        "(0.280952, 1.172659, -0.174151)",
        "(0.280803, 1.172019, -0.167040)",
        "(0.280515, 1.172235, -0.159866)",
        "(0.280364, 1.172605, -0.156314)",
        "(0.279885, 1.173971, -0.149654)",
        "(0.279078, 1.175937, -0.143349)",
        "(0.278239, 1.178319, -0.136963)",
        "(0.277577, 1.181383, -0.130555)",
        "(0.277260, 1.183117, -0.127384)",
        "(0.276438, 1.186997, -0.121201)",
        "(0.275496, 1.191449, -0.115334)",
        "(0.274560, 1.196534, -0.109767)",
        "(0.273565, 1.202230, -0.104253)",
        "(0.273051, 1.205186, -0.101503)",
        "(0.271903, 1.211608, -0.096290)",
        "(0.270595, 1.218625, -0.091447)",
        "(0.269255, 1.226114, -0.086773)",
        "(0.267965, 1.234211, -0.082524)",
        "(0.267301, 1.238457, -0.080606)",
        "(0.265853, 1.247338, -0.077169)",
        "(0.264248, 1.256608, -0.073923)",
        "(0.262421, 1.266238, -0.071274)",
        "(0.260627, 1.276423, -0.069274)",
        "(0.259763, 1.281537, -0.068339)",
        "(0.257951, 1.292029, -0.066905)",
        "(0.256309, 1.302696, -0.065861)",
        "(0.254878, 1.313351, -0.065184)",
        "(0.253626, 1.324015, -0.064659)",
        "(0.253266, 1.329422, -0.064503)",
        "(0.252681, 1.340025, -0.064729)",
        "(0.252005, 1.350552, -0.065365)",
        "(0.251815, 1.360854, -0.066162)",
        "(0.251966, 1.370913, -0.067545)",
        "(0.252020, 1.375788, -0.068430)",
        "(0.251888, 1.384943, -0.070466)",
        "(0.251291, 1.393433, -0.072916)",
        "(0.250895, 1.401710, -0.076087)",
        "(0.251220, 1.409778, -0.079409)",
        "(0.251589, 1.413537, -0.081224)",
        "(0.252275, 1.420509, -0.084976)",
        "(0.252995, 1.426781, -0.089304)",
        "(0.253749, 1.432624, -0.094145)",
        "(0.254685, 1.437430, -0.099155)",
        "(0.255207, 1.439484, -0.101808)",
        "(0.256007, 1.442799, -0.107681)",
        "(0.256494, 1.445021, -0.114104)",
        "(0.256484, 1.445911, -0.121001)",
        "(0.256118, 1.445657, -0.128243)",
        "(0.255880, 1.445249, -0.131972)",
        "(0.255232, 1.443532, -0.139671)",
        "(0.254378, 1.440841, -0.147447)",
        "(0.253476, 1.437518, -0.155329)",
        "(0.252631, 1.433629, -0.163243)",
        "(0.252290, 1.431508, -0.167115)",
        "(0.251716, 1.426859, -0.174754)",
        "(0.251138, 1.421901, -0.182453)",
        "(0.250776, 1.416617, -0.189909)",
        "(0.250662, 1.410559, -0.196790)",
        "(0.250601, 1.407402, -0.200129)",
        "(0.250571, 1.400368, -0.206433)",
        "(0.250449, 1.392778, -0.212472)",
        "(0.250111, 1.384705, -0.217839)",
        "(0.250276, 1.376503, -0.222545)",
        "(0.250611, 1.372340, -0.224722)",
        "(0.251377, 1.363778, -0.228649)",
        "(0.251778, 1.354460, -0.231419)",
        "(0.252212, 1.344705, -0.233401)",
        "(0.253299, 1.334892, -0.234864)",
        "(0.253835, 1.329717, -0.235456)",
        "(0.254538, 1.318749, -0.236068)",
        "(0.254856, 1.307241, -0.235779)",
        "(0.255493, 1.295854, -0.234499)",
        "(0.257008, 1.285248, -0.232250)",
        "(0.257981, 1.280136, -0.230936)",
        "(0.259802, 1.269649, -0.227616)",
        "(0.261211, 1.258528, -0.223204)",
        "(0.262608, 1.247450, -0.217932)",
        "(0.263868, 1.236675, -0.212201)",
        "(0.264379, 1.231369, -0.209185)",
        "(0.265103, 1.220970, -0.202639)",
        "(0.265906, 1.211546, -0.195292)",
        "(0.266975, 1.203450, -0.187462)",
        "(0.268598, 1.196799, -0.178929)",
        "(0.269361, 1.193858, -0.174492)",
        "(0.270582, 1.188372, -0.165644)",
        "(0.271449, 1.184260, -0.156892)",
        "(0.272226, 1.181178, -0.148436)",
        "(0.272830, 1.178705, -0.140169)",
        "(0.272999, 1.177730, -0.136008)",
        "(0.273144, 1.176733, -0.127689)",
        "(0.273148, 1.177179, -0.119667)",
        "(0.273201, 1.179076, -0.112349)",
        "(0.273148, 1.181842, -0.105280)",
        "(0.272907, 1.183747, -0.101959)",
        "(0.272315, 1.187794, -0.095596)",
        "(0.271716, 1.193267, -0.090034)",
        "(0.271306, 1.199432, -0.084798)",
        "(0.271054, 1.202678, -0.082244)",
        "(0.270439, 1.209368, -0.077370)",
        "(0.269262, 1.219833, -0.070748)",
        "(0.268125, 1.227456, -0.067298)",
        "(0.267582, 1.231317, -0.065667)",
        "(0.266215, 1.239070, -0.062822)",
        "(0.264820, 1.247313, -0.060510)",
        "(0.263651, 1.256330, -0.058632)",
        "(0.262978, 1.260894, -0.057787)",
        "(0.261508, 1.270302, -0.056486)",
        "(0.260083, 1.280513, -0.055447)",
        "(0.258824, 1.290295, -0.054737)",
        "(0.258174, 1.295385, -0.054532)",
        "(0.256586, 1.305637, -0.054531)",
        "(0.254680, 1.315923, -0.054836)",
        "(0.252852, 1.326484, -0.055619)",
        "(0.251966, 1.331875, -0.056382)",
        "(0.250566, 1.342726, -0.058350)",
        "(0.249599, 1.353305, -0.060692)",
        "(0.248530, 1.363159, -0.063149)",
        "(0.247381, 1.372239, -0.065836)",
        "(0.246711, 1.376391, -0.067227)",
        "(0.245846, 1.384565, -0.070170)",
        "(0.245735, 1.392501, -0.073763)",
        "(0.245332, 1.399346, -0.077363)",
        "(0.244656, 1.404942, -0.080784)",
        "(0.244350, 1.407537, -0.082515)",
        "(0.244092, 1.412258, -0.086195)",
        "(0.244076, 1.416366, -0.090186)",
        "(0.243909, 1.419586, -0.094404)",
        "(0.243701, 1.422012, -0.098780)",
        "(0.243537, 1.422944, -0.100942)",
        "(0.242995, 1.424207, -0.105430)",
        "(0.242587, 1.425081, -0.110233)",
        "(0.242499, 1.425339, -0.115183)",
        "(0.242158, 1.424981, -0.120074)",
        "(0.241957, 1.424647, -0.122528)",
        "(0.241731, 1.423616, -0.127560)",
        "(0.241590, 1.421950, -0.132611)",
        "(0.241395, 1.419675, -0.137923)",
        "(0.240983, 1.416658, -0.143458)",
        "(0.240625, 1.414838, -0.146180)",
        "(0.239883, 1.411008, -0.151626)",
        "(0.239274, 1.406962, -0.157036)",
        "(0.239012, 1.402799, -0.162636)",
        "(0.239020, 1.398464, -0.168177)",
        "(0.238962, 1.396069, -0.170756)",
        "(0.238571, 1.391189, -0.175488)",
        "(0.238388, 1.386463, -0.179894)",
        "(0.238802, 1.381838, -0.184234)",
        "(0.239208, 1.376720, -0.188123)",
        "(0.239316, 1.373966, -0.189872)",
        "(0.239553, 1.368124, -0.193028)",
        "(0.240346, 1.362113, -0.195713)",
        "(0.241652, 1.355742, -0.198020)",
        "(0.243016, 1.348850, -0.199979)",
        "(0.243672, 1.345234, -0.200807)",
        "(0.245146, 1.337703, -0.202172)",
        "(0.246697, 1.329708, -0.203005)",
        "(0.248028, 1.321212, -0.203237)",
        "(0.249109, 1.312339, -0.202983)",
        "(0.249651, 1.307896, -0.202754)",
        "(0.250981, 1.298964, -0.201971)",
        "(0.252579, 1.290168, -0.200329)",
        "(0.253974, 1.281459, -0.198154)",
        "(0.255189, 1.272974, -0.195507)",
        "(0.255852, 1.268879, -0.193996)",
        "(0.257318, 1.261077, -0.190391)",
        "(0.258838, 1.253701, -0.186473)",
        "(0.260190, 1.246546, -0.182492)",
        "(0.261195, 1.239591, -0.178172)",
        "(0.261552, 1.236251, -0.175873)",
        "(0.262296, 1.230084, -0.171156)",
        "(0.263109, 1.224696, -0.166303)",
        "(0.263850, 1.219964, -0.161250)",
        "(0.264401, 1.215677, -0.155995)",
        "(0.264527, 1.213738, -0.153344)",
        "(0.264562, 1.210568, -0.148020)",
        "(0.264568, 1.208587, -0.142512)",
        "(0.264941, 1.207600, -0.136926)",
        "(0.265141, 1.207453, -0.131487)",
        "(0.265077, 1.207709, -0.128824)",
        "(0.264896, 1.208260, -0.123438)",
        "(0.264634, 1.209502, -0.118097)",
        "(0.264571, 1.211736, -0.112981)",
        "(0.264521, 1.214679, -0.108054)",
        "(0.264480, 1.216360, -0.105629)",
        "(0.264269, 1.220091, -0.100840)",
        "(0.263865, 1.224281, -0.096167)",
        "(0.263452, 1.229196, -0.091902)",
        "(0.262960, 1.234856, -0.088081)",
        "(0.262642, 1.237783, -0.086186)",
        "(0.261794, 1.243907, -0.082336)",
        "(0.260745, 1.250565, -0.078685)",
        "(0.259437, 1.257741, -0.075518)",
        "(0.258059, 1.265610, -0.072694)",
        "(0.257352, 1.269696, -0.071281)",
        "(0.255769, 1.278181, -0.068612)",
        "(0.254134, 1.286999, -0.066400)",
        "(0.252587, 1.296293, -0.064678)",
        "(0.251171, 1.305831, -0.063149)",
        "(0.250554, 1.310651, -0.062473)",
        "(0.249298, 1.320350, -0.061377)",
        "(0.247986, 1.330050, -0.060667)",
        "(0.246875, 1.339916, -0.060528)",
        "(0.246146, 1.349945, -0.061220)",
        "(0.245872, 1.354935, -0.061651)",
        "(0.245643, 1.364826, -0.062882)",
        "(0.245327, 1.374329, -0.064344)",
        "(0.244827, 1.383190, -0.066268)",
        "(0.244058, 1.391609, -0.068460)",
        "(0.243628, 1.395660, -0.069548)",
        "(0.242746, 1.403081, -0.071981)",
        "(0.242182, 1.410182, -0.074870)",
        "(0.241896, 1.416686, -0.078129)",
        "(0.241720, 1.422819, -0.081826)",
        "(0.241620, 1.425807, -0.083882)",
        "(0.241581, 1.431359, -0.088376)",
        "(0.241594, 1.436230, -0.093045)",
        "(0.241567, 1.440781, -0.098171)",
        "(0.241630, 1.444997, -0.103798)",
        "(0.241620, 1.446964, -0.106725)",
        "(0.241389, 1.450379, -0.112801)",
        "(0.240869, 1.453212, -0.119030)",
        "(0.240267, 1.455452, -0.125587)",
        "(0.240005, 1.457396, -0.132232)",
        "(0.240073, 1.458199, -0.135679)",
        "(0.240368, 1.459440, -0.142597)",
        "(0.240821, 1.459993, -0.149528)",
        "(0.241271, 1.459809, -0.156304)",
        "(0.241658, 1.459341, -0.163083)",
        "(0.241884, 1.459075, -0.166477)",
        "(0.242401, 1.457897, -0.173069)",
        "(0.242632, 1.455794, -0.179202)",
        "(0.242826, 1.453453, -0.185255)",
        "(0.243313, 1.450880, -0.191356)",
        "(0.243585, 1.449457, -0.194299)",
        "(0.244028, 1.445804, -0.199669)",
        "(0.244493, 1.441946, -0.204702)",
        "(0.244993, 1.437736, -0.209452)",
        "(0.245484, 1.432621, -0.213676)",
        "(0.245744, 1.429894, -0.215644)",
        "(0.246297, 1.423574, -0.219108)",
        "(0.246806, 1.416975, -0.222544)",
        "(0.247324, 1.410013, -0.225761)",
        "(0.248153, 1.402571, -0.228363)",
        "(0.248712, 1.398702, -0.229438)",
        "(0.249881, 1.390568, -0.231141)",
        "(0.250931, 1.382141, -0.232199)",
        "(0.251943, 1.373344, -0.232764)",
        "(0.252852, 1.364481, -0.232888)",
        "(0.253311, 1.360152, -0.232802)",
        "(0.254067, 1.351449, -0.232220)",
        "(0.254586, 1.342468, -0.231265)",
        "(0.255324, 1.333511, -0.229728)",
        "(0.256295, 1.324775, -0.227787)",
        "(0.256750, 1.320426, -0.226631)",
        "(0.257792, 1.311763, -0.223897)",
        "(0.259012, 1.303250, -0.220648)",
        "(0.260286, 1.295028, -0.217131)",
        "(0.261719, 1.287358, -0.213319)",
        "(0.262433, 1.283746, -0.211347)",
        "(0.263856, 1.276624, -0.207159)",
        "(0.265360, 1.269937, -0.202475)",
        "(0.266807, 1.263898, -0.197784)",
        "(0.268187, 1.258328, -0.193035)",
        "(0.268840, 1.255602, -0.190581)",
        "(0.269973, 1.250320, -0.185171)",
        "(0.270974, 1.245262, -0.179183)",
        "(0.271791, 1.240569, -0.172958)",
        "(0.272598, 1.236401, -0.166578)",
        "(0.273089, 1.234665, -0.163332)",
        "(0.274287, 1.231810, -0.156642)",
        "(0.275608, 1.229817, -0.149896)",
        "(0.277020, 1.228856, -0.143335)",
        "(0.278579, 1.228792, -0.136714)",
        "(0.279338, 1.228916, -0.133304)",
        "(0.280612, 1.229634, -0.126455)",
        "(0.281876, 1.231014, -0.119652)",
        "(0.283079, 1.233046, -0.112805)",
        "(0.284030, 1.235464, -0.105975)",
        "(0.284497, 1.237073, -0.102486)",
        "(0.285241, 1.240200, -0.096447)",
        "(0.285578, 1.243707, -0.090567)",
        "(0.285722, 1.247742, -0.084704)",
        "(0.285651, 1.252343, -0.079062)",
        "(0.285579, 1.254859, -0.076305)",
        "(0.285343, 1.260269, -0.071070)",
        "(0.285043, 1.266366, -0.066359)",
        "(0.284748, 1.272921, -0.062107)",
        "(0.284329, 1.279762, -0.058304)",
        "(0.284064, 1.283311, -0.056587)",
        "(0.283174, 1.290547, -0.053567)",
        "(0.281904, 1.298017, -0.051006)",
        "(0.280589, 1.305860, -0.049003)",
        "(0.279042, 1.314084, -0.047534)",
        "(0.278120, 1.318292, -0.046961)",
        "(0.276246, 1.326771, -0.045994)",
        "(0.274391, 1.335139, -0.045146)",
        "(0.272530, 1.343384, -0.044657)",
        "(0.270723, 1.351505, -0.044688)",
        "(0.269803, 1.355450, -0.044827)",
        "(0.267740, 1.362870, -0.045246)",
        "(0.265130, 1.369821, -0.045815)",
        "(0.262198, 1.376416, -0.046720)",
        "(0.259570, 1.382785, -0.048104)",
        "(0.258366, 1.385965, -0.049035)",
        "(0.256014, 1.392425, -0.051336)",
        "(0.253703, 1.398639, -0.054257)",
        "(0.251361, 1.404307, -0.057240)",
        "(0.248943, 1.409504, -0.060313)",
        "(0.247882, 1.412107, -0.062059)",
        "(0.246380, 1.417515, -0.066107)",
        "(0.245164, 1.422669, -0.070828)",
        "(0.243495, 1.427276, -0.075824)",
        "(0.241725, 1.431230, -0.081008)",
        "(0.240840, 1.433015, -0.083673)",
        "(0.239311, 1.436185, -0.089204)",
        "(0.238159, 1.438994, -0.095084)",
        "(0.237116, 1.441392, -0.101292)",
        "(0.236008, 1.443106, -0.107697)",
        "(0.235380, 1.443700, -0.110953)",
        "(0.234268, 1.444650, -0.117432)",
        "(0.233601, 1.445037, -0.123891)",
        "(0.233052, 1.444961, -0.130372)",
        "(0.232460, 1.444517, -0.136918)",
        "(0.232230, 1.444159, -0.140206)",
        "(0.231855, 1.442974, -0.146553)",
        "(0.231456, 1.441192, -0.152677)",
        "(0.231208, 1.439131, -0.158763)",
        "(0.231120, 1.437003, -0.165017)",
        "(0.231085, 1.435807, -0.168083)",
        "(0.231013, 1.432978, -0.173904)",
        "(0.230971, 1.429707, -0.179332)",
        "(0.231236, 1.426135, -0.184424)",
        "(0.231533, 1.422314, -0.189242)",
        "(0.231661, 1.420264, -0.191451)",
        "(0.231898, 1.415583, -0.195132)",
        "(0.232330, 1.410526, -0.198402)",
        "(0.233166, 1.405373, -0.201198)",
        "(0.234246, 1.399631, -0.203332)",
        "(0.234688, 1.396411, -0.204151)",
        "(0.235586, 1.389602, -0.205619)",
        "(0.236803, 1.382647, -0.206561)",
        "(0.238302, 1.375332, -0.206839)",
        "(0.239630, 1.367146, -0.206357)",
        "(0.240129, 1.362771, -0.205903)",
        "(0.241247, 1.353899, -0.204886)",
        "(0.242246, 1.344875, -0.203626)",
        "(0.242979, 1.335703, -0.202357)",
        "(0.243453, 1.326454, -0.201061)",
        "(0.243728, 1.321791, -0.200314)",
        "(0.244458, 1.312553, -0.198476)",
        "(0.245330, 1.303829, -0.196416)",
        "(0.246295, 1.295694, -0.194362)",
        "(0.247259, 1.287945, -0.192206)",
        "(0.247814, 1.284299, -0.191019)",
        "(0.249054, 1.277486, -0.188576)",
        "(0.250614, 1.271532, -0.186138)",
        "(0.252194, 1.266328, -0.183863)",
        "(0.253754, 1.261559, -0.181401)",
        "(0.254536, 1.259371, -0.180076)",
        "(0.256198, 1.255317, -0.177235)",
        "(0.258074, 1.251837, -0.174084)",
        "(0.259993, 1.248842, -0.170493)",
        "(0.261803, 1.245910, -0.166707)",
        "(0.262710, 1.244609, -0.164779)",
        "(0.264450, 1.242309, -0.161045)",
        "(0.266054, 1.240377, -0.157331)",
        "(0.267611, 1.238582, -0.153338)",
        "(0.269012, 1.237077, -0.149204)",
        "(0.269665, 1.236609, -0.147158)",
        "(0.271046, 1.235960, -0.143162)",
        "(0.272238, 1.235521, -0.139183)",
        "(0.273104, 1.235189, -0.135089)",
        "(0.273870, 1.235177, -0.130840)",
        "(0.274285, 1.235451, -0.128781)",
        "(0.275068, 1.236248, -0.124906)",
        "(0.275491, 1.237139, -0.120998)",
        "(0.275703, 1.238167, -0.116809)",
        "(0.275838, 1.239766, -0.112677)",
        "(0.275922, 1.240717, -0.110657)",
        "(0.276043, 1.242903, -0.106620)",
        "(0.276011, 1.245250, -0.102279)",
        "(0.275849, 1.247934, -0.097969)",
        "(0.275424, 1.251090, -0.093816)",
        "(0.275166, 1.252819, -0.091694)",
        "(0.274728, 1.256502, -0.087293)",
        "(0.274160, 1.260644, -0.083024)",
        "(0.273333, 1.265229, -0.078971)",
        "(0.272469, 1.270368, -0.074830)",
        "(0.272043, 1.273068, -0.072740)",
        "(0.271109, 1.278744, -0.068903)",
        "(0.270050, 1.284843, -0.065534)",
        "(0.269032, 1.291237, -0.062379)",
        "(0.268131, 1.297749, -0.059345)",
        "(0.267781, 1.301145, -0.058051)",
        "(0.267038, 1.307980, -0.055651)",
        "(0.266545, 1.315068, -0.053552)",
        "(0.266341, 1.322171, -0.051554)",
        "(0.266307, 1.329410, -0.049820)",
        "(0.266300, 1.333067, -0.049032)",
        "(0.266328, 1.340261, -0.047418)",
        "(0.266285, 1.347124, -0.045573)",
        "(0.266080, 1.354033, -0.044114)",
        "(0.265926, 1.361314, -0.043172)",
        "(0.265874, 1.365024, -0.042902)",
        "(0.265604, 1.372282, -0.042390)",
        "(0.265082, 1.379287, -0.042166)",
        "(0.264254, 1.386286, -0.042429)",
        "(0.263288, 1.393165, -0.043254)",
        "(0.262953, 1.396574, -0.043791)",
        "(0.262475, 1.403517, -0.045229)",
        "(0.262264, 1.410511, -0.047471)",
        "(0.261939, 1.416877, -0.049913)",
        "(0.261589, 1.422160, -0.052268)",
        "(0.261285, 1.424258, -0.053465)",
        "(0.260430, 1.428149, -0.056140)",
        "(0.259346, 1.431803, -0.059698)",
        "(0.258305, 1.435302, -0.064053)",
        "(0.257295, 1.438135, -0.068678)",
        "(0.256751, 1.439073, -0.070972)",
        "(0.255526, 1.440541, -0.075591)",
        "(0.254155, 1.441388, -0.080472)",
        "(0.253037, 1.441679, -0.085719)",
        "(0.252086, 1.441739, -0.091566)",
        "(0.251776, 1.441650, -0.094700)",
        "(0.251237, 1.441126, -0.100847)",
        "(0.250358, 1.439832, -0.106905)",
        "(0.249265, 1.437990, -0.112828)",
        "(0.248571, 1.436173, -0.118932)",
        "(0.248469, 1.435208, -0.122033)",
        "(0.248376, 1.432938, -0.128004)",
        "(0.248049, 1.430353, -0.133633)",
        "(0.247653, 1.427641, -0.139017)",
        "(0.247802, 1.424869, -0.144024)",
        "(0.248071, 1.423368, -0.146314)",
        "(0.248714, 1.420155, -0.150701)",
        "(0.249319, 1.416696, -0.154912)",
        "(0.250001, 1.413129, -0.158751)",
        "(0.250825, 1.409321, -0.162312)",
        "(0.251363, 1.407282, -0.163938)",
        "(0.252476, 1.403141, -0.167047)",
        "(0.253498, 1.398505, -0.169864)",
        "(0.254576, 1.393558, -0.172290)",
        "(0.256056, 1.388608, -0.174409)",
        "(0.256764, 1.386037, -0.175366)",
        "(0.258095, 1.380586, -0.176945)",
        "(0.259334, 1.374564, -0.177885)",
        "(0.260378, 1.368409, -0.178725)",
        "(0.261429, 1.362364, -0.179397)",
        "(0.261974, 1.359122, -0.179543)",
        "(0.263057, 1.353156, -0.179721)",
        "(0.264235, 1.346968, -0.179943)",
        "(0.265525, 1.340731, -0.179871)",
        "(0.266953, 1.334542, -0.179539)",
        "(0.267723, 1.331521, -0.179281)",
        "(0.269373, 1.325599, -0.178795)",
        "(0.271123, 1.319824, -0.178094)",
        "(0.273137, 1.314212, -0.176905)",
        "(0.275129, 1.308624, -0.175239)",
        "(0.276068, 1.305809, -0.174359)",
        "(0.278015, 1.300276, -0.172526)",
        "(0.280094, 1.294852, -0.170387)",
        "(0.282123, 1.289335, -0.167844)",
        "(0.284081, 1.283836, -0.164999)",
        "(0.285002, 1.281140, -0.163414)",
        "(0.286863, 1.275941, -0.159902)",
        "(0.288526, 1.271111, -0.155999)",
        "(0.289790, 1.266702, -0.151768)",
        "(0.290706, 1.262652, -0.147184)",
        "(0.291018, 1.260841, -0.144685)",
        "(0.291632, 1.257560, -0.139190)",
        "(0.291844, 1.254877, -0.133237)",
        "(0.291543, 1.252900, -0.127124)",
        "(0.291008, 1.251923, -0.120515)",
        "(0.290744, 1.251974, -0.117135)",
        "(0.290096, 1.252828, -0.110466)",
        "(0.289398, 1.254460, -0.103719)",
        "(0.288445, 1.256655, -0.097042)",
        "(0.287276, 1.259459, -0.090798)",
        "(0.286699, 1.261096, -0.087839)",
        "(0.285637, 1.264500, -0.081922)",
        "(0.284565, 1.268365, -0.076338)",
        "(0.283293, 1.272645, -0.071547)",
        "(0.281912, 1.277285, -0.067425)",
        "(0.281267, 1.279684, -0.065422)",
        "(0.279957, 1.284759, -0.061657)",
        "(0.278732, 1.290326, -0.058465)",
        "(0.277676, 1.296360, -0.055681)",
        "(0.276483, 1.302383, -0.052924)",
        "(0.275672, 1.305362, -0.051610)",
        "(0.273904, 1.311422, -0.049187)",
        "(0.272038, 1.317691, -0.047143)",
        "(0.270371, 1.324244, -0.045402)",
        "(0.269031, 1.331404, -0.043930)",
        "(0.268485, 1.335061, -0.043267)",
        "(0.267201, 1.342208, -0.041983)",
        "(0.265560, 1.349360, -0.040723)",
        "(0.264037, 1.356899, -0.039990)",
        "(0.262674, 1.364736, -0.039842)",
        "(0.262138, 1.368668, -0.039875)",
        "(0.261005, 1.376419, -0.039986)",
        "(0.259670, 1.383915, -0.040467)",
        "(0.258353, 1.391086, -0.041120)",
        "(0.256974, 1.397843, -0.042025)",
        "(0.256341, 1.401088, -0.042560)",
        "(0.255261, 1.407401, -0.043826)",
        "(0.254245, 1.413111, -0.045446)",
        "(0.253274, 1.418227, -0.047234)",
        "(0.252396, 1.422893, -0.049338)",
        "(0.252033, 1.425007, -0.050514)",
        "(0.251347, 1.428776, -0.053058)",
        "(0.250750, 1.431889, -0.055937)",
        "(0.250174, 1.434590, -0.059305)",
        "(0.249682, 1.436839, -0.063106)",
        "(0.249443, 1.437670, -0.065070)",
        "(0.248892, 1.438857, -0.069080)",
        "(0.248190, 1.439468, -0.073382)",
        "(0.247540, 1.439736, -0.077951)",
        "(0.247170, 1.439666, -0.082654)",
        "(0.247089, 1.439494, -0.085043)",
        "(0.247049, 1.438713, -0.089942)",
        "(0.246960, 1.437457, -0.094914)",
        "(0.246856, 1.435994, -0.099954)",
        "(0.246803, 1.434324, -0.105020)",
        "(0.246851, 1.433357, -0.107558)",
        "(0.247117, 1.431255, -0.112699)",
        "(0.247457, 1.428963, -0.117687)",
        "(0.247831, 1.426415, -0.122534)",
        "(0.248326, 1.423718, -0.127398)",
        "(0.248641, 1.422272, -0.129810)",
        "(0.249272, 1.418963, -0.134254)",
        "(0.249781, 1.415357, -0.138335)",
        "(0.250203, 1.411663, -0.142363)",
        "(0.250650, 1.407707, -0.146170)",
        "(0.250967, 1.405625, -0.147891)",
        "(0.251763, 1.401419, -0.151032)",
        "(0.252547, 1.397013, -0.154112)",
        "(0.253390, 1.392375, -0.157038)",
        "(0.254270, 1.387414, -0.159620)",
        "(0.254707, 1.384891, -0.160790)",
        "(0.255480, 1.379605, -0.162945)",
        "(0.256123, 1.374094, -0.164972)",
        "(0.256654, 1.368277, -0.166665)",
        "(0.257130, 1.362507, -0.168181)",
        "(0.257386, 1.359663, -0.168856)",
        "(0.257884, 1.354012, -0.169904)",
        "(0.258514, 1.348331, -0.170399)",
        "(0.259291, 1.342803, -0.170603)",
        "(0.260266, 1.337490, -0.170429)",
        "(0.260939, 1.334957, -0.170075)",
        "(0.262519, 1.330090, -0.168849)",
        "(0.264125, 1.325243, -0.166971)",
        "(0.265445, 1.320176, -0.164805)",
        "(0.266848, 1.315302, -0.162439)",
        "(0.267569, 1.312991, -0.161105)",
        "(0.268973, 1.308255, -0.158375)",
        "(0.270359, 1.303514, -0.155326)",
        "(0.271673, 1.298648, -0.152074)",
        "(0.272920, 1.293826, -0.148498)",
        "(0.273578, 1.291508, -0.146669)",
        "(0.274794, 1.287022, -0.142899)",
        "(0.275792, 1.282929, -0.138788)",
        "(0.276555, 1.279216, -0.134274)",
        "(0.277052, 1.275807, -0.129281)",
        "(0.277140, 1.274310, -0.126637)",
        "(0.277147, 1.271959, -0.121276)",
        "(0.277157, 1.270457, -0.115710)",
        "(0.277133, 1.269821, -0.109916)",
        "(0.276935, 1.270101, -0.104113)",
        "(0.276787, 1.270681, -0.101130)",
        "(0.276501, 1.271938, -0.095065)",
        "(0.276142, 1.273771, -0.088964)",
        "(0.275684, 1.276434, -0.083304)",
        "(0.275088, 1.279575, -0.078077)",
        "(0.274749, 1.281158, -0.075484)",
        "(0.273898, 1.284610, -0.070592)",
        "(0.273017, 1.288200, -0.066138)",
        "(0.271933, 1.291851, -0.062172)",
        "(0.270681, 1.295639, -0.058773)",
        "(0.270055, 1.297611, -0.057251)",
        "(0.268852, 1.301744, -0.054520)",
        "(0.267490, 1.306055, -0.052224)",
        "(0.265601, 1.310557, -0.050177)",
        "(0.263405, 1.315244, -0.048207)",
        "(0.262257, 1.317683, -0.047371)",
        "(0.259822, 1.322495, -0.045931)",
        "(0.257145, 1.327174, -0.044640)",
        "(0.254627, 1.331804, -0.043164)",
        "(0.252338, 1.336596, -0.041795)",
        "(0.251251, 1.339221, -0.041159)",
        "(0.249388, 1.344648, -0.039732)",
        "(0.247866, 1.350447, -0.038455)",
        "(0.246549, 1.356751, -0.037588)",
        "(0.245617, 1.363345, -0.036720)",
        "(0.245354, 1.366712, -0.036363)",
        "(0.244995, 1.373638, -0.036002)",
        "(0.244666, 1.380870, -0.036091)",
        "(0.244356, 1.388037, -0.036431)",
        "(0.243873, 1.395078, -0.037271)",
        "(0.243482, 1.398587, -0.037985)",
        "(0.242757, 1.405443, -0.039600)",
        "(0.242278, 1.412038, -0.041441)",
        "(0.242203, 1.418639, -0.043761)",
        "(0.242388, 1.425010, -0.046421)",
        "(0.242556, 1.427931, -0.047851)",
        "(0.242759, 1.433287, -0.050934)",
        "(0.242548, 1.438192, -0.054296)",
        "(0.242094, 1.442473, -0.057695)",
        "(0.241595, 1.445728, -0.061225)",
        "(0.241425, 1.446932, -0.063023)",
        "(0.241397, 1.449299, -0.066920)",
        "(0.241470, 1.451220, -0.071206)",
        "(0.241485, 1.452416, -0.075676)",
        "(0.241308, 1.453001, -0.080203)",
        "(0.241234, 1.453061, -0.082475)",
        "(0.241180, 1.453000, -0.087168)",
        "(0.241277, 1.452837, -0.091999)",
        "(0.241554, 1.452468, -0.096869)",
        "(0.241900, 1.451579, -0.101629)",
        "(0.242100, 1.450833, -0.104258)",
        "(0.242375, 1.449408, -0.109124)",
        "(0.242635, 1.447564, -0.114061)",
        "(0.242877, 1.445279, -0.118955)",
        "(0.243213, 1.442525, -0.123885)",
        "(0.243397, 1.441011, -0.126432)",
        "(0.243614, 1.437653, -0.131277)",
        "(0.243743, 1.433746, -0.135847)",
        "(0.244032, 1.429331, -0.140435)",
        "(0.244559, 1.424663, -0.144860)",
        "(0.244736, 1.422203, -0.146918)",
        "(0.244961, 1.416972, -0.150892)",
        "(0.245290, 1.411324, -0.154781)",
        "(0.245721, 1.405245, -0.158562)",
        "(0.246070, 1.398787, -0.161969)",
        "(0.246164, 1.395383, -0.163491)",
        "(0.246545, 1.388605, -0.166235)",
        "(0.247263, 1.381833, -0.168674)",
        "(0.248483, 1.375012, -0.170771)",
        "(0.249568, 1.368093, -0.172409)",
        "(0.250014, 1.364574, -0.172966)",
        "(0.251041, 1.357773, -0.174187)",
        "(0.252394, 1.351442, -0.175515)",
        "(0.254074, 1.345276, -0.176508)",
        "(0.255534, 1.339023, -0.176836)",
        "(0.256206, 1.335897, -0.176925)",
        "(0.257725, 1.329896, -0.177058)",
        "(0.259646, 1.324182, -0.176879)",
        "(0.261690, 1.318493, -0.176134)",
        "(0.263561, 1.312511, -0.174988)",
        "(0.264499, 1.309452, -0.174291)",
        "(0.266554, 1.303301, -0.172617)",
        "(0.268798, 1.297032, -0.170424)",
        "(0.271014, 1.290518, -0.167534)",
        "(0.273458, 1.283750, -0.163873)",
        "(0.274672, 1.280339, -0.161865)",
        "(0.277151, 1.273518, -0.157389)",
        "(0.279484, 1.266917, -0.152562)",
        "(0.281333, 1.260735, -0.147637)",
        "(0.282714, 1.255145, -0.142514)",
        "(0.283424, 1.252615, -0.139849)",
        "(0.284451, 1.248323, -0.134188)",
        "(0.284931, 1.244912, -0.128053)",
        "(0.285122, 1.241764, -0.121582)",
        "(0.285126, 1.239146, -0.115057)",
        "(0.285120, 1.238268, -0.111945)",
        "(0.285101, 1.237289, -0.105868)",
        "(0.285196, 1.237315, -0.099904)",
        "(0.285091, 1.238361, -0.094326)",
        "(0.284800, 1.240458, -0.088901)",
        "(0.284687, 1.241771, -0.086085)",
        "(0.284491, 1.244912, -0.080479)",
        "(0.284011, 1.248541, -0.075202)",
        "(0.283375, 1.252576, -0.070100)",
        "(0.282695, 1.256972, -0.065048)",
        "(0.282291, 1.259300, -0.062663)",
        "(0.281250, 1.264397, -0.058346)",
        "(0.280117, 1.270058, -0.054298)",
        "(0.279008, 1.276251, -0.050460)",
        "(0.277420, 1.283123, -0.047434)",
        "(0.276452, 1.286836, -0.046138)",
        "(0.274359, 1.294499, -0.043641)",
        "(0.272073, 1.302315, -0.041272)",
        "(0.269840, 1.310367, -0.039083)",
        "(0.267975, 1.319158, -0.037327)",
        "(0.267144, 1.323686, -0.036622)",
        "(0.265452, 1.332408, -0.035344)",
        "(0.263724, 1.340779, -0.034091)",
        "(0.262051, 1.348784, -0.033089)",
        "(0.260156, 1.356558, -0.032695)",
        "(0.259217, 1.360417, -0.032809)",
        "(0.257521, 1.367884, -0.033032)",
        "(0.255935, 1.374812, -0.033354)",
        "(0.254418, 1.381441, -0.033950)",
        "(0.253133, 1.387969, -0.034858)",
        "(0.252596, 1.391126, -0.035364)",
        "(0.251519, 1.397172, -0.036448)",
        "(0.250507, 1.402957, -0.037605)",
        "(0.249630, 1.408367, -0.038687)",
        "(0.248777, 1.413459, -0.039727)",
        "(0.248480, 1.415896, -0.040254)",
        "(0.247959, 1.420524, -0.041307)",
        "(0.247614, 1.424621, -0.042425)",
        "(0.247510, 1.428336, -0.043602)",
        "(0.247419, 1.431609, -0.045353)",
        "(0.247333, 1.433194, -0.046537)",
        "(0.247344, 1.436102, -0.049122)",
        "(0.247542, 1.438221, -0.052256)",
        "(0.247640, 1.439636, -0.055655)",
        "(0.247761, 1.440695, -0.059624)",
        "(0.247871, 1.441133, -0.061819)",
        "(0.248107, 1.441490, -0.066691)",
        "(0.248401, 1.441304, -0.072028)",
        "(0.248874, 1.440566, -0.077812)",
        "(0.249464, 1.439291, -0.083858)",
        "(0.249743, 1.438401, -0.086997)",
        "(0.250243, 1.436624, -0.093377)",
        "(0.250525, 1.434379, -0.099972)",
        "(0.250710, 1.431674, -0.106476)",
        "(0.251040, 1.428512, -0.113090)",
        "(0.251112, 1.426950, -0.116419)",
        "(0.250989, 1.423549, -0.123167)",
        "(0.251087, 1.420016, -0.129783)",
        "(0.251278, 1.415895, -0.136322)",
        "(0.251183, 1.411338, -0.142456)",
        "(0.251063, 1.408929, -0.145336)",
        "(0.250810, 1.404075, -0.150853)",
        "(0.250692, 1.399055, -0.155718)",
        "(0.250913, 1.393639, -0.159810)",
        "(0.250962, 1.388051, -0.163289)",
        "(0.250912, 1.385248, -0.164776)",
        "(0.250867, 1.379658, -0.167167)",
        "(0.250976, 1.373857, -0.168889)",
        "(0.251198, 1.367873, -0.170302)",
        "(0.251319, 1.361833, -0.171402)",
        "(0.251391, 1.358740, -0.171754)",
        "(0.251559, 1.352282, -0.172145)",
        "(0.251705, 1.345583, -0.172254)",
        "(0.252037, 1.338884, -0.171952)",
        "(0.252932, 1.332357, -0.171018)",
        "(0.253579, 1.329079, -0.170323)",
        "(0.254737, 1.322057, -0.168836)",
        "(0.255691, 1.314456, -0.166830)",
        "(0.256473, 1.306943, -0.164188)",
        "(0.257238, 1.299566, -0.160947)",
        "(0.257592, 1.295961, -0.159259)",
        "(0.258278, 1.289233, -0.155272)",
        "(0.258888, 1.282977, -0.150497)",
        "(0.259520, 1.277199, -0.145190)",
        "(0.260195, 1.272269, -0.139666)",
        "(0.260640, 1.270431, -0.136792)",
        "(0.261644, 1.267001, -0.130878)",
        "(0.262609, 1.264178, -0.124514)",
        "(0.263403, 1.261842, -0.117878)",
        "(0.264204, 1.260354, -0.111123)",
        "(0.264583, 1.260075, -0.107754)",
        "(0.265228, 1.260121, -0.101259)",
        "(0.265863, 1.261091, -0.095107)",
        "(0.266291, 1.262753, -0.089091)",
        "(0.266619, 1.264939, -0.083080)",
        "(0.266866, 1.266269, -0.080094)",
        "(0.267433, 1.269188, -0.074402)",
        "(0.267882, 1.272464, -0.069326)",
        "(0.268199, 1.275887, -0.064731)",
        "(0.268386, 1.279471, -0.060612)",
        "(0.268397, 1.281369, -0.058866)",
        "(0.268391, 1.285329, -0.055673)",
        "(0.268417, 1.289511, -0.053040)",
        "(0.268196, 1.293774, -0.050846)",
        "(0.267658, 1.298113, -0.049095)",
        "(0.267306, 1.300292, -0.048267)",
        "(0.266407, 1.304587, -0.046567)",
        "(0.265362, 1.308951, -0.044939)",
        "(0.264339, 1.313689, -0.043673)",
        "(0.263311, 1.318810, -0.042710)",
        "(0.262763, 1.321500, -0.042264)",
        "(0.261537, 1.327030, -0.041470)",
        "(0.260200, 1.333210, -0.040987)",
        "(0.259364, 1.340354, -0.040969)",
        "(0.259065, 1.348092, -0.040991)",
        "(0.259049, 1.352038, -0.040915)",
        "(0.258785, 1.359779, -0.040822)",
        "(0.258117, 1.367179, -0.040654)",
        "(0.257365, 1.374412, -0.040557)",
        "(0.256987, 1.382047, -0.040964)",
        "(0.256746, 1.385828, -0.041326)",
        "(0.256026, 1.393082, -0.042295)",
        "(0.254994, 1.400190, -0.043627)",
        "(0.254016, 1.407376, -0.045346)",
        "(0.253310, 1.414052, -0.047392)",
        "(0.253013, 1.417043, -0.048578)",
        "(0.252287, 1.422544, -0.051066)",
        "(0.251383, 1.427401, -0.053910)",
        "(0.250547, 1.431530, -0.057177)",
        "(0.249836, 1.434878, -0.061031)",
        "(0.249499, 1.436050, -0.063129)",
        "(0.248799, 1.437937, -0.067427)",
        "(0.247860, 1.438635, -0.072112)",
        "(0.246721, 1.438189, -0.076863)",
        "(0.245416, 1.436894, -0.082112)",
        "(0.244834, 1.436225, -0.085002)",
        "(0.243752, 1.434700, -0.090986)",
        "(0.242573, 1.432577, -0.096924)",
        "(0.241338, 1.429860, -0.102735)",
        "(0.240286, 1.426878, -0.108597)",
        "(0.239919, 1.425308, -0.111573)",
        "(0.239389, 1.422086, -0.117532)",
        "(0.239060, 1.418510, -0.123221)",
        "(0.238701, 1.414552, -0.128543)",
        "(0.238614, 1.410230, -0.133344)",
        "(0.238623, 1.408000, -0.135668)",
        "(0.238683, 1.403566, -0.140350)",
        "(0.238897, 1.399111, -0.144706)",
        "(0.238981, 1.394324, -0.148630)",
        "(0.239022, 1.389122, -0.152105)",
        "(0.239105, 1.386582, -0.153825)",
        "(0.239425, 1.381564, -0.157043)",
        "(0.239926, 1.376591, -0.159724)",
        "(0.240456, 1.371576, -0.162196)",
        "(0.240940, 1.366431, -0.164452)",
        "(0.241168, 1.363812, -0.165428)",
        "(0.241821, 1.358719, -0.167083)",
        "(0.242656, 1.353740, -0.168453)",
        "(0.243638, 1.348834, -0.169668)",
        "(0.244566, 1.343868, -0.170686)",
        "(0.245009, 1.341345, -0.171041)",
        "(0.245878, 1.336168, -0.171442)",
        "(0.246582, 1.330910, -0.171791)",
        "(0.247366, 1.325834, -0.171889)",
        "(0.248289, 1.320795, -0.171650)",
        "(0.248772, 1.318202, -0.171486)",
        "(0.249683, 1.312866, -0.170963)",
        "(0.250628, 1.307685, -0.170026)",
        "(0.251636, 1.302520, -0.168601)",
        "(0.252523, 1.297220, -0.166701)",
        "(0.252993, 1.294619, -0.165662)",
        "(0.253936, 1.289656, -0.163290)",
        "(0.254886, 1.284875, -0.160525)",
        "(0.255770, 1.280543, -0.157247)",
        "(0.256506, 1.276449, -0.153513)",
        "(0.256768, 1.274459, -0.151468)",
        "(0.257307, 1.270914, -0.146923)",
        "(0.257935, 1.267985, -0.142112)",
        "(0.258453, 1.265789, -0.137033)",
        "(0.258962, 1.264474, -0.131550)",
        "(0.259255, 1.264139, -0.128653)",
        "(0.259797, 1.263913, -0.122758)",
        "(0.260217, 1.264739, -0.116873)",
        "(0.260623, 1.266539, -0.110914)",
        "(0.261139, 1.269107, -0.104631)",
        "(0.261419, 1.270546, -0.101526)",
        "(0.261953, 1.274017, -0.095506)",
        "(0.262456, 1.277961, -0.089763)",
        "(0.262969, 1.282042, -0.084151)",
        "(0.263307, 1.286086, -0.078689)",
        "(0.263479, 1.288172, -0.076184)",
        "(0.263796, 1.292614, -0.071623)",
        "(0.264069, 1.297231, -0.067481)",
        "(0.264347, 1.301855, -0.063765)",
        "(0.264404, 1.306384, -0.060525)",
        "(0.264369, 1.308621, -0.058986)",
        "(0.264124, 1.313030, -0.056148)",
        "(0.263826, 1.317602, -0.053747)",
        "(0.263380, 1.322328, -0.051766)",
        "(0.262800, 1.327004, -0.049908)",
        "(0.262493, 1.329359, -0.049019)",
        "(0.261689, 1.334248, -0.047602)",
        "(0.260782, 1.339446, -0.046543)",
        "(0.259866, 1.344764, -0.045601)",
        "(0.258940, 1.350247, -0.044660)",
        "(0.258487, 1.353108, -0.044286)",
        "(0.257609, 1.359088, -0.043854)",
        "(0.256690, 1.365166, -0.043495)",
        "(0.255761, 1.371198, -0.042992)",
        "(0.254825, 1.377259, -0.042531)",
        "(0.254388, 1.380350, -0.042392)",
        "(0.253613, 1.386557, -0.042256)",
        "(0.252744, 1.392632, -0.042180)",
        "(0.251826, 1.398548, -0.042279)",
        "(0.250905, 1.404271, -0.042493)",
        "(0.250448, 1.407048, -0.042630)",
        "(0.249592, 1.412427, -0.043025)",
        "(0.248792, 1.417493, -0.043459)",
        "(0.247966, 1.422094, -0.043963)",
        "(0.247343, 1.426554, -0.044853)",
        "(0.247111, 1.428752, -0.045465)",
        "(0.246612, 1.432857, -0.046696)",
        "(0.246014, 1.436691, -0.048217)",
        "(0.245513, 1.440417, -0.050291)",
        "(0.245019, 1.443889, -0.052854)",
        "(0.244810, 1.445481, -0.054310)",
        "(0.244379, 1.448486, -0.057446)",
        "(0.243954, 1.451119, -0.060945)",
        "(0.243450, 1.453149, -0.064766)",
        "(0.242930, 1.454521, -0.068897)",
        "(0.242757, 1.455109, -0.071074)",
        "(0.242609, 1.455515, -0.075806)",
        "(0.242236, 1.455322, -0.080580)",
        "(0.241640, 1.454432, -0.085690)",
        "(0.241301, 1.453822, -0.088368)",
        "(0.240681, 1.451874, -0.093804)",
        "(0.240160, 1.449037, -0.099109)",
        "(0.239640, 1.445632, -0.104575)",
        "(0.239152, 1.441698, -0.110324)",
        "(0.238842, 1.437356, -0.116036)",
        "(0.238667, 1.435001, -0.118886)",
        "(0.238209, 1.430176, -0.124503)",
        "(0.237732, 1.424894, -0.129958)",
        "(0.237530, 1.419493, -0.135012)",
        "(0.237455, 1.413963, -0.139664)",
        "(0.237410, 1.411046, -0.141695)",
        "(0.237377, 1.405354, -0.145566)",
        "(0.237582, 1.399896, -0.148751)",
        "(0.237860, 1.394431, -0.151746)",
        "(0.238218, 1.389265, -0.154443)",
        "(0.238362, 1.386683, -0.155656)",
        "(0.238533, 1.381521, -0.157172)",
        "(0.238838, 1.376486, -0.158365)",
        "(0.239402, 1.371747, -0.159407)",
        "(0.240135, 1.367137, -0.160192)",
        "(0.240432, 1.364791, -0.160531)",
        "(0.241065, 1.359993, -0.161205)",
        "(0.241981, 1.355144, -0.161880)",
        "(0.243224, 1.350044, -0.162281)",
        "(0.244537, 1.344576, -0.162345)",
        "(0.245077, 1.341664, -0.162295)",
        "(0.246122, 1.335724, -0.161957)",
        "(0.247337, 1.329772, -0.161266)",
        "(0.248664, 1.323772, -0.159982)",
        "(0.250098, 1.317918, -0.158420)",
        "(0.250800, 1.315017, -0.157499)",
        "(0.252109, 1.309187, -0.155167)",
        "(0.253064, 1.303432, -0.152380)",
        "(0.253835, 1.298107, -0.149445)",
        "(0.254997, 1.293634, -0.146238)",
        "(0.255586, 1.291554, -0.144502)",
        "(0.256223, 1.287760, -0.140861)",
        "(0.256507, 1.284334, -0.136924)",
        "(0.256688, 1.281234, -0.132655)",
        "(0.257160, 1.278511, -0.127849)",
        "(0.257317, 1.277142, -0.125313)",
        "(0.257270, 1.274741, -0.120159)",
        "(0.257266, 1.272993, -0.114745)",
        "(0.257527, 1.271752, -0.109027)",
        "(0.257771, 1.270860, -0.102922)",
        "(0.257790, 1.270499, -0.099856)",
        "(0.257829, 1.270182, -0.093688)",
        "(0.258060, 1.270324, -0.087508)",
        "(0.257924, 1.270660, -0.081551)",
        "(0.257283, 1.271193, -0.076112)",
        "(0.256995, 1.271645, -0.073468)",
        "(0.256557, 1.273086, -0.068199)",
        "(0.256125, 1.275271, -0.063176)",
        "(0.255624, 1.278028, -0.058633)",
        "(0.255043, 1.281401, -0.054500)",
        "(0.254769, 1.283274, -0.052513)",
        "(0.254199, 1.287268, -0.048650)",
        "(0.253627, 1.291795, -0.045288)",
        "(0.253189, 1.297008, -0.042328)",
        "(0.252786, 1.301968, -0.039579)",
        "(0.252600, 1.304536, -0.038188)",
        "(0.252179, 1.309918, -0.035729)",
        "(0.251622, 1.315617, -0.033771)",
        "(0.251274, 1.321584, -0.032089)",
        "(0.251266, 1.327821, -0.030697)",
        "(0.251255, 1.330976, -0.030087)",
        "(0.251272, 1.337445, -0.029263)",
        "(0.251317, 1.343951, -0.028814)",
        "(0.251220, 1.350266, -0.028620)",
        "(0.250912, 1.356293, -0.028646)",
        "(0.250770, 1.359276, -0.028730)",
        "(0.250523, 1.365069, -0.029143)",
        "(0.250245, 1.370705, -0.029706)",
        "(0.249890, 1.376257, -0.030599)",
        "(0.249376, 1.381536, -0.031744)",
        "(0.249135, 1.384010, -0.032402)",
        "(0.248743, 1.388916, -0.033755)",
        "(0.248510, 1.393440, -0.035183)",
        "(0.248252, 1.397539, -0.036732)",
        "(0.248258, 1.401532, -0.038699)",
        "(0.248295, 1.403549, -0.039893)",
        "(0.248264, 1.407428, -0.042622)",
        "(0.247980, 1.410817, -0.045732)",
        "(0.247504, 1.413567, -0.049166)",
        "(0.246959, 1.415896, -0.052829)",
        "(0.246788, 1.417050, -0.054826)",
        "(0.246643, 1.419434, -0.059404)",
        "(0.246401, 1.421355, -0.064289)",
        "(0.245870, 1.422506, -0.069269)",
        "(0.245301, 1.423153, -0.074578)",
        "(0.245061, 1.423385, -0.077413)",
        "(0.244572, 1.423339, -0.082978)",
        "(0.243984, 1.422305, -0.088343)",
        "(0.243354, 1.420750, -0.093769)",
        "(0.242804, 1.418839, -0.099166)",
        "(0.242520, 1.417669, -0.101783)",
        "(0.242085, 1.415198, -0.106952)",
        "(0.241978, 1.412424, -0.112037)",
        "(0.241704, 1.409322, -0.117031)",
        "(0.241210, 1.406020, -0.121772)",
        "(0.240992, 1.404411, -0.124137)",
        "(0.240659, 1.401106, -0.128742)",
        "(0.240466, 1.397558, -0.132822)",
        "(0.240417, 1.393971, -0.136580)",
        "(0.240380, 1.390449, -0.140183)",
        "(0.240332, 1.388641, -0.141950)",
        "(0.240303, 1.384807, -0.145090)",
        "(0.240446, 1.381012, -0.147928)",
        "(0.240514, 1.377281, -0.150553)",
        "(0.240727, 1.373657, -0.152802)",
        "(0.240973, 1.371897, -0.153804)",
        "(0.241504, 1.368187, -0.155683)",
        "(0.241976, 1.364277, -0.157241)",
        "(0.242504, 1.360206, -0.158345)",
        "(0.243154, 1.356035, -0.158823)",
        "(0.243539, 1.353885, -0.158982)",
        "(0.244409, 1.349444, -0.159112)",
        "(0.245196, 1.344740, -0.159102)",
        "(0.246079, 1.340007, -0.158839)",
        "(0.247061, 1.335015, -0.158362)",
        "(0.247607, 1.332454, -0.158105)",
        "(0.248879, 1.327175, -0.157304)",
        "(0.250216, 1.321576, -0.156305)",
        "(0.251472, 1.315738, -0.155243)",
        "(0.252760, 1.309909, -0.154008)",
        "(0.253585, 1.307106, -0.153275)",
        "(0.255342, 1.301312, -0.151548)",
        "(0.257081, 1.295287, -0.149389)",
        "(0.258648, 1.289267, -0.146587)",
        "(0.259818, 1.283435, -0.143510)",
        "(0.260279, 1.280704, -0.142007)",
        "(0.261147, 1.275701, -0.138835)",
        "(0.261900, 1.271137, -0.135363)",
        "(0.262331, 1.266906, -0.131565)",
        "(0.262475, 1.263318, -0.127213)",
        "(0.262522, 1.261815, -0.124936)",
        "(0.262640, 1.259408, -0.120317)",
        "(0.262783, 1.258393, -0.115476)",
        "(0.262672, 1.257987, -0.110406)",
        "(0.262457, 1.258861, -0.104940)",
        "(0.262382, 1.259677, -0.102188)",
        "(0.262352, 1.261870, -0.096726)",
        "(0.262232, 1.264499, -0.091184)",
        "(0.261708, 1.267358, -0.085622)",
        "(0.261007, 1.270884, -0.080426)",
        "(0.260646, 1.272948, -0.078012)",
        "(0.260082, 1.277401, -0.073293)",
        "(0.259567, 1.282281, -0.068915)",
        "(0.258849, 1.287300, -0.065006)",
        "(0.257981, 1.292373, -0.061384)",
        "(0.257635, 1.294966, -0.059607)",
        "(0.257180, 1.300473, -0.056395)",
        "(0.256564, 1.306087, -0.053848)",
        "(0.255783, 1.311704, -0.051541)",
        "(0.254742, 1.317201, -0.049443)",
        "(0.254223, 1.319941, -0.048389)",
        "(0.253305, 1.325799, -0.046844)",
        "(0.252760, 1.332614, -0.046120)",
        "(0.252300, 1.339533, -0.045571)",
        "(0.251610, 1.346171, -0.045060)",
        "(0.251245, 1.349519, -0.044935)",
        "(0.250545, 1.356489, -0.044998)",
        "(0.249983, 1.363652, -0.045327)",
        "(0.249680, 1.370756, -0.045869)",
        "(0.249208, 1.377673, -0.046703)",
        "(0.248898, 1.381035, -0.047213)",
        "(0.248309, 1.387636, -0.048534)",
        "(0.247987, 1.394156, -0.050348)",
        "(0.247835, 1.400337, -0.052485)",
        "(0.247533, 1.405969, -0.054624)",
        "(0.247319, 1.408624, -0.055819)",
        "(0.246573, 1.413478, -0.058614)",
        "(0.245409, 1.417605, -0.062036)",
        "(0.244162, 1.421338, -0.065781)",
        "(0.242961, 1.424479, -0.070292)",
        "(0.242356, 1.425858, -0.072553)",
        "(0.241280, 1.427882, -0.077203)",
        "(0.240271, 1.429445, -0.082165)",
        "(0.239481, 1.430612, -0.087510)",
        "(0.238835, 1.431376, -0.093013)",
        "(0.238489, 1.431589, -0.095817)",
        "(0.237702, 1.431922, -0.101514)",
        "(0.237207, 1.431818, -0.107288)",
        "(0.237025, 1.431316, -0.112891)",
        "(0.237135, 1.430210, -0.118234)",
        "(0.237184, 1.429612, -0.120921)",
        "(0.237399, 1.428107, -0.126263)",
        "(0.237796, 1.426070, -0.131401)",
        "(0.238428, 1.423382, -0.136226)",
        "(0.239124, 1.420099, -0.140913)",
        "(0.239450, 1.418467, -0.143261)",
        "(0.240225, 1.415026, -0.147966)",
        "(0.241169, 1.411368, -0.152445)",
        "(0.242117, 1.407495, -0.156711)",
        "(0.242995, 1.403460, -0.160695)",
        "(0.243417, 1.401354, -0.162501)",
        "(0.244318, 1.397116, -0.165882)",
        "(0.245087, 1.392759, -0.169073)",
        "(0.245909, 1.388182, -0.171954)",
        "(0.246707, 1.383333, -0.174177)",
        "(0.247080, 1.380828, -0.175078)",
        "(0.247728, 1.375721, -0.176518)",
        "(0.248609, 1.370623, -0.177662)",
        "(0.249724, 1.365504, -0.178394)",
        "(0.250830, 1.360285, -0.178626)",
        "(0.251316, 1.357630, -0.178604)",
        "(0.252345, 1.352300, -0.178393)",
        "(0.253325, 1.347046, -0.178092)",
        "(0.254334, 1.341587, -0.177416)",
        "(0.255352, 1.335847, -0.176449)",
        "(0.255809, 1.332816, -0.175848)",
        "(0.256692, 1.326642, -0.174508)",
        "(0.257836, 1.320640, -0.172904)",
        "(0.259228, 1.314982, -0.171213)",
        "(0.260596, 1.309474, -0.169310)",
        "(0.261260, 1.306710, -0.168246)",
        "(0.262413, 1.301134, -0.165788)",
        "(0.263397, 1.295835, -0.162924)",
        "(0.264277, 1.291005, -0.159862)",
        "(0.265008, 1.286316, -0.156360)",
        "(0.265318, 1.284010, -0.154406)",
        "(0.265735, 1.279547, -0.149931)",
        "(0.266064, 1.275408, -0.144721)",
        "(0.266600, 1.272085, -0.139078)",
        "(0.267149, 1.269467, -0.133420)",
        "(0.267355, 1.268323, -0.130562)",
        "(0.267717, 1.266353, -0.124542)",
        "(0.268024, 1.265034, -0.118821)",
        "(0.268341, 1.264193, -0.113011)",
        "(0.268583, 1.263791, -0.107162)",
        "(0.268680, 1.263808, -0.104246)",
        "(0.268920, 1.264232, -0.098570)",
        "(0.269053, 1.265230, -0.093226)",
        "(0.268876, 1.266595, -0.088210)",
        "(0.268672, 1.268351, -0.083488)",
        "(0.268582, 1.269376, -0.081249)",
        "(0.268376, 1.271839, -0.077102)",
        "(0.268128, 1.274722, -0.073239)",
        "(0.267773, 1.278029, -0.069695)",
        "(0.267268, 1.281757, -0.066451)",
        "(0.266979, 1.283710, -0.064894)",
        "(0.266329, 1.287911, -0.061940)",
        "(0.265650, 1.292469, -0.059339)",
        "(0.264736, 1.297186, -0.057079)",
        "(0.263785, 1.302056, -0.054891)",
        "(0.263353, 1.304558, -0.053837)",
        "(0.262480, 1.309779, -0.051940)",
        "(0.261491, 1.315440, -0.050474)",
        "(0.260401, 1.321247, -0.049200)",
        "(0.259131, 1.326976, -0.047928)",
        "(0.258482, 1.329910, -0.047362)",
        "(0.257192, 1.336089, -0.046546)",
        "(0.255981, 1.342562, -0.046093)",
        "(0.254874, 1.349187, -0.045885)",
        "(0.253903, 1.355938, -0.045948)",
        "(0.253473, 1.359367, -0.046156)",
        "(0.252540, 1.366144, -0.046811)",
        "(0.251584, 1.372838, -0.047991)",
        "(0.250700, 1.379380, -0.049529)",
        "(0.249803, 1.385514, -0.051253)",
        "(0.249328, 1.388457, -0.052208)",
        "(0.248417, 1.393923, -0.054398)",
        "(0.247698, 1.399013, -0.056713)",
        "(0.247207, 1.403666, -0.059023)",
        "(0.246780, 1.407803, -0.061499)",
        "(0.246606, 1.409653, -0.062758)",
        "(0.246334, 1.413162, -0.065350)",
        "(0.245994, 1.416161, -0.068168)",
        "(0.245774, 1.418725, -0.071275)",
        "(0.245669, 1.420662, -0.074587)",
        "(0.245678, 1.421464, -0.076295)",
        "(0.245738, 1.422650, -0.079849)",
        "(0.245752, 1.423299, -0.083489)",
        "(0.245880, 1.423586, -0.087259)",
        "(0.246016, 1.423375, -0.091189)",
        "(0.246014, 1.423131, -0.093164)",
        "(0.246024, 1.422372, -0.097250)",
        "(0.246234, 1.421342, -0.101520)",
        "(0.246438, 1.419802, -0.105716)",
        "(0.246492, 1.417949, -0.109941)",
        "(0.246478, 1.416921, -0.112123)",
        "(0.246557, 1.414838, -0.116550)",
        "(0.246905, 1.412595, -0.121007)",
        "(0.247409, 1.409940, -0.125241)",
        "(0.247893, 1.406640, -0.129277)",
        "(0.248179, 1.404906, -0.131233)",
        "(0.249008, 1.401230, -0.135047)",
        "(0.250094, 1.397398, -0.138622)",
        "(0.251055, 1.393043, -0.141655)",
        "(0.251837, 1.388188, -0.143982)",
        "(0.252215, 1.385722, -0.145074)",
        "(0.252980, 1.380744, -0.146942)",
        "(0.253806, 1.375723, -0.148490)",
        "(0.254524, 1.370648, -0.149660)",
        "(0.255260, 1.365580, -0.150674)",
        "(0.255626, 1.363080, -0.151161)",
        "(0.256403, 1.358022, -0.151969)",
        "(0.257202, 1.352845, -0.152484)",
        "(0.257931, 1.347430, -0.152599)",
        "(0.258316, 1.344688, -0.152505)",
        "(0.259225, 1.339348, -0.152276)",
        "(0.260179, 1.334038, -0.151709)",
        "(0.260988, 1.328589, -0.150750)",
        "(0.261508, 1.323155, -0.149552)",
        "(0.261974, 1.317948, -0.148162)",
        "(0.262275, 1.315440, -0.147345)",
        "(0.262830, 1.310508, -0.145348)",
        "(0.263237, 1.305663, -0.143083)",
        "(0.263583, 1.300990, -0.140672)",
        "(0.263602, 1.296486, -0.137952)",
        "(0.263593, 1.294300, -0.136473)",
        "(0.263545, 1.290221, -0.133243)",
        "(0.263445, 1.286674, -0.129801)",
        "(0.263372, 1.283722, -0.126041)",
        "(0.263311, 1.281190, -0.122089)",
        "(0.263203, 1.280294, -0.120073)",
        "(0.262956, 1.278976, -0.116092)",
        "(0.262568, 1.278158, -0.111975)",
        "(0.262145, 1.277973, -0.107560)",
        "(0.261793, 1.278370, -0.102961)",
        "(0.261562, 1.278797, -0.100583)",
        "(0.261233, 1.279921, -0.095836)",
        "(0.261000, 1.281545, -0.091011)",
        "(0.260777, 1.283240, -0.085943)",
        "(0.260636, 1.285344, -0.080793)",
        "(0.260575, 1.286636, -0.078309)",
        "(0.260605, 1.289712, -0.073472)",
        "(0.260807, 1.293271, -0.068795)",
        "(0.260839, 1.297096, -0.064266)",
        "(0.260700, 1.301198, -0.059967)",
        "(0.260516, 1.303393, -0.057988)",
        "(0.260159, 1.307851, -0.054031)",
        "(0.259814, 1.312680, -0.050328)",
        "(0.259321, 1.317742, -0.047033)",
        "(0.258623, 1.323326, -0.044394)",
        "(0.258275, 1.326178, -0.043144)",
        "(0.257224, 1.332119, -0.041146)",
        "(0.256113, 1.338334, -0.039655)",
        "(0.255111, 1.345077, -0.039077)",
        "(0.253982, 1.351795, -0.038836)",
        "(0.253382, 1.355022, -0.038699)",
        "(0.251939, 1.361287, -0.038593)",
        "(0.250376, 1.367412, -0.038781)",
        "(0.249237, 1.373524, -0.039235)",
        "(0.248401, 1.379802, -0.040086)",
        "(0.247990, 1.382927, -0.040607)",
        "(0.247112, 1.389049, -0.041869)",
        "(0.246128, 1.394967, -0.043331)",
        "(0.245057, 1.400755, -0.045002)",
        "(0.244028, 1.406517, -0.046921)",
        "(0.243659, 1.409451, -0.047995)",
        "(0.243056, 1.415246, -0.050423)",
        "(0.242549, 1.420747, -0.052958)",
        "(0.242143, 1.425920, -0.055512)",
        "(0.241841, 1.430573, -0.058354)",
        "(0.241760, 1.432820, -0.059923)",
        "(0.241852, 1.437333, -0.063235)",
        "(0.242441, 1.441613, -0.066837)",
        "(0.243117, 1.445029, -0.070438)",
        "(0.243622, 1.447772, -0.074027)",
        "(0.243891, 1.448987, -0.075859)",
        "(0.244558, 1.451045, -0.079727)",
        "(0.245250, 1.452561, -0.083740)",
        "(0.245773, 1.453502, -0.087722)",
        "(0.246180, 1.453959, -0.091594)",
        "(0.246388, 1.453942, -0.093505)",
        "(0.246914, 1.453610, -0.097354)",
        "(0.247355, 1.452741, -0.101117)",
        "(0.247443, 1.451352, -0.104973)",
        "(0.247449, 1.449575, -0.108996)",
        "(0.247472, 1.448508, -0.110996)",
        "(0.247585, 1.446056, -0.114947)",
        "(0.247688, 1.443239, -0.118982)",
        "(0.247863, 1.439964, -0.123094)",
        "(0.247957, 1.436134, -0.127012)",
        "(0.248011, 1.434165, -0.128882)",
        "(0.248157, 1.430092, -0.132588)",
        "(0.248422, 1.425910, -0.136373)",
        "(0.248860, 1.421518, -0.140233)",
        "(0.249259, 1.416617, -0.143858)",
        "(0.249339, 1.414160, -0.145617)",
        "(0.249470, 1.409480, -0.148967)",
        "(0.249787, 1.404839, -0.151906)",
        "(0.250420, 1.400173, -0.154510)",
        "(0.251364, 1.395292, -0.156834)",
        "(0.251894, 1.392746, -0.157812)",
        "(0.252964, 1.387502, -0.159547)",
        "(0.254257, 1.381974, -0.160888)",
        "(0.255632, 1.376095, -0.162113)",
        "(0.256992, 1.369938, -0.163283)",
        "(0.257707, 1.366675, -0.163776)",
        "(0.259163, 1.359939, -0.164534)",
        "(0.260630, 1.353119, -0.165246)",
        "(0.262062, 1.346387, -0.165770)",
        "(0.263573, 1.339460, -0.165711)",
        "(0.264229, 1.336119, -0.165414)",
        "(0.265143, 1.329587, -0.164350)",
        "(0.265729, 1.323027, -0.163085)",
        "(0.266524, 1.316607, -0.161114)",
        "(0.267321, 1.310295, -0.158523)",
        "(0.267537, 1.307144, -0.157085)",
        "(0.267811, 1.301010, -0.154250)",
        "(0.267903, 1.295082, -0.151467)",
        "(0.267779, 1.289621, -0.148406)",
        "(0.267650, 1.284846, -0.144854)",
        "(0.267568, 1.282669, -0.142930)",
        "(0.267114, 1.278593, -0.138944)",
        "(0.266070, 1.274375, -0.134687)",
        "(0.264872, 1.270665, -0.129952)",
        "(0.264142, 1.268066, -0.125039)",
        "(0.263934, 1.267124, -0.122579)",
        "(0.263218, 1.265780, -0.117735)",
        "(0.262116, 1.264893, -0.112648)",
        "(0.261156, 1.264806, -0.107482)",
        "(0.260479, 1.265438, -0.102290)",
        "(0.260106, 1.265835, -0.099724)",
        "(0.258996, 1.266977, -0.094766)",
        "(0.257840, 1.268927, -0.090000)",
        "(0.257136, 1.271497, -0.085456)",
        "(0.256557, 1.274194, -0.081020)",
        "(0.256262, 1.275510, -0.078862)",
        "(0.255540, 1.278264, -0.074578)",
        "(0.254930, 1.280939, -0.070451)",
        "(0.254323, 1.283788, -0.066652)",
        "(0.253733, 1.286919, -0.063488)",
        "(0.253371, 1.288523, -0.061994)",
        "(0.252523, 1.291817, -0.059102)",
        "(0.251870, 1.295431, -0.056430)",
        "(0.251141, 1.299143, -0.053970)",
        "(0.250747, 1.301016, -0.052757)",
        "(0.249926, 1.304858, -0.050352)",
        "(0.249299, 1.309080, -0.048166)",
        "(0.248957, 1.313823, -0.046268)",
        "(0.248492, 1.318823, -0.044586)",
        "(0.247705, 1.324112, -0.043140)",
        "(0.247308, 1.326950, -0.042518)",
        "(0.246520, 1.332790, -0.041395)",
        "(0.245600, 1.338851, -0.040472)",
        "(0.244486, 1.345093, -0.039901)",
        "(0.243301, 1.351589, -0.039635)",
        "(0.242769, 1.354930, -0.039599)",
        "(0.241840, 1.361653, -0.039572)",
        "(0.240892, 1.368179, -0.039601)",
        "(0.240026, 1.374638, -0.040107)",
        "(0.239320, 1.381278, -0.041125)",
        "(0.239028, 1.384544, -0.041752)",
        "(0.238407, 1.390680, -0.043202)",
        "(0.237532, 1.396194, -0.044882)",
        "(0.236302, 1.401113, -0.046883)",
        "(0.235763, 1.406284, -0.049289)",
        "(0.235764, 1.408900, -0.050735)",
        "(0.235643, 1.413597, -0.053518)",
        "(0.235395, 1.417292, -0.055993)",
        "(0.235214, 1.420542, -0.058477)",
        "(0.235122, 1.423620, -0.061325)",
        "(0.235117, 1.425153, -0.062908)",
        "(0.235242, 1.428096, -0.066485)",
        "(0.235320, 1.430536, -0.069963)",
        "(0.235277, 1.432356, -0.073298)",
        "(0.235241, 1.433873, -0.076803)",
        "(0.235271, 1.434628, -0.078635)",
        "(0.235349, 1.436067, -0.082473)",
        "(0.235556, 1.437157, -0.086223)",
        "(0.235732, 1.437714, -0.089955)",
        "(0.235881, 1.437931, -0.093750)",
        "(0.235965, 1.437951, -0.095643)",
        "(0.236112, 1.437552, -0.099331)",
        "(0.236151, 1.436470, -0.102997)",
        "(0.236206, 1.435068, -0.106587)",
        "(0.236363, 1.433391, -0.110215)",
        "(0.236420, 1.432437, -0.112091)",
        "(0.236650, 1.430329, -0.115902)",
        "(0.237010, 1.427866, -0.119733)",
        "(0.237416, 1.425035, -0.123599)",
        "(0.237794, 1.422087, -0.127699)",
        "(0.238097, 1.420594, -0.129804)",
        "(0.238956, 1.417438, -0.134084)",
        "(0.239897, 1.413879, -0.138166)",
        "(0.240574, 1.409885, -0.142025)",
        "(0.241294, 1.405584, -0.145533)",
        "(0.241818, 1.403409, -0.147202)",
        "(0.243006, 1.398688, -0.150167)",
        "(0.244170, 1.393569, -0.152849)",
        "(0.245293, 1.388391, -0.155376)",
        "(0.246576, 1.383269, -0.157726)",
        "(0.247255, 1.380587, -0.158757)",
        "(0.248565, 1.375125, -0.160654)",
        "(0.249689, 1.369660, -0.162137)",
        "(0.250581, 1.364134, -0.163052)",
        "(0.251630, 1.358761, -0.163473)",
        "(0.252208, 1.356145, -0.163524)",
        "(0.253411, 1.351121, -0.163171)",
        "(0.254556, 1.346200, -0.162085)",
        "(0.255634, 1.341517, -0.160239)",
        "(0.256730, 1.337090, -0.157941)",
        "(0.257351, 1.335006, -0.156509)",
        "(0.258529, 1.330853, -0.153412)",
        "(0.259659, 1.326712, -0.149577)",
        "(0.260672, 1.322517, -0.144814)",
        "(0.261586, 1.318423, -0.139682)",
        "(0.261889, 1.316520, -0.136963)",
        "(0.262310, 1.313064, -0.131273)",
        "(0.262517, 1.309990, -0.125303)",
        "(0.262464, 1.307430, -0.119270)",
        "(0.262381, 1.305700, -0.113275)",
        "(0.262319, 1.305166, -0.110279)",
        "(0.262287, 1.304380, -0.104165)",
        "(0.262354, 1.304052, -0.097966)",
        "(0.262291, 1.304069, -0.092052)",
        "(0.262156, 1.304519, -0.086532)",
        "(0.262039, 1.304873, -0.083928)",
        "(0.261759, 1.305627, -0.078839)",
        "(0.261376, 1.306610, -0.074101)",
        "(0.260980, 1.308044, -0.069928)",
        "(0.260577, 1.309908, -0.066273)",
        "(0.260378, 1.310896, -0.064456)",
        "(0.259973, 1.313270, -0.061083)",
        "(0.259504, 1.316074, -0.057988)",
        "(0.258954, 1.319183, -0.055194)",
        "(0.258394, 1.322764, -0.052729)",
        "(0.258124, 1.324709, -0.051575)",
        "(0.257617, 1.328858, -0.049418)",
        "(0.257139, 1.333091, -0.047360)",
        "(0.256448, 1.337578, -0.045496)",
        "(0.255611, 1.342286, -0.043688)",
        "(0.255233, 1.344750, -0.042832)",
        "(0.254636, 1.350125, -0.041468)",
        "(0.254151, 1.355754, -0.040195)",
        "(0.253559, 1.361225, -0.038915)",
        "(0.252799, 1.366643, -0.037747)",
        "(0.252428, 1.369358, -0.037251)",
        "(0.251665, 1.374776, -0.036590)",
        "(0.250799, 1.380229, -0.036282)",
        "(0.249959, 1.385948, -0.036547)",
        "(0.249027, 1.391615, -0.037479)",
        "(0.248509, 1.394366, -0.037993)",
        "(0.247486, 1.399770, -0.039235)",
        "(0.246402, 1.404989, -0.040610)",
        "(0.245231, 1.410085, -0.042243)",
        "(0.244095, 1.415038, -0.044223)",
        "(0.243473, 1.417472, -0.045337)",
        "(0.242317, 1.422528, -0.047966)",
        "(0.241721, 1.427600, -0.051114)",
        "(0.241618, 1.432392, -0.054381)",
        "(0.241790, 1.436984, -0.057968)",
        "(0.241784, 1.439050, -0.059860)",
        "(0.241691, 1.442674, -0.063800)",
        "(0.241599, 1.445868, -0.068176)",
        "(0.241471, 1.448820, -0.073105)",
        "(0.241293, 1.451333, -0.078348)",
        "(0.241165, 1.452395, -0.081047)",
        "(0.240888, 1.454092, -0.086682)",
        "(0.240531, 1.455596, -0.092478)",
        "(0.240312, 1.456743, -0.098340)",
        "(0.240205, 1.457230, -0.103826)",
        "(0.240128, 1.457275, -0.106498)",
        "(0.240029, 1.456899, -0.111783)",
        "(0.239965, 1.456098, -0.116970)",
        "(0.239766, 1.455179, -0.122160)",
        "(0.239700, 1.454036, -0.127210)",
        "(0.239634, 1.453291, -0.129641)",
        "(0.239457, 1.451100, -0.134313)",
        "(0.239166, 1.448914, -0.138675)",
        "(0.239005, 1.446819, -0.142644)",
        "(0.238967, 1.444536, -0.146540)",
        "(0.238981, 1.443304, -0.148426)",
        "(0.239153, 1.440700, -0.152110)",
        "(0.239391, 1.437975, -0.155345)",
        "(0.239621, 1.435113, -0.158232)",
        "(0.239755, 1.432143, -0.160841)",
        "(0.239810, 1.430614, -0.162101)",
        "(0.240022, 1.427357, -0.164262)",
        "(0.240377, 1.423784, -0.165957)",
        "(0.240829, 1.420006, -0.167432)",
        "(0.241428, 1.416119, -0.168648)",
        "(0.241718, 1.414096, -0.169138)",
        "(0.242130, 1.409748, -0.169990)",
        "(0.242455, 1.405172, -0.170737)",
        "(0.242822, 1.400648, -0.171380)",
        "(0.243644, 1.396134, -0.171761)",
        "(0.244137, 1.393829, -0.172005)",
        "(0.245064, 1.388875, -0.172469)",
        "(0.245894, 1.383535, -0.172544)",
        "(0.246912, 1.377913, -0.172404)",
        "(0.247972, 1.372155, -0.172312)",
        "(0.248499, 1.369275, -0.172241)",
        "(0.249497, 1.363351, -0.172010)",
        "(0.250388, 1.357149, -0.171539)",
        "(0.251236, 1.350814, -0.170922)",
        "(0.252260, 1.344553, -0.170062)",
        "(0.252831, 1.341541, -0.169570)",
        "(0.253834, 1.335533, -0.168531)",
        "(0.254533, 1.329407, -0.167333)",
        "(0.255065, 1.323368, -0.165880)",
        "(0.255710, 1.317637, -0.164044)",
        "(0.256049, 1.314823, -0.163079)",
        "(0.256570, 1.309153, -0.160732)",
        "(0.256826, 1.303966, -0.157901)",
        "(0.257333, 1.299211, -0.154644)",
        "(0.258167, 1.294850, -0.150693)",
        "(0.258593, 1.292638, -0.148587)",
        "(0.259299, 1.288399, -0.143805)",
        "(0.259853, 1.284898, -0.138073)",
        "(0.260688, 1.282194, -0.131878)",
        "(0.261694, 1.280327, -0.125427)",
        "(0.262227, 1.279582, -0.122156)",
        "(0.263149, 1.278532, -0.115895)",
        "(0.264068, 1.278327, -0.109852)",
        "(0.264974, 1.278422, -0.103651)",
        "(0.265663, 1.278840, -0.097519)",
        "(0.265914, 1.279153, -0.094549)",
        "(0.266322, 1.280046, -0.088802)",
        "(0.266734, 1.281350, -0.083323)",
        "(0.266947, 1.283070, -0.078308)",
        "(0.267003, 1.285732, -0.073929)",
        "(0.267030, 1.287257, -0.071826)",
        "(0.267020, 1.290715, -0.067862)",
        "(0.267073, 1.294679, -0.064083)",
        "(0.266960, 1.299328, -0.060965)",
        "(0.266656, 1.304508, -0.058278)",
        "(0.266512, 1.307232, -0.057015)",
        "(0.266092, 1.312811, -0.054662)",
        "(0.265372, 1.318450, -0.052619)",
        "(0.264565, 1.324579, -0.051187)",
        "(0.263791, 1.331194, -0.050125)",
        "(0.263360, 1.334530, -0.049694)",
        "(0.262505, 1.341163, -0.048937)",
        "(0.261832, 1.347909, -0.048527)",
        "(0.261100, 1.354480, -0.048370)",
        "(0.260380, 1.360916, -0.048441)",
        "(0.260056, 1.364113, -0.048558)",
        "(0.259488, 1.370288, -0.048966)",
        "(0.258784, 1.376023, -0.049369)",
        "(0.258125, 1.381566, -0.049772)",
        "(0.257798, 1.387056, -0.050463)",
        "(0.257654, 1.389715, -0.050879)",
        "(0.257091, 1.394651, -0.051852)",
        "(0.256304, 1.399139, -0.053009)",
        "(0.255637, 1.403392, -0.054379)",
        "(0.255250, 1.407583, -0.056179)",
        "(0.255155, 1.409698, -0.057266)",
        "(0.254972, 1.413769, -0.059694)",
        "(0.254720, 1.417520, -0.062313)",
        "(0.254353, 1.421096, -0.065341)",
        "(0.254063, 1.424599, -0.068872)",
        "(0.253921, 1.426308, -0.070734)",
        "(0.253503, 1.429400, -0.074647)",
        "(0.252971, 1.432105, -0.078732)",
        "(0.252524, 1.434510, -0.083106)",
        "(0.252015, 1.436537, -0.087809)",
        "(0.251763, 1.437510, -0.090240)",
        "(0.251375, 1.439277, -0.095299)",
        "(0.251132, 1.440526, -0.100578)",
        "(0.250833, 1.441177, -0.105918)",
        "(0.250585, 1.441402, -0.111407)",
        "(0.250522, 1.441429, -0.114131)",
        "(0.250528, 1.441085, -0.119623)",
        "(0.250521, 1.440075, -0.125022)",
        "(0.250499, 1.438452, -0.130121)",
        "(0.250498, 1.436155, -0.134870)",
        "(0.250512, 1.434923, -0.137209)",
        "(0.250485, 1.432212, -0.141815)",
        "(0.250509, 1.429223, -0.146198)",
        "(0.250605, 1.425783, -0.150087)",
        "(0.250680, 1.421945, -0.153599)",
        "(0.250746, 1.420001, -0.155307)",
        "(0.251006, 1.415869, -0.158446)",
        "(0.251248, 1.411363, -0.161059)",
        "(0.251290, 1.406253, -0.162568)",
        "(0.251095, 1.400843, -0.163472)",
        "(0.251078, 1.398198, -0.163963)",
        "(0.251405, 1.393009, -0.164668)",
        "(0.251855, 1.387732, -0.165090)",
        "(0.252126, 1.382203, -0.165165)",
        "(0.252275, 1.376687, -0.164945)",
        "(0.252392, 1.373944, -0.164757)",
        "(0.252613, 1.368266, -0.164025)",
        "(0.252917, 1.362494, -0.162977)",
        "(0.253387, 1.356900, -0.161247)",
        "(0.253778, 1.351311, -0.159057)",
        "(0.253961, 1.348573, -0.157857)",
        "(0.254450, 1.343537, -0.155698)",
        "(0.254982, 1.339245, -0.153840)",
        "(0.255368, 1.335172, -0.151805)",
        "(0.255664, 1.331223, -0.149370)",
        "(0.255878, 1.329282, -0.148057)",
        "(0.256308, 1.325889, -0.145108)",
        "(0.256725, 1.322783, -0.142038)",
        "(0.257025, 1.319882, -0.138852)",
        "(0.257292, 1.317331, -0.135482)",
        "(0.257451, 1.316089, -0.133709)",
        "(0.257835, 1.313938, -0.129908)",
        "(0.258276, 1.312029, -0.126155)",
        "(0.258690, 1.310269, -0.122368)",
        "(0.259021, 1.308404, -0.118344)",
        "(0.259143, 1.307447, -0.116258)",
        "(0.259277, 1.305650, -0.112108)",
        "(0.259496, 1.304014, -0.107969)",
        "(0.259693, 1.302374, -0.103692)",
        "(0.259889, 1.300958, -0.099435)",
        "(0.260015, 1.300284, -0.097297)",
        "(0.260300, 1.299096, -0.092919)",
        "(0.260888, 1.298119, -0.088399)",
        "(0.261368, 1.297391, -0.084082)",
        "(0.261694, 1.296996, -0.080123)",
        "(0.261807, 1.296863, -0.078152)",
        "(0.261965, 1.296900, -0.074338)",
        "(0.261975, 1.297373, -0.070960)",
        "(0.261947, 1.298293, -0.067861)",
        "(0.262010, 1.299778, -0.064983)",
        "(0.262033, 1.300582, -0.063553)",
        "(0.261902, 1.302452, -0.060955)",
        "(0.261610, 1.304897, -0.058731)",
        "(0.261331, 1.307822, -0.056662)",
        "(0.261015, 1.311143, -0.054683)",
        "(0.260852, 1.312920, -0.053754)",
        "(0.260550, 1.316754, -0.051981)",
        "(0.260299, 1.320741, -0.050162)",
        "(0.259938, 1.324858, -0.048448)",
        "(0.259406, 1.329207, -0.046868)",
        "(0.259129, 1.331464, -0.046082)",
        "(0.258574, 1.336274, -0.044628)",
        "(0.258004, 1.341299, -0.043310)",
        "(0.257305, 1.346488, -0.042204)",
        "(0.256567, 1.351892, -0.041409)",
        "(0.256213, 1.354592, -0.041010)",
        "(0.255608, 1.360107, -0.040333)",
        "(0.254939, 1.365703, -0.039959)",
        "(0.254276, 1.371305, -0.039712)",
        "(0.253418, 1.376792, -0.039300)",
        "(0.252934, 1.379390, -0.039115)",
        "(0.252179, 1.384482, -0.038973)",
        "(0.251541, 1.389875, -0.039217)",
        "(0.250891, 1.395204, -0.039536)",
        "(0.250124, 1.400427, -0.040057)",
        "(0.249685, 1.403034, -0.040503)",
        "(0.248821, 1.408336, -0.041742)",
        "(0.248216, 1.413622, -0.043289)",
        "(0.247660, 1.418544, -0.045301)",
        "(0.247150, 1.423215, -0.047707)",
        "(0.247021, 1.425535, -0.049065)",
        "(0.247012, 1.430022, -0.052302)",
        "(0.247197, 1.434050, -0.055979)",
        "(0.247442, 1.437333, -0.060062)",
        "(0.247580, 1.440012, -0.064585)",
        "(0.247675, 1.441190, -0.066968)",
        "(0.247751, 1.443029, -0.072041)",
        "(0.247715, 1.444262, -0.077218)",
        "(0.247794, 1.444834, -0.082594)",
        "(0.247796, 1.444908, -0.088068)",
        "(0.247755, 1.444802, -0.090827)",
        "(0.247636, 1.444005, -0.096238)",
        "(0.247555, 1.442477, -0.101555)",
        "(0.247803, 1.440778, -0.107373)",
        "(0.248185, 1.439056, -0.113699)",
        "(0.248290, 1.438032, -0.116855)",
        "(0.248275, 1.435683, -0.122960)",
        "(0.247986, 1.432878, -0.128630)",
        "(0.247762, 1.429889, -0.134201)",
        "(0.247664, 1.426690, -0.139565)",
        "(0.247615, 1.425039, -0.142173)",
        "(0.247374, 1.421716, -0.147185)",
        "(0.246962, 1.418327, -0.152031)",
        "(0.246775, 1.414639, -0.156462)",
        "(0.246756, 1.410843, -0.160508)",
        "(0.246773, 1.408953, -0.162451)",
        "(0.246757, 1.405103, -0.165909)",
        "(0.246708, 1.401031, -0.168683)",
        "(0.247011, 1.396739, -0.170845)",
        "(0.247703, 1.392230, -0.172413)",
        "(0.248204, 1.389830, -0.172885)",
        "(0.249429, 1.384533, -0.173127)",
        "(0.250643, 1.378595, -0.172877)",
        "(0.252035, 1.372146, -0.172296)",
        "(0.253143, 1.365095, -0.171040)",
        "(0.253559, 1.361367, -0.170131)",
        "(0.253964, 1.353635, -0.167706)",
        "(0.254200, 1.345986, -0.165063)",
        "(0.254560, 1.338730, -0.161982)",
        "(0.254799, 1.331863, -0.158421)",
        "(0.254847, 1.328585, -0.156558)",
        "(0.254863, 1.322564, -0.152629)",
        "(0.254978, 1.317270, -0.148567)",
        "(0.255172, 1.312551, -0.144258)",
        "(0.255167, 1.308369, -0.139782)",
        "(0.255123, 1.306545, -0.137593)",
        "(0.255077, 1.303621, -0.133352)",
        "(0.255084, 1.301417, -0.129207)",
        "(0.254938, 1.299395, -0.124859)",
        "(0.254792, 1.297500, -0.120390)",
        "(0.254697, 1.296620, -0.118263)",
        "(0.254492, 1.295282, -0.114350)",
        "(0.254403, 1.294349, -0.110668)",
        "(0.254286, 1.293320, -0.106938)",
        "(0.254258, 1.292267, -0.103225)",
        "(0.254300, 1.291887, -0.101445)",
        "(0.254421, 1.291483, -0.098177)",
        "(0.254540, 1.291170, -0.094918)",
        "(0.254491, 1.290823, -0.091832)",
        "(0.254260, 1.290550, -0.089154)",
        "(0.254188, 1.290544, -0.087860)",
        "(0.254216, 1.290902, -0.085325)",
        "(0.254280, 1.291806, -0.083087)",
        "(0.254100, 1.292867, -0.080897)",
        "(0.253782, 1.294235, -0.078598)",
        "(0.253664, 1.295102, -0.077453)",
        "(0.253591, 1.297346, -0.075165)",
        "(0.253563, 1.300212, -0.073021)",
        "(0.253417, 1.303515, -0.071001)",
        "(0.253051, 1.307146, -0.068814)",
        "(0.252847, 1.309045, -0.067676)",
        "(0.252443, 1.313156, -0.065502)",
        "(0.251934, 1.317683, -0.063521)",
        "(0.251227, 1.322360, -0.061460)",
        "(0.250513, 1.327299, -0.059537)",
        "(0.250140, 1.329813, -0.058628)",
        "(0.249281, 1.334982, -0.057051)",
        "(0.248303, 1.340270, -0.055794)",
        "(0.247507, 1.345920, -0.054910)",
        "(0.246815, 1.351329, -0.054071)",
        "(0.246367, 1.353880, -0.053701)",
        "(0.245108, 1.358674, -0.053255)",
        "(0.243473, 1.363243, -0.053122)",
        "(0.242504, 1.368637, -0.053522)",
        "(0.241959, 1.374369, -0.054399)",
        "(0.241610, 1.377089, -0.054832)",
        "(0.240956, 1.382336, -0.055808)",
        "(0.240456, 1.387693, -0.057151)",
        "(0.240262, 1.393124, -0.059133)",
        "(0.240526, 1.398596, -0.061487)",
        "(0.240847, 1.401231, -0.062841)",
        "(0.241502, 1.406036, -0.065620)",
        "(0.242226, 1.410202, -0.068766)",
        "(0.243137, 1.413982, -0.072347)",
        "(0.244217, 1.417188, -0.076233)",
        "(0.244773, 1.418568, -0.078222)",
        "(0.245868, 1.420818, -0.082410)",
        "(0.246894, 1.422412, -0.086891)",
        "(0.247854, 1.423471, -0.091429)",
        "(0.248783, 1.423936, -0.095978)",
        "(0.249239, 1.424039, -0.098346)",
        "(0.250223, 1.423936, -0.103261)",
        "(0.251253, 1.423389, -0.108242)",
        "(0.252136, 1.422367, -0.113152)",
        "(0.252725, 1.420828, -0.118017)",
        "(0.253002, 1.420071, -0.120492)",
        "(0.253615, 1.418376, -0.125412)",
        "(0.254278, 1.416417, -0.130011)",
        "(0.254871, 1.414244, -0.134567)",
        "(0.255450, 1.411744, -0.138933)",
        "(0.255791, 1.410445, -0.141057)",
        "(0.256501, 1.407580, -0.145004)",
        "(0.257263, 1.404831, -0.148874)",
        "(0.258129, 1.402247, -0.152657)",
        "(0.258987, 1.399363, -0.156082)",
        "(0.259397, 1.397806, -0.157583)",
        "(0.260195, 1.394620, -0.160338)",
        "(0.260872, 1.391322, -0.162742)",
        "(0.261572, 1.387827, -0.165025)",
        "(0.262511, 1.384270, -0.167085)",
        "(0.262988, 1.382368, -0.167994)",
        "(0.263943, 1.378003, -0.169227)",
        "(0.264935, 1.373317, -0.170379)",
        "(0.265998, 1.368514, -0.171671)",
        "(0.267087, 1.363516, -0.172789)",
        "(0.267595, 1.360965, -0.173251)",
        "(0.268461, 1.355826, -0.173914)",
        "(0.269449, 1.350783, -0.174319)",
        "(0.270721, 1.345943, -0.174604)",
        "(0.272330, 1.341318, -0.174342)",
        "(0.273070, 1.338908, -0.174084)",
        "(0.273707, 1.333724, -0.173512)",
        "(0.273931, 1.328570, -0.172771)",
        "(0.274399, 1.323917, -0.171960)",
        "(0.274696, 1.319331, -0.170869)",
        "(0.274720, 1.316969, -0.170111)",
        "(0.274644, 1.312280, -0.168130)",
        "(0.274483, 1.307715, -0.165849)",
        "(0.274229, 1.303236, -0.163034)",
        "(0.274064, 1.298923, -0.159531)",
        "(0.274068, 1.296939, -0.157610)",
        "(0.274145, 1.293300, -0.153399)",
        "(0.274024, 1.289813, -0.148860)",
        "(0.273651, 1.286402, -0.144082)",
        "(0.272985, 1.283308, -0.139384)",
        "(0.272639, 1.282019, -0.137100)",
        "(0.272019, 1.280075, -0.132601)",
        "(0.271277, 1.278659, -0.128006)",
        "(0.270091, 1.277518, -0.123385)",
        "(0.268784, 1.276689, -0.118629)",
        "(0.268173, 1.276416, -0.116200)",
        "(0.267339, 1.276869, -0.111497)",
        "(0.266969, 1.278234, -0.107000)",
        "(0.266850, 1.279958, -0.102407)",
        "(0.266840, 1.281772, -0.097689)",
        "(0.266893, 1.282825, -0.095321)",
        "(0.267129, 1.285351, -0.090588)",
        "(0.267541, 1.288434, -0.086380)",
        "(0.267761, 1.290012, -0.084420)",
        "(0.268059, 1.293020, -0.080419)",
        "(0.268198, 1.296147, -0.076628)",
        "(0.268202, 1.299371, -0.073136)",
        "(0.267975, 1.302493, -0.069997)",
        "(0.267308, 1.305552, -0.067375)",
        "(0.266246, 1.308877, -0.065518)",
        "(0.265667, 1.310692, -0.064923)",
        "(0.264445, 1.314386, -0.063915)",
        "(0.263321, 1.318297, -0.063129)",
        "(0.262392, 1.322511, -0.062622)",
        "(0.261567, 1.326790, -0.062167)",
        "(0.261206, 1.328894, -0.061873)",
        "(0.260424, 1.332941, -0.061169)",
        "(0.259532, 1.336934, -0.060594)",
        "(0.259023, 1.341206, -0.059974)",
        "(0.259062, 1.345821, -0.059359)",
        "(0.259008, 1.348118, -0.059109)",
        "(0.258731, 1.352439, -0.058652)",
        "(0.258340, 1.356579, -0.058250)",
        "(0.257833, 1.361053, -0.058471)",
        "(0.257205, 1.365781, -0.059142)",
        "(0.256850, 1.368130, -0.059568)",
        "(0.255989, 1.372689, -0.060709)",
        "(0.255121, 1.377192, -0.062313)",
        "(0.254518, 1.381850, -0.064325)",
        "(0.254229, 1.386501, -0.066819)",
        "(0.254167, 1.388779, -0.068180)",
        "(0.254128, 1.392897, -0.071099)",
        "(0.254124, 1.396403, -0.074185)",
        "(0.254291, 1.399337, -0.077539)",
        "(0.254458, 1.401719, -0.081005)",
        "(0.254540, 1.402668, -0.082764)",
        "(0.254743, 1.404032, -0.086245)",
        "(0.255026, 1.404866, -0.089806)",
        "(0.255292, 1.405419, -0.093428)",
        "(0.255489, 1.405669, -0.097165)",
        "(0.255627, 1.405732, -0.099086)",
        "(0.255918, 1.405684, -0.103180)",
        "(0.256009, 1.405267, -0.107311)",
        "(0.256119, 1.404483, -0.111221)",
        "(0.256316, 1.403639, -0.115262)",
        "(0.256455, 1.403312, -0.117496)",
        "(0.256780, 1.402608, -0.122350)",
        "(0.257047, 1.401364, -0.127374)",
        "(0.257465, 1.399907, -0.132378)",
        "(0.258139, 1.398444, -0.137693)",
        "(0.258500, 1.397696, -0.140490)",
        "(0.259300, 1.395730, -0.146151)",
        "(0.260166, 1.392814, -0.151503)",
        "(0.261082, 1.389482, -0.156614)",
        "(0.261784, 1.385747, -0.161749)",
        "(0.262178, 1.383761, -0.164139)",
        "(0.263294, 1.379576, -0.168494)",
        "(0.264469, 1.375037, -0.172376)",
        "(0.265183, 1.370039, -0.175742)",
        "(0.265479, 1.367456, -0.177137)",
        "(0.266323, 1.362225, -0.179249)",
        "(0.267170, 1.356822, -0.181015)",
        "(0.267930, 1.351066, -0.182126)",
        "(0.268635, 1.345269, -0.182517)",
        "(0.269213, 1.339558, -0.182402)",
        "(0.269607, 1.336732, -0.182102)",
        "(0.270559, 1.331215, -0.181164)",
        "(0.271295, 1.325874, -0.180065)",
        "(0.271640, 1.320272, -0.178568)",
        "(0.271957, 1.314651, -0.176570)",
        "(0.272256, 1.311980, -0.175463)",
        "(0.272967, 1.307011, -0.172907)",
        "(0.273608, 1.302413, -0.169990)",
        "(0.273762, 1.297876, -0.166554)",
        "(0.273641, 1.293873, -0.162575)",
        "(0.273516, 1.292105, -0.160549)",
        "(0.272915, 1.288844, -0.156310)",
        "(0.272222, 1.285995, -0.151743)",
        "(0.271293, 1.283430, -0.147152)",
        "(0.270762, 1.282366, -0.144823)",
        "(0.270023, 1.280657, -0.140116)",
        "(0.269543, 1.279496, -0.135230)",
        "(0.269013, 1.278737, -0.130472)",
        "(0.268522, 1.278550, -0.125888)",
        "(0.267899, 1.278504, -0.121437)",
        "(0.267516, 1.278468, -0.119229)",
        "(0.266713, 1.278381, -0.114908)",
        "(0.266301, 1.278864, -0.110835)",
        "(0.266255, 1.279737, -0.106966)",
        "(0.266357, 1.280925, -0.103205)",
        "(0.266390, 1.281598, -0.101445)",
        "(0.266420, 1.283110, -0.098134)",
        "(0.266454, 1.284814, -0.095013)",
        "(0.266537, 1.286695, -0.091973)",
        "(0.266686, 1.288984, -0.089288)",
        "(0.266763, 1.290265, -0.088077)",
        "(0.266891, 1.292930, -0.085801)",
        "(0.266940, 1.295593, -0.083558)",
        "(0.266879, 1.298450, -0.081582)",
        "(0.266870, 1.301587, -0.079767)",
        "(0.266853, 1.303114, -0.078820)",
        "(0.266810, 1.306158, -0.076932)",
        "(0.266611, 1.309333, -0.075239)",
        "(0.265999, 1.312731, -0.073837)",
        "(0.265335, 1.316214, -0.072480)",
        "(0.264968, 1.317967, -0.071804)",
        "(0.264245, 1.321645, -0.070535)",
        "(0.263347, 1.325491, -0.069546)",
        "(0.261884, 1.329183, -0.068810)",
        "(0.260346, 1.332898, -0.068103)",
        "(0.259659, 1.334870, -0.067776)",
        "(0.258495, 1.339152, -0.067242)",
        "(0.257351, 1.343900, -0.066989)",
        "(0.256050, 1.348884, -0.066956)",
        "(0.254611, 1.354137, -0.067388)",
        "(0.253876, 1.356840, -0.067719)",
        "(0.252546, 1.362790, -0.068753)",
        "(0.251548, 1.369256, -0.070308)",
        "(0.250784, 1.375941, -0.072379)",
        "(0.249917, 1.382509, -0.074860)",
        "(0.249440, 1.385765, -0.076332)",
        "(0.248564, 1.392094, -0.079347)",
        "(0.247859, 1.398025, -0.082544)",
        "(0.247322, 1.403528, -0.085848)",
        "(0.246907, 1.408666, -0.089364)",
        "(0.246758, 1.411145, -0.091125)",
        "(0.246698, 1.415511, -0.094797)",
        "(0.246688, 1.419350, -0.098733)",
        "(0.246891, 1.422693, -0.102967)",
        "(0.247404, 1.425778, -0.107447)",
        "(0.247717, 1.427200, -0.109713)",
        "(0.248516, 1.429346, -0.114485)",
        "(0.249410, 1.430442, -0.119297)",
        "(0.250283, 1.430875, -0.124181)",
        "(0.251419, 1.430972, -0.129418)",
        "(0.252083, 1.430908, -0.132160)",
        "(0.253385, 1.430042, -0.137822)",
        "(0.254405, 1.428119, -0.143533)",
        "(0.255336, 1.425649, -0.149258)",
        "(0.256575, 1.422740, -0.154912)",
        "(0.257281, 1.421110, -0.157786)",
        "(0.258656, 1.417176, -0.163544)",
        "(0.259812, 1.412831, -0.169148)",
        "(0.260842, 1.408181, -0.174466)",
        "(0.261792, 1.402834, -0.179152)",
        "(0.262342, 1.400000, -0.181210)",
        "(0.263473, 1.394059, -0.184625)",
        "(0.264497, 1.387908, -0.187384)",
        "(0.265504, 1.381631, -0.189565)",
        "(0.266707, 1.375484, -0.190729)",
        "(0.267278, 1.372344, -0.191218)",
        "(0.268326, 1.365711, -0.191222)",
        "(0.269492, 1.359103, -0.190335)",
        "(0.270756, 1.352719, -0.188810)",
        "(0.271634, 1.346392, -0.187057)",
        "(0.271819, 1.343155, -0.185974)",
        "(0.272085, 1.336889, -0.183812)",
        "(0.272064, 1.331341, -0.181081)",
        "(0.271876, 1.326258, -0.178007)",
        "(0.271651, 1.321874, -0.175073)",
        "(0.271581, 1.319887, -0.173669)",
        "(0.271329, 1.316197, -0.170841)",
        "(0.271132, 1.312710, -0.167711)",
        "(0.271087, 1.309396, -0.164336)",
        "(0.271108, 1.306253, -0.160836)",
        "(0.271169, 1.304748, -0.159062)",
        "(0.271122, 1.301704, -0.155582)",
        "(0.270788, 1.298496, -0.151798)",
        "(0.270551, 1.295815, -0.148287)",
        "(0.270378, 1.293823, -0.145259)",
        "(0.270291, 1.292925, -0.143818)",
        "(0.270010, 1.291094, -0.140852)",
        "(0.269600, 1.289065, -0.137737)",
        "(0.269239, 1.287373, -0.134709)",
        "(0.269017, 1.286117, -0.131900)",
        "(0.268880, 1.285523, -0.130522)",
        "(0.268523, 1.284374, -0.127744)",
        "(0.268078, 1.283302, -0.124871)",
        "(0.267608, 1.282354, -0.121756)",
        "(0.267208, 1.281739, -0.118485)",
        "(0.267072, 1.281530, -0.116795)",
        "(0.266962, 1.281374, -0.113271)",
        "(0.266816, 1.281389, -0.109664)",
        "(0.266484, 1.281693, -0.106185)",
        "(0.266106, 1.282598, -0.102971)",
        "(0.265941, 1.283177, -0.101369)",
        "(0.265656, 1.284524, -0.098155)",
        "(0.265317, 1.286223, -0.095141)",
        "(0.264769, 1.288210, -0.092368)",
        "(0.264208, 1.290546, -0.089642)",
        "(0.263958, 1.291832, -0.088268)",
        "(0.263517, 1.294669, -0.085540)",
        "(0.262871, 1.297787, -0.082942)",
        "(0.262024, 1.301038, -0.080513)",
        "(0.261005, 1.304479, -0.078129)",
        "(0.260354, 1.306281, -0.076982)",
        "(0.258653, 1.310284, -0.074716)",
        "(0.256711, 1.314945, -0.072487)",
        "(0.254766, 1.320353, -0.070235)",
        "(0.252824, 1.326655, -0.068062)",
        "(0.251733, 1.330147, -0.067148)",
        "(0.249194, 1.337818, -0.065918)",
        "(0.246750, 1.346292, -0.065250)",
        "(0.244533, 1.355365, -0.064998)",
        "(0.242604, 1.364783, -0.065325)",
        "(0.241706, 1.369473, -0.065666)",
        "(0.239919, 1.378574, -0.066630)",
        "(0.238140, 1.387046, -0.067712)",
        "(0.236303, 1.394911, -0.069171)",
        "(0.234733, 1.402440, -0.071212)",
        "(0.234242, 1.406215, -0.072382)",
        "(0.233671, 1.413238, -0.074914)",
        "(0.233198, 1.418904, -0.077437)",
        "(0.232728, 1.423656, -0.080151)",
        "(0.232463, 1.427615, -0.083195)",
        "(0.232391, 1.429257, -0.084786)",
        "(0.232319, 1.431694, -0.088210)",
        "(0.232251, 1.433668, -0.092185)",
        "(0.232379, 1.435017, -0.096382)",
        "(0.232659, 1.435695, -0.100653)",
        "(0.232808, 1.435862, -0.102852)",
        "(0.233201, 1.435840, -0.107525)",
        "(0.233809, 1.435114, -0.112389)",
        "(0.234428, 1.433859, -0.117139)",
        "(0.234747, 1.432933, -0.119481)",
        "(0.235447, 1.431194, -0.124313)",
        "(0.236160, 1.429172, -0.129364)",
        "(0.236822, 1.426714, -0.134260)",
        "(0.237617, 1.424040, -0.138997)",
        "(0.238285, 1.421298, -0.143785)",
        "(0.238578, 1.419787, -0.146074)",
        "(0.239070, 1.416529, -0.150519)",
        "(0.239653, 1.412848, -0.154553)",
        "(0.240311, 1.409228, -0.158249)",
        "(0.240880, 1.405502, -0.161573)",
        "(0.241207, 1.403624, -0.163141)",
        "(0.242079, 1.399761, -0.165978)",
        "(0.243328, 1.396017, -0.168540)",
        "(0.244776, 1.392228, -0.170637)",
        "(0.246157, 1.388221, -0.172305)",
        "(0.246853, 1.386209, -0.173043)",
        "(0.248191, 1.382077, -0.174609)",
        "(0.249484, 1.377710, -0.176383)",
        "(0.250990, 1.373075, -0.178006)",
        "(0.252378, 1.368292, -0.179376)",
        "(0.253067, 1.365835, -0.179918)",
        "(0.254558, 1.360730, -0.180741)",
        "(0.256171, 1.355388, -0.181104)",
        "(0.257920, 1.349887, -0.181228)",
        "(0.259470, 1.344241, -0.180966)",
        "(0.260206, 1.341387, -0.180769)",
        "(0.261492, 1.335725, -0.180154)",
        "(0.262824, 1.330286, -0.179518)",
        "(0.264220, 1.325076, -0.178560)",
        "(0.265602, 1.320018, -0.177267)",
        "(0.266183, 1.317425, -0.176460)",
        "(0.267244, 1.312142, -0.174502)",
        "(0.268202, 1.306939, -0.172285)",
        "(0.268950, 1.301779, -0.169749)",
        "(0.269541, 1.296668, -0.166609)",
        "(0.269800, 1.294202, -0.164886)",
        "(0.270257, 1.289478, -0.161052)",
        "(0.270635, 1.284879, -0.156617)",
        "(0.270917, 1.280606, -0.151842)",
        "(0.271121, 1.276861, -0.147102)",
        "(0.271142, 1.275244, -0.144650)",
        "(0.271144, 1.272360, -0.139610)",
        "(0.271016, 1.270466, -0.134876)",
        "(0.270457, 1.269246, -0.130641)",
        "(0.269545, 1.268769, -0.126680)",
        "(0.269130, 1.268811, -0.124740)",
        "(0.268530, 1.269708, -0.121000)",
        "(0.268083, 1.270975, -0.117096)",
        "(0.267326, 1.272329, -0.113185)",
        "(0.266571, 1.274211, -0.109406)",
        "(0.266220, 1.275336, -0.107521)",
        "(0.265618, 1.277956, -0.103723)",
        "(0.265079, 1.281089, -0.100073)",
        "(0.264483, 1.284671, -0.096503)",
        "(0.263795, 1.288576, -0.092979)",
        "(0.263385, 1.290607, -0.091189)",
        "(0.262404, 1.294911, -0.087637)",
        "(0.261351, 1.299434, -0.083985)",
        "(0.260272, 1.304186, -0.080603)",
        "(0.259044, 1.309447, -0.077925)",
        "(0.258330, 1.312069, -0.076580)",
        "(0.256734, 1.317560, -0.073843)",
        "(0.255235, 1.323201, -0.070959)",
        "(0.253573, 1.328909, -0.068495)",
        "(0.251922, 1.334723, -0.066559)",
        "(0.251124, 1.337646, -0.065706)",
        "(0.249500, 1.343501, -0.064282)",
        "(0.247767, 1.349308, -0.063400)",
        "(0.245914, 1.354787, -0.062577)",
        "(0.244119, 1.360186, -0.062123)",
        "(0.243241, 1.362949, -0.062046)",
        "(0.241460, 1.368427, -0.062196)",
        "(0.239682, 1.373708, -0.062757)",
        "(0.237875, 1.378842, -0.063569)",
        "(0.236380, 1.384305, -0.064876)",
        "(0.235786, 1.387229, -0.065726)",
        "(0.234861, 1.393234, -0.067867)",
        "(0.233959, 1.398910, -0.069995)",
        "(0.233042, 1.404214, -0.072058)",
        "(0.232074, 1.409392, -0.074361)",
        "(0.231662, 1.411995, -0.075624)",
        "(0.231120, 1.417286, -0.078303)",
        "(0.230692, 1.422314, -0.081023)",
        "(0.230144, 1.426824, -0.083640)",
        "(0.229620, 1.430784, -0.086347)",
        "(0.229452, 1.432686, -0.087763)",
        "(0.229442, 1.436332, -0.090769)",
        "(0.229738, 1.439541, -0.093789)",
        "(0.230076, 1.442234, -0.096945)",
        "(0.230466, 1.444345, -0.100360)",
        "(0.230757, 1.445274, -0.102156)",
        "(0.231537, 1.446736, -0.105973)",
        "(0.232335, 1.447451, -0.110102)",
        "(0.233176, 1.447594, -0.114489)",
        "(0.234010, 1.447108, -0.119189)",
        "(0.234496, 1.446698, -0.121586)",
        "(0.235775, 1.445484, -0.126512)",
        "(0.237088, 1.443564, -0.131612)",
        "(0.238249, 1.440989, -0.136629)",
        "(0.239164, 1.438042, -0.141669)",
        "(0.239704, 1.436562, -0.144188)",
        "(0.240968, 1.433630, -0.149342)",
        "(0.242214, 1.430398, -0.154468)",
        "(0.243417, 1.426578, -0.159216)",
        "(0.244487, 1.422533, -0.163732)",
        "(0.244978, 1.420510, -0.165927)",
        "(0.245964, 1.416489, -0.170088)",
        "(0.247030, 1.412291, -0.174006)",
        "(0.248245, 1.407686, -0.177449)",
        "(0.249473, 1.402665, -0.180371)",
        "(0.249997, 1.400286, -0.181575)",
        "(0.251022, 1.395545, -0.183945)",
        "(0.252062, 1.390563, -0.185894)",
        "(0.253230, 1.385324, -0.187323)",
        "(0.254536, 1.380003, -0.188306)",
        "(0.255170, 1.377353, -0.188720)",
        "(0.256530, 1.372170, -0.189066)",
        "(0.258015, 1.367049, -0.188826)",
        "(0.259625, 1.361862, -0.188150)",
        "(0.261268, 1.356649, -0.187136)",
        "(0.262005, 1.353982, -0.186502)",
        "(0.263291, 1.348407, -0.185413)",
        "(0.264609, 1.342605, -0.184308)",
        "(0.266159, 1.336610, -0.183507)",
        "(0.267750, 1.330639, -0.182589)",
        "(0.268546, 1.327571, -0.181800)",
        "(0.270017, 1.321268, -0.179910)",
        "(0.271469, 1.314743, -0.177403)",
        "(0.272926, 1.308255, -0.174242)",
        "(0.274393, 1.302125, -0.170522)",
        "(0.275027, 1.299076, -0.168498)",
        "(0.276010, 1.293017, -0.163918)",
        "(0.276843, 1.287270, -0.158935)",
        "(0.277745, 1.282625, -0.153713)",
        "(0.278471, 1.278548, -0.148164)",
        "(0.278708, 1.276598, -0.145247)",
        "(0.278787, 1.273172, -0.139196)",
        "(0.278617, 1.270823, -0.133197)",
        "(0.278312, 1.269264, -0.127296)",
        "(0.277726, 1.268509, -0.121633)",
        "(0.277377, 1.268525, -0.118878)",
        "(0.276571, 1.269007, -0.113468)",
        "(0.275610, 1.269864, -0.108128)",
        "(0.274553, 1.271162, -0.102907)",
        "(0.273420, 1.272930, -0.098101)",
        "(0.272902, 1.273990, -0.095787)",
        "(0.271893, 1.276410, -0.091413)",
        "(0.270797, 1.278851, -0.087241)",
        "(0.269672, 1.281477, -0.083345)",
        "(0.268583, 1.284491, -0.079766)",
        "(0.268080, 1.286117, -0.078065)",
        "(0.266910, 1.289593, -0.074770)",
        "(0.265403, 1.293323, -0.071856)",
        "(0.263762, 1.297411, -0.069231)",
        "(0.262976, 1.299533, -0.067871)",
        "(0.261494, 1.304008, -0.065126)",
        "(0.260137, 1.309055, -0.062648)",
        "(0.258793, 1.314398, -0.060447)",
        "(0.257411, 1.319767, -0.058192)",
        "(0.255929, 1.325445, -0.056165)",
        "(0.255135, 1.328464, -0.055356)",
        "(0.253539, 1.334663, -0.054073)",
        "(0.251816, 1.340981, -0.053107)",
        "(0.249976, 1.347218, -0.052177)",
        "(0.247920, 1.353349, -0.051525)",
        "(0.246926, 1.356442, -0.051269)",
        "(0.245391, 1.363107, -0.051164)",
        "(0.244086, 1.370157, -0.051797)",
        "(0.242760, 1.376810, -0.052634)",
        "(0.241103, 1.383022, -0.053840)",
        "(0.240137, 1.385991, -0.054613)",
        "(0.238160, 1.391722, -0.056521)",
        "(0.236488, 1.397664, -0.059187)",
        "(0.235083, 1.403509, -0.062338)",
        "(0.233778, 1.408931, -0.065788)",
        "(0.233268, 1.411513, -0.067634)",
        "(0.232408, 1.416678, -0.071651)",
        "(0.231904, 1.421490, -0.076266)",
        "(0.231652, 1.425983, -0.081143)",
        "(0.231674, 1.429896, -0.086348)",
        "(0.231717, 1.431642, -0.089019)",
        "(0.232058, 1.434635, -0.094640)",
        "(0.232613, 1.437238, -0.100773)",
        "(0.233321, 1.439481, -0.107188)",
        "(0.234244, 1.441114, -0.113757)",
        "(0.234797, 1.441702, -0.117040)",
        "(0.236020, 1.442280, -0.123706)",
        "(0.237251, 1.442290, -0.130413)",
        "(0.238355, 1.441680, -0.137167)",
        "(0.239581, 1.440595, -0.143721)",
        "(0.240288, 1.439873, -0.146895)",
        "(0.241716, 1.438223, -0.153107)",
        "(0.243059, 1.435706, -0.158874)",
        "(0.244232, 1.432968, -0.164246)",
        "(0.245332, 1.429934, -0.169282)",
        "(0.245889, 1.428295, -0.171667)",
        "(0.247070, 1.424577, -0.176062)",
        "(0.248107, 1.420842, -0.180155)",
        "(0.249062, 1.417073, -0.183947)",
        "(0.250012, 1.413146, -0.187435)",
        "(0.250523, 1.411102, -0.188946)",
        "(0.251655, 1.406806, -0.191693)",
        "(0.252603, 1.402028, -0.193921)",
        "(0.253332, 1.397201, -0.195862)",
        "(0.254260, 1.392277, -0.197265)",
        "(0.254863, 1.389783, -0.197732)",
        "(0.256177, 1.384617, -0.198516)",
        "(0.257432, 1.379076, -0.198874)",
        "(0.258659, 1.373307, -0.198817)",
        "(0.259914, 1.367231, -0.198562)",
        "(0.260545, 1.363970, -0.198301)",
        "(0.261921, 1.357258, -0.197543)",
        "(0.263515, 1.350375, -0.196314)",
        "(0.264958, 1.343241, -0.194856)",
        "(0.266476, 1.336218, -0.193418)",
        "(0.267308, 1.332863, -0.192783)",
        "(0.269021, 1.326347, -0.191651)",
        "(0.270554, 1.319953, -0.190231)",
        "(0.271668, 1.313535, -0.188318)",
        "(0.272291, 1.307353, -0.186249)",
        "(0.272530, 1.304365, -0.185148)",
        "(0.273062, 1.298639, -0.182550)",
        "(0.273528, 1.293253, -0.179507)",
        "(0.273785, 1.288315, -0.176254)",
        "(0.273854, 1.283531, -0.172744)",
        "(0.273780, 1.281314, -0.170859)",
        "(0.273547, 1.277132, -0.167130)",
        "(0.273119, 1.273582, -0.163346)",
        "(0.272643, 1.270599, -0.159459)",
        "(0.272456, 1.269255, -0.157468)",
        "(0.272004, 1.266812, -0.153322)",
        "(0.271555, 1.264919, -0.148948)",
        "(0.271237, 1.263679, -0.144721)",
        "(0.271006, 1.263139, -0.140480)",
        "(0.270956, 1.263040, -0.138325)",
        "(0.270957, 1.263231, -0.134093)",
        "(0.270736, 1.263792, -0.130088)",
        "(0.270210, 1.264694, -0.126352)",
        "(0.269540, 1.266079, -0.122832)",
        "(0.268732, 1.267755, -0.119198)",
        "(0.268375, 1.268735, -0.117366)",
        "(0.267645, 1.271051, -0.113853)",
        "(0.266759, 1.273739, -0.110444)",
        "(0.265794, 1.276529, -0.106810)",
        "(0.264858, 1.279644, -0.102979)",
        "(0.264408, 1.281351, -0.101042)",
        "(0.263502, 1.284995, -0.097033)",
        "(0.262681, 1.288931, -0.092896)",
        "(0.261811, 1.293195, -0.088838)",
        "(0.260653, 1.297451, -0.084790)",
        "(0.259999, 1.299552, -0.082735)",
        "(0.258686, 1.303953, -0.078723)",
        "(0.257519, 1.308702, -0.074975)",
        "(0.256550, 1.313726, -0.071580)",
        "(0.255675, 1.318927, -0.068662)",
        "(0.255252, 1.321567, -0.067371)",
        "(0.254402, 1.326882, -0.065137)",
        "(0.253390, 1.332104, -0.063235)",
        "(0.252488, 1.337463, -0.061841)",
        "(0.251794, 1.343051, -0.060933)",
        "(0.251523, 1.345847, -0.060551)",
        "(0.250946, 1.351352, -0.060173)",
        "(0.250232, 1.356789, -0.060387)",
        "(0.249542, 1.362145, -0.061111)",
        "(0.248825, 1.367301, -0.062271)",
        "(0.248455, 1.369919, -0.063111)",
        "(0.247779, 1.375186, -0.065322)",
        "(0.247304, 1.380166, -0.067821)",
        "(0.246913, 1.384944, -0.070656)",
        "(0.246620, 1.389880, -0.074261)",
        "(0.246514, 1.392353, -0.076192)",
        "(0.246356, 1.396992, -0.080127)",
        "(0.246105, 1.401065, -0.084110)",
        "(0.245778, 1.404772, -0.088292)",
        "(0.245840, 1.408351, -0.092738)",
        "(0.246055, 1.410292, -0.095278)",
        "(0.246469, 1.413489, -0.100089)",
        "(0.246810, 1.416284, -0.104999)",
        "(0.247226, 1.418766, -0.110101)",
        "(0.247914, 1.420848, -0.115320)",
        "(0.248323, 1.421738, -0.117956)",
        "(0.249196, 1.423134, -0.123312)",
        "(0.249945, 1.423928, -0.128831)",
        "(0.250771, 1.424266, -0.134414)",
        "(0.251622, 1.424140, -0.139922)",
        "(0.251968, 1.423867, -0.142669)",
        "(0.252607, 1.423183, -0.148157)",
        "(0.253417, 1.422165, -0.153763)",
        "(0.254134, 1.420615, -0.159277)",
        "(0.254387, 1.418635, -0.164539)",
        "(0.254449, 1.417529, -0.167080)",
        "(0.254685, 1.415206, -0.172001)",
        "(0.255014, 1.412583, -0.176723)",
        "(0.255339, 1.409498, -0.181183)",
        "(0.255501, 1.405964, -0.185306)",
        "(0.255497, 1.404060, -0.187229)",
        "(0.255554, 1.400040, -0.190727)",
        "(0.255822, 1.395772, -0.193827)",
        "(0.256284, 1.391119, -0.196641)",
        "(0.256677, 1.385982, -0.199055)",
        "(0.256872, 1.383236, -0.200083)",
        "(0.257295, 1.377535, -0.202037)",
        "(0.257778, 1.371812, -0.203923)",
        "(0.258303, 1.365970, -0.205706)",
        "(0.258791, 1.359902, -0.207076)",
        "(0.259022, 1.356817, -0.207532)",
        "(0.259504, 1.350728, -0.208173)",
        "(0.260004, 1.344747, -0.208401)",
        "(0.260653, 1.338815, -0.207986)",
        "(0.260988, 1.335868, -0.207537)",
        "(0.261601, 1.330078, -0.206306)",
        "(0.262378, 1.324430, -0.204418)",
        "(0.263353, 1.319064, -0.202049)",
        "(0.264512, 1.314144, -0.199463)",
        "(0.265795, 1.309552, -0.196448)",
        "(0.266428, 1.307306, -0.194712)",
        "(0.267557, 1.302712, -0.190836)",
        "(0.268611, 1.298046, -0.186320)",
        "(0.269569, 1.293428, -0.181444)",
        "(0.270317, 1.289037, -0.176587)",
        "(0.270679, 1.286970, -0.174119)",
        "(0.271329, 1.283151, -0.168939)",
        "(0.271778, 1.279567, -0.163597)",
        "(0.272076, 1.276375, -0.158334)",
        "(0.272332, 1.273786, -0.153235)",
        "(0.272501, 1.272719, -0.150679)",
        "(0.272855, 1.271192, -0.145627)",
        "(0.273111, 1.270558, -0.140594)",
        "(0.273179, 1.270472, -0.135514)",
        "(0.273343, 1.271203, -0.130334)",
        "(0.273523, 1.271909, -0.127746)",
        "(0.273696, 1.273664, -0.122737)",
        "(0.273439, 1.275872, -0.118087)",
        "(0.272899, 1.278354, -0.113679)",
        "(0.272122, 1.281025, -0.109187)",
        "(0.271791, 1.282476, -0.106872)",
        "(0.271219, 1.285578, -0.102301)",
        "(0.270386, 1.289184, -0.097946)",
        "(0.269442, 1.293418, -0.093800)",
        "(0.268395, 1.298113, -0.090181)",
        "(0.267808, 1.300500, -0.088471)",
        "(0.266600, 1.305194, -0.084982)",
        "(0.265076, 1.309590, -0.081432)",
        "(0.263008, 1.313691, -0.078222)",
        "(0.261092, 1.318209, -0.075388)",
        "(0.260352, 1.320710, -0.074146)",
        "(0.258931, 1.325817, -0.071885)",
        "(0.257264, 1.330910, -0.069770)",
        "(0.255473, 1.335887, -0.067324)",
        "(0.253383, 1.340559, -0.064731)",
        "(0.252203, 1.342748, -0.063441)",
        "(0.249997, 1.347385, -0.061057)",
        "(0.248656, 1.353191, -0.059437)",
        "(0.247699, 1.359557, -0.058365)",
        "(0.247063, 1.366237, -0.057764)",
        "(0.246758, 1.369595, -0.057600)",
        "(0.246131, 1.376261, -0.057544)",
        "(0.245506, 1.382896, -0.058137)",
        "(0.245051, 1.389606, -0.059336)",
        "(0.244852, 1.396287, -0.061063)",
        "(0.244874, 1.399563, -0.062143)",
        "(0.244881, 1.405731, -0.064483)",
        "(0.244863, 1.411161, -0.067030)",
        "(0.244758, 1.415858, -0.069721)",
        "(0.244585, 1.420004, -0.072726)",
        "(0.244518, 1.421947, -0.074369)",
        "(0.244420, 1.425382, -0.077977)",
        "(0.244299, 1.428073, -0.081754)",
        "(0.244050, 1.430192, -0.085731)",
        "(0.243724, 1.431860, -0.089983)",
        "(0.243551, 1.432435, -0.092246)",
        "(0.243342, 1.433498, -0.096761)",
        "(0.243145, 1.434108, -0.101389)",
        "(0.242939, 1.434084, -0.106274)",
        "(0.242702, 1.433844, -0.111384)",
        "(0.242638, 1.433686, -0.113959)",
        "(0.242619, 1.433320, -0.119155)",
        "(0.242658, 1.432731, -0.124474)",
        "(0.242832, 1.431780, -0.129758)",
        "(0.243275, 1.430587, -0.134797)",
        "(0.243523, 1.429903, -0.137324)",
        "(0.243967, 1.428327, -0.142401)",
        "(0.244398, 1.426276, -0.147266)",
        "(0.244818, 1.423854, -0.151984)",
        "(0.245289, 1.421164, -0.156427)",
        "(0.245520, 1.419623, -0.158523)",
        "(0.246294, 1.416559, -0.162645)",
        "(0.247288, 1.413585, -0.166703)",
        "(0.248210, 1.410468, -0.170519)",
        "(0.248547, 1.408702, -0.172207)",
        "(0.249282, 1.405037, -0.175298)",
        "(0.250189, 1.401286, -0.178064)",
        "(0.251107, 1.397467, -0.180693)",
        "(0.252044, 1.393405, -0.183111)",
        "(0.252897, 1.388989, -0.185047)",
        "(0.253308, 1.386693, -0.185780)",
        "(0.254105, 1.381943, -0.186947)",
        "(0.255013, 1.377008, -0.187641)",
        "(0.256211, 1.372028, -0.188076)",
        "(0.257491, 1.366736, -0.188057)",
        "(0.258069, 1.363989, -0.187944)",
        "(0.259127, 1.358209, -0.187452)",
        "(0.260356, 1.352209, -0.186693)",
        "(0.261945, 1.346131, -0.185450)",
        "(0.263696, 1.340055, -0.183977)",
        "(0.264523, 1.337013, -0.183161)",
        "(0.266110, 1.330847, -0.181325)",
        "(0.267596, 1.324534, -0.178875)",
        "(0.269311, 1.318558, -0.176072)",
        "(0.271441, 1.313196, -0.172993)",
        "(0.272595, 1.310760, -0.171307)",
        "(0.274895, 1.306088, -0.167649)",
        "(0.276810, 1.301453, -0.163645)",
        "(0.278325, 1.297185, -0.159424)",
        "(0.279734, 1.293573, -0.155156)",
        "(0.280403, 1.291958, -0.152948)",
        "(0.281610, 1.288721, -0.148500)",
        "(0.282455, 1.285592, -0.143982)",
        "(0.282831, 1.282658, -0.139590)",
        "(0.282811, 1.279824, -0.135179)",
        "(0.282738, 1.278598, -0.132951)",
        "(0.282591, 1.276710, -0.128586)",
        "(0.282351, 1.275586, -0.124380)",
        "(0.282098, 1.275341, -0.120171)",
        "(0.281736, 1.275895, -0.116013)",
        "(0.281524, 1.276557, -0.113995)",
        "(0.281100, 1.278463, -0.110092)",
        "(0.280572, 1.280957, -0.106202)",
        "(0.279970, 1.283978, -0.102314)",
        "(0.279368, 1.287500, -0.098447)",
        "(0.279114, 1.289504, -0.096580)",
        "(0.278600, 1.293692, -0.092921)",
        "(0.278032, 1.298109, -0.089334)",
        "(0.277506, 1.302927, -0.086011)",
        "(0.277030, 1.308163, -0.083081)",
        "(0.276820, 1.310865, -0.081667)",
        "(0.276496, 1.316203, -0.078758)",
        "(0.276134, 1.321437, -0.075929)",
        "(0.275387, 1.326651, -0.073400)",
        "(0.274338, 1.331750, -0.071093)",
        "(0.273661, 1.334200, -0.069969)",
        "(0.272006, 1.338960, -0.067725)",
        "(0.270644, 1.344195, -0.065838)",
        "(0.269649, 1.350473, -0.064471)",
        "(0.268445, 1.357156, -0.063448)",
        "(0.267686, 1.360626, -0.063040)",
        "(0.266110, 1.367908, -0.062494)",
        "(0.264342, 1.375529, -0.062432)",
        "(0.262341, 1.383162, -0.062764)",
        "(0.260415, 1.390924, -0.063586)",
        "(0.259557, 1.394906, -0.064218)",
        "(0.258031, 1.402797, -0.065742)",
        "(0.256678, 1.410492, -0.067683)"
    ],
    "rightHandRotations": [
        "(12.693010, 264.393600, 264.455900)",
        "(12.632050, 264.454200, 264.475300)",
        "(12.614030, 264.471700, 264.489000)",
        "(12.601510, 264.495100, 264.519400)",
        "(12.598340, 264.546900, 264.559200)",
        "(12.590830, 264.578400, 264.586400)",
        "(12.581560, 264.593800, 264.617500)",
        "(12.531100, 264.636700, 264.694200)",
        "(12.290750, 264.886700, 265.024900)",
        "(11.887730, 265.328200, 265.642700)",
        "(10.634710, 266.536800, 267.880200)",
        "(9.564549, 267.084600, 269.632900)",
        "(9.143917, 267.085600, 269.955800)",
        "(9.093665, 267.079900, 269.744100)",
        "(8.970813, 267.389600, 269.388500)",
        "(8.756618, 267.779700, 269.359800)",
        "(8.535963, 268.070300, 269.704600)",
        "(7.621484, 268.727100, 270.750100)",
        "(6.786097, 269.281600, 271.720800)",
        "(5.108567, 270.197800, 273.488200)",
        "(3.472370, 271.261300, 274.626600)",
        "(1.127001, 273.191000, 276.192400)",
        "(356.865700, 275.008200, 280.987300)",
        "(354.089300, 275.903800, 284.013100)",
        "(347.787800, 277.946700, 288.995200)",
        "(342.905300, 279.483200, 291.765600)",
        "(338.676200, 280.207200, 294.127300)",
        "(336.232900, 280.649600, 295.567800)",
        "(331.090600, 281.679200, 298.800600)",
        "(326.563700, 282.370000, 301.546200)",
        "(323.506000, 282.670900, 302.959300)",
        "(321.937000, 283.106800, 303.038000)",
        "(321.243900, 283.469900, 302.986800)",
        "(319.692100, 284.366500, 303.034400)",
        "(317.770500, 284.679200, 303.954700)",
        "(315.995600, 284.353300, 305.377100)",
        "(314.418300, 284.266400, 306.808600)",
        "(313.774700, 284.171400, 307.380400)",
        "(312.641700, 284.127100, 307.950700)",
        "(311.489700, 284.637800, 308.164000)",
        "(310.204100, 285.279400, 308.646000)",
        "(309.031600, 285.473000, 309.612700)",
        "(308.524100, 285.546300, 310.137900)",
        "(307.908400, 285.597800, 310.764300)",
        "(307.751300, 285.519300, 310.978100)",
        "(307.601200, 286.014500, 310.869400)",
        "(307.136300, 286.467600, 310.996800)",
        "(306.861300, 286.618300, 311.298000)",
        "(306.705300, 286.515200, 312.012700)",
        "(307.150300, 286.196000, 312.306700)",
        "(307.369200, 286.644600, 311.725600)",
        "(307.339700, 286.927000, 311.679900)",
        "(307.232600, 286.848200, 312.005900)",
        "(306.944700, 286.450900, 312.836100)",
        "(306.809300, 286.101200, 313.327800)",
        "(306.660600, 285.806500, 313.788100)",
        "(306.243800, 285.841300, 313.976600)",
        "(305.991000, 285.878800, 314.091800)",
        "(305.629500, 285.740800, 314.598100)",
        "(305.111900, 285.024800, 315.586500)",
        "(304.428000, 284.204200, 316.713900)",
        "(303.682900, 283.798200, 317.630300)",
        "(303.330900, 283.649300, 318.052000)",
        "(302.701200, 282.950700, 319.285000)",
        "(302.152600, 282.051200, 320.697800)",
        "(301.403100, 281.300100, 321.788600)",
        "(300.513700, 280.856200, 322.874300)",
        "(300.126100, 280.690400, 323.262700)",
        "(299.605100, 280.456400, 323.700200)",
        "(299.161600, 280.215900, 324.134900)",
        "(298.837300, 279.248900, 325.229800)",
        "(298.623800, 278.354400, 326.095700)",
        "(298.509000, 278.277600, 326.193300)",
        "(298.440100, 278.265200, 326.174300)",
        "(298.477800, 277.698700, 326.726100)",
        "(298.449000, 276.870100, 327.378800)",
        "(298.787800, 275.129100, 328.575800)",
        "(298.800800, 275.088900, 328.522500)",
        "(298.711500, 275.471600, 328.142100)",
        "(298.695900, 275.578100, 327.815800)",
        "(298.530400, 275.334900, 327.727500)",
        "(299.374100, 272.952000, 329.417000)",
        "(299.502200, 272.187300, 330.201100)",
        "(299.297300, 271.751500, 330.721300)",
        "(298.889900, 271.646200, 330.341000)",
        "(298.543600, 271.366800, 330.460300)",
        "(298.079400, 270.596300, 331.394300)",
        "(297.912400, 270.253400, 331.836300)",
        "(297.612300, 270.173700, 331.951100)",
        "(297.558100, 271.423900, 330.640500)",
        "(296.957900, 271.875600, 330.121700)",
        "(296.396200, 270.995400, 330.943400)",
        "(296.315100, 270.387500, 331.425800)",
        "(296.415200, 268.676000, 332.584100)",
        "(296.392300, 268.357700, 332.675000)",
        "(296.129700, 267.782600, 333.486200)",
        "(295.589100, 267.703800, 333.848400)",
        "(295.191300, 267.888600, 333.756400)",
        "(294.454800, 267.689100, 333.591900)",
        "(294.055200, 267.591800, 333.585400)",
        "(293.921600, 268.202600, 333.220700)",
        "(293.655800, 268.685900, 332.969300)",
        "(293.405000, 269.076000, 332.732900)",
        "(292.430200, 270.407000, 332.170800)",
        "(291.667700, 272.044000, 331.009000)",
        "(291.426800, 272.866800, 330.552400)",
        "(290.919300, 273.784800, 330.195100)",
        "(290.601000, 274.270100, 329.930300)",
        "(289.984700, 275.224200, 329.613900)",
        "(289.387500, 276.818000, 328.886400)",
        "(289.046500, 279.001200, 327.275600)",
        "(288.847200, 280.687800, 326.369900)",
        "(288.769800, 281.350600, 326.137300)",
        "(288.544700, 282.980000, 325.189500)",
        "(288.236300, 285.142200, 323.839000)",
        "(288.120600, 286.837500, 322.901500)",
        "(288.237200, 288.246800, 322.120000)",
        "(288.354600, 288.836300, 321.773400)",
        "(288.576800, 289.717200, 321.268300)",
        "(288.516400, 291.060700, 320.609600)",
        "(288.471600, 292.713600, 319.416000)",
        "(288.569700, 294.601700, 317.721900)",
        "(288.633800, 295.330300, 317.145300)",
        "(288.780800, 294.623000, 318.234300)",
        "(288.777200, 294.621200, 318.770200)",
        "(288.925500, 296.590800, 316.990800)",
        "(289.153100, 297.672300, 316.415800)",
        "(289.235700, 298.232700, 316.150700)",
        "(289.641900, 298.934800, 315.827600)",
        "(289.961900, 299.009600, 316.045600)",
        "(290.190600, 300.238800, 315.210300)",
        "(290.473400, 301.218800, 314.815000)",
        "(290.627500, 301.529800, 314.800300)",
        "(290.935500, 302.194400, 314.573900)",
        "(291.196000, 302.537300, 314.576000)",
        "(291.335500, 302.640000, 315.195600)",
        "(291.682900, 302.799600, 315.580000)",
        "(291.978300, 302.645300, 315.909500)",
        "(292.493500, 302.025700, 316.873700)",
        "(293.041800, 301.144400, 318.298900)",
        "(293.734800, 300.497300, 319.340700)",
        "(294.486900, 299.837900, 320.378100)",
        "(294.834500, 299.387300, 321.066100)",
        "(295.463900, 298.259600, 322.465800)",
        "(296.285900, 297.203500, 323.613400)",
        "(297.141700, 296.151900, 324.561600)",
        "(297.869200, 294.800000, 325.962700)",
        "(298.147200, 294.182600, 326.694100)",
        "(298.701900, 293.445600, 327.629900)",
        "(299.363200, 293.350200, 327.822100)",
        "(300.343200, 293.038300, 328.005500)",
        "(301.127700, 292.265400, 328.653600)",
        "(301.402800, 291.642900, 329.157000)",
        "(301.644400, 290.018200, 330.587400)",
        "(301.996800, 288.992000, 331.374000)",
        "(302.668400, 288.738600, 330.917500)",
        "(303.258600, 288.633700, 330.378500)",
        "(303.516100, 288.272800, 330.392900)",
        "(303.883800, 286.925200, 331.156300)",
        "(303.973000, 285.795700, 331.761000)",
        "(304.059100, 285.596700, 331.070100)",
        "(304.306600, 285.466900, 330.345700)",
        "(304.400900, 285.131000, 330.235200)",
        "(304.408200, 284.019800, 330.562700)",
        "(304.163100, 283.194500, 330.570500)",
        "(303.947600, 282.639800, 330.110100)",
        "(303.730000, 282.026200, 329.648400)",
        "(303.677600, 281.560800, 329.626400)",
        "(303.556800, 280.304500, 329.992200)",
        "(303.102900, 279.563900, 329.873500)",
        "(302.687500, 279.298600, 329.296000)",
        "(302.427300, 278.639000, 328.999600)",
        "(302.255500, 278.256900, 328.966000)",
        "(301.890200, 277.321400, 329.262300)",
        "(301.457400, 276.741100, 329.338500)",
        "(301.372300, 276.538600, 328.835300)",
        "(301.152800, 275.993000, 328.621200)",
        "(300.907000, 275.571100, 328.810400)",
        "(300.315000, 274.607300, 329.376500)",
        "(299.666000, 274.513700, 329.031500)",
        "(299.197300, 274.496000, 328.790200)",
        "(298.842600, 274.115600, 328.871600)",
        "(298.699500, 273.810900, 329.008900)",
        "(298.254800, 273.344200, 329.184500)",
        "(297.477600, 273.300300, 328.945100)",
        "(296.719000, 272.918000, 329.293300)",
        "(295.940700, 272.670900, 329.580700)",
        "(295.599700, 272.634800, 329.546100)",
        "(295.121200, 272.435100, 329.581400)",
        "(294.452800, 272.009900, 330.123000)",
        "(293.626500, 272.106600, 329.926900)",
        "(292.859000, 272.064800, 329.983600)",
        "(292.431400, 272.077900, 330.060300)",
        "(291.553000, 272.314100, 330.131300)",
        "(290.738800, 272.793600, 329.885000)",
        "(290.004200, 273.609300, 329.322100)",
        "(289.230700, 274.318400, 329.195300)",
        "(288.845200, 274.805800, 328.971100)",
        "(288.221800, 276.117000, 328.117700)",
        "(287.765500, 277.537900, 327.193700)",
        "(287.233100, 278.697400, 326.670400)",
        "(286.823200, 279.783000, 326.286300)",
        "(286.623600, 280.522900, 325.869200)",
        "(286.366400, 282.180500, 324.818400)",
        "(286.258400, 283.761100, 323.973700)",
        "(286.225000, 284.863600, 323.598700)",
        "(286.405400, 285.834400, 323.464200)",
        "(286.565400, 286.337500, 323.359400)",
        "(287.026800, 287.547500, 322.871000)",
        "(287.422100, 288.837300, 322.250800)",
        "(287.771900, 289.981400, 321.818500)",
        "(288.170400, 291.081500, 321.306300)",
        "(288.441700, 291.555300, 321.149400)",
        "(289.056300, 292.216700, 321.048500)",
        "(289.667100, 292.883100, 320.868500)",
        "(290.333500, 293.017200, 321.112100)",
        "(290.907400, 293.104800, 321.474600)",
        "(291.198600, 293.107600, 321.673700)",
        "(291.807600, 293.147400, 321.894100)",
        "(292.551100, 293.134500, 322.003900)",
        "(293.246000, 292.932700, 322.392100)",
        "(293.814600, 292.852300, 322.648700)",
        "(294.122300, 292.808300, 322.758400)",
        "(294.804700, 292.542400, 323.093000)",
        "(295.395900, 292.601400, 323.052900)",
        "(295.966900, 292.663900, 323.182800)",
        "(296.599500, 292.693500, 323.116900)",
        "(296.891800, 292.772900, 322.965900)",
        "(297.478800, 292.950900, 322.606000)",
        "(298.001700, 293.162000, 322.311100)",
        "(298.542200, 293.242400, 322.131700)",
        "(299.058400, 293.427700, 321.807500)",
        "(299.313700, 293.467300, 321.729700)",
        "(299.853100, 293.526500, 321.660200)",
        "(300.407200, 293.597000, 321.268900)",
        "(300.755100, 293.637000, 321.090000)",
        "(301.007700, 293.314500, 321.324600)",
        "(301.189900, 293.198500, 321.306900)",
        "(301.670500, 293.159500, 320.963900)",
        "(302.146600, 292.976600, 320.781300)",
        "(302.484700, 292.765900, 320.614300)",
        "(302.804400, 292.412900, 320.673200)",
        "(303.007700, 292.176100, 320.712600)",
        "(303.489300, 291.754900, 320.657500)",
        "(303.966900, 291.399600, 320.307100)",
        "(304.347800, 291.124300, 320.015000)",
        "(304.879800, 290.299000, 320.209200)",
        "(305.140700, 289.737700, 320.406600)",
        "(305.307800, 288.947400, 320.434700)",
        "(305.115500, 288.517000, 320.049100)",
        "(304.942500, 287.538200, 320.171600)",
        "(304.817200, 286.649400, 320.254500)",
        "(304.750400, 286.294900, 320.192000)",
        "(304.546800, 285.514400, 320.102700)",
        "(304.022400, 284.578300, 320.329600)",
        "(303.488100, 283.773800, 320.638500)",
        "(302.891500, 283.340900, 320.576300)",
        "(302.570200, 283.184800, 320.500400)",
        "(301.899900, 282.822800, 320.426100)",
        "(301.151600, 282.580000, 320.305700)",
        "(300.344500, 282.505800, 320.182100)",
        "(299.631700, 282.317700, 320.246700)",
        "(299.405300, 282.125900, 320.348400)",
        "(298.995900, 281.833400, 320.359400)",
        "(298.230500, 282.024800, 319.924100)",
        "(297.368600, 282.116600, 319.846100)",
        "(296.759500, 281.773300, 320.324900)",
        "(296.544700, 281.511200, 320.619500)",
        "(296.149400, 281.090300, 321.151700)",
        "(295.497100, 281.405100, 320.833800)",
        "(294.845500, 281.963100, 320.216500)",
        "(294.273300, 281.680200, 320.666400)",
        "(293.969700, 281.398800, 321.161700)",
        "(293.234700, 281.285900, 321.766400)",
        "(292.544900, 281.737200, 321.499800)",
        "(292.104900, 282.127900, 321.338400)",
        "(291.845900, 281.706200, 322.160100)",
        "(291.643600, 281.596400, 322.537100)",
        "(291.131300, 281.998500, 322.689300)",
        "(290.574600, 282.508100, 322.506000)",
        "(290.204400, 282.872100, 322.491900)",
        "(289.814800, 282.838000, 323.213300)",
        "(289.619300, 282.690900, 323.746900)",
        "(289.213200, 282.642100, 324.523700)",
        "(288.913600, 283.119700, 324.626500)",
        "(288.748700, 283.702800, 324.708400)",
        "(288.578600, 283.710800, 325.421800)",
        "(288.542900, 283.731800, 325.821600)",
        "(288.550800, 284.144800, 326.285700)",
        "(288.641800, 285.124900, 325.982000)",
        "(288.750500, 286.066800, 325.574700)",
        "(288.891100, 286.168700, 326.161200)",
        "(288.967300, 286.323200, 326.417900)",
        "(289.077700, 286.719400, 326.770700)",
        "(289.111900, 286.913900, 327.336600)",
        "(289.306900, 286.708800, 328.313600)",
        "(289.493800, 286.794100, 329.005900)",
        "(289.543300, 286.888500, 329.332600)",
        "(289.620600, 286.541100, 330.515200)",
        "(289.742800, 285.930800, 332.063300)",
        "(289.974500, 286.569000, 332.118200)",
        "(290.248900, 288.085100, 331.173800)",
        "(290.438700, 288.760400, 330.821400)",
        "(290.778900, 289.442700, 330.858200)",
        "(291.035200, 289.752700, 331.445200)",
        "(291.250400, 290.089100, 332.067700)",
        "(291.544500, 290.637600, 332.104800)",
        "(291.804500, 290.938600, 331.998300)",
        "(292.240700, 291.184800, 332.091300)",
        "(292.439900, 290.520700, 333.302500)",
        "(292.725300, 289.616000, 335.005400)",
        "(293.418500, 289.328800, 335.684300)",
        "(293.938300, 289.280000, 335.816800)",
        "(295.152500, 289.138900, 336.091100)",
        "(296.210100, 289.004500, 336.404600)",
        "(297.065900, 288.659900, 336.826200)",
        "(297.773500, 288.273500, 337.282300)",
        "(298.123100, 288.085200, 337.526700)",
        "(298.844200, 287.968000, 337.718200)",
        "(299.293400, 288.086200, 337.269700)",
        "(299.869200, 287.834800, 337.465100)",
        "(300.449000, 287.606600, 337.687800)",
        "(300.720200, 287.577200, 337.587900)",
        "(301.335300, 287.569300, 337.290000)",
        "(301.933300, 287.460300, 337.082100)",
        "(302.369400, 287.601100, 336.863500)",
        "(302.976100, 287.883400, 336.108900)",
        "(303.380400, 287.970900, 335.733100)",
        "(304.018800, 287.932500, 335.392000)",
        "(304.518900, 287.976900, 335.225400)",
        "(305.089600, 288.302700, 334.505600)",
        "(305.824000, 288.588600, 333.553400)",
        "(306.074100, 288.674800, 333.207200)",
        "(306.365400, 288.697600, 332.882000)",
        "(306.465200, 288.814100, 332.426500)",
        "(306.630400, 289.428300, 331.158100)",
        "(306.749200, 290.316600, 329.622300)",
        "(306.790200, 290.642800, 328.970600)",
        "(306.825700, 290.885300, 328.218100)",
        "(306.939700, 291.040100, 327.535600)",
        "(307.165800, 291.158800, 326.715000)",
        "(307.302400, 291.304000, 325.864700)",
        "(307.299600, 291.374700, 325.409900)",
        "(307.180000, 291.409300, 324.523700)",
        "(306.953600, 291.246300, 324.074200)",
        "(306.848700, 290.970800, 323.596900)",
        "(306.850900, 290.553300, 323.185700)",
        "(306.789800, 290.297500, 323.007800)",
        "(306.417400, 290.100000, 322.431700)",
        "(305.986500, 289.847400, 321.969500)",
        "(305.461900, 289.500100, 321.632500)",
        "(305.032000, 289.090500, 321.363300)",
        "(304.951000, 288.806700, 321.309300)",
        "(304.579900, 288.695700, 320.686200)",
        "(303.919300, 289.286300, 319.556300)",
        "(303.352300, 289.132900, 319.258500)",
        "(302.673900, 288.549600, 319.679700)",
        "(302.256400, 288.387200, 319.667200)",
        "(301.364800, 288.715900, 318.887500)",
        "(300.606300, 289.053900, 318.272300)",
        "(299.886200, 288.674200, 318.645100)",
        "(299.403700, 288.209300, 319.455700)",
        "(299.169800, 288.166000, 319.537200)",
        "(298.535000, 289.078300, 318.191400)",
        "(297.949000, 290.162500, 316.958300)",
        "(297.042400, 290.447400, 317.067600)",
        "(295.967400, 290.261100, 317.910400)",
        "(295.546400, 290.192400, 318.237800)",
        "(294.715000, 290.944700, 317.715500)",
        "(294.006000, 292.224200, 316.702700)",
        "(293.272100, 292.689500, 316.783400)",
        "(292.627200, 292.665700, 317.418800)",
        "(292.293400, 292.823400, 317.547600)",
        "(291.507600, 293.602900, 317.326800)",
        "(290.608200, 294.285200, 317.080600)",
        "(289.877700, 294.547600, 317.447100)",
        "(289.252800, 295.007900, 317.636200)",
        "(288.936400, 295.334800, 317.648700)",
        "(288.477200, 295.868200, 317.714600)",
        "(288.202400, 296.577800, 317.502300)",
        "(288.036000, 297.512800, 317.116100)",
        "(287.853200, 297.341100, 318.075600)",
        "(287.675000, 297.127100, 318.790300)",
        "(287.295500, 297.065900, 319.821300)",
        "(287.213400, 297.834200, 319.694900)",
        "(287.282300, 298.096800, 320.116600)",
        "(287.485300, 298.116400, 320.819000)",
        "(287.605000, 298.388800, 320.827400)",
        "(287.707600, 298.710200, 321.174100)",
        "(287.668600, 298.007800, 322.757400)",
        "(287.843600, 297.267500, 324.259900)",
        "(288.251300, 297.062800, 325.174200)",
        "(288.468400, 296.874300, 325.729100)",
        "(288.846700, 296.346200, 326.903900)",
        "(289.157000, 295.783600, 328.155800)",
        "(289.445400, 295.244200, 329.463100)",
        "(289.885200, 295.063000, 330.325700)",
        "(290.180800, 294.900300, 330.793100)",
        "(290.864900, 294.515900, 331.847800)",
        "(291.279800, 294.652300, 332.160500)",
        "(291.439000, 294.719300, 332.494300)",
        "(291.793500, 293.859500, 334.003800)",
        "(292.057100, 293.490400, 334.669500)",
        "(292.661000, 293.299400, 335.173900)",
        "(293.134600, 293.682800, 335.010000)",
        "(293.695600, 293.293800, 335.742900)",
        "(294.232800, 292.770100, 336.600900)",
        "(294.535400, 292.797600, 336.708700)",
        "(295.228500, 293.160100, 336.453600)",
        "(295.958500, 293.247300, 336.330300)",
        "(296.520600, 292.904700, 336.768900)",
        "(297.020700, 292.613300, 337.174400)",
        "(297.216200, 292.585100, 337.267600)",
        "(297.646400, 292.475600, 337.347400)",
        "(298.474400, 292.356500, 337.453500)",
        "(299.399800, 292.503500, 337.186800)",
        "(300.043700, 292.545500, 336.825400)",
        "(300.308700, 292.483000, 336.771900)",
        "(300.744800, 292.081700, 337.265600)",
        "(301.518700, 291.720200, 337.480700)",
        "(302.636200, 291.686100, 336.883100)",
        "(303.553100, 291.756100, 336.331800)",
        "(303.842800, 291.685800, 336.160000)",
        "(304.182000, 291.299800, 336.200300)",
        "(304.770600, 291.005300, 336.199300)",
        "(305.712300, 290.830600, 335.835900)",
        "(306.417200, 290.885900, 335.263100)",
        "(306.686200, 290.926100, 334.960100)",
        "(307.230800, 290.777900, 334.485900)",
        "(307.782700, 290.414000, 334.219700)",
        "(308.201600, 290.239000, 333.694500)",
        "(308.515600, 290.139200, 333.092300)",
        "(308.640900, 290.029900, 332.805100)",
        "(309.006800, 289.625200, 332.429800)",
        "(309.533000, 289.386400, 331.972100)",
        "(309.666200, 289.460300, 330.876700)",
        "(309.509400, 289.188700, 330.161600)",
        "(309.382700, 288.974600, 329.963200)",
        "(309.174300, 288.752800, 329.334800)",
        "(308.910400, 288.688000, 328.391800)",
        "(308.502100, 288.652100, 327.490500)",
        "(307.895300, 288.561100, 326.598900)",
        "(307.569100, 288.498200, 326.179800)",
        "(307.020200, 288.208600, 325.523100)",
        "(306.422800, 287.836500, 324.915800)",
        "(305.567300, 287.794800, 324.153900)",
        "(304.820800, 287.792400, 323.435400)",
        "(304.488500, 287.714400, 323.080400)",
        "(303.839200, 287.314800, 322.681600)",
        "(303.189900, 286.803500, 322.569200)",
        "(302.291800, 286.594200, 322.196500)",
        "(301.512300, 286.495600, 321.695300)",
        "(301.096400, 286.598900, 321.317200)",
        "(300.272800, 287.418400, 319.779700)",
        "(299.596600, 287.706500, 318.868100)",
        "(298.835500, 287.251500, 319.093800)",
        "(297.957900, 286.894300, 319.285900)",
        "(297.487000, 287.037100, 318.826600)",
        "(296.446900, 288.034300, 317.351800)",
        "(295.529400, 288.274000, 317.130600)",
        "(294.782600, 287.582200, 318.041900)",
        "(294.075800, 287.145400, 318.571200)",
        "(293.632500, 287.406700, 318.352600)",
        "(292.603800, 288.547500, 317.290500)",
        "(291.812200, 289.017100, 317.043900)",
        "(291.332000, 289.297100, 317.230300)",
        "(290.666700, 290.283500, 316.772600)",
        "(290.296800, 290.939800, 316.325300)",
        "(289.621100, 292.471700, 315.293700)",
        "(289.180400, 293.440800, 314.780900)",
        "(288.715100, 293.955700, 314.889700)",
        "(288.307200, 293.931100, 315.559000)",
        "(288.145900, 294.127600, 315.613200)",
        "(287.827100, 295.221700, 314.988600)",
        "(287.488300, 295.949100, 314.941900)",
        "(287.127600, 295.788000, 315.810700)",
        "(286.930200, 295.785600, 316.491600)",
        "(286.846700, 296.114300, 316.478900)",
        "(286.635400, 296.942600, 316.379300)",
        "(286.418500, 297.347500, 316.714300)",
        "(286.351900, 297.334300, 317.381000)",
        "(286.351100, 297.577500, 317.705200)",
        "(286.352500, 297.699900, 317.912700)",
        "(286.393900, 297.702800, 318.690300)",
        "(286.589800, 297.617700, 319.438500)",
        "(286.899200, 296.958300, 320.770100)",
        "(286.923300, 295.781900, 322.898100)",
        "(286.922000, 295.387500, 323.843500)",
        "(287.105800, 295.019400, 325.109100)",
        "(287.599100, 294.950900, 325.921600)",
        "(288.034200, 294.756300, 326.818000)",
        "(288.405200, 294.342800, 328.010300)",
        "(288.609400, 294.240900, 328.570800)",
        "(289.032200, 293.968900, 329.633000)",
        "(289.480900, 294.023600, 330.129000)",
        "(290.039700, 293.778500, 330.975200)",
        "(290.683300, 293.105700, 332.414000)",
        "(290.969100, 293.072200, 332.851700)",
        "(291.606900, 293.381000, 333.059100)",
        "(292.376300, 293.667000, 333.139500)",
        "(293.195100, 293.236700, 334.051400)",
        "(293.911700, 292.735800, 335.119300)",
        "(294.174700, 292.693600, 335.360200)",
        "(294.748300, 292.881400, 335.602400)",
        "(295.520800, 293.201500, 335.527000)",
        "(296.242800, 293.463100, 335.693000)",
        "(296.843500, 293.792500, 335.955700)",
        "(297.229500, 293.954800, 336.040900)",
        "(298.167100, 294.257400, 336.053100)",
        "(299.063400, 294.668600, 335.770600)",
        "(299.838100, 294.705300, 335.772300)",
        "(300.603800, 294.257500, 336.614800)",
        "(300.922300, 294.006200, 337.062900)",
        "(301.509600, 293.759900, 337.412400)",
        "(302.134400, 293.903300, 337.174300)",
        "(302.672200, 293.963600, 336.914200)",
        "(303.305200, 293.376600, 337.308800)",
        "(303.568800, 293.035200, 337.532800)",
        "(303.987900, 292.623500, 337.466500)",
        "(304.631200, 292.639600, 337.174100)",
        "(305.555300, 292.610700, 336.706900)",
        "(306.577000, 292.451600, 336.039000)",
        "(306.980100, 292.300700, 335.841100)",
        "(307.564800, 292.038700, 335.504400)",
        "(308.259900, 291.601800, 335.126800)",
        "(309.211000, 290.902100, 334.910000)",
        "(309.744600, 289.915000, 334.879400)",
        "(309.765100, 289.503400, 334.847400)",
        "(309.726300, 288.847300, 334.769800)",
        "(310.006400, 288.414700, 334.057000)",
        "(310.365200, 287.955700, 333.292800)",
        "(310.348600, 287.296400, 333.033100)",
        "(310.281900, 286.989500, 332.852000)",
        "(310.154700, 286.507600, 332.261100)",
        "(310.239000, 285.743700, 331.899500)",
        "(310.165800, 285.021600, 331.588400)",
        "(310.036800, 284.544200, 330.975200)",
        "(309.926600, 284.381600, 330.573900)",
        "(309.671800, 283.861700, 330.082300)",
        "(309.469600, 283.367900, 329.601500)",
        "(309.231000, 282.954400, 328.920000)",
        "(308.752700, 282.536000, 328.322900)",
        "(308.513200, 282.377500, 328.042200)",
        "(308.120100, 282.179100, 327.306700)",
        "(307.609600, 281.899700, 326.621000)",
        "(306.872500, 281.412800, 326.242200)",
        "(305.967600, 281.316100, 325.522200)",
        "(305.523500, 281.359200, 325.082900)",
        "(304.557000, 281.141800, 324.624500)",
        "(303.527300, 280.565600, 324.474700)",
        "(302.310400, 280.400900, 323.943100)",
        "(301.052400, 280.397800, 323.541700)",
        "(300.556600, 280.184400, 323.531600)",
        "(299.872700, 279.243400, 323.625000)",
        "(299.220000, 280.406500, 321.973800)",
        "(298.503200, 281.040900, 321.001600)",
        "(297.566500, 280.938300, 320.857900)",
        "(297.006800, 281.070000, 320.553700)",
        "(295.978700, 280.629700, 320.934300)",
        "(295.155200, 280.457300, 321.158700)",
        "(294.301300, 281.622500, 319.863800)",
        "(293.524200, 283.515800, 317.959700)",
        "(293.049900, 284.210400, 317.426400)",
        "(292.048900, 284.463400, 317.585200)",
        "(291.263900, 284.774300, 317.764900)",
        "(290.567100, 286.305600, 316.577600)",
        "(289.758300, 287.694500, 315.439900)",
        "(289.269100, 288.252300, 315.194600)",
        "(288.174700, 289.307400, 315.070300)",
        "(287.328500, 289.750000, 315.247100)",
        "(286.637000, 291.072000, 314.668800)",
        "(285.981300, 292.634700, 313.718400)",
        "(285.666700, 293.419400, 313.331600)",
        "(285.142000, 295.088700, 312.738600)",
        "(284.763400, 296.499700, 312.358700)",
        "(284.665800, 297.915000, 311.983800)",
        "(284.654800, 299.603300, 311.318400)",
        "(284.698500, 300.414500, 311.022200)",
        "(284.843100, 301.803000, 310.634200)",
        "(285.012200, 302.668900, 310.935600)",
        "(285.291300, 303.586300, 311.278400)",
        "(285.710800, 304.707100, 311.301300)",
        "(285.922200, 305.025200, 311.520400)",
        "(286.326600, 305.119700, 312.441700)",
        "(286.886500, 305.496900, 313.225600)",
        "(287.353300, 306.057100, 313.782200)",
        "(287.867700, 306.226800, 314.700800)",
        "(288.196400, 306.228100, 315.235700)",
        "(288.850900, 306.342400, 316.115500)",
        "(289.545900, 306.882200, 316.564200)",
        "(290.433400, 307.060600, 317.240400)",
        "(291.219100, 306.749200, 318.480700)",
        "(291.556500, 306.501600, 319.128300)",
        "(292.459100, 305.877800, 320.416200)",
        "(293.761100, 305.668900, 321.501900)",
        "(294.979700, 305.303000, 322.396400)",
        "(295.792700, 304.743100, 323.351000)",
        "(296.262800, 304.182300, 323.924100)",
        "(297.545100, 303.533000, 324.753400)",
        "(299.119300, 303.258400, 325.369700)",
        "(300.690900, 302.897200, 325.828300)",
        "(301.660000, 302.682700, 326.227900)",
        "(301.920100, 302.608300, 326.361100)",
        "(302.338700, 302.106200, 326.645400)",
        "(303.397200, 300.987200, 327.292300)",
        "(304.761800, 300.117700, 327.744200)",
        "(306.278900, 300.031700, 327.120800)",
        "(306.989400, 300.074300, 326.688800)",
        "(308.026400, 299.847400, 326.012500)",
        "(308.685600, 298.962900, 326.349100)",
        "(309.031300, 297.888000, 326.795400)",
        "(309.358400, 296.869800, 326.622100)",
        "(309.686800, 296.436400, 326.366000)",
        "(310.311400, 295.822800, 325.790800)",
        "(310.864100, 295.077100, 325.352400)",
        "(311.186100, 294.085100, 325.066000)",
        "(311.573600, 292.797800, 324.849900)",
        "(311.737300, 292.132500, 324.722800)",
        "(311.910300, 290.885300, 324.624000)",
        "(311.987100, 289.245500, 324.810900)",
        "(311.922200, 287.671400, 324.780800)",
        "(311.703200, 286.784200, 324.451800)",
        "(311.608700, 286.440100, 324.103200)",
        "(311.431200, 285.455900, 323.692200)",
        "(311.174800, 284.480900, 323.498800)",
        "(310.591900, 284.053300, 322.798400)",
        "(310.274800, 283.868200, 322.445200)",
        "(309.672000, 283.598500, 321.652000)",
        "(308.881000, 283.498400, 320.117800)",
        "(308.110900, 283.198500, 319.502500)",
        "(307.639800, 282.898800, 319.419700)",
        "(306.658700, 282.587300, 319.037600)",
        "(305.689100, 282.765800, 318.222900)",
        "(304.759400, 282.974000, 317.579200)",
        "(304.313400, 282.995600, 317.282300)",
        "(303.414600, 283.261700, 316.576600)",
        "(302.442900, 283.688800, 315.864400)",
        "(301.441700, 284.139700, 315.157200)",
        "(300.988300, 284.321200, 314.873800)",
        "(300.064900, 285.145200, 313.842000)",
        "(299.025500, 285.813400, 313.226600)",
        "(297.851300, 286.534400, 312.864800)",
        "(297.396100, 286.860200, 312.667100)",
        "(296.754200, 287.548900, 312.239700)",
        "(296.133500, 288.686300, 311.353900)",
        "(295.441300, 289.889700, 310.501600)",
        "(294.851900, 290.481400, 310.259000)",
        "(294.550100, 290.924900, 310.038800)",
        "(293.835300, 292.412100, 309.113100)",
        "(292.897700, 293.855700, 308.555400)",
        "(292.074700, 294.694100, 308.552900)",
        "(291.463300, 295.436800, 308.414600)",
        "(291.217800, 295.956100, 308.228800)",
        "(290.787900, 297.094800, 307.845700)",
        "(290.387100, 298.099000, 307.542500)",
        "(289.929700, 298.979800, 307.448900)",
        "(289.339200, 299.387500, 307.999500)",
        "(289.107900, 299.399000, 308.479600)",
        "(288.882100, 299.564300, 309.222400)",
        "(288.748700, 300.450600, 309.230600)",
        "(288.646400, 301.011000, 309.561800)",
        "(288.719200, 300.997600, 310.500900)",
        "(288.751700, 301.036000, 310.884500)",
        "(288.848300, 301.616500, 311.196500)",
        "(288.937700, 301.956200, 311.716500)",
        "(288.990300, 301.930800, 312.506600)",
        "(289.063700, 301.218900, 314.005500)",
        "(289.110800, 300.886400, 314.829900)",
        "(289.300600, 300.546300, 316.027000)",
        "(289.799700, 300.019200, 317.254800)",
        "(290.145600, 300.186700, 317.758600)",
        "(290.437700, 300.269000, 318.443700)",
        "(290.579000, 300.143300, 319.008000)",
        "(291.034500, 299.994500, 319.928000)",
        "(291.512400, 300.707500, 319.802900)",
        "(292.035200, 301.790100, 319.162900)",
        "(292.622700, 302.231200, 319.273300)",
        "(292.887100, 302.191600, 319.703600)",
        "(293.538200, 301.650700, 320.966400)",
        "(294.265500, 301.413600, 321.687800)",
        "(295.242300, 301.652800, 321.943400)",
        "(296.250800, 301.791400, 322.247500)",
        "(296.700300, 301.847000, 322.459700)",
        "(297.539700, 302.096500, 322.708200)",
        "(298.230800, 302.058900, 322.996000)",
        "(298.860800, 302.154800, 323.222600)",
        "(299.755800, 302.057900, 323.503500)",
        "(300.246900, 302.036500, 323.547300)",
        "(301.166400, 302.518800, 323.176200)",
        "(302.032500, 302.956700, 322.705000)",
        "(302.965000, 302.854700, 322.921200)",
        "(303.877200, 302.557300, 323.134800)",
        "(304.326800, 302.558800, 323.044900)",
        "(305.234600, 302.709700, 322.594500)",
        "(306.011900, 302.668800, 322.166600)",
        "(306.702800, 302.510500, 321.965200)",
        "(307.517400, 302.187400, 321.821300)",
        "(307.884400, 301.964800, 321.717100)",
        "(308.294700, 301.576100, 321.429200)",
        "(308.640000, 300.862900, 321.361500)",
        "(308.995700, 300.141900, 321.415000)",
        "(309.342200, 299.764400, 320.938000)",
        "(309.523800, 299.658400, 320.631500)",
        "(309.914600, 299.211200, 320.166300)",
        "(310.279600, 298.447400, 319.970100)",
        "(310.368800, 297.945400, 319.543700)",
        "(310.403500, 297.407700, 319.106500)",
        "(310.422800, 296.980700, 319.008700)",
        "(310.490900, 295.978100, 318.965000)",
        "(310.361300, 294.933500, 318.956100)",
        "(310.089300, 294.111000, 318.729600)",
        "(309.853300, 293.289800, 318.497700)",
        "(309.750600, 292.782300, 318.432300)",
        "(309.300800, 291.820000, 318.279300)",
        "(308.756000, 291.073300, 318.069600)",
        "(308.386300, 290.629800, 317.538800)",
        "(308.113300, 290.120800, 316.899000)",
        "(307.932000, 289.752400, 316.708100)",
        "(307.226600, 289.078400, 316.469700)",
        "(306.240100, 288.685000, 316.150000)",
        "(305.465600, 288.155500, 315.958100)",
        "(304.969800, 287.664800, 315.508600)",
        "(304.671800, 287.513700, 315.232800)",
        "(303.939700, 287.286300, 314.777300)",
        "(303.065900, 287.113200, 314.336600)",
        "(302.204100, 286.981000, 313.926800)",
        "(301.586000, 286.530800, 314.010200)",
        "(301.287800, 286.294200, 314.103700)",
        "(300.557000, 286.131000, 313.842100)",
        "(299.599900, 286.701400, 312.823400)",
        "(298.452700, 287.420100, 312.223000)",
        "(297.364000, 287.599400, 312.222000)",
        "(296.932600, 287.689900, 312.188700)",
        "(296.354700, 288.147200, 311.762400)",
        "(295.843200, 289.086800, 310.834200)",
        "(295.180800, 290.391200, 309.736800)",
        "(294.440500, 291.353400, 309.138400)",
        "(294.084800, 291.684600, 309.096200)",
        "(293.437600, 292.127800, 309.243100)",
        "(292.761700, 292.632500, 309.248400)",
        "(291.951900, 293.916600, 308.392400)",
        "(291.337300, 295.077500, 307.804400)",
        "(291.079500, 295.379600, 307.787600)",
        "(290.507100, 295.497700, 308.329700)",
        "(289.882700, 295.547800, 309.113600)",
        "(289.353800, 296.592700, 308.768200)",
        "(289.014500, 297.564400, 308.439000)",
        "(288.868500, 297.738700, 308.641400)",
        "(288.664200, 297.750700, 309.592400)",
        "(288.516100, 298.217100, 310.113400)",
        "(288.450100, 299.295700, 309.803300)",
        "(288.484900, 300.146200, 309.761900)",
        "(288.505600, 300.339800, 309.987100)",
        "(288.468600, 300.396500, 310.918300)",
        "(288.401400, 299.923800, 312.436500)",
        "(288.226700, 300.025200, 313.352500)",
        "(288.162000, 300.545300, 313.738600)",
        "(288.172700, 300.596800, 314.139300)",
        "(288.209000, 299.953100, 315.735100)",
        "(288.305800, 298.935900, 317.853600)",
        "(288.472200, 298.730500, 318.984600)",
        "(288.569500, 299.088100, 319.501400)",
        "(288.651300, 299.072600, 319.948000)",
        "(288.936900, 298.401200, 321.488200)",
        "(289.260300, 298.137800, 322.692600)",
        "(289.595900, 297.910900, 323.824700)",
        "(290.007000, 297.534500, 325.039000)",
        "(290.241500, 297.382800, 325.573000)",
        "(290.681800, 297.202100, 326.494200)",
        "(291.055400, 296.961700, 327.590300)",
        "(291.473100, 296.270100, 329.182300)",
        "(292.068400, 295.492100, 330.691600)",
        "(292.352400, 295.314800, 331.102800)",
        "(292.676100, 295.481800, 331.248300)",
        "(293.130400, 295.209400, 332.038000)",
        "(293.774400, 294.476000, 333.163300)",
        "(294.394700, 294.148700, 333.812300)",
        "(294.769700, 293.947400, 334.199600)",
        "(295.546200, 293.502600, 334.942200)",
        "(296.319900, 293.678100, 334.856900)",
        "(297.203700, 294.087900, 334.392000)",
        "(298.168200, 293.882400, 334.568000)",
        "(298.567800, 293.782200, 334.650200)",
        "(299.351500, 293.630800, 334.681000)",
        "(300.139000, 293.148800, 335.001100)",
        "(300.736400, 293.158500, 334.864600)",
        "(301.289700, 293.387600, 334.308100)",
        "(301.626700, 293.360400, 334.063400)",
        "(302.307500, 292.843500, 334.067000)",
        "(302.657400, 292.572100, 333.838000)",
        "(302.937400, 292.498400, 333.429900)",
        "(303.471800, 292.267600, 333.074800)",
        "(303.784600, 292.082800, 332.878200)",
        "(304.352800, 291.504100, 332.906200)",
        "(304.768000, 291.305700, 332.617600)",
        "(305.242800, 291.364900, 331.867400)",
        "(305.729900, 291.390100, 331.086400)",
        "(305.903400, 291.423700, 330.621000)",
        "(306.152600, 291.312300, 329.929700)",
        "(306.344200, 290.902200, 329.528900)",
        "(306.568800, 290.407700, 329.228500)",
        "(306.880500, 290.087600, 328.497700)",
        "(306.982300, 289.952800, 328.143000)",
        "(306.995600, 289.645400, 327.560800)",
        "(307.005900, 289.209700, 327.056800)",
        "(307.059800, 288.861500, 326.489800)",
        "(307.232400, 288.697400, 325.517300)",
        "(307.298200, 288.635300, 324.998400)",
        "(307.206900, 288.365700, 324.137900)",
        "(306.846300, 288.102400, 323.452200)",
        "(306.603400, 288.031400, 322.476700)",
        "(306.521700, 287.933900, 321.396800)",
        "(306.471400, 287.805800, 320.928000)",
        "(306.141100, 287.770800, 320.044300)",
        "(305.579200, 287.838200, 319.123800)",
        "(305.108400, 287.864000, 318.184800)",
        "(304.715600, 287.883700, 317.257700)",
        "(304.489300, 287.943200, 316.804000)",
        "(303.928400, 287.991900, 316.072400)",
        "(303.306500, 287.992900, 315.341200)",
        "(302.517200, 288.328000, 314.510100)",
        "(301.483600, 288.295400, 314.289900)",
        "(301.021800, 288.142000, 314.272300)",
        "(300.128400, 288.113200, 313.961800)",
        "(299.255000, 288.622600, 313.107000)",
        "(298.521000, 289.261200, 312.094300)",
        "(297.763700, 289.780500, 311.383800)",
        "(297.340200, 289.897500, 311.240100)",
        "(296.526600, 289.429900, 311.753900)",
        "(295.792800, 289.142900, 312.179900)",
        "(295.002300, 289.734700, 311.541300)",
        "(294.330200, 289.896300, 311.403200)",
        "(293.971100, 289.490600, 312.007400)",
        "(293.250600, 288.758800, 313.238300)",
        "(292.442800, 289.068500, 313.331800)",
        "(291.643500, 289.671100, 312.921600)",
        "(291.027300, 289.380000, 313.630400)",
        "(290.753400, 289.200500, 314.078800)",
        "(290.130100, 289.302400, 314.515800)",
        "(289.400500, 289.702200, 314.760700)",
        "(288.947300, 289.794400, 315.180900)",
        "(288.554700, 290.028100, 315.570300)",
        "(288.286500, 289.948100, 316.032900)",
        "(287.880800, 289.414400, 317.509200)",
        "(287.693400, 289.677600, 317.917400)",
        "(287.579600, 290.741400, 317.585400)",
        "(287.518600, 290.752700, 318.353200)",
        "(287.471000, 290.667400, 318.892900)",
        "(287.363000, 291.375800, 319.122100)",
        "(287.350100, 292.486500, 318.798200)",
        "(287.406600, 293.241500, 318.845200)",
        "(287.540400, 293.596100, 319.283400)",
        "(287.611000, 293.694800, 319.547700)",
        "(287.693400, 294.335200, 319.754400)",
        "(287.670000, 294.937300, 320.035700)",
        "(287.826100, 294.734600, 320.983000)",
        "(288.065900, 295.092200, 321.381700)",
        "(288.152900, 295.298300, 321.533000)",
        "(288.339900, 295.666400, 321.921000)",
        "(288.563100, 295.723000, 322.544100)",
        "(288.827300, 296.171400, 322.710100)",
        "(289.106800, 296.893800, 322.685400)",
        "(289.284400, 297.325700, 322.560200)",
        "(289.740400, 298.044400, 322.379600)",
        "(290.203200, 298.881500, 322.072300)",
        "(290.646900, 299.787200, 321.747400)",
        "(291.154800, 300.705300, 321.419400)",
        "(291.530300, 300.999800, 321.325300)",
        "(292.275700, 301.851400, 320.737300)",
        "(292.913300, 302.317300, 320.578200)",
        "(293.330700, 302.199700, 321.112300)",
        "(293.528100, 302.046200, 321.729400)",
        "(293.762700, 302.064500, 321.919100)",
        "(294.629300, 301.883300, 322.212900)",
        "(295.554000, 301.518400, 322.405000)",
        "(296.448600, 301.154800, 323.018800)",
        "(297.422600, 300.437900, 323.957900)",
        "(297.909400, 300.194300, 324.217400)",
        "(299.000200, 300.051300, 324.230400)",
        "(300.212600, 299.690100, 324.042600)",
        "(300.992200, 298.918400, 324.765400)",
        "(301.394800, 298.241900, 325.385800)",
        "(301.659200, 298.041900, 325.533000)",
        "(302.424100, 297.810600, 325.426800)",
        "(303.286200, 297.553800, 325.376300)",
        "(304.068300, 297.296900, 325.325600)",
        "(304.714100, 297.188600, 325.005300)",
        "(304.948900, 297.169000, 324.798400)",
        "(305.347700, 297.118800, 324.547200)",
        "(305.813600, 297.046200, 324.322100)",
        "(306.521000, 296.920000, 323.942200)",
        "(307.035700, 296.855500, 323.434500)",
        "(307.171100, 296.803200, 323.335300)",
        "(307.561700, 296.508500, 323.286300)",
        "(307.946400, 296.352800, 322.942100)",
        "(308.247900, 296.279400, 322.497900)",
        "(308.459600, 295.894100, 322.358200)",
        "(308.421800, 295.901300, 322.148600)",
        "(308.542200, 295.909200, 321.684900)",
        "(308.830500, 295.849900, 321.193000)",
        "(309.142500, 295.558500, 321.023100)",
        "(309.306000, 295.523700, 320.621200)",
        "(309.366900, 295.581700, 320.316800)",
        "(309.565600, 295.505400, 319.909400)",
        "(309.729500, 295.292200, 319.645000)",
        "(309.929000, 295.000300, 319.415600)",
        "(309.996500, 294.636000, 319.202900)",
        "(309.939200, 294.517500, 319.031600)",
        "(309.721400, 294.277300, 318.620400)",
        "(309.538300, 293.730600, 318.481400)",
        "(309.227600, 293.153000, 318.433000)",
        "(308.924200, 292.503800, 318.417800)",
        "(308.729900, 292.200200, 318.372000)",
        "(308.270100, 291.813900, 318.066800)",
        "(307.886000, 291.193800, 317.969200)",
        "(307.595200, 290.193100, 318.347400)",
        "(307.338400, 288.963700, 319.028400)",
        "(307.212800, 288.290300, 319.492900)",
        "(306.818100, 287.336700, 319.881100)",
        "(306.249400, 286.961900, 319.500900)",
        "(305.720500, 286.252100, 319.687300)",
        "(305.192600, 285.001600, 320.568200)",
        "(304.996000, 284.285700, 321.122600)",
        "(304.659400, 283.195300, 321.728300)",
        "(303.939300, 283.267600, 321.171900)",
        "(303.088300, 283.000000, 321.128600)",
        "(302.479900, 282.268600, 321.742800)",
        "(302.281300, 281.887200, 322.048400)",
        "(301.961400, 281.002300, 322.840800)",
        "(301.499300, 280.334700, 323.369700)",
        "(300.774500, 280.614500, 322.696600)",
        "(300.200200, 280.337300, 322.678900)",
        "(299.850200, 279.975400, 323.232100)",
        "(299.073000, 279.290000, 324.328200)",
        "(298.486700, 279.004300, 324.552500)",
        "(298.113900, 279.172100, 324.309900)",
        "(297.694900, 278.974800, 324.685000)",
        "(297.451700, 278.726700, 325.021300)",
        "(296.786800, 278.962000, 324.939800)",
        "(295.931500, 279.715100, 324.331900)",
        "(295.002700, 279.792800, 324.704400)",
        "(294.327100, 279.308300, 325.745200)",
        "(294.169300, 279.184700, 326.140300)",
        "(293.985000, 279.413100, 326.232800)",
        "(293.804400, 280.086100, 325.996900)",
        "(293.370100, 281.038300, 325.751600)",
        "(293.119100, 282.060000, 325.288800)",
        "(293.156600, 282.547300, 325.113400)",
        "(293.219600, 283.410900, 324.984400)",
        "(293.203900, 284.561300, 324.507100)",
        "(293.244700, 286.027300, 323.602100)",
        "(293.271900, 287.168000, 323.314000)",
        "(293.248000, 287.608900, 323.341500)",
        "(293.290600, 288.424000, 323.341900)",
        "(293.632900, 289.340200, 323.116100)",
        "(294.037000, 290.156500, 322.896000)",
        "(294.248300, 291.123600, 322.723300)",
        "(294.332600, 291.454700, 322.754000)",
        "(294.456600, 291.960700, 323.142100)",
        "(294.662900, 292.364700, 323.653200)",
        "(295.205500, 293.044300, 323.648700)",
        "(295.637800, 293.907200, 323.378400)",
        "(295.761400, 294.218500, 323.328500)",
        "(295.979500, 294.418600, 323.897300)",
        "(296.128100, 294.346400, 324.910700)",
        "(296.149800, 294.404400, 325.570900)",
        "(296.368300, 294.359100, 326.157700)",
        "(296.563800, 294.272700, 326.457600)",
        "(296.851000, 294.147500, 327.109900)",
        "(296.996500, 293.974300, 328.043400)",
        "(297.255300, 293.513900, 329.072000)",
        "(297.406600, 293.444900, 329.474800)",
        "(297.571400, 293.333600, 329.724800)",
        "(298.019600, 292.682200, 330.754900)",
        "(298.551900, 291.955700, 331.830700)",
        "(299.132300, 291.809700, 332.355900)",
        "(299.871200, 292.021100, 332.361700)",
        "(300.230300, 292.229800, 332.132500)",
        "(300.785400, 292.527100, 331.902300)",
        "(301.154200, 292.525500, 332.144200)",
        "(301.495500, 292.298400, 332.640500)",
        "(301.898000, 292.260700, 332.728400)",
        "(302.076400, 292.281900, 332.682000)",
        "(302.436300, 292.288600, 332.670000)",
        "(302.722600, 292.314200, 332.636400)",
        "(303.032400, 291.972500, 332.937800)",
        "(303.368100, 291.643200, 333.269200)",
        "(303.587900, 291.662600, 333.235700)",
        "(304.178200, 291.788300, 332.990600)",
        "(304.709900, 292.093400, 332.390400)",
        "(305.228100, 292.239900, 331.726300)",
        "(305.786300, 292.070500, 331.826400)",
        "(306.061400, 291.992900, 332.014600)",
        "(306.474900, 291.782800, 331.725800)",
        "(307.160500, 291.716000, 331.339300)",
        "(308.041000, 291.245600, 331.275000)",
        "(308.684400, 290.476100, 331.435900)",
        "(308.875900, 290.122200, 331.557600)",
        "(309.292500, 289.575200, 331.340000)",
        "(309.776700, 289.226300, 330.740000)",
        "(310.303800, 288.782500, 330.164800)",
        "(310.795000, 287.975100, 329.801100)",
        "(310.807400, 287.546500, 329.690800)",
        "(310.513500, 286.882200, 329.340900)",
        "(310.088500, 286.245800, 328.879500)",
        "(309.861100, 285.513800, 328.356600)",
        "(309.658800, 284.502900, 328.211900)",
        "(309.492000, 283.979500, 328.237500)",
        "(308.980000, 283.345000, 327.846000)",
        "(308.492500, 282.988100, 327.129500)",
        "(307.996500, 282.332300, 326.766200)",
        "(307.516400, 281.604000, 326.887100)",
        "(307.307000, 281.327600, 326.849500)",
        "(306.824100, 280.866300, 326.501100)",
        "(306.199100, 280.570300, 325.918300)",
        "(305.368200, 280.802800, 325.030400)",
        "(304.619600, 280.874200, 324.273700)",
        "(304.262800, 280.696000, 324.132400)",
        "(303.650100, 280.254400, 324.056200)",
        "(303.055900, 280.081900, 323.853600)",
        "(302.209200, 279.998300, 323.593000)",
        "(301.437300, 279.855300, 323.413000)",
        "(301.196200, 279.688000, 323.405400)",
        "(300.845500, 279.382200, 323.576200)",
        "(300.555100, 278.968000, 323.990000)",
        "(300.182600, 279.083700, 323.599100)",
        "(299.657900, 280.070500, 322.180900)",
        "(299.251500, 280.212200, 322.146500)",
        "(298.341500, 279.850200, 323.006900)",
        "(297.541000, 279.687800, 323.605600)",
        "(297.132000, 280.078300, 323.437000)",
        "(296.740800, 280.539500, 323.245100)",
        "(296.473700, 280.723400, 323.176500)",
        "(295.824500, 281.138100, 323.171700)",
        "(295.072200, 281.570500, 323.340600)",
        "(294.251100, 281.977100, 323.586300)",
        "(293.602200, 282.169400, 323.940000)",
        "(293.375900, 282.228100, 324.163000)",
        "(292.897200, 282.607500, 324.380700)",
        "(292.405600, 282.952900, 324.761300)",
        "(292.031600, 283.083700, 325.276900)",
        "(291.775200, 283.328200, 325.684800)",
        "(291.637300, 283.659200, 325.750500)",
        "(291.427500, 284.110000, 326.077400)",
        "(291.354300, 284.491100, 326.549200)",
        "(291.308500, 285.064500, 326.619700)",
        "(291.350400, 285.900100, 326.504300)",
        "(291.338900, 286.219800, 326.541200)",
        "(291.298600, 286.289300, 327.240800)",
        "(291.282000, 285.927200, 328.466500)",
        "(291.338400, 286.134600, 329.010400)",
        "(291.443800, 286.252000, 329.641000)",
        "(291.546800, 286.128500, 330.129600)",
        "(291.838800, 285.493100, 331.426800)",
        "(292.158200, 285.063600, 332.614300)",
        "(292.446000, 284.953900, 333.360000)",
        "(292.684700, 285.089000, 333.722900)",
        "(292.878500, 285.025000, 334.037100)",
        "(293.374200, 284.818200, 334.730300)",
        "(293.797900, 284.500600, 335.606300)",
        "(294.085400, 284.349200, 336.375600)",
        "(294.473100, 284.583400, 336.555700)",
        "(294.765400, 284.732800, 336.589000)",
        "(295.416600, 284.635300, 336.998500)",
        "(295.977800, 284.120300, 337.833300)",
        "(296.424900, 283.522600, 338.694500)",
        "(296.877200, 283.533500, 339.031000)",
        "(297.199900, 283.742200, 339.007800)",
        "(297.982600, 284.115600, 338.627500)",
        "(298.640900, 284.341400, 338.432200)",
        "(299.164000, 284.011400, 338.858200)",
        "(299.589300, 283.647200, 339.320100)",
        "(299.842200, 283.519500, 339.477000)",
        "(300.498600, 283.397800, 339.488900)",
        "(301.232200, 283.562700, 339.094600)",
        "(301.891900, 283.601600, 338.751700)",
        "(302.363300, 283.119300, 339.039000)",
        "(302.563400, 282.696300, 339.361500)",
        "(303.035800, 282.061300, 339.698500)",
        "(303.491000, 282.019600, 339.457000)",
        "(304.029800, 282.198500, 338.798300)",
        "(304.529100, 282.161800, 338.342000)",
        "(304.740400, 282.065800, 338.273500)",
        "(305.164000, 281.959400, 338.050400)",
        "(305.660800, 281.757300, 337.685800)",
        "(306.194900, 281.582900, 337.391800)",
        "(306.708600, 281.569700, 336.956500)",
        "(307.023000, 281.646300, 336.633400)",
        "(307.537300, 281.549900, 336.086300)",
        "(307.875300, 281.334800, 335.666200)",
        "(308.283100, 281.045000, 335.257800)",
        "(308.657000, 280.765400, 334.913100)",
        "(308.806000, 280.651900, 334.701800)",
        "(309.141800, 280.484600, 334.186500)",
        "(309.387400, 280.401900, 333.485700)",
        "(309.516600, 280.171100, 332.971800)",
        "(309.471900, 279.775000, 332.739600)",
        "(309.463900, 279.598300, 332.578300)",
        "(309.513100, 279.311300, 332.055100)",
        "(309.474300, 279.078300, 331.454300)",
        "(309.207400, 278.648400, 331.086700)",
        "(308.724900, 278.107500, 331.000500)",
        "(308.488400, 277.815400, 330.902600)",
        "(308.007100, 277.484200, 330.429700)",
        "(307.495500, 277.151700, 329.957800)",
        "(306.815500, 276.698400, 329.866900)",
        "(306.154000, 276.193000, 329.845700)",
        "(305.846100, 275.969000, 329.785300)",
        "(305.330400, 275.529200, 329.651300)",
        "(304.683700, 275.165000, 329.533500)",
        "(303.986100, 274.939400, 329.429000)",
        "(303.365000, 274.543100, 329.453800)",
        "(303.095000, 274.396500, 329.438900)",
        "(302.548600, 274.374100, 329.236900)",
        "(302.208700, 274.292500, 328.894800)",
        "(301.882000, 274.201000, 328.420800)",
        "(301.472700, 274.674700, 327.545500)",
        "(301.246000, 274.944900, 327.073900)",
        "(300.600300, 274.919300, 327.017900)",
        "(299.815400, 274.227500, 327.610900)",
        "(298.934600, 273.909500, 327.898100)",
        "(298.160000, 273.958600, 327.712600)",
        "(297.835800, 273.965300, 327.650800)",
        "(297.151100, 273.537800, 328.235500)",
        "(296.300200, 273.029900, 328.818800)",
        "(295.434700, 273.135000, 328.975300)",
        "(294.666000, 273.147700, 329.198500)",
        "(294.322300, 273.118200, 329.418300)",
        "(293.721000, 273.185900, 329.780900)",
        "(293.120600, 273.475600, 329.894700)",
        "(292.544500, 273.462700, 330.381700)",
        "(292.076800, 273.605700, 330.730000)",
        "(291.885400, 273.936000, 330.618200)",
        "(291.488800, 274.474800, 330.497700)",
        "(291.167100, 274.451800, 331.074000)",
        "(290.868700, 274.573500, 331.474500)",
        "(290.448200, 275.077200, 331.608600)",
        "(290.288900, 275.143800, 331.908400)",
        "(290.224500, 275.060000, 332.732400)",
        "(290.258700, 275.608000, 332.805500)",
        "(290.210400, 276.358900, 332.706400)",
        "(290.215600, 276.734000, 333.059300)",
        "(290.259000, 276.895100, 333.275900)",
        "(290.431100, 277.577200, 333.313800)",
        "(290.596400, 278.208100, 333.353100)",
        "(290.772400, 278.487400, 333.734800)",
        "(291.101000, 278.723000, 334.280300)",
        "(291.325400, 279.106700, 334.186200)",
        "(291.703400, 279.929400, 333.923700)",
        "(292.113900, 280.170000, 334.280300)",
        "(292.569400, 280.186300, 334.833100)",
        "(292.814900, 280.383100, 335.468500)",
        "(292.904800, 280.469700, 335.837700)",
        "(293.434500, 280.833600, 336.113000)",
        "(294.204600, 281.380300, 335.886300)",
        "(294.660200, 282.054200, 335.779500)",
        "(294.936000, 282.645300, 335.976000)",
        "(295.185900, 282.844900, 336.080700)",
        "(295.907400, 283.165000, 336.206600)",
        "(296.729000, 283.739300, 335.914500)",
        "(297.396100, 284.170800, 335.865400)",
        "(298.094500, 284.165300, 336.312600)",
        "(298.439200, 284.164000, 336.499200)",
        "(299.248700, 284.193800, 336.661400)",
        "(299.981900, 284.303600, 336.795700)",
        "(300.629300, 284.496500, 336.679000)",
        "(301.230400, 284.711600, 336.483800)",
        "(301.606500, 284.703700, 336.568800)",
        "(302.365600, 284.832300, 336.624600)",
        "(303.082500, 285.038900, 336.455300)",
        "(303.824600, 285.218100, 336.179100)",
        "(304.577800, 285.210400, 336.175200)",
        "(304.896600, 285.247300, 336.174700)",
        "(305.478400, 285.472500, 336.008500)",
        "(306.089000, 285.863900, 335.395100)",
        "(306.694200, 286.018100, 335.026300)",
        "(307.138500, 285.891500, 334.949900)",
        "(307.314100, 285.777800, 334.954100)",
        "(307.696300, 285.715600, 334.796700)",
        "(308.085800, 285.734200, 334.613400)",
        "(308.514100, 285.666800, 334.418500)",
        "(308.976400, 285.336700, 334.285200)",
        "(309.142200, 285.108500, 334.356900)",
        "(309.469700, 284.769600, 334.346400)",
        "(310.026700, 284.601100, 333.951200)",
        "(310.746300, 284.600800, 333.240400)",
        "(311.568600, 284.254300, 332.749900)",
        "(311.913900, 283.967700, 332.682600)",
        "(312.388000, 283.539100, 332.386300)",
        "(312.697800, 283.377200, 331.692100)",
        "(313.122800, 282.750700, 331.466800)",
        "(313.485000, 281.973800, 331.250100)",
        "(313.593400, 281.741000, 330.965500)",
        "(313.718900, 281.473500, 330.213800)",
        "(313.936800, 281.262200, 329.419300)",
        "(313.964700, 281.029200, 328.651200)",
        "(313.667500, 280.547500, 328.223700)",
        "(313.459900, 280.203700, 328.196400)",
        "(312.982000, 279.397700, 328.159500)",
        "(312.462000, 279.038900, 327.541300)",
        "(312.012600, 278.779800, 326.947100)",
        "(311.550900, 278.177700, 326.790200)",
        "(311.307400, 277.860000, 326.714100)",
        "(310.697000, 277.442900, 326.328900)",
        "(309.953000, 277.243500, 325.798700)",
        "(309.238000, 276.777800, 325.613500)",
        "(308.660800, 276.203900, 325.522500)",
        "(308.407700, 275.883400, 325.538600)",
        "(307.685300, 275.288200, 325.642500)",
        "(306.631600, 274.956200, 325.574000)",
        "(305.616800, 274.828000, 325.284100)",
        "(304.751200, 274.495800, 325.146500)",
        "(304.333900, 274.183600, 325.215700)",
        "(303.503100, 273.876800, 325.145600)",
        "(302.639000, 273.953800, 324.729900)",
        "(301.727400, 273.746300, 324.789500)",
        "(300.837600, 273.109600, 325.383600)",
        "(300.467000, 273.099700, 325.404800)",
        "(299.745700, 273.326600, 325.015100)",
        "(298.985500, 273.452000, 324.838700)",
        "(298.275500, 273.461900, 324.947600)",
        "(297.709200, 273.578400, 324.970900)",
        "(297.378700, 273.445100, 325.282200)",
        "(296.698100, 272.781700, 326.134900)",
        "(295.945500, 273.009000, 326.140600)",
        "(295.363500, 273.051100, 326.296900)",
        "(294.915600, 272.609100, 327.179600)",
        "(294.710600, 272.639900, 327.308200)",
        "(294.316000, 272.889900, 327.189600)",
        "(293.883900, 272.921700, 327.305100)",
        "(293.601600, 272.517000, 327.929600)",
        "(293.444400, 271.875400, 328.901400)",
        "(293.347700, 271.996400, 329.003400)",
        "(293.136100, 272.509900, 328.759200)",
        "(292.818700, 272.772500, 328.880400)",
        "(292.490700, 272.225300, 330.074700)",
        "(292.434300, 272.357700, 330.546800)",
        "(292.407700, 272.854900, 330.303600)",
        "(292.317400, 274.130900, 329.532700)",
        "(292.137800, 274.865900, 329.568700)",
        "(291.868700, 275.220000, 330.218800)",
        "(291.583600, 275.837200, 330.561100)",
        "(291.598200, 276.099800, 330.654200)",
        "(291.833900, 276.704800, 330.802700)",
        "(292.083200, 277.342300, 330.989300)",
        "(292.194800, 277.722100, 331.528800)",
        "(292.233800, 278.119100, 332.063300)",
        "(292.310800, 278.265900, 332.395800)",
        "(292.546200, 278.310900, 333.348600)",
        "(292.803300, 278.876500, 333.718200)",
        "(293.178700, 279.736300, 333.552300)",
        "(293.581300, 280.385800, 333.769400)",
        "(293.815200, 280.752600, 333.887400)",
        "(294.314000, 281.347900, 334.024000)",
        "(294.782000, 282.226100, 333.843500)",
        "(295.321200, 282.596500, 334.007000)",
        "(295.841900, 282.810100, 334.270300)",
        "(296.020300, 283.053800, 334.324400)",
        "(296.563300, 283.039200, 334.941200)",
        "(297.228300, 282.898500, 335.398400)",
        "(297.851700, 283.098100, 335.343400)",
        "(298.415100, 283.339100, 335.349500)",
        "(298.662900, 283.366900, 335.448000)",
        "(299.158600, 283.465900, 335.628800)",
        "(299.885700, 283.551300, 335.613400)",
        "(300.510200, 284.073800, 335.024800)",
        "(301.144200, 284.880800, 333.905800)",
        "(301.425000, 285.276300, 333.413600)",
        "(301.830600, 285.728500, 332.853300)",
        "(302.209200, 285.881100, 332.638200)",
        "(302.767200, 285.904000, 332.418200)",
        "(303.475600, 286.051800, 332.002800)",
        "(303.939500, 286.142300, 331.693300)",
        "(304.973400, 286.241900, 331.031000)",
        "(305.703500, 286.132800, 330.767100)",
        "(306.268800, 285.889000, 330.710200)",
        "(306.955200, 285.709200, 330.349300)",
        "(307.391100, 285.570400, 330.010200)",
        "(308.079000, 285.174700, 329.600600)",
        "(308.386300, 284.619900, 329.548900)",
        "(308.628700, 284.081500, 329.407200)",
        "(309.055900, 283.448100, 329.047400)",
        "(309.255900, 283.070900, 328.842100)",
        "(309.353500, 282.519100, 328.510100)",
        "(309.335300, 282.052300, 328.225000)",
        "(309.387800, 281.685200, 327.775000)",
        "(309.475400, 281.108900, 327.331000)",
        "(309.417400, 280.829800, 327.131300)",
        "(309.122600, 280.255800, 326.916800)",
        "(308.616800, 279.736100, 326.767200)",
        "(308.250900, 279.240500, 326.434100)",
        "(307.918400, 278.869900, 326.010500)",
        "(307.608700, 278.620500, 325.974100)",
        "(306.980000, 278.142100, 325.970600)",
        "(306.504100, 277.593700, 325.890300)",
        "(306.123100, 277.294300, 325.603900)",
        "(305.715100, 277.055700, 325.293900)",
        "(305.465800, 276.899000, 325.247500)",
        "(304.937900, 276.507100, 325.257200)",
        "(304.366900, 276.304300, 325.026500)",
        "(303.868900, 276.155700, 324.761000)",
        "(303.389600, 275.737900, 324.907800)",
        "(303.107600, 275.582900, 324.911300)",
        "(302.439400, 275.481100, 324.570000)",
        "(301.747700, 275.425900, 324.287800)",
        "(300.925200, 275.431500, 324.050900)",
        "(299.892100, 275.291500, 324.147600)",
        "(299.430800, 275.024300, 324.406300)",
        "(298.669700, 274.718900, 324.641900)",
        "(297.936800, 274.940400, 324.127000)",
        "(297.226300, 275.217500, 323.874100)",
        "(296.374300, 275.579000, 323.922300)",
        "(295.996900, 275.880100, 323.824500)",
        "(295.549500, 276.651100, 323.132300)",
        "(295.286400, 277.429000, 322.078200)",
        "(294.835700, 277.786000, 321.890400)",
        "(294.242700, 278.330900, 321.796200)",
        "(293.985200, 278.751000, 321.523100)",
        "(293.492600, 279.774200, 320.780900)",
        "(293.051100, 280.424900, 320.508500)",
        "(292.624300, 281.186200, 320.261600)",
        "(292.135000, 282.016600, 320.236400)",
        "(291.971400, 282.390500, 320.271900)",
        "(291.682400, 283.292100, 320.097300)",
        "(291.491800, 283.849500, 320.198800)",
        "(291.360500, 284.403600, 320.382100)",
        "(291.368800, 284.593300, 320.968600)",
        "(291.336600, 284.874900, 321.128000)",
        "(291.324200, 285.500900, 321.281600)",
        "(291.486300, 285.883800, 321.600900)",
        "(291.572400, 286.077700, 322.166200)",
        "(291.634800, 286.363200, 322.820200)",
        "(291.712800, 286.777100, 322.902400)",
        "(291.912800, 287.448600, 322.925100)",
        "(292.154100, 287.879500, 323.196700)",
        "(292.398800, 287.893900, 323.911100)",
        "(292.661800, 287.665800, 324.915300)",
        "(292.799700, 287.538900, 325.431000)",
        "(293.106700, 287.831900, 325.933400)",
        "(293.655200, 288.229200, 326.042500)",
        "(294.252400, 288.274600, 326.490400)",
        "(294.579100, 287.747100, 327.751800)",
        "(294.683500, 287.682500, 328.283200)",
        "(295.080300, 287.945300, 328.639600)",
        "(295.995600, 288.492300, 328.219100)",
        "(296.849300, 288.862400, 328.030500)",
        "(297.298600, 288.988100, 328.321300)",
        "(297.484900, 288.768500, 328.766100)",
        "(298.077700, 288.236400, 329.554600)",
        "(298.877600, 288.066700, 329.890700)",
        "(299.658300, 288.653000, 329.471700)",
        "(300.290300, 289.219600, 328.988300)",
        "(300.585300, 289.397200, 328.864700)",
        "(301.155000, 289.526700, 328.716600)",
        "(301.752200, 289.692900, 328.475000)",
        "(302.419600, 289.880500, 328.244000)",
        "(303.020500, 290.121700, 327.881100)",
        "(303.271400, 290.220700, 327.697200)",
        "(303.739600, 290.211400, 327.574200)",
        "(304.390300, 290.115100, 327.427100)",
        "(305.068900, 290.129800, 327.015000)",
        "(305.636200, 289.949400, 326.931900)",
        "(305.941100, 289.785600, 326.927300)",
        "(306.569400, 289.474600, 326.721000)",
        "(307.156600, 289.408200, 326.226500)",
[truncated: 531,916 more chars]
