# Supplementary material for: Playing the mirror game in virtual reality with an autonomous character
Source: Sci Rep. 2022 Dec 9;12:21329. doi: 10.1038/s41598-022-25197-z (PMC9734752; doi:10.1038/s41598-022-25197-z)
Supplement: Supplementary file 2 — Supplementary Information 1. [file 41598_2022_25197_MOESM2_ESM.zip › Data/Couple24/condition3_trial1_player1.json]

{
    "isFemale": false,
    "eyesLevel": 1.6667041778564454,
    "timestamps": [
        0.0,
        0.019989013671875,
        0.040008544921875,
        0.05999755859375,
        0.079986572265625,
        0.100006103515625,
        0.1199951171875,
        0.139984130859375,
        0.160003662109375,
        0.17999267578125,
        0.20001220703125,
        0.220001220703125,
        0.239990234375,
        0.260009765625,
        0.279998779296875,
        0.29998779296875,
        0.32000732421875,
        0.339996337890625,
        0.3599853515625,
        0.3800048828125,
        0.399993896484375,
        0.41998291015625,
        0.44000244140625,
        0.459991455078125,
        0.480010986328125,
        0.5,
        0.519989013671875,
        0.540008544921875,
        0.55999755859375,
        0.579986572265625,
        0.600006103515625,
        0.6199951171875,
        0.639984130859375,
        0.660003662109375,
        0.67999267578125,
        0.70001220703125,
        0.720001220703125,
        0.739990234375,
        0.760009765625,
        0.779998779296875,
        0.79998779296875,
        0.82000732421875,
        0.839996337890625,
        0.8599853515625,
        0.8800048828125,
        0.899993896484375,
        0.91998291015625,
        0.94000244140625,
        0.959991455078125,
        0.980010986328125,
        1.0,
        1.019989013671875,
        1.040008544921875,
        1.05999755859375,
        1.079986572265625,
        1.100006103515625,
        1.1199951171875,
        1.139984130859375,
        1.160003662109375,
        1.17999267578125,
        1.20001220703125,
        1.220001220703125,
        1.239990234375,
        1.260009765625,
        1.279998779296875,
        1.29998779296875,
        1.32000732421875,
        1.339996337890625,
        1.3599853515625,
        1.3800048828125,
        1.399993896484375,
        1.41998291015625,
        1.44000244140625,
        1.459991455078125,
        1.480010986328125,
        1.5,
        1.519989013671875,
        1.540008544921875,
        1.55999755859375,
        1.579986572265625,
        1.600006103515625,
        1.6199951171875,
        1.639984130859375,
        1.660003662109375,
        1.67999267578125,
        1.70001220703125,
        1.720001220703125,
        1.739990234375,
        1.760009765625,
        1.779998779296875,
        1.79998779296875,
        1.82000732421875,
        1.839996337890625,
        1.8599853515625,
        1.8800048828125,
        1.899993896484375,
        1.91998291015625,
        1.94000244140625,
        1.959991455078125,
        1.980010986328125,
        2.0,
        2.019989013671875,
        2.040008544921875,
        2.05999755859375,
        2.079986572265625,
        2.100006103515625,
        2.1199951171875,
        2.139984130859375,
        2.160003662109375,
        2.17999267578125,
        2.20001220703125,
        2.220001220703125,
        2.239990234375,
        2.260009765625,
        2.279998779296875,
        2.29998779296875,
        2.32000732421875,
        2.339996337890625,
        2.3599853515625,
        2.3800048828125,
        2.399993896484375,
        2.41998291015625,
        2.44000244140625,
        2.459991455078125,
        2.480010986328125,
        2.5,
        2.519989013671875,
        2.540008544921875,
        2.55999755859375,
        2.579986572265625,
        2.600006103515625,
        2.6199951171875,
        2.639984130859375,
        2.660003662109375,
        2.67999267578125,
        2.70001220703125,
        2.720001220703125,
        2.739990234375,
        2.760009765625,
        2.779998779296875,
        2.79998779296875,
        2.82000732421875,
        2.839996337890625,
        2.8599853515625,
        2.8800048828125,
        2.899993896484375,
        2.91998291015625,
        2.94000244140625,
        2.959991455078125,
        2.980010986328125,
        3.0,
        3.019989013671875,
        3.040008544921875,
        3.05999755859375,
        3.079986572265625,
        3.100006103515625,
        3.1199951171875,
        3.139984130859375,
        3.160003662109375,
        3.17999267578125,
        3.20001220703125,
        3.220001220703125,
        3.239990234375,
        3.260009765625,
        3.279998779296875,
        3.29998779296875,
        3.32000732421875,
        3.339996337890625,
        3.3599853515625,
        3.3800048828125,
        3.399993896484375,
        3.41998291015625,
        3.44000244140625,
        3.459991455078125,
        3.480010986328125,
        3.5,
        3.519989013671875,
        3.540008544921875,
        3.55999755859375,
        3.579986572265625,
        3.600006103515625,
        3.6199951171875,
        3.639984130859375,
        3.660003662109375,
        3.67999267578125,
        3.70001220703125,
        3.720001220703125,
        3.739990234375,
        3.760009765625,
        3.779998779296875,
        3.79998779296875,
        3.82000732421875,
        3.839996337890625,
        3.8599853515625,
        3.8800048828125,
        3.899993896484375,
        3.91998291015625,
        3.94000244140625,
        3.959991455078125,
        3.980010986328125,
        4.0,
        4.019989013671875,
        4.040008544921875,
        4.05999755859375,
        4.079986572265625,
        4.100006103515625,
        4.1199951171875,
        4.139984130859375,
        4.160003662109375,
        4.17999267578125,
        4.20001220703125,
        4.220001220703125,
        4.239990234375,
        4.260009765625,
        4.279998779296875,
        4.29998779296875,
        4.32000732421875,
        4.339996337890625,
        4.3599853515625,
        4.3800048828125,
        4.399993896484375,
        4.41998291015625,
        4.44000244140625,
        4.459991455078125,
        4.480010986328125,
        4.5,
        4.519989013671875,
        4.540008544921875,
        4.55999755859375,
        4.579986572265625,
        4.600006103515625,
        4.6199951171875,
        4.639984130859375,
        4.660003662109375,
        4.67999267578125,
        4.70001220703125,
        4.720001220703125,
        4.739990234375,
        4.760009765625,
        4.779998779296875,
        4.79998779296875,
        4.82000732421875,
        4.839996337890625,
        4.8599853515625,
        4.8800048828125,
        4.899993896484375,
        4.91998291015625,
        4.94000244140625,
        4.959991455078125,
        4.980010986328125,
        5.0,
        5.019989013671875,
        5.040008544921875,
        5.05999755859375,
        5.079986572265625,
        5.100006103515625,
        5.1199951171875,
        5.139984130859375,
        5.160003662109375,
        5.17999267578125,
        5.20001220703125,
        5.220001220703125,
        5.239990234375,
        5.260009765625,
        5.279998779296875,
        5.29998779296875,
        5.32000732421875,
        5.339996337890625,
        5.3599853515625,
        5.3800048828125,
        5.399993896484375,
        5.41998291015625,
        5.44000244140625,
        5.459991455078125,
        5.480010986328125,
        5.5,
        5.519989013671875,
        5.540008544921875,
        5.55999755859375,
        5.579986572265625,
        5.600006103515625,
        5.6199951171875,
        5.639984130859375,
        5.660003662109375,
        5.67999267578125,
        5.70001220703125,
        5.720001220703125,
        5.739990234375,
        5.760009765625,
        5.779998779296875,
        5.79998779296875,
        5.82000732421875,
        5.839996337890625,
        5.8599853515625,
        5.8800048828125,
        5.899993896484375,
        5.91998291015625,
        5.94000244140625,
        5.959991455078125,
        5.980010986328125,
        6.0,
        6.019989013671875,
        6.040008544921875,
        6.05999755859375,
        6.079986572265625,
        6.100006103515625,
        6.1199951171875,
        6.139984130859375,
        6.160003662109375,
        6.17999267578125,
        6.20001220703125,
        6.220001220703125,
        6.239990234375,
        6.260009765625,
        6.279998779296875,
        6.29998779296875,
        6.32000732421875,
        6.339996337890625,
        6.3599853515625,
        6.3800048828125,
        6.399993896484375,
        6.41998291015625,
        6.44000244140625,
        6.459991455078125,
        6.480010986328125,
        6.5,
        6.519989013671875,
        6.540008544921875,
        6.55999755859375,
        6.579986572265625,
        6.600006103515625,
        6.6199951171875,
        6.639984130859375,
        6.660003662109375,
        6.67999267578125,
        6.70001220703125,
        6.720001220703125,
        6.739990234375,
        6.760009765625,
        6.779998779296875,
        6.79998779296875,
        6.82000732421875,
        6.839996337890625,
        6.8599853515625,
        6.8800048828125,
        6.899993896484375,
        6.91998291015625,
        6.94000244140625,
        6.959991455078125,
        6.980010986328125,
        7.0,
        7.019989013671875,
        7.040008544921875,
        7.05999755859375,
        7.079986572265625,
        7.100006103515625,
        7.1199951171875,
        7.139984130859375,
        7.160003662109375,
        7.17999267578125,
        7.20001220703125,
        7.220001220703125,
        7.239990234375,
        7.260009765625,
        7.279998779296875,
        7.29998779296875,
        7.32000732421875,
        7.339996337890625,
        7.3599853515625,
        7.3800048828125,
        7.399993896484375,
        7.41998291015625,
        7.44000244140625,
        7.459991455078125,
        7.480010986328125,
        7.5,
        7.519989013671875,
        7.540008544921875,
        7.55999755859375,
        7.579986572265625,
        7.600006103515625,
        7.6199951171875,
        7.639984130859375,
        7.660003662109375,
        7.67999267578125,
        7.70001220703125,
        7.720001220703125,
        7.739990234375,
        7.760009765625,
        7.779998779296875,
        7.79998779296875,
        7.82000732421875,
        7.839996337890625,
        7.8599853515625,
        7.8800048828125,
        7.899993896484375,
        7.91998291015625,
        7.94000244140625,
        7.959991455078125,
        7.980010986328125,
        8.0,
        8.019989013671875,
        8.040008544921875,
        8.05999755859375,
        8.079986572265625,
        8.100006103515625,
        8.1199951171875,
        8.139984130859375,
        8.160003662109375,
        8.17999267578125,
        8.20001220703125,
        8.220001220703125,
        8.239990234375,
        8.260009765625,
        8.279998779296875,
        8.29998779296875,
        8.32000732421875,
        8.339996337890625,
        8.3599853515625,
        8.3800048828125,
        8.399993896484375,
        8.41998291015625,
        8.44000244140625,
        8.459991455078125,
        8.480010986328125,
        8.5,
        8.519989013671875,
        8.540008544921875,
        8.55999755859375,
        8.579986572265625,
        8.600006103515625,
        8.6199951171875,
        8.639984130859375,
        8.660003662109375,
        8.67999267578125,
        8.70001220703125,
        8.720001220703125,
        8.739990234375,
        8.760009765625,
        8.779998779296875,
        8.79998779296875,
        8.82000732421875,
        8.839996337890625,
        8.8599853515625,
        8.8800048828125,
        8.899993896484375,
        8.91998291015625,
        8.94000244140625,
        8.959991455078125,
        8.980010986328125,
        9.0,
        9.019989013671875,
        9.040008544921875,
        9.05999755859375,
        9.079986572265625,
        9.100006103515625,
        9.1199951171875,
        9.139984130859375,
        9.160003662109375,
        9.17999267578125,
        9.20001220703125,
        9.220001220703125,
        9.239990234375,
        9.260009765625,
        9.279998779296875,
        9.29998779296875,
        9.32000732421875,
        9.339996337890625,
        9.3599853515625,
        9.3800048828125,
        9.399993896484375,
        9.41998291015625,
        9.44000244140625,
        9.459991455078125,
        9.480010986328125,
        9.5,
        9.519989013671875,
        9.540008544921875,
        9.55999755859375,
        9.579986572265625,
        9.600006103515625,
        9.6199951171875,
        9.639984130859375,
        9.660003662109375,
        9.67999267578125,
        9.70001220703125,
        9.720001220703125,
        9.739990234375,
        9.760009765625,
        9.779998779296875,
        9.79998779296875,
        9.82000732421875,
        9.839996337890625,
        9.8599853515625,
        9.8800048828125,
        9.899993896484375,
        9.91998291015625,
        9.94000244140625,
        9.959991455078125,
        9.980010986328125,
        10.0,
        10.019989013671875,
        10.040008544921875,
        10.05999755859375,
        10.079986572265625,
        10.100006103515625,
        10.1199951171875,
        10.139984130859375,
        10.160003662109375,
        10.17999267578125,
        10.20001220703125,
        10.220001220703125,
        10.239990234375,
        10.260009765625,
        10.279998779296875,
        10.29998779296875,
        10.32000732421875,
        10.339996337890625,
        10.3599853515625,
        10.3800048828125,
        10.399993896484375,
        10.41998291015625,
        10.44000244140625,
        10.459991455078125,
        10.480010986328125,
        10.5,
        10.519989013671875,
        10.540008544921875,
        10.55999755859375,
        10.579986572265625,
        10.600006103515625,
        10.6199951171875,
        10.639984130859375,
        10.660003662109375,
        10.67999267578125,
        10.70001220703125,
        10.720001220703125,
        10.739990234375,
        10.760009765625,
        10.779998779296875,
        10.79998779296875,
        10.82000732421875,
        10.839996337890625,
        10.8599853515625,
        10.8800048828125,
        10.899993896484375,
        10.91998291015625,
        10.94000244140625,
        10.959991455078125,
        10.980010986328125,
        11.0,
        11.019989013671875,
        11.040008544921875,
        11.05999755859375,
        11.079986572265625,
        11.100006103515625,
        11.1199951171875,
        11.139984130859375,
        11.160003662109375,
        11.17999267578125,
        11.20001220703125,
        11.220001220703125,
        11.239990234375,
        11.260009765625,
        11.279998779296875,
        11.29998779296875,
        11.32000732421875,
        11.339996337890625,
        11.3599853515625,
        11.3800048828125,
        11.399993896484375,
        11.41998291015625,
        11.44000244140625,
        11.459991455078125,
        11.480010986328125,
        11.5,
        11.519989013671875,
        11.540008544921875,
        11.55999755859375,
        11.579986572265625,
        11.600006103515625,
        11.6199951171875,
        11.639984130859375,
        11.660003662109375,
        11.67999267578125,
        11.70001220703125,
        11.720001220703125,
        11.739990234375,
        11.760009765625,
        11.779998779296875,
        11.79998779296875,
        11.82000732421875,
        11.839996337890625,
        11.8599853515625,
        11.8800048828125,
        11.899993896484375,
        11.91998291015625,
        11.94000244140625,
        11.959991455078125,
        11.980010986328125,
        12.0,
        12.019989013671875,
        12.040008544921875,
        12.05999755859375,
        12.079986572265625,
        12.100006103515625,
        12.1199951171875,
        12.139984130859375,
        12.160003662109375,
        12.17999267578125,
        12.20001220703125,
        12.220001220703125,
        12.239990234375,
        12.260009765625,
        12.279998779296875,
        12.29998779296875,
        12.32000732421875,
        12.339996337890625,
        12.3599853515625,
        12.3800048828125,
        12.399993896484375,
        12.41998291015625,
        12.44000244140625,
        12.459991455078125,
        12.480010986328125,
        12.5,
        12.519989013671875,
        12.540008544921875,
        12.55999755859375,
        12.579986572265625,
        12.600006103515625,
        12.6199951171875,
        12.639984130859375,
        12.660003662109375,
        12.67999267578125,
        12.70001220703125,
        12.720001220703125,
        12.739990234375,
        12.760009765625,
        12.779998779296875,
        12.79998779296875,
        12.82000732421875,
        12.839996337890625,
        12.8599853515625,
        12.8800048828125,
        12.899993896484375,
        12.91998291015625,
        12.94000244140625,
        12.959991455078125,
        12.980010986328125,
        13.0,
        13.019989013671875,
        13.040008544921875,
        13.05999755859375,
        13.079986572265625,
        13.100006103515625,
        13.1199951171875,
        13.139984130859375,
        13.160003662109375,
        13.17999267578125,
        13.20001220703125,
        13.220001220703125,
        13.239990234375,
        13.260009765625,
        13.279998779296875,
        13.29998779296875,
        13.32000732421875,
        13.339996337890625,
        13.3599853515625,
        13.3800048828125,
        13.399993896484375,
        13.41998291015625,
        13.44000244140625,
        13.459991455078125,
        13.480010986328125,
        13.5,
        13.519989013671875,
        13.540008544921875,
        13.55999755859375,
        13.579986572265625,
        13.600006103515625,
        13.6199951171875,
        13.639984130859375,
        13.660003662109375,
        13.67999267578125,
        13.70001220703125,
        13.720001220703125,
        13.739990234375,
        13.760009765625,
        13.779998779296875,
        13.79998779296875,
        13.82000732421875,
        13.839996337890625,
        13.8599853515625,
        13.8800048828125,
        13.899993896484375,
        13.91998291015625,
        13.94000244140625,
        13.959991455078125,
        13.980010986328125,
        14.0,
        14.019989013671875,
        14.040008544921875,
        14.05999755859375,
        14.079986572265625,
        14.100006103515625,
        14.1199951171875,
        14.139984130859375,
        14.160003662109375,
        14.17999267578125,
        14.20001220703125,
        14.220001220703125,
        14.239990234375,
        14.260009765625,
        14.279998779296875,
        14.29998779296875,
        14.32000732421875,
        14.339996337890625,
        14.3599853515625,
        14.3800048828125,
        14.399993896484375,
        14.41998291015625,
        14.44000244140625,
        14.459991455078125,
        14.480010986328125,
        14.5,
        14.519989013671875,
        14.540008544921875,
        14.55999755859375,
        14.579986572265625,
        14.600006103515625,
        14.6199951171875,
        14.639984130859375,
        14.660003662109375,
        14.67999267578125,
        14.70001220703125,
        14.720001220703125,
        14.739990234375,
        14.760009765625,
        14.779998779296875,
        14.79998779296875,
        14.82000732421875,
        14.839996337890625,
        14.8599853515625,
        14.8800048828125,
        14.899993896484375,
        14.91998291015625,
        14.94000244140625,
        14.959991455078125,
        14.980010986328125,
        15.0,
        15.019989013671875,
        15.040008544921875,
        15.05999755859375,
        15.079986572265625,
        15.100006103515625,
        15.1199951171875,
        15.139984130859375,
        15.160003662109375,
        15.17999267578125,
        15.20001220703125,
        15.220001220703125,
        15.239990234375,
        15.260009765625,
        15.279998779296875,
        15.29998779296875,
        15.32000732421875,
        15.339996337890625,
        15.3599853515625,
        15.3800048828125,
        15.399993896484375,
        15.41998291015625,
        15.44000244140625,
        15.459991455078125,
        15.480010986328125,
        15.5,
        15.519989013671875,
        15.540008544921875,
        15.55999755859375,
        15.579986572265625,
        15.600006103515625,
        15.6199951171875,
        15.639984130859375,
        15.660003662109375,
        15.67999267578125,
        15.70001220703125,
        15.720001220703125,
        15.739990234375,
        15.760009765625,
        15.779998779296875,
        15.79998779296875,
        15.82000732421875,
        15.839996337890625,
        15.8599853515625,
        15.8800048828125,
        15.899993896484375,
        15.91998291015625,
        15.94000244140625,
        15.959991455078125,
        15.980010986328125,
        16.0,
        16.019989013671876,
        16.040008544921876,
        16.05999755859375,
        16.079986572265626,
        16.100006103515626,
        16.1199951171875,
        16.139984130859376,
        16.160003662109376,
        16.17999267578125,
        16.20001220703125,
        16.220001220703126,
        16.239990234375,
        16.260009765625,
        16.279998779296876,
        16.29998779296875,
        16.32000732421875,
        16.339996337890626,
        16.3599853515625,
        16.3800048828125,
        16.399993896484376,
        16.41998291015625,
        16.44000244140625,
        16.459991455078126,
        16.480010986328126,
        16.5,
        16.519989013671876,
        16.540008544921876,
        16.55999755859375,
        16.579986572265626,
        16.600006103515626,
        16.6199951171875,
        16.639984130859376,
        16.660003662109376,
        16.67999267578125,
        16.70001220703125,
        16.720001220703126,
        16.739990234375,
        16.760009765625,
        16.779998779296876,
        16.79998779296875,
        16.82000732421875,
        16.839996337890626,
        16.8599853515625,
        16.8800048828125,
        16.899993896484376,
        16.91998291015625,
        16.94000244140625,
        16.959991455078126,
        16.980010986328126,
        17.0,
        17.019989013671876,
        17.040008544921876,
        17.05999755859375,
        17.079986572265626,
        17.100006103515626,
        17.1199951171875,
        17.139984130859376,
        17.160003662109376,
        17.17999267578125,
        17.20001220703125,
        17.220001220703126,
        17.239990234375,
        17.260009765625,
        17.279998779296876,
        17.29998779296875,
        17.32000732421875,
        17.339996337890626,
        17.3599853515625,
        17.3800048828125,
        17.399993896484376,
        17.41998291015625,
        17.44000244140625,
        17.459991455078126,
        17.480010986328126,
        17.5,
        17.519989013671876,
        17.540008544921876,
        17.55999755859375,
        17.579986572265626,
        17.600006103515626,
        17.6199951171875,
        17.639984130859376,
        17.660003662109376,
        17.67999267578125,
        17.70001220703125,
        17.720001220703126,
        17.739990234375,
        17.760009765625,
        17.779998779296876,
        17.79998779296875,
        17.82000732421875,
        17.839996337890626,
        17.8599853515625,
        17.8800048828125,
        17.899993896484376,
        17.91998291015625,
        17.94000244140625,
        17.959991455078126,
        17.980010986328126,
        18.0,
        18.019989013671876,
        18.040008544921876,
        18.05999755859375,
        18.079986572265626,
        18.100006103515626,
        18.1199951171875,
        18.139984130859376,
        18.160003662109376,
        18.17999267578125,
        18.20001220703125,
        18.220001220703126,
        18.239990234375,
        18.260009765625,
        18.279998779296876,
        18.29998779296875,
        18.32000732421875,
        18.339996337890626,
        18.3599853515625,
        18.3800048828125,
        18.399993896484376,
        18.41998291015625,
        18.44000244140625,
        18.459991455078126,
        18.480010986328126,
        18.5,
        18.519989013671876,
        18.540008544921876,
        18.55999755859375,
        18.579986572265626,
        18.600006103515626,
        18.6199951171875,
        18.639984130859376,
        18.660003662109376,
        18.67999267578125,
        18.70001220703125,
        18.720001220703126,
        18.739990234375,
        18.760009765625,
        18.779998779296876,
        18.79998779296875,
        18.82000732421875,
        18.839996337890626,
        18.8599853515625,
        18.8800048828125,
        18.899993896484376,
        18.91998291015625,
        18.94000244140625,
        18.959991455078126,
        18.980010986328126,
        19.0,
        19.019989013671876,
        19.040008544921876,
        19.05999755859375,
        19.079986572265626,
        19.100006103515626,
        19.1199951171875,
        19.139984130859376,
        19.160003662109376,
        19.17999267578125,
        19.20001220703125,
        19.220001220703126,
        19.239990234375,
        19.260009765625,
        19.279998779296876,
        19.29998779296875,
        19.32000732421875,
        19.339996337890626,
        19.3599853515625,
        19.3800048828125,
        19.399993896484376,
        19.41998291015625,
        19.44000244140625,
        19.459991455078126,
        19.480010986328126,
        19.5,
        19.519989013671876,
        19.540008544921876,
        19.55999755859375,
        19.579986572265626,
        19.600006103515626,
        19.6199951171875,
        19.639984130859376,
        19.660003662109376,
        19.67999267578125,
        19.70001220703125,
        19.720001220703126,
        19.739990234375,
        19.760009765625,
        19.779998779296876,
        19.79998779296875,
        19.82000732421875,
        19.839996337890626,
        19.8599853515625,
        19.8800048828125,
        19.899993896484376,
        19.91998291015625,
        19.94000244140625,
        19.959991455078126,
        19.980010986328126,
        20.0,
        20.019989013671876,
        20.040008544921876,
        20.05999755859375,
        20.079986572265626,
        20.100006103515626,
        20.1199951171875,
        20.139984130859376,
        20.160003662109376,
        20.17999267578125,
        20.20001220703125,
        20.220001220703126,
        20.239990234375,
        20.260009765625,
        20.279998779296876,
        20.29998779296875,
        20.32000732421875,
        20.339996337890626,
        20.3599853515625,
        20.3800048828125,
        20.399993896484376,
        20.41998291015625,
        20.44000244140625,
        20.459991455078126,
        20.480010986328126,
        20.5,
        20.519989013671876,
        20.540008544921876,
        20.55999755859375,
        20.579986572265626,
        20.600006103515626,
        20.6199951171875,
        20.639984130859376,
        20.660003662109376,
        20.67999267578125,
        20.70001220703125,
        20.720001220703126,
        20.739990234375,
        20.760009765625,
        20.779998779296876,
        20.79998779296875,
        20.82000732421875,
        20.839996337890626,
        20.8599853515625,
        20.8800048828125,
        20.899993896484376,
        20.91998291015625,
        20.94000244140625,
        20.959991455078126,
        20.980010986328126,
        21.0,
        21.019989013671876,
        21.040008544921876,
        21.05999755859375,
        21.079986572265626,
        21.100006103515626,
        21.1199951171875,
        21.139984130859376,
        21.160003662109376,
        21.17999267578125,
        21.20001220703125,
        21.220001220703126,
        21.239990234375,
        21.260009765625,
        21.279998779296876,
        21.29998779296875,
        21.32000732421875,
        21.339996337890626,
        21.3599853515625,
        21.3800048828125,
        21.399993896484376,
        21.41998291015625,
        21.44000244140625,
        21.459991455078126,
        21.480010986328126,
        21.5,
        21.519989013671876,
        21.540008544921876,
        21.55999755859375,
        21.579986572265626,
        21.600006103515626,
        21.6199951171875,
        21.639984130859376,
        21.660003662109376,
        21.67999267578125,
        21.70001220703125,
        21.720001220703126,
        21.739990234375,
        21.760009765625,
        21.779998779296876,
        21.79998779296875,
        21.82000732421875,
        21.839996337890626,
        21.8599853515625,
        21.8800048828125,
        21.899993896484376,
        21.91998291015625,
        21.94000244140625,
        21.959991455078126,
        21.980010986328126,
        22.0,
        22.019989013671876,
        22.040008544921876,
        22.05999755859375,
        22.079986572265626,
        22.100006103515626,
        22.1199951171875,
        22.139984130859376,
        22.160003662109376,
        22.17999267578125,
        22.20001220703125,
        22.220001220703126,
        22.239990234375,
        22.260009765625,
        22.279998779296876,
        22.29998779296875,
        22.32000732421875,
        22.339996337890626,
        22.3599853515625,
        22.3800048828125,
        22.399993896484376,
        22.41998291015625,
        22.44000244140625,
        22.459991455078126,
        22.480010986328126,
        22.5,
        22.519989013671876,
        22.540008544921876,
        22.55999755859375,
        22.579986572265626,
        22.600006103515626,
        22.6199951171875,
        22.639984130859376,
        22.660003662109376,
        22.67999267578125,
        22.70001220703125,
        22.720001220703126,
        22.739990234375,
        22.760009765625,
        22.779998779296876,
        22.79998779296875,
        22.82000732421875,
        22.839996337890626,
        22.8599853515625,
        22.8800048828125,
        22.899993896484376,
        22.91998291015625,
        22.94000244140625,
        22.959991455078126,
        22.980010986328126,
        23.0,
        23.019989013671876,
        23.040008544921876,
        23.05999755859375,
        23.079986572265626,
        23.100006103515626,
        23.1199951171875,
        23.139984130859376,
        23.160003662109376,
        23.17999267578125,
        23.20001220703125,
        23.220001220703126,
        23.239990234375,
        23.260009765625,
        23.279998779296876,
        23.29998779296875,
        23.32000732421875,
        23.339996337890626,
        23.3599853515625,
        23.3800048828125,
        23.399993896484376,
        23.41998291015625,
        23.44000244140625,
        23.459991455078126,
        23.480010986328126,
        23.5,
        23.519989013671876,
        23.540008544921876,
        23.55999755859375,
        23.579986572265626,
        23.600006103515626,
        23.6199951171875,
        23.639984130859376,
        23.660003662109376,
        23.67999267578125,
        23.70001220703125,
        23.720001220703126,
        23.739990234375,
        23.760009765625,
        23.779998779296876,
        23.79998779296875,
        23.82000732421875,
        23.839996337890626,
        23.8599853515625,
        23.8800048828125,
        23.899993896484376,
        23.91998291015625,
        23.94000244140625,
        23.959991455078126,
        23.980010986328126,
        24.0,
        24.019989013671876,
        24.040008544921876,
        24.05999755859375,
        24.079986572265626,
        24.100006103515626,
        24.1199951171875,
        24.139984130859376,
        24.160003662109376,
        24.17999267578125,
        24.20001220703125,
        24.220001220703126,
        24.239990234375,
        24.260009765625,
        24.279998779296876,
        24.29998779296875,
        24.32000732421875,
        24.339996337890626,
        24.3599853515625,
        24.3800048828125,
        24.399993896484376,
        24.41998291015625,
        24.44000244140625,
        24.459991455078126,
        24.480010986328126,
        24.5,
        24.519989013671876,
        24.540008544921876,
        24.55999755859375,
        24.579986572265626,
        24.600006103515626,
        24.6199951171875,
        24.639984130859376,
        24.660003662109376,
        24.67999267578125,
        24.70001220703125,
        24.720001220703126,
        24.739990234375,
        24.760009765625,
        24.779998779296876,
        24.79998779296875,
        24.82000732421875,
        24.839996337890626,
        24.8599853515625,
        24.8800048828125,
        24.899993896484376,
        24.91998291015625,
        24.94000244140625,
        24.959991455078126,
        24.980010986328126,
        25.0,
        25.019989013671876,
        25.040008544921876,
        25.05999755859375,
        25.079986572265626,
        25.100006103515626,
        25.1199951171875,
        25.139984130859376,
        25.160003662109376,
        25.17999267578125,
        25.20001220703125,
        25.220001220703126,
        25.239990234375,
        25.260009765625,
        25.279998779296876,
        25.29998779296875,
        25.32000732421875,
        25.339996337890626,
        25.3599853515625,
        25.3800048828125,
        25.399993896484376,
        25.41998291015625,
        25.44000244140625,
        25.459991455078126,
        25.480010986328126,
        25.5,
        25.519989013671876,
        25.540008544921876,
        25.55999755859375,
        25.579986572265626,
        25.600006103515626,
        25.6199951171875,
        25.639984130859376,
        25.660003662109376,
        25.67999267578125,
        25.70001220703125,
        25.720001220703126,
        25.739990234375,
        25.760009765625,
        25.779998779296876,
        25.79998779296875,
        25.82000732421875,
        25.839996337890626,
        25.8599853515625,
        25.8800048828125,
        25.899993896484376,
        25.91998291015625,
        25.94000244140625,
        25.959991455078126,
        25.980010986328126,
        26.0,
        26.019989013671876,
        26.040008544921876,
        26.05999755859375,
        26.079986572265626,
        26.100006103515626,
        26.1199951171875,
        26.139984130859376,
        26.160003662109376,
        26.17999267578125,
        26.20001220703125,
        26.220001220703126,
        26.239990234375,
        26.260009765625,
        26.279998779296876,
        26.29998779296875,
        26.32000732421875,
        26.339996337890626,
        26.3599853515625,
        26.3800048828125,
        26.399993896484376,
        26.41998291015625,
        26.44000244140625,
        26.459991455078126,
        26.480010986328126,
        26.5,
        26.519989013671876,
        26.540008544921876,
        26.55999755859375,
        26.579986572265626,
        26.600006103515626,
        26.6199951171875,
        26.639984130859376,
        26.660003662109376,
        26.67999267578125,
        26.70001220703125,
        26.720001220703126,
        26.739990234375,
        26.760009765625,
        26.779998779296876,
        26.79998779296875,
        26.82000732421875,
        26.839996337890626,
        26.8599853515625,
        26.8800048828125,
        26.899993896484376,
        26.91998291015625,
        26.94000244140625,
        26.959991455078126,
        26.980010986328126,
        27.0,
        27.019989013671876,
        27.040008544921876,
        27.05999755859375,
        27.079986572265626,
        27.100006103515626,
        27.1199951171875,
        27.139984130859376,
        27.160003662109376,
        27.17999267578125,
        27.20001220703125,
        27.220001220703126,
        27.239990234375,
        27.260009765625,
        27.279998779296876,
        27.29998779296875,
        27.32000732421875,
        27.339996337890626,
        27.3599853515625,
        27.3800048828125,
        27.399993896484376,
        27.41998291015625,
        27.44000244140625,
        27.459991455078126,
        27.480010986328126,
        27.5,
        27.519989013671876,
        27.540008544921876,
        27.55999755859375,
        27.579986572265626,
        27.600006103515626,
        27.6199951171875,
        27.639984130859376,
        27.660003662109376,
        27.67999267578125,
        27.70001220703125,
        27.720001220703126,
        27.739990234375,
        27.760009765625,
        27.779998779296876,
        27.79998779296875,
        27.82000732421875,
        27.839996337890626,
        27.8599853515625,
        27.8800048828125,
        27.899993896484376,
        27.91998291015625,
        27.94000244140625,
        27.959991455078126,
        27.980010986328126,
        28.0,
        28.019989013671876,
        28.040008544921876,
        28.05999755859375,
        28.079986572265626,
        28.100006103515626,
        28.1199951171875,
        28.139984130859376,
        28.160003662109376,
        28.17999267578125,
        28.20001220703125,
        28.220001220703126,
        28.239990234375,
        28.260009765625,
        28.279998779296876,
        28.29998779296875,
        28.32000732421875,
        28.339996337890626,
        28.3599853515625,
        28.3800048828125,
        28.399993896484376,
        28.41998291015625,
        28.44000244140625,
        28.459991455078126,
        28.480010986328126,
        28.5,
        28.519989013671876,
        28.540008544921876,
        28.55999755859375,
        28.579986572265626,
        28.600006103515626,
        28.6199951171875,
        28.639984130859376,
        28.660003662109376,
        28.67999267578125,
        28.70001220703125,
        28.720001220703126,
        28.739990234375,
        28.760009765625,
        28.779998779296876,
        28.79998779296875,
        28.82000732421875,
        28.839996337890626,
        28.8599853515625,
        28.8800048828125,
        28.899993896484376,
        28.91998291015625,
        28.94000244140625,
        28.959991455078126,
        28.980010986328126,
        29.0,
        29.019989013671876,
        29.040008544921876,
        29.05999755859375,
        29.079986572265626,
        29.100006103515626,
        29.1199951171875,
        29.139984130859376,
        29.160003662109376,
        29.17999267578125,
        29.20001220703125,
        29.220001220703126,
        29.239990234375,
        29.260009765625,
        29.279998779296876,
        29.29998779296875,
        29.32000732421875,
        29.339996337890626,
        29.3599853515625,
        29.3800048828125,
        29.399993896484376,
        29.41998291015625,
        29.44000244140625,
        29.459991455078126,
        29.480010986328126,
        29.5,
        29.519989013671876,
        29.540008544921876,
        29.55999755859375,
        29.579986572265626,
        29.600006103515626,
        29.6199951171875,
        29.639984130859376,
        29.660003662109376,
        29.67999267578125,
        29.70001220703125,
        29.720001220703126,
        29.739990234375,
        29.760009765625,
        29.779998779296876,
        29.79998779296875,
        29.82000732421875,
        29.839996337890626,
        29.8599853515625,
        29.8800048828125,
        29.899993896484376,
        29.91998291015625,
        29.94000244140625,
        29.959991455078126,
        29.980010986328126,
        30.0,
        30.019989013671876,
        30.040008544921876,
        30.05999755859375,
        30.079986572265626,
        30.100006103515626,
        30.1199951171875,
        30.139984130859376,
        30.160003662109376,
        30.17999267578125,
        30.20001220703125,
        30.220001220703126,
        30.239990234375,
        30.260009765625,
        30.279998779296876,
        30.29998779296875,
        30.32000732421875,
        30.339996337890626,
        30.3599853515625,
        30.3800048828125,
        30.399993896484376,
        30.41998291015625,
        30.44000244140625,
        30.459991455078126,
        30.480010986328126,
        30.5,
        30.519989013671876,
        30.540008544921876,
        30.55999755859375,
        30.579986572265626,
        30.600006103515626,
        30.6199951171875,
        30.639984130859376,
        30.660003662109376,
        30.67999267578125,
        30.70001220703125,
        30.720001220703126,
        30.739990234375,
        30.760009765625,
        30.779998779296876,
        30.79998779296875,
        30.82000732421875,
        30.839996337890626,
        30.8599853515625,
        30.8800048828125,
        30.899993896484376,
        30.91998291015625,
        30.94000244140625,
        30.959991455078126,
        30.980010986328126,
        31.0,
        31.019989013671876,
        31.040008544921876,
        31.05999755859375,
        31.079986572265626,
        31.100006103515626,
        31.1199951171875,
        31.139984130859376,
        31.160003662109376,
        31.17999267578125,
        31.20001220703125,
        31.220001220703126,
        31.239990234375,
        31.260009765625,
        31.279998779296876,
        31.29998779296875,
        31.32000732421875,
        31.339996337890626,
        31.3599853515625,
        31.3800048828125,
        31.399993896484376,
        31.41998291015625,
        31.44000244140625,
        31.459991455078126,
        31.480010986328126,
        31.5,
        31.519989013671876,
        31.540008544921876,
        31.55999755859375,
        31.579986572265626,
        31.600006103515626,
        31.6199951171875,
        31.639984130859376,
        31.660003662109376,
        31.67999267578125,
        31.70001220703125,
        31.720001220703126,
        31.739990234375,
        31.760009765625,
        31.779998779296876,
        31.79998779296875,
        31.82000732421875,
        31.839996337890626,
        31.8599853515625,
        31.8800048828125,
        31.899993896484376,
        31.91998291015625,
        31.94000244140625,
        31.959991455078126,
        31.980010986328126,
        32.0,
        32.019989013671878,
        32.040008544921878,
        32.05999755859375,
        32.079986572265628,
        32.100006103515628,
        32.1199951171875,
        32.139984130859378,
        32.160003662109378,
        32.17999267578125,
        32.20001220703125,
        32.220001220703128,
        32.239990234375,
        32.260009765625,
        32.279998779296878,
        32.29998779296875,
        32.32000732421875,
        32.339996337890628,
        32.3599853515625,
        32.3800048828125,
        32.399993896484378,
        32.41998291015625,
        32.44000244140625,
        32.459991455078128,
        32.480010986328128,
        32.5,
        32.519989013671878,
        32.540008544921878,
        32.55999755859375,
        32.579986572265628,
        32.600006103515628,
        32.6199951171875,
        32.639984130859378,
        32.660003662109378,
        32.67999267578125,
        32.70001220703125,
        32.720001220703128,
        32.739990234375,
        32.760009765625,
        32.779998779296878,
        32.79998779296875,
        32.82000732421875,
        32.839996337890628,
        32.8599853515625,
        32.8800048828125,
        32.899993896484378,
        32.91998291015625,
        32.94000244140625,
        32.959991455078128,
        32.980010986328128,
        33.0,
        33.019989013671878,
        33.040008544921878,
        33.05999755859375,
        33.079986572265628,
        33.100006103515628,
        33.1199951171875,
        33.139984130859378,
        33.160003662109378,
        33.17999267578125,
        33.20001220703125,
        33.220001220703128,
        33.239990234375,
        33.260009765625,
        33.279998779296878,
        33.29998779296875,
        33.32000732421875,
        33.339996337890628,
        33.3599853515625,
        33.3800048828125,
        33.399993896484378,
        33.41998291015625,
        33.44000244140625,
        33.459991455078128,
        33.480010986328128,
        33.5,
        33.519989013671878,
        33.540008544921878,
        33.55999755859375,
        33.579986572265628,
        33.600006103515628,
        33.6199951171875,
        33.639984130859378,
        33.660003662109378,
        33.67999267578125,
        33.70001220703125,
        33.720001220703128,
        33.739990234375,
        33.760009765625,
        33.779998779296878,
        33.79998779296875,
        33.82000732421875,
        33.839996337890628,
        33.8599853515625,
        33.8800048828125,
        33.899993896484378,
        33.91998291015625,
        33.94000244140625,
        33.959991455078128,
        33.980010986328128,
        34.0,
        34.019989013671878,
        34.040008544921878,
        34.05999755859375,
        34.079986572265628,
        34.100006103515628,
        34.1199951171875,
        34.139984130859378,
        34.160003662109378,
        34.17999267578125,
        34.20001220703125,
        34.220001220703128,
        34.239990234375,
        34.260009765625,
        34.279998779296878,
        34.29998779296875,
        34.32000732421875,
        34.339996337890628,
        34.3599853515625,
        34.3800048828125,
        34.399993896484378,
        34.41998291015625,
        34.44000244140625,
        34.459991455078128,
        34.480010986328128,
        34.5,
        34.519989013671878,
        34.540008544921878,
        34.55999755859375,
        34.579986572265628,
        34.600006103515628,
        34.6199951171875,
        34.639984130859378,
        34.660003662109378,
        34.67999267578125,
        34.70001220703125,
        34.720001220703128,
        34.739990234375,
        34.760009765625,
        34.779998779296878,
        34.79998779296875,
        34.82000732421875,
        34.839996337890628,
        34.8599853515625,
        34.8800048828125,
        34.899993896484378,
        34.91998291015625,
        34.94000244140625,
        34.959991455078128,
        34.980010986328128,
        35.0,
        35.019989013671878,
        35.040008544921878,
        35.05999755859375,
        35.079986572265628,
        35.100006103515628,
        35.1199951171875,
        35.139984130859378,
        35.160003662109378,
        35.17999267578125,
        35.20001220703125,
        35.220001220703128,
        35.239990234375,
        35.260009765625,
        35.279998779296878,
        35.29998779296875,
        35.32000732421875,
        35.339996337890628,
        35.3599853515625,
        35.3800048828125,
        35.399993896484378,
        35.41998291015625,
        35.44000244140625,
        35.459991455078128,
        35.480010986328128,
        35.5,
        35.519989013671878,
        35.540008544921878,
        35.55999755859375,
        35.579986572265628,
        35.600006103515628,
        35.6199951171875,
        35.639984130859378,
        35.660003662109378,
        35.67999267578125,
        35.70001220703125,
        35.720001220703128,
        35.739990234375,
        35.760009765625,
        35.779998779296878,
        35.79998779296875,
        35.82000732421875,
        35.839996337890628,
        35.8599853515625,
        35.8800048828125,
        35.899993896484378,
        35.91998291015625,
        35.94000244140625,
        35.959991455078128,
        35.980010986328128,
        36.0,
        36.019989013671878,
        36.040008544921878,
        36.05999755859375,
        36.079986572265628,
        36.100006103515628,
        36.1199951171875,
        36.139984130859378,
        36.160003662109378,
        36.17999267578125,
        36.20001220703125,
        36.220001220703128,
        36.239990234375,
        36.260009765625,
        36.279998779296878,
        36.29998779296875,
        36.32000732421875,
        36.339996337890628,
        36.3599853515625,
        36.3800048828125,
        36.399993896484378,
        36.41998291015625,
        36.44000244140625,
        36.459991455078128,
        36.480010986328128,
        36.5,
        36.519989013671878,
        36.540008544921878,
        36.55999755859375,
        36.579986572265628,
        36.600006103515628,
        36.6199951171875,
        36.639984130859378,
        36.660003662109378,
        36.67999267578125,
        36.70001220703125,
        36.720001220703128,
        36.739990234375,
        36.760009765625,
        36.779998779296878,
        36.79998779296875,
        36.82000732421875,
        36.839996337890628,
        36.8599853515625,
        36.8800048828125,
        36.899993896484378,
        36.91998291015625,
        36.94000244140625,
        36.959991455078128,
        36.980010986328128,
        37.0,
        37.019989013671878,
        37.040008544921878,
        37.05999755859375,
        37.079986572265628,
        37.100006103515628,
        37.1199951171875,
        37.139984130859378,
        37.160003662109378,
        37.17999267578125,
        37.20001220703125,
        37.220001220703128,
        37.239990234375,
        37.260009765625,
        37.279998779296878,
        37.29998779296875,
        37.32000732421875,
        37.339996337890628,
        37.3599853515625,
        37.3800048828125,
        37.399993896484378,
        37.41998291015625,
        37.44000244140625,
        37.459991455078128,
        37.480010986328128,
        37.5,
        37.519989013671878,
        37.540008544921878,
        37.55999755859375,
        37.579986572265628,
        37.600006103515628,
        37.6199951171875,
        37.639984130859378,
        37.660003662109378,
        37.67999267578125,
        37.70001220703125,
        37.720001220703128,
        37.739990234375,
        37.760009765625,
        37.779998779296878,
        37.79998779296875,
        37.82000732421875,
        37.839996337890628,
        37.8599853515625,
        37.8800048828125,
        37.899993896484378,
        37.91998291015625,
        37.94000244140625,
        37.959991455078128,
        37.980010986328128,
        38.0,
        38.019989013671878,
        38.040008544921878,
        38.05999755859375,
        38.079986572265628,
        38.100006103515628,
        38.1199951171875,
        38.139984130859378,
        38.160003662109378,
        38.17999267578125,
        38.20001220703125,
        38.220001220703128,
        38.239990234375,
        38.260009765625,
        38.279998779296878,
        38.29998779296875,
        38.32000732421875,
        38.339996337890628,
        38.3599853515625,
        38.3800048828125,
        38.399993896484378,
        38.41998291015625,
        38.44000244140625,
        38.459991455078128,
        38.480010986328128,
        38.5,
        38.519989013671878,
        38.540008544921878,
        38.55999755859375,
        38.579986572265628,
        38.600006103515628,
        38.6199951171875,
        38.639984130859378,
        38.660003662109378,
        38.67999267578125,
        38.70001220703125,
        38.720001220703128,
        38.739990234375,
        38.760009765625,
        38.779998779296878,
        38.79998779296875,
        38.82000732421875,
        38.839996337890628,
        38.8599853515625,
        38.8800048828125,
        38.899993896484378,
        38.91998291015625,
        38.94000244140625,
        38.959991455078128,
        38.980010986328128,
        39.0,
        39.019989013671878,
        39.040008544921878,
        39.05999755859375,
        39.079986572265628,
        39.100006103515628,
        39.1199951171875,
        39.139984130859378,
        39.160003662109378,
        39.17999267578125,
        39.20001220703125,
        39.220001220703128,
        39.239990234375,
        39.260009765625,
        39.279998779296878,
        39.29998779296875,
        39.32000732421875,
        39.339996337890628,
        39.3599853515625,
        39.3800048828125,
        39.399993896484378,
        39.41998291015625,
        39.44000244140625,
        39.459991455078128,
        39.480010986328128,
        39.5,
        39.519989013671878,
        39.540008544921878,
        39.55999755859375,
        39.579986572265628,
        39.600006103515628,
        39.6199951171875,
        39.639984130859378,
        39.660003662109378,
        39.67999267578125,
        39.70001220703125,
        39.720001220703128,
        39.739990234375,
        39.760009765625,
        39.779998779296878,
        39.79998779296875,
        39.82000732421875,
        39.839996337890628,
        39.8599853515625,
        39.8800048828125,
        39.899993896484378,
        39.91998291015625,
        39.94000244140625,
        39.959991455078128,
        39.980010986328128,
        40.0,
        40.019989013671878,
        40.040008544921878,
        40.05999755859375,
        40.079986572265628,
        40.100006103515628,
        40.1199951171875,
        40.139984130859378,
        40.160003662109378,
        40.17999267578125,
        40.20001220703125,
        40.220001220703128,
        40.239990234375,
        40.260009765625,
        40.279998779296878,
        40.29998779296875,
        40.32000732421875,
        40.339996337890628,
        40.3599853515625,
        40.3800048828125,
        40.399993896484378,
        40.41998291015625,
        40.44000244140625,
        40.459991455078128,
        40.480010986328128,
        40.5,
        40.519989013671878,
        40.540008544921878,
        40.55999755859375,
        40.579986572265628,
        40.600006103515628,
        40.6199951171875,
        40.639984130859378,
        40.660003662109378,
        40.67999267578125,
        40.70001220703125,
        40.720001220703128,
        40.739990234375,
        40.760009765625,
        40.779998779296878,
        40.79998779296875,
        40.82000732421875,
        40.839996337890628,
        40.8599853515625,
        40.8800048828125,
        40.899993896484378,
        40.91998291015625,
        40.94000244140625,
        40.959991455078128,
        40.980010986328128,
        41.0,
        41.019989013671878,
        41.040008544921878,
        41.05999755859375,
        41.079986572265628,
        41.100006103515628,
        41.1199951171875,
        41.139984130859378,
        41.160003662109378,
        41.17999267578125,
        41.20001220703125,
        41.220001220703128,
        41.239990234375,
        41.260009765625,
        41.279998779296878,
        41.29998779296875,
        41.32000732421875,
        41.339996337890628,
        41.3599853515625,
        41.3800048828125,
        41.399993896484378,
        41.41998291015625,
        41.44000244140625,
        41.459991455078128,
        41.480010986328128,
        41.5,
        41.519989013671878,
        41.540008544921878,
        41.55999755859375,
        41.579986572265628,
        41.600006103515628,
        41.6199951171875,
        41.639984130859378,
        41.660003662109378,
        41.67999267578125,
        41.70001220703125,
        41.720001220703128,
        41.739990234375,
        41.760009765625,
        41.779998779296878,
        41.79998779296875,
        41.82000732421875,
        41.839996337890628,
        41.8599853515625,
        41.8800048828125,
        41.899993896484378,
        41.91998291015625,
        41.94000244140625,
        41.959991455078128,
        41.980010986328128,
        42.0,
        42.019989013671878,
        42.040008544921878,
        42.05999755859375,
        42.079986572265628,
        42.100006103515628,
        42.1199951171875,
        42.139984130859378,
        42.160003662109378,
        42.17999267578125,
        42.20001220703125,
        42.220001220703128,
        42.239990234375,
        42.260009765625,
        42.279998779296878,
        42.29998779296875,
        42.32000732421875,
        42.339996337890628,
        42.3599853515625,
        42.3800048828125,
        42.399993896484378,
        42.41998291015625,
        42.44000244140625,
        42.459991455078128,
        42.480010986328128,
        42.5,
        42.519989013671878,
        42.540008544921878,
        42.55999755859375,
        42.579986572265628,
        42.600006103515628,
        42.6199951171875,
        42.639984130859378,
        42.660003662109378,
        42.67999267578125,
        42.70001220703125,
        42.720001220703128,
        42.739990234375,
        42.760009765625,
        42.779998779296878,
        42.79998779296875,
        42.82000732421875,
        42.839996337890628,
        42.8599853515625,
        42.8800048828125,
        42.899993896484378,
        42.91998291015625,
        42.94000244140625,
        42.959991455078128,
        42.980010986328128,
        43.0,
        43.019989013671878,
        43.040008544921878,
        43.05999755859375,
        43.079986572265628,
        43.100006103515628,
        43.1199951171875,
        43.139984130859378,
        43.160003662109378,
        43.17999267578125,
        43.20001220703125,
        43.220001220703128,
        43.239990234375,
        43.260009765625,
        43.279998779296878,
        43.29998779296875,
        43.32000732421875,
        43.339996337890628,
        43.3599853515625,
        43.3800048828125,
        43.399993896484378,
        43.41998291015625,
        43.44000244140625,
        43.459991455078128,
        43.480010986328128,
        43.5,
        43.519989013671878,
        43.540008544921878,
        43.55999755859375,
        43.579986572265628,
        43.600006103515628,
        43.6199951171875,
        43.639984130859378,
        43.660003662109378,
        43.67999267578125,
        43.70001220703125,
        43.720001220703128,
        43.739990234375,
        43.760009765625,
        43.779998779296878,
        43.79998779296875,
        43.82000732421875,
        43.839996337890628,
        43.8599853515625,
        43.8800048828125,
        43.899993896484378,
        43.91998291015625,
        43.94000244140625,
        43.959991455078128,
        43.980010986328128,
        44.0,
        44.019989013671878,
        44.040008544921878,
        44.05999755859375,
        44.079986572265628,
        44.100006103515628,
        44.1199951171875,
        44.139984130859378,
        44.160003662109378,
        44.17999267578125,
        44.20001220703125,
        44.220001220703128,
        44.239990234375,
        44.260009765625,
        44.279998779296878,
        44.29998779296875,
        44.32000732421875,
        44.339996337890628,
        44.3599853515625,
        44.3800048828125,
        44.399993896484378,
        44.41998291015625,
        44.44000244140625,
        44.459991455078128,
        44.480010986328128,
        44.5,
        44.519989013671878,
        44.540008544921878,
        44.55999755859375,
        44.579986572265628,
        44.600006103515628,
        44.6199951171875,
        44.639984130859378,
        44.660003662109378,
        44.67999267578125,
        44.70001220703125,
        44.720001220703128,
        44.739990234375,
        44.760009765625,
        44.779998779296878,
        44.79998779296875,
        44.82000732421875,
        44.839996337890628,
        44.8599853515625,
        44.8800048828125,
        44.899993896484378,
        44.91998291015625,
        44.94000244140625,
        44.959991455078128,
        44.980010986328128,
        45.0,
        45.019989013671878,
        45.040008544921878,
        45.05999755859375,
        45.079986572265628,
        45.100006103515628,
        45.1199951171875,
        45.139984130859378,
        45.160003662109378,
        45.17999267578125,
        45.20001220703125,
        45.220001220703128,
        45.239990234375,
        45.260009765625,
        45.279998779296878,
        45.29998779296875,
        45.32000732421875,
        45.339996337890628,
        45.3599853515625,
        45.3800048828125,
        45.399993896484378,
        45.41998291015625,
        45.44000244140625,
        45.459991455078128,
        45.480010986328128,
        45.5,
        45.519989013671878,
        45.540008544921878,
        45.55999755859375,
        45.579986572265628,
        45.600006103515628,
        45.6199951171875,
        45.639984130859378,
        45.660003662109378,
        45.67999267578125,
        45.70001220703125,
        45.720001220703128,
        45.739990234375,
        45.760009765625,
        45.779998779296878,
        45.79998779296875,
        45.82000732421875,
        45.839996337890628,
        45.8599853515625,
        45.8800048828125,
        45.899993896484378,
        45.91998291015625,
        45.94000244140625,
        45.959991455078128,
        45.980010986328128,
        46.0,
        46.019989013671878,
        46.040008544921878,
        46.05999755859375,
        46.079986572265628,
        46.100006103515628,
        46.1199951171875,
        46.139984130859378,
        46.160003662109378,
        46.17999267578125,
        46.20001220703125,
        46.220001220703128,
        46.239990234375,
        46.260009765625,
        46.279998779296878,
        46.29998779296875,
        46.32000732421875,
        46.339996337890628,
        46.3599853515625,
        46.3800048828125,
        46.399993896484378,
        46.41998291015625,
        46.44000244140625,
        46.459991455078128,
        46.480010986328128,
        46.5,
        46.519989013671878,
        46.540008544921878,
        46.55999755859375,
        46.579986572265628,
        46.600006103515628,
        46.6199951171875,
        46.639984130859378,
        46.660003662109378,
        46.67999267578125,
        46.70001220703125,
        46.720001220703128,
        46.739990234375,
        46.760009765625,
        46.779998779296878,
        46.79998779296875,
        46.82000732421875,
        46.839996337890628,
        46.8599853515625,
        46.8800048828125,
        46.899993896484378,
        46.91998291015625,
        46.94000244140625,
        46.959991455078128,
        46.980010986328128,
        47.0,
        47.019989013671878,
        47.040008544921878,
        47.05999755859375,
        47.079986572265628,
        47.100006103515628,
        47.1199951171875,
        47.139984130859378,
        47.160003662109378,
        47.17999267578125,
        47.20001220703125,
        47.220001220703128,
        47.239990234375,
        47.260009765625,
        47.279998779296878,
        47.29998779296875,
        47.32000732421875,
        47.339996337890628,
        47.3599853515625,
        47.3800048828125,
        47.399993896484378,
        47.41998291015625,
        47.44000244140625,
        47.459991455078128,
        47.480010986328128,
        47.5,
        47.519989013671878,
        47.540008544921878,
        47.55999755859375,
        47.579986572265628,
        47.600006103515628,
        47.6199951171875,
        47.639984130859378,
        47.660003662109378,
        47.67999267578125,
        47.70001220703125,
        47.720001220703128,
        47.739990234375,
        47.760009765625,
        47.779998779296878,
        47.79998779296875,
        47.82000732421875,
        47.839996337890628,
        47.8599853515625,
        47.8800048828125,
        47.899993896484378,
        47.91998291015625,
        47.94000244140625,
        47.959991455078128,
        47.980010986328128,
        48.0,
        48.019989013671878,
        48.040008544921878,
        48.05999755859375,
        48.079986572265628,
        48.100006103515628,
        48.1199951171875,
        48.139984130859378,
        48.160003662109378,
        48.17999267578125,
        48.20001220703125,
        48.220001220703128,
        48.239990234375,
        48.260009765625,
        48.279998779296878,
        48.29998779296875,
        48.32000732421875,
        48.339996337890628,
        48.3599853515625,
        48.3800048828125,
        48.399993896484378,
        48.41998291015625,
        48.44000244140625,
        48.459991455078128,
        48.480010986328128,
        48.5,
        48.519989013671878,
        48.540008544921878,
        48.55999755859375,
        48.579986572265628,
        48.600006103515628,
        48.6199951171875,
        48.639984130859378,
        48.660003662109378,
        48.67999267578125,
        48.70001220703125,
        48.720001220703128,
        48.739990234375,
        48.760009765625,
        48.779998779296878,
        48.79998779296875,
        48.82000732421875,
        48.839996337890628,
        48.8599853515625,
        48.8800048828125,
        48.899993896484378,
        48.91998291015625,
        48.94000244140625,
        48.959991455078128,
        48.980010986328128,
        49.0,
        49.019989013671878,
        49.040008544921878,
        49.05999755859375,
        49.079986572265628,
        49.100006103515628,
        49.1199951171875,
        49.139984130859378,
        49.160003662109378,
        49.17999267578125,
        49.20001220703125,
        49.220001220703128,
        49.239990234375,
        49.260009765625,
        49.279998779296878,
        49.29998779296875,
        49.32000732421875,
        49.339996337890628,
        49.3599853515625,
        49.3800048828125,
        49.399993896484378,
        49.41998291015625,
        49.44000244140625,
        49.459991455078128,
        49.480010986328128,
        49.5,
        49.519989013671878,
        49.540008544921878,
        49.55999755859375,
        49.579986572265628,
        49.600006103515628,
        49.6199951171875,
        49.639984130859378,
        49.660003662109378,
        49.67999267578125,
        49.70001220703125,
        49.720001220703128,
        49.739990234375,
        49.760009765625,
        49.779998779296878,
        49.79998779296875,
        49.82000732421875,
        49.839996337890628,
        49.8599853515625,
        49.8800048828125,
        49.899993896484378,
        49.91998291015625,
        49.94000244140625,
        49.959991455078128,
        49.980010986328128,
        50.0,
        50.019989013671878,
        50.040008544921878,
        50.05999755859375,
        50.079986572265628,
        50.100006103515628,
        50.1199951171875,
        50.139984130859378,
        50.160003662109378,
        50.17999267578125,
        50.199981689453128,
        50.220001220703128,
        50.239990234375,
        50.260009765625,
        50.279998779296878,
        50.29998779296875,
        50.32000732421875,
        50.339996337890628,
        50.3599853515625,
        50.3800048828125,
        50.399993896484378,
        50.41998291015625,
        50.44000244140625,
        50.459991455078128,
        50.480010986328128,
        50.5,
        50.519989013671878,
        50.540008544921878,
        50.55999755859375,
        50.579986572265628,
        50.600006103515628,
        50.6199951171875,
        50.639984130859378,
        50.660003662109378,
        50.67999267578125,
        50.699981689453128,
        50.720001220703128,
        50.739990234375,
        50.760009765625,
        50.779998779296878,
        50.79998779296875,
        50.82000732421875,
        50.839996337890628,
        50.8599853515625,
        50.8800048828125,
        50.899993896484378,
        50.91998291015625,
        50.94000244140625,
        50.959991455078128,
        50.980010986328128,
        51.0,
        51.019989013671878,
        51.040008544921878,
        51.05999755859375,
        51.079986572265628,
        51.100006103515628,
        51.1199951171875,
        51.139984130859378,
        51.160003662109378,
        51.17999267578125,
        51.199981689453128,
        51.220001220703128,
        51.239990234375,
        51.260009765625,
        51.279998779296878,
        51.29998779296875,
        51.32000732421875,
        51.339996337890628,
        51.3599853515625,
        51.3800048828125,
        51.399993896484378,
        51.41998291015625,
        51.44000244140625,
        51.459991455078128,
        51.480010986328128,
        51.5,
        51.519989013671878,
        51.540008544921878,
        51.55999755859375,
        51.579986572265628,
        51.600006103515628,
        51.6199951171875,
        51.639984130859378,
        51.660003662109378,
        51.67999267578125,
        51.699981689453128,
        51.720001220703128,
        51.739990234375,
        51.760009765625,
        51.779998779296878,
        51.79998779296875,
        51.82000732421875,
        51.839996337890628,
        51.8599853515625,
        51.8800048828125,
        51.899993896484378,
        51.91998291015625,
        51.94000244140625,
        51.959991455078128,
        51.980010986328128,
        52.0,
        52.019989013671878,
        52.040008544921878,
        52.05999755859375,
        52.079986572265628,
        52.100006103515628,
        52.1199951171875,
        52.139984130859378,
        52.160003662109378,
        52.17999267578125,
        52.199981689453128,
        52.220001220703128,
        52.239990234375,
        52.260009765625,
        52.279998779296878,
        52.29998779296875,
        52.32000732421875,
        52.339996337890628,
        52.3599853515625,
        52.3800048828125,
        52.399993896484378,
        52.41998291015625,
        52.44000244140625,
        52.459991455078128,
        52.480010986328128,
        52.5,
        52.519989013671878,
        52.540008544921878,
        52.55999755859375,
        52.579986572265628,
        52.600006103515628,
        52.6199951171875,
        52.639984130859378,
        52.660003662109378,
        52.67999267578125,
        52.699981689453128,
        52.720001220703128,
        52.739990234375,
        52.760009765625,
        52.779998779296878,
        52.79998779296875,
        52.82000732421875,
        52.839996337890628,
        52.8599853515625,
        52.8800048828125,
        52.899993896484378,
        52.91998291015625,
        52.94000244140625,
        52.959991455078128,
        52.980010986328128,
        53.0,
        53.019989013671878,
        53.040008544921878,
        53.05999755859375,
        53.079986572265628,
        53.100006103515628,
        53.1199951171875,
        53.139984130859378,
        53.160003662109378,
        53.17999267578125,
        53.199981689453128,
        53.220001220703128,
        53.239990234375,
        53.260009765625,
        53.279998779296878,
        53.29998779296875,
        53.32000732421875,
        53.339996337890628,
        53.3599853515625,
        53.3800048828125,
        53.399993896484378,
        53.41998291015625,
        53.44000244140625,
        53.459991455078128,
        53.480010986328128,
        53.5,
        53.519989013671878,
        53.540008544921878,
        53.55999755859375,
        53.579986572265628,
        53.600006103515628,
        53.6199951171875,
        53.639984130859378,
        53.660003662109378,
        53.67999267578125,
        53.699981689453128,
        53.720001220703128,
        53.739990234375,
        53.760009765625,
        53.779998779296878,
        53.79998779296875,
        53.82000732421875,
        53.839996337890628,
        53.8599853515625,
        53.8800048828125,
        53.899993896484378,
        53.91998291015625,
        53.94000244140625,
        53.959991455078128,
        53.980010986328128,
        54.0,
        54.019989013671878,
        54.040008544921878,
        54.05999755859375,
        54.079986572265628,
        54.100006103515628,
        54.1199951171875,
        54.139984130859378,
        54.160003662109378,
        54.17999267578125,
        54.199981689453128,
        54.220001220703128,
        54.239990234375,
        54.260009765625,
        54.279998779296878,
        54.29998779296875,
        54.32000732421875,
        54.339996337890628,
        54.3599853515625,
        54.3800048828125,
        54.399993896484378,
        54.41998291015625,
        54.44000244140625,
        54.459991455078128,
        54.480010986328128,
        54.5,
        54.519989013671878,
        54.540008544921878,
        54.55999755859375,
        54.579986572265628,
        54.600006103515628,
        54.6199951171875,
        54.639984130859378,
        54.660003662109378,
        54.67999267578125,
        54.699981689453128,
        54.720001220703128,
        54.739990234375,
        54.760009765625,
        54.779998779296878,
        54.79998779296875,
        54.82000732421875,
        54.839996337890628,
        54.8599853515625,
        54.8800048828125,
        54.899993896484378,
        54.91998291015625,
        54.94000244140625,
        54.959991455078128,
        54.980010986328128,
        55.0,
        55.019989013671878,
        55.040008544921878,
        55.05999755859375,
        55.079986572265628,
        55.100006103515628,
        55.1199951171875,
        55.139984130859378,
        55.160003662109378,
        55.17999267578125,
        55.199981689453128,
        55.220001220703128,
        55.239990234375,
        55.260009765625,
        55.279998779296878,
        55.29998779296875,
        55.32000732421875,
        55.339996337890628,
        55.3599853515625,
        55.3800048828125,
        55.399993896484378,
        55.41998291015625,
        55.44000244140625,
        55.459991455078128,
        55.480010986328128,
        55.5,
        55.519989013671878,
        55.540008544921878,
        55.55999755859375,
        55.579986572265628,
        55.600006103515628,
        55.6199951171875,
        55.639984130859378,
        55.660003662109378,
        55.67999267578125,
        55.699981689453128,
        55.720001220703128,
        55.739990234375,
        55.760009765625,
        55.779998779296878,
        55.79998779296875,
        55.82000732421875,
        55.839996337890628,
        55.8599853515625,
        55.8800048828125,
        55.899993896484378,
        55.91998291015625,
        55.94000244140625,
        55.959991455078128,
        55.980010986328128,
        56.0,
        56.019989013671878,
        56.040008544921878,
        56.05999755859375,
        56.079986572265628,
        56.100006103515628,
        56.1199951171875,
        56.139984130859378,
        56.160003662109378,
        56.17999267578125,
        56.199981689453128,
        56.220001220703128,
        56.239990234375,
        56.260009765625,
        56.279998779296878,
        56.29998779296875,
        56.32000732421875,
        56.339996337890628,
        56.3599853515625,
        56.3800048828125,
        56.399993896484378,
        56.41998291015625,
        56.44000244140625,
        56.459991455078128,
        56.480010986328128,
        56.5,
        56.519989013671878,
        56.540008544921878,
        56.55999755859375,
        56.579986572265628,
        56.600006103515628,
        56.6199951171875,
        56.639984130859378,
        56.660003662109378,
        56.67999267578125,
        56.699981689453128,
        56.720001220703128,
        56.739990234375,
        56.760009765625,
        56.779998779296878,
        56.79998779296875,
        56.82000732421875,
        56.839996337890628,
        56.8599853515625,
        56.8800048828125,
        56.899993896484378,
        56.91998291015625,
        56.94000244140625,
        56.959991455078128,
        56.980010986328128,
        57.0,
        57.019989013671878,
        57.040008544921878,
        57.05999755859375,
        57.079986572265628,
        57.100006103515628,
        57.1199951171875,
        57.139984130859378,
        57.160003662109378,
        57.17999267578125,
        57.199981689453128,
        57.220001220703128,
        57.239990234375,
        57.260009765625,
        57.279998779296878,
        57.29998779296875,
        57.32000732421875,
        57.339996337890628,
        57.3599853515625,
        57.3800048828125,
        57.399993896484378,
        57.41998291015625,
        57.44000244140625,
        57.459991455078128,
        57.480010986328128,
        57.5,
        57.519989013671878,
        57.540008544921878,
        57.55999755859375,
        57.579986572265628,
        57.600006103515628,
        57.6199951171875,
        57.639984130859378,
        57.660003662109378,
        57.67999267578125,
        57.699981689453128,
        57.720001220703128,
        57.739990234375,
        57.760009765625,
        57.779998779296878,
        57.79998779296875,
        57.82000732421875,
        57.839996337890628,
        57.8599853515625,
        57.8800048828125,
        57.899993896484378,
        57.91998291015625,
        57.94000244140625,
        57.959991455078128,
        57.980010986328128,
        58.0,
        58.019989013671878,
        58.040008544921878,
        58.05999755859375,
        58.079986572265628,
        58.100006103515628,
        58.1199951171875,
        58.139984130859378,
        58.160003662109378,
        58.17999267578125,
        58.199981689453128,
        58.220001220703128,
        58.239990234375,
        58.260009765625,
        58.279998779296878,
        58.29998779296875,
        58.32000732421875,
        58.339996337890628,
        58.3599853515625,
        58.3800048828125,
        58.399993896484378,
        58.41998291015625,
        58.44000244140625,
        58.459991455078128,
        58.480010986328128,
        58.5,
        58.519989013671878,
        58.540008544921878,
        58.55999755859375,
        58.579986572265628,
        58.600006103515628,
        58.6199951171875,
        58.639984130859378,
        58.660003662109378,
        58.67999267578125,
        58.699981689453128,
        58.720001220703128,
        58.739990234375,
        58.760009765625,
        58.779998779296878,
        58.79998779296875,
        58.82000732421875,
        58.839996337890628,
        58.8599853515625,
        58.8800048828125,
        58.899993896484378,
        58.91998291015625,
        58.94000244140625,
        58.959991455078128,
        58.980010986328128,
        59.0,
        59.019989013671878,
        59.040008544921878,
        59.05999755859375,
        59.079986572265628,
        59.100006103515628,
        59.1199951171875,
        59.139984130859378,
        59.160003662109378,
        59.17999267578125,
        59.199981689453128,
        59.220001220703128,
        59.239990234375,
        59.260009765625,
        59.279998779296878,
        59.29998779296875,
        59.32000732421875,
        59.339996337890628,
        59.3599853515625,
        59.3800048828125,
        59.399993896484378,
        59.41998291015625,
        59.44000244140625,
        59.459991455078128,
        59.480010986328128,
        59.5,
        59.519989013671878,
        59.540008544921878,
        59.55999755859375,
        59.579986572265628,
        59.600006103515628,
        59.6199951171875,
        59.639984130859378,
        59.660003662109378,
        59.67999267578125,
        59.699981689453128,
        59.720001220703128,
        59.739990234375,
        59.760009765625,
        59.779998779296878,
        59.79998779296875,
        59.82000732421875,
        59.839996337890628,
        59.8599853515625,
        59.8800048828125,
        59.899993896484378,
        59.91998291015625,
        59.94000244140625,
        59.959991455078128,
        59.980010986328128
    ],
    "rightHandPositions": [
        "(-0.280000, 1.343755, -0.054199)",
        "(-0.280000, 1.339440, -0.041799)",
        "(-0.280000, 1.340404, -0.040610)",
        "(-0.280000, 1.341375, -0.040041)",
        "(-0.280000, 1.342306, -0.040074)",
        "(-0.280000, 1.343227, -0.040116)",
        "(-0.280000, 1.344147, -0.040168)",
        "(-0.280000, 1.345048, -0.040228)",
        "(-0.280000, 1.345931, -0.040295)",
        "(-0.280000, 1.346830, -0.040372)",
        "(-0.280000, 1.347719, -0.040457)",
        "(-0.280000, 1.348606, -0.040551)",
        "(-0.280000, 1.349483, -0.040653)",
        "(-0.280000, 1.350350, -0.040762)",
        "(-0.280000, 1.351215, -0.040879)",
        "(-0.280000, 1.352061, -0.041002)",
        "(-0.280000, 1.352896, -0.041132)",
        "(-0.280000, 1.353739, -0.041270)",
        "(-0.280000, 1.354571, -0.041415)",
        "(-0.280000, 1.355392, -0.041566)",
        "(-0.280000, 1.356211, -0.041725)",
        "(-0.280000, 1.357002, -0.041885)",
        "(-0.280000, 1.357791, -0.042053)",
        "(-0.280000, 1.358578, -0.042227)",
        "(-0.280000, 1.359345, -0.042404)",
        "(-0.280000, 1.360120, -0.042590)",
        "(-0.280000, 1.360865, -0.042776)",
        "(-0.280000, 1.361609, -0.042968)",
        "(-0.280000, 1.362351, -0.043166)",
        "(-0.280000, 1.363082, -0.043368)",
        "(-0.280000, 1.363802, -0.043574)",
        "(-0.280000, 1.364529, -0.043788)",
        "(-0.280000, 1.365244, -0.044005)",
        "(-0.280000, 1.365957, -0.044228)",
        "(-0.280000, 1.366677, -0.044460)",
        "(-0.280000, 1.367385, -0.044694)",
        "(-0.280000, 1.368100, -0.044937)",
        "(-0.280000, 1.368812, -0.045186)",
        "(-0.280000, 1.369521, -0.045441)",
        "(-0.280000, 1.370245, -0.045707)",
        "(-0.280000, 1.370485, -0.047209)",
        "(-0.280000, 1.370348, -0.049611)",
        "(-0.280000, 1.370170, -0.052010)",
        "(-0.280000, 1.369936, -0.054398)",
        "(-0.280000, 1.369640, -0.056816)",
        "(-0.280000, 1.369273, -0.059301)",
        "(-0.280000, 1.368814, -0.061859)",
        "(-0.280000, 1.368264, -0.064504)",
        "(-0.280000, 1.367626, -0.067243)",
        "(-0.280000, 1.366885, -0.070052)",
        "(-0.280000, 1.366056, -0.072929)",
        "(-0.280000, 1.365147, -0.075845)",
        "(-0.280000, 1.364165, -0.078781)",
        "(-0.280000, 1.363130, -0.081718)",
        "(-0.280000, 1.362050, -0.084614)",
        "(-0.280000, 1.360946, -0.087447)",
        "(-0.280000, 1.359843, -0.090196)",
        "(-0.280000, 1.358755, -0.092818)",
        "(-0.280000, 1.357704, -0.095292)",
        "(-0.280000, 1.356709, -0.097594)",
        "(-0.280000, 1.355791, -0.099692)",
        "(-0.280000, 1.354966, -0.101570)",
        "(-0.280000, 1.354252, -0.103200)",
        "(-0.280000, 1.353664, -0.104571)",
        "(-0.280000, 1.353220, -0.105670)",
        "(-0.280000, 1.352928, -0.106483)",
        "(-0.280000, 1.352799, -0.107003)",
        "(-0.280000, 1.352844, -0.107233)",
        "(-0.280000, 1.353066, -0.107168)",
        "(-0.280000, 1.353473, -0.106818)",
        "(-0.280000, 1.354068, -0.106191)",
        "(-0.280000, 1.354843, -0.105297)",
        "(-0.280000, 1.355797, -0.104152)",
        "(-0.280000, 1.356930, -0.102776)",
        "(-0.280000, 1.358224, -0.101190)",
        "(-0.280000, 1.359681, -0.099419)",
        "(-0.280000, 1.361276, -0.097488)",
        "(-0.280000, 1.362994, -0.095424)",
        "(-0.280000, 1.364830, -0.093254)",
        "(-0.280000, 1.366752, -0.091010)",
        "(-0.280000, 1.368748, -0.088721)",
        "(-0.280000, 1.370802, -0.086411)",
        "(-0.280000, 1.372884, -0.084113)",
        "(-0.280000, 1.374977, -0.081846)",
        "(-0.280000, 1.377076, -0.079638)",
        "(-0.280000, 1.379149, -0.077508)",
        "(-0.280000, 1.381199, -0.075472)",
        "(-0.280000, 1.383198, -0.073539)",
        "(-0.280000, 1.385149, -0.071715)",
        "(-0.280000, 1.387060, -0.070000)",
        "(-0.280000, 1.388924, -0.068385)",
        "(-0.280000, 1.390768, -0.066862)",
        "(-0.280000, 1.392630, -0.065413)",
        "(-0.280000, 1.394517, -0.064016)",
        "(-0.280000, 1.396445, -0.062725)",
        "(-0.280000, 1.397924, -0.062165)",
        "(-0.280000, 1.398535, -0.062701)",
        "(-0.280000, 1.399268, -0.063356)",
        "(-0.280000, 1.400170, -0.064184)",
        "(-0.280000, 1.401268, -0.065223)",
        "(-0.280000, 1.402615, -0.066545)",
        "(-0.280000, 1.404045, -0.068011)",
        "(-0.280000, 1.405748, -0.069848)",
        "(-0.280000, 1.407742, -0.072135)",
        "(-0.280000, 1.410017, -0.074946)",
        "(-0.280000, 1.412555, -0.078381)",
        "(-0.280000, 1.415025, -0.082082)",
        "(-0.280000, 1.417621, -0.086456)",
        "(-0.280000, 1.420180, -0.091414)",
        "(-0.280000, 1.422582, -0.096903)",
        "(-0.280000, 1.424746, -0.102950)",
        "(-0.280000, 1.426466, -0.109091)",
        "(-0.280000, 1.427802, -0.115665)",
        "(-0.280000, 1.428667, -0.122553)",
        "(-0.280000, 1.428994, -0.129658)",
        "(-0.280000, 1.426849, -0.136736)",
        "(-0.280000, 1.424140, -0.143255)",
        "(-0.280000, 1.420921, -0.149437)",
        "(-0.280000, 1.417279, -0.155184)",
        "(-0.280000, 1.413284, -0.160478)",
        "(-0.280000, 1.409006, -0.165315)",
        "(-0.280000, 1.404620, -0.169536)",
        "(-0.280000, 1.400105, -0.173344)",
        "(-0.280000, 1.395520, -0.176758)",
        "(-0.280000, 1.390908, -0.179822)",
        "(-0.280000, 1.386272, -0.182598)",
        "(-0.280000, 1.381747, -0.185037)",
        "(-0.280000, 1.377185, -0.187316)",
        "(-0.280000, 1.372560, -0.189469)",
        "(-0.280000, 1.367887, -0.191496)",
        "(-0.280000, 1.363150, -0.193410)",
        "(-0.280000, 1.358469, -0.195177)",
        "(-0.280000, 1.353647, -0.196869)",
        "(-0.280000, 1.348633, -0.198475)",
        "(-0.280000, 1.343416, -0.199964)",
        "(-0.280000, 1.337992, -0.201298)",
        "(-0.280000, 1.332483, -0.202452)",
        "(-0.280000, 1.326695, -0.203376)",
        "(-0.280000, 1.320626, -0.204004)",
        "(-0.280000, 1.314305, -0.204274)",
        "(-0.280000, 1.307822, -0.204133)",
        "(-0.280000, 1.301341, -0.203591)",
        "(-0.280000, 1.294738, -0.202523)",
        "(-0.280000, 1.288092, -0.200862)",
        "(-0.280000, 1.281514, -0.198583)",
        "(-0.280000, 1.275633, -0.195145)",
        "(-0.280000, 1.271148, -0.190458)",
        "(-0.280000, 1.267044, -0.185504)",
        "(-0.280000, 1.263338, -0.180323)",
        "(-0.280000, 1.260054, -0.174980)",
        "(-0.280000, 1.257246, -0.169624)",
        "(-0.280000, 1.254833, -0.164168)",
        "(-0.280000, 1.252816, -0.158658)",
        "(-0.280000, 1.251186, -0.153125)",
        "(-0.280000, 1.249935, -0.147614)",
        "(-0.280000, 1.249040, -0.142115)",
        "(-0.280000, 1.248501, -0.136770)",
        "(-0.280000, 1.248280, -0.131464)",
        "(-0.280000, 1.248369, -0.126209)",
        "(-0.280000, 1.248760, -0.121004)",
        "(-0.280000, 1.249420, -0.116016)",
        "(-0.280000, 1.250355, -0.111082)",
        "(-0.280000, 1.251555, -0.106233)",
        "(-0.280000, 1.253013, -0.101484)",
        "(-0.280000, 1.254728, -0.096851)",
        "(-0.280000, 1.258403, -0.093170)",
        "(-0.280000, 1.262197, -0.089957)",
        "(-0.280000, 1.266112, -0.087081)",
        "(-0.280000, 1.270080, -0.084545)",
        "(-0.280000, 1.274058, -0.082327)",
        "(-0.280000, 1.278012, -0.080394)",
        "(-0.280000, 1.281830, -0.078789)",
        "(-0.280000, 1.285541, -0.077398)",
        "(-0.280000, 1.289129, -0.076179)",
        "(-0.280000, 1.292570, -0.075091)",
        "(-0.280000, 1.295865, -0.074088)",
        "(-0.280000, 1.298945, -0.073170)",
        "(-0.280000, 1.301885, -0.072245)",
        "(-0.280000, 1.304717, -0.071265)",
        "(-0.280000, 1.307433, -0.070213)",
        "(-0.280000, 1.309997, -0.069089)",
        "(-0.280000, 1.312513, -0.067829)",
        "(-0.280000, 1.314998, -0.066421)",
        "(-0.280000, 1.317494, -0.064856)",
        "(-0.280000, 1.320050, -0.063127)",
        "(-0.280000, 1.322693, -0.061247)",
        "(-0.280000, 1.325371, -0.059245)",
        "(-0.280000, 1.328217, -0.057124)",
        "(-0.280000, 1.331284, -0.054915)",
        "(-0.280000, 1.334642, -0.052658)",
        "(-0.280000, 1.338365, -0.050421)",
        "(-0.280000, 1.342289, -0.048271)",
        "(-0.280000, 1.346700, -0.046289)",
        "(-0.280000, 1.351641, -0.044583)",
        "(-0.280000, 1.357235, -0.043219)",
        "(-0.280000, 1.363407, -0.043460)",
        "(-0.280000, 1.369381, -0.045390)",
        "(-0.280000, 1.376069, -0.048116)",
        "(-0.280000, 1.383258, -0.051783)",
        "(-0.280000, 1.390607, -0.056438)",
        "(-0.280000, 1.397851, -0.062101)",
        "(-0.280000, 1.404370, -0.068353)",
        "(-0.280000, 1.410348, -0.075376)",
        "(-0.280000, 1.415589, -0.082986)",
        "(-0.280000, 1.419986, -0.091011)",
        "(-0.280000, 1.423506, -0.099322)",
        "(-0.280000, 1.426096, -0.107619)",
        "(-0.280000, 1.427848, -0.115949)",
        "(-0.280000, 1.428798, -0.124237)",
        "(-0.280000, 1.428982, -0.132442)",
        "(-0.280000, 1.428434, -0.140513)",
        "(-0.280000, 1.427221, -0.148239)",
        "(-0.280000, 1.425369, -0.155744)",
        "(-0.280000, 1.422903, -0.163013)",
        "(-0.280000, 1.419840, -0.170023)",
        "(-0.280000, 1.416204, -0.176733)",
        "(-0.280000, 1.412125, -0.182958)",
        "(-0.280000, 1.407537, -0.188841)",
        "(-0.280000, 1.402465, -0.194338)",
        "(-0.280000, 1.396922, -0.199426)",
        "(-0.280000, 1.390901, -0.204087)",
        "(-0.280000, 1.384649, -0.208143)",
        "(-0.280000, 1.378011, -0.211705)",
        "(-0.280000, 1.371082, -0.214708)",
        "(-0.280000, 1.363832, -0.217150)",
        "(-0.280000, 1.356364, -0.218977)",
        "(-0.280000, 1.348957, -0.220142)",
        "(-0.280000, 1.341452, -0.220689)",
        "(-0.280000, 1.333909, -0.220609)",
        "(-0.280000, 1.326435, -0.219905)",
        "(-0.280000, 1.319106, -0.218596)",
        "(-0.280000, 1.312117, -0.216753)",
        "(-0.280000, 1.305381, -0.214390)",
        "(-0.280000, 1.298926, -0.211538)",
        "(-0.280000, 1.292798, -0.208242)",
        "(-0.280000, 1.287156, -0.204633)",
        "(-0.280000, 1.281875, -0.200679)",
        "(-0.280000, 1.276969, -0.196418)",
        "(-0.280000, 1.272443, -0.191881)",
        "(-0.280000, 1.268295, -0.187091)",
        "(-0.280000, 1.265649, -0.181488)",
        "(-0.280000, 1.264401, -0.175277)",
        "(-0.280000, 1.263629, -0.169191)",
        "(-0.280000, 1.263348, -0.163259)",
        "(-0.280000, 1.263574, -0.157491)",
        "(-0.280000, 1.264349, -0.152036)",
        "(-0.280000, 1.265610, -0.146810)",
        "(-0.280000, 1.267340, -0.141846)",
        "(-0.280000, 1.269514, -0.137169)",
        "(-0.280000, 1.272085, -0.132834)",
        "(-0.280000, 1.275012, -0.128872)",
        "(-0.280000, 1.278219, -0.125412)",
        "(-0.280000, 1.281645, -0.122355)",
        "(-0.280000, 1.285230, -0.119696)",
        "(-0.280000, 1.288899, -0.117436)",
        "(-0.280000, 1.292591, -0.115562)",
        "(-0.280000, 1.296225, -0.114110)",
        "(-0.280000, 1.299756, -0.112972)",
        "(-0.280000, 1.303141, -0.112103)",
        "(-0.280000, 1.306345, -0.111457)",
        "(-0.280000, 1.309319, -0.110992)",
        "(-0.280000, 1.312022, -0.110686)",
        "(-0.280000, 1.314460, -0.110439)",
        "(-0.280000, 1.316635, -0.110193)",
        "(-0.280000, 1.318551, -0.109899)",
        "(-0.280000, 1.320216, -0.109506)",
        "(-0.280000, 1.321628, -0.108991)",
        "(-0.280000, 1.322851, -0.108283)",
        "(-0.280000, 1.323922, -0.107352)",
        "(-0.280000, 1.324885, -0.106172)",
        "(-0.280000, 1.325799, -0.104723)",
        "(-0.280000, 1.326667, -0.103023)",
        "(-0.280000, 1.327594, -0.101048)",
        "(-0.280000, 1.328649, -0.098807)",
        "(-0.280000, 1.329906, -0.096329)",
        "(-0.280000, 1.331445, -0.093641)",
        "(-0.280000, 1.333210, -0.090821)",
        "(-0.280000, 1.335370, -0.087899)",
        "(-0.280000, 1.337998, -0.084948)",
        "(-0.280000, 1.341129, -0.082065)",
        "(-0.280000, 1.344838, -0.079352)",
        "(-0.280000, 1.348927, -0.076882)",
        "(-0.280000, 1.353571, -0.074786)",
        "(-0.280000, 1.358694, -0.073161)",
        "(-0.280000, 1.364225, -0.072090)",
        "(-0.280000, 1.370054, -0.071645)",
        "(-0.280000, 1.375933, -0.071767)",
        "(-0.280000, 1.381944, -0.072578)",
        "(-0.280000, 1.387982, -0.074077)",
        "(-0.280000, 1.393945, -0.076238)",
        "(-0.280000, 1.399714, -0.078985)",
        "(-0.280000, 1.405163, -0.082150)",
        "(-0.280000, 1.410382, -0.085791)",
        "(-0.280000, 1.415351, -0.089830)",
        "(-0.280000, 1.420091, -0.094226)",
        "(-0.280000, 1.423515, -0.099347)",
        "(-0.280000, 1.425328, -0.104849)",
        "(-0.280000, 1.426757, -0.110333)",
        "(-0.280000, 1.427822, -0.115788)",
        "(-0.280000, 1.428538, -0.121180)",
        "(-0.280000, 1.428919, -0.126399)",
        "(-0.280000, 1.428998, -0.131548)",
        "(-0.280000, 1.428787, -0.136649)",
        "(-0.280000, 1.428289, -0.141730)",
        "(-0.280000, 1.427502, -0.146783)",
        "(-0.280000, 1.426463, -0.151651)",
        "(-0.280000, 1.425129, -0.156551)",
        "(-0.280000, 1.423481, -0.161478)",
        "(-0.280000, 1.421489, -0.166451)",
        "(-0.280000, 1.419106, -0.171492)",
        "(-0.280000, 1.416287, -0.176593)",
        "(-0.280000, 1.413166, -0.181473)",
        "(-0.280000, 1.409537, -0.186399)",
        "(-0.280000, 1.405327, -0.191349)",
        "(-0.280000, 1.400481, -0.196257)",
        "(-0.280000, 1.394993, -0.201008)",
        "(-0.280000, 1.389194, -0.205268)",
        "(-0.280000, 1.382821, -0.209195)",
        "(-0.280000, 1.375939, -0.212675)",
        "(-0.280000, 1.368572, -0.215631)",
        "(-0.280000, 1.361078, -0.217902)",
        "(-0.280000, 1.353273, -0.219540)",
        "(-0.280000, 1.345263, -0.220489)",
        "(-0.280000, 1.337146, -0.220720)",
        "(-0.280000, 1.329014, -0.220218)",
        "(-0.280000, 1.320942, -0.218983)",
        "(-0.280000, 1.313241, -0.217090)",
        "(-0.280000, 1.305760, -0.214539)",
        "(-0.280000, 1.298572, -0.211364)",
        "(-0.280000, 1.291725, -0.207600)",
        "(-0.280000, 1.285257, -0.203280)",
        "(-0.280000, 1.279363, -0.198574)",
        "(-0.280000, 1.273907, -0.193420)",
        "(-0.280000, 1.268938, -0.187879)",
        "(-0.280000, 1.264472, -0.181992)",
        "(-0.280000, 1.260640, -0.175996)",
        "(-0.280000, 1.257310, -0.169757)",
        "(-0.280000, 1.254516, -0.163369)",
        "(-0.280000, 1.252256, -0.156898)",
        "(-0.280000, 1.250514, -0.150363)",
        "(-0.280000, 1.250543, -0.143786)",
        "(-0.280000, 1.252152, -0.137311)",
        "(-0.280000, 1.254181, -0.131217)",
        "(-0.280000, 1.256610, -0.125539)",
        "(-0.280000, 1.259396, -0.120279)",
        "(-0.280000, 1.262489, -0.115448)",
        "(-0.280000, 1.265790, -0.111175)",
        "(-0.280000, 1.269271, -0.107308)",
        "(-0.280000, 1.272887, -0.103834)",
        "(-0.280000, 1.276581, -0.100736)",
        "(-0.280000, 1.280326, -0.097980)",
        "(-0.280000, 1.284012, -0.095639)",
        "(-0.280000, 1.287664, -0.093575)",
        "(-0.280000, 1.291263, -0.091750)",
        "(-0.280000, 1.294784, -0.090130)",
        "(-0.280000, 1.298220, -0.088676)",
        "(-0.280000, 1.301496, -0.087416)",
        "(-0.280000, 1.304688, -0.086233)",
        "(-0.280000, 1.307830, -0.085083)",
        "(-0.280000, 1.310957, -0.083936)",
        "(-0.280000, 1.314091, -0.082775)",
        "(-0.280000, 1.317144, -0.081646)",
        "(-0.280000, 1.320284, -0.080470)",
        "(-0.280000, 1.323556, -0.079255)",
        "(-0.280000, 1.327009, -0.078019)",
        "(-0.280000, 1.330708, -0.076791)",
        "(-0.280000, 1.334482, -0.075635)",
        "(-0.280000, 1.338575, -0.074562)",
        "(-0.280000, 1.342978, -0.073641)",
        "(-0.280000, 1.347662, -0.072937)",
        "(-0.280000, 1.352575, -0.072503)",
        "(-0.280000, 1.357512, -0.072336)",
        "(-0.280000, 1.362625, -0.072514)",
        "(-0.280000, 1.367900, -0.073094)",
        "(-0.280000, 1.373257, -0.074110)",
        "(-0.280000, 1.378630, -0.075579)",
        "(-0.280000, 1.383825, -0.077414)",
        "(-0.280000, 1.388923, -0.079710)",
        "(-0.280000, 1.393867, -0.082472)",
        "(-0.280000, 1.398601, -0.085711)",
        "(-0.280000, 1.402984, -0.089291)",
        "(-0.280000, 1.407075, -0.093345)",
        "(-0.280000, 1.410794, -0.097831)",
        "(-0.280000, 1.414087, -0.102720)",
        "(-0.280000, 1.416908, -0.107990)",
        "(-0.280000, 1.419198, -0.113558)",
        "(-0.280000, 1.420900, -0.119174)",
        "(-0.280000, 1.422044, -0.124957)",
        "(-0.280000, 1.422623, -0.130862)",
        "(-0.280000, 1.422641, -0.136844)",
        "(-0.280000, 1.422112, -0.142823)",
        "(-0.280000, 1.421111, -0.148557)",
        "(-0.280000, 1.419658, -0.154239)",
        "(-0.280000, 1.417797, -0.159828)",
        "(-0.280000, 1.415533, -0.165313)",
        "(-0.280000, 1.412862, -0.170678)",
        "(-0.280000, 1.409903, -0.175703)",
        "(-0.280000, 1.406549, -0.180588)",
        "(-0.280000, 1.402790, -0.185309)",
        "(-0.280000, 1.398618, -0.189835)",
        "(-0.280000, 1.394007, -0.194150)",
        "(-0.280000, 1.389181, -0.198038)",
        "(-0.280000, 1.383897, -0.201681)",
        "(-0.280000, 1.378156, -0.205015)",
        "(-0.280000, 1.371960, -0.207979)",
        "(-0.280000, 1.365640, -0.210397)",
        "(-0.280000, 1.358883, -0.212367)",
        "(-0.280000, 1.351766, -0.213803)",
        "(-0.280000, 1.344366, -0.214635)",
        "(-0.280000, 1.336802, -0.214809)",
        "(-0.280000, 1.329439, -0.214326)",
        "(-0.280000, 1.322054, -0.213184)",
        "(-0.280000, 1.314749, -0.211380)",
        "(-0.280000, 1.307618, -0.208926)",
        "(-0.280000, 1.300758, -0.205857)",
        "(-0.280000, 1.294407, -0.202320)",
        "(-0.280000, 1.288424, -0.198281)",
        "(-0.280000, 1.282834, -0.193767)",
        "(-0.280000, 1.277700, -0.188850)",
        "(-0.280000, 1.273063, -0.183598)",
        "(-0.280000, 1.269021, -0.178190)",
        "(-0.280000, 1.265483, -0.172580)",
        "(-0.280000, 1.262440, -0.166801)",
        "(-0.280000, 1.259883, -0.160884)",
        "(-0.280000, 1.257822, -0.154911)",
        "(-0.280000, 1.256266, -0.149034)",
        "(-0.280000, 1.255149, -0.143144)",
        "(-0.280000, 1.254459, -0.137265)",
        "(-0.280000, 1.254183, -0.131413)",
        "(-0.280000, 1.254310, -0.125623)",
        "(-0.280000, 1.254827, -0.119906)",
        "(-0.280000, 1.255696, -0.114422)",
        "(-0.280000, 1.256912, -0.109047)",
        "(-0.280000, 1.258465, -0.103796)",
        "(-0.280000, 1.260343, -0.098688)",
        "(-0.280000, 1.262516, -0.093772)",
        "(-0.280000, 1.264905, -0.089169)",
        "(-0.280000, 1.267541, -0.084771)",
        "(-0.280000, 1.270403, -0.080589)",
        "(-0.280000, 1.273479, -0.076626)",
        "(-0.280000, 1.276738, -0.072902)",
        "(-0.280000, 1.280074, -0.069506)",
        "(-0.280000, 1.283564, -0.066331)",
        "(-0.280000, 1.287179, -0.063379)",
        "(-0.280000, 1.290890, -0.060616)",
        "(-0.280000, 1.294696, -0.057987)",
        "(-0.280000, 1.298455, -0.055534)",
        "(-0.280000, 1.302314, -0.053138)",
        "(-0.280000, 1.306303, -0.050778)",
        "(-0.280000, 1.310447, -0.048451)",
        "(-0.280000, 1.314601, -0.046211)",
        "(-0.280000, 1.319001, -0.044000)",
        "(-0.280000, 1.323751, -0.041836)",
        "(-0.280000, 1.329004, -0.040515)",
        "(-0.280000, 1.334646, -0.040088)",
        "(-0.280000, 1.340248, -0.040014)",
        "(-0.280000, 1.346162, -0.040314)",
        "(-0.280000, 1.352369, -0.041049)",
        "(-0.280000, 1.358794, -0.042276)",
        "(-0.280000, 1.365332, -0.044032)",
        "(-0.280000, 1.371576, -0.046216)",
        "(-0.280000, 1.377742, -0.048898)",
        "(-0.280000, 1.383786, -0.052086)",
        "(-0.280000, 1.389678, -0.055793)",
        "(-0.280000, 1.395296, -0.059966)",
        "(-0.280000, 1.400547, -0.064536)",
        "(-0.280000, 1.405258, -0.069309)",
        "(-0.280000, 1.409591, -0.074403)",
        "(-0.280000, 1.413551, -0.079826)",
        "(-0.280000, 1.417120, -0.085569)",
        "(-0.280000, 1.420160, -0.091373)",
        "(-0.280000, 1.422781, -0.097407)",
        "(-0.280000, 1.424980, -0.103694)",
        "(-0.280000, 1.426739, -0.110251)",
        "(-0.280000, 1.428020, -0.117057)",
        "(-0.280000, 1.428766, -0.123787)",
        "(-0.280000, 1.429005, -0.130708)",
        "(-0.280000, 1.428699, -0.137801)",
        "(-0.280000, 1.427807, -0.145037)",
        "(-0.280000, 1.426299, -0.152319)",
        "(-0.280000, 1.424253, -0.159289)",
        "(-0.280000, 1.421584, -0.166231)",
        "(-0.280000, 1.418294, -0.173043)",
        "(-0.280000, 1.414390, -0.179640)",
        "(-0.280000, 1.409874, -0.185969)",
        "(-0.280000, 1.404968, -0.191739)",
        "(-0.280000, 1.399521, -0.197146)",
        "(-0.280000, 1.393540, -0.202144)",
        "(-0.280000, 1.387012, -0.206696)",
        "(-0.280000, 1.379922, -0.210752)",
        "(-0.280000, 1.372108, -0.212883)",
        "(-0.280000, 1.363746, -0.213412)",
        "(-0.280000, 1.355404, -0.213148)",
        "(-0.280000, 1.347263, -0.212084)",
        "(-0.280000, 1.339419, -0.210245)",
        "(-0.280000, 1.331955, -0.207676)",
        "(-0.280000, 1.325181, -0.204489)",
        "(-0.280000, 1.318974, -0.200772)",
        "(-0.280000, 1.313381, -0.196619)",
        "(-0.280000, 1.308419, -0.192139)",
        "(-0.280000, 1.304052, -0.187402)",
        "(-0.280000, 1.300391, -0.182589)",
        "(-0.280000, 1.297275, -0.177706)",
        "(-0.280000, 1.294670, -0.172820)",
        "(-0.280000, 1.292533, -0.168002)",
        "(-0.280000, 1.290857, -0.163362)",
        "(-0.280000, 1.289509, -0.158837)",
        "(-0.280000, 1.288441, -0.154460)",
        "(-0.280000, 1.287596, -0.150223)",
        "(-0.280000, 1.286926, -0.146109)",
        "(-0.280000, 1.286416, -0.142206)",
        "(-0.280000, 1.285996, -0.138387)",
        "(-0.280000, 1.285647, -0.134645)",
        "(-0.280000, 1.285353, -0.130960)",
        "(-0.280000, 1.285105, -0.127286)",
        "(-0.280000, 1.284904, -0.123610)",
        "(-0.280000, 1.284738, -0.120003)",
        "(-0.280000, 1.284624, -0.116349)",
        "(-0.280000, 1.284583, -0.112635)",
        "(-0.280000, 1.284638, -0.108842)",
        "(-0.280000, 1.284775, -0.105048)",
        "(-0.280000, 1.285046, -0.101186)",
        "(-0.280000, 1.285482, -0.097254)",
        "(-0.280000, 1.286105, -0.093267)",
        "(-0.280000, 1.286944, -0.089247)",
        "(-0.280000, 1.287968, -0.085275)",
        "(-0.280000, 1.289262, -0.081301)",
        "(-0.280000, 1.290854, -0.077348)",
        "(-0.280000, 1.292777, -0.073441)",
        "(-0.280000, 1.295052, -0.069625)",
        "(-0.280000, 1.297574, -0.066016)",
        "(-0.280000, 1.300510, -0.062542)",
        "(-0.280000, 1.303878, -0.059258)",
        "(-0.280000, 1.307705, -0.056207)",
        "(-0.280000, 1.311986, -0.053449)",
        "(-0.280000, 1.316446, -0.051122)",
        "(-0.280000, 1.321290, -0.049181)",
        "(-0.280000, 1.326465, -0.047678)",
        "(-0.280000, 1.331944, -0.046648)",
        "(-0.280000, 1.337713, -0.046121)",
        "(-0.280000, 1.343687, -0.046121)",
        "(-0.280000, 1.349542, -0.046619)",
        "(-0.280000, 1.355553, -0.047614)",
        "(-0.280000, 1.361659, -0.049092)",
        "(-0.280000, 1.367808, -0.051029)",
        "(-0.280000, 1.373941, -0.053401)",
        "(-0.280000, 1.379759, -0.056043)",
        "(-0.280000, 1.385485, -0.059027)",
        "(-0.280000, 1.391138, -0.062367)",
        "(-0.280000, 1.396667, -0.066041)",
        "(-0.280000, 1.401901, -0.069885)",
        "(-0.280000, 1.406986, -0.074032)",
        "(-0.280000, 1.411892, -0.078469)",
        "(-0.280000, 1.415951, -0.083579)",
        "(-0.280000, 1.419093, -0.089217)",
        "(-0.280000, 1.421736, -0.094855)",
        "(-0.280000, 1.423981, -0.100653)",
        "(-0.280000, 1.425815, -0.106566)",
        "(-0.280000, 1.427242, -0.112598)",
        "(-0.280000, 1.428255, -0.118742)",
        "(-0.280000, 1.428844, -0.124968)",
        "(-0.280000, 1.429003, -0.131037)",
        "(-0.280000, 1.428750, -0.137158)",
        "(-0.280000, 1.428073, -0.143320)",
        "(-0.280000, 1.426953, -0.149520)",
        "(-0.280000, 1.425373, -0.155732)",
        "(-0.280000, 1.423401, -0.161697)",
        "(-0.280000, 1.420933, -0.167702)",
        "(-0.280000, 1.417925, -0.173723)",
        "(-0.280000, 1.414303, -0.179773)",
        "(-0.280000, 1.410237, -0.185501)",
        "(-0.280000, 1.405474, -0.191188)",
        "(-0.280000, 1.399937, -0.196764)",
        "(-0.280000, 1.393603, -0.202096)",
        "(-0.280000, 1.386496, -0.207020)",
        "(-0.280000, 1.378688, -0.211374)",
        "(-0.280000, 1.370582, -0.214899)",
        "(-0.280000, 1.361958, -0.217672)",
        "(-0.280000, 1.352936, -0.219594)",
        "(-0.280000, 1.343738, -0.220589)",
        "(-0.280000, 1.334549, -0.220640)",
        "(-0.280000, 1.325648, -0.219794)",
        "(-0.280000, 1.316910, -0.218081)",
        "(-0.280000, 1.308425, -0.215532)",
        "(-0.280000, 1.300322, -0.212206)",
        "(-0.280000, 1.292697, -0.208182)",
        "(-0.280000, 1.285735, -0.203627)",
        "(-0.280000, 1.279333, -0.198548)",
        "(-0.280000, 1.273536, -0.193036)",
        "(-0.280000, 1.268352, -0.187162)",
        "(-0.280000, 1.264979, -0.180400)",
        "(-0.280000, 1.263167, -0.173153)",
        "(-0.280000, 1.262105, -0.166092)",
        "(-0.280000, 1.261725, -0.159286)",
        "(-0.280000, 1.261959, -0.152756)",
        "(-0.280000, 1.262772, -0.146663)",
        "(-0.280000, 1.264047, -0.140916)",
        "(-0.280000, 1.265721, -0.135518)",
        "(-0.280000, 1.267735, -0.130464)",
        "(-0.280000, 1.270024, -0.125771)",
        "(-0.280000, 1.272521, -0.121549)",
        "(-0.280000, 1.275165, -0.117674)",
        "(-0.280000, 1.277908, -0.114124)",
        "(-0.280000, 1.280711, -0.110873)",
        "(-0.280000, 1.283516, -0.107924)",
        "(-0.280000, 1.286256, -0.105311)",
        "(-0.280000, 1.288934, -0.102912)",
        "(-0.280000, 1.291516, -0.100704)",
        "(-0.280000, 1.293988, -0.098648)",
        "(-0.280000, 1.296348, -0.096698)",
        "(-0.280000, 1.298545, -0.094870)",
        "(-0.280000, 1.300629, -0.093071)",
        "(-0.280000, 1.302601, -0.091280)",
        "(-0.280000, 1.304475, -0.089468)",
        "(-0.280000, 1.306285, -0.087604)",
        "(-0.280000, 1.307994, -0.085711)",
        "(-0.280000, 1.309684, -0.083736)",
        "(-0.280000, 1.311386, -0.081669)",
        "(-0.280000, 1.313120, -0.079521)",
        "(-0.280000, 1.314923, -0.077291)",
        "(-0.280000, 1.316751, -0.075019)",
        "(-0.280000, 1.318705, -0.072692)",
        "(-0.280000, 1.320824, -0.070327)",
        "(-0.280000, 1.323145, -0.067947)",
        "(-0.280000, 1.325700, -0.065592)",
        "(-0.280000, 1.328395, -0.063315)",
        "(-0.280000, 1.331410, -0.061132)",
        "(-0.280000, 1.334814, -0.059094)",
        "(-0.280000, 1.338718, -0.057264)",
        "(-0.280000, 1.343140, -0.055739)",
        "(-0.280000, 1.347756, -0.054576)",
        "(-0.280000, 1.352896, -0.053876)",
        "(-0.280000, 1.358476, -0.053742)",
        "(-0.280000, 1.364490, -0.054285)",
        "(-0.280000, 1.370488, -0.055450)",
        "(-0.280000, 1.376676, -0.057391)",
        "(-0.280000, 1.382867, -0.060109)",
        "(-0.280000, 1.388868, -0.063564)",
        "(-0.280000, 1.394560, -0.067705)",
        "(-0.280000, 1.399831, -0.072454)",
        "(-0.280000, 1.404443, -0.077521)",
        "(-0.280000, 1.408534, -0.082962)",
        "(-0.280000, 1.412108, -0.088698)",
        "(-0.280000, 1.415168, -0.094627)",
        "(-0.280000, 1.417721, -0.100700)",
        "(-0.280000, 1.419725, -0.106721)",
        "(-0.280000, 1.421257, -0.112809)",
        "(-0.280000, 1.422330, -0.118968)",
        "(-0.280000, 1.422945, -0.125207)",
        "(-0.280000, 1.423094, -0.131518)",
        "(-0.280000, 1.422766, -0.137890)",
        "(-0.280000, 1.421984, -0.144067)",
        "(-0.280000, 1.420713, -0.150312)",
        "(-0.280000, 1.418920, -0.156615)",
        "(-0.280000, 1.416577, -0.162919)",
        "(-0.280000, 1.413649, -0.169192)",
        "(-0.280000, 1.410263, -0.175132)",
        "(-0.280000, 1.406264, -0.180972)",
        "(-0.280000, 1.401629, -0.186636)",
        "(-0.280000, 1.396320, -0.192066)",
        "(-0.280000, 1.390599, -0.196956)",
        "(-0.280000, 1.384205, -0.201484)",
        "(-0.280000, 1.377197, -0.205515)",
        "(-0.280000, 1.369651, -0.208930)",
        "(-0.280000, 1.361641, -0.211637)",
        "(-0.280000, 1.353536, -0.213505)",
        "(-0.280000, 1.345166, -0.214576)",
        "(-0.280000, 1.336661, -0.214806)",
        "(-0.280000, 1.328177, -0.214178)",
        "(-0.280000, 1.319807, -0.212703)",
        "(-0.280000, 1.311652, -0.210401)",
        "(-0.280000, 1.304011, -0.207404)",
        "(-0.280000, 1.296750, -0.203709)",
        "(-0.280000, 1.289934, -0.199372)",
        "(-0.280000, 1.283636, -0.194464)",
        "(-0.280000, 1.278015, -0.189176)",
        "(-0.280000, 1.272943, -0.183450)",
        "(-0.280000, 1.268443, -0.177338)",
        "(-0.280000, 1.264526, -0.170878)",
        "(-0.280000, 1.261217, -0.164124)",
        "(-0.280000, 1.258597, -0.157332)",
        "(-0.280000, 1.256574, -0.150347)",
        "(-0.280000, 1.255165, -0.143249)",
        "(-0.280000, 1.254372, -0.136098)",
        "(-0.280000, 1.254189, -0.128966)",
        "(-0.280000, 1.254579, -0.122135)",
        "(-0.280000, 1.255504, -0.115452)",
        "(-0.280000, 1.256927, -0.108989)",
        "(-0.280000, 1.258809, -0.102779)",
        "(-0.280000, 1.261108, -0.096858)",
        "(-0.280000, 1.263714, -0.091379)",
        "(-0.280000, 1.266638, -0.086211)",
        "(-0.280000, 1.269838, -0.081373)",
        "(-0.280000, 1.273255, -0.076912)",
        "(-0.280000, 1.276902, -0.072823)",
        "(-0.280000, 1.280690, -0.069211)",
        "(-0.280000, 1.284678, -0.066010)",
        "(-0.280000, 1.288870, -0.063220)",
        "(-0.280000, 1.293264, -0.060845)",
        "(-0.280000, 1.297838, -0.058899)",
        "(-0.280000, 1.302435, -0.057456)",
        "(-0.280000, 1.307176, -0.056427)",
        "(-0.280000, 1.312048, -0.055815)",
        "(-0.280000, 1.317026, -0.055621)",
        "(-0.280000, 1.322037, -0.055854)",
        "(-0.280000, 1.326853, -0.056536)",
        "(-0.280000, 1.331672, -0.057597)",
        "(-0.280000, 1.336445, -0.059022)",
        "(-0.280000, 1.341159, -0.060799)",
        "(-0.280000, 1.345816, -0.062917)",
        "(-0.280000, 1.350107, -0.065312)",
        "(-0.280000, 1.354240, -0.067973)",
        "(-0.280000, 1.358130, -0.070846)",
        "(-0.280000, 1.361814, -0.073913)",
        "(-0.280000, 1.365353, -0.077180)",
        "(-0.280000, 1.368517, -0.080496)",
        "(-0.280000, 1.371482, -0.083911)",
        "(-0.280000, 1.374228, -0.087382)",
        "(-0.280000, 1.376775, -0.090887)",
        "(-0.280000, 1.379152, -0.094421)",
        "(-0.280000, 1.381292, -0.097866)",
        "(-0.280000, 1.383302, -0.101295)",
        "(-0.280000, 1.385204, -0.104708)",
        "(-0.280000, 1.387029, -0.108136)",
        "(-0.280000, 1.388801, -0.111624)",
        "(-0.280000, 1.390491, -0.115083)",
        "(-0.280000, 1.392143, -0.118661)",
        "(-0.280000, 1.393744, -0.122380)",
        "(-0.280000, 1.395277, -0.126289)",
        "(-0.280000, 1.396705, -0.130413)",
        "(-0.280000, 1.398002, -0.134627)",
        "(-0.280000, 1.399131, -0.139114)",
        "(-0.280000, 1.400035, -0.143870)",
        "(-0.280000, 1.400652, -0.148919)",
        "(-0.280000, 1.400919, -0.154254)",
        "(-0.280000, 1.400854, -0.159660)",
        "(-0.280000, 1.400330, -0.165320)",
        "(-0.280000, 1.399274, -0.171191)",
        "(-0.280000, 1.397602, -0.177253)",
        "(-0.280000, 1.395233, -0.183458)",
        "(-0.280000, 1.392327, -0.189513)",
        "(-0.280000, 1.388624, -0.195582)",
        "(-0.280000, 1.384037, -0.201592)",
        "(-0.280000, 1.378510, -0.207406)",
        "(-0.280000, 1.371958, -0.212869)",
        "(-0.280000, 1.364546, -0.216939)",
        "(-0.280000, 1.356073, -0.219035)",
        "(-0.280000, 1.347170, -0.220329)",
        "(-0.280000, 1.337941, -0.220730)",
        "(-0.280000, 1.328554, -0.220168)",
        "(-0.280000, 1.319457, -0.218673)",
        "(-0.280000, 1.310489, -0.216236)",
        "(-0.280000, 1.301852, -0.212905)",
        "(-0.280000, 1.293649, -0.208736)",
        "(-0.280000, 1.285987, -0.203809)",
        "(-0.280000, 1.279090, -0.198336)",
        "(-0.280000, 1.272814, -0.192278)",
        "(-0.280000, 1.267220, -0.185731)",
        "(-0.280000, 1.262323, -0.178759)",
        "(-0.280000, 1.258151, -0.171448)",
        "(-0.280000, 1.254795, -0.164072)",
        "(-0.280000, 1.252139, -0.156513)",
        "(-0.280000, 1.250187, -0.148866)",
        "(-0.280000, 1.248923, -0.141179)",
        "(-0.280000, 1.248337, -0.133513)",
        "(-0.280000, 1.250297, -0.126229)",
        "(-0.280000, 1.252872, -0.119397)",
        "(-0.280000, 1.255969, -0.113059)",
        "(-0.280000, 1.259486, -0.107243)",
        "(-0.280000, 1.263328, -0.101964)",
        "(-0.280000, 1.267358, -0.097322)",
        "(-0.280000, 1.271527, -0.093170)",
        "(-0.280000, 1.275772, -0.089467)",
        "(-0.280000, 1.280035, -0.086173)",
        "(-0.280000, 1.284255, -0.083248)",
        "(-0.280000, 1.288330, -0.080708)",
        "(-0.280000, 1.292305, -0.078403)",
        "(-0.280000, 1.296167, -0.076282)",
        "(-0.280000, 1.299923, -0.074289)",
        "(-0.280000, 1.303589, -0.072369)",
        "(-0.280000, 1.307091, -0.070534)",
        "(-0.280000, 1.310580, -0.068671)",
        "(-0.280000, 1.314077, -0.066769)",
        "(-0.280000, 1.317621, -0.064815)",
        "(-0.280000, 1.321252, -0.062806)",
        "(-0.280000, 1.324876, -0.060779)",
        "(-0.280000, 1.328694, -0.058705)",
        "(-0.280000, 1.332709, -0.056624)",
        "(-0.280000, 1.336958, -0.054576)",
        "(-0.280000, 1.341519, -0.052609)",
        "(-0.280000, 1.346230, -0.050782)",
        "(-0.280000, 1.351360, -0.049180)",
        "(-0.280000, 1.356940, -0.047910)",
        "(-0.280000, 1.362967, -0.047102)",
        "(-0.280000, 1.369425, -0.046885)",
        "(-0.280000, 1.375638, -0.047921)",
        "(-0.280000, 1.381506, -0.050814)",
        "(-0.280000, 1.387439, -0.054309)",
        "(-0.280000, 1.393296, -0.058403)",
        "(-0.280000, 1.398928, -0.063051)",
        "(-0.280000, 1.404039, -0.068004)",
        "(-0.280000, 1.408802, -0.073417)",
        "(-0.280000, 1.413156, -0.079245)",
        "(-0.280000, 1.417032, -0.085414)",
        "(-0.280000, 1.420374, -0.091824)",
        "(-0.280000, 1.423177, -0.098437)",
        "(-0.280000, 1.425379, -0.105021)",
        "(-0.280000, 1.427063, -0.111727)",
        "(-0.280000, 1.428225, -0.118515)",
        "(-0.280000, 1.428870, -0.125418)",
        "(-0.280000, 1.428988, -0.132155)",
        "(-0.280000, 1.428592, -0.139003)",
        "(-0.280000, 1.427651, -0.145956)",
        "(-0.280000, 1.426113, -0.153049)",
        "(-0.280000, 1.423898, -0.160291)",
        "(-0.280000, 1.419368, -0.166482)",
        "(-0.280000, 1.414187, -0.172425)",
        "(-0.280000, 1.408358, -0.178045)",
        "(-0.280000, 1.401929, -0.183229)",
        "(-0.280000, 1.394946, -0.187882)",
        "(-0.280000, 1.387763, -0.191684)",
        "(-0.280000, 1.380207, -0.194862)",
        "(-0.280000, 1.372391, -0.197343)",
        "(-0.280000, 1.364443, -0.199081)",
        "(-0.280000, 1.356515, -0.200068)",
        "(-0.280000, 1.348898, -0.200307)",
        "(-0.280000, 1.341496, -0.199929)",
        "(-0.280000, 1.334349, -0.199000)",
        "(-0.280000, 1.327462, -0.197588)",
        "(-0.280000, 1.320867, -0.195760)",
        "(-0.280000, 1.314674, -0.193619)",
        "(-0.280000, 1.308706, -0.191174)",
        "(-0.280000, 1.302943, -0.188449)",
        "(-0.280000, 1.297333, -0.185434)",
        "(-0.280000, 1.291840, -0.182101)",
        "(-0.280000, 1.286580, -0.178549)",
        "(-0.280000, 1.281403, -0.174618)",
        "(-0.280000, 1.276350, -0.170279)",
        "(-0.280000, 1.271463, -0.165498)",
        "(-0.280000, 1.266808, -0.160279)",
        "(-0.280000, 1.262517, -0.154793)",
        "(-0.280000, 1.258579, -0.148896)",
        "(-0.280000, 1.255071, -0.142622)",
        "(-0.280000, 1.252080, -0.136037)",
        "(-0.280000, 1.249671, -0.129208)",
        "(-0.280000, 1.248624, -0.122409)",
        "(-0.280000, 1.249447, -0.115847)",
        "(-0.280000, 1.250705, -0.109543)",
        "(-0.280000, 1.252353, -0.103522)",
        "(-0.280000, 1.254345, -0.097802)",
        "(-0.280000, 1.256602, -0.092473)",
        "(-0.280000, 1.259121, -0.087439)",
        "(-0.280000, 1.261864, -0.082705)",
        "(-0.280000, 1.264820, -0.078244)",
        "(-0.280000, 1.267959, -0.074061)",
        "(-0.280000, 1.271186, -0.070232)",
        "(-0.280000, 1.274555, -0.066655)",
        "(-0.280000, 1.278023, -0.063346)",
        "(-0.280000, 1.281597, -0.060279)",
        "(-0.280000, 1.285281, -0.057436)",
        "(-0.280000, 1.288966, -0.054877)",
        "(-0.280000, 1.292790, -0.052496)",
        "(-0.280000, 1.296768, -0.050286)",
        "(-0.280000, 1.300946, -0.048237)",
        "(-0.280000, 1.305365, -0.046359)",
        "(-0.280000, 1.310424, -0.046549)",
        "(-0.280000, 1.315582, -0.047031)",
        "(-0.280000, 1.320828, -0.047803)",
        "(-0.280000, 1.326118, -0.048860)",
        "(-0.280000, 1.331393, -0.050204)",
        "(-0.280000, 1.336411, -0.051830)",
        "(-0.280000, 1.341384, -0.053685)",
        "(-0.280000, 1.346321, -0.055760)",
        "(-0.280000, 1.351179, -0.058045)",
        "(-0.280000, 1.355891, -0.060508)",
        "(-0.280000, 1.360290, -0.063074)",
        "(-0.280000, 1.364614, -0.065772)",
        "(-0.280000, 1.368906, -0.068617)",
        "(-0.280000, 1.373183, -0.071626)",
        "(-0.280000, 1.377469, -0.074829)",
        "(-0.280000, 1.381575, -0.078099)",
        "(-0.280000, 1.385768, -0.081658)",
        "(-0.280000, 1.390050, -0.085591)",
        "(-0.280000, 1.394436, -0.090050)",
        "(-0.280000, 1.398868, -0.095164)",
        "(-0.280000, 1.403042, -0.100631)",
        "(-0.280000, 1.407075, -0.106895)",
        "(-0.280000, 1.410781, -0.113975)",
        "(-0.280000, 1.413970, -0.121863)",
        "(-0.280000, 1.416450, -0.130482)",
        "(-0.280000, 1.418073, -0.139399)",
        "(-0.280000, 1.418723, -0.148797)",
        "(-0.280000, 1.418273, -0.158517)",
        "(-0.280000, 1.416640, -0.168343)",
        "(-0.280000, 1.413807, -0.178099)",
        "(-0.280000, 1.409174, -0.186855)",
        "(-0.280000, 1.402645, -0.194158)",
        "(-0.280000, 1.395421, -0.200666)",
        "(-0.280000, 1.387594, -0.206324)",
        "(-0.280000, 1.379241, -0.211098)",
        "(-0.280000, 1.370679, -0.214862)",
        "(-0.280000, 1.361829, -0.217706)",
        "(-0.280000, 1.352751, -0.219624)",
        "(-0.280000, 1.343524, -0.220600)",
        "(-0.280000, 1.334283, -0.220627)",
        "(-0.280000, 1.325345, -0.219749)",
        "(-0.280000, 1.316537, -0.217988)",
        "(-0.280000, 1.307974, -0.215370)",
        "(-0.280000, 1.299771, -0.211946)",
        "(-0.280000, 1.292016, -0.207776)",
        "(-0.280000, 1.284942, -0.203048)",
        "(-0.280000, 1.278393, -0.197719)",
        "(-0.280000, 1.272439, -0.191877)",
        "(-0.280000, 1.267118, -0.185600)",
        "(-0.280000, 1.262440, -0.178942)",
        "(-0.280000, 1.258521, -0.172164)",
        "(-0.280000, 1.255232, -0.165140)",
        "(-0.280000, 1.252580, -0.157931)",
        "(-0.280000, 1.250573, -0.150623)",
        "(-0.280000, 1.249199, -0.143264)",
        "(-0.280000, 1.248455, -0.136087)",
        "(-0.280000, 1.248284, -0.128984)",
        "(-0.280000, 1.248662, -0.121992)",
        "(-0.280000, 1.249565, -0.115143)",
        "(-0.280000, 1.250963, -0.108481)",
        "(-0.280000, 1.252781, -0.102183)",
        "(-0.280000, 1.255014, -0.096119)",
        "(-0.280000, 1.257638, -0.090306)",
        "(-0.280000, 1.260633, -0.084748)",
        "(-0.280000, 1.263961, -0.079483)",
        "(-0.280000, 1.267494, -0.074649)",
        "(-0.280000, 1.271290, -0.070116)",
        "(-0.280000, 1.275728, -0.066322)",
        "(-0.280000, 1.280704, -0.063370)",
        "(-0.280000, 1.285620, -0.060732)",
        "(-0.280000, 1.290354, -0.058438)",
        "(-0.280000, 1.294989, -0.056375)",
        "(-0.280000, 1.299499, -0.054525)",
        "(-0.280000, 1.303895, -0.052858)",
        "(-0.280000, 1.308206, -0.051350)",
        "(-0.280000, 1.312342, -0.050032)",
        "(-0.280000, 1.316427, -0.048868)",
        "(-0.280000, 1.320482, -0.047878)",
        "(-0.280000, 1.324530, -0.047099)",
        "(-0.280000, 1.328608, -0.046568)",
        "(-0.280000, 1.332614, -0.046332)",
        "(-0.280000, 1.336667, -0.046404)",
        "(-0.280000, 1.340763, -0.046813)",
        "(-0.280000, 1.344889, -0.047583)",
        "(-0.280000, 1.348982, -0.048724)",
        "(-0.280000, 1.352872, -0.050216)",
        "(-0.280000, 1.356660, -0.052058)",
        "(-0.280000, 1.360297, -0.054235)",
        "(-0.280000, 1.363797, -0.056738)",
        "(-0.280000, 1.367175, -0.059561)",
        "(-0.280000, 1.370244, -0.062610)",
        "(-0.280000, 1.373215, -0.065958)",
        "(-0.280000, 1.376082, -0.069597)",
        "(-0.280000, 1.378853, -0.073543)",
        "(-0.280000, 1.381483, -0.077780)",
        "(-0.280000, 1.383712, -0.082076)",
        "(-0.280000, 1.385757, -0.086591)",
        "(-0.280000, 1.387561, -0.091261)",
        "(-0.280000, 1.389093, -0.096038)",
        "(-0.280000, 1.390363, -0.100919)",
        "(-0.280000, 1.391267, -0.105667)",
        "(-0.280000, 1.391954, -0.110509)",
        "(-0.280000, 1.392419, -0.115468)",
        "(-0.280000, 1.392652, -0.120589)",
        "(-0.280000, 1.392621, -0.125973)",
        "(-0.280000, 1.392255, -0.131316)",
        "(-0.280000, 1.391513, -0.137022)",
        "(-0.280000, 1.390269, -0.143055)",
        "(-0.280000, 1.388417, -0.149284)",
        "(-0.280000, 1.385915, -0.155515)",
        "(-0.280000, 1.382827, -0.161505)",
        "(-0.280000, 1.379073, -0.167309)",
        "(-0.280000, 1.374664, -0.172823)",
        "(-0.280000, 1.369614, -0.177958)",
        "(-0.280000, 1.363965, -0.182618)",
        "(-0.280000, 1.357828, -0.186703)",
        "(-0.280000, 1.351181, -0.190186)",
        "(-0.280000, 1.344096, -0.192992)",
        "(-0.280000, 1.336647, -0.195064)",
        "(-0.280000, 1.328929, -0.196359)",
        "(-0.280000, 1.321135, -0.196867)",
        "(-0.280000, 1.313238, -0.196564)",
        "(-0.280000, 1.305358, -0.195447)",
        "(-0.280000, 1.297579, -0.193524)",
        "(-0.280000, 1.289983, -0.190815)",
        "(-0.280000, 1.282749, -0.187436)",
        "(-0.280000, 1.275829, -0.183342)",
        "(-0.280000, 1.269277, -0.178562)",
        "(-0.280000, 1.263182, -0.173172)",
        "(-0.280000, 1.257586, -0.167230)",
        "(-0.280000, 1.253485, -0.160612)",
        "(-0.280000, 1.251262, -0.153415)",
        "(-0.280000, 1.249679, -0.146242)",
        "(-0.280000, 1.248700, -0.139141)",
        "(-0.280000, 1.248291, -0.132171)",
        "(-0.280000, 1.248405, -0.125490)",
        "(-0.280000, 1.248989, -0.119020)",
        "(-0.280000, 1.249999, -0.112793)",
        "(-0.280000, 1.251399, -0.106805)",
        "(-0.280000, 1.253152, -0.101076)",
        "(-0.280000, 1.255180, -0.095718)",
        "(-0.280000, 1.257489, -0.090608)",
        "(-0.280000, 1.260038, -0.085782)",
        "(-0.280000, 1.262801, -0.081228)",
        "(-0.280000, 1.265756, -0.076943)",
        "(-0.280000, 1.268804, -0.073016)",
        "(-0.280000, 1.271987, -0.069346)",
        "(-0.280000, 1.275270, -0.065943)",
        "(-0.280000, 1.278642, -0.062792)",
        "(-0.280000, 1.282089, -0.059881)",
        "(-0.280000, 1.285519, -0.057262)",
        "(-0.280000, 1.288999, -0.054855)",
        "(-0.280000, 1.292532, -0.052648)",
        "(-0.280000, 1.296088, -0.050646)",
        "(-0.280000, 1.299671, -0.048834)",
        "(-0.280000, 1.303202, -0.047238)",
        "(-0.280000, 1.306754, -0.045812)",
        "(-0.280000, 1.310346, -0.044544)",
        "(-0.280000, 1.314005, -0.043423)",
        "(-0.280000, 1.317736, -0.042451)",
        "(-0.280000, 1.321422, -0.041656)",
        "(-0.280000, 1.325202, -0.041005)",
        "(-0.280000, 1.329081, -0.040507)",
        "(-0.280000, 1.333080, -0.040171)",
        "(-0.280000, 1.337175, -0.040012)",
        "(-0.280000, 1.341207, -0.040036)",
        "(-0.280000, 1.345402, -0.040253)",
        "(-0.280000, 1.349658, -0.041270)",
        "(-0.280000, 1.353890, -0.043117)",
        "(-0.280000, 1.358194, -0.045058)",
        "(-0.280000, 1.362322, -0.047034)",
        "(-0.280000, 1.366562, -0.049124)",
        "(-0.280000, 1.370895, -0.051350)",
        "(-0.280000, 1.375301, -0.053745)",
        "(-0.280000, 1.379774, -0.056354)",
        "(-0.280000, 1.384064, -0.059080)",
        "(-0.280000, 1.388390, -0.062100)",
        "(-0.280000, 1.392682, -0.065456)",
        "(-0.280000, 1.396875, -0.069202)",
        "(-0.280000, 1.400916, -0.073406)",
        "(-0.280000, 1.404530, -0.077863)",
        "(-0.280000, 1.407882, -0.082837)",
        "(-0.280000, 1.410942, -0.088437)",
        "(-0.280000, 1.413657, -0.094807)",
        "(-0.280000, 1.415900, -0.102026)",
        "(-0.280000, 1.417334, -0.109539)",
        "(-0.280000, 1.418019, -0.117887)",
        "(-0.280000, 1.417714, -0.126853)",
        "(-0.280000, 1.416238, -0.136068)",
        "(-0.280000, 1.413536, -0.145138)",
        "(-0.280000, 1.409709, -0.153580)",
        "(-0.280000, 1.404833, -0.161387)",
        "(-0.280000, 1.399061, -0.168367)",
        "(-0.280000, 1.392563, -0.174392)",
        "(-0.280000, 1.385518, -0.179390)",
        "(-0.280000, 1.378179, -0.183283)",
        "(-0.280000, 1.370653, -0.186147)",
        "(-0.280000, 1.363119, -0.188014)",
        "(-0.280000, 1.355694, -0.188959)",
        "(-0.280000, 1.348472, -0.189067)",
        "(-0.280000, 1.341637, -0.188424)",
        "(-0.280000, 1.335139, -0.187151)",
        "(-0.280000, 1.329019, -0.185335)",
        "(-0.280000, 1.323308, -0.183072)",
        "(-0.280000, 1.317991, -0.180435)",
        "(-0.280000, 1.313134, -0.177536)",
        "(-0.280000, 1.308626, -0.174401)",
        "(-0.280000, 1.304444, -0.171075)",
        "(-0.280000, 1.300560, -0.167590)",
        "(-0.280000, 1.296945, -0.163967)",
        "(-0.280000, 1.293612, -0.160276)",
        "(-0.280000, 1.290484, -0.156456)",
        "(-0.280000, 1.287549, -0.152504)",
        "(-0.280000, 1.284796, -0.148403)",
        "(-0.280000, 1.282234, -0.144149)",
        "(-0.280000, 1.279881, -0.139825)",
        "(-0.280000, 1.277721, -0.135331)",
        "(-0.280000, 1.275777, -0.130687)",
        "(-0.280000, 1.274065, -0.125909)",
        "(-0.280000, 1.272598, -0.120994)",
        "(-0.280000, 1.271380, -0.116052)",
        "(-0.280000, 1.270432, -0.110999)",
        "(-0.280000, 1.269773, -0.105862)",
        "(-0.280000, 1.269410, -0.100665)",
        "(-0.280000, 1.269359, -0.095413)",
        "(-0.280000, 1.269571, -0.090239)",
        "(-0.280000, 1.270091, -0.085060)",
        "(-0.280000, 1.270906, -0.079907)",
        "(-0.280000, 1.272000, -0.074819)",
        "(-0.280000, 1.273373, -0.069795)",
        "(-0.280000, 1.275626, -0.065595)",
        "(-0.280000, 1.278921, -0.062544)",
        "(-0.280000, 1.282305, -0.059708)",
        "(-0.280000, 1.285816, -0.057047)",
        "(-0.280000, 1.289460, -0.054554)",
        "(-0.280000, 1.293149, -0.052285)",
        "(-0.280000, 1.297041, -0.050144)",
        "(-0.280000, 1.301188, -0.048126)",
        "(-0.280000, 1.305669, -0.046230)",
        "(-0.280000, 1.310522, -0.044486)",
        "(-0.280000, 1.315475, -0.043019)",
        "(-0.280000, 1.320891, -0.041760)",
        "(-0.280000, 1.326765, -0.040784)",
        "(-0.280000, 1.333076, -0.040171)",
        "(-0.280000, 1.339761, -0.040007)",
        "(-0.280000, 1.346357, -0.040330)",
        "(-0.280000, 1.353263, -0.041191)",
        "(-0.280000, 1.360367, -0.042651)",
        "(-0.280000, 1.367562, -0.044753)",
        "(-0.280000, 1.374713, -0.047512)",
        "(-0.280000, 1.381415, -0.050765)",
        "(-0.280000, 1.387897, -0.054605)",
        "(-0.280000, 1.394089, -0.059012)",
        "(-0.280000, 1.399902, -0.063936)",
        "(-0.280000, 1.405312, -0.069368)",
        "(-0.280000, 1.410104, -0.075059)",
        "(-0.280000, 1.414469, -0.081213)",
        "(-0.280000, 1.418371, -0.087834)",
        "(-0.280000, 1.421785, -0.094970)",
        "(-0.280000, 1.424641, -0.102619)",
        "(-0.280000, 1.426773, -0.110403)",
        "(-0.280000, 1.428253, -0.118729)",
        "(-0.280000, 1.428964, -0.127609)",
        "(-0.280000, 1.428765, -0.136966)",
        "(-0.280000, 1.427528, -0.146641)",
        "(-0.280000, 1.425277, -0.156055)",
        "(-0.280000, 1.421894, -0.165505)",
        "(-0.280000, 1.416849, -0.174444)",
        "(-0.280000, 1.410254, -0.182486)",
        "(-0.280000, 1.402885, -0.189801)",
        "(-0.280000, 1.395007, -0.196152)",
        "(-0.280000, 1.386592, -0.201644)",
        "(-0.280000, 1.377759, -0.206219)",
        "(-0.280000, 1.368603, -0.209846)",
        "(-0.280000, 1.359237, -0.212498)",
        "(-0.280000, 1.349918, -0.214139)",
        "(-0.280000, 1.340607, -0.214815)",
        "(-0.280000, 1.331402, -0.214518)",
        "(-0.280000, 1.322411, -0.213264)",
        "(-0.280000, 1.313717, -0.211137)",
        "(-0.280000, 1.305515, -0.208293)",
        "(-0.280000, 1.297678, -0.204777)",
        "(-0.280000, 1.290228, -0.200653)",
        "(-0.280000, 1.283183, -0.195976)",
        "(-0.280000, 1.276570, -0.190800)",
        "(-0.280000, 1.270501, -0.185294)",
        "(-0.280000, 1.264878, -0.179396)",
        "(-0.280000, 1.259706, -0.173129)",
        "(-0.280000, 1.255688, -0.166214)",
        "(-0.280000, 1.252892, -0.158886)",
        "(-0.280000, 1.250814, -0.151645)",
        "(-0.280000, 1.249366, -0.144378)",
        "(-0.280000, 1.248530, -0.137176)",
        "(-0.280000, 1.248274, -0.130071)",
        "(-0.280000, 1.248566, -0.123100)",
        "(-0.280000, 1.249348, -0.116470)",
        "(-0.280000, 1.250588, -0.110044)",
        "(-0.280000, 1.252251, -0.103850)",
        "(-0.280000, 1.254312, -0.097887)",
        "(-0.280000, 1.256756, -0.092142)",
        "(-0.280000, 1.259472, -0.086794)",
        "(-0.280000, 1.262517, -0.081670)",
        "(-0.280000, 1.265887, -0.076765)",
        "(-0.280000, 1.269554, -0.072114)",
        "(-0.280000, 1.273499, -0.067734)",
        "(-0.280000, 1.277589, -0.063741)",
        "(-0.280000, 1.281908, -0.060027)",
        "(-0.280000, 1.286453, -0.056592)",
        "(-0.280000, 1.291205, -0.053451)",
        "(-0.280000, 1.296096, -0.050641)",
        "(-0.280000, 1.300981, -0.048221)",
        "(-0.280000, 1.305985, -0.046106)",
        "(-0.280000, 1.311179, -0.044273)",
        "(-0.280000, 1.316640, -0.042719)",
        "(-0.280000, 1.322391, -0.041473)",
        "(-0.280000, 1.328137, -0.040612)",
        "(-0.280000, 1.334264, -0.040106)",
        "(-0.280000, 1.340790, -0.040026)",
        "(-0.280000, 1.347708, -0.040456)",
        "(-0.280000, 1.354925, -0.041480)",
        "(-0.280000, 1.361918, -0.043050)",
        "(-0.280000, 1.368987, -0.045248)",
        "(-0.280000, 1.376016, -0.048092)",
        "(-0.280000, 1.382872, -0.051566)",
        "(-0.280000, 1.389424, -0.055620)",
        "(-0.280000, 1.394565, -0.061073)",
        "(-0.280000, 1.398511, -0.067579)",
        "(-0.280000, 1.401794, -0.074282)",
        "(-0.280000, 1.404425, -0.081114)",
        "(-0.280000, 1.406480, -0.088063)",
        "(-0.280000, 1.407866, -0.094839)",
        "(-0.280000, 1.408795, -0.101632)",
        "(-0.280000, 1.409309, -0.108474)",
        "(-0.280000, 1.409447, -0.115514)",
        "(-0.280000, 1.409181, -0.122884)",
        "(-0.280000, 1.408401, -0.130141)",
        "(-0.280000, 1.407082, -0.137750)",
        "(-0.280000, 1.405107, -0.145532)",
        "(-0.280000, 1.402423, -0.153285)",
        "(-0.280000, 1.399032, -0.160829)",
        "(-0.280000, 1.395031, -0.167945)",
        "(-0.280000, 1.390345, -0.174754)",
        "(-0.280000, 1.384977, -0.181176)",
        "(-0.280000, 1.378919, -0.187151)",
        "(-0.280000, 1.372190, -0.192587)",
        "(-0.280000, 1.364918, -0.197351)",
        "(-0.280000, 1.357048, -0.201420)",
        "(-0.280000, 1.348634, -0.204695)",
        "(-0.280000, 1.339756, -0.207086)",
        "(-0.280000, 1.330488, -0.208510)",
        "(-0.280000, 1.321106, -0.208920)",
        "(-0.280000, 1.311589, -0.208262)",
        "(-0.280000, 1.302090, -0.206511)",
        "(-0.280000, 1.292799, -0.203677)",
        "(-0.280000, 1.283852, -0.199787)",
        "(-0.280000, 1.275501, -0.195003)",
        "(-0.280000, 1.269168, -0.188157)",
        "(-0.280000, 1.263703, -0.180869)",
        "(-0.280000, 1.259102, -0.173259)",
        "(-0.280000, 1.255366, -0.165459)",
        "(-0.280000, 1.252501, -0.157681)",
        "(-0.280000, 1.250411, -0.149904)",
        "(-0.280000, 1.249051, -0.142196)",
        "(-0.280000, 1.248373, -0.134616)",
        "(-0.280000, 1.248328, -0.127233)",
        "(-0.280000, 1.248847, -0.120199)",
        "(-0.280000, 1.249882, -0.113394)",
        "(-0.280000, 1.251384, -0.106861)",
        "(-0.280000, 1.253317, -0.100600)",
        "(-0.280000, 1.255645, -0.094617)",
        "(-0.280000, 1.258268, -0.089058)",
        "(-0.280000, 1.261212, -0.083771)",
        "(-0.280000, 1.264456, -0.078763)",
        "(-0.280000, 1.267994, -0.074017)",
        "(-0.280000, 1.271841, -0.069506)",
        "(-0.280000, 1.276796, -0.066391)",
        "(-0.280000, 1.282449, -0.064276)",
        "(-0.280000, 1.288210, -0.062611)",
        "(-0.280000, 1.294035, -0.061355)",
        "(-0.280000, 1.299931, -0.060489)",
        "(-0.280000, 1.305665, -0.060122)",
        "(-0.280000, 1.311447, -0.060110)",
        "(-0.280000, 1.317256, -0.060464)",
        "(-0.280000, 1.323127, -0.061180)",
        "(-0.280000, 1.329016, -0.062274)",
        "(-0.280000, 1.334569, -0.063787)",
        "(-0.280000, 1.340033, -0.065650)",
        "(-0.280000, 1.345363, -0.067861)",
        "(-0.280000, 1.350506, -0.070409)",
        "(-0.280000, 1.355379, -0.073252)",
        "(-0.280000, 1.359768, -0.076279)",
        "(-0.280000, 1.363866, -0.079493)",
        "(-0.280000, 1.367642, -0.082834)",
        "(-0.280000, 1.371126, -0.086271)",
        "(-0.280000, 1.374346, -0.089781)",
        "(-0.280000, 1.377234, -0.093245)",
        "(-0.280000, 1.379917, -0.096723)",
        "(-0.280000, 1.382427, -0.100214)",
        "(-0.280000, 1.384810, -0.103756)",
        "(-0.280000, 1.387090, -0.107387)",
        "(-0.280000, 1.389219, -0.111004)",
        "(-0.280000, 1.391264, -0.114764)",
        "(-0.280000, 1.393215, -0.118720)",
        "(-0.280000, 1.395039, -0.122906)",
        "(-0.280000, 1.396696, -0.127385)",
        "(-0.280000, 1.398136, -0.131992)",
        "(-0.280000, 1.399306, -0.136947)",
        "(-0.280000, 1.400126, -0.142267)",
        "(-0.280000, 1.400496, -0.147977)",
        "(-0.280000, 1.400295, -0.154068)",
        "(-0.280000, 1.399550, -0.160211)",
        "(-0.280000, 1.398066, -0.166618)",
        "(-0.280000, 1.395763, -0.173161)",
        "(-0.280000, 1.392600, -0.179683)",
        "(-0.280000, 1.388583, -0.186000)",
        "(-0.280000, 1.383933, -0.191814)",
        "(-0.280000, 1.378481, -0.197199)",
        "(-0.280000, 1.372296, -0.202004)",
        "(-0.280000, 1.365444, -0.206117)",
        "(-0.280000, 1.358020, -0.209430)",
        "(-0.280000, 1.350406, -0.211814)",
        "(-0.280000, 1.342470, -0.213296)",
        "(-0.280000, 1.334400, -0.213838)",
        "(-0.280000, 1.326318, -0.213443)",
        "(-0.280000, 1.318556, -0.212188)",
        "(-0.280000, 1.311019, -0.210115)",
        "(-0.280000, 1.303795, -0.207297)",
        "(-0.280000, 1.296956, -0.203827)",
        "(-0.280000, 1.290559, -0.199808)",
        "(-0.280000, 1.284628, -0.195302)",
        "(-0.280000, 1.279312, -0.190484)",
        "(-0.280000, 1.274493, -0.185313)",
        "(-0.280000, 1.270180, -0.179836)",
        "(-0.280000, 1.266380, -0.174098)",
        "(-0.280000, 1.263107, -0.168165)",
        "(-0.280000, 1.260356, -0.162079)",
        "(-0.280000, 1.258179, -0.156056)",
        "(-0.280000, 1.256486, -0.149980)",
        "(-0.280000, 1.255265, -0.143883)",
        "(-0.280000, 1.254506, -0.137809)",
        "(-0.280000, 1.254192, -0.131935)",
        "(-0.280000, 1.254284, -0.126107)",
        "(-0.280000, 1.254771, -0.120370)",
        "(-0.280000, 1.255638, -0.114722)",
        "(-0.280000, 1.256875, -0.109189)",
        "(-0.280000, 1.258410, -0.103962)",
        "(-0.280000, 1.260266, -0.098878)",
        "(-0.280000, 1.262417, -0.093979)",
        "(-0.280000, 1.264848, -0.089273)",
        "(-0.280000, 1.267540, -0.084773)",
        "(-0.280000, 1.270386, -0.080614)",
        "(-0.280000, 1.273452, -0.076659)",
        "(-0.280000, 1.276723, -0.072919)",
        "(-0.280000, 1.280169, -0.069414)",
        "(-0.280000, 1.283794, -0.066133)",
        "(-0.280000, 1.287468, -0.063170)",
        "(-0.280000, 1.291294, -0.060421)",
        "(-0.280000, 1.295268, -0.057890)",
        "(-0.280000, 1.299416, -0.055564)",
        "(-0.280000, 1.303728, -0.053456)",
        "(-0.280000, 1.308062, -0.051633)",
        "(-0.280000, 1.312601, -0.050018)",
        "(-0.280000, 1.317396, -0.048619)",
        "(-0.280000, 1.322491, -0.047462)",
        "(-0.280000, 1.327886, -0.046591)",
        "(-0.280000, 1.333282, -0.046074)",
        "(-0.280000, 1.339107, -0.045905)",
        "(-0.280000, 1.345445, -0.046178)",
        "(-0.280000, 1.352322, -0.047019)",
        "(-0.280000, 1.359640, -0.048556)",
        "(-0.280000, 1.366753, -0.050720)",
        "(-0.280000, 1.374043, -0.053682)",
        "(-0.280000, 1.381341, -0.057493)",
        "(-0.280000, 1.388412, -0.062127)",
        "(-0.280000, 1.395051, -0.067504)",
        "(-0.280000, 1.400934, -0.073328)",
        "(-0.280000, 1.406229, -0.079714)",
        "(-0.280000, 1.410895, -0.086627)",
        "(-0.280000, 1.414868, -0.093991)",
        "(-0.280000, 1.418096, -0.101721)",
        "(-0.280000, 1.420484, -0.109499)",
        "(-0.280000, 1.422114, -0.117481)",
        "(-0.280000, 1.422968, -0.125609)",
        "(-0.280000, 1.423031, -0.133844)",
        "(-0.280000, 1.422282, -0.142108)",
        "(-0.280000, 1.420770, -0.150078)",
        "(-0.280000, 1.418474, -0.157941)",
        "(-0.280000, 1.415379, -0.165650)",
        "(-0.280000, 1.411470, -0.173141)",
        "(-0.280000, 1.406769, -0.180290)",
        "(-0.280000, 1.401475, -0.186808)",
        "(-0.280000, 1.395462, -0.192858)",
        "(-0.280000, 1.388790, -0.198329)",
        "(-0.280000, 1.381503, -0.203145)",
        "(-0.280000, 1.373733, -0.207194)",
        "(-0.280000, 1.365787, -0.210347)",
        "(-0.280000, 1.357536, -0.212688)",
        "(-0.280000, 1.349109, -0.214178)",
        "(-0.280000, 1.340618, -0.214806)",
        "(-0.280000, 1.332124, -0.214577)",
        "(-0.280000, 1.323941, -0.213540)",
        "(-0.280000, 1.315907, -0.211712)",
        "(-0.280000, 1.308113, -0.209120)",
        "(-0.280000, 1.300672, -0.205814)",
        "(-0.280000, 1.293628, -0.201836)",
        "(-0.280000, 1.287195, -0.197354)",
        "(-0.280000, 1.281256, -0.192343)",
        "(-0.280000, 1.275851, -0.186860)",
        "(-0.280000, 1.271016, -0.180972)",
        "(-0.280000, 1.266781, -0.174755)",
        "(-0.280000, 1.263241, -0.168432)",
        "(-0.280000, 1.260299, -0.161936)",
        "(-0.280000, 1.257949, -0.155325)",
        "(-0.280000, 1.256179, -0.148647)",
        "(-0.280000, 1.254975, -0.141951)",
        "(-0.280000, 1.254330, -0.135456)",
        "(-0.280000, 1.254188, -0.128992)",
        "(-0.280000, 1.254533, -0.122616)",
        "(-0.280000, 1.255350, -0.116337)",
        "(-0.280000, 1.256633, -0.110146)",
        "(-0.280000, 1.258307, -0.104279)",
        "(-0.280000, 1.260413, -0.098515)",
        "(-0.280000, 1.262944, -0.092896)",
        "(-0.280000, 1.265895, -0.087445)",
        "(-0.280000, 1.269259, -0.082196)",
        "(-0.280000, 1.272873, -0.077369)",
        "(-0.280000, 1.276840, -0.072792)",
        "(-0.280000, 1.281131, -0.068506)",
        "(-0.280000, 1.285697, -0.064567)",
        "(-0.280000, 1.290537, -0.061020)",
        "(-0.280000, 1.295483, -0.058008)",
        "(-0.280000, 1.300670, -0.055454)",
        "(-0.280000, 1.306090, -0.053385)",
        "(-0.280000, 1.311722, -0.051833)",
        "(-0.280000, 1.317579, -0.050812)",
        "(-0.280000, 1.323441, -0.050393)",
        "(-0.280000, 1.329611, -0.050520)",
        "(-0.280000, 1.336031, -0.051257)",
        "(-0.280000, 1.342605, -0.052660)",
        "(-0.280000, 1.349182, -0.054758)",
        "(-0.280000, 1.355299, -0.057481)",
        "(-0.280000, 1.361200, -0.060833)",
        "(-0.280000, 1.366693, -0.064732)",
        "(-0.280000, 1.371666, -0.069086)",
        "(-0.280000, 1.376079, -0.073805)",
        "(-0.280000, 1.379761, -0.078670)",
        "(-0.280000, 1.382910, -0.083714)",
        "(-0.280000, 1.385514, -0.088830)",
        "(-0.280000, 1.387612, -0.093956)",
        "(-0.280000, 1.389256, -0.099055)",
        "(-0.280000, 1.390424, -0.103945)",
        "(-0.280000, 1.391271, -0.108763)",
        "(-0.280000, 1.391835, -0.113502)",
        "(-0.280000, 1.392154, -0.118153)",
        "(-0.280000, 1.392262, -0.122753)",
        "(-0.280000, 1.392168, -0.127167)",
        "(-0.280000, 1.391916, -0.131588)",
        "(-0.280000, 1.391498, -0.136073)",
        "(-0.280000, 1.390884, -0.140674)",
        "(-0.280000, 1.390029, -0.145418)",
        "(-0.280000, 1.388956, -0.150125)",
        "(-0.280000, 1.387543, -0.155026)",
        "(-0.280000, 1.385714, -0.160103)",
        "(-0.280000, 1.383401, -0.165307)",
        "(-0.280000, 1.380529, -0.170577)",
        "(-0.280000, 1.377214, -0.175687)",
        "(-0.280000, 1.373254, -0.180741)",
        "(-0.280000, 1.368672, -0.185591)",
        "(-0.280000, 1.363375, -0.190182)",
        "(-0.280000, 1.357406, -0.194376)",
        "(-0.280000, 1.351019, -0.198008)",
        "(-0.280000, 1.344044, -0.201064)",
        "(-0.280000, 1.336593, -0.203435)",
        "(-0.280000, 1.328766, -0.205048)",
        "(-0.280000, 1.320650, -0.205851)",
        "(-0.280000, 1.312554, -0.205866)",
        "(-0.280000, 1.304386, -0.205054)",
        "(-0.280000, 1.296266, -0.203431)",
        "(-0.280000, 1.288307, -0.201037)",
        "(-0.280000, 1.280549, -0.197938)",
        "(-0.280000, 1.273965, -0.193480)",
        "(-0.280000, 1.268817, -0.187732)",
        "(-0.280000, 1.264286, -0.181724)",
        "(-0.280000, 1.260352, -0.175500)",
        "(-0.280000, 1.257023, -0.169157)",
        "(-0.280000, 1.254316, -0.162856)",
        "(-0.280000, 1.252147, -0.156541)",
        "(-0.280000, 1.250484, -0.150233)",
        "(-0.280000, 1.249298, -0.143934)",
        "(-0.280000, 1.248572, -0.137700)",
        "(-0.280000, 1.248283, -0.131689)",
        "(-0.280000, 1.248390, -0.125776)",
        "(-0.280000, 1.248871, -0.119988)",
        "(-0.280000, 1.249708, -0.114327)",
        "(-0.280000, 1.250886, -0.108796)",
        "(-0.280000, 1.252347, -0.103540)",
        "(-0.280000, 1.254120, -0.098391)",
        "(-0.280000, 1.256187, -0.093385)",
        "(-0.280000, 1.258555, -0.088502)",
        "(-0.280000, 1.261237, -0.083731)",
        "(-0.280000, 1.264121, -0.079248)",
        "(-0.280000, 1.267330, -0.074860)",
        "(-0.280000, 1.270878, -0.070580)",
        "(-0.280000, 1.274757, -0.066452)",
        "(-0.280000, 1.278973, -0.062499)",
        "(-0.280000, 1.283350, -0.058888)",
        "(-0.280000, 1.288072, -0.055474)",
        "(-0.280000, 1.293168, -0.052274)",
        "(-0.280000, 1.298672, -0.049319)",
        "(-0.280000, 1.304571, -0.046668)",
        "(-0.280000, 1.310544, -0.044479)",
        "(-0.280000, 1.316851, -0.042666)",
        "(-0.280000, 1.323519, -0.041274)",
        "(-0.280000, 1.330557, -0.040362)",
        "(-0.280000, 1.337904, -0.040003)",
        "(-0.280000, 1.345094, -0.040231)",
        "(-0.280000, 1.352498, -0.041069)",
        "(-0.280000, 1.360096, -0.042584)",
        "(-0.280000, 1.367844, -0.044849)",
        "(-0.280000, 1.375578, -0.047894)",
        "(-0.280000, 1.382807, -0.051529)",
        "(-0.280000, 1.389825, -0.055894)",
        "(-0.280000, 1.396518, -0.060967)",
        "(-0.280000, 1.402811, -0.066742)",
        "(-0.280000, 1.408611, -0.073181)",
        "(-0.280000, 1.412588, -0.080640)",
        "(-0.280000, 1.414895, -0.088973)",
        "(-0.280000, 1.416410, -0.097417)",
        "(-0.280000, 1.417083, -0.105925)",
        "(-0.280000, 1.416847, -0.114422)",
        "(-0.280000, 1.415625, -0.122504)",
        "(-0.280000, 1.413498, -0.130382)",
        "(-0.280000, 1.410463, -0.137902)",
        "(-0.280000, 1.406556, -0.144926)",
        "(-0.280000, 1.401871, -0.151281)",
        "(-0.280000, 1.396605, -0.156647)",
        "(-0.280000, 1.390848, -0.161180)",
        "(-0.280000, 1.384762, -0.164795)",
        "(-0.280000, 1.378502, -0.167480)",
        "(-0.280000, 1.372254, -0.169243)",
        "(-0.280000, 1.366259, -0.170075)",
        "(-0.280000, 1.360530, -0.170166)",
        "(-0.280000, 1.355181, -0.169620)",
        "(-0.280000, 1.350270, -0.168555)",
        "(-0.280000, 1.345824, -0.167094)",
        "(-0.280000, 1.341938, -0.165355)",
        "(-0.280000, 1.338482, -0.163468)",
        "(-0.280000, 1.335425, -0.161533)",
        "(-0.280000, 1.332701, -0.159622)",
        "(-0.280000, 1.330243, -0.157789)",
        "(-0.280000, 1.328032, -0.156097)",
        "(-0.280000, 1.325924, -0.154545)",
        "(-0.280000, 1.323843, -0.153126)",
        "(-0.280000, 1.321729, -0.151821)",
        "(-0.280000, 1.319520, -0.150589)",
        "(-0.280000, 1.317206, -0.149421)",
        "(-0.280000, 1.314713, -0.148214)",
        "(-0.280000, 1.312025, -0.146896)",
        "(-0.280000, 1.309144, -0.145393)",
        "(-0.280000, 1.306100, -0.143633)",
        "(-0.280000, 1.302953, -0.141634)",
        "(-0.280000, 1.299730, -0.139275)",
        "(-0.280000, 1.296493, -0.136514)",
        "(-0.280000, 1.293312, -0.133313)",
        "(-0.280000, 1.290279, -0.129676)",
        "(-0.280000, 1.287461, -0.125723)",
        "(-0.280000, 1.284923, -0.121369)",
        "(-0.280000, 1.282746, -0.116654)",
        "(-0.280000, 1.280995, -0.111611)",
        "(-0.280000, 1.279723, -0.106292)",
        "(-0.280000, 1.278919, -0.100897)",
        "(-0.280000, 1.278662, -0.095331)",
        "(-0.280000, 1.278988, -0.089667)",
        "(-0.280000, 1.279907, -0.083959)",
        "(-0.280000, 1.281428, -0.078256)",
        "(-0.280000, 1.283406, -0.072752)",
        "(-0.280000, 1.285954, -0.067324)",
        "(-0.280000, 1.289052, -0.061992)",
        "(-0.280000, 1.292690, -0.056770)",
        "(-0.280000, 1.296863, -0.051657)",
        "(-0.280000, 1.301834, -0.047835)",
        "(-0.280000, 1.307666, -0.045474)",
        "(-0.280000, 1.313778, -0.043487)",
        "(-0.280000, 1.320193, -0.041903)",
        "(-0.280000, 1.326879, -0.040769)",
        "(-0.280000, 1.333515, -0.040145)",
        "(-0.280000, 1.340353, -0.040016)",
        "(-0.280000, 1.347314, -0.040417)",
        "(-0.280000, 1.354365, -0.041379)",
        "(-0.280000, 1.361505, -0.042941)",
        "(-0.280000, 1.368350, -0.045024)",
        "(-0.280000, 1.375176, -0.047715)",
        "(-0.280000, 1.381845, -0.050998)",
        "(-0.280000, 1.388302, -0.054870)",
        "(-0.280000, 1.394490, -0.059326)",
        "(-0.280000, 1.400112, -0.064131)",
        "(-0.280000, 1.405400, -0.069464)",
        "(-0.280000, 1.410268, -0.075272)",
        "(-0.280000, 1.414658, -0.081507)",
        "(-0.280000, 1.418538, -0.088150)",
        "(-0.280000, 1.421750, -0.094887)",
        "(-0.280000, 1.424430, -0.101975)",
        "(-0.280000, 1.426550, -0.109441)",
        "(-0.280000, 1.428061, -0.117336)",
        "(-0.280000, 1.428887, -0.125738)",
        "(-0.280000, 1.428926, -0.134170)",
        "(-0.280000, 1.428092, -0.143187)",
        "(-0.280000, 1.426172, -0.152821)",
        "(-0.280000, 1.422957, -0.162872)",
        "(-0.280000, 1.418355, -0.172929)",
        "(-0.280000, 1.412574, -0.182325)",
        "(-0.280000, 1.405524, -0.191133)",
        "(-0.280000, 1.397358, -0.199056)",
        "(-0.280000, 1.388252, -0.205895)",
        "(-0.280000, 1.378428, -0.211502)",
        "(-0.280000, 1.368215, -0.215756)",
        "(-0.280000, 1.357709, -0.218698)",
        "(-0.280000, 1.347154, -0.220330)",
        "(-0.280000, 1.336729, -0.220712)",
        "(-0.280000, 1.326587, -0.219925)",
        "(-0.280000, 1.316988, -0.218100)",
        "(-0.280000, 1.307895, -0.215342)",
        "(-0.280000, 1.299384, -0.211761)",
        "(-0.280000, 1.291503, -0.207465)",
        "(-0.280000, 1.284280, -0.202554)",
        "(-0.280000, 1.278683, -0.196293)",
        "(-0.280000, 1.274710, -0.189029)",
        "(-0.280000, 1.271613, -0.181760)",
        "(-0.280000, 1.269366, -0.174579)",
        "(-0.280000, 1.267878, -0.167576)",
        "(-0.280000, 1.267076, -0.160914)",
        "(-0.280000, 1.266784, -0.154537)",
        "(-0.280000, 1.266901, -0.148448)",
        "(-0.280000, 1.267343, -0.142657)",
        "(-0.280000, 1.268028, -0.137158)",
        "(-0.280000, 1.268898, -0.132037)",
        "(-0.280000, 1.269875, -0.127152)",
        "(-0.280000, 1.270922, -0.122468)",
        "(-0.280000, 1.272010, -0.117951)",
        "(-0.280000, 1.273116, -0.113576)",
        "(-0.280000, 1.274205, -0.109384)",
        "(-0.280000, 1.275301, -0.105228)",
        "(-0.280000, 1.276416, -0.101091)",
        "(-0.280000, 1.277571, -0.096937)",
        "(-0.280000, 1.278801, -0.092733)",
        "(-0.280000, 1.280066, -0.088573)",
        "(-0.280000, 1.281466, -0.084336)",
        "(-0.280000, 1.283036, -0.080038)",
        "(-0.280000, 1.284816, -0.075683)",
        "(-0.280000, 1.286870, -0.071266)",
        "(-0.280000, 1.289103, -0.066930)",
        "(-0.280000, 1.291677, -0.062587)",
        "(-0.280000, 1.294649, -0.058264)",
        "(-0.280000, 1.298066, -0.054014)",
        "(-0.280000, 1.301985, -0.049884)",
        "(-0.280000, 1.306198, -0.046034)",
        "(-0.280000, 1.311495, -0.044173)",
        "(-0.280000, 1.317125, -0.042598)",
        "(-0.280000, 1.323148, -0.041338)",
        "(-0.280000, 1.329607, -0.040453)",
        "(-0.280000, 1.336093, -0.040036)",
        "(-0.280000, 1.342997, -0.040105)",
        "(-0.280000, 1.350247, -0.040749)",
        "(-0.280000, 1.357789, -0.042052)",
        "(-0.280000, 1.365498, -0.044084)",
        "(-0.280000, 1.372855, -0.046728)",
        "(-0.280000, 1.380195, -0.050122)",
        "(-0.280000, 1.387325, -0.054236)",
        "(-0.280000, 1.394127, -0.059042)",
        "(-0.280000, 1.400507, -0.064499)",
        "(-0.280000, 1.406174, -0.070323)",
        "(-0.280000, 1.411346, -0.076703)",
        "(-0.280000, 1.415934, -0.083551)",
        "(-0.280000, 1.419895, -0.090823)",
        "(-0.280000, 1.423200, -0.098499)",
        "(-0.280000, 1.424386, -0.106596)",
        "(-0.280000, 1.424003, -0.114924)",
        "(-0.280000, 1.422794, -0.123156)",
        "(-0.280000, 1.420807, -0.131218)",
        "(-0.280000, 1.418046, -0.139071)",
        "(-0.280000, 1.414581, -0.146319)",
        "(-0.280000, 1.410410, -0.153267)",
        "(-0.280000, 1.405536, -0.159836)",
        "(-0.280000, 1.399996, -0.165903)",
        "(-0.280000, 1.393872, -0.171336)",
        "(-0.280000, 1.387409, -0.175873)",
        "(-0.280000, 1.380585, -0.179669)",
        "(-0.280000, 1.373515, -0.182671)",
        "(-0.280000, 1.366310, -0.184865)",
        "(-0.280000, 1.359093, -0.186259)",
        "(-0.280000, 1.352069, -0.186859)",
        "(-0.280000, 1.345192, -0.186771)",
        "(-0.280000, 1.338541, -0.186048)",
        "(-0.280000, 1.332086, -0.184743)",
        "(-0.280000, 1.325894, -0.182899)",
        "(-0.280000, 1.320111, -0.180608)",
        "(-0.280000, 1.314629, -0.177897)",
        "(-0.280000, 1.309461, -0.174809)",
        "(-0.280000, 1.304597, -0.171365)",
        "(-0.280000, 1.300027, -0.167576)",
        "(-0.280000, 1.295836, -0.163549)",
        "(-0.280000, 1.291944, -0.159215)",
        "(-0.280000, 1.288365, -0.154587)",
        "(-0.280000, 1.285135, -0.149700)",
        "(-0.280000, 1.282274, -0.144591)",
        "(-0.280000, 1.279805, -0.139361)",
        "(-0.280000, 1.277723, -0.133950)",
        "(-0.280000, 1.276044, -0.128387)",
        "(-0.280000, 1.274784, -0.122704)",
        "(-0.280000, 1.273963, -0.116947)",
        "(-0.280000, 1.273567, -0.111224)",
        "(-0.280000, 1.273625, -0.105493)",
        "(-0.280000, 1.274147, -0.099787)",
        "(-0.280000, 1.275147, -0.094137)",
        "(-0.280000, 1.276633, -0.088598)",
        "(-0.280000, 1.278530, -0.083311)",
        "(-0.280000, 1.280916, -0.078194)",
        "(-0.280000, 1.283794, -0.073298)",
        "(-0.280000, 1.287169, -0.068662)",
        "(-0.280000, 1.291038, -0.064330)",
        "(-0.280000, 1.295201, -0.060472)",
        "(-0.280000, 1.299834, -0.056976)",
        "(-0.280000, 1.304909, -0.053896)",
        "(-0.280000, 1.310414, -0.051266)",
        "(-0.280000, 1.316308, -0.049129)",
        "(-0.280000, 1.322247, -0.047577)",
        "(-0.280000, 1.328500, -0.046523)",
        "(-0.280000, 1.335065, -0.045979)",
        "(-0.280000, 1.341860, -0.045965)",
        "(-0.280000, 1.348778, -0.046514)",
        "(-0.280000, 1.355450, -0.047593)",
        "(-0.280000, 1.362111, -0.049230)",
        "(-0.280000, 1.368701, -0.051434)",
        "(-0.280000, 1.375153, -0.054204)",
        "(-0.280000, 1.381344, -0.057495)",
        "(-0.280000, 1.387020, -0.061133)",
        "(-0.280000, 1.392339, -0.065172)",
        "(-0.280000, 1.397264, -0.069562)",
        "(-0.280000, 1.401783, -0.074270)",
        "(-0.280000, 1.405855, -0.079219)",
        "(-0.280000, 1.409392, -0.084235)",
        "(-0.280000, 1.412520, -0.089432)",
        "(-0.280000, 1.415229, -0.094758)",
        "(-0.280000, 1.417529, -0.100195)",
        "(-0.280000, 1.419434, -0.105744)",
        "(-0.280000, 1.420899, -0.111202)",
        "(-0.280000, 1.422000, -0.116762)",
        "(-0.280000, 1.422725, -0.122394)",
        "(-0.280000, 1.423072, -0.128106)",
        "(-0.280000, 1.423026, -0.133964)",
        "(-0.280000, 1.422585, -0.139697)",
        "(-0.280000, 1.421715, -0.145610)",
        "(-0.280000, 1.420357, -0.151725)",
        "(-0.280000, 1.418432, -0.158064)",
        "(-0.280000, 1.415855, -0.164597)",
        "(-0.280000, 1.412748, -0.170886)",
        "(-0.280000, 1.408901, -0.177241)",
        "(-0.280000, 1.404278, -0.183522)",
        "(-0.280000, 1.398867, -0.189583)",
        "(-0.280000, 1.392719, -0.195246)",
        "(-0.280000, 1.386168, -0.200188)",
        "(-0.280000, 1.379025, -0.204548)",
        "(-0.280000, 1.371394, -0.208219)",
        "(-0.280000, 1.363390, -0.211121)",
        "(-0.280000, 1.355143, -0.213201)",
        "(-0.280000, 1.346963, -0.214418)",
        "(-0.280000, 1.338730, -0.214829)",
        "(-0.280000, 1.330586, -0.214444)",
        "(-0.280000, 1.322614, -0.213295)",
        "(-0.280000, 1.314900, -0.211424)",
        "(-0.280000, 1.307673, -0.208948)",
        "(-0.280000, 1.300789, -0.205873)",
        "(-0.280000, 1.294282, -0.202244)",
        "(-0.280000, 1.288186, -0.198104)",
        "(-0.280000, 1.282534, -0.193502)",
        "(-0.280000, 1.277487, -0.188627)",
        "(-0.280000, 1.272908, -0.183406)",
        "(-0.280000, 1.268818, -0.177894)",
        "(-0.280000, 1.265255, -0.172166)",
        "(-0.280000, 1.262255, -0.166257)",
        "(-0.280000, 1.259902, -0.160341)",
        "(-0.280000, 1.258150, -0.154344)",
        "(-0.280000, 1.257005, -0.148293)",
        "(-0.280000, 1.256473, -0.142225)",
        "(-0.280000, 1.256552, -0.136198)",
        "(-0.280000, 1.257235, -0.130447)",
        "(-0.280000, 1.258474, -0.124856)",
        "(-0.280000, 1.260238, -0.119491)",
        "(-0.280000, 1.262483, -0.114423)",
        "(-0.280000, 1.265149, -0.109705)",
        "(-0.280000, 1.268134, -0.105490)",
        "(-0.280000, 1.271413, -0.101652)",
        "(-0.280000, 1.274914, -0.098213)",
        "(-0.280000, 1.278575, -0.095177)",
        "(-0.280000, 1.282351, -0.092518)",
        "(-0.280000, 1.286122, -0.090299)",
        "(-0.280000, 1.289920, -0.088382)",
        "(-0.280000, 1.293704, -0.086740)",
        "(-0.280000, 1.297453, -0.085337)",
        "(-0.280000, 1.301154, -0.084136)",
        "(-0.280000, 1.304687, -0.083176)",
        "(-0.280000, 1.308153, -0.082332)",
        "(-0.280000, 1.311577, -0.081563)",
        "(-0.280000, 1.314972, -0.080841)",
        "(-0.280000, 1.318365, -0.080144)",
        "(-0.280000, 1.321637, -0.079510)",
        "(-0.280000, 1.324951, -0.078864)",
        "(-0.280000, 1.328344, -0.078207)",
        "(-0.280000, 1.331862, -0.077548)",
        "(-0.280000, 1.335524, -0.076908)",
        "(-0.280000, 1.339186, -0.076313)",
        "(-0.280000, 1.343066, -0.075776)",
        "(-0.280000, 1.347202, -0.075348)",
        "(-0.280000, 1.351591, -0.075079)",
        "(-0.280000, 1.356242, -0.075033)",
        "(-0.280000, 1.360944, -0.075189)",
        "(-0.280000, 1.365914, -0.075669)",
        "(-0.280000, 1.371093, -0.076528)",
        "(-0.280000, 1.376443, -0.077824)",
        "(-0.280000, 1.381942, -0.079629)",
        "(-0.280000, 1.387340, -0.081817)",
        "(-0.280000, 1.392789, -0.084592)",
        "(-0.280000, 1.398194, -0.087982)",
        "(-0.280000, 1.403488, -0.092031)",
        "(-0.280000, 1.408589, -0.096771)",
        "(-0.280000, 1.413286, -0.101931)",
        "(-0.280000, 1.417640, -0.107772)",
        "(-0.280000, 1.421564, -0.114322)",
        "(-0.280000, 1.424936, -0.121555)",
        "(-0.280000, 1.427612, -0.129494)",
        "(-0.280000, 1.428711, -0.137655)",
        "(-0.280000, 1.427626, -0.146096)",
        "(-0.280000, 1.425664, -0.154715)",
        "(-0.280000, 1.422749, -0.163408)",
        "(-0.280000, 1.418838, -0.172011)",
        "(-0.280000, 1.414136, -0.180029)",
        "(-0.280000, 1.408505, -0.187680)",
        "(-0.280000, 1.401999, -0.194800)",
        "(-0.280000, 1.394702, -0.201240)",
        "(-0.280000, 1.386730, -0.206873)",
        "(-0.280000, 1.378389, -0.211521)",
        "(-0.280000, 1.369549, -0.215282)",
        "(-0.280000, 1.360359, -0.218084)",
        "(-0.280000, 1.350942, -0.219891)",
        "(-0.280000, 1.341377, -0.220691)",
        "(-0.280000, 1.332052, -0.220492)",
        "(-0.280000, 1.322815, -0.219336)",
        "(-0.280000, 1.313840, -0.217263)",
        "(-0.280000, 1.305239, -0.214333)",
        "(-0.280000, 1.297075, -0.210596)",
        "(-0.280000, 1.290627, -0.204638)",
        "(-0.280000, 1.285035, -0.198212)",
        "(-0.280000, 1.280298, -0.191442)",
        "(-0.280000, 1.276413, -0.184476)",
        "(-0.280000, 1.273331, -0.177413)",
        "(-0.280000, 1.271091, -0.170492)",
        "(-0.280000, 1.269502, -0.163646)",
        "(-0.280000, 1.268510, -0.156955)",
        "(-0.280000, 1.268045, -0.150465)",
        "(-0.280000, 1.268027, -0.144211)",
        "(-0.280000, 1.268402, -0.138344)",
        "(-0.280000, 1.269058, -0.132723)",
        "(-0.280000, 1.269938, -0.127342)",
        "(-0.280000, 1.270986, -0.122201)",
        "(-0.280000, 1.272148, -0.117289)",
        "(-0.280000, 1.273360, -0.112654)",
        "(-0.280000, 1.274613, -0.108135)",
        "(-0.280000, 1.275903, -0.103682)",
        "(-0.280000, 1.277243, -0.099236)",
        "(-0.280000, 1.278659, -0.094743)",
        "(-0.280000, 1.280108, -0.090293)",
        "(-0.280000, 1.281720, -0.085707)",
        "(-0.280000, 1.283576, -0.080959)",
        "(-0.280000, 1.285754, -0.076051)",
        "(-0.280000, 1.288332, -0.071006)",
        "(-0.280000, 1.291185, -0.066028)",
        "(-0.280000, 1.294606, -0.060983)",
        "(-0.280000, 1.298696, -0.055946)",
        "(-0.280000, 1.303507, -0.051035)",
        "(-0.280000, 1.309103, -0.046295)",
        "(-0.280000, 1.315445, -0.043027)",
        "(-0.280000, 1.322690, -0.041419)",
        "(-0.280000, 1.330344, -0.040382)",
        "(-0.280000, 1.338271, -0.040001)",
        "(-0.280000, 1.346357, -0.040330)",
        "(-0.280000, 1.354180, -0.041346)",
        "(-0.280000, 1.362063, -0.043089)",
        "(-0.280000, 1.369860, -0.045565)",
        "(-0.280000, 1.377463, -0.048765)",
        "(-0.280000, 1.384775, -0.052665)",
        "(-0.280000, 1.391487, -0.057064)",
        "(-0.280000, 1.397827, -0.062080)",
        "(-0.280000, 1.403693, -0.067643)",
        "(-0.280000, 1.409026, -0.073693)",
        "(-0.280000, 1.413788, -0.080178)",
        "(-0.280000, 1.417818, -0.086814)",
        "(-0.280000, 1.421261, -0.093763)",
        "(-0.280000, 1.424088, -0.100963)",
        "(-0.280000, 1.426290, -0.108378)",
        "(-0.280000, 1.427849, -0.115955)",
        "(-0.280000, 1.428736, -0.123385)",
        "(-0.280000, 1.429004, -0.130873)",
        "(-0.280000, 1.428648, -0.138406)",
        "(-0.280000, 1.427659, -0.145912)",
        "(-0.280000, 1.426033, -0.153356)",
        "(-0.280000, 1.423847, -0.160463)",
        "(-0.280000, 1.421048, -0.167445)",
        "(-0.280000, 1.417622, -0.174274)",
        "(-0.280000, 1.413539, -0.180925)",
        "(-0.280000, 1.408774, -0.187350)",
        "(-0.280000, 1.403535, -0.193253)",
        "(-0.280000, 1.397616, -0.198835)",
        "(-0.280000, 1.390988, -0.204025)",
        "(-0.280000, 1.383688, -0.208703)",
        "(-0.280000, 1.375777, -0.212749)",
        "(-0.280000, 1.367646, -0.215951)",
        "(-0.280000, 1.359043, -0.218399)",
        "(-0.280000, 1.350087, -0.220005)",
        "(-0.280000, 1.340906, -0.220704)",
        "(-0.280000, 1.331635, -0.220461)",
        "(-0.280000, 1.322704, -0.219316)",
        "(-0.280000, 1.313914, -0.217284)",
        "(-0.280000, 1.305441, -0.214413)",
        "(-0.280000, 1.297407, -0.210777)",
        "(-0.280000, 1.289888, -0.206454)",
        "(-0.280000, 1.283872, -0.200662)",
        "(-0.280000, 1.279358, -0.193723)",
        "(-0.280000, 1.275702, -0.186693)",
        "(-0.280000, 1.272892, -0.179641)",
        "(-0.280000, 1.270917, -0.172607)",
        "(-0.280000, 1.269840, -0.165797)",
        "(-0.280000, 1.269541, -0.159161)",
        "(-0.280000, 1.269984, -0.152768)",
        "(-0.280000, 1.271120, -0.146670)",
        "(-0.280000, 1.272887, -0.140961)",
        "(-0.280000, 1.275227, -0.135808)",
        "(-0.280000, 1.278021, -0.131119)",
        "(-0.280000, 1.281187, -0.126926)",
        "(-0.280000, 1.284644, -0.123232)",
        "(-0.280000, 1.288292, -0.120051)",
        "(-0.280000, 1.292026, -0.117450)",
        "(-0.280000, 1.295788, -0.115299)",
        "(-0.280000, 1.299497, -0.113564)",
        "(-0.280000, 1.303099, -0.112186)",
        "(-0.280000, 1.306553, -0.111105)",
        "(-0.280000, 1.309757, -0.110344)",
        "(-0.280000, 1.312742, -0.109749)",
        "(-0.280000, 1.315487, -0.109256)",
        "(-0.280000, 1.318005, -0.108794)",
        "(-0.280000, 1.320313, -0.108307)",
        "(-0.280000, 1.322353, -0.107798)",
        "(-0.280000, 1.324233, -0.107155)",
        "(-0.280000, 1.326015, -0.106334)",
        "(-0.280000, 1.327754, -0.105311)",
        "(-0.280000, 1.329523, -0.104071)",
        "(-0.280000, 1.331288, -0.102646)",
        "(-0.280000, 1.333219, -0.101012)",
        "(-0.280000, 1.335410, -0.099203)",
        "(-0.280000, 1.337945, -0.097271)",
        "(-0.280000, 1.340863, -0.095296)",
        "(-0.280000, 1.344068, -0.093339)",
        "(-0.280000, 1.347710, -0.091494)",
        "(-0.280000, 1.351799, -0.089857)",
        "(-0.280000, 1.356325, -0.088528)",
        "(-0.280000, 1.361220, -0.087596)",
        "(-0.280000, 1.366304, -0.087059)",
        "(-0.280000, 1.371619, -0.087021)",
        "(-0.280000, 1.377068, -0.087526)",
        "(-0.280000, 1.382589, -0.088617)",
        "(-0.280000, 1.388105, -0.090317)",
        "(-0.280000, 1.393427, -0.092506)",
        "(-0.280000, 1.398583, -0.095273)",
        "(-0.280000, 1.403485, -0.098587)",
        "(-0.280000, 1.408070, -0.102392)",
        "(-0.280000, 1.412291, -0.106614)",
        "(-0.280000, 1.416081, -0.111056)",
        "(-0.280000, 1.419495, -0.115787)",
        "(-0.280000, 1.422553, -0.120745)",
        "(-0.280000, 1.425267, -0.125842)",
        "(-0.280000, 1.427614, -0.131017)",
        "(-0.280000, 1.428823, -0.136106)",
        "(-0.280000, 1.428389, -0.140906)",
        "(-0.280000, 1.427741, -0.145435)",
        "(-0.280000, 1.426919, -0.149676)",
        "(-0.280000, 1.425968, -0.153601)",
        "(-0.280000, 1.424916, -0.157245)",
        "(-0.280000, 1.423794, -0.160612)",
        "(-0.280000, 1.422620, -0.163733)",
        "(-0.280000, 1.421407, -0.166638)",
        "(-0.280000, 1.420177, -0.169323)",
        "(-0.280000, 1.418937, -0.171819)",
        "(-0.280000, 1.417678, -0.174172)",
        "(-0.280000, 1.416405, -0.176395)",
        "(-0.280000, 1.415111, -0.178514)",
        "(-0.280000, 1.413808, -0.180524)",
        "(-0.280000, 1.412526, -0.182394)",
        "(-0.280000, 1.411244, -0.184168)",
        "(-0.280000, 1.409980, -0.185834)",
        "(-0.280000, 1.408727, -0.187409)",
        "(-0.280000, 1.407477, -0.188897)",
        "(-0.280000, 1.404831, -0.189019)",
        "(-0.280000, 1.402202, -0.188986)",
        "(-0.280000, 1.399566, -0.188863)",
        "(-0.280000, 1.396932, -0.188693)",
        "(-0.280000, 1.394301, -0.188507)",
        "(-0.280000, 1.391728, -0.188285)",
        "(-0.280000, 1.389147, -0.188129)",
        "(-0.280000, 1.386504, -0.188108)",
        "(-0.280000, 1.383753, -0.188266)",
        "(-0.280000, 1.380866, -0.188631)",
        "(-0.280000, 1.378031, -0.189063)",
        "(-0.280000, 1.375006, -0.189735)",
        "(-0.280000, 1.371714, -0.190658)",
        "(-0.280000, 1.368061, -0.191832)",
        "(-0.280000, 1.363950, -0.193228)",
        "(-0.280000, 1.359729, -0.194635)",
        "(-0.280000, 1.354865, -0.196171)",
        "(-0.280000, 1.349365, -0.197693)",
        "(-0.280000, 1.343290, -0.199047)",
        "(-0.280000, 1.336705, -0.200101)",
        "(-0.280000, 1.329999, -0.200773)",
        "(-0.280000, 1.322923, -0.200987)",
        "(-0.280000, 1.315598, -0.200667)",
        "(-0.280000, 1.308134, -0.199767)",
        "(-0.280000, 1.300615, -0.198253)",
        "(-0.280000, 1.293271, -0.196192)",
        "(-0.280000, 1.286040, -0.193503)",
        "(-0.280000, 1.279011, -0.190186)",
        "(-0.280000, 1.272284, -0.186265)",
        "(-0.280000, 1.265885, -0.181816)",
        "(-0.280000, 1.260884, -0.176412)",
        "(-0.280000, 1.257509, -0.170164)",
        "(-0.280000, 1.254707, -0.163853)",
        "(-0.280000, 1.252442, -0.157496)",
        "(-0.280000, 1.250691, -0.151130)",
        "(-0.280000, 1.249451, -0.144905)",
        "(-0.280000, 1.248660, -0.138714)",
        "(-0.280000, 1.248301, -0.132582)",
        "(-0.280000, 1.248357, -0.126489)",
        "(-0.280000, 1.248817, -0.120471)",
        "(-0.280000, 1.249642, -0.114700)",
        "(-0.280000, 1.250837, -0.108994)",
        "(-0.280000, 1.252404, -0.103359)",
        "(-0.280000, 1.254349, -0.097790)",
        "(-0.280000, 1.256674, -0.092317)",
        "(-0.280000, 1.259265, -0.087171)",
        "(-0.280000, 1.262226, -0.082127)",
        "(-0.280000, 1.265547, -0.077229)",
        "(-0.280000, 1.269225, -0.072507)",
        "(-0.280000, 1.273269, -0.067974)",
        "(-0.280000, 1.277485, -0.063836)",
        "(-0.280000, 1.282070, -0.059897)",
        "(-0.280000, 1.287052, -0.056172)",
        "(-0.280000, 1.292431, -0.052708)",
        "(-0.280000, 1.298224, -0.049541)",
        "(-0.280000, 1.304134, -0.046847)",
        "(-0.280000, 1.310446, -0.044511)",
        "(-0.280000, 1.317180, -0.042585)",
        "(-0.280000, 1.324333, -0.041140)",
        "(-0.280000, 1.331452, -0.040286)",
        "(-0.280000, 1.338901, -0.040000)",
        "(-0.280000, 1.346583, -0.040350)",
        "(-0.280000, 1.354429, -0.041390)",
        "(-0.280000, 1.362334, -0.043162)",
        "(-0.280000, 1.370149, -0.045672)",
        "(-0.280000, 1.377502, -0.048783)",
        "(-0.280000, 1.384644, -0.052587)",
        "(-0.280000, 1.391465, -0.057048)",
        "(-0.280000, 1.397871, -0.062119)",
        "(-0.280000, 1.403800, -0.067755)",
        "(-0.280000, 1.409005, -0.073667)",
        "(-0.280000, 1.413653, -0.079978)",
        "(-0.280000, 1.417704, -0.086608)",
        "(-0.280000, 1.421143, -0.093499)",
        "(-0.280000, 1.423963, -0.100602)",
        "(-0.280000, 1.424886, -0.107949)",
        "(-0.280000, 1.424106, -0.115407)",
        "(-0.280000, 1.422744, -0.122594)",
        "(-0.280000, 1.420815, -0.129497)",
        "(-0.280000, 1.418381, -0.136123)",
        "(-0.280000, 1.415543, -0.142216)",
        "(-0.280000, 1.412349, -0.148098)",
        "(-0.280000, 1.408810, -0.153809)",
        "(-0.280000, 1.404918, -0.159375)",
        "(-0.280000, 1.400677, -0.164767)",
        "(-0.280000, 1.396254, -0.169702)",
        "(-0.280000, 1.391505, -0.174459)",
        "(-0.280000, 1.386431, -0.178987)",
        "(-0.280000, 1.381023, -0.183255)",
        "(-0.280000, 1.375295, -0.187214)",
        "(-0.280000, 1.369452, -0.190721)",
        "(-0.280000, 1.363263, -0.193906)",
        "(-0.280000, 1.356736, -0.196709)",
        "(-0.280000, 1.349877, -0.199073)",
        "(-0.280000, 1.342696, -0.200939)",
        "(-0.280000, 1.335439, -0.202250)",
        "(-0.280000, 1.327925, -0.202980)",
        "(-0.280000, 1.320232, -0.203070)",
        "(-0.280000, 1.312432, -0.202480)",
        "(-0.280000, 1.304600, -0.201178)",
        "(-0.280000, 1.296988, -0.199237)",
        "(-0.280000, 1.289512, -0.196593)",
        "(-0.280000, 1.282242, -0.193241)",
        "(-0.280000, 1.275280, -0.189200)",
        "(-0.280000, 1.268707, -0.184499)",
        "(-0.280000, 1.262703, -0.179336)",
        "(-0.280000, 1.258835, -0.172761)",
        "(-0.280000, 1.255594, -0.165996)",
        "(-0.280000, 1.252966, -0.159108)",
        "(-0.280000, 1.250943, -0.152170)",
        "(-0.280000, 1.249527, -0.145364)",
        "(-0.280000, 1.248647, -0.138576)",
        "(-0.280000, 1.248285, -0.131840)",
        "(-0.280000, 1.248423, -0.125174)",
        "(-0.280000, 1.249040, -0.118623)",
        "(-0.280000, 1.250078, -0.112395)",
        "(-0.280000, 1.251536, -0.106302)",
        "(-0.280000, 1.253397, -0.100370)",
        "(-0.280000, 1.255653, -0.094598)",
        "(-0.280000, 1.258286, -0.089022)",
        "(-0.280000, 1.261177, -0.083831)",
        "(-0.280000, 1.264413, -0.078825)",
        "(-0.280000, 1.267985, -0.074028)",
        "(-0.280000, 1.271893, -0.069448)",
        "(-0.280000, 1.276154, -0.065085)",
        "(-0.280000, 1.281455, -0.062195)",
        "(-0.280000, 1.287460, -0.060323)",
        "(-0.280000, 1.293623, -0.058900)",
        "(-0.280000, 1.299889, -0.057896)",
        "(-0.280000, 1.306259, -0.057268)",
        "(-0.280000, 1.312401, -0.057113)",
        "(-0.280000, 1.318598, -0.057251)",
        "(-0.280000, 1.324871, -0.057676)",
        "(-0.280000, 1.331204, -0.058401)",
        "(-0.280000, 1.337560, -0.059437)",
        "(-0.280000, 1.343602, -0.060781)",
        "(-0.280000, 1.349616, -0.062408)",
        "(-0.280000, 1.355545, -0.064319)",
        "(-0.280000, 1.361385, -0.066521)",
        "(-0.280000, 1.367103, -0.069006)",
        "(-0.280000, 1.372503, -0.071668)",
        "(-0.280000, 1.377788, -0.074589)",
        "(-0.280000, 1.382943, -0.077773)",
        "(-0.280000, 1.387981, -0.081251)",
        "(-0.280000, 1.392887, -0.085043)",
        "(-0.280000, 1.397519, -0.089005)",
        "(-0.280000, 1.401991, -0.093296)",
        "(-0.280000, 1.406258, -0.097925)",
        "(-0.280000, 1.410298, -0.102938)",
        "(-0.280000, 1.414067, -0.108375)",
        "(-0.280000, 1.417447, -0.114011)",
        "(-0.280000, 1.420454, -0.120074)",
        "(-0.280000, 1.423017, -0.126575)",
        "(-0.280000, 1.425047, -0.133470)",
        "(-0.280000, 1.426464, -0.140749)",
        "(-0.280000, 1.427244, -0.148076)",
        "(-0.280000, 1.425532, -0.155182)",
        "(-0.280000, 1.423190, -0.162262)",
        "(-0.280000, 1.420201, -0.169275)",
        "(-0.280000, 1.416556, -0.176139)",
        "(-0.280000, 1.412426, -0.182536)",
        "(-0.280000, 1.407664, -0.188691)",
        "(-0.280000, 1.402271, -0.194531)",
        "(-0.280000, 1.396265, -0.199975)",
        "(-0.280000, 1.389706, -0.204921)",
        "(-0.280000, 1.382895, -0.209154)",
        "(-0.280000, 1.375612, -0.212823)",
        "(-0.280000, 1.367933, -0.215853)",
        "(-0.280000, 1.359933, -0.218188)",
        "(-0.280000, 1.351675, -0.219787)",
        "(-0.280000, 1.343548, -0.220599)",
        "(-0.280000, 1.335303, -0.220671)",
        "(-0.280000, 1.327036, -0.219984)",
        "(-0.280000, 1.318829, -0.218534)",
        "(-0.280000, 1.310762, -0.216325)",
        "(-0.280000, 1.303722, -0.212209)",
        "(-0.280000, 1.297532, -0.206757)",
        "(-0.280000, 1.291979, -0.200770)",
        "(-0.280000, 1.287121, -0.194393)",
        "(-0.280000, 1.282949, -0.187728)",
        "(-0.280000, 1.279624, -0.181079)",
        "(-0.280000, 1.276894, -0.174355)",
        "(-0.280000, 1.274709, -0.167600)",
        "(-0.280000, 1.273035, -0.160868)",
        "(-0.280000, 1.271833, -0.154218)",
        "(-0.280000, 1.271109, -0.147867)",
        "(-0.280000, 1.270725, -0.141614)",
        "(-0.280000, 1.270653, -0.135452)",
        "(-0.280000, 1.270871, -0.129371)",
        "(-0.280000, 1.271361, -0.123378)",
        "(-0.280000, 1.272081, -0.117632)",
        "(-0.280000, 1.273044, -0.111904)",
        "(-0.280000, 1.274255, -0.106211)",
        "(-0.280000, 1.275735, -0.100535)",
        "(-0.280000, 1.277512, -0.094863)",
        "(-0.280000, 1.279518, -0.089352)",
        "(-0.280000, 1.281871, -0.083838)",
        "(-0.280000, 1.284614, -0.078348)",
        "(-0.280000, 1.287809, -0.072890)",
        "(-0.280000, 1.291514, -0.067500)",
        "(-0.280000, 1.295560, -0.062379)",
        "(-0.280000, 1.300179, -0.057426)",
        "(-0.280000, 1.305434, -0.052705)",
        "(-0.280000, 1.311324, -0.048331)",
        "(-0.280000, 1.317851, -0.044408)",
        "(-0.280000, 1.324680, -0.041094)",
        "(-0.280000, 1.332212, -0.040229)",
        "(-0.280000, 1.339939, -0.040009)",
        "(-0.280000, 1.347773, -0.040463)",
        "(-0.280000, 1.355588, -0.041604)",
        "(-0.280000, 1.363036, -0.043355)",
        "(-0.280000, 1.370364, -0.045752)",
        "(-0.280000, 1.377525, -0.048794)",
        "(-0.280000, 1.384396, -0.052441)",
        "(-0.280000, 1.390865, -0.056620)",
        "(-0.280000, 1.396721, -0.061137)",
        "(-0.280000, 1.402159, -0.066091)",
        "(-0.280000, 1.407138, -0.071426)",
        "(-0.280000, 1.411619, -0.077073)",
        "(-0.280000, 1.415577, -0.082968)",
        "(-0.280000, 1.418912, -0.088865)",
        "(-0.280000, 1.421765, -0.094923)",
        "(-0.280000, 1.424127, -0.101074)",
        "(-0.280000, 1.426006, -0.107275)",
        "(-0.280000, 1.427421, -0.113517)",
        "(-0.280000, 1.426983, -0.119745)",
        "(-0.280000, 1.425270, -0.125841)",
        "(-0.280000, 1.423093, -0.131638)",
        "(-0.280000, 1.420544, -0.137095)",
        "(-0.280000, 1.417704, -0.142226)",
        "(-0.280000, 1.414680, -0.146870)",
        "(-0.280000, 1.411522, -0.151237)",
        "(-0.280000, 1.408270, -0.155368)",
        "(-0.280000, 1.404945, -0.159313)",
        "(-0.280000, 1.401569, -0.163108)",
        "(-0.280000, 1.398247, -0.166612)",
        "(-0.280000, 1.394870, -0.170078)",
        "(-0.280000, 1.391409, -0.173533)",
        "(-0.280000, 1.387808, -0.177014)",
        "(-0.280000, 1.384001, -0.180541)",
        "(-0.280000, 1.380150, -0.183930)",
        "(-0.280000, 1.375961, -0.187382)",
        "(-0.280000, 1.371364, -0.190847)",
        "(-0.280000, 1.366260, -0.194273)",
        "(-0.280000, 1.360623, -0.197551)",
        "(-0.280000, 1.354689, -0.200508)",
        "(-0.280000, 1.348142, -0.203148)",
        "(-0.280000, 1.341013, -0.205327)",
        "(-0.280000, 1.333363, -0.206913)",
        "(-0.280000, 1.325308, -0.207795)",
        "(-0.280000, 1.317205, -0.207946)",
        "(-0.280000, 1.308918, -0.207283)",
        "(-0.280000, 1.300545, -0.205750)",
        "(-0.280000, 1.292233, -0.203320)",
        "(-0.280000, 1.284132, -0.200008)",
        "(-0.280000, 1.276506, -0.195970)",
        "(-0.280000, 1.270665, -0.189910)",
        "(-0.280000, 1.265466, -0.183391)",
        "(-0.280000, 1.260930, -0.176489)",
        "(-0.280000, 1.257099, -0.169317)",
        "(-0.280000, 1.254039, -0.162127)",
        "(-0.280000, 1.251640, -0.154802)",
        "(-0.280000, 1.249889, -0.147378)",
        "(-0.280000, 1.248779, -0.139911)",
        "(-0.280000, 1.248298, -0.132466)",
        "(-0.280000, 1.248417, -0.125273)",
        "(-0.280000, 1.249103, -0.118152)",
        "(-0.280000, 1.250339, -0.111156)",
        "(-0.280000, 1.252110, -0.104315)",
        "(-0.280000, 1.254410, -0.097635)",
        "(-0.280000, 1.257122, -0.091367)",
        "(-0.280000, 1.260299, -0.085323)",
        "(-0.280000, 1.263919, -0.079544)",
        "(-0.280000, 1.267983, -0.074031)",
        "(-0.280000, 1.272499, -0.068791)",
        "(-0.280000, 1.278185, -0.065077)",
        "(-0.280000, 1.284669, -0.062451)",
        "(-0.280000, 1.291365, -0.060373)",
        "(-0.280000, 1.298222, -0.058812)",
        "(-0.280000, 1.305228, -0.057734)",
        "(-0.280000, 1.312033, -0.057246)",
        "(-0.280000, 1.318931, -0.057161)",
        "(-0.280000, 1.325876, -0.057493)",
        "(-0.280000, 1.332798, -0.058254)",
        "(-0.280000, 1.339604, -0.059436)",
        "(-0.280000, 1.346009, -0.060995)",
        "(-0.280000, 1.352312, -0.062898)",
        "(-0.280000, 1.358442, -0.065129)",
        "(-0.280000, 1.364353, -0.067657)",
        "(-0.280000, 1.370023, -0.070447)",
        "(-0.280000, 1.375328, -0.073392)",
        "(-0.280000, 1.380460, -0.076563)",
        "(-0.280000, 1.385388, -0.079934)",
        "(-0.280000, 1.390108, -0.083484)",
        "(-0.280000, 1.394639, -0.087227)",
        "(-0.280000, 1.398900, -0.091044)",
        "(-0.280000, 1.402991, -0.095061)",
        "(-0.280000, 1.406899, -0.099296)",
        "(-0.280000, 1.410606, -0.103756)",
        "(-0.280000, 1.414093, -0.108465)",
        "(-0.280000, 1.417288, -0.113264)",
        "(-0.280000, 1.420214, -0.118321)",
        "(-0.280000, 1.422835, -0.123646)",
        "(-0.280000, 1.425095, -0.129203)",
        "(-0.280000, 1.426954, -0.135009)",
        "(-0.280000, 1.428387, -0.140852)",
        "(-0.280000, 1.427539, -0.146582)",
        "(-0.280000, 1.426301, -0.152311)",
        "(-0.280000, 1.424657, -0.158061)",
        "(-0.280000, 1.422586, -0.163819)",
        "(-0.280000, 1.420181, -0.169316)",
        "(-0.280000, 1.417314, -0.174823)",
        "(-0.280000, 1.413906, -0.180376)",
        "(-0.280000, 1.409944, -0.185880)",
        "(-0.280000, 1.405386, -0.191284)",
        "(-0.280000, 1.400485, -0.196254)",
        "(-0.280000, 1.394936, -0.201054)",
        "(-0.280000, 1.388753, -0.205564)",
        "(-0.280000, 1.381940, -0.209683)",
        "(-0.280000, 1.374529, -0.213300)",
        "(-0.280000, 1.366968, -0.216178)",
        "(-0.280000, 1.358949, -0.218421)",
        "(-0.280000, 1.350590, -0.219939)",
        "(-0.280000, 1.341996, -0.220670)",
        "(-0.280000, 1.333293, -0.220574)",
        "(-0.280000, 1.325104, -0.218311)",
        "(-0.280000, 1.317467, -0.214492)",
        "(-0.280000, 1.310459, -0.209989)",
        "(-0.280000, 1.304183, -0.204964)",
        "(-0.280000, 1.298661, -0.199525)",
        "(-0.280000, 1.294041, -0.193868)",
        "(-0.280000, 1.290146, -0.188018)",
        "(-0.280000, 1.286956, -0.182062)",
        "(-0.280000, 1.284434, -0.176074)",
        "(-0.280000, 1.282529, -0.170125)",
        "(-0.280000, 1.281268, -0.164393)",
        "(-0.280000, 1.280493, -0.158811)",
        "(-0.280000, 1.280154, -0.153420)",
        "(-0.280000, 1.280187, -0.148226)",
        "(-0.280000, 1.280533, -0.143247)",
        "(-0.280000, 1.281161, -0.138612)",
        "(-0.280000, 1.281983, -0.134159)",
        "(-0.280000, 1.282960, -0.129888)",
        "(-0.280000, 1.284062, -0.125776)",
        "(-0.280000, 1.285265, -0.121807)",
        "(-0.280000, 1.286517, -0.118087)",
        "(-0.280000, 1.287826, -0.114440)",
        "(-0.280000, 1.289188, -0.110845)",
        "(-0.280000, 1.290609, -0.107282)",
        "(-0.280000, 1.292102, -0.103725)",
        "(-0.280000, 1.293614, -0.100269)",
        "(-0.280000, 1.295232, -0.096772)",
        "(-0.280000, 1.296986, -0.093230)",
        "(-0.280000, 1.298903, -0.089653)",
        "(-0.280000, 1.301037, -0.086032)",
        "(-0.280000, 1.303308, -0.082470)",
        "(-0.280000, 1.305873, -0.078887)",
        "(-0.280000, 1.308793, -0.075309)",
        "(-0.280000, 1.312137, -0.071767)",
        "(-0.280000, 1.315938, -0.068335)",
        "(-0.280000, 1.319994, -0.065150)",
        "(-0.280000, 1.324559, -0.062195)",
        "(-0.280000, 1.329667, -0.059557)",
        "(-0.280000, 1.335327, -0.057339)",
        "(-0.280000, 1.341465, -0.055657)",
        "(-0.280000, 1.347683, -0.054567)",
        "(-0.280000, 1.354198, -0.054131)",
        "(-0.280000, 1.360886, -0.054407)",
        "(-0.280000, 1.367648, -0.055432)",
        "(-0.280000, 1.374391, -0.057233)",
        "(-0.280000, 1.380742, -0.059659)",
        "(-0.280000, 1.386845, -0.062777)",
        "(-0.280000, 1.392584, -0.066527)",
        "(-0.280000, 1.397895, -0.070849)",
        "(-0.280000, 1.402739, -0.075691)",
        "(-0.280000, 1.406938, -0.080788)",
        "(-0.280000, 1.410652, -0.086245)",
        "(-0.280000, 1.413882, -0.091993)",
        "(-0.280000, 1.416628, -0.097958)",
        "(-0.280000, 1.418855, -0.104132)",
        "(-0.280000, 1.420463, -0.110289)",
        "(-0.280000, 1.421485, -0.116576)",
        "(-0.280000, 1.421890, -0.122952)",
        "(-0.280000, 1.421652, -0.129393)",
        "(-0.280000, 1.420754, -0.135807)",
        "(-0.280000, 1.419225, -0.141883)",
        "(-0.280000, 1.417074, -0.147829)",
        "(-0.280000, 1.414305, -0.153601)",
        "(-0.280000, 1.410925, -0.159155)",
        "(-0.280000, 1.406978, -0.164390)",
        "(-0.280000, 1.402654, -0.168992)",
        "(-0.280000, 1.397863, -0.173221)",
        "(-0.280000, 1.392677, -0.177000)",
        "(-0.280000, 1.387156, -0.180288)",
        "(-0.280000, 1.381368, -0.183046)",
        "(-0.280000, 1.375611, -0.185108)",
        "(-0.280000, 1.369719, -0.186672)",
        "(-0.280000, 1.363760, -0.187738)",
        "(-0.280000, 1.357725, -0.188330)",
        "(-0.280000, 1.351747, -0.188423)",
        "(-0.280000, 1.346059, -0.188026)",
        "(-0.280000, 1.340461, -0.187229)",
        "(-0.280000, 1.334971, -0.186050)",
        "(-0.280000, 1.329634, -0.184513)",
        "(-0.280000, 1.324463, -0.182638)",
        "(-0.280000, 1.319643, -0.180512)",
        "(-0.280000, 1.314984, -0.178119)",
        "(-0.280000, 1.310479, -0.175461)",
        "(-0.280000, 1.306148, -0.172556)",
        "(-0.280000, 1.302013, -0.169429)",
        "(-0.280000, 1.298144, -0.166174)",
        "(-0.280000, 1.294429, -0.162694)",
        "(-0.280000, 1.290873, -0.158979)",
        "(-0.280000, 1.287484, -0.155014)",
        "(-0.280000, 1.284291, -0.150807)",
        "(-0.280000, 1.281348, -0.146483)",
        "(-0.280000, 1.278622, -0.141924)",
        "(-0.280000, 1.276144, -0.137151)",
        "(-0.280000, 1.273936, -0.132157)",
        "(-0.280000, 1.272023, -0.126957)",
        "(-0.280000, 1.270422, -0.121704)",
        "(-0.280000, 1.269148, -0.116284)",
        "(-0.280000, 1.268224, -0.110749)",
        "(-0.280000, 1.267666, -0.105116)",
        "(-0.280000, 1.267487, -0.099400)",
        "(-0.280000, 1.267639, -0.093765)",
        "(-0.280000, 1.268183, -0.088088)",
        "(-0.280000, 1.269130, -0.082384)",
        "(-0.280000, 1.270485, -0.076675)",
        "(-0.280000, 1.272250, -0.070929)",
        "(-0.280000, 1.275110, -0.066100)",
        "(-0.280000, 1.279167, -0.062329)",
        "(-0.280000, 1.283502, -0.058771)",
        "(-0.280000, 1.288147, -0.055422)",
        "(-0.280000, 1.293117, -0.052304)",
        "(-0.280000, 1.298170, -0.049568)",
        "(-0.280000, 1.303572, -0.047082)",
        "(-0.280000, 1.309360, -0.044875)",
        "(-0.280000, 1.315527, -0.043006)",
        "(-0.280000, 1.322007, -0.041544)",
        "(-0.280000, 1.328428, -0.040579)",
        "(-0.280000, 1.335091, -0.040070)",
        "(-0.280000, 1.341963, -0.040061)",
        "(-0.280000, 1.349024, -0.040599)",
        "(-0.280000, 1.356206, -0.041724)",
        "(-0.280000, 1.363083, -0.043369)",
        "(-0.280000, 1.369969, -0.045605)",
        "(-0.280000, 1.376818, -0.048461)",
        "(-0.280000, 1.383599, -0.051978)",
        "(-0.280000, 1.390247, -0.056186)",
        "(-0.280000, 1.396374, -0.060848)",
        "(-0.280000, 1.402231, -0.066162)",
        "(-0.280000, 1.407735, -0.072127)",
        "(-0.280000, 1.412785, -0.078709)",
        "(-0.280000, 1.417284, -0.085857)",
        "(-0.280000, 1.421011, -0.093203)",
        "(-0.280000, 1.424085, -0.100953)",
        "(-0.280000, 1.426453, -0.109040)",
        "(-0.280000, 1.428070, -0.117391)",
        "(-0.280000, 1.428895, -0.125898)",
        "(-0.280000, 1.428924, -0.134216)",
        "(-0.280000, 1.428177, -0.142580)",
        "(-0.280000, 1.426636, -0.150927)",
        "(-0.280000, 1.424284, -0.159196)",
        "(-0.280000, 1.421124, -0.167277)",
        "(-0.280000, 1.417326, -0.174802)",
        "(-0.280000, 1.412776, -0.182037)",
        "(-0.280000, 1.407471, -0.188918)",
        "(-0.280000, 1.401408, -0.195375)",
        "(-0.280000, 1.394594, -0.201325)",
        "(-0.280000, 1.387387, -0.206457)",
        "(-0.280000, 1.379516, -0.210959)",
        "(-0.280000, 1.371048, -0.214721)",
        "(-0.280000, 1.362074, -0.217641)",
        "(-0.280000, 1.352738, -0.219626)",
        "(-0.280000, 1.343444, -0.219349)",
        "(-0.280000, 1.334361, -0.217027)",
        "(-0.280000, 1.325764, -0.213842)",
        "(-0.280000, 1.317791, -0.209849)",
        "(-0.280000, 1.310547, -0.205146)",
        "(-0.280000, 1.304276, -0.199941)",
        "(-0.280000, 1.298809, -0.194311)",
        "(-0.280000, 1.294164, -0.188380)",
        "(-0.280000, 1.290340, -0.182275)",
        "(-0.280000, 1.287310, -0.176131)",
        "(-0.280000, 1.285084, -0.170130)",
        "(-0.280000, 1.283494, -0.164265)",
        "(-0.280000, 1.282458, -0.158575)",
        "(-0.280000, 1.281900, -0.153089)",
        "(-0.280000, 1.281748, -0.147850)",
        "(-0.280000, 1.281958, -0.142977)",
        "(-0.280000, 1.282421, -0.138354)",
        "(-0.280000, 1.283076, -0.133990)",
        "(-0.280000, 1.283872, -0.129854)",
        "(-0.280000, 1.284767, -0.125911)",
        "(-0.280000, 1.285711, -0.122240)",
        "(-0.280000, 1.286684, -0.118689)",
        "(-0.280000, 1.287676, -0.115224)",
        "(-0.280000, 1.288687, -0.111804)",
        "(-0.280000, 1.289727, -0.108388)",
        "(-0.280000, 1.290762, -0.105050)",
        "(-0.280000, 1.291866, -0.101643)",
        "(-0.280000, 1.293071, -0.098153)",
        "(-0.280000, 1.294411, -0.094584)",
        "(-0.280000, 1.295932, -0.090926)",
        "(-0.280000, 1.297571, -0.087287)",
        "(-0.280000, 1.299469, -0.083575)",
        "(-0.280000, 1.301670, -0.079815)",
        "(-0.280000, 1.304214, -0.076041)",
        "(-0.280000, 1.307128, -0.072313)",
        "(-0.280000, 1.310267, -0.068756)",
        "(-0.280000, 1.313825, -0.065329)",
        "(-0.280000, 1.317822, -0.062095)",
        "(-0.280000, 1.322272, -0.059120)",
        "(-0.280000, 1.327181, -0.056487)",
        "(-0.280000, 1.332283, -0.054294)",
        "(-0.280000, 1.337836, -0.052563)",
        "(-0.280000, 1.343776, -0.051383)",
        "(-0.280000, 1.350017, -0.050823)",
        "(-0.280000, 1.356482, -0.050941)",
        "(-0.280000, 1.362785, -0.051695)",
        "(-0.280000, 1.369135, -0.053152)",
        "(-0.280000, 1.375407, -0.055308)",
        "(-0.280000, 1.381496, -0.058138)",
        "(-0.280000, 1.387323, -0.061605)",
        "(-0.280000, 1.392621, -0.065491)",
        "(-0.280000, 1.397594, -0.069894)",
        "(-0.280000, 1.402215, -0.074759)",
        "(-0.280000, 1.406458, -0.080007)",
        "(-0.280000, 1.410350, -0.085614)",
        "(-0.280000, 1.413763, -0.091298)",
        "(-0.280000, 1.416868, -0.097274)",
        "(-0.280000, 1.419657, -0.103533)",
        "(-0.280000, 1.422115, -0.110072)",
        "(-0.280000, 1.424211, -0.116857)",
        "(-0.280000, 1.425899, -0.123605)",
        "(-0.280000, 1.427210, -0.130596)",
        "(-0.280000, 1.428102, -0.137825)",
        "(-0.280000, 1.427785, -0.145168)",
        "(-0.280000, 1.426278, -0.152403)",
        "(-0.280000, 1.424254, -0.159283)",
        "(-0.280000, 1.421653, -0.166071)",
        "(-0.280000, 1.418476, -0.172700)",
        "(-0.280000, 1.414723, -0.179125)",
        "(-0.280000, 1.410393, -0.185299)",
        "(-0.280000, 1.405704, -0.190934)",
        "(-0.280000, 1.400500, -0.196240)",
        "(-0.280000, 1.394801, -0.201162)",
        "(-0.280000, 1.388660, -0.205626)",
        "(-0.280000, 1.382080, -0.209606)",
        "(-0.280000, 1.375376, -0.212928)",
        "(-0.280000, 1.368288, -0.215730)",
        "(-0.280000, 1.360825, -0.217967)",
        "(-0.280000, 1.353018, -0.219581)",
        "(-0.280000, 1.344929, -0.220513)",
        "(-0.280000, 1.336970, -0.220717)",
        "(-0.280000, 1.328864, -0.220202)",
        "(-0.280000, 1.320709, -0.218936)",
        "(-0.280000, 1.312618, -0.216905)",
        "(-0.280000, 1.304720, -0.214125)",
        "(-0.280000, 1.297354, -0.210750)",
        "(-0.280000, 1.290335, -0.206739)",
        "(-0.280000, 1.283712, -0.202123)",
        "(-0.280000, 1.277549, -0.196954)",
        "(-0.280000, 1.271937, -0.191332)",
        "(-0.280000, 1.267029, -0.185485)",
        "(-0.280000, 1.262676, -0.179312)",
        "(-0.280000, 1.258906, -0.172894)",
        "(-0.280000, 1.255724, -0.166297)",
        "(-0.280000, 1.253128, -0.159588)",
        "(-0.280000, 1.251155, -0.153003)",
        "(-0.280000, 1.249707, -0.146396)",
        "(-0.280000, 1.248766, -0.139790)",
        "(-0.280000, 1.248319, -0.133241)",
        "(-0.280000, 1.248345, -0.126768)",
        "(-0.280000, 1.250116, -0.120735)",
        "(-0.280000, 1.253223, -0.115172)",
        "(-0.280000, 1.256661, -0.110032)",
        "(-0.280000, 1.260377, -0.105352)",
        "(-0.280000, 1.264361, -0.101154)",
        "(-0.280000, 1.268545, -0.097573)",
        "(-0.280000, 1.272943, -0.094482)",
        "(-0.280000, 1.277523, -0.091894)",
        "(-0.280000, 1.282244, -0.089817)",
        "(-0.280000, 1.287047, -0.088250)",
        "(-0.280000, 1.291800, -0.087276)",
        "(-0.280000, 1.296522, -0.086762)",
        "(-0.280000, 1.301179, -0.086670)",
        "(-0.280000, 1.305734, -0.086965)",
        "(-0.280000, 1.310130, -0.087605)",
        "(-0.280000, 1.314232, -0.088606)",
        "(-0.280000, 1.318139, -0.089833)",
        "(-0.280000, 1.321815, -0.091233)",
        "(-0.280000, 1.325246, -0.092760)",
        "(-0.280000, 1.328424, -0.094364)",
        "(-0.280000, 1.331235, -0.096012)",
        "(-0.280000, 1.333829, -0.097612)",
        "(-0.280000, 1.336223, -0.099127)",
        "(-0.280000, 1.338438, -0.100515)",
        "(-0.280000, 1.340528, -0.101749)",
        "(-0.280000, 1.342440, -0.102795)",
        "(-0.280000, 1.344346, -0.103650)",
        "(-0.280000, 1.346300, -0.104323)",
        "(-0.280000, 1.348344, -0.104830)",
        "(-0.280000, 1.350528, -0.105203)",
        "(-0.280000, 1.352829, -0.105443)",
        "(-0.280000, 1.355371, -0.105646)",
        "(-0.280000, 1.358176, -0.105874)",
        "(-0.280000, 1.361259, -0.106197)",
        "(-0.280000, 1.364603, -0.106687)",
        "(-0.280000, 1.368135, -0.107333)",
        "(-0.280000, 1.371870, -0.108250)",
        "(-0.280000, 1.375763, -0.109486)",
        "(-0.280000, 1.379759, -0.111068)",
        "(-0.280000, 1.383776, -0.112991)",
        "(-0.280000, 1.387735, -0.115184)",
        "(-0.280000, 1.391603, -0.117665)",
        "(-0.280000, 1.395317, -0.120382)",
        "(-0.280000, 1.398846, -0.123308)",
        "(-0.280000, 1.402162, -0.126420)",
        "(-0.280000, 1.405232, -0.129653)",
        "(-0.280000, 1.408046, -0.132971)",
        "(-0.280000, 1.410608, -0.136317)",
        "(-0.280000, 1.412917, -0.139637)",
        "(-0.280000, 1.414999, -0.142928)",
        "(-0.280000, 1.416871, -0.146174)",
        "(-0.280000, 1.418576, -0.149348)",
        "(-0.280000, 1.420158, -0.152471)",
        "(-0.280000, 1.421643, -0.155569)",
        "(-0.280000, 1.422981, -0.158711)",
        "(-0.280000, 1.423425, -0.161632)",
        "(-0.280000, 1.422419, -0.164234)",
        "(-0.280000, 1.421196, -0.167115)",
        "(-0.280000, 1.419604, -0.170501)",
        "(-0.280000, 1.417444, -0.174592)",
        "(-0.280000, 1.414858, -0.178914)",
        "(-0.280000, 1.411271, -0.184132)",
        "(-0.280000, 1.406452, -0.190095)",
        "(-0.280000, 1.400394, -0.196340)",
        "(-0.280000, 1.393236, -0.202376)",
        "(-0.280000, 1.385594, -0.207576)",
        "(-0.280000, 1.377180, -0.212102)",
        "(-0.280000, 1.368269, -0.215737)",
        "(-0.280000, 1.359089, -0.218388)",
        "(-0.280000, 1.349810, -0.220039)",
        "(-0.280000, 1.340791, -0.220707)",
        "(-0.280000, 1.331851, -0.220477)",
        "(-0.280000, 1.323076, -0.219382)",
        "(-0.280000, 1.314614, -0.217480)",
        "(-0.280000, 1.306508, -0.214818)",
        "(-0.280000, 1.299870, -0.209854)",
        "(-0.280000, 1.294042, -0.204444)",
        "(-0.280000, 1.289006, -0.198707)",
        "(-0.280000, 1.284732, -0.192768)",
        "(-0.280000, 1.281159, -0.186709)",
        "(-0.280000, 1.278327, -0.180718)",
        "(-0.280000, 1.276054, -0.174759)",
        "(-0.280000, 1.274278, -0.168873)",
        "(-0.280000, 1.272929, -0.163072)",
        "(-0.280000, 1.271945, -0.157378)",
        "(-0.280000, 1.271330, -0.151963)",
        "(-0.280000, 1.270958, -0.146684)",
        "(-0.280000, 1.270785, -0.141535)",
        "(-0.280000, 1.270769, -0.136469)",
        "(-0.280000, 1.270883, -0.131481)",
        "(-0.280000, 1.271098, -0.126701)",
        "(-0.280000, 1.271391, -0.121924)",
        "(-0.280000, 1.271759, -0.117141)",
        "(-0.280000, 1.272208, -0.112322)",
        "(-0.280000, 1.272756, -0.107431)",
        "(-0.280000, 1.273366, -0.102598)",
        "(-0.280000, 1.274116, -0.097645)",
        "(-0.280000, 1.275047, -0.092564)",
        "(-0.280000, 1.276200, -0.087374)",
        "(-0.280000, 1.277627, -0.082075)",
        "(-0.280000, 1.279261, -0.076837)",
        "(-0.280000, 1.281260, -0.071539)",
        "(-0.280000, 1.283679, -0.066231)",
        "(-0.280000, 1.286553, -0.061000)",
        "(-0.280000, 1.289922, -0.055912)",
        "(-0.280000, 1.294010, -0.051790)",
        "(-0.280000, 1.299117, -0.049101)",
        "(-0.280000, 1.304497, -0.046698)",
        "(-0.280000, 1.310193, -0.044594)",
        "(-0.280000, 1.316204, -0.042829)",
        "(-0.280000, 1.322223, -0.041504)",
        "(-0.280000, 1.328549, -0.040565)",
        "(-0.280000, 1.335186, -0.040066)",
        "(-0.280000, 1.342074, -0.040065)",
        "(-0.280000, 1.349142, -0.040612)",
        "(-0.280000, 1.355998, -0.041683)",
        "(-0.280000, 1.362964, -0.043335)",
        "(-0.280000, 1.369900, -0.045579)",
        "(-0.280000, 1.376716, -0.048414)",
        "(-0.280000, 1.383330, -0.051824)",
        "(-0.280000, 1.389441, -0.055632)",
        "(-0.280000, 1.395293, -0.059964)",
        "(-0.280000, 1.400828, -0.064802)",
        "(-0.280000, 1.405952, -0.070074)",
        "(-0.280000, 1.410629, -0.075758)",
        "(-0.280000, 1.413079, -0.082615)",
        "(-0.280000, 1.414878, -0.089572)",
        "(-0.280000, 1.416040, -0.096556)",
        "(-0.280000, 1.416592, -0.103470)",
        "(-0.280000, 1.416522, -0.110047)",
        "(-0.280000, 1.415975, -0.116502)",
        "(-0.280000, 1.414993, -0.122764)",
        "(-0.280000, 1.413625, -0.128835)",
        "(-0.280000, 1.411910, -0.134724)",
        "(-0.280000, 1.409889, -0.140432)",
        "(-0.280000, 1.407637, -0.145743)",
        "(-0.280000, 1.405142, -0.150970)",
        "(-0.280000, 1.402378, -0.156183)",
        "(-0.280000, 1.399287, -0.161439)",
        "(-0.280000, 1.395816, -0.166740)",
        "(-0.280000, 1.392120, -0.171780)",
        "(-0.280000, 1.387920, -0.176896)",
        "(-0.280000, 1.383157, -0.182001)",
        "(-0.280000, 1.377793, -0.186985)",
        "(-0.280000, 1.371789, -0.191749)",
        "(-0.280000, 1.365440, -0.196044)",
        "(-0.280000, 1.358480, -0.199939)",
        "(-0.280000, 1.350950, -0.203315)",
        "(-0.280000, 1.342914, -0.206055)",
        "(-0.280000, 1.334423, -0.208063)",
        "(-0.280000, 1.325809, -0.209275)",
        "(-0.280000, 1.316972, -0.209635)",
        "(-0.280000, 1.308035, -0.209089)",
        "(-0.280000, 1.299113, -0.207592)",
        "(-0.280000, 1.290313, -0.205154)",
        "(-0.280000, 1.282503, -0.201181)",
        "(-0.280000, 1.276087, -0.195583)",
        "(-0.280000, 1.270351, -0.189550)",
        "(-0.280000, 1.265295, -0.183155)",
        "(-0.280000, 1.260934, -0.176495)",
        "(-0.280000, 1.257324, -0.169785)",
        "(-0.280000, 1.254362, -0.162974)",
        "(-0.280000, 1.252014, -0.156097)",
        "(-0.280000, 1.250258, -0.149202)",
        "(-0.280000, 1.249073, -0.142360)",
        "(-0.280000, 1.248434, -0.135749)",
        "(-0.280000, 1.248281, -0.129230)",
        "(-0.280000, 1.248587, -0.122838)",
        "(-0.280000, 1.249331, -0.116582)",
        "(-0.280000, 1.250492, -0.110464)",
        "(-0.280000, 1.252001, -0.104681)",
        "(-0.280000, 1.253870, -0.099057)",
        "(-0.280000, 1.256092, -0.093597)",
        "(-0.280000, 1.258651, -0.088319)",
        "(-0.280000, 1.261552, -0.083211)",
        "(-0.280000, 1.264675, -0.078450)",
        "(-0.280000, 1.268149, -0.073824)",
        "(-0.280000, 1.272005, -0.069326)",
        "(-0.280000, 1.276266, -0.064978)",
        "(-0.280000, 1.281004, -0.060766)",
        "(-0.280000, 1.285968, -0.056938)",
        "(-0.280000, 1.291469, -0.053288)",
        "(-0.280000, 1.297554, -0.049880)",
        "(-0.280000, 1.304248, -0.046800)",
        "(-0.280000, 1.311518, -0.044166)",
        "(-0.280000, 1.318906, -0.042181)",
        "(-0.280000, 1.326838, -0.040774)",
        "(-0.280000, 1.335226, -0.040065)",
        "(-0.280000, 1.343936, -0.040155)",
        "(-0.280000, 1.352817, -0.041119)",
        "(-0.280000, 1.361306, -0.042889)",
        "(-0.280000, 1.369680, -0.045498)",
        "(-0.280000, 1.377543, -0.049458)",
        "(-0.280000, 1.384615, -0.054661)",
        "(-0.280000, 1.391101, -0.060311)",
        "(-0.280000, 1.396790, -0.066150)",
        "(-0.280000, 1.401928, -0.072274)",
        "(-0.280000, 1.406526, -0.078642)",
        "(-0.280000, 1.410571, -0.085191)",
        "(-0.280000, 1.414068, -0.091890)",
        "(-0.280000, 1.416939, -0.098518)",
        "(-0.280000, 1.419285, -0.105231)",
        "(-0.280000, 1.421089, -0.112036)",
        "(-0.280000, 1.422314, -0.118921)",
        "(-0.280000, 1.422917, -0.125877)",
        "(-0.280000, 1.422859, -0.132634)",
        "(-0.280000, 1.422139, -0.139388)",
        "(-0.280000, 1.420721, -0.146124)",
        "(-0.280000, 1.418572, -0.152790)",
        "(-0.280000, 1.415674, -0.159315)",
        "(-0.280000, 1.412156, -0.165324)",
        "(-0.280000, 1.407945, -0.171031)",
        "(-0.280000, 1.403058, -0.176360)",
        "(-0.280000, 1.397541, -0.181205)",
        "(-0.280000, 1.391492, -0.185451)",
        "(-0.280000, 1.385225, -0.188843)",
        "(-0.280000, 1.378592, -0.191584)",
        "(-0.280000, 1.371702, -0.193625)",
        "(-0.280000, 1.364646, -0.194939)",
        "(-0.280000, 1.357538, -0.195510)",
        "(-0.280000, 1.350751, -0.195303)",
        "(-0.280000, 1.344120, -0.194449)",
        "(-0.280000, 1.337736, -0.192990)",
        "(-0.280000, 1.331679, -0.190993)",
        "(-0.280000, 1.326003, -0.188528)",
        "(-0.280000, 1.320898, -0.185728)",
        "(-0.280000, 1.316201, -0.182647)",
        "(-0.280000, 1.311912, -0.179354)",
        "(-0.280000, 1.307996, -0.175907)",
        "(-0.280000, 1.304416, -0.172343)",
        "(-0.280000, 1.301220, -0.168775)",
        "(-0.280000, 1.298264, -0.165147)",
        "(-0.280000, 1.295527, -0.161477)",
        "(-0.280000, 1.292977, -0.157764)",
        "(-0.280000, 1.290594, -0.154011)",
        "(-0.280000, 1.288393, -0.150301)",
        "(-0.280000, 1.286313, -0.146539)",
        "(-0.280000, 1.284340, -0.142688)",
        "(-0.280000, 1.282470, -0.138695)",
        "(-0.280000, 1.280724, -0.134540)",
        "(-0.280000, 1.279125, -0.130342)",
        "(-0.280000, 1.277680, -0.125937)",
        "(-0.280000, 1.276430, -0.121325)",
        "(-0.280000, 1.275417, -0.116486)",
        "(-0.280000, 1.274688, -0.111404)",
        "(-0.280000, 1.274234, -0.106269)",
        "(-0.280000, 1.274151, -0.100901)",
        "(-0.280000, 1.274504, -0.095297)",
        "(-0.280000, 1.275357, -0.089499)",
        "(-0.280000, 1.276776, -0.083521)",
        "(-0.280000, 1.278640, -0.077633)",
        "(-0.280000, 1.281182, -0.071628)",
        "(-0.280000, 1.284480, -0.065554)",
        "(-0.280000, 1.288587, -0.059508)",
        "(-0.280000, 1.293594, -0.053558)",
        "(-0.280000, 1.299598, -0.048869)",
        "(-0.280000, 1.306907, -0.045755)",
        "(-0.280000, 1.314793, -0.043203)",
        "(-0.280000, 1.323148, -0.041338)",
        "(-0.280000, 1.331846, -0.040256)",
        "(-0.280000, 1.340404, -0.040017)",
        "(-0.280000, 1.349118, -0.040610)",
        "(-0.280000, 1.357834, -0.042062)",
        "(-0.280000, 1.366385, -0.044365)",
        "(-0.280000, 1.374624, -0.047474)",
        "(-0.280000, 1.382238, -0.051213)",
        "(-0.280000, 1.389442, -0.055632)",
        "(-0.280000, 1.396163, -0.060673)",
        "(-0.280000, 1.402344, -0.066274)",
        "(-0.280000, 1.407949, -0.072382)",
        "(-0.280000, 1.412805, -0.078737)",
        "(-0.280000, 1.417074, -0.085487)",
        "(-0.280000, 1.420722, -0.092570)",
        "(-0.280000, 1.423722, -0.099918)",
        "(-0.280000, 1.426070, -0.107520)",
        "(-0.280000, 1.427697, -0.115041)",
        "(-0.280000, 1.428679, -0.122693)",
        "(-0.280000, 1.429006, -0.130430)",
        "(-0.280000, 1.428667, -0.138189)",
        "(-0.280000, 1.427654, -0.145939)",
        "(-0.280000, 1.426032, -0.153357)",
        "(-0.280000, 1.423770, -0.160680)",
        "(-0.280000, 1.420857, -0.167869)",
        "(-0.280000, 1.417263, -0.174912)",
        "(-0.280000, 1.413182, -0.181449)",
        "(-0.280000, 1.408412, -0.187793)",
        "(-0.280000, 1.402932, -0.193869)",
        "(-0.280000, 1.396722, -0.199594)",
        "(-0.280000, 1.389772, -0.204875)",
        "(-0.280000, 1.382131, -0.209578)",
        "(-0.280000, 1.374247, -0.213421)",
        "(-0.280000, 1.365845, -0.216540)",
        "(-0.280000, 1.356875, -0.218270)",
        "(-0.280000, 1.347644, -0.218480)",
        "(-0.280000, 1.338475, -0.217887)",
        "(-0.280000, 1.329788, -0.216545)",
        "(-0.280000, 1.321268, -0.214499)",
        "(-0.280000, 1.312957, -0.211756)",
        "(-0.280000, 1.304924, -0.208329)",
        "(-0.280000, 1.297271, -0.204248)",
        "(-0.280000, 1.290291, -0.199703)",
        "(-0.280000, 1.283782, -0.194601)",
        "(-0.280000, 1.277793, -0.188946)",
        "(-0.280000, 1.272441, -0.182808)",
        "(-0.280000, 1.267823, -0.176277)",
        "(-0.280000, 1.264080, -0.169596)",
        "(-0.280000, 1.261131, -0.162709)",
        "(-0.280000, 1.258988, -0.155690)",
        "(-0.280000, 1.257657, -0.148640)",
        "(-0.280000, 1.257124, -0.141663)",
        "(-0.280000, 1.257368, -0.135011)",
        "(-0.280000, 1.258305, -0.128583)",
        "(-0.280000, 1.259887, -0.122428)",
        "(-0.280000, 1.262058, -0.116611)",
        "(-0.280000, 1.264749, -0.111186)",
        "(-0.280000, 1.267841, -0.106338)",
        "(-0.280000, 1.271320, -0.101872)",
        "(-0.280000, 1.275115, -0.097818)",
        "(-0.280000, 1.279186, -0.094155)",
        "(-0.280000, 1.283499, -0.090865)",
        "(-0.280000, 1.287864, -0.088112)",
        "(-0.280000, 1.292379, -0.085683)",
        "(-0.280000, 1.297027, -0.083559)",
        "(-0.280000, 1.301752, -0.081753)",
        "(-0.280000, 1.306531, -0.080252)",
        "(-0.280000, 1.311143, -0.079145)",
        "(-0.280000, 1.315757, -0.078279)",
        "(-0.280000, 1.320353, -0.077643)",
        "(-0.280000, 1.324889, -0.077226)",
        "(-0.280000, 1.329358, -0.077008)",
        "(-0.280000, 1.333621, -0.076978)",
        "(-0.280000, 1.337805, -0.077082)",
        "(-0.280000, 1.341919, -0.077302)",
        "(-0.280000, 1.346017, -0.077629)",
        "(-0.280000, 1.350154, -0.078070)",
        "(-0.280000, 1.354222, -0.078604)",
        "(-0.280000, 1.358372, -0.079275)",
        "(-0.280000, 1.362628, -0.080118)",
        "(-0.280000, 1.367024, -0.081186)",
        "(-0.280000, 1.371569, -0.082541)",
        "(-0.280000, 1.376116, -0.084133)",
        "(-0.280000, 1.380777, -0.086093)",
        "(-0.280000, 1.385497, -0.088460)",
        "(-0.280000, 1.390229, -0.091273)",
        "(-0.280000, 1.394913, -0.094551)",
        "(-0.280000, 1.399381, -0.098129)",
        "(-0.280000, 1.403694, -0.102173)",
        "(-0.280000, 1.407798, -0.106696)",
        "(-0.280000, 1.411621, -0.111696)",
        "(-0.280000, 1.415109, -0.117177)",
        "(-0.280000, 1.418166, -0.122872)",
        "(-0.280000, 1.420796, -0.129006)",
        "(-0.280000, 1.422943, -0.135549)",
        "(-0.280000, 1.424540, -0.142446)",
        "(-0.280000, 1.425497, -0.149670)",
        "(-0.280000, 1.425094, -0.156665)",
        "(-0.280000, 1.422809, -0.163253)",
        "(-0.280000, 1.419992, -0.169710)",
        "(-0.280000, 1.416639, -0.175996)",
        "(-0.280000, 1.412767, -0.182050)",
        "(-0.280000, 1.408555, -0.187620)",
        "(-0.280000, 1.403847, -0.192929)",
        "(-0.280000, 1.398631, -0.197946)",
        "(-0.280000, 1.392877, -0.202646)",
        "(-0.280000, 1.386883, -0.206777)",
        "(-0.280000, 1.380298, -0.210558)",
        "(-0.280000, 1.373099, -0.213904)",
        "(-0.280000, 1.365293, -0.216712)",
        "(-0.280000, 1.356943, -0.218859)",
        "(-0.280000, 1.348084, -0.220238)",
        "(-0.280000, 1.339324, -0.220730)",
        "(-0.280000, 1.330274, -0.220344)",
        "(-0.280000, 1.321008, -0.218996)",
        "(-0.280000, 1.311707, -0.216626)",
        "(-0.280000, 1.302509, -0.213185)",
        "(-0.280000, 1.294877, -0.207219)",
        "(-0.280000, 1.287943, -0.200411)",
        "(-0.280000, 1.281865, -0.192901)",
        "(-0.280000, 1.276781, -0.184896)",
        "(-0.280000, 1.272720, -0.176552)",
        "(-0.280000, 1.269806, -0.168246)",
        "(-0.280000, 1.267830, -0.159924)",
        "(-0.280000, 1.266740, -0.151711)",
        "(-0.280000, 1.266459, -0.143689)",
        "(-0.280000, 1.266901, -0.135975)",
        "(-0.280000, 1.267968, -0.128775)",
        "(-0.280000, 1.269533, -0.121921)",
        "(-0.280000, 1.271521, -0.115395)",
        "(-0.280000, 1.273878, -0.109163)",
        "(-0.280000, 1.276551, -0.103215)",
        "(-0.280000, 1.279432, -0.097659)",
        "(-0.280000, 1.282575, -0.092282)",
        "(-0.280000, 1.285993, -0.087051)",
        "(-0.280000, 1.289719, -0.081936)",
        "(-0.280000, 1.293794, -0.076929)",
        "(-0.280000, 1.298067, -0.072180)",
        "(-0.280000, 1.302767, -0.067540)",
        "(-0.280000, 1.307947, -0.063054)",
        "(-0.280000, 1.313635, -0.058800)",
        "(-0.280000, 1.319883, -0.054850)",
        "(-0.280000, 1.326429, -0.051359)",
        "(-0.280000, 1.333502, -0.048350)",
        "(-0.280000, 1.341070, -0.045939)",
        "(-0.280000, 1.349027, -0.044236)",
        "(-0.280000, 1.357252, -0.043291)",
        "(-0.280000, 1.365141, -0.043973)",
        "(-0.280000, 1.372459, -0.046567)",
        "(-0.280000, 1.379472, -0.049751)",
        "(-0.280000, 1.386119, -0.053479)",
        "(-0.280000, 1.392323, -0.057674)",
        "(-0.280000, 1.397927, -0.062168)",
        "(-0.280000, 1.403100, -0.067034)",
        "(-0.280000, 1.407829, -0.072238)",
        "(-0.280000, 1.412103, -0.077743)",
        "(-0.280000, 1.415887, -0.083474)",
        "(-0.280000, 1.419096, -0.089222)",
        "(-0.280000, 1.421854, -0.095132)",
        "(-0.280000, 1.424155, -0.101158)",
        "(-0.280000, 1.426013, -0.107303)",
        "(-0.280000, 1.427424, -0.113534)",
        "(-0.280000, 1.428362, -0.119597)",
        "(-0.280000, 1.428885, -0.125689)",
        "(-0.280000, 1.428994, -0.131802)",
        "(-0.280000, 1.428692, -0.137888)",
        "(-0.280000, 1.427976, -0.143970)",
        "(-0.280000, 1.426896, -0.149781)",
        "(-0.280000, 1.425412, -0.155597)",
        "(-0.280000, 1.423497, -0.161435)",
        "(-0.280000, 1.421123, -0.167279)",
        "(-0.280000, 1.418231, -0.173159)",
        "(-0.280000, 1.414965, -0.178745)",
        "(-0.280000, 1.411119, -0.184337)",
        "(-0.280000, 1.406615, -0.189909)",
        "(-0.280000, 1.401392, -0.195391)",
        "(-0.280000, 1.395411, -0.200674)",
        "(-0.280000, 1.389037, -0.205374)",
        "(-0.280000, 1.381901, -0.209704)",
        "(-0.280000, 1.374010, -0.213523)",
        "(-0.280000, 1.365427, -0.216671)",
        "(-0.280000, 1.356298, -0.218990)",
        "(-0.280000, 1.347160, -0.220330)",
        "(-0.280000, 1.337709, -0.220728)",
        "(-0.280000, 1.328204, -0.219533)",
        "(-0.280000, 1.319047, -0.216745)",
        "(-0.280000, 1.310350, -0.213189)",
        "(-0.280000, 1.302415, -0.209061)",
        "(-0.280000, 1.294997, -0.204363)",
        "(-0.280000, 1.288145, -0.199172)",
        "(-0.280000, 1.281885, -0.193562)",
        "(-0.280000, 1.276203, -0.187564)",
        "(-0.280000, 1.271249, -0.181392)",
        "(-0.280000, 1.266865, -0.174906)",
        "(-0.280000, 1.263085, -0.168121)",
        "(-0.280000, 1.259967, -0.161100)",
        "(-0.280000, 1.257516, -0.153880)",
        "(-0.280000, 1.255779, -0.146740)",
        "(-0.280000, 1.254674, -0.139514)",
        "(-0.280000, 1.254197, -0.132210)",
        "(-0.280000, 1.254356, -0.124873)",
        "(-0.280000, 1.255149, -0.117586)"
    ],
    "leftHandPositions": [
        "(-0.280000, 1.346761, 0.054182)",
        "(-0.280000, 1.343216, 0.041803)",
        "(-0.280000, 1.344446, 0.040625)",
        "(-0.280000, 1.345637, 0.040074)",
        "(-0.280000, 1.346752, 0.040128)",
        "(-0.280000, 1.347817, 0.040194)",
        "(-0.280000, 1.348856, 0.040272)",
        "(-0.280000, 1.349853, 0.040359)",
        "(-0.280000, 1.350815, 0.040455)",
        "(-0.280000, 1.351752, 0.040559)",
        "(-0.280000, 1.352655, 0.040669)",
        "(-0.280000, 1.353540, 0.040787)",
        "(-0.280000, 1.354390, 0.040909)",
        "(-0.280000, 1.355206, 0.041035)",
        "(-0.280000, 1.356005, 0.041167)",
        "(-0.280000, 1.356777, 0.041301)",
        "(-0.280000, 1.357532, 0.041440)",
        "(-0.280000, 1.358277, 0.041585)",
        "(-0.280000, 1.359004, 0.041732)",
        "(-0.280000, 1.359721, 0.041884)",
        "(-0.280000, 1.360436, 0.042043)",
        "(-0.280000, 1.361126, 0.042202)",
        "(-0.280000, 1.361805, 0.042365)",
        "(-0.280000, 1.362484, 0.042534)",
        "(-0.280000, 1.363151, 0.042706)",
        "(-0.280000, 1.363834, 0.042887)",
        "(-0.280000, 1.364498, 0.043070)",
        "(-0.280000, 1.365168, 0.043261)",
        "(-0.280000, 1.365852, 0.043462)",
        "(-0.280000, 1.366533, 0.043668)",
        "(-0.280000, 1.367220, 0.043883)",
        "(-0.280000, 1.367905, 0.044104)",
        "(-0.280000, 1.368587, 0.044330)",
        "(-0.280000, 1.369275, 0.044565)",
        "(-0.280000, 1.369975, 0.044811)",
        "(-0.280000, 1.370673, 0.045063)",
        "(-0.280000, 1.371369, 0.045322)",
        "(-0.280000, 1.372061, 0.045586)",
        "(-0.280000, 1.372750, 0.045856)",
        "(-0.280000, 1.373445, 0.046136)",
        "(-0.280000, 1.373627, 0.047639)",
        "(-0.280000, 1.373394, 0.050027)",
        "(-0.280000, 1.373127, 0.052412)",
        "(-0.280000, 1.372809, 0.054788)",
        "(-0.280000, 1.372425, 0.057191)",
        "(-0.280000, 1.371959, 0.059655)",
        "(-0.280000, 1.371392, 0.062186)",
        "(-0.280000, 1.370729, 0.064799)",
        "(-0.280000, 1.369960, 0.067497)",
        "(-0.280000, 1.369083, 0.070258)",
        "(-0.280000, 1.368110, 0.073081)",
        "(-0.280000, 1.367051, 0.075939)",
        "(-0.280000, 1.365917, 0.078812)",
        "(-0.280000, 1.364726, 0.081681)",
        "(-0.280000, 1.363491, 0.084508)",
        "(-0.280000, 1.362238, 0.087272)",
        "(-0.280000, 1.360990, 0.089952)",
        "(-0.280000, 1.359762, 0.092506)",
        "(-0.280000, 1.358576, 0.094913)",
        "(-0.280000, 1.357455, 0.097151)",
        "(-0.280000, 1.356416, 0.099186)",
        "(-0.280000, 1.355483, 0.101007)",
        "(-0.280000, 1.354670, 0.102585)",
        "(-0.280000, 1.353994, 0.103908)",
        "(-0.280000, 1.353473, 0.104965)",
        "(-0.280000, 1.353113, 0.105741)",
        "(-0.280000, 1.352927, 0.106231)",
        "(-0.280000, 1.352924, 0.106435)",
        "(-0.280000, 1.353109, 0.106351)",
        "(-0.280000, 1.353485, 0.105986)",
        "(-0.280000, 1.354056, 0.105348)",
        "(-0.280000, 1.354813, 0.104447)",
        "(-0.280000, 1.355754, 0.103298)",
        "(-0.280000, 1.356878, 0.101921)",
        "(-0.280000, 1.358168, 0.100338)",
        "(-0.280000, 1.359621, 0.098569)",
        "(-0.280000, 1.361212, 0.096642)",
        "(-0.280000, 1.362930, 0.094584)",
        "(-0.280000, 1.364768, 0.092423)",
        "(-0.280000, 1.366693, 0.090188)",
        "(-0.280000, 1.368692, 0.087908)",
        "(-0.280000, 1.370753, 0.085612)",
        "(-0.280000, 1.372850, 0.083333)",
        "(-0.280000, 1.374970, 0.081096)",
        "(-0.280000, 1.377104, 0.078924)",
        "(-0.280000, 1.379226, 0.076843)",
        "(-0.280000, 1.381329, 0.074861)",
        "(-0.280000, 1.383404, 0.073002)",
        "(-0.280000, 1.385457, 0.071276)",
        "(-0.280000, 1.387504, 0.069691)",
        "(-0.280000, 1.389514, 0.068219)",
        "(-0.280000, 1.391542, 0.066874)",
        "(-0.280000, 1.393624, 0.065644)",
        "(-0.280000, 1.395772, 0.064512)",
        "(-0.280000, 1.397986, 0.063523)",
        "(-0.280000, 1.399734, 0.063270)",
        "(-0.280000, 1.400544, 0.064063)",
        "(-0.280000, 1.401445, 0.064972)",
        "(-0.280000, 1.402457, 0.066026)",
        "(-0.280000, 1.403566, 0.067225)",
        "(-0.280000, 1.404780, 0.068595)",
        "(-0.280000, 1.405995, 0.070028)",
        "(-0.280000, 1.407324, 0.071676)",
        "(-0.280000, 1.408763, 0.073562)",
        "(-0.280000, 1.410283, 0.075684)",
        "(-0.280000, 1.411878, 0.078074)",
        "(-0.280000, 1.413436, 0.080595)",
        "(-0.280000, 1.415035, 0.083416)",
        "(-0.280000, 1.416654, 0.086562)",
        "(-0.280000, 1.418261, 0.090062)",
        "(-0.280000, 1.419811, 0.093918)",
        "(-0.280000, 1.421185, 0.097909)",
        "(-0.280000, 1.422425, 0.102236)",
        "(-0.280000, 1.423480, 0.106890)",
        "(-0.280000, 1.424292, 0.111850)",
        "(-0.280000, 1.422913, 0.117206)",
        "(-0.280000, 1.421138, 0.122328)",
        "(-0.280000, 1.419004, 0.127407)",
        "(-0.280000, 1.416536, 0.132358)",
        "(-0.280000, 1.413757, 0.137152)",
        "(-0.280000, 1.410689, 0.141775)",
        "(-0.280000, 1.407445, 0.145977)",
        "(-0.280000, 1.404011, 0.149963)",
        "(-0.280000, 1.400418, 0.153730)",
        "(-0.280000, 1.396710, 0.157260)",
        "(-0.280000, 1.392882, 0.160607)",
        "(-0.280000, 1.389092, 0.163619)",
        "(-0.280000, 1.385193, 0.166530)",
        "(-0.280000, 1.381157, 0.169362)",
        "(-0.280000, 1.376951, 0.172127)",
        "(-0.280000, 1.372510, 0.174838)",
        "(-0.280000, 1.368038, 0.177356)",
        "(-0.280000, 1.363258, 0.179808)",
        "(-0.280000, 1.358179, 0.182128)",
        "(-0.280000, 1.352830, 0.184260)",
        "(-0.280000, 1.347181, 0.186157)",
        "(-0.280000, 1.341423, 0.187766)",
        "(-0.280000, 1.335339, 0.189052)",
        "(-0.280000, 1.329005, 0.189955)",
        "(-0.280000, 1.322472, 0.190425)",
        "(-0.280000, 1.315792, 0.190405)",
        "(-0.280000, 1.309136, 0.189909)",
        "(-0.280000, 1.302377, 0.188818)",
        "(-0.280000, 1.295633, 0.187087)",
        "(-0.280000, 1.289014, 0.184700)",
        "(-0.280000, 1.283139, 0.181114)",
        "(-0.280000, 1.278746, 0.176297)",
        "(-0.280000, 1.274804, 0.171230)",
        "(-0.280000, 1.271320, 0.165965)",
        "(-0.280000, 1.268311, 0.160574)",
        "(-0.280000, 1.265814, 0.155218)",
        "(-0.280000, 1.263740, 0.149799)",
        "(-0.280000, 1.262084, 0.144376)",
        "(-0.280000, 1.260830, 0.138989)",
        "(-0.280000, 1.259956, 0.133670)",
        "(-0.280000, 1.259437, 0.128429)",
        "(-0.280000, 1.259254, 0.123387)",
        "(-0.280000, 1.259371, 0.118452)",
        "(-0.280000, 1.259773, 0.113614)",
        "(-0.280000, 1.260447, 0.108873)",
        "(-0.280000, 1.261352, 0.104356)",
        "(-0.280000, 1.262497, 0.099927)",
        "(-0.280000, 1.263872, 0.095608)",
        "(-0.280000, 1.265474, 0.091386)",
        "(-0.280000, 1.267297, 0.087290)",
        "(-0.280000, 1.270994, 0.084255)",
        "(-0.280000, 1.274764, 0.081667)",
        "(-0.280000, 1.278615, 0.079404)",
        "(-0.280000, 1.282483, 0.077464)",
        "(-0.280000, 1.286341, 0.075806)",
        "(-0.280000, 1.290150, 0.074407)",
        "(-0.280000, 1.293803, 0.073298)",
        "(-0.280000, 1.297345, 0.072367)",
        "(-0.280000, 1.300753, 0.071580)",
        "(-0.280000, 1.304010, 0.070894)",
        "(-0.280000, 1.307123, 0.070265)",
        "(-0.280000, 1.310019, 0.069693)",
        "(-0.280000, 1.312778, 0.069092)",
        "(-0.280000, 1.315426, 0.068422)",
        "(-0.280000, 1.317978, 0.067656)",
        "(-0.280000, 1.320382, 0.066800)",
        "(-0.280000, 1.322759, 0.065792)",
        "(-0.280000, 1.325125, 0.064626)",
        "(-0.280000, 1.327529, 0.063294)",
        "(-0.280000, 1.330014, 0.061797)",
        "(-0.280000, 1.332610, 0.060152)",
        "(-0.280000, 1.335248, 0.058386)",
        "(-0.280000, 1.338062, 0.056512)",
        "(-0.280000, 1.341096, 0.054565)",
        "(-0.280000, 1.344397, 0.052591)",
        "(-0.280000, 1.348000, 0.050658)",
        "(-0.280000, 1.351759, 0.048811)",
        "(-0.280000, 1.355868, 0.047136)",
        "(-0.280000, 1.360311, 0.045712)",
        "(-0.280000, 1.365105, 0.044552)",
        "(-0.280000, 1.369901, 0.044785)",
        "(-0.280000, 1.374224, 0.046458)",
        "(-0.280000, 1.378632, 0.048462)",
        "(-0.280000, 1.383082, 0.050813)",
        "(-0.280000, 1.387532, 0.053529)",
        "(-0.280000, 1.391975, 0.056649)",
        "(-0.280000, 1.396186, 0.060036)",
        "(-0.280000, 1.400296, 0.063818)",
        "(-0.280000, 1.404258, 0.067998)",
        "(-0.280000, 1.408010, 0.072561)",
        "(-0.280000, 1.411509, 0.077504)",
        "(-0.280000, 1.414602, 0.082625)",
        "(-0.280000, 1.417376, 0.088083)",
        "(-0.280000, 1.419793, 0.093870)",
        "(-0.280000, 1.421799, 0.099943)",
        "(-0.280000, 1.423360, 0.106290)",
        "(-0.280000, 1.424405, 0.112658)",
        "(-0.280000, 1.424963, 0.119320)",
        "(-0.280000, 1.424973, 0.126228)",
        "(-0.280000, 1.424378, 0.133351)",
        "(-0.280000, 1.423124, 0.140614)",
        "(-0.280000, 1.421266, 0.147620)",
        "(-0.280000, 1.418719, 0.154643)",
        "(-0.280000, 1.415469, 0.161561)",
        "(-0.280000, 1.411509, 0.168283)",
        "(-0.280000, 1.406831, 0.174732)",
        "(-0.280000, 1.401700, 0.180554)",
        "(-0.280000, 1.395940, 0.185963)",
        "(-0.280000, 1.389582, 0.190874)",
        "(-0.280000, 1.382692, 0.195195)",
        "(-0.280000, 1.375327, 0.198857)",
        "(-0.280000, 1.367873, 0.201695)",
        "(-0.280000, 1.360147, 0.203810)",
        "(-0.280000, 1.352253, 0.205169)",
        "(-0.280000, 1.344306, 0.205760)",
        "(-0.280000, 1.336388, 0.205588)",
        "(-0.280000, 1.328808, 0.204708)",
        "(-0.280000, 1.321438, 0.203159)",
        "(-0.280000, 1.314339, 0.200985)",
        "(-0.280000, 1.307554, 0.198225)",
        "(-0.280000, 1.301312, 0.195032)",
        "(-0.280000, 1.295430, 0.191370)",
        "(-0.280000, 1.289971, 0.187308)",
        "(-0.280000, 1.284936, 0.182880)",
        "(-0.280000, 1.280346, 0.178140)",
        "(-0.280000, 1.277309, 0.172505)",
        "(-0.280000, 1.275725, 0.166204)",
        "(-0.280000, 1.274710, 0.160041)",
        "(-0.280000, 1.274266, 0.154055)",
        "(-0.280000, 1.274397, 0.148266)",
        "(-0.280000, 1.275136, 0.142833)",
        "(-0.280000, 1.276403, 0.137683)",
        "(-0.280000, 1.278170, 0.132847)",
        "(-0.280000, 1.280401, 0.128367)",
        "(-0.280000, 1.283035, 0.124305)",
        "(-0.280000, 1.286017, 0.120666)",
        "(-0.280000, 1.289263, 0.117561)",
        "(-0.280000, 1.292708, 0.114883)",
        "(-0.280000, 1.296289, 0.112626)",
        "(-0.280000, 1.299927, 0.110785)",
        "(-0.280000, 1.303563, 0.109330)",
        "(-0.280000, 1.307116, 0.108294)",
        "(-0.280000, 1.310543, 0.107565)",
        "(-0.280000, 1.313801, 0.107100)",
        "(-0.280000, 1.316853, 0.106853)",
        "(-0.280000, 1.319654, 0.106775)",
        "(-0.280000, 1.322165, 0.106843)",
        "(-0.280000, 1.324393, 0.106953)",
        "(-0.280000, 1.326342, 0.107048)",
        "(-0.280000, 1.328022, 0.107075)",
        "(-0.280000, 1.329449, 0.106979)",
        "(-0.280000, 1.330621, 0.106737)",
        "(-0.280000, 1.331614, 0.106276)",
        "(-0.280000, 1.332466, 0.105569)",
        "(-0.280000, 1.333226, 0.104594)",
        "(-0.280000, 1.333954, 0.103333)",
        "(-0.280000, 1.334658, 0.101806)",
        "(-0.280000, 1.335446, 0.099997)",
        "(-0.280000, 1.336379, 0.097921)",
        "(-0.280000, 1.337510, 0.095617)",
        "(-0.280000, 1.338899, 0.093119)",
        "(-0.280000, 1.340512, 0.090491)",
        "(-0.280000, 1.342466, 0.087775)",
        "(-0.280000, 1.344805, 0.085037)",
        "(-0.280000, 1.347555, 0.082360)",
        "(-0.280000, 1.350736, 0.079825)",
        "(-0.280000, 1.354231, 0.077482)",
        "(-0.280000, 1.358137, 0.075437)",
        "(-0.280000, 1.362436, 0.073773)",
        "(-0.280000, 1.367091, 0.072564)",
        "(-0.280000, 1.372013, 0.071869)",
        "(-0.280000, 1.377019, 0.071646)",
        "(-0.280000, 1.382147, 0.071989)",
        "(-0.280000, 1.387328, 0.072905)",
        "(-0.280000, 1.392487, 0.074379)",
        "(-0.280000, 1.397549, 0.076379)",
        "(-0.280000, 1.402403, 0.078766)",
        "(-0.280000, 1.407123, 0.081596)",
        "(-0.280000, 1.411694, 0.084814)",
        "(-0.280000, 1.416127, 0.088378)",
        "(-0.280000, 1.419336, 0.092677)",
        "(-0.280000, 1.421030, 0.097424)",
        "(-0.280000, 1.422409, 0.102177)",
        "(-0.280000, 1.423490, 0.106939)",
        "(-0.280000, 1.424277, 0.111673)",
        "(-0.280000, 1.424776, 0.116279)",
        "(-0.280000, 1.425015, 0.120848)",
        "(-0.280000, 1.425002, 0.125389)",
        "(-0.280000, 1.424741, 0.129924)",
        "(-0.280000, 1.424232, 0.134437)",
        "(-0.280000, 1.423501, 0.138792)",
        "(-0.280000, 1.422524, 0.143160)",
        "(-0.280000, 1.421289, 0.147547)",
        "(-0.280000, 1.419774, 0.151968)",
        "(-0.280000, 1.417948, 0.156442)",
        "(-0.280000, 1.415781, 0.160964)",
        "(-0.280000, 1.413357, 0.165325)",
        "(-0.280000, 1.410521, 0.169758)",
        "(-0.280000, 1.407198, 0.174271)",
        "(-0.280000, 1.403299, 0.178856)",
        "(-0.280000, 1.398744, 0.183459)",
        "(-0.280000, 1.393811, 0.187718)",
        "(-0.280000, 1.388096, 0.191887)",
        "(-0.280000, 1.381630, 0.195780)",
        "(-0.280000, 1.374470, 0.199226)",
        "(-0.280000, 1.367092, 0.201945)",
        "(-0.280000, 1.359246, 0.204005)",
        "(-0.280000, 1.351086, 0.205304)",
        "(-0.280000, 1.342763, 0.205785)",
        "(-0.280000, 1.334458, 0.205431)",
        "(-0.280000, 1.326279, 0.204255)",
        "(-0.280000, 1.318537, 0.202355)",
        "(-0.280000, 1.311074, 0.199744)",
        "(-0.280000, 1.303982, 0.196480)",
        "(-0.280000, 1.297333, 0.192631)",
        "(-0.280000, 1.291155, 0.188249)",
        "(-0.280000, 1.285602, 0.183509)",
        "(-0.280000, 1.280566, 0.178385)",
        "(-0.280000, 1.276067, 0.172944)",
        "(-0.280000, 1.272101, 0.167223)",
        "(-0.280000, 1.268760, 0.161441)",
        "(-0.280000, 1.265931, 0.155493)",
        "(-0.280000, 1.263615, 0.149433)",
        "(-0.280000, 1.261801, 0.143291)",
        "(-0.280000, 1.260479, 0.137102)",
        "(-0.280000, 1.260906, 0.130962)",
        "(-0.280000, 1.262881, 0.125013)",
        "(-0.280000, 1.265232, 0.119459)",
        "(-0.280000, 1.267939, 0.114331)",
        "(-0.280000, 1.270960, 0.109636)",
        "(-0.280000, 1.274243, 0.105376)",
        "(-0.280000, 1.277686, 0.101674)",
        "(-0.280000, 1.281267, 0.098383)",
        "(-0.280000, 1.284938, 0.095493)",
        "(-0.280000, 1.288641, 0.092986)",
        "(-0.280000, 1.292344, 0.090829)",
        "(-0.280000, 1.295945, 0.089070)",
        "(-0.280000, 1.299479, 0.087568)",
        "(-0.280000, 1.302927, 0.086287)",
        "(-0.280000, 1.306275, 0.085185)",
        "(-0.280000, 1.309524, 0.084220)",
        "(-0.280000, 1.312602, 0.083413)",
        "(-0.280000, 1.315597, 0.082654)",
        "(-0.280000, 1.318530, 0.081914)",
        "(-0.280000, 1.321428, 0.081170)",
        "(-0.280000, 1.324306, 0.080411)",
        "(-0.280000, 1.327076, 0.079667)",
        "(-0.280000, 1.329891, 0.078875)",
        "(-0.280000, 1.332792, 0.078041)",
        "(-0.280000, 1.335804, 0.077181)",
        "(-0.280000, 1.338936, 0.076318)",
        "(-0.280000, 1.342091, 0.075477)",
        "(-0.280000, 1.345425, 0.074673)",
        "(-0.280000, 1.348951, 0.073946)",
        "(-0.280000, 1.352682, 0.073341)",
        "(-0.280000, 1.356618, 0.072900)",
        "(-0.280000, 1.360615, 0.072630)",
        "(-0.280000, 1.364786, 0.072600)",
        "(-0.280000, 1.369110, 0.072855)",
        "(-0.280000, 1.373532, 0.073429)",
        "(-0.280000, 1.378020, 0.074354)",
        "(-0.280000, 1.382419, 0.075573)",
        "(-0.280000, 1.386780, 0.077163)",
        "(-0.280000, 1.391065, 0.079143)",
        "(-0.280000, 1.395212, 0.081518)",
        "(-0.280000, 1.399098, 0.084180)",
        "(-0.280000, 1.402764, 0.087223)",
        "(-0.280000, 1.406150, 0.090626)",
        "(-0.280000, 1.409224, 0.094397)",
        "(-0.280000, 1.411944, 0.098518)",
        "(-0.280000, 1.414259, 0.102947)",
        "(-0.280000, 1.416107, 0.107498)",
        "(-0.280000, 1.417508, 0.112273)",
        "(-0.280000, 1.418449, 0.117232)",
        "(-0.280000, 1.418922, 0.122339)",
        "(-0.280000, 1.418930, 0.127530)",
        "(-0.280000, 1.418516, 0.132579)",
        "(-0.280000, 1.417707, 0.137659)",
        "(-0.280000, 1.416532, 0.142748)",
        "(-0.280000, 1.414988, 0.147826)",
        "(-0.280000, 1.413061, 0.152871)",
        "(-0.280000, 1.410841, 0.157658)",
        "(-0.280000, 1.408235, 0.162388)",
        "(-0.280000, 1.405219, 0.167045)",
        "(-0.280000, 1.401788, 0.171580)",
        "(-0.280000, 1.397909, 0.175979)",
        "(-0.280000, 1.393786, 0.179997)",
        "(-0.280000, 1.389228, 0.183810)",
        "(-0.280000, 1.384227, 0.187367)",
        "(-0.280000, 1.378788, 0.190606)",
        "(-0.280000, 1.373186, 0.193350)",
        "(-0.280000, 1.367147, 0.195712)",
        "(-0.280000, 1.360719, 0.197610)",
        "(-0.280000, 1.353951, 0.198974)",
        "(-0.280000, 1.346902, 0.199737)",
        "(-0.280000, 1.339960, 0.199853)",
        "(-0.280000, 1.332890, 0.199326)",
        "(-0.280000, 1.325814, 0.198132)",
        "(-0.280000, 1.318806, 0.196261)",
        "(-0.280000, 1.311963, 0.193721)",
        "(-0.280000, 1.305588, 0.190651)",
        "(-0.280000, 1.299515, 0.187004)",
        "(-0.280000, 1.293816, 0.182824)",
        "(-0.280000, 1.288568, 0.178183)",
        "(-0.280000, 1.283809, 0.173136)",
        "(-0.280000, 1.279672, 0.167889)",
        "(-0.280000, 1.276058, 0.162390)",
        "(-0.280000, 1.272968, 0.156685)",
        "(-0.280000, 1.270405, 0.150835)",
        "(-0.280000, 1.268367, 0.144896)",
        "(-0.280000, 1.266871, 0.139054)",
        "(-0.280000, 1.265847, 0.133189)",
        "(-0.280000, 1.265284, 0.127340)",
        "(-0.280000, 1.265168, 0.121535)",
        "(-0.280000, 1.265482, 0.115815)",
        "(-0.280000, 1.266208, 0.110211)",
        "(-0.280000, 1.267290, 0.104894)",
        "(-0.280000, 1.268722, 0.099732)",
        "(-0.280000, 1.270485, 0.094748)",
        "(-0.280000, 1.272549, 0.089974)",
        "(-0.280000, 1.274878, 0.085444)",
        "(-0.280000, 1.277387, 0.081255)",
        "(-0.280000, 1.280097, 0.077315)",
        "(-0.280000, 1.282987, 0.073622)",
        "(-0.280000, 1.286038, 0.070174)",
        "(-0.280000, 1.289227, 0.066973)",
        "(-0.280000, 1.292462, 0.064080)",
        "(-0.280000, 1.295812, 0.061407)",
        "(-0.280000, 1.299255, 0.058947)",
        "(-0.280000, 1.302763, 0.056662)",
        "(-0.280000, 1.306324, 0.054505)",
        "(-0.280000, 1.309819, 0.052494)",
        "(-0.280000, 1.313382, 0.050528)",
        "(-0.280000, 1.317049, 0.048583)",
        "(-0.280000, 1.320837, 0.046657)",
        "(-0.280000, 1.324644, 0.044782)",
        "(-0.280000, 1.328658, 0.042925)",
        "(-0.280000, 1.332978, 0.041105)",
        "(-0.280000, 1.337718, 0.040118)",
        "(-0.280000, 1.342756, 0.040002)",
        "(-0.280000, 1.347741, 0.040189)",
        "(-0.280000, 1.352956, 0.040708)",
        "(-0.280000, 1.358397, 0.041609)",
        "(-0.280000, 1.363993, 0.042931)",
        "(-0.280000, 1.369634, 0.044690)",
        "(-0.280000, 1.375005, 0.046791)",
        "(-0.280000, 1.380298, 0.049302)",
        "(-0.280000, 1.385444, 0.052207)",
        "(-0.280000, 1.390370, 0.055471)",
        "(-0.280000, 1.395025, 0.059056)",
        "(-0.280000, 1.399371, 0.062922)",
        "(-0.280000, 1.403312, 0.066947)",
        "(-0.280000, 1.406966, 0.071224)",
        "(-0.280000, 1.410306, 0.075718)",
        "(-0.280000, 1.413327, 0.080413)",
        "(-0.280000, 1.415957, 0.085166)",
        "(-0.280000, 1.418276, 0.090097)",
        "(-0.280000, 1.420277, 0.095201)",
        "(-0.280000, 1.421957, 0.100499)",
        "(-0.280000, 1.423298, 0.105988)",
        "(-0.280000, 1.424247, 0.111456)",
        "(-0.280000, 1.424838, 0.117108)",
        "(-0.280000, 1.425040, 0.122955)",
        "(-0.280000, 1.424814, 0.129003)",
        "(-0.280000, 1.424115, 0.135241)",
        "(-0.280000, 1.422962, 0.141336)",
        "(-0.280000, 1.421283, 0.147567)",
        "(-0.280000, 1.419030, 0.153882)",
        "(-0.280000, 1.416150, 0.160241)",
        "(-0.280000, 1.412613, 0.166549)",
        "(-0.280000, 1.408610, 0.172431)",
        "(-0.280000, 1.403916, 0.178174)",
        "(-0.280000, 1.398513, 0.183674)",
        "(-0.280000, 1.392396, 0.188821)",
        "(-0.280000, 1.385583, 0.193496)",
        "(-0.280000, 1.377881, 0.196224)",
        "(-0.280000, 1.369475, 0.197320)",
        "(-0.280000, 1.361024, 0.197534)",
        "(-0.280000, 1.352758, 0.196835)",
        "(-0.280000, 1.344828, 0.195254)",
        "(-0.280000, 1.337343, 0.192855)",
        "(-0.280000, 1.330597, 0.189767)",
        "(-0.280000, 1.324446, 0.186090)",
        "(-0.280000, 1.318945, 0.181930)",
        "(-0.280000, 1.314140, 0.177418)",
        "(-0.280000, 1.310021, 0.172657)",
        "(-0.280000, 1.306672, 0.167840)",
        "(-0.280000, 1.303931, 0.162994)",
        "(-0.280000, 1.301742, 0.158188)",
        "(-0.280000, 1.300048, 0.153495)",
        "(-0.280000, 1.298824, 0.149030)",
        "(-0.280000, 1.297935, 0.144735)",
        "(-0.280000, 1.297318, 0.140632)",
        "(-0.280000, 1.296918, 0.136733)",
        "(-0.280000, 1.296676, 0.133020)",
        "(-0.280000, 1.296551, 0.129540)",
        "(-0.280000, 1.296485, 0.126181)",
        "(-0.280000, 1.296453, 0.122932)",
        "(-0.280000, 1.296436, 0.119753)",
        "(-0.280000, 1.296424, 0.116613)",
        "(-0.280000, 1.296416, 0.113491)",
        "(-0.280000, 1.296402, 0.110413)",
        "(-0.280000, 1.296403, 0.107287)",
        "(-0.280000, 1.296437, 0.104109)",
        "(-0.280000, 1.296527, 0.100861)",
        "(-0.280000, 1.296666, 0.097590)",
        "(-0.280000, 1.296904, 0.094245)",
        "(-0.280000, 1.297275, 0.090822)",
        "(-0.280000, 1.297809, 0.087324)",
        "(-0.280000, 1.298530, 0.083785)",
        "(-0.280000, 1.299407, 0.080275)",
        "(-0.280000, 1.300514, 0.076764)",
        "(-0.280000, 1.301891, 0.073264)",
        "(-0.280000, 1.303568, 0.069800)",
        "(-0.280000, 1.305572, 0.066411)",
        "(-0.280000, 1.307808, 0.063201)",
        "(-0.280000, 1.310418, 0.060122)",
        "(-0.280000, 1.313433, 0.057218)",
        "(-0.280000, 1.316863, 0.054539)",
        "(-0.280000, 1.320717, 0.052136)",
        "(-0.280000, 1.324741, 0.050126)",
        "(-0.280000, 1.329145, 0.048475)",
        "(-0.280000, 1.333881, 0.047237)",
        "(-0.280000, 1.338893, 0.046450)",
        "(-0.280000, 1.344110, 0.046141)",
        "(-0.280000, 1.349450, 0.046317)",
        "(-0.280000, 1.354654, 0.046935)",
        "(-0.280000, 1.359902, 0.047979)",
        "(-0.280000, 1.365110, 0.049399)",
        "(-0.280000, 1.370247, 0.051144)",
        "(-0.280000, 1.375318, 0.053181)",
        "(-0.280000, 1.380162, 0.055396)",
        "(-0.280000, 1.384956, 0.057844)",
        "(-0.280000, 1.389693, 0.060514)",
        "(-0.280000, 1.394353, 0.063392)",
        "(-0.280000, 1.398844, 0.066386)",
        "(-0.280000, 1.403275, 0.069600)",
        "(-0.280000, 1.407632, 0.073044)",
        "(-0.280000, 1.411266, 0.077135)",
        "(-0.280000, 1.414116, 0.081763)",
        "(-0.280000, 1.416582, 0.086416)",
        "(-0.280000, 1.418751, 0.091224)",
        "(-0.280000, 1.420608, 0.096152)",
        "(-0.280000, 1.422156, 0.101221)",
        "(-0.280000, 1.423391, 0.106444)",
        "(-0.280000, 1.424292, 0.111786)",
        "(-0.280000, 1.424834, 0.117049)",
        "(-0.280000, 1.425039, 0.122421)",
        "(-0.280000, 1.424887, 0.127920)",
        "(-0.280000, 1.424352, 0.133548)",
        "(-0.280000, 1.423404, 0.139282)",
        "(-0.280000, 1.422080, 0.144847)",
        "(-0.280000, 1.420298, 0.150529)",
        "(-0.280000, 1.418014, 0.156292)",
        "(-0.280000, 1.415155, 0.162150)",
        "(-0.280000, 1.411854, 0.167752)",
        "(-0.280000, 1.407842, 0.173445)",
        "(-0.280000, 1.402992, 0.179190)",
        "(-0.280000, 1.397208, 0.184858)",
        "(-0.280000, 1.390359, 0.190325)",
        "(-0.280000, 1.382465, 0.195322)",
        "(-0.280000, 1.374105, 0.199379)",
        "(-0.280000, 1.365093, 0.202548)",
        "(-0.280000, 1.355700, 0.204672)",
        "(-0.280000, 1.346142, 0.205691)",
        "(-0.280000, 1.336579, 0.205601)",
        "(-0.280000, 1.327347, 0.204456)",
        "(-0.280000, 1.318414, 0.202318)",
        "(-0.280000, 1.309919, 0.199267)",
        "(-0.280000, 1.301968, 0.195400)",
        "(-0.280000, 1.294639, 0.190824)",
        "(-0.280000, 1.288081, 0.185730)",
        "(-0.280000, 1.282227, 0.180175)",
        "(-0.280000, 1.277093, 0.174270)",
        "(-0.280000, 1.272662, 0.168097)",
        "(-0.280000, 1.270141, 0.161229)",
        "(-0.280000, 1.269241, 0.154054)",
        "(-0.280000, 1.269082, 0.147166)",
        "(-0.280000, 1.269586, 0.140643)",
        "(-0.280000, 1.270672, 0.134501)",
        "(-0.280000, 1.272276, 0.128877)",
        "(-0.280000, 1.274288, 0.123680)",
        "(-0.280000, 1.276639, 0.118911)",
        "(-0.280000, 1.279263, 0.114569)",
        "(-0.280000, 1.282082, 0.110663)",
        "(-0.280000, 1.285018, 0.107249)",
        "(-0.280000, 1.288018, 0.104221)",
        "(-0.280000, 1.291030, 0.101549)",
        "(-0.280000, 1.294015, 0.099196)",
        "(-0.280000, 1.296925, 0.097132)",
        "(-0.280000, 1.299698, 0.095361)",
        "(-0.280000, 1.302350, 0.093776)",
        "(-0.280000, 1.304851, 0.092345)",
        "(-0.280000, 1.307199, 0.091022)",
        "(-0.280000, 1.309397, 0.089764)",
        "(-0.280000, 1.311409, 0.088567)",
        "(-0.280000, 1.313287, 0.087357)",
        "(-0.280000, 1.315036, 0.086112)",
        "(-0.280000, 1.316674, 0.084809)",
        "(-0.280000, 1.318231, 0.083422)",
        "(-0.280000, 1.319689, 0.081963)",
        "(-0.280000, 1.321113, 0.080398)",
        "(-0.280000, 1.322540, 0.078717)",
        "(-0.280000, 1.323986, 0.076933)",
        "(-0.280000, 1.325490, 0.075049)",
        "(-0.280000, 1.327032, 0.073091)",
        "(-0.280000, 1.328697, 0.071060)",
        "(-0.280000, 1.330526, 0.068977)",
        "(-0.280000, 1.332559, 0.066867)",
        "(-0.280000, 1.334810, 0.064773)",
        "(-0.280000, 1.337194, 0.062740)",
        "(-0.280000, 1.339853, 0.060798)",
        "(-0.280000, 1.342821, 0.058995)",
        "(-0.280000, 1.346120, 0.057385)",
        "(-0.280000, 1.349771, 0.056037)",
        "(-0.280000, 1.353560, 0.054982)",
        "(-0.280000, 1.357711, 0.054303)",
        "(-0.280000, 1.362184, 0.054074)",
        "(-0.280000, 1.366922, 0.054354)",
        "(-0.280000, 1.371644, 0.055102)",
        "(-0.280000, 1.376498, 0.056425)",
        "(-0.280000, 1.381398, 0.058346)",
        "(-0.280000, 1.386227, 0.060852)",
        "(-0.280000, 1.390905, 0.063930)",
        "(-0.280000, 1.395356, 0.067545)",
        "(-0.280000, 1.399350, 0.071464)",
        "(-0.280000, 1.403014, 0.075764)",
        "(-0.280000, 1.406340, 0.080390)",
        "(-0.280000, 1.409316, 0.085268)",
        "(-0.280000, 1.411925, 0.090360)",
        "(-0.280000, 1.414087, 0.095471)",
        "(-0.280000, 1.415880, 0.100740)",
        "(-0.280000, 1.417300, 0.106178)",
        "(-0.280000, 1.418330, 0.111783)",
        "(-0.280000, 1.418949, 0.117534)",
        "(-0.280000, 1.419134, 0.123449)",
        "(-0.280000, 1.418875, 0.129236)",
        "(-0.280000, 1.418149, 0.135181)",
        "(-0.280000, 1.416912, 0.141265)",
        "(-0.280000, 1.415122, 0.147430)",
        "(-0.280000, 1.412724, 0.153655)",
        "(-0.280000, 1.409834, 0.159580)",
        "(-0.280000, 1.406287, 0.165478)",
        "(-0.280000, 1.402016, 0.171299)",
        "(-0.280000, 1.396966, 0.176952)",
        "(-0.280000, 1.391426, 0.182046)",
        "(-0.280000, 1.385090, 0.186795)",
        "(-0.280000, 1.378030, 0.191010)",
        "(-0.280000, 1.370311, 0.194547)",
        "(-0.280000, 1.362053, 0.197266)",
        "(-0.280000, 1.353712, 0.199011)",
        "(-0.280000, 1.345165, 0.199825)",
        "(-0.280000, 1.336565, 0.199682)",
        "(-0.280000, 1.328097, 0.198591)",
        "(-0.280000, 1.319898, 0.196600)",
        "(-0.280000, 1.312089, 0.193775)",
        "(-0.280000, 1.304890, 0.190270)",
        "(-0.280000, 1.298210, 0.186117)",
        "(-0.280000, 1.292071, 0.181375)",
        "(-0.280000, 1.286533, 0.176136)",
        "(-0.280000, 1.281705, 0.170585)",
        "(-0.280000, 1.277489, 0.164690)",
        "(-0.280000, 1.273889, 0.158509)",
        "(-0.280000, 1.270904, 0.152085)",
        "(-0.280000, 1.268548, 0.145497)",
        "(-0.280000, 1.266851, 0.138959)",
        "(-0.280000, 1.265740, 0.132361)",
        "(-0.280000, 1.265210, 0.125785)",
        "(-0.280000, 1.265240, 0.119297)",
        "(-0.280000, 1.265801, 0.112944)",
        "(-0.280000, 1.266831, 0.106920)",
        "(-0.280000, 1.268298, 0.101125)",
        "(-0.280000, 1.270153, 0.095607)",
        "(-0.280000, 1.272354, 0.090388)",
        "(-0.280000, 1.274857, 0.085482)",
        "(-0.280000, 1.277566, 0.080978)",
        "(-0.280000, 1.280496, 0.076777)",
        "(-0.280000, 1.283618, 0.072875)",
        "(-0.280000, 1.286921, 0.069263)",
        "(-0.280000, 1.290415, 0.065962)",
        "(-0.280000, 1.294020, 0.063071)",
        "(-0.280000, 1.297791, 0.060549)",
        "(-0.280000, 1.301720, 0.058411)",
        "(-0.280000, 1.305781, 0.056676)",
        "(-0.280000, 1.309934, 0.055361)",
        "(-0.280000, 1.314055, 0.054506)",
        "(-0.280000, 1.318210, 0.054054)",
        "(-0.280000, 1.322376, 0.053994)",
        "(-0.280000, 1.326536, 0.054313)",
        "(-0.280000, 1.330660, 0.054992)",
        "(-0.280000, 1.334587, 0.056027)",
        "(-0.280000, 1.338470, 0.057367)",
        "(-0.280000, 1.342263, 0.058989)",
        "(-0.280000, 1.345973, 0.060871)",
        "(-0.280000, 1.349598, 0.062998)",
        "(-0.280000, 1.352928, 0.065310)",
        "(-0.280000, 1.356148, 0.067804)",
        "(-0.280000, 1.359230, 0.070449)",
        "(-0.280000, 1.362183, 0.073231)",
        "(-0.280000, 1.364987, 0.076128)",
        "(-0.280000, 1.367483, 0.079022)",
        "(-0.280000, 1.369837, 0.081960)",
        "(-0.280000, 1.372062, 0.084933)",
        "(-0.280000, 1.374159, 0.087913)",
        "(-0.280000, 1.376135, 0.090887)",
        "(-0.280000, 1.377942, 0.093763)",
        "(-0.280000, 1.379687, 0.096626)",
        "(-0.280000, 1.381390, 0.099489)",
        "(-0.280000, 1.383069, 0.102375)",
        "(-0.280000, 1.384727, 0.105291)",
        "(-0.280000, 1.386345, 0.108179)",
        "(-0.280000, 1.387966, 0.111168)",
        "(-0.280000, 1.389581, 0.114297)",
        "(-0.280000, 1.391174, 0.117611)",
        "(-0.280000, 1.392709, 0.121146)",
        "(-0.280000, 1.394154, 0.124792)",
        "(-0.280000, 1.395476, 0.128728)",
        "(-0.280000, 1.396612, 0.132972)",
        "(-0.280000, 1.397495, 0.137547)",
        "(-0.280000, 1.398047, 0.142474)",
        "(-0.280000, 1.398277, 0.147515)",
        "(-0.280000, 1.398040, 0.152886)",
        "(-0.280000, 1.397244, 0.158543)",
        "(-0.280000, 1.395804, 0.164436)",
        "(-0.280000, 1.393632, 0.170506)",
        "(-0.280000, 1.390894, 0.176433)",
        "(-0.280000, 1.387342, 0.182365)",
        "(-0.280000, 1.382921, 0.188200)",
        "(-0.280000, 1.377584, 0.193804)",
        "(-0.280000, 1.371308, 0.199002)",
        "(-0.280000, 1.364232, 0.202791)",
        "(-0.280000, 1.356245, 0.204580)",
        "(-0.280000, 1.347951, 0.205584)",
        "(-0.280000, 1.339453, 0.205744)",
        "(-0.280000, 1.330883, 0.205019)",
        "(-0.280000, 1.322599, 0.203450)",
        "(-0.280000, 1.314445, 0.201022)",
        "(-0.280000, 1.306574, 0.197767)",
        "(-0.280000, 1.299101, 0.193735)",
        "(-0.280000, 1.292140, 0.189006)",
        "(-0.280000, 1.285893, 0.183779)",
        "(-0.280000, 1.280234, 0.178015)",
        "(-0.280000, 1.275229, 0.171817)",
        "(-0.280000, 1.270901, 0.165268)",
        "(-0.280000, 1.267264, 0.158447)",
        "(-0.280000, 1.264383, 0.151603)",
        "(-0.280000, 1.262152, 0.144627)",
        "(-0.280000, 1.260568, 0.137607)",
        "(-0.280000, 1.259611, 0.130593)",
        "(-0.280000, 1.259264, 0.123643)",
        "(-0.280000, 1.261387, 0.117104)",
        "(-0.280000, 1.264049, 0.111022)",
        "(-0.280000, 1.267168, 0.105408)",
        "(-0.280000, 1.270643, 0.100293)",
        "(-0.280000, 1.274390, 0.095679)",
        "(-0.280000, 1.278280, 0.091658)",
        "(-0.280000, 1.282266, 0.088092)",
        "(-0.280000, 1.286297, 0.084935)",
        "(-0.280000, 1.290315, 0.082151)",
        "(-0.280000, 1.294267, 0.079699)",
        "(-0.280000, 1.298064, 0.077582)",
        "(-0.280000, 1.301748, 0.075666)",
        "(-0.280000, 1.305319, 0.073895)",
        "(-0.280000, 1.308794, 0.072211)",
        "(-0.280000, 1.312174, 0.070578)",
        "(-0.280000, 1.315400, 0.068997)",
        "(-0.280000, 1.318600, 0.067377)",
        "(-0.280000, 1.321804, 0.065701)",
        "(-0.280000, 1.325069, 0.063952)",
        "(-0.280000, 1.328445, 0.062130)",
        "(-0.280000, 1.331823, 0.060276)",
        "(-0.280000, 1.335405, 0.058369)",
        "(-0.280000, 1.339230, 0.056450)",
        "(-0.280000, 1.343341, 0.054568)",
        "(-0.280000, 1.347772, 0.052781)",
        "(-0.280000, 1.352324, 0.051139)",
        "(-0.280000, 1.357236, 0.049729)",
        "(-0.280000, 1.362535, 0.048652)",
        "(-0.280000, 1.368163, 0.048012)",
        "(-0.280000, 1.374066, 0.047900)",
        "(-0.280000, 1.379628, 0.048958)",
        "(-0.280000, 1.384617, 0.051707)",
        "(-0.280000, 1.389553, 0.054894)",
        "(-0.280000, 1.394362, 0.058513)",
        "(-0.280000, 1.398971, 0.062542)",
        "(-0.280000, 1.403177, 0.066800)",
        "(-0.280000, 1.407119, 0.071416)",
        "(-0.280000, 1.410750, 0.076365)",
        "(-0.280000, 1.414039, 0.081629)",
        "(-0.280000, 1.416947, 0.087170)",
        "(-0.280000, 1.419459, 0.092993)",
        "(-0.280000, 1.421477, 0.098854)",
        "(-0.280000, 1.423078, 0.104965)",
        "(-0.280000, 1.424230, 0.111331)",
        "(-0.280000, 1.424893, 0.117956)",
        "(-0.280000, 1.425025, 0.124484)",
        "(-0.280000, 1.424620, 0.131223)",
        "(-0.280000, 1.423630, 0.138116)",
        "(-0.280000, 1.422004, 0.145122)",
        "(-0.280000, 1.419687, 0.152174)",
        "(-0.280000, 1.415088, 0.158038)",
        "(-0.280000, 1.409904, 0.163501)",
        "(-0.280000, 1.404189, 0.168482)",
        "(-0.280000, 1.398029, 0.172899)",
        "(-0.280000, 1.391495, 0.176710)",
        "(-0.280000, 1.384880, 0.179713)",
        "(-0.280000, 1.378062, 0.182112)",
        "(-0.280000, 1.371122, 0.183890)",
        "(-0.280000, 1.364127, 0.185049)",
        "(-0.280000, 1.357182, 0.185601)",
        "(-0.280000, 1.350529, 0.185553)",
        "(-0.280000, 1.344045, 0.185014)",
        "(-0.280000, 1.337756, 0.184032)",
        "(-0.280000, 1.331660, 0.182653)",
        "(-0.280000, 1.325772, 0.180921)",
        "(-0.280000, 1.320211, 0.178921)",
        "(-0.280000, 1.314781, 0.176631)",
        "(-0.280000, 1.309480, 0.174058)",
        "(-0.280000, 1.304293, 0.171194)",
        "(-0.280000, 1.299196, 0.168008)",
        "(-0.280000, 1.294311, 0.164600)",
        "(-0.280000, 1.289513, 0.160824)",
        "(-0.280000, 1.284852, 0.156668)",
        "(-0.280000, 1.280371, 0.152112)",
        "(-0.280000, 1.276124, 0.147155)",
        "(-0.280000, 1.272222, 0.141946)",
        "(-0.280000, 1.268668, 0.136372)",
        "(-0.280000, 1.265529, 0.130461)",
        "(-0.280000, 1.262885, 0.124276)",
        "(-0.280000, 1.260795, 0.117908)",
        "(-0.280000, 1.260019, 0.111641)",
        "(-0.280000, 1.261043, 0.105757)",
        "(-0.280000, 1.262424, 0.100182)",
        "(-0.280000, 1.264122, 0.094900)",
        "(-0.280000, 1.266091, 0.089924)",
        "(-0.280000, 1.268268, 0.085298)",
        "(-0.280000, 1.270658, 0.080932)",
        "(-0.280000, 1.273248, 0.076803)",
        "(-0.280000, 1.276030, 0.072894)",
        "(-0.280000, 1.278978, 0.069217)",
        "(-0.280000, 1.282001, 0.065850)",
        "(-0.280000, 1.285178, 0.062677)",
        "(-0.280000, 1.288490, 0.059708)",
        "(-0.280000, 1.291943, 0.056931)",
        "(-0.280000, 1.295547, 0.054338)",
        "(-0.280000, 1.299167, 0.052012)",
        "(-0.280000, 1.302971, 0.049841)",
        "(-0.280000, 1.306968, 0.047834)",
        "(-0.280000, 1.311234, 0.045979)",
        "(-0.280000, 1.315835, 0.044296)",
        "(-0.280000, 1.320984, 0.044742)",
        "(-0.280000, 1.326287, 0.045508)",
        "(-0.280000, 1.331721, 0.046613)",
        "(-0.280000, 1.337206, 0.048067)",
        "(-0.280000, 1.342678, 0.049879)",
        "(-0.280000, 1.347775, 0.052021)",
        "(-0.280000, 1.352706, 0.054445)",
        "(-0.280000, 1.357411, 0.057114)",
        "(-0.280000, 1.361881, 0.059990)",
        "(-0.280000, 1.366071, 0.063012)",
        "(-0.280000, 1.369855, 0.066073)",
        "(-0.280000, 1.373421, 0.069188)",
        "(-0.280000, 1.376810, 0.072341)",
        "(-0.280000, 1.380079, 0.075542)",
        "(-0.280000, 1.383274, 0.078805)",
        "(-0.280000, 1.386309, 0.082030)",
        "(-0.280000, 1.389367, 0.085388)",
        "(-0.280000, 1.392468, 0.088945)",
        "(-0.280000, 1.395632, 0.092810)",
        "(-0.280000, 1.398832, 0.097074)",
        "(-0.280000, 1.401913, 0.101552)",
        "(-0.280000, 1.404937, 0.106579)",
        "(-0.280000, 1.407790, 0.112211)",
        "(-0.280000, 1.410341, 0.118488)",
        "(-0.280000, 1.412439, 0.125410)",
        "(-0.280000, 1.413960, 0.132645)",
        "(-0.280000, 1.414765, 0.140420)",
        "(-0.280000, 1.414705, 0.148637)",
        "(-0.280000, 1.413652, 0.157136)",
        "(-0.280000, 1.411532, 0.165781)",
        "(-0.280000, 1.407699, 0.173631)",
        "(-0.280000, 1.401957, 0.180288)",
        "(-0.280000, 1.395484, 0.186348)",
        "(-0.280000, 1.388329, 0.191731)",
        "(-0.280000, 1.380590, 0.196334)",
        "(-0.280000, 1.372588, 0.199996)",
        "(-0.280000, 1.364226, 0.202793)",
        "(-0.280000, 1.355605, 0.204688)",
        "(-0.280000, 1.346815, 0.205656)",
        "(-0.280000, 1.337987, 0.205683)",
        "(-0.280000, 1.329461, 0.204811)",
        "(-0.280000, 1.321094, 0.203070)",
        "(-0.280000, 1.313014, 0.200500)",
        "(-0.280000, 1.305308, 0.197153)",
        "(-0.280000, 1.298053, 0.193088)",
        "(-0.280000, 1.291478, 0.188500)",
        "(-0.280000, 1.285432, 0.183350)",
        "(-0.280000, 1.279975, 0.177722)",
        "(-0.280000, 1.275129, 0.171680)",
        "(-0.280000, 1.270907, 0.165277)",
        "(-0.280000, 1.267416, 0.158767)",
        "(-0.280000, 1.264552, 0.152059)",
        "(-0.280000, 1.262319, 0.145232)",
        "(-0.280000, 1.260710, 0.138372)",
        "(-0.280000, 1.259701, 0.131510)",
        "(-0.280000, 1.259275, 0.124853)",
        "(-0.280000, 1.259379, 0.118303)",
        "(-0.280000, 1.259987, 0.111883)",
        "(-0.280000, 1.261072, 0.105621)",
        "(-0.280000, 1.262599, 0.099576)",
        "(-0.280000, 1.264493, 0.093886)",
        "(-0.280000, 1.266751, 0.088442)",
        "(-0.280000, 1.269344, 0.083255)",
        "(-0.280000, 1.272252, 0.078326)",
        "(-0.280000, 1.275438, 0.073686)",
        "(-0.280000, 1.278793, 0.069435)",
        "(-0.280000, 1.282371, 0.065462)",
        "(-0.280000, 1.286535, 0.062222)",
        "(-0.280000, 1.291185, 0.059805)",
        "(-0.280000, 1.295769, 0.057648)",
        "(-0.280000, 1.300157, 0.055788)",
        "(-0.280000, 1.304460, 0.054106)",
        "(-0.280000, 1.308657, 0.052589)",
        "(-0.280000, 1.312780, 0.051208)",
        "(-0.280000, 1.316875, 0.049944)",
        "(-0.280000, 1.320827, 0.048845)",
        "(-0.280000, 1.324781, 0.047879)",
        "(-0.280000, 1.328753, 0.047078)",
        "(-0.280000, 1.332737, 0.046489)",
        "(-0.280000, 1.336774, 0.046158)",
        "(-0.280000, 1.340701, 0.046129)",
        "(-0.280000, 1.344661, 0.046422)",
        "(-0.280000, 1.348638, 0.047064)",
        "(-0.280000, 1.352595, 0.048074)",
        "(-0.280000, 1.356484, 0.049459)",
        "(-0.280000, 1.360133, 0.051183)",
        "(-0.280000, 1.363665, 0.053261)",
        "(-0.280000, 1.367021, 0.055669)",
        "(-0.280000, 1.370184, 0.058389)",
        "(-0.280000, 1.373137, 0.061394)",
        "(-0.280000, 1.375715, 0.064573)",
        "(-0.280000, 1.378099, 0.067988)",
        "(-0.280000, 1.380263, 0.071601)",
        "(-0.280000, 1.382191, 0.075377)",
        "(-0.280000, 1.383890, 0.079300)",
        "(-0.280000, 1.385238, 0.083204)",
        "(-0.280000, 1.386398, 0.087219)",
        "(-0.280000, 1.387360, 0.091302)",
        "(-0.280000, 1.388130, 0.095446)",
        "(-0.280000, 1.388717, 0.099658)",
        "(-0.280000, 1.389044, 0.103728)",
        "(-0.280000, 1.389225, 0.107865)",
        "(-0.280000, 1.389257, 0.112097)",
        "(-0.280000, 1.389124, 0.116451)",
        "(-0.280000, 1.388794, 0.120971)",
        "(-0.280000, 1.388228, 0.125413)",
        "(-0.280000, 1.387399, 0.130070)",
        "(-0.280000, 1.386226, 0.134928)",
        "(-0.280000, 1.384634, 0.139937)",
        "(-0.280000, 1.382569, 0.145007)",
        "(-0.280000, 1.380083, 0.149929)",
        "(-0.280000, 1.377069, 0.154789)",
        "(-0.280000, 1.373514, 0.159501)",
        "(-0.280000, 1.369411, 0.163982)",
        "(-0.280000, 1.364771, 0.168146)",
        "(-0.280000, 1.359697, 0.171888)",
        "(-0.280000, 1.354135, 0.175185)",
        "(-0.280000, 1.348145, 0.177959)",
        "(-0.280000, 1.341775, 0.180149)",
        "(-0.280000, 1.335078, 0.181702)",
        "(-0.280000, 1.328230, 0.182586)",
        "(-0.280000, 1.321183, 0.182762)",
        "(-0.280000, 1.314039, 0.182194)",
        "(-0.280000, 1.306876, 0.180867)",
        "(-0.280000, 1.299764, 0.178764)",
        "(-0.280000, 1.292926, 0.175999)",
        "(-0.280000, 1.286297, 0.172495)",
        "(-0.280000, 1.279965, 0.168292)",
        "(-0.280000, 1.274020, 0.163446)",
        "(-0.280000, 1.268522, 0.158011)",
        "(-0.280000, 1.264473, 0.151848)",
        "(-0.280000, 1.262263, 0.145031)",
        "(-0.280000, 1.260677, 0.138199)",
        "(-0.280000, 1.259691, 0.131412)",
        "(-0.280000, 1.259273, 0.124764)",
        "(-0.280000, 1.259374, 0.118403)",
        "(-0.280000, 1.259939, 0.112248)",
        "(-0.280000, 1.260930, 0.106302)",
        "(-0.280000, 1.262313, 0.100577)",
        "(-0.280000, 1.264056, 0.095086)",
        "(-0.280000, 1.266077, 0.089957)",
        "(-0.280000, 1.268387, 0.085065)",
        "(-0.280000, 1.270954, 0.080431)",
        "(-0.280000, 1.273749, 0.076062)",
        "(-0.280000, 1.276748, 0.071957)",
        "(-0.280000, 1.279841, 0.068218)",
        "(-0.280000, 1.283074, 0.064740)",
        "(-0.280000, 1.286418, 0.061528)",
        "(-0.280000, 1.289850, 0.058578)",
        "(-0.280000, 1.293362, 0.055875)",
        "(-0.280000, 1.296840, 0.053477)",
        "(-0.280000, 1.300361, 0.051302)",
        "(-0.280000, 1.303918, 0.049341)",
        "(-0.280000, 1.307481, 0.047596)",
        "(-0.280000, 1.311043, 0.046056)",
        "(-0.280000, 1.314520, 0.044739)",
        "(-0.280000, 1.317978, 0.043601)",
        "(-0.280000, 1.321424, 0.042632)",
        "(-0.280000, 1.324866, 0.041821)",
        "(-0.280000, 1.328307, 0.041163)",
        "(-0.280000, 1.331660, 0.040666)",
        "(-0.280000, 1.335040, 0.040305)",
        "(-0.280000, 1.338474, 0.040081)",
        "(-0.280000, 1.341983, 0.040000)",
        "(-0.280000, 1.345553, 0.040070)",
        "(-0.280000, 1.349064, 0.040289)",
        "(-0.280000, 1.352708, 0.040676)",
        "(-0.280000, 1.356373, 0.041830)",
        "(-0.280000, 1.359952, 0.043773)",
        "(-0.280000, 1.363555, 0.045761)",
        "(-0.280000, 1.366994, 0.047735)",
        "(-0.280000, 1.370496, 0.049762)",
        "(-0.280000, 1.374042, 0.051852)",
        "(-0.280000, 1.377597, 0.054014)",
        "(-0.280000, 1.381153, 0.056270)",
        "(-0.280000, 1.384554, 0.058557)",
        "(-0.280000, 1.387933, 0.060987)",
        "(-0.280000, 1.391253, 0.063598)",
        "(-0.280000, 1.394467, 0.066425)",
        "(-0.280000, 1.397548, 0.069528)",
        "(-0.280000, 1.400349, 0.072821)",
        "(-0.280000, 1.402956, 0.076457)",
        "(-0.280000, 1.405354, 0.080502)",
        "(-0.280000, 1.407549, 0.085082)",
        "(-0.280000, 1.409518, 0.090347)",
        "(-0.280000, 1.410995, 0.095955)",
        "(-0.280000, 1.412107, 0.102468)",
        "(-0.280000, 1.412652, 0.109972)",
        "(-0.280000, 1.412329, 0.118276)",
        "(-0.280000, 1.410894, 0.126933)",
        "(-0.280000, 1.408306, 0.135187)",
        "(-0.280000, 1.404581, 0.143121)",
        "(-0.280000, 1.399837, 0.150383)",
        "(-0.280000, 1.394242, 0.156769)",
        "(-0.280000, 1.387980, 0.162165)",
        "(-0.280000, 1.381338, 0.166438)",
        "(-0.280000, 1.374426, 0.169680)",
        "(-0.280000, 1.367430, 0.171915)",
        "(-0.280000, 1.360498, 0.173203)",
        "(-0.280000, 1.353738, 0.173632)",
        "(-0.280000, 1.347343, 0.173290)",
        "(-0.280000, 1.341294, 0.172306)",
        "(-0.280000, 1.335629, 0.170785)",
        "(-0.280000, 1.330373, 0.168827)",
        "(-0.280000, 1.325513, 0.166518)",
        "(-0.280000, 1.321098, 0.163966)",
        "(-0.280000, 1.317021, 0.161209)",
        "(-0.280000, 1.313243, 0.158284)",
        "(-0.280000, 1.309727, 0.155216)",
        "(-0.280000, 1.306447, 0.152025)",
        "(-0.280000, 1.303412, 0.148774)",
        "(-0.280000, 1.300551, 0.145407)",
        "(-0.280000, 1.297849, 0.141914)",
        "(-0.280000, 1.295296, 0.138280)",
        "(-0.280000, 1.292899, 0.134489)",
        "(-0.280000, 1.290679, 0.130614)",
        "(-0.280000, 1.288623, 0.126551)",
        "(-0.280000, 1.286759, 0.122314)",
        "(-0.280000, 1.285109, 0.117895)",
        "(-0.280000, 1.283698, 0.113294)",
        "(-0.280000, 1.282534, 0.108638)",
        "(-0.280000, 1.281646, 0.103831)",
        "(-0.280000, 1.281055, 0.098927)",
        "(-0.280000, 1.280774, 0.093939)",
        "(-0.280000, 1.280812, 0.088897)",
        "(-0.280000, 1.281121, 0.083924)",
        "(-0.280000, 1.281743, 0.078952)",
        "(-0.280000, 1.282684, 0.073988)",
        "(-0.280000, 1.283944, 0.069060)",
        "(-0.280000, 1.285534, 0.064168)",
        "(-0.280000, 1.287989, 0.060137)",
        "(-0.280000, 1.291494, 0.057275)",
        "(-0.280000, 1.295135, 0.054619)",
        "(-0.280000, 1.298938, 0.052152)",
        "(-0.280000, 1.302892, 0.049884)",
        "(-0.280000, 1.306855, 0.047887)",
        "(-0.280000, 1.311000, 0.046074)",
        "(-0.280000, 1.315343, 0.044453)",
        "(-0.280000, 1.319903, 0.043040)",
        "(-0.280000, 1.324663, 0.041865)",
        "(-0.280000, 1.329390, 0.040987)",
        "(-0.280000, 1.334315, 0.040371)",
        "(-0.280000, 1.339423, 0.040045)",
        "(-0.280000, 1.344722, 0.040040)",
        "(-0.280000, 1.350191, 0.040391)",
        "(-0.280000, 1.355531, 0.041088)",
        "(-0.280000, 1.361016, 0.042176)",
        "(-0.280000, 1.366588, 0.043685)",
        "(-0.280000, 1.372211, 0.045644)",
        "(-0.280000, 1.377834, 0.048076)",
        "(-0.280000, 1.383150, 0.050852)",
        "(-0.280000, 1.388331, 0.054058)",
        "(-0.280000, 1.393316, 0.057679)",
        "(-0.280000, 1.398057, 0.061694)",
        "(-0.280000, 1.402525, 0.066098)",
        "(-0.280000, 1.406555, 0.070713)",
        "(-0.280000, 1.410273, 0.075670)",
        "(-0.280000, 1.413662, 0.080980)",
        "(-0.280000, 1.416711, 0.086679)",
        "(-0.280000, 1.419369, 0.092759)",
        "(-0.280000, 1.421507, 0.098950)",
        "(-0.280000, 1.423209, 0.105569)",
        "(-0.280000, 1.424409, 0.112683)",
        "(-0.280000, 1.425000, 0.120331)",
        "(-0.280000, 1.424850, 0.128501)",
        "(-0.280000, 1.423887, 0.136668)",
        "(-0.280000, 1.421950, 0.145315)",
        "(-0.280000, 1.418320, 0.154058)",
        "(-0.280000, 1.412947, 0.162448)",
        "(-0.280000, 1.406567, 0.170409)",
        "(-0.280000, 1.399515, 0.177439)",
        "(-0.280000, 1.391688, 0.183702)",
        "(-0.280000, 1.383285, 0.189014)",
        "(-0.280000, 1.374455, 0.193303)",
        "(-0.280000, 1.365329, 0.196533)",
        "(-0.280000, 1.356185, 0.198661)",
        "(-0.280000, 1.347008, 0.199739)",
        "(-0.280000, 1.337917, 0.199768)",
        "(-0.280000, 1.329049, 0.198771)",
        "(-0.280000, 1.320495, 0.196846)",
        "(-0.280000, 1.312449, 0.194156)",
        "(-0.280000, 1.304802, 0.190766)",
        "(-0.280000, 1.297560, 0.186740)",
        "(-0.280000, 1.290737, 0.182132)",
        "(-0.280000, 1.284370, 0.177005)",
        "(-0.280000, 1.278573, 0.171538)",
        "(-0.280000, 1.273241, 0.165661)",
        "(-0.280000, 1.268389, 0.159409)",
        "(-0.280000, 1.264740, 0.152552)",
        "(-0.280000, 1.262353, 0.145354)",
        "(-0.280000, 1.260695, 0.138291)",
        "(-0.280000, 1.259676, 0.131265)",
        "(-0.280000, 1.259265, 0.124341)",
        "(-0.280000, 1.259424, 0.117554)",
        "(-0.280000, 1.260118, 0.110947)",
        "(-0.280000, 1.261271, 0.104713)",
        "(-0.280000, 1.262856, 0.098717)",
        "(-0.280000, 1.264836, 0.092985)",
        "(-0.280000, 1.267185, 0.087507)",
        "(-0.280000, 1.269888, 0.082272)",
        "(-0.280000, 1.272827, 0.077437)",
        "(-0.280000, 1.276069, 0.072842)",
        "(-0.280000, 1.279609, 0.068483)",
        "(-0.280000, 1.283418, 0.064393)",
        "(-0.280000, 1.287487, 0.060574)",
        "(-0.280000, 1.291659, 0.057148)",
        "(-0.280000, 1.296039, 0.054006)",
        "(-0.280000, 1.300614, 0.051155)",
        "(-0.280000, 1.305364, 0.048608)",
        "(-0.280000, 1.310246, 0.046384)",
        "(-0.280000, 1.315081, 0.044543)",
        "(-0.280000, 1.319988, 0.043016)",
        "(-0.280000, 1.324981, 0.041797)",
        "(-0.280000, 1.330056, 0.040886)",
        "(-0.280000, 1.335187, 0.040293)",
        "(-0.280000, 1.340216, 0.040022)",
        "(-0.280000, 1.345372, 0.040063)",
        "(-0.280000, 1.350662, 0.040439)",
        "(-0.280000, 1.356105, 0.041184)",
        "(-0.280000, 1.361697, 0.042339)",
        "(-0.280000, 1.367130, 0.043855)",
        "(-0.280000, 1.372665, 0.045823)",
        "(-0.280000, 1.378226, 0.048264)",
        "(-0.280000, 1.383728, 0.051184)",
        "(-0.280000, 1.389095, 0.054577)",
        "(-0.280000, 1.393246, 0.059309)",
        "(-0.280000, 1.396385, 0.065065)",
        "(-0.280000, 1.399025, 0.071006)",
        "(-0.280000, 1.401136, 0.077053)",
        "(-0.280000, 1.402761, 0.083161)",
        "(-0.280000, 1.403826, 0.089085)",
        "(-0.280000, 1.404532, 0.094997)",
        "(-0.280000, 1.404921, 0.100917)",
        "(-0.280000, 1.405014, 0.106876)",
        "(-0.280000, 1.404814, 0.112868)",
        "(-0.280000, 1.404291, 0.118655)",
        "(-0.280000, 1.403490, 0.124558)",
        "(-0.280000, 1.402354, 0.130637)",
        "(-0.280000, 1.400792, 0.136938)",
        "(-0.280000, 1.398689, 0.143463)",
        "(-0.280000, 1.396076, 0.149854)",
        "(-0.280000, 1.392717, 0.156415)",
        "(-0.280000, 1.388522, 0.162973)",
        "(-0.280000, 1.383495, 0.169290)",
        "(-0.280000, 1.377638, 0.175208)",
        "(-0.280000, 1.371127, 0.180497)",
        "(-0.280000, 1.363881, 0.185136)",
        "(-0.280000, 1.355985, 0.188986)",
        "(-0.280000, 1.347535, 0.191940)",
        "(-0.280000, 1.338645, 0.193903)",
        "(-0.280000, 1.329571, 0.194817)",
        "(-0.280000, 1.320372, 0.194650)",
        "(-0.280000, 1.311207, 0.193394)",
        "(-0.280000, 1.302245, 0.191066)",
        "(-0.280000, 1.293619, 0.187703)",
        "(-0.280000, 1.285545, 0.183443)",
        "(-0.280000, 1.279434, 0.177102)",
        "(-0.280000, 1.274161, 0.170321)",
        "(-0.280000, 1.269710, 0.163198)",
        "(-0.280000, 1.266085, 0.155850)",
        "(-0.280000, 1.263307, 0.148503)",
        "(-0.280000, 1.261281, 0.141120)",
        "(-0.280000, 1.259969, 0.133771)",
        "(-0.280000, 1.259331, 0.126515)",
        "(-0.280000, 1.259325, 0.119430)",
        "(-0.280000, 1.259883, 0.112689)",
        "(-0.280000, 1.260957, 0.106168)",
        "(-0.280000, 1.262502, 0.099912)",
        "(-0.280000, 1.264479, 0.093925)",
        "(-0.280000, 1.266855, 0.088215)",
        "(-0.280000, 1.269520, 0.082934)",
        "(-0.280000, 1.272507, 0.077929)",
        "(-0.280000, 1.275787, 0.073216)",
        "(-0.280000, 1.279346, 0.068787)",
        "(-0.280000, 1.283169, 0.064643)",
        "(-0.280000, 1.288030, 0.061944)",
        "(-0.280000, 1.293493, 0.060303)",
        "(-0.280000, 1.298983, 0.059141)",
        "(-0.280000, 1.304441, 0.058409)",
        "(-0.280000, 1.309855, 0.058082)",
        "(-0.280000, 1.315037, 0.058219)",
        "(-0.280000, 1.320133, 0.058701)",
        "(-0.280000, 1.325160, 0.059502)",
        "(-0.280000, 1.330140, 0.060609)",
        "(-0.280000, 1.335032, 0.062012)",
        "(-0.280000, 1.339597, 0.063718)",
        "(-0.280000, 1.344038, 0.065666)",
        "(-0.280000, 1.348358, 0.067850)",
        "(-0.280000, 1.352545, 0.070263)",
        "(-0.280000, 1.356548, 0.072882)",
        "(-0.280000, 1.360175, 0.075620)",
        "(-0.280000, 1.363612, 0.078500)",
        "(-0.280000, 1.366850, 0.081495)",
        "(-0.280000, 1.369884, 0.084584)",
        "(-0.280000, 1.372714, 0.087742)",
        "(-0.280000, 1.375261, 0.090856)",
        "(-0.280000, 1.377664, 0.094012)",
        "(-0.280000, 1.379933, 0.097204)",
        "(-0.280000, 1.382080, 0.100432)",
        "(-0.280000, 1.384130, 0.103731)",
        "(-0.280000, 1.386047, 0.107010)",
        "(-0.280000, 1.387888, 0.110404)",
        "(-0.280000, 1.389643, 0.113949)",
        "(-0.280000, 1.391288, 0.117679)",
        "(-0.280000, 1.392791, 0.121633)",
        "(-0.280000, 1.394117, 0.125684)",
        "(-0.280000, 1.395225, 0.129978)",
        "(-0.280000, 1.396056, 0.134547)",
        "(-0.280000, 1.396533, 0.139419)",
        "(-0.280000, 1.396563, 0.144589)",
        "(-0.280000, 1.396159, 0.149831)",
        "(-0.280000, 1.395152, 0.155321)",
        "(-0.280000, 1.393449, 0.160993)",
        "(-0.280000, 1.390974, 0.166747)",
        "(-0.280000, 1.387677, 0.172440)",
        "(-0.280000, 1.383757, 0.177765)",
        "(-0.280000, 1.379006, 0.182797)",
        "(-0.280000, 1.373493, 0.187354)",
        "(-0.280000, 1.367278, 0.191304)",
        "(-0.280000, 1.360461, 0.194521)",
        "(-0.280000, 1.353442, 0.196857)",
        "(-0.280000, 1.346106, 0.198336)",
        "(-0.280000, 1.338612, 0.198919)",
        "(-0.280000, 1.331103, 0.198606)",
        "(-0.280000, 1.323891, 0.197470)",
        "(-0.280000, 1.316903, 0.195558)",
        "(-0.280000, 1.310193, 0.192931)",
        "(-0.280000, 1.303799, 0.189655)",
        "(-0.280000, 1.297782, 0.185817)",
        "(-0.280000, 1.292183, 0.181471)",
        "(-0.280000, 1.287183, 0.176806)",
        "(-0.280000, 1.282657, 0.171767)",
        "(-0.280000, 1.278641, 0.166422)",
        "(-0.280000, 1.275141, 0.160812)",
        "(-0.280000, 1.272181, 0.155025)",
        "(-0.280000, 1.269753, 0.149100)",
        "(-0.280000, 1.267898, 0.143259)",
        "(-0.280000, 1.266532, 0.137384)",
        "(-0.280000, 1.265641, 0.131524)",
        "(-0.280000, 1.265208, 0.125743)",
        "(-0.280000, 1.265203, 0.120187)",
        "(-0.280000, 1.265589, 0.114734)",
        "(-0.280000, 1.266344, 0.109417)",
        "(-0.280000, 1.267449, 0.104245)",
        "(-0.280000, 1.268885, 0.099222)",
        "(-0.280000, 1.270579, 0.094510)",
        "(-0.280000, 1.272557, 0.089955)",
        "(-0.280000, 1.274790, 0.085601)",
        "(-0.280000, 1.277265, 0.081446)",
        "(-0.280000, 1.279972, 0.077486)",
        "(-0.280000, 1.282796, 0.073852)",
        "(-0.280000, 1.285805, 0.070423)",
        "(-0.280000, 1.288982, 0.067207)",
        "(-0.280000, 1.292312, 0.064208)",
        "(-0.280000, 1.295791, 0.061423)",
        "(-0.280000, 1.299311, 0.058920)",
        "(-0.280000, 1.302965, 0.056619)",
        "(-0.280000, 1.306765, 0.054515)",
        "(-0.280000, 1.310729, 0.052606)",
        "(-0.280000, 1.314840, 0.050908)",
        "(-0.280000, 1.318943, 0.049483)",
        "(-0.280000, 1.323197, 0.048272)",
        "(-0.280000, 1.327618, 0.047287)",
        "(-0.280000, 1.332216, 0.046547)",
        "(-0.280000, 1.336973, 0.046078)",
        "(-0.280000, 1.341676, 0.045905)",
        "(-0.280000, 1.346591, 0.046032)",
        "(-0.280000, 1.351713, 0.046500)",
        "(-0.280000, 1.357054, 0.047361)",
        "(-0.280000, 1.362579, 0.048665)",
        "(-0.280000, 1.367963, 0.050361)",
        "(-0.280000, 1.373467, 0.052562)",
        "(-0.280000, 1.379034, 0.055316)",
        "(-0.280000, 1.384550, 0.058634)",
        "(-0.280000, 1.389916, 0.062516)",
        "(-0.280000, 1.394835, 0.066757)",
        "(-0.280000, 1.399487, 0.071517)",
        "(-0.280000, 1.403802, 0.076785)",
        "(-0.280000, 1.407699, 0.082517)",
        "(-0.280000, 1.411123, 0.088692)",
        "(-0.280000, 1.413919, 0.095035)",
        "(-0.280000, 1.416183, 0.101774)",
        "(-0.280000, 1.417853, 0.108893)",
        "(-0.280000, 1.418858, 0.116348)",
        "(-0.280000, 1.419127, 0.124069)",
        "(-0.280000, 1.418635, 0.131665)",
        "(-0.280000, 1.417347, 0.139397)",
        "(-0.280000, 1.415208, 0.147173)",
        "(-0.280000, 1.412180, 0.154875)",
        "(-0.280000, 1.408263, 0.162340)",
        "(-0.280000, 1.403662, 0.169190)",
        "(-0.280000, 1.398270, 0.175597)",
        "(-0.280000, 1.392152, 0.181433)",
        "(-0.280000, 1.385365, 0.186609)",
        "(-0.280000, 1.377974, 0.191040)",
        "(-0.280000, 1.370345, 0.194534)",
        "(-0.280000, 1.362334, 0.197190)",
        "(-0.280000, 1.354056, 0.198957)",
        "(-0.280000, 1.345609, 0.199806)",
        "(-0.280000, 1.337128, 0.199721)",
        "(-0.280000, 1.328979, 0.198750)",
        "(-0.280000, 1.321050, 0.196938)",
        "(-0.280000, 1.313453, 0.194338)",
        "(-0.280000, 1.306298, 0.191029)",
        "(-0.280000, 1.299626, 0.187078)",
        "(-0.280000, 1.293611, 0.182659)",
        "(-0.280000, 1.288151, 0.177776)",
        "(-0.280000, 1.283273, 0.172507)",
        "(-0.280000, 1.278986, 0.166920)",
        "(-0.280000, 1.275295, 0.161083)",
        "(-0.280000, 1.272254, 0.155183)",
        "(-0.280000, 1.269774, 0.149157)",
        "(-0.280000, 1.267848, 0.143075)",
        "(-0.280000, 1.266454, 0.136975)",
        "(-0.280000, 1.265573, 0.130902)",
        "(-0.280000, 1.265185, 0.125022)",
        "(-0.280000, 1.265245, 0.119194)",
        "(-0.280000, 1.265737, 0.113451)",
        "(-0.280000, 1.266653, 0.107785)",
        "(-0.280000, 1.267986, 0.102211)",
        "(-0.280000, 1.269661, 0.096942)",
        "(-0.280000, 1.271711, 0.091807)",
        "(-0.280000, 1.274127, 0.086826)",
        "(-0.280000, 1.276912, 0.082003)",
        "(-0.280000, 1.280063, 0.077361)",
        "(-0.280000, 1.283433, 0.073091)",
        "(-0.280000, 1.287131, 0.069035)",
        "(-0.280000, 1.291156, 0.065209)",
        "(-0.280000, 1.295484, 0.061666)",
        "(-0.280000, 1.300125, 0.058461)",
        "(-0.280000, 1.304908, 0.055751)",
        "(-0.280000, 1.310036, 0.053444)",
        "(-0.280000, 1.315487, 0.051608)",
        "(-0.280000, 1.321190, 0.050313)",
        "(-0.280000, 1.327021, 0.049617)",
        "(-0.280000, 1.332698, 0.049568)",
        "(-0.280000, 1.338382, 0.050109)",
        "(-0.280000, 1.343962, 0.051237)",
        "(-0.280000, 1.349353, 0.052929)",
        "(-0.280000, 1.354481, 0.055141)",
        "(-0.280000, 1.359146, 0.057784)",
        "(-0.280000, 1.363503, 0.060836)",
        "(-0.280000, 1.367485, 0.064227)",
        "(-0.280000, 1.371084, 0.067902)",
        "(-0.280000, 1.374295, 0.071811)",
        "(-0.280000, 1.376994, 0.075800)",
        "(-0.280000, 1.379331, 0.079903)",
        "(-0.280000, 1.381315, 0.084060)",
        "(-0.280000, 1.382975, 0.088240)",
        "(-0.280000, 1.384338, 0.092421)",
        "(-0.280000, 1.385355, 0.096442)",
        "(-0.280000, 1.386165, 0.100429)",
        "(-0.280000, 1.386800, 0.104399)",
        "(-0.280000, 1.387283, 0.108364)",
        "(-0.280000, 1.387630, 0.112361)",
        "(-0.280000, 1.387813, 0.116228)",
        "(-0.280000, 1.387884, 0.120180)",
        "(-0.280000, 1.387819, 0.124254)",
        "(-0.280000, 1.387579, 0.128508)",
        "(-0.280000, 1.387107, 0.132969)",
        "(-0.280000, 1.386406, 0.137424)",
        "(-0.280000, 1.385367, 0.142101)",
        "(-0.280000, 1.383926, 0.146945)",
        "(-0.280000, 1.382035, 0.151885)",
        "(-0.280000, 1.379642, 0.156860)",
        "(-0.280000, 1.376842, 0.161683)",
        "(-0.280000, 1.373478, 0.166442)",
        "(-0.280000, 1.369503, 0.171057)",
        "(-0.280000, 1.364989, 0.175396)",
        "(-0.280000, 1.359881, 0.179408)",
        "(-0.280000, 1.354381, 0.182954)",
        "(-0.280000, 1.348349, 0.186022)",
        "(-0.280000, 1.341861, 0.188518)",
        "(-0.280000, 1.334973, 0.190373)",
        "(-0.280000, 1.327753, 0.191527)",
        "(-0.280000, 1.320483, 0.191984)",
        "(-0.280000, 1.313065, 0.191696)",
        "(-0.280000, 1.305586, 0.190650)",
        "(-0.280000, 1.298134, 0.188848)",
        "(-0.280000, 1.290747, 0.186319)",
        "(-0.280000, 1.284426, 0.182390)",
        "(-0.280000, 1.279423, 0.177090)",
        "(-0.280000, 1.274977, 0.171471)",
        "(-0.280000, 1.271096, 0.165593)",
        "(-0.280000, 1.267781, 0.159518)",
        "(-0.280000, 1.265089, 0.153448)",
        "(-0.280000, 1.262923, 0.147290)",
        "(-0.280000, 1.261269, 0.141066)",
        "(-0.280000, 1.260110, 0.134785)",
        "(-0.280000, 1.259443, 0.128512)",
        "(-0.280000, 1.259253, 0.122460)",
        "(-0.280000, 1.259505, 0.116428)",
        "(-0.280000, 1.260189, 0.110465)",
        "(-0.280000, 1.261298, 0.104592)",
        "(-0.280000, 1.262824, 0.098823)",
        "(-0.280000, 1.264680, 0.093392)",
        "(-0.280000, 1.266907, 0.088102)",
        "(-0.280000, 1.269478, 0.083009)",
        "(-0.280000, 1.272379, 0.078128)",
        "(-0.280000, 1.275608, 0.073457)",
        "(-0.280000, 1.279012, 0.069177)",
        "(-0.280000, 1.282697, 0.065125)",
        "(-0.280000, 1.286661, 0.061308)",
        "(-0.280000, 1.290884, 0.057751)",
        "(-0.280000, 1.295355, 0.054469)",
        "(-0.280000, 1.299893, 0.051577)",
        "(-0.280000, 1.304656, 0.048962)",
        "(-0.280000, 1.309652, 0.046634)",
        "(-0.280000, 1.314874, 0.044615)",
        "(-0.280000, 1.320289, 0.042933)",
        "(-0.280000, 1.325669, 0.041654)",
        "(-0.280000, 1.331208, 0.040725)",
        "(-0.280000, 1.336904, 0.040166)",
        "(-0.280000, 1.342755, 0.040002)",
        "(-0.280000, 1.348708, 0.040260)",
        "(-0.280000, 1.354515, 0.040928)",
        "(-0.280000, 1.360406, 0.042036)",
        "(-0.280000, 1.366327, 0.043605)",
        "(-0.280000, 1.372272, 0.045668)",
        "(-0.280000, 1.378201, 0.048252)",
        "(-0.280000, 1.383812, 0.051233)",
        "(-0.280000, 1.389330, 0.054739)",
        "(-0.280000, 1.394697, 0.058786)",
        "(-0.280000, 1.399864, 0.063396)",
        "(-0.280000, 1.404777, 0.068592)",
        "(-0.280000, 1.408155, 0.074853)",
        "(-0.280000, 1.410154, 0.082120)",
        "(-0.280000, 1.411582, 0.089636)",
        "(-0.280000, 1.412333, 0.097350)",
        "(-0.280000, 1.412284, 0.105164)",
        "(-0.280000, 1.411303, 0.112632)",
        "(-0.280000, 1.409467, 0.119948)",
        "(-0.280000, 1.406765, 0.126938)",
        "(-0.280000, 1.403232, 0.133426)",
        "(-0.280000, 1.398969, 0.139243)",
        "(-0.280000, 1.394164, 0.144095)",
        "(-0.280000, 1.388929, 0.148120)",
        "(-0.280000, 1.383411, 0.151275)",
        "(-0.280000, 1.377755, 0.153559)",
        "(-0.280000, 1.372122, 0.154996)",
        "(-0.280000, 1.366745, 0.155567)",
        "(-0.280000, 1.361614, 0.155471)",
        "(-0.280000, 1.356845, 0.154795)",
        "(-0.280000, 1.352496, 0.153647)",
        "(-0.280000, 1.348601, 0.152141)",
        "(-0.280000, 1.345265, 0.150389)",
        "(-0.280000, 1.342374, 0.148523)",
        "(-0.280000, 1.339894, 0.146647)",
        "(-0.280000, 1.337764, 0.144840)",
        "(-0.280000, 1.335905, 0.143161)",
        "(-0.280000, 1.334283, 0.141673)",
        "(-0.280000, 1.332750, 0.140375)",
        "(-0.280000, 1.331221, 0.139255)",
        "(-0.280000, 1.329620, 0.138287)",
        "(-0.280000, 1.327883, 0.137420)",
        "(-0.280000, 1.325990, 0.136631)",
        "(-0.280000, 1.323877, 0.135817)",
        "(-0.280000, 1.321529, 0.134898)",
        "(-0.280000, 1.318949, 0.133794)",
        "(-0.280000, 1.316174, 0.132432)",
        "(-0.280000, 1.313261, 0.130813)",
        "(-0.280000, 1.310246, 0.128811)",
        "(-0.280000, 1.307200, 0.126389)",
        "(-0.280000, 1.304201, 0.123519)",
        "(-0.280000, 1.301342, 0.120197)",
        "(-0.280000, 1.298693, 0.116531)",
        "(-0.280000, 1.296331, 0.112438)",
        "(-0.280000, 1.294342, 0.107975)",
        "(-0.280000, 1.292789, 0.103186)",
        "(-0.280000, 1.291728, 0.098126)",
        "(-0.280000, 1.291146, 0.092984)",
        "(-0.280000, 1.291118, 0.087700)",
        "(-0.280000, 1.291675, 0.082346)",
        "(-0.280000, 1.292832, 0.076977)",
        "(-0.280000, 1.294586, 0.071649)",
        "(-0.280000, 1.296780, 0.066546)",
        "(-0.280000, 1.299523, 0.061564)",
        "(-0.280000, 1.302813, 0.056709)",
        "(-0.280000, 1.306622, 0.052007)",
        "(-0.280000, 1.310939, 0.047458)",
        "(-0.280000, 1.315907, 0.044263)",
        "(-0.280000, 1.321545, 0.042601)",
        "(-0.280000, 1.327373, 0.041327)",
        "(-0.280000, 1.333373, 0.040466)",
        "(-0.280000, 1.339509, 0.040042)",
        "(-0.280000, 1.345518, 0.040069)",
        "(-0.280000, 1.351633, 0.040545)",
        "(-0.280000, 1.357807, 0.041493)",
        "(-0.280000, 1.363995, 0.042931)",
        "(-0.280000, 1.370154, 0.044875)",
        "(-0.280000, 1.375998, 0.047227)",
        "(-0.280000, 1.381732, 0.050063)",
        "(-0.280000, 1.387289, 0.053371)",
        "(-0.280000, 1.392614, 0.057134)",
        "(-0.280000, 1.397646, 0.061321)",
        "(-0.280000, 1.402192, 0.065747)",
        "(-0.280000, 1.406426, 0.070554)",
        "(-0.280000, 1.410296, 0.075703)",
        "(-0.280000, 1.413786, 0.081191)",
        "(-0.280000, 1.416884, 0.087038)",
        "(-0.280000, 1.419452, 0.092974)",
        "(-0.280000, 1.421595, 0.099244)",
        "(-0.280000, 1.423272, 0.105864)",
        "(-0.280000, 1.424430, 0.112853)",
        "(-0.280000, 1.424997, 0.120232)",
        "(-0.280000, 1.424907, 0.127588)",
        "(-0.280000, 1.424105, 0.135308)",
        "(-0.280000, 1.422460, 0.143415)",
        "(-0.280000, 1.419822, 0.151838)",
        "(-0.280000, 1.416075, 0.160390)",
        "(-0.280000, 1.411374, 0.168488)",
        "(-0.280000, 1.405547, 0.176296)",
        "(-0.280000, 1.398683, 0.183516)",
        "(-0.280000, 1.390888, 0.189943)",
        "(-0.280000, 1.382361, 0.195380)",
        "(-0.280000, 1.373439, 0.199654)",
        "(-0.280000, 1.364113, 0.202824)",
        "(-0.280000, 1.354582, 0.204850)",
        "(-0.280000, 1.345010, 0.205738)",
        "(-0.280000, 1.335531, 0.205523)",
        "(-0.280000, 1.326476, 0.204293)",
        "(-0.280000, 1.317738, 0.202113)",
        "(-0.280000, 1.309432, 0.199060)",
        "(-0.280000, 1.301622, 0.195207)",
        "(-0.280000, 1.294382, 0.190643)",
        "(-0.280000, 1.288737, 0.184640)",
        "(-0.280000, 1.284706, 0.177558)",
        "(-0.280000, 1.281581, 0.170427)",
        "(-0.280000, 1.279339, 0.163348)",
        "(-0.280000, 1.277898, 0.156435)",
        "(-0.280000, 1.277196, 0.149895)",
        "(-0.280000, 1.277040, 0.143667)",
        "(-0.280000, 1.277320, 0.137767)",
        "(-0.280000, 1.277938, 0.132184)",
        "(-0.280000, 1.278809, 0.126925)",
        "(-0.280000, 1.279862, 0.122074)",
        "(-0.280000, 1.281019, 0.117469)",
        "(-0.280000, 1.282243, 0.113067)",
        "(-0.280000, 1.283507, 0.108823)",
        "(-0.280000, 1.284797, 0.104692)",
        "(-0.280000, 1.286070, 0.100743)",
        "(-0.280000, 1.287368, 0.096809)",
        "(-0.280000, 1.288702, 0.092881)",
        "(-0.280000, 1.290102, 0.088928)",
        "(-0.280000, 1.291607, 0.084917)",
        "(-0.280000, 1.293155, 0.080967)",
        "(-0.280000, 1.294870, 0.076944)",
        "(-0.280000, 1.296789, 0.072869)",
        "(-0.280000, 1.298950, 0.068760)",
        "(-0.280000, 1.301395, 0.064636)",
        "(-0.280000, 1.304007, 0.060633)",
        "(-0.280000, 1.306953, 0.056678)",
        "(-0.280000, 1.310261, 0.052816)",
        "(-0.280000, 1.313938, 0.049112)",
        "(-0.280000, 1.317987, 0.045619)",
        "(-0.280000, 1.322229, 0.042437)",
        "(-0.280000, 1.327159, 0.041366)",
        "(-0.280000, 1.332235, 0.040595)",
        "(-0.280000, 1.337445, 0.040133)",
        "(-0.280000, 1.342762, 0.040002)",
        "(-0.280000, 1.347979, 0.040206)",
        "(-0.280000, 1.353305, 0.040755)",
        "(-0.280000, 1.358749, 0.041680)",
        "(-0.280000, 1.364280, 0.043010)",
        "(-0.280000, 1.369858, 0.044769)",
        "(-0.280000, 1.375232, 0.046889)",
        "(-0.280000, 1.380610, 0.049464)",
        "(-0.280000, 1.385917, 0.052499)",
        "(-0.280000, 1.391107, 0.056004)",
        "(-0.280000, 1.396118, 0.059978)",
        "(-0.280000, 1.400708, 0.064226)",
        "(-0.280000, 1.405062, 0.068922)",
        "(-0.280000, 1.409130, 0.074062)",
        "(-0.280000, 1.412857, 0.079635)",
        "(-0.280000, 1.416197, 0.085641)",
        "(-0.280000, 1.417701, 0.092317)",
        "(-0.280000, 1.417886, 0.099481)",
        "(-0.280000, 1.417415, 0.106704)",
        "(-0.280000, 1.416298, 0.113866)",
        "(-0.280000, 1.414529, 0.120907)",
        "(-0.280000, 1.412124, 0.127447)",
        "(-0.280000, 1.409130, 0.133782)",
        "(-0.280000, 1.405533, 0.139898)",
        "(-0.280000, 1.401300, 0.145793)",
        "(-0.280000, 1.396410, 0.151402)",
        "(-0.280000, 1.391069, 0.156284)",
        "(-0.280000, 1.385133, 0.160719)",
        "(-0.280000, 1.378679, 0.164533)",
        "(-0.280000, 1.371884, 0.167546)",
        "(-0.280000, 1.364947, 0.169678)",
        "(-0.280000, 1.358127, 0.170899)",
        "(-0.280000, 1.351396, 0.171330)",
        "(-0.280000, 1.344861, 0.171027)",
        "(-0.280000, 1.338625, 0.170060)",
        "(-0.280000, 1.332714, 0.168513)",
        "(-0.280000, 1.327222, 0.166487)",
        "(-0.280000, 1.322055, 0.164029)",
        "(-0.280000, 1.317220, 0.161189)",
        "(-0.280000, 1.312700, 0.157997)",
        "(-0.280000, 1.308490, 0.154472)",
        "(-0.280000, 1.304650, 0.150709)",
        "(-0.280000, 1.301111, 0.146652)",
        "(-0.280000, 1.297888, 0.142316)",
        "(-0.280000, 1.295004, 0.137720)",
        "(-0.280000, 1.292478, 0.132876)",
        "(-0.280000, 1.290341, 0.127894)",
        "(-0.280000, 1.288596, 0.122727)",
        "(-0.280000, 1.287266, 0.117393)",
        "(-0.280000, 1.286373, 0.111922)",
        "(-0.280000, 1.285944, 0.106366)",
        "(-0.280000, 1.285955, 0.100858)",
        "(-0.280000, 1.286451, 0.095340)",
        "(-0.280000, 1.287449, 0.089852)",
        "(-0.280000, 1.288954, 0.084452)",
        "(-0.280000, 1.290962, 0.079212)",
        "(-0.280000, 1.293371, 0.074280)",
        "(-0.280000, 1.296265, 0.069584)",
        "(-0.280000, 1.299624, 0.065191)",
        "(-0.280000, 1.303436, 0.061143)",
        "(-0.280000, 1.307670, 0.057493)",
        "(-0.280000, 1.312110, 0.054367)",
        "(-0.280000, 1.316885, 0.051696)",
        "(-0.280000, 1.321926, 0.049522)",
        "(-0.280000, 1.327188, 0.047857)",
        "(-0.280000, 1.332586, 0.046713)",
        "(-0.280000, 1.337890, 0.046088)",
        "(-0.280000, 1.343258, 0.045920)",
        "(-0.280000, 1.348648, 0.046179)",
        "(-0.280000, 1.354015, 0.046824)",
        "(-0.280000, 1.359372, 0.047855)",
        "(-0.280000, 1.364516, 0.049225)",
        "(-0.280000, 1.369591, 0.050962)",
        "(-0.280000, 1.374579, 0.053068)",
        "(-0.280000, 1.379463, 0.055552)",
        "(-0.280000, 1.384193, 0.058399)",
        "(-0.280000, 1.388595, 0.061493)",
        "(-0.280000, 1.392789, 0.064904)",
        "(-0.280000, 1.396745, 0.068612)",
        "(-0.280000, 1.400440, 0.072602)",
        "(-0.280000, 1.403836, 0.076830)",
        "(-0.280000, 1.406831, 0.081141)",
        "(-0.280000, 1.409534, 0.085660)",
        "(-0.280000, 1.411922, 0.090354)",
        "(-0.280000, 1.413983, 0.095199)",
        "(-0.280000, 1.415713, 0.100190)",
        "(-0.280000, 1.417057, 0.105120)",
        "(-0.280000, 1.418079, 0.110177)",
        "(-0.280000, 1.418762, 0.115307)",
        "(-0.280000, 1.419099, 0.120513)",
        "(-0.280000, 1.419081, 0.125812)",
        "(-0.280000, 1.418712, 0.130966)",
        "(-0.280000, 1.417978, 0.136197)",
        "(-0.280000, 1.416852, 0.141509)",
        "(-0.280000, 1.415292, 0.146917)",
        "(-0.280000, 1.413254, 0.152409)",
        "(-0.280000, 1.410830, 0.157679)",
        "(-0.280000, 1.407883, 0.162970)",
        "(-0.280000, 1.404346, 0.168267)",
        "(-0.280000, 1.400146, 0.173526)",
        "(-0.280000, 1.395246, 0.178643)",
        "(-0.280000, 1.389915, 0.183273)",
        "(-0.280000, 1.383872, 0.187596)",
        "(-0.280000, 1.377155, 0.191464)",
        "(-0.280000, 1.369844, 0.194729)",
        "(-0.280000, 1.362074, 0.197260)",
        "(-0.280000, 1.354267, 0.198924)",
        "(-0.280000, 1.346255, 0.199774)",
        "(-0.280000, 1.338214, 0.199784)",
        "(-0.280000, 1.330273, 0.198963)",
        "(-0.280000, 1.322547, 0.197348)",
        "(-0.280000, 1.315312, 0.195056)",
        "(-0.280000, 1.308397, 0.192093)",
        "(-0.280000, 1.301888, 0.188520)",
        "(-0.280000, 1.295846, 0.184406)",
        "(-0.280000, 1.290312, 0.179822)",
        "(-0.280000, 1.285436, 0.174965)",
        "(-0.280000, 1.281072, 0.169771)",
        "(-0.280000, 1.277236, 0.164297)",
        "(-0.280000, 1.273970, 0.158645)",
        "(-0.280000, 1.271303, 0.152870)",
        "(-0.280000, 1.269293, 0.147129)",
        "(-0.280000, 1.267890, 0.141341)",
        "(-0.280000, 1.267097, 0.135546)",
        "(-0.280000, 1.266917, 0.129805)",
        "(-0.280000, 1.267335, 0.124179)",
        "(-0.280000, 1.268324, 0.118868)",
        "(-0.280000, 1.269839, 0.113756)",
        "(-0.280000, 1.271849, 0.108883)",
        "(-0.280000, 1.274315, 0.104294)",
        "(-0.280000, 1.277181, 0.100043)",
        "(-0.280000, 1.280333, 0.096296)",
        "(-0.280000, 1.283766, 0.092910)",
        "(-0.280000, 1.287409, 0.089913)",
        "(-0.280000, 1.291204, 0.087308)",
        "(-0.280000, 1.295097, 0.085086)",
        "(-0.280000, 1.298930, 0.083340)",
        "(-0.280000, 1.302763, 0.081907)",
        "(-0.280000, 1.306545, 0.080765)",
        "(-0.280000, 1.310265, 0.079865)",
        "(-0.280000, 1.313907, 0.079175)",
        "(-0.280000, 1.317338, 0.078720)",
        "(-0.280000, 1.320669, 0.078385)",
        "(-0.280000, 1.323918, 0.078131)",
        "(-0.280000, 1.327096, 0.077928)",
        "(-0.280000, 1.330211, 0.077758)",
        "(-0.280000, 1.333170, 0.077624)",
        "(-0.280000, 1.336120, 0.077474)",
        "(-0.280000, 1.339102, 0.077303)",
        "(-0.280000, 1.342148, 0.077115)",
        "(-0.280000, 1.345270, 0.076924)",
        "(-0.280000, 1.348377, 0.076728)",
        "(-0.280000, 1.351623, 0.076556)",
        "(-0.280000, 1.355038, 0.076442)",
        "(-0.280000, 1.358646, 0.076425)",
        "(-0.280000, 1.362435, 0.076547)",
        "(-0.280000, 1.366288, 0.076790)",
        "(-0.280000, 1.370352, 0.077259)",
        "(-0.280000, 1.374606, 0.078011)",
        "(-0.280000, 1.379019, 0.079092)",
        "(-0.280000, 1.383565, 0.080552)",
        "(-0.280000, 1.388082, 0.082314)",
        "(-0.280000, 1.392673, 0.084545)",
        "(-0.280000, 1.397272, 0.087289)",
        "(-0.280000, 1.401824, 0.090591)",
        "(-0.280000, 1.406273, 0.094515)",
        "(-0.280000, 1.410438, 0.098833)",
        "(-0.280000, 1.414360, 0.103800)",
        "(-0.280000, 1.417948, 0.109422)",
        "(-0.280000, 1.421091, 0.115688)",
        "(-0.280000, 1.423650, 0.122611)",
        "(-0.280000, 1.424756, 0.129749)",
        "(-0.280000, 1.423817, 0.137078)",
        "(-0.280000, 1.422163, 0.144543)",
        "(-0.280000, 1.419725, 0.152099)",
        "(-0.280000, 1.416453, 0.159635)",
        "(-0.280000, 1.412498, 0.166734)",
        "(-0.280000, 1.407698, 0.173631)",
        "(-0.280000, 1.402041, 0.180200)",
        "(-0.280000, 1.395551, 0.186292)",
        "(-0.280000, 1.388283, 0.191762)",
        "(-0.280000, 1.380593, 0.196333)",
        "(-0.280000, 1.372281, 0.200116)",
        "(-0.280000, 1.363491, 0.202992)",
        "(-0.280000, 1.354374, 0.204881)",
        "(-0.280000, 1.345066, 0.205736)",
        "(-0.280000, 1.335987, 0.205559)",
        "(-0.280000, 1.327009, 0.204394)",
        "(-0.280000, 1.318261, 0.202272)",
        "(-0.280000, 1.309860, 0.199242)",
        "(-0.280000, 1.301932, 0.195370)",
        "(-0.280000, 1.295830, 0.189305)",
        "(-0.280000, 1.290673, 0.182815)",
        "(-0.280000, 1.286453, 0.176052)",
        "(-0.280000, 1.283152, 0.169189)",
        "(-0.280000, 1.280699, 0.162337)",
        "(-0.280000, 1.279079, 0.155714)",
        "(-0.280000, 1.278110, 0.149278)",
        "(-0.280000, 1.277705, 0.143077)",
        "(-0.280000, 1.277777, 0.137143)",
        "(-0.280000, 1.278238, 0.131501)",
        "(-0.280000, 1.279019, 0.126265)",
        "(-0.280000, 1.280018, 0.121292)",
        "(-0.280000, 1.281180, 0.116547)",
        "(-0.280000, 1.282462, 0.111989)",
        "(-0.280000, 1.283827, 0.107590)",
        "(-0.280000, 1.285213, 0.103429)",
        "(-0.280000, 1.286640, 0.099322)",
        "(-0.280000, 1.288108, 0.095241)",
        "(-0.280000, 1.289644, 0.091124)",
        "(-0.280000, 1.291286, 0.086932)",
        "(-0.280000, 1.292966, 0.082783)",
        "(-0.280000, 1.294819, 0.078519)",
        "(-0.280000, 1.296899, 0.074150)",
        "(-0.280000, 1.299260, 0.069690)",
        "(-0.280000, 1.301967, 0.065160)",
        "(-0.280000, 1.304903, 0.060722)",
        "(-0.280000, 1.308283, 0.056305)",
        "(-0.280000, 1.312171, 0.051978)",
        "(-0.280000, 1.316565, 0.047844)",
        "(-0.280000, 1.321456, 0.043923)",
        "(-0.280000, 1.326832, 0.041427)",
        "(-0.280000, 1.332692, 0.040541)",
        "(-0.280000, 1.338726, 0.040071)",
        "(-0.280000, 1.344919, 0.040046)",
        "(-0.280000, 1.351231, 0.040499)",
        "(-0.280000, 1.357384, 0.041413)",
        "(-0.280000, 1.363607, 0.042826)",
        "(-0.280000, 1.369863, 0.044771)",
        "(-0.280000, 1.376075, 0.047262)",
        "(-0.280000, 1.382160, 0.050297)",
        "(-0.280000, 1.387850, 0.053738)",
        "(-0.280000, 1.393351, 0.057706)",
        "(-0.280000, 1.398574, 0.062171)",
        "(-0.280000, 1.403452, 0.067100)",
        "(-0.280000, 1.407961, 0.072497)",
        "(-0.280000, 1.411899, 0.078107)",
        "(-0.280000, 1.415420, 0.084133)",
        "(-0.280000, 1.418455, 0.090517)",
        "(-0.280000, 1.420970, 0.097238)",
        "(-0.280000, 1.422919, 0.104264)",
        "(-0.280000, 1.424217, 0.111240)",
        "(-0.280000, 1.424919, 0.118418)",
        "(-0.280000, 1.424991, 0.125736)",
        "(-0.280000, 1.424405, 0.133130)",
        "(-0.280000, 1.423136, 0.140556)",
        "(-0.280000, 1.421255, 0.147657)",
        "(-0.280000, 1.418697, 0.154695)",
        "(-0.280000, 1.415435, 0.161625)",
        "(-0.280000, 1.411440, 0.168388)",
        "(-0.280000, 1.406706, 0.174888)",
        "(-0.280000, 1.401476, 0.180785)",
        "(-0.280000, 1.395559, 0.186285)",
        "(-0.280000, 1.388987, 0.191285)",
        "(-0.280000, 1.381826, 0.195674)",
        "(-0.280000, 1.374182, 0.199347)",
        "(-0.280000, 1.366400, 0.202160)",
        "(-0.280000, 1.358279, 0.204203)",
        "(-0.280000, 1.349940, 0.205421)",
        "(-0.280000, 1.341484, 0.205785)",
        "(-0.280000, 1.333018, 0.205284)",
        "(-0.280000, 1.324908, 0.203976)",
        "(-0.280000, 1.316994, 0.201880)",
        "(-0.280000, 1.309406, 0.199048)",
        "(-0.280000, 1.302224, 0.195541)",
        "(-0.280000, 1.295503, 0.191420)",
        "(-0.280000, 1.290241, 0.185909)",
        "(-0.280000, 1.286430, 0.179314)",
        "(-0.280000, 1.283387, 0.172642)",
        "(-0.280000, 1.281133, 0.165976)",
        "(-0.280000, 1.279664, 0.159358)",
        "(-0.280000, 1.279043, 0.152993)",
        "(-0.280000, 1.279147, 0.146810)",
        "(-0.280000, 1.279944, 0.140863)",
        "(-0.280000, 1.281396, 0.135219)",
        "(-0.280000, 1.283442, 0.129965)",
        "(-0.280000, 1.286024, 0.125285)",
        "(-0.280000, 1.289026, 0.121084)",
        "(-0.280000, 1.292367, 0.117388)",
        "(-0.280000, 1.295962, 0.114212)",
        "(-0.280000, 1.299710, 0.111567)",
        "(-0.280000, 1.303496, 0.109523)",
        "(-0.280000, 1.307265, 0.107942)",
        "(-0.280000, 1.310935, 0.106782)",
        "(-0.280000, 1.314446, 0.105995)",
        "(-0.280000, 1.317751, 0.105517)",
        "(-0.280000, 1.320757, 0.105338)",
        "(-0.280000, 1.323489, 0.105320)",
        "(-0.280000, 1.325928, 0.105393)",
        "(-0.280000, 1.328081, 0.105486)",
        "(-0.280000, 1.329970, 0.105531)",
        "(-0.280000, 1.331577, 0.105493)",
        "(-0.280000, 1.332990, 0.105286)",
        "(-0.280000, 1.334265, 0.104867)",
        "(-0.280000, 1.335463, 0.104208)",
        "(-0.280000, 1.336655, 0.103290)",
        "(-0.280000, 1.337852, 0.102127)",
        "(-0.280000, 1.339184, 0.100713)",
        "(-0.280000, 1.340726, 0.099079)",
        "(-0.280000, 1.342551, 0.097267)",
        "(-0.280000, 1.344721, 0.095346)",
        "(-0.280000, 1.347193, 0.093371)",
        "(-0.280000, 1.350080, 0.091435)",
        "(-0.280000, 1.353403, 0.089627)",
        "(-0.280000, 1.357167, 0.088042)",
        "(-0.280000, 1.361332, 0.086781)",
        "(-0.280000, 1.365744, 0.085856)",
        "(-0.280000, 1.370463, 0.085391)",
        "(-0.280000, 1.375396, 0.085447)",
        "(-0.280000, 1.380456, 0.086058)",
        "(-0.280000, 1.385562, 0.087251)",
        "(-0.280000, 1.390534, 0.088921)",
        "(-0.280000, 1.395396, 0.091161)",
        "(-0.280000, 1.400049, 0.093933)",
        "(-0.280000, 1.404434, 0.097194)",
        "(-0.280000, 1.408509, 0.100897)",
        "(-0.280000, 1.412199, 0.104846)",
        "(-0.280000, 1.415548, 0.109101)",
        "(-0.280000, 1.418574, 0.113604)",
        "(-0.280000, 1.421283, 0.118247)",
        "(-0.280000, 1.423650, 0.122971)",
        "(-0.280000, 1.424904, 0.127641)",
        "(-0.280000, 1.424530, 0.132073)",
        "(-0.280000, 1.423956, 0.136257)",
        "(-0.280000, 1.423216, 0.140187)",
        "(-0.280000, 1.422349, 0.143843)",
        "(-0.280000, 1.421386, 0.147233)",
        "(-0.280000, 1.420360, 0.150352)",
        "(-0.280000, 1.419291, 0.153227)",
        "(-0.280000, 1.418191, 0.155888)",
        "(-0.280000, 1.417080, 0.158338)",
        "(-0.280000, 1.415964, 0.160608)",
        "(-0.280000, 1.414852, 0.162709)",
        "(-0.280000, 1.413762, 0.164638)",
        "(-0.280000, 1.412678, 0.166445)",
        "(-0.280000, 1.411607, 0.168133)",
        "(-0.280000, 1.410561, 0.169699)",
        "(-0.280000, 1.409543, 0.171153)",
        "(-0.280000, 1.408554, 0.172506)",
        "(-0.280000, 1.407581, 0.173782)",
        "(-0.280000, 1.406617, 0.174984)",
        "(-0.280000, 1.404208, 0.174893)",
        "(-0.280000, 1.401804, 0.174672)",
        "(-0.280000, 1.399405, 0.174362)",
        "(-0.280000, 1.397032, 0.173992)",
        "(-0.280000, 1.394687, 0.173598)",
        "(-0.280000, 1.392396, 0.173188)",
        "(-0.280000, 1.390126, 0.172841)",
        "(-0.280000, 1.387849, 0.172606)",
        "(-0.280000, 1.385553, 0.172516)",
        "(-0.280000, 1.383213, 0.172611)",
        "(-0.280000, 1.380936, 0.172811)",
        "(-0.280000, 1.378585, 0.173240)",
        "(-0.280000, 1.376089, 0.173933)",
        "(-0.280000, 1.373362, 0.174919)",
        "(-0.280000, 1.370314, 0.176203)",
        "(-0.280000, 1.367153, 0.177619)",
        "(-0.280000, 1.363377, 0.179336)",
        "(-0.280000, 1.358847, 0.181254)",
        "(-0.280000, 1.353467, 0.183206)",
        "(-0.280000, 1.347294, 0.184970)",
        "(-0.280000, 1.340865, 0.186344)",
        "(-0.280000, 1.333845, 0.187237)",
        "(-0.280000, 1.326414, 0.187514)",
        "(-0.280000, 1.318723, 0.187091)",
        "(-0.280000, 1.310938, 0.185930)",
        "(-0.280000, 1.303347, 0.184107)",
        "(-0.280000, 1.295887, 0.181552)",
        "(-0.280000, 1.288661, 0.178273)",
        "(-0.280000, 1.281777, 0.174299)",
        "(-0.280000, 1.275278, 0.169726)",
        "(-0.280000, 1.270260, 0.164170)",
        "(-0.280000, 1.266955, 0.157789)",
        "(-0.280000, 1.264289, 0.151348)",
        "(-0.280000, 1.262221, 0.144879)",
        "(-0.280000, 1.260721, 0.138430)",
        "(-0.280000, 1.259776, 0.132194)",
        "(-0.280000, 1.259313, 0.126065)",
        "(-0.280000, 1.259301, 0.120053)",
        "(-0.280000, 1.259716, 0.114137)",
        "(-0.280000, 1.260538, 0.108353)",
        "(-0.280000, 1.261703, 0.102886)",
        "(-0.280000, 1.263221, 0.097552)",
        "(-0.280000, 1.265072, 0.092382)",
        "(-0.280000, 1.267250, 0.087370)",
        "(-0.280000, 1.269748, 0.082521)",
        "(-0.280000, 1.272454, 0.078012)",
        "(-0.280000, 1.275450, 0.073670)",
        "(-0.280000, 1.278734, 0.069506)",
        "(-0.280000, 1.282302, 0.065535)",
        "(-0.280000, 1.286178, 0.061747)",
        "(-0.280000, 1.290174, 0.058316)",
        "(-0.280000, 1.294461, 0.055089)",
        "(-0.280000, 1.299070, 0.052071)",
        "(-0.280000, 1.303981, 0.049308)",
        "(-0.280000, 1.309209, 0.046825)",
        "(-0.280000, 1.314503, 0.044745)",
        "(-0.280000, 1.320093, 0.042987)",
        "(-0.280000, 1.325987, 0.041590)",
        "(-0.280000, 1.332154, 0.040604)",
        "(-0.280000, 1.338243, 0.040092)",
        "(-0.280000, 1.344542, 0.040035)",
        "(-0.280000, 1.351015, 0.040476)",
        "(-0.280000, 1.357602, 0.041454)",
        "(-0.280000, 1.364228, 0.042995)",
        "(-0.280000, 1.370806, 0.045112)",
        "(-0.280000, 1.377047, 0.047705)",
        "(-0.280000, 1.383180, 0.050869)",
        "(-0.280000, 1.389081, 0.054568)",
        "(-0.280000, 1.394700, 0.058789)",
        "(-0.280000, 1.399986, 0.063515)",
        "(-0.280000, 1.404714, 0.068519)",
        "(-0.280000, 1.409037, 0.073934)",
        "(-0.280000, 1.412901, 0.079707)",
        "(-0.280000, 1.416277, 0.085800)",
        "(-0.280000, 1.419136, 0.092171)",
        "(-0.280000, 1.420180, 0.098897)",
        "(-0.280000, 1.419586, 0.105848)",
        "(-0.280000, 1.418444, 0.112590)",
        "(-0.280000, 1.416757, 0.119082)",
        "(-0.280000, 1.414583, 0.125294)",
        "(-0.280000, 1.412018, 0.130981)",
        "(-0.280000, 1.409135, 0.136417)",
        "(-0.280000, 1.405966, 0.141621)",
        "(-0.280000, 1.402529, 0.146618)",
        "(-0.280000, 1.398843, 0.151412)",
        "(-0.280000, 1.395044, 0.155785)",
        "(-0.280000, 1.391019, 0.160007)",
        "(-0.280000, 1.386748, 0.164071)",
        "(-0.280000, 1.382187, 0.167985)",
        "(-0.280000, 1.377293, 0.171729)",
        "(-0.280000, 1.372258, 0.175129)",
        "(-0.280000, 1.366812, 0.178326)",
        "(-0.280000, 1.360942, 0.181235)",
        "(-0.280000, 1.354639, 0.183773)",
        "(-0.280000, 1.347908, 0.185848)",
        "(-0.280000, 1.341048, 0.187367)",
        "(-0.280000, 1.333863, 0.188299)",
        "(-0.280000, 1.326448, 0.188570)",
        "(-0.280000, 1.318880, 0.188125)",
        "(-0.280000, 1.311240, 0.186920)",
        "(-0.280000, 1.303800, 0.185028)",
        "(-0.280000, 1.296489, 0.182379)",
        "(-0.280000, 1.289426, 0.179002)",
        "(-0.280000, 1.282739, 0.174955)",
        "(-0.280000, 1.276490, 0.170269)",
        "(-0.280000, 1.270828, 0.165126)",
        "(-0.280000, 1.267371, 0.158673)",
        "(-0.280000, 1.264563, 0.152086)",
        "(-0.280000, 1.262374, 0.145430)",
        "(-0.280000, 1.260782, 0.138745)",
        "(-0.280000, 1.259781, 0.132238)",
        "(-0.280000, 1.259303, 0.125788)",
        "(-0.280000, 1.259325, 0.119428)",
        "(-0.280000, 1.259825, 0.113170)",
        "(-0.280000, 1.260779, 0.107055)",
        "(-0.280000, 1.262122, 0.101272)",
        "(-0.280000, 1.263857, 0.095652)",
        "(-0.280000, 1.265964, 0.090217)",
        "(-0.280000, 1.268432, 0.084977)",
        "(-0.280000, 1.271246, 0.079945)",
        "(-0.280000, 1.274274, 0.075304)",
        "(-0.280000, 1.277593, 0.070891)",
        "(-0.280000, 1.281187, 0.066721)",
        "(-0.280000, 1.285062, 0.062787)",
        "(-0.280000, 1.289240, 0.059079)",
        "(-0.280000, 1.294332, 0.056884)",
        "(-0.280000, 1.300012, 0.055742)",
        "(-0.280000, 1.305785, 0.055031)",
        "(-0.280000, 1.311600, 0.054716)",
        "(-0.280000, 1.317426, 0.054763)",
        "(-0.280000, 1.322978, 0.055217)",
        "(-0.280000, 1.328496, 0.055931)",
        "(-0.280000, 1.333976, 0.056887)",
        "(-0.280000, 1.339404, 0.058076)",
        "(-0.280000, 1.344747, 0.059482)",
        "(-0.280000, 1.349779, 0.061074)",
        "(-0.280000, 1.354739, 0.062833)",
        "(-0.280000, 1.359635, 0.064764)",
        "(-0.280000, 1.364476, 0.066877)",
        "(-0.280000, 1.369250, 0.069176)",
        "(-0.280000, 1.373801, 0.071579)",
        "(-0.280000, 1.378318, 0.074184)",
        "(-0.280000, 1.382786, 0.077009)",
        "(-0.280000, 1.387196, 0.080083)",
        "(-0.280000, 1.391530, 0.083427)",
        "(-0.280000, 1.395666, 0.086926)",
        "(-0.280000, 1.399706, 0.090750)",
        "(-0.280000, 1.403603, 0.094916)",
        "(-0.280000, 1.407313, 0.099451)",
        "(-0.280000, 1.410789, 0.104380)",
        "(-0.280000, 1.413921, 0.109499)",
        "(-0.280000, 1.416717, 0.115010)",
        "(-0.280000, 1.419110, 0.120895)",
        "(-0.280000, 1.421024, 0.127103)",
        "(-0.280000, 1.422396, 0.133624)",
        "(-0.280000, 1.423208, 0.140182)",
        "(-0.280000, 1.421631, 0.146420)",
        "(-0.280000, 1.419541, 0.152582)",
        "(-0.280000, 1.416928, 0.158658)",
        "(-0.280000, 1.413783, 0.164601)",
        "(-0.280000, 1.410250, 0.170151)",
        "(-0.280000, 1.406191, 0.175522)",
        "(-0.280000, 1.401564, 0.180695)",
        "(-0.280000, 1.396350, 0.185610)",
        "(-0.280000, 1.390563, 0.190178)",
        "(-0.280000, 1.384501, 0.194150)",
        "(-0.280000, 1.377904, 0.197679)",
        "(-0.280000, 1.370846, 0.200661)",
        "(-0.280000, 1.363385, 0.203021)",
        "(-0.280000, 1.355584, 0.204691)",
        "(-0.280000, 1.347874, 0.205590)",
        "(-0.280000, 1.340024, 0.205761)",
        "(-0.280000, 1.332192, 0.205188)",
        "(-0.280000, 1.324458, 0.203879)",
        "(-0.280000, 1.316866, 0.201839)",
        "(-0.280000, 1.310275, 0.197912)",
        "(-0.280000, 1.304549, 0.192688)",
        "(-0.280000, 1.299508, 0.186999)",
        "(-0.280000, 1.295210, 0.181017)",
        "(-0.280000, 1.291627, 0.174862)",
        "(-0.280000, 1.288833, 0.168777)",
        "(-0.280000, 1.286603, 0.162710)",
        "(-0.280000, 1.284874, 0.156711)",
        "(-0.280000, 1.283586, 0.150815)",
        "(-0.280000, 1.282673, 0.145045)",
        "(-0.280000, 1.282127, 0.139557)",
        "(-0.280000, 1.281824, 0.134172)",
        "(-0.280000, 1.281737, 0.128872)",
        "(-0.280000, 1.281847, 0.123619)",
        "(-0.280000, 1.282147, 0.118383)",
        "(-0.280000, 1.282618, 0.113318)",
        "(-0.280000, 1.283280, 0.108202)",
        "(-0.280000, 1.284160, 0.103030)",
        "(-0.280000, 1.285297, 0.097786)",
        "(-0.280000, 1.286731, 0.092470)",
        "(-0.280000, 1.288399, 0.087268)",
        "(-0.280000, 1.290436, 0.081998)",
        "(-0.280000, 1.292889, 0.076704)",
        "(-0.280000, 1.295821, 0.071413)",
        "(-0.280000, 1.299286, 0.066170)",
        "(-0.280000, 1.303100, 0.061198)",
        "(-0.280000, 1.307482, 0.056400)",
        "(-0.280000, 1.312443, 0.051864)",
        "(-0.280000, 1.317985, 0.047689)",
        "(-0.280000, 1.324103, 0.043966)",
        "(-0.280000, 1.330477, 0.040834)",
        "(-0.280000, 1.337387, 0.040137)",
        "(-0.280000, 1.344341, 0.040029)",
        "(-0.280000, 1.351289, 0.040506)",
        "(-0.280000, 1.358146, 0.041559)",
        "(-0.280000, 1.364673, 0.043120)",
        "(-0.280000, 1.371027, 0.045194)",
        "(-0.280000, 1.377177, 0.047766)",
        "(-0.280000, 1.383085, 0.050815)",
        "(-0.280000, 1.388685, 0.054297)",
        "(-0.280000, 1.393807, 0.058067)",
        "(-0.280000, 1.398604, 0.062199)",
        "(-0.280000, 1.403036, 0.066646)",
        "(-0.280000, 1.407079, 0.071366)",
        "(-0.280000, 1.410721, 0.076323)",
        "(-0.280000, 1.413864, 0.081325)",
        "(-0.280000, 1.416618, 0.086489)",
        "(-0.280000, 1.418974, 0.091769)",
        "(-0.280000, 1.420943, 0.097156)",
        "(-0.280000, 1.422527, 0.102640)",
        "(-0.280000, 1.422328, 0.108255)",
        "(-0.280000, 1.420904, 0.113842)",
        "(-0.280000, 1.419047, 0.119195)",
        "(-0.280000, 1.416841, 0.124261)",
        "(-0.280000, 1.414362, 0.129031)",
        "(-0.280000, 1.411703, 0.133348)",
        "(-0.280000, 1.408928, 0.137401)",
        "(-0.280000, 1.406077, 0.141237)",
        "(-0.280000, 1.403185, 0.144875)",
        "(-0.280000, 1.400283, 0.148348)",
        "(-0.280000, 1.397452, 0.151551)",
        "(-0.280000, 1.394627, 0.154701)",
        "(-0.280000, 1.391775, 0.157850)",
        "(-0.280000, 1.388833, 0.161063)",
        "(-0.280000, 1.385748, 0.164356)",
        "(-0.280000, 1.382632, 0.167572)",
        "(-0.280000, 1.379209, 0.170929)",
        "(-0.280000, 1.375365, 0.174406)",
        "(-0.280000, 1.370981, 0.177947)",
        "(-0.280000, 1.365911, 0.181474)",
        "(-0.280000, 1.360495, 0.184711)",
        "(-0.280000, 1.354324, 0.187687)",
        "(-0.280000, 1.347473, 0.190209)",
        "(-0.280000, 1.340029, 0.192117)",
        "(-0.280000, 1.332101, 0.193276)",
        "(-0.280000, 1.324090, 0.193640)",
        "(-0.280000, 1.315838, 0.193114)",
        "(-0.280000, 1.307481, 0.191639)",
        "(-0.280000, 1.299205, 0.189193)",
        "(-0.280000, 1.291171, 0.185796)",
        "(-0.280000, 1.283662, 0.181626)",
        "(-0.280000, 1.278069, 0.175482)",
        "(-0.280000, 1.273201, 0.168915)",
        "(-0.280000, 1.269059, 0.162006)",
        "(-0.280000, 1.265657, 0.154843)",
        "(-0.280000, 1.263048, 0.147692)",
        "(-0.280000, 1.261128, 0.140427)",
        "(-0.280000, 1.259882, 0.133091)",
        "(-0.280000, 1.259301, 0.125745)",
        "(-0.280000, 1.259371, 0.118458)",
        "(-0.280000, 1.260041, 0.111483)",
        "(-0.280000, 1.261294, 0.104608)",
        "(-0.280000, 1.263108, 0.097905)",
        "(-0.280000, 1.265467, 0.091403)",
        "(-0.280000, 1.268355, 0.085128)",
        "(-0.280000, 1.271617, 0.079339)",
        "(-0.280000, 1.275327, 0.073837)",
        "(-0.280000, 1.279453, 0.068663)",
        "(-0.280000, 1.283973, 0.063841)",
        "(-0.280000, 1.288876, 0.059383)",
        "(-0.280000, 1.294742, 0.056589)",
        "(-0.280000, 1.301190, 0.055017)",
        "(-0.280000, 1.307681, 0.054049)",
        "(-0.280000, 1.314132, 0.053637)",
        "(-0.280000, 1.320476, 0.053733)",
        "(-0.280000, 1.326462, 0.054326)",
        "(-0.280000, 1.332271, 0.055271)",
        "(-0.280000, 1.337912, 0.056518)",
        "(-0.280000, 1.343379, 0.058029)",
        "(-0.280000, 1.348646, 0.059763)",
        "(-0.280000, 1.353543, 0.061656)",
        "(-0.280000, 1.358269, 0.063683)",
        "(-0.280000, 1.362861, 0.065834)",
        "(-0.280000, 1.367337, 0.068104)",
        "(-0.280000, 1.371700, 0.070485)",
        "(-0.280000, 1.375858, 0.072906)",
        "(-0.280000, 1.379965, 0.075451)",
        "(-0.280000, 1.384021, 0.078134)",
        "(-0.280000, 1.388021, 0.080968)",
        "(-0.280000, 1.391959, 0.083970)",
        "(-0.280000, 1.395751, 0.087054)",
        "(-0.280000, 1.399485, 0.090357)",
        "(-0.280000, 1.403127, 0.093893)",
        "(-0.280000, 1.406653, 0.097691)",
        "(-0.280000, 1.410029, 0.101763)",
        "(-0.280000, 1.413171, 0.105968)",
        "(-0.280000, 1.416097, 0.110471)",
        "(-0.280000, 1.418757, 0.115265)",
        "(-0.280000, 1.421095, 0.120317)",
        "(-0.280000, 1.423064, 0.125611)",
        "(-0.280000, 1.424637, 0.130968)",
        "(-0.280000, 1.423959, 0.136238)",
        "(-0.280000, 1.422926, 0.141496)",
        "(-0.280000, 1.421529, 0.146764)",
        "(-0.280000, 1.419760, 0.152005)",
        "(-0.280000, 1.417695, 0.157008)",
        "(-0.280000, 1.415239, 0.161995)",
        "(-0.280000, 1.412357, 0.166959)",
        "(-0.280000, 1.409006, 0.171896)",
        "(-0.280000, 1.405148, 0.176766)",
        "(-0.280000, 1.400988, 0.181281)",
        "(-0.280000, 1.396264, 0.185684)",
        "(-0.280000, 1.390963, 0.189889)",
        "(-0.280000, 1.385041, 0.193826)",
        "(-0.280000, 1.378477, 0.197402)",
        "(-0.280000, 1.371694, 0.200343)",
        "(-0.280000, 1.364352, 0.202758)",
        "(-0.280000, 1.356575, 0.204522)",
        "(-0.280000, 1.348482, 0.205545)",
        "(-0.280000, 1.340211, 0.205765)",
        "(-0.280000, 1.332377, 0.203814)",
        "(-0.280000, 1.325031, 0.200301)",
        "(-0.280000, 1.318257, 0.196084)",
        "(-0.280000, 1.312123, 0.191294)",
        "(-0.280000, 1.306687, 0.186028)",
        "(-0.280000, 1.302164, 0.180506)",
        "(-0.280000, 1.298343, 0.174727)",
        "(-0.280000, 1.295224, 0.168778)",
        "(-0.280000, 1.292803, 0.162754)",
        "(-0.280000, 1.291064, 0.156774)",
        "(-0.280000, 1.290035, 0.151051)",
        "(-0.280000, 1.289547, 0.145521)",
        "(-0.280000, 1.289528, 0.140207)",
        "(-0.280000, 1.289914, 0.135138)",
        "(-0.280000, 1.290639, 0.130355)",
        "(-0.280000, 1.291645, 0.125976)",
        "(-0.280000, 1.292846, 0.121850)",
        "(-0.280000, 1.294189, 0.117970)",
        "(-0.280000, 1.295632, 0.114316)",
        "(-0.280000, 1.297146, 0.110849)",
        "(-0.280000, 1.298667, 0.107641)",
        "(-0.280000, 1.300211, 0.104532)",
        "(-0.280000, 1.301774, 0.101495)",
        "(-0.280000, 1.303364, 0.098497)",
        "(-0.280000, 1.304994, 0.095515)",
        "(-0.280000, 1.306610, 0.092614)",
        "(-0.280000, 1.308300, 0.089686)",
        "(-0.280000, 1.310093, 0.086720)",
        "(-0.280000, 1.312016, 0.083723)",
        "(-0.280000, 1.314099, 0.080705)",
        "(-0.280000, 1.316278, 0.077732)",
        "(-0.280000, 1.318664, 0.074767)",
        "(-0.280000, 1.321288, 0.071835)",
        "(-0.280000, 1.324196, 0.068961)",
        "(-0.280000, 1.327415, 0.066194)",
        "(-0.280000, 1.330828, 0.063607)",
        "(-0.280000, 1.334586, 0.061217)",
        "(-0.280000, 1.338712, 0.059084)",
        "(-0.280000, 1.343222, 0.057273)",
        "(-0.280000, 1.348090, 0.055867)",
        "(-0.280000, 1.353076, 0.054902)",
        "(-0.280000, 1.358376, 0.054457)",
        "(-0.280000, 1.363896, 0.054596)",
        "(-0.280000, 1.369566, 0.055368)",
        "(-0.280000, 1.375307, 0.056816)",
        "(-0.280000, 1.380792, 0.058827)",
        "(-0.280000, 1.386168, 0.061500)",
        "(-0.280000, 1.391306, 0.064794)",
        "(-0.280000, 1.396129, 0.068672)",
        "(-0.280000, 1.400560, 0.073068)",
        "(-0.280000, 1.404408, 0.077719)",
        "(-0.280000, 1.407818, 0.082727)",
        "(-0.280000, 1.410789, 0.088029)",
        "(-0.280000, 1.413315, 0.093548)",
        "(-0.280000, 1.415346, 0.099248)",
        "(-0.280000, 1.416790, 0.104917)",
        "(-0.280000, 1.417683, 0.110713)",
        "(-0.280000, 1.417990, 0.116568)",
        "(-0.280000, 1.417691, 0.122416)",
        "(-0.280000, 1.416780, 0.128194)",
        "(-0.280000, 1.415294, 0.133635)",
        "(-0.280000, 1.413252, 0.138889)",
        "(-0.280000, 1.410677, 0.143905)",
        "(-0.280000, 1.407592, 0.148659)",
        "(-0.280000, 1.404036, 0.153098)",
        "(-0.280000, 1.400164, 0.156985)",
        "(-0.280000, 1.395905, 0.160539)",
        "(-0.280000, 1.391303, 0.163729)",
        "(-0.280000, 1.386391, 0.166527)",
        "(-0.280000, 1.381225, 0.168892)",
        "(-0.280000, 1.376079, 0.170650)",
        "(-0.280000, 1.370794, 0.171988)",
        "(-0.280000, 1.365430, 0.172896)",
        "(-0.280000, 1.360026, 0.173373)",
        "(-0.280000, 1.354644, 0.173417)",
        "(-0.280000, 1.349556, 0.173012)",
        "(-0.280000, 1.344571, 0.172254)",
        "(-0.280000, 1.339712, 0.171165)",
        "(-0.280000, 1.335026, 0.169774)",
        "(-0.280000, 1.330511, 0.168108)",
        "(-0.280000, 1.326311, 0.166243)",
        "(-0.280000, 1.322238, 0.164161)",
        "(-0.280000, 1.318295, 0.161868)",
        "(-0.280000, 1.314486, 0.159372)",
        "(-0.280000, 1.310812, 0.156676)",
        "(-0.280000, 1.307350, 0.153867)",
        "(-0.280000, 1.303992, 0.150844)",
        "(-0.280000, 1.300749, 0.147598)",
        "(-0.280000, 1.297636, 0.144117)",
        "(-0.280000, 1.294677, 0.140396)",
        "(-0.280000, 1.291926, 0.136545)",
        "(-0.280000, 1.289356, 0.132452)",
        "(-0.280000, 1.287003, 0.128126)",
        "(-0.280000, 1.284894, 0.123571)",
        "(-0.280000, 1.283057, 0.118786)",
        "(-0.280000, 1.281512, 0.113929)",
        "(-0.280000, 1.280281, 0.108882)",
        "(-0.280000, 1.279393, 0.103694)",
        "(-0.280000, 1.278871, 0.098376)",
        "(-0.280000, 1.278736, 0.092947)",
        "(-0.280000, 1.278930, 0.087588)",
        "(-0.280000, 1.279518, 0.082186)",
        "(-0.280000, 1.280508, 0.076760)",
        "(-0.280000, 1.281907, 0.071337)",
        "(-0.280000, 1.283700, 0.065898)",
        "(-0.280000, 1.286537, 0.061420)",
        "(-0.280000, 1.290500, 0.058055)",
        "(-0.280000, 1.294682, 0.054934)",
        "(-0.280000, 1.299082, 0.052064)",
        "(-0.280000, 1.303688, 0.049461)",
        "(-0.280000, 1.308308, 0.047221)",
        "(-0.280000, 1.313110, 0.045252)",
        "(-0.280000, 1.318096, 0.043566)",
        "(-0.280000, 1.323284, 0.042174)",
        "(-0.280000, 1.328643, 0.041107)",
        "(-0.280000, 1.333951, 0.040406)",
        "(-0.280000, 1.339485, 0.040043)",
        "(-0.280000, 1.345250, 0.040058)",
        "(-0.280000, 1.351236, 0.040500)",
        "(-0.280000, 1.357417, 0.041419)",
        "(-0.280000, 1.363414, 0.042775)",
        "(-0.280000, 1.369553, 0.044662)",
        "(-0.280000, 1.375728, 0.047107)",
        "(-0.280000, 1.381913, 0.050161)",
        "(-0.280000, 1.388073, 0.053886)",
        "(-0.280000, 1.393787, 0.058051)",
        "(-0.280000, 1.399285, 0.062840)",
        "(-0.280000, 1.404449, 0.068216)",
        "(-0.280000, 1.409196, 0.074153)",
        "(-0.280000, 1.413445, 0.080610)",
        "(-0.280000, 1.416991, 0.087261)",
        "(-0.280000, 1.419947, 0.094285)",
        "(-0.280000, 1.422266, 0.101630)",
        "(-0.280000, 1.423909, 0.109248)",
        "(-0.280000, 1.424832, 0.117034)",
        "(-0.280000, 1.425021, 0.124652)",
        "(-0.280000, 1.424503, 0.132310)",
        "(-0.280000, 1.423266, 0.139951)",
        "(-0.280000, 1.421300, 0.147512)",
        "(-0.280000, 1.418606, 0.154915)",
        "(-0.280000, 1.415320, 0.161843)",
        "(-0.280000, 1.411333, 0.168551)",
        "(-0.280000, 1.406651, 0.174956)",
        "(-0.280000, 1.401277, 0.180988)",
        "(-0.280000, 1.395207, 0.186580)",
        "(-0.280000, 1.388770, 0.191433)",
        "(-0.280000, 1.381708, 0.195738)",
        "(-0.280000, 1.374057, 0.199399)",
        "(-0.280000, 1.365975, 0.202289)",
        "(-0.280000, 1.357521, 0.204349)",
        "(-0.280000, 1.349028, 0.204243)",
        "(-0.280000, 1.340642, 0.202173)",
        "(-0.280000, 1.332674, 0.199299)",
        "(-0.280000, 1.325275, 0.195663)",
        "(-0.280000, 1.318516, 0.191340)",
        "(-0.280000, 1.312662, 0.186521)",
        "(-0.280000, 1.307528, 0.181263)",
        "(-0.280000, 1.303160, 0.175687)",
        "(-0.280000, 1.299571, 0.169915)",
        "(-0.280000, 1.296733, 0.164064)",
        "(-0.280000, 1.294695, 0.158345)",
        "(-0.280000, 1.293277, 0.152734)",
        "(-0.280000, 1.292422, 0.147306)",
        "(-0.280000, 1.292062, 0.142121)",
        "(-0.280000, 1.292110, 0.137212)",
        "(-0.280000, 1.292508, 0.132690)",
        "(-0.280000, 1.293147, 0.128431)",
        "(-0.280000, 1.293961, 0.124441)",
        "(-0.280000, 1.294899, 0.120696)",
        "(-0.280000, 1.295917, 0.117151)",
        "(-0.280000, 1.296962, 0.113866)",
        "(-0.280000, 1.298023, 0.110692)",
        "(-0.280000, 1.299087, 0.107605)",
        "(-0.280000, 1.300155, 0.104564)",
        "(-0.280000, 1.301240, 0.101524)",
        "(-0.280000, 1.302305, 0.098556)",
        "(-0.280000, 1.303418, 0.095536)",
        "(-0.280000, 1.304608, 0.092449)",
        "(-0.280000, 1.305900, 0.089302)",
        "(-0.280000, 1.307336, 0.086087)",
        "(-0.280000, 1.308862, 0.082882)",
        "(-0.280000, 1.310588, 0.079631)",
        "(-0.280000, 1.312552, 0.076351)",
        "(-0.280000, 1.314804, 0.073060)",
        "(-0.280000, 1.317373, 0.069808)",
        "(-0.280000, 1.320146, 0.066689)",
        "(-0.280000, 1.323296, 0.063684)",
        "(-0.280000, 1.326858, 0.060847)",
        "(-0.280000, 1.330858, 0.058242)",
        "(-0.280000, 1.335293, 0.055954)",
        "(-0.280000, 1.339900, 0.054066)",
        "(-0.280000, 1.344911, 0.052613)",
        "(-0.280000, 1.350255, 0.051676)",
        "(-0.280000, 1.355852, 0.051314)",
        "(-0.280000, 1.361643, 0.051579)",
        "(-0.280000, 1.367287, 0.052424)",
        "(-0.280000, 1.372946, 0.053912)",
        "(-0.280000, 1.378498, 0.056030)",
        "(-0.280000, 1.383877, 0.058763)",
        "(-0.280000, 1.388998, 0.062068)",
        "(-0.280000, 1.393619, 0.065729)",
        "(-0.280000, 1.397896, 0.069808)",
        "(-0.280000, 1.401822, 0.074250)",
        "(-0.280000, 1.405391, 0.078975)",
        "(-0.280000, 1.408629, 0.083936)",
        "(-0.280000, 1.411479, 0.088935)",
        "(-0.280000, 1.414076, 0.094131)",
        "(-0.280000, 1.416432, 0.099533)",
        "(-0.280000, 1.418549, 0.105159)",
        "(-0.280000, 1.420403, 0.110983)",
        "(-0.280000, 1.421963, 0.116807)",
        "(-0.280000, 1.423244, 0.122853)",
        "(-0.280000, 1.424211, 0.129124)",
        "(-0.280000, 1.424075, 0.135502)",
        "(-0.280000, 1.422851, 0.141816)",
        "(-0.280000, 1.421197, 0.147841)",
        "(-0.280000, 1.419049, 0.153834)",
        "(-0.280000, 1.416391, 0.159760)",
        "(-0.280000, 1.413187, 0.165610)",
        "(-0.280000, 1.409410, 0.171339)",
        "(-0.280000, 1.405274, 0.176618)",
        "(-0.280000, 1.400588, 0.181681)",
        "(-0.280000, 1.395342, 0.186467)",
        "(-0.280000, 1.389578, 0.190876)",
        "(-0.280000, 1.383308, 0.194846)",
        "(-0.280000, 1.376881, 0.198159)",
        "(-0.280000, 1.370053, 0.200949)",
        "(-0.280000, 1.362897, 0.203148)",
        "(-0.280000, 1.355535, 0.204699)",
        "(-0.280000, 1.348016, 0.205580)",
        "(-0.280000, 1.340670, 0.205775)",
        "(-0.280000, 1.333297, 0.205314)",
        "(-0.280000, 1.325968, 0.204194)",
        "(-0.280000, 1.318742, 0.202415)",
        "(-0.280000, 1.311687, 0.199989)",
        "(-0.280000, 1.305077, 0.197037)",
        "(-0.280000, 1.298732, 0.193510)",
        "(-0.280000, 1.292750, 0.189463)",
        "(-0.280000, 1.287185, 0.184948)",
        "(-0.280000, 1.282080, 0.180021)",
        "(-0.280000, 1.277582, 0.174884)",
        "(-0.280000, 1.273543, 0.169424)",
        "(-0.280000, 1.270005, 0.163724)",
        "(-0.280000, 1.266982, 0.157848)",
        "(-0.280000, 1.264469, 0.151836)",
        "(-0.280000, 1.262511, 0.145910)",
        "(-0.280000, 1.261022, 0.139934)",
        "(-0.280000, 1.259992, 0.133947)",
        "(-0.280000, 1.259409, 0.127991)",
        "(-0.280000, 1.259256, 0.122101)",
        "(-0.280000, 1.260818, 0.116564)",
        "(-0.280000, 1.263691, 0.111455)",
        "(-0.280000, 1.266868, 0.106745)",
        "(-0.280000, 1.270312, 0.102437)",
        "(-0.280000, 1.274029, 0.098526)",
        "(-0.280000, 1.277958, 0.095183)",
        "(-0.280000, 1.282118, 0.092276)",
        "(-0.280000, 1.286484, 0.089823)",
        "(-0.280000, 1.291016, 0.087848)",
        "(-0.280000, 1.295645, 0.086373)",
        "(-0.280000, 1.300228, 0.085500)",
        "(-0.280000, 1.304790, 0.085085)",
        "(-0.280000, 1.309272, 0.085111)",
        "(-0.280000, 1.313626, 0.085545)",
        "(-0.280000, 1.317785, 0.086347)",
        "(-0.280000, 1.321627, 0.087517)",
        "(-0.280000, 1.325232, 0.088921)",
        "(-0.280000, 1.328571, 0.090499)",
        "(-0.280000, 1.331630, 0.092197)",
        "(-0.280000, 1.334402, 0.093961)",
        "(-0.280000, 1.336797, 0.095745)",
        "(-0.280000, 1.338948, 0.097461)",
        "(-0.280000, 1.340890, 0.099067)",
        "(-0.280000, 1.342648, 0.100520)",
        "(-0.280000, 1.344262, 0.101793)",
        "(-0.280000, 1.345707, 0.102849)",
        "(-0.280000, 1.347142, 0.103687)",
        "(-0.280000, 1.348629, 0.104319)",
        "(-0.280000, 1.350210, 0.104760)",
        "(-0.280000, 1.351951, 0.105053)",
        "(-0.280000, 1.353847, 0.105208)",
        "(-0.280000, 1.356002, 0.105322)",
        "(-0.280000, 1.358434, 0.105461)",
        "(-0.280000, 1.361155, 0.105702)",
        "(-0.280000, 1.364143, 0.106112)",
        "(-0.280000, 1.367341, 0.106699)",
        "(-0.280000, 1.370746, 0.107575)",
        "(-0.280000, 1.374308, 0.108785)",
        "(-0.280000, 1.377964, 0.110350)",
        "(-0.280000, 1.381631, 0.112254)",
        "(-0.280000, 1.385243, 0.114447)",
        "(-0.280000, 1.388762, 0.116953)",
        "(-0.280000, 1.392124, 0.119725)",
        "(-0.280000, 1.395292, 0.122718)",
        "(-0.280000, 1.398239, 0.125895)",
        "(-0.280000, 1.400934, 0.129183)",
        "(-0.280000, 1.403373, 0.132546)",
        "(-0.280000, 1.405562, 0.135927)",
        "(-0.280000, 1.407506, 0.139276)",
        "(-0.280000, 1.409230, 0.142582)",
        "(-0.280000, 1.410758, 0.145819)",
        "(-0.280000, 1.412129, 0.148980)",
        "(-0.280000, 1.413378, 0.152110)",
        "(-0.280000, 1.414508, 0.155267)",
        "(-0.280000, 1.415454, 0.158516)",
        "(-0.280000, 1.415541, 0.161423)",
        "(-0.280000, 1.414213, 0.163855)",
        "(-0.280000, 1.412625, 0.166530)",
        "(-0.280000, 1.410664, 0.169548)",
        "(-0.280000, 1.408237, 0.172928)",
        "(-0.280000, 1.405537, 0.176307)",
        "(-0.280000, 1.402253, 0.179978)",
        "(-0.280000, 1.398318, 0.183854)",
        "(-0.280000, 1.393731, 0.187782)",
        "(-0.280000, 1.388557, 0.191577)",
        "(-0.280000, 1.383105, 0.194962)",
        "(-0.280000, 1.377099, 0.198058)",
        "(-0.280000, 1.370610, 0.200748)",
        "(-0.280000, 1.363711, 0.202934)",
        "(-0.280000, 1.356413, 0.204551)",
        "(-0.280000, 1.349135, 0.205493)",
        "(-0.280000, 1.341572, 0.205786)",
        "(-0.280000, 1.333868, 0.205373)",
        "(-0.280000, 1.326162, 0.204232)",
        "(-0.280000, 1.318573, 0.202356)",
        "(-0.280000, 1.312168, 0.198106)",
        "(-0.280000, 1.306334, 0.193304)",
        "(-0.280000, 1.301165, 0.188071)",
        "(-0.280000, 1.296678, 0.182527)",
        "(-0.280000, 1.292870, 0.176776)",
        "(-0.280000, 1.289837, 0.171043)",
        "(-0.280000, 1.287357, 0.165260)",
        "(-0.280000, 1.285394, 0.159491)",
        "(-0.280000, 1.283906, 0.153790)",
        "(-0.280000, 1.282837, 0.148207)",
        "(-0.280000, 1.282181, 0.142909)",
        "(-0.280000, 1.281797, 0.137742)",
        "(-0.280000, 1.281642, 0.132714)",
        "(-0.280000, 1.281675, 0.127823)",
        "(-0.280000, 1.281853, 0.123054)",
        "(-0.280000, 1.282138, 0.118511)",
        "(-0.280000, 1.282501, 0.114006)",
        "(-0.280000, 1.282929, 0.109545)",
        "(-0.280000, 1.283420, 0.105088)",
        "(-0.280000, 1.283993, 0.100573)",
        "(-0.280000, 1.284610, 0.096115)",
        "(-0.280000, 1.285344, 0.091554)",
        "(-0.280000, 1.286231, 0.086883)",
        "(-0.280000, 1.287313, 0.082111)",
        "(-0.280000, 1.288639, 0.077238)",
        "(-0.280000, 1.290147, 0.072412)",
        "(-0.280000, 1.291990, 0.067531)",
        "(-0.280000, 1.294236, 0.062627)",
        "(-0.280000, 1.296936, 0.057777)",
        "(-0.280000, 1.300133, 0.053052)",
        "(-0.280000, 1.304013, 0.049292)",
        "(-0.280000, 1.308849, 0.046981)",
        "(-0.280000, 1.313954, 0.044941)",
        "(-0.280000, 1.319333, 0.043201)",
        "(-0.280000, 1.324972, 0.041799)",
        "(-0.280000, 1.330586, 0.040810)",
        "(-0.280000, 1.336429, 0.040197)",
        "(-0.280000, 1.342523, 0.040001)",
        "(-0.280000, 1.348817, 0.040269)",
        "(-0.280000, 1.355228, 0.041039)",
        "(-0.280000, 1.361416, 0.042271)",
        "(-0.280000, 1.367642, 0.044018)",
        "(-0.280000, 1.373849, 0.046302)",
        "(-0.280000, 1.379945, 0.049120)",
        "(-0.280000, 1.385856, 0.052461)",
        "(-0.280000, 1.391295, 0.056142)",
        "(-0.280000, 1.396489, 0.060298)",
        "(-0.280000, 1.401384, 0.064909)",
        "(-0.280000, 1.405907, 0.069923)",
        "(-0.280000, 1.410027, 0.075332)",
        "(-0.280000, 1.411931, 0.081837)",
        "(-0.280000, 1.413204, 0.088386)",
        "(-0.280000, 1.413872, 0.094914)",
        "(-0.280000, 1.413974, 0.101346)",
        "(-0.280000, 1.413505, 0.107422)",
        "(-0.280000, 1.412596, 0.113330)",
        "(-0.280000, 1.411296, 0.119026)",
        "(-0.280000, 1.409655, 0.124504)",
        "(-0.280000, 1.407714, 0.129767)",
        "(-0.280000, 1.405522, 0.134801)",
        "(-0.280000, 1.403160, 0.139437)",
        "(-0.280000, 1.400627, 0.143928)",
        "(-0.280000, 1.397918, 0.148322)",
        "(-0.280000, 1.395013, 0.152663)",
        "(-0.280000, 1.391876, 0.156984)",
        "(-0.280000, 1.388635, 0.161091)",
        "(-0.280000, 1.385069, 0.165252)",
        "(-0.280000, 1.381113, 0.169439)",
        "(-0.280000, 1.376688, 0.173615)",
        "(-0.280000, 1.371714, 0.177718)",
        "(-0.280000, 1.366470, 0.181510)",
        "(-0.280000, 1.360556, 0.185101)",
        "(-0.280000, 1.354031, 0.188331)",
        "(-0.280000, 1.346958, 0.191061)",
        "(-0.280000, 1.339377, 0.193178)",
        "(-0.280000, 1.331609, 0.194597)",
        "(-0.280000, 1.323512, 0.195237)",
        "(-0.280000, 1.315181, 0.195007)",
        "(-0.280000, 1.306758, 0.193839)",
        "(-0.280000, 1.298365, 0.191720)",
        "(-0.280000, 1.290891, 0.188042)",
        "(-0.280000, 1.284712, 0.182667)",
        "(-0.280000, 1.279178, 0.176806)",
        "(-0.280000, 1.274325, 0.170556)",
        "(-0.280000, 1.270172, 0.164017)",
        "(-0.280000, 1.266785, 0.157422)",
        "(-0.280000, 1.264057, 0.150706)",
        "(-0.280000, 1.261966, 0.143931)",
        "(-0.280000, 1.260484, 0.137129)",
        "(-0.280000, 1.259589, 0.130355)",
        "(-0.280000, 1.259257, 0.123827)",
        "(-0.280000, 1.259437, 0.117367)",
        "(-0.280000, 1.260101, 0.111060)",
        "(-0.280000, 1.261224, 0.104920)",
        "(-0.280000, 1.262787, 0.098946)",
        "(-0.280000, 1.264694, 0.093354)",
        "(-0.280000, 1.266975, 0.087954)",
        "(-0.280000, 1.269610, 0.082770)",
        "(-0.280000, 1.272571, 0.077830)",
        "(-0.280000, 1.275852, 0.073130)",
        "(-0.280000, 1.279305, 0.068835)",
        "(-0.280000, 1.283041, 0.064773)",
        "(-0.280000, 1.287081, 0.060932)",
        "(-0.280000, 1.291437, 0.057320)",
        "(-0.280000, 1.296128, 0.053946)",
        "(-0.280000, 1.300939, 0.050968)",
        "(-0.280000, 1.306108, 0.048244)",
        "(-0.280000, 1.311681, 0.045801)",
        "(-0.280000, 1.317682, 0.043692)",
        "(-0.280000, 1.324054, 0.041998)",
        "(-0.280000, 1.330439, 0.040831)",
        "(-0.280000, 1.337118, 0.040153)",
        "(-0.280000, 1.344071, 0.040022)",
        "(-0.280000, 1.351259, 0.040502)",
        "(-0.280000, 1.358524, 0.041634)",
        "(-0.280000, 1.365509, 0.043361)",
        "(-0.280000, 1.372439, 0.045733)",
        "(-0.280000, 1.378951, 0.049279)",
        "(-0.280000, 1.384815, 0.053926)",
        "(-0.280000, 1.390250, 0.058911)",
        "(-0.280000, 1.395070, 0.064027)",
        "(-0.280000, 1.399483, 0.069372)",
        "(-0.280000, 1.403488, 0.074920)",
        "(-0.280000, 1.407087, 0.080657)",
        "(-0.280000, 1.410267, 0.086565)",
        "(-0.280000, 1.412922, 0.092423)",
        "(-0.280000, 1.415154, 0.098425)",
        "(-0.280000, 1.416927, 0.104584)",
        "(-0.280000, 1.418184, 0.110877)",
        "(-0.280000, 1.418865, 0.117274)",
        "(-0.280000, 1.418922, 0.123501)",
        "(-0.280000, 1.418353, 0.129733)",
        "(-0.280000, 1.417129, 0.135928)",
        "(-0.280000, 1.415225, 0.142043)",
        "(-0.280000, 1.412637, 0.147981)",
        "(-0.280000, 1.409482, 0.153420)",
        "(-0.280000, 1.405705, 0.158561)",
        "(-0.280000, 1.401327, 0.163336)",
        "(-0.280000, 1.396381, 0.167678)",
        "(-0.280000, 1.390935, 0.171497)",
        "(-0.280000, 1.385283, 0.174541)",
        "(-0.280000, 1.379284, 0.177005)",
        "(-0.280000, 1.373033, 0.178840)",
        "(-0.280000, 1.366632, 0.180007)",
        "(-0.280000, 1.360185, 0.180493)",
        "(-0.280000, 1.354039, 0.180259)",
        "(-0.280000, 1.348016, 0.179434)",
        "(-0.280000, 1.342239, 0.178051)",
        "(-0.280000, 1.336807, 0.176179)",
        "(-0.280000, 1.331751, 0.173891)",
        "(-0.280000, 1.327237, 0.171313)",
        "(-0.280000, 1.323078, 0.168487)",
        "(-0.280000, 1.319263, 0.165466)",
        "(-0.280000, 1.315811, 0.162326)",
        "(-0.280000, 1.312668, 0.159099)",
        "(-0.280000, 1.309881, 0.155893)",
        "(-0.280000, 1.307298, 0.152642)",
        "(-0.280000, 1.304888, 0.149345)",
        "(-0.280000, 1.302622, 0.145993)",
        "(-0.280000, 1.300491, 0.142588)",
        "(-0.280000, 1.298515, 0.139217)",
        "(-0.280000, 1.296635, 0.135768)",
        "(-0.280000, 1.294847, 0.132210)",
        "(-0.280000, 1.293154, 0.128501)",
        "(-0.280000, 1.291582, 0.124618)",
        "(-0.280000, 1.290151, 0.120670)",
        "(-0.280000, 1.288882, 0.116488)",
        "(-0.280000, 1.287822, 0.112078)",
        "(-0.280000, 1.287014, 0.107443)",
        "(-0.280000, 1.286507, 0.102579)",
        "(-0.280000, 1.286283, 0.097671)",
        "(-0.280000, 1.286437, 0.092568)",
        "(-0.280000, 1.287022, 0.087286)",
        "(-0.280000, 1.288080, 0.081885)",
        "(-0.280000, 1.289666, 0.076380)",
        "(-0.280000, 1.291654, 0.070997)",
        "(-0.280000, 1.294226, 0.065596)",
        "(-0.280000, 1.297454, 0.060203)",
        "(-0.280000, 1.301375, 0.054899)",
        "(-0.280000, 1.306037, 0.049751)",
        "(-0.280000, 1.311524, 0.045864)",
        "(-0.280000, 1.317990, 0.043598)",
        "(-0.280000, 1.324875, 0.041819)",
        "(-0.280000, 1.332136, 0.040607)",
        "(-0.280000, 1.339653, 0.040038)",
        "(-0.280000, 1.347042, 0.040145)",
        "(-0.280000, 1.354540, 0.040932)",
        "(-0.280000, 1.362088, 0.042435)",
        "(-0.280000, 1.369623, 0.044686)",
        "(-0.280000, 1.377020, 0.047693)",
        "(-0.280000, 1.383934, 0.051303)",
        "(-0.280000, 1.390582, 0.055623)",
        "(-0.280000, 1.396831, 0.060596)",
        "(-0.280000, 1.402616, 0.066195)",
        "(-0.280000, 1.407871, 0.072380)",
        "(-0.280000, 1.412357, 0.078829)",
        "(-0.280000, 1.416235, 0.085715)",
        "(-0.280000, 1.419452, 0.092974)",
        "(-0.280000, 1.421967, 0.100534)",
        "(-0.280000, 1.423749, 0.108320)",
        "(-0.280000, 1.424750, 0.115963)",
        "(-0.280000, 1.425036, 0.123666)",
        "(-0.280000, 1.424607, 0.131353)",
        "(-0.280000, 1.423479, 0.138904)",
        "(-0.280000, 1.421677, 0.146266)",
        "(-0.280000, 1.419315, 0.153164)",
        "(-0.280000, 1.416378, 0.159787)",
        "(-0.280000, 1.412892, 0.166096)",
        "(-0.280000, 1.408877, 0.172071)",
        "(-0.280000, 1.404524, 0.177486)",
        "(-0.280000, 1.399714, 0.182537)",
        "(-0.280000, 1.394480, 0.187178)",
        "(-0.280000, 1.388821, 0.191399)",
        "(-0.280000, 1.382733, 0.195172)",
        "(-0.280000, 1.376249, 0.198448)",
        "(-0.280000, 1.369661, 0.201088)",
        "(-0.280000, 1.362637, 0.203215)",
        "(-0.280000, 1.355294, 0.204140)",
        "(-0.280000, 1.347715, 0.203803)",
        "(-0.280000, 1.340126, 0.202917)",
        "(-0.280000, 1.332900, 0.201512)",
        "(-0.280000, 1.325751, 0.199597)",
        "(-0.280000, 1.318712, 0.197158)",
        "(-0.280000, 1.311877, 0.194203)",
        "(-0.280000, 1.305301, 0.190737)",
        "(-0.280000, 1.299243, 0.186902)",
        "(-0.280000, 1.293523, 0.182598)",
        "(-0.280000, 1.288190, 0.177815)",
        "(-0.280000, 1.283343, 0.172576)",
        "(-0.280000, 1.279071, 0.166926)",
        "(-0.280000, 1.275541, 0.161085)",
        "(-0.280000, 1.272681, 0.154971)",
        "(-0.280000, 1.270529, 0.148650)",
        "(-0.280000, 1.269109, 0.142201)",
        "(-0.280000, 1.268438, 0.135756)",
        "(-0.280000, 1.268516, 0.129572)",
        "(-0.280000, 1.269267, 0.123553)",
        "(-0.280000, 1.270649, 0.117783)",
        "(-0.280000, 1.272608, 0.112339)",
        "(-0.280000, 1.275074, 0.107274)",
        "(-0.280000, 1.277935, 0.102762)",
        "(-0.280000, 1.281161, 0.098643)",
        "(-0.280000, 1.284681, 0.094935)",
        "(-0.280000, 1.288438, 0.091638)",
        "(-0.280000, 1.292390, 0.088728)",
        "(-0.280000, 1.296370, 0.086333)",
        "(-0.280000, 1.300444, 0.084265)",
        "(-0.280000, 1.304590, 0.082497)",
        "(-0.280000, 1.308772, 0.081012)",
        "(-0.280000, 1.312974, 0.079792)",
        "(-0.280000, 1.317013, 0.078904)",
        "(-0.280000, 1.321045, 0.078205)",
        "(-0.280000, 1.325077, 0.077676)",
        "(-0.280000, 1.329120, 0.077300)",
        "(-0.280000, 1.333185, 0.077074)",
        "(-0.280000, 1.337088, 0.077021)",
        "(-0.280000, 1.341026, 0.077089)",
        "(-0.280000, 1.345021, 0.077292)",
        "(-0.280000, 1.349105, 0.077647)",
        "(-0.280000, 1.353264, 0.078179)",
        "(-0.280000, 1.357329, 0.078854)",
        "(-0.280000, 1.361478, 0.079729)",
        "(-0.280000, 1.365716, 0.080841)",
        "(-0.280000, 1.370046, 0.082234)",
        "(-0.280000, 1.374435, 0.083944)",
        "(-0.280000, 1.378731, 0.085881)",
        "(-0.280000, 1.383042, 0.088172)",
        "(-0.280000, 1.387321, 0.090842)",
        "(-0.280000, 1.391531, 0.093921)",
        "(-0.280000, 1.395630, 0.097442)",
        "(-0.280000, 1.399488, 0.101243)",
        "(-0.280000, 1.403139, 0.105487)",
        "(-0.280000, 1.406527, 0.110180)",
        "(-0.280000, 1.409581, 0.115314)",
        "(-0.280000, 1.412243, 0.120867)",
        "(-0.280000, 1.414458, 0.126591)",
        "(-0.280000, 1.416201, 0.132657)",
        "(-0.280000, 1.417424, 0.139041)",
        "(-0.280000, 1.418079, 0.145661)",
        "(-0.280000, 1.418096, 0.152466)",
        "(-0.280000, 1.416834, 0.158853)",
        "(-0.280000, 1.413820, 0.164538)",
        "(-0.280000, 1.410348, 0.170010)",
        "(-0.280000, 1.406412, 0.175251)",
        "(-0.280000, 1.402035, 0.180207)",
        "(-0.280000, 1.397409, 0.184679)",
        "(-0.280000, 1.392384, 0.188830)",
        "(-0.280000, 1.386969, 0.192624)",
        "(-0.280000, 1.381179, 0.196023)",
        "(-0.280000, 1.375295, 0.198871)",
        "(-0.280000, 1.369072, 0.201293)",
        "(-0.280000, 1.362521, 0.203245)",
        "(-0.280000, 1.355693, 0.204673)",
        "(-0.280000, 1.348601, 0.205536)",
        "(-0.280000, 1.341266, 0.205783)",
        "(-0.280000, 1.334058, 0.205392)",
        "(-0.280000, 1.326673, 0.204331)",
        "(-0.280000, 1.319180, 0.202543)",
        "(-0.280000, 1.311684, 0.199988)",
        "(-0.280000, 1.304272, 0.196620)",
        "(-0.280000, 1.298376, 0.191010)",
        "(-0.280000, 1.293093, 0.184812)",
        "(-0.280000, 1.288529, 0.178145)",
        "(-0.280000, 1.284752, 0.171157)",
        "(-0.280000, 1.281767, 0.163953)",
        "(-0.280000, 1.279678, 0.156841)",
        "(-0.280000, 1.278305, 0.149746)",
        "(-0.280000, 1.277611, 0.142775)",
        "(-0.280000, 1.277534, 0.135998)",
        "(-0.280000, 1.277997, 0.129469)",
        "(-0.280000, 1.278931, 0.123365)",
        "(-0.280000, 1.280232, 0.117493)",
        "(-0.280000, 1.281861, 0.111810)",
        "(-0.280000, 1.283794, 0.106278)",
        "(-0.280000, 1.286016, 0.100877)",
        "(-0.280000, 1.288431, 0.095785)",
        "(-0.280000, 1.291124, 0.090749)",
        "(-0.280000, 1.294126, 0.085759)",
        "(-0.280000, 1.297488, 0.080805)",
        "(-0.280000, 1.301271, 0.075892)",
        "(-0.280000, 1.305310, 0.071216)",
        "(-0.280000, 1.309846, 0.066633)",
        "(-0.280000, 1.314929, 0.062210)",
        "(-0.280000, 1.320568, 0.058053)",
        "(-0.280000, 1.326742, 0.054263)",
        "(-0.280000, 1.333181, 0.050978)",
        "(-0.280000, 1.340076, 0.048218)",
        "(-0.280000, 1.347388, 0.046082)",
        "(-0.280000, 1.355002, 0.044662)",
        "(-0.280000, 1.362803, 0.043983)",
        "(-0.280000, 1.370208, 0.044894)",
        "(-0.280000, 1.376918, 0.047646)",
        "(-0.280000, 1.383249, 0.050908)",
        "(-0.280000, 1.389176, 0.054633)",
        "(-0.280000, 1.394653, 0.058750)",
        "(-0.280000, 1.399555, 0.063097)",
        "(-0.280000, 1.404024, 0.067735)",
        "(-0.280000, 1.408063, 0.072631)",
        "(-0.280000, 1.411669, 0.077750)",
        "(-0.280000, 1.414843, 0.083063)",
        "(-0.280000, 1.417511, 0.088376)",
        "(-0.280000, 1.419781, 0.093840)",
        "(-0.280000, 1.421646, 0.099416)",
        "(-0.280000, 1.423112, 0.105120)",
        "(-0.280000, 1.424170, 0.110913)",
        "(-0.280000, 1.424796, 0.116543)",
        "(-0.280000, 1.425037, 0.122203)",
        "(-0.280000, 1.424890, 0.127884)",
        "(-0.280000, 1.424354, 0.133533)",
        "(-0.280000, 1.423432, 0.139141)",
        "(-0.280000, 1.422181, 0.144474)",
        "(-0.280000, 1.420566, 0.149758)",
        "(-0.280000, 1.418563, 0.155016)",
        "(-0.280000, 1.416157, 0.160227)",
        "(-0.280000, 1.413305, 0.165412)",
        "(-0.280000, 1.410144, 0.170303)",
        "(-0.280000, 1.406489, 0.175157)",
        "(-0.280000, 1.402275, 0.179955)",
        "(-0.280000, 1.397447, 0.184645)",
        "(-0.280000, 1.391986, 0.189131)",
        "(-0.280000, 1.386210, 0.193106)",
        "(-0.280000, 1.379835, 0.196724)",
        "(-0.280000, 1.372861, 0.199887)",
        "(-0.280000, 1.365338, 0.202477)",
        "(-0.280000, 1.357306, 0.204390)",
        "(-0.280000, 1.349225, 0.205485)",
        "(-0.280000, 1.340740, 0.205776)",
        "(-0.280000, 1.332145, 0.204587)",
        "(-0.280000, 1.323849, 0.201903)",
        "(-0.280000, 1.315947, 0.198534)",
        "(-0.280000, 1.308721, 0.194651)",
        "(-0.280000, 1.301934, 0.190237)",
        "(-0.280000, 1.295620, 0.185341)",
        "(-0.280000, 1.289859, 0.180054)",
        "(-0.280000, 1.284663, 0.174430)",
        "(-0.280000, 1.280154, 0.168662)",
        "(-0.280000, 1.276189, 0.162625)",
        "(-0.280000, 1.272796, 0.156332)",
        "(-0.280000, 1.270024, 0.149836)",
        "(-0.280000, 1.267874, 0.143171)",
        "(-0.280000, 1.266385, 0.136597)",
        "(-0.280000, 1.265481, 0.129960)",
        "(-0.280000, 1.265157, 0.123286)",
        "(-0.280000, 1.265413, 0.116611)",
        "(-0.280000, 1.266242, 0.110007)"
    ],
    "rightHandRotations": [
        "(290.000000, 70.000000, 0.000000)",
        "(290.000000, 70.000000, 0.000000)",
        "(290.000000, 70.000000, 0.000000)",
        "(290.000000, 70.000000, 0.000000)",
        "(290.000000, 70.000000, 0.000000)",
        "(290.000000, 70.000000, 0.000000)",
        "(290.000000, 70.000000, 0.000000)",
        "(290.000000, 70.000000, 0.000000)",
        "(290.000000, 70.000000, 0.000000)",
        "(290.000000, 70.000000, 0.000000)",
        "(290.000000, 70.000000, 0.000000)",
        "(290.000000, 70.000000, 0.000000)",
        "(290.000000, 70.000000, 0.000000)",
        "(290.000000, 70.000000, 0.000000)",
        "(290.000000, 70.000000, 0.000000)",
        "(290.000000, 70.000000, 0.000000)",
        "(290.000000, 70.000000, 0.000000)",
        "(290.000000, 70.000000, 0.000000)",
        "(290.000000, 70.000000, 0.000000)",
        "(290.000000, 70.000000, 0.000000)",
        "(290.000000, 70.000000, 0.000000)",
        "(290.000000, 70.000000, 0.000000)",
        "(290.000000, 70.000000, 0.000000)",
        "(290.000000, 70.000000, 0.000000)",
        "(290.000000, 70.000000, 0.000000)",
        "(290.000000, 70.000000, 0.000000)",
        "(290.000000, 70.000000, 0.000000)",
        "(290.000000, 70.000000, 0.000000)",
        "(290.000000, 70.000000, 0.000000)",
        "(290.000000, 70.000000, 0.000000)",
        "(290.000000, 70.000000, 0.000000)",
        "(290.000000, 70.000000, 0.000000)",
        "(290.000000, 70.000000, 0.000000)",
        "(290.000000, 70.000000, 0.000000)",
        "(290.000000, 70.000000, 0.000000)",
        "(290.000000, 70.000000, 0.000000)",
        "(290.000000, 70.000000, 0.000000)",
        "(290.000000, 70.000000, 0.000000)",
        "(290.000000, 70.000000, 0.000000)",
        "(290.000000, 70.000000, 0.000000)",
        "(290.000000, 70.000000, 0.000000)",
        "(290.000000, 70.000000, 0.000000)",
        "(290.000000, 70.000000, 0.000000)",
        "(290.000000, 70.000000, 0.000000)",
        "(290.000000, 70.000000, 0.000000)",
        "(290.000000, 70.000000, 0.000000)",
        "(290.000000, 70.000000, 0.000000)",
        "(290.000000, 70.000000, 0.000000)",
        "(290.000000, 70.000000, 0.000000)",
        "(290.000000, 70.000000, 0.000000)",
        "(290.000000, 70.000000, 0.000000)",
        "(290.000000, 70.000000, 0.000000)",
        "(290.000000, 70.000000, 0.000000)",
        "(290.000000, 70.000000, 0.000000)",
        "(290.000000, 70.000000, 0.000000)",
        "(290.000000, 70.000000, 0.000000)",
        "(290.000000, 70.000000, 0.000000)",
        "(290.000000, 70.000000, 0.000000)",
        "(290.000000, 70.000000, 0.000000)",
        "(290.000000, 70.000000, 0.000000)",
        "(290.000000, 70.000000, 0.000000)",
        "(290.000000, 70.000000, 0.000000)",
        "(290.000000, 70.000000, 0.000000)",
        "(290.000000, 70.000000, 0.000000)",
        "(290.000000, 70.000000, 0.000000)",
        "(290.000000, 70.000000, 0.000000)",
        "(290.000000, 70.000000, 0.000000)",
        "(290.000000, 70.000000, 0.000000)",
        "(290.000000, 70.000000, 0.000000)",
        "(290.000000, 70.000000, 0.000000)",
        "(290.000000, 70.000000, 0.000000)",
        "(290.000000, 70.000000, 0.000000)",
        "(290.000000, 70.000000, 0.000000)",
        "(290.000000, 70.000000, 0.000000)",
        "(290.000000, 70.000000, 0.000000)",
        "(290.000000, 70.000000, 0.000000)",
        "(290.000000, 70.000000, 0.000000)",
        "(290.000000, 70.000000, 0.000000)",
        "(290.000000, 70.000000, 0.000000)",
        "(290.000000, 70.000000, 0.000000)",
        "(290.000000, 70.000000, 0.000000)",
        "(290.000000, 70.000000, 0.000000)",
        "(290.000000, 70.000000, 0.000000)",
        "(290.000000, 70.000000, 0.000000)",
        "(290.000000, 70.000000, 0.000000)",
        "(290.000000, 70.000000, 0.000000)",
        "(290.000000, 70.000000, 0.000000)",
        "(290.000000, 70.000000, 0.000000)",
        "(290.000000, 70.000000, 0.000000)",
        "(290.000000, 70.000000, 0.000000)",
        "(290.000000, 70.000000, 0.000000)",
        "(290.000000, 70.000000, 0.000000)",
        "(290.000000, 70.000000, 0.000000)",
        "(290.000000, 70.000000, 0.000000)",
        "(290.000000, 70.000000, 0.000000)",
        "(290.000000, 70.000000, 0.000000)",
        "(290.000000, 70.000000, 0.000000)",
        "(290.000000, 70.000000, 0.000000)",
        "(290.000000, 70.000000, 0.000000)",
        "(290.000000, 70.000000, 0.000000)",
        "(290.000000, 70.000000, 0.000000)",
        "(290.000000, 70.000000, 0.000000)",
        "(290.000000, 70.000000, 0.000000)",
        "(290.000000, 70.000000, 0.000000)",
        "(290.000000, 70.000000, 0.000000)",
        "(290.000000, 70.000000, 0.000000)",
        "(290.000000, 70.000000, 0.000000)",
        "(290.000000, 70.000000, 0.000000)",
        "(290.000000, 70.000000, 0.000000)",
        "(290.000000, 70.000000, 0.000000)",
        "(290.000000, 70.000000, 0.000000)",
        "(290.000000, 70.000000, 0.000000)",
        "(290.000000, 70.000000, 0.000000)",
        "(290.000000, 70.000000, 0.000000)",
        "(290.000000, 70.000000, 0.000000)",
        "(290.000000, 70.000000, 0.000000)",
        "(290.000000, 70.000000, 0.000000)",
        "(290.000000, 70.000000, 0.000000)",
        "(290.000000, 70.000000, 0.000000)",
        "(290.000000, 70.000000, 0.000000)",
        "(290.000000, 70.000000, 0.000000)",
        "(290.000000, 70.000000, 0.000000)",
        "(290.000000, 70.000000, 0.000000)",
        "(290.000000, 70.000000, 0.000000)",
        "(290.000000, 70.000000, 0.000000)",
        "(290.000000, 70.000000, 0.000000)",
        "(290.000000, 70.000000, 0.000000)",
        "(290.000000, 70.000000, 0.000000)",
        "(290.000000, 70.000000, 0.000000)",
        "(290.000000, 70.000000, 0.000000)",
        "(290.000000, 70.000000, 0.000000)",
        "(290.000000, 70.000000, 0.000000)",
        "(290.000000, 70.000000, 0.000000)",
        "(290.000000, 70.000000, 0.000000)",
        "(290.000000, 70.000000, 0.000000)",
        "(290.000000, 70.000000, 0.000000)",
        "(290.000000, 70.000000, 0.000000)",
        "(290.000000, 70.000000, 0.000000)",
        "(290.000000, 70.000000, 0.000000)",
        "(290.000000, 70.000000, 0.000000)",
        "(290.000000, 70.000000, 0.000000)",
        "(290.000000, 70.000000, 0.000000)",
        "(290.000000, 70.000000, 0.000000)",
        "(290.000000, 70.000000, 0.000000)",
        "(290.000000, 70.000000, 0.000000)",
        "(290.000000, 70.000000, 0.000000)",
        "(290.000000, 70.000000, 0.000000)",
        "(290.000000, 70.000000, 0.000000)",
        "(290.000000, 70.000000, 0.000000)",
        "(290.000000, 70.000000, 0.000000)",
        "(290.000000, 70.000000, 0.000000)",
        "(290.000000, 70.000000, 0.000000)",
        "(290.000000, 70.000000, 0.000000)",
        "(290.000000, 70.000000, 0.000000)",
        "(290.000000, 70.000000, 0.000000)",
        "(290.000000, 70.000000, 0.000000)",
        "(290.000000, 70.000000, 0.000000)",
        "(290.000000, 70.000000, 0.000000)",
        "(290.000000, 70.000000, 0.000000)",
        "(290.000000, 70.000000, 0.000000)",
        "(290.000000, 70.000000, 0.000000)",
        "(290.000000, 70.000000, 0.000000)",
        "(290.000000, 70.000000, 0.000000)",
        "(290.000000, 70.000000, 0.000000)",
        "(290.000000, 70.000000, 0.000000)",
        "(290.000000, 70.000000, 0.000000)",
        "(290.000000, 70.000000, 0.000000)",
        "(290.000000, 70.000000, 0.000000)",
        "(290.000000, 70.000000, 0.000000)",
        "(290.000000, 70.000000, 0.000000)",
        "(290.000000, 70.000000, 0.000000)",
        "(290.000000, 70.000000, 0.000000)",
        "(290.000000, 70.000000, 0.000000)",
        "(290.000000, 70.000000, 0.000000)",
        "(290.000000, 70.000000, 0.000000)",
        "(290.000000, 70.000000, 0.000000)",
        "(290.000000, 70.000000, 0.000000)",
        "(290.000000, 70.000000, 0.000000)",
        "(290.000000, 70.000000, 0.000000)",
        "(290.000000, 70.000000, 0.000000)",
        "(290.000000, 70.000000, 0.000000)",
        "(290.000000, 70.000000, 0.000000)",
        "(290.000000, 70.000000, 0.000000)",
        "(290.000000, 70.000000, 0.000000)",
        "(290.000000, 70.000000, 0.000000)",
        "(290.000000, 70.000000, 0.000000)",
        "(290.000000, 70.000000, 0.000000)",
        "(290.000000, 70.000000, 0.000000)",
        "(290.000000, 70.000000, 0.000000)",
        "(290.000000, 70.000000, 0.000000)",
        "(290.000000, 70.000000, 0.000000)",
        "(290.000000, 70.000000, 0.000000)",
        "(290.000000, 70.000000, 0.000000)",
        "(290.000000, 70.000000, 0.000000)",
        "(290.000000, 70.000000, 0.000000)",
        "(290.000000, 70.000000, 0.000000)",
        "(290.000000, 70.000000, 0.000000)",
        "(290.000000, 70.000000, 0.000000)",
        "(290.000000, 70.000000, 0.000000)",
        "(290.000000, 70.000000, 0.000000)",
        "(290.000000, 70.000000, 0.000000)",
        "(290.000000, 70.000000, 0.000000)",
        "(290.000000, 70.000000, 0.000000)",
        "(290.000000, 70.000000, 0.000000)",
        "(290.000000, 70.000000, 0.000000)",
        "(290.000000, 70.000000, 0.000000)",
        "(290.000000, 70.000000, 0.000000)",
        "(290.000000, 70.000000, 0.000000)",
        "(290.000000, 70.000000, 0.000000)",
        "(290.000000, 70.000000, 0.000000)",
        "(290.000000, 70.000000, 0.000000)",
        "(290.000000, 70.000000, 0.000000)",
        "(290.000000, 70.000000, 0.000000)",
        "(290.000000, 70.000000, 0.000000)",
        "(290.000000, 70.000000, 0.000000)",
        "(290.000000, 70.000000, 0.000000)",
        "(290.000000, 70.000000, 0.000000)",
        "(290.000000, 70.000000, 0.000000)",
        "(290.000000, 70.000000, 0.000000)",
        "(290.000000, 70.000000, 0.000000)",
        "(290.000000, 70.000000, 0.000000)",
        "(290.000000, 70.000000, 0.000000)",
        "(290.000000, 70.000000, 0.000000)",
        "(290.000000, 70.000000, 0.000000)",
        "(290.000000, 70.000000, 0.000000)",
        "(290.000000, 70.000000, 0.000000)",
        "(290.000000, 70.000000, 0.000000)",
        "(290.000000, 70.000000, 0.000000)",
        "(290.000000, 70.000000, 0.000000)",
        "(290.000000, 70.000000, 0.000000)",
        "(290.000000, 70.000000, 0.000000)",
        "(290.000000, 70.000000, 0.000000)",
        "(290.000000, 70.000000, 0.000000)",
        "(290.000000, 70.000000, 0.000000)",
        "(290.000000, 70.000000, 0.000000)",
        "(290.000000, 70.000000, 0.000000)",
        "(290.000000, 70.000000, 0.000000)",
        "(290.000000, 70.000000, 0.000000)",
        "(290.000000, 70.000000, 0.000000)",
        "(290.000000, 70.000000, 0.000000)",
        "(290.000000, 70.000000, 0.000000)",
        "(290.000000, 70.000000, 0.000000)",
        "(290.000000, 70.000000, 0.000000)",
        "(290.000000, 70.000000, 0.000000)",
        "(290.000000, 70.000000, 0.000000)",
        "(290.000000, 70.000000, 0.000000)",
        "(290.000000, 70.000000, 0.000000)",
        "(290.000000, 70.000000, 0.000000)",
        "(290.000000, 70.000000, 0.000000)",
        "(290.000000, 70.000000, 0.000000)",
        "(290.000000, 70.000000, 0.000000)",
        "(290.000000, 70.000000, 0.000000)",
        "(290.000000, 70.000000, 0.000000)",
        "(290.000000, 70.000000, 0.000000)",
        "(290.000000, 70.000000, 0.000000)",
        "(290.000000, 70.000000, 0.000000)",
        "(290.000000, 70.000000, 0.000000)",
        "(290.000000, 70.000000, 0.000000)",
        "(290.000000, 70.000000, 0.000000)",
        "(290.000000, 70.000000, 0.000000)",
        "(290.000000, 70.000000, 0.000000)",
        "(290.000000, 70.000000, 0.000000)",
        "(290.000000, 70.000000, 0.000000)",
        "(290.000000, 70.000000, 0.000000)",
        "(290.000000, 70.000000, 0.000000)",
        "(290.000000, 70.000000, 0.000000)",
        "(290.000000, 70.000000, 0.000000)",
        "(290.000000, 70.000000, 0.000000)",
        "(290.000000, 70.000000, 0.000000)",
        "(290.000000, 70.000000, 0.000000)",
        "(290.000000, 70.000000, 0.000000)",
        "(290.000000, 70.000000, 0.000000)",
        "(290.000000, 70.000000, 0.000000)",
        "(290.000000, 70.000000, 0.000000)",
        "(290.000000, 70.000000, 0.000000)",
        "(290.000000, 70.000000, 0.000000)",
        "(290.000000, 70.000000, 0.000000)",
        "(290.000000, 70.000000, 0.000000)",
        "(290.000000, 70.000000, 0.000000)",
        "(290.000000, 70.000000, 0.000000)",
        "(290.000000, 70.000000, 0.000000)",
        "(290.000000, 70.000000, 0.000000)",
        "(290.000000, 70.000000, 0.000000)",
        "(290.000000, 70.000000, 0.000000)",
        "(290.000000, 70.000000, 0.000000)",
        "(290.000000, 70.000000, 0.000000)",
        "(290.000000, 70.000000, 0.000000)",
        "(290.000000, 70.000000, 0.000000)",
        "(290.000000, 70.000000, 0.000000)",
        "(290.000000, 70.000000, 0.000000)",
        "(290.000000, 70.000000, 0.000000)",
        "(290.000000, 70.000000, 0.000000)",
        "(290.000000, 70.000000, 0.000000)",
        "(290.000000, 70.000000, 0.000000)",
        "(290.000000, 70.000000, 0.000000)",
        "(290.000000, 70.000000, 0.000000)",
        "(290.000000, 70.000000, 0.000000)",
        "(290.000000, 70.000000, 0.000000)",
        "(290.000000, 70.000000, 0.000000)",
        "(290.000000, 70.000000, 0.000000)",
        "(290.000000, 70.000000, 0.000000)",
        "(290.000000, 70.000000, 0.000000)",
        "(290.000000, 70.000000, 0.000000)",
        "(290.000000, 70.000000, 0.000000)",
        "(290.000000, 70.000000, 0.000000)",
        "(290.000000, 70.000000, 0.000000)",
        "(290.000000, 70.000000, 0.000000)",
        "(290.000000, 70.000000, 0.000000)",
        "(290.000000, 70.000000, 0.000000)",
        "(290.000000, 70.000000, 0.000000)",
        "(290.000000, 70.000000, 0.000000)",
        "(290.000000, 70.000000, 0.000000)",
        "(290.000000, 70.000000, 0.000000)",
        "(290.000000, 70.000000, 0.000000)",
        "(290.000000, 70.000000, 0.000000)",
        "(290.000000, 70.000000, 0.000000)",
        "(290.000000, 70.000000, 0.000000)",
        "(290.000000, 70.000000, 0.000000)",
        "(290.000000, 70.000000, 0.000000)",
        "(290.000000, 70.000000, 0.000000)",
        "(290.000000, 70.000000, 0.000000)",
        "(290.000000, 70.000000, 0.000000)",
        "(290.000000, 70.000000, 0.000000)",
        "(290.000000, 70.000000, 0.000000)",
        "(290.000000, 70.000000, 0.000000)",
        "(290.000000, 70.000000, 0.000000)",
        "(290.000000, 70.000000, 0.000000)",
        "(290.000000, 70.000000, 0.000000)",
        "(290.000000, 70.000000, 0.000000)",
        "(290.000000, 70.000000, 0.000000)",
        "(290.000000, 70.000000, 0.000000)",
        "(290.000000, 70.000000, 0.000000)",
        "(290.000000, 70.000000, 0.000000)",
        "(290.000000, 70.000000, 0.000000)",
        "(290.000000, 70.000000, 0.000000)",
        "(290.000000, 70.000000, 0.000000)",
        "(290.000000, 70.000000, 0.000000)",
        "(290.000000, 70.000000, 0.000000)",
        "(290.000000, 70.000000, 0.000000)",
        "(290.000000, 70.000000, 0.000000)",
        "(290.000000, 70.000000, 0.000000)",
        "(290.000000, 70.000000, 0.000000)",
        "(290.000000, 70.000000, 0.000000)",
        "(290.000000, 70.000000, 0.000000)",
        "(290.000000, 70.000000, 0.000000)",
        "(290.000000, 70.000000, 0.000000)",
        "(290.000000, 70.000000, 0.000000)",
        "(290.000000, 70.000000, 0.000000)",
        "(290.000000, 70.000000, 0.000000)",
        "(290.000000, 70.000000, 0.000000)",
        "(290.000000, 70.000000, 0.000000)",
        "(290.000000, 70.000000, 0.000000)",
        "(290.000000, 70.000000, 0.000000)",
        "(290.000000, 70.000000, 0.000000)",
        "(290.000000, 70.000000, 0.000000)",
        "(290.000000, 70.000000, 0.000000)",
        "(290.000000, 70.000000, 0.000000)",
        "(290.000000, 70.000000, 0.000000)",
        "(290.000000, 70.000000, 0.000000)",
        "(290.000000, 70.000000, 0.000000)",
        "(290.000000, 70.000000, 0.000000)",
        "(290.000000, 70.000000, 0.000000)",
        "(290.000000, 70.000000, 0.000000)",
        "(290.000000, 70.000000, 0.000000)",
        "(290.000000, 70.000000, 0.000000)",
        "(290.000000, 70.000000, 0.000000)",
        "(290.000000, 70.000000, 0.000000)",
        "(290.000000, 70.000000, 0.000000)",
        "(290.000000, 70.000000, 0.000000)",
        "(290.000000, 70.000000, 0.000000)",
        "(290.000000, 70.000000, 0.000000)",
        "(290.000000, 70.000000, 0.000000)",
        "(290.000000, 70.000000, 0.000000)",
        "(290.000000, 70.000000, 0.000000)",
        "(290.000000, 70.000000, 0.000000)",
        "(290.000000, 70.000000, 0.000000)",
        "(290.000000, 70.000000, 0.000000)",
        "(290.000000, 70.000000, 0.000000)",
        "(290.000000, 70.000000, 0.000000)",
        "(290.000000, 70.000000, 0.000000)",
        "(290.000000, 70.000000, 0.000000)",
        "(290.000000, 70.000000, 0.000000)",
        "(290.000000, 70.000000, 0.000000)",
        "(290.000000, 70.000000, 0.000000)",
        "(290.000000, 70.000000, 0.000000)",
        "(290.000000, 70.000000, 0.000000)",
        "(290.000000, 70.000000, 0.000000)",
        "(290.000000, 70.000000, 0.000000)",
        "(290.000000, 70.000000, 0.000000)",
        "(290.000000, 70.000000, 0.000000)",
        "(290.000000, 70.000000, 0.000000)",
        "(290.000000, 70.000000, 0.000000)",
        "(290.000000, 70.000000, 0.000000)",
        "(290.000000, 70.000000, 0.000000)",
        "(290.000000, 70.000000, 0.000000)",
        "(290.000000, 70.000000, 0.000000)",
        "(290.000000, 70.000000, 0.000000)",
        "(290.000000, 70.000000, 0.000000)",
        "(290.000000, 70.000000, 0.000000)",
        "(290.000000, 70.000000, 0.000000)",
        "(290.000000, 70.000000, 0.000000)",
        "(290.000000, 70.000000, 0.000000)",
        "(290.000000, 70.000000, 0.000000)",
        "(290.000000, 70.000000, 0.000000)",
        "(290.000000, 70.000000, 0.000000)",
        "(290.000000, 70.000000, 0.000000)",
        "(290.000000, 70.000000, 0.000000)",
        "(290.000000, 70.000000, 0.000000)",
        "(290.000000, 70.000000, 0.000000)",
        "(290.000000, 70.000000, 0.000000)",
        "(290.000000, 70.000000, 0.000000)",
        "(290.000000, 70.000000, 0.000000)",
        "(290.000000, 70.000000, 0.000000)",
        "(290.000000, 70.000000, 0.000000)",
        "(290.000000, 70.000000, 0.000000)",
        "(290.000000, 70.000000, 0.000000)",
        "(290.000000, 70.000000, 0.000000)",
        "(290.000000, 70.000000, 0.000000)",
        "(290.000000, 70.000000, 0.000000)",
        "(290.000000, 70.000000, 0.000000)",
        "(290.000000, 70.000000, 0.000000)",
        "(290.000000, 70.000000, 0.000000)",
        "(290.000000, 70.000000, 0.000000)",
        "(290.000000, 70.000000, 0.000000)",
        "(290.000000, 70.000000, 0.000000)",
        "(290.000000, 70.000000, 0.000000)",
        "(290.000000, 70.000000, 0.000000)",
        "(290.000000, 70.000000, 0.000000)",
        "(290.000000, 70.000000, 0.000000)",
        "(290.000000, 70.000000, 0.000000)",
        "(290.000000, 70.000000, 0.000000)",
        "(290.000000, 70.000000, 0.000000)",
        "(290.000000, 70.000000, 0.000000)",
        "(290.000000, 70.000000, 0.000000)",
        "(290.000000, 70.000000, 0.000000)",
        "(290.000000, 70.000000, 0.000000)",
        "(290.000000, 70.000000, 0.000000)",
        "(290.000000, 70.000000, 0.000000)",
        "(290.000000, 70.000000, 0.000000)",
        "(290.000000, 70.000000, 0.000000)",
        "(290.000000, 70.000000, 0.000000)",
        "(290.000000, 70.000000, 0.000000)",
        "(290.000000, 70.000000, 0.000000)",
        "(290.000000, 70.000000, 0.000000)",
        "(290.000000, 70.000000, 0.000000)",
        "(290.000000, 70.000000, 0.000000)",
        "(290.000000, 70.000000, 0.000000)",
        "(290.000000, 70.000000, 0.000000)",
        "(290.000000, 70.000000, 0.000000)",
        "(290.000000, 70.000000, 0.000000)",
        "(290.000000, 70.000000, 0.000000)",
        "(290.000000, 70.000000, 0.000000)",
        "(290.000000, 70.000000, 0.000000)",
        "(290.000000, 70.000000, 0.000000)",
        "(290.000000, 70.000000, 0.000000)",
        "(290.000000, 70.000000, 0.000000)",
        "(290.000000, 70.000000, 0.000000)",
        "(290.000000, 70.000000, 0.000000)",
        "(290.000000, 70.000000, 0.000000)",
        "(290.000000, 70.000000, 0.000000)",
        "(290.000000, 70.000000, 0.000000)",
        "(290.000000, 70.000000, 0.000000)",
        "(290.000000, 70.000000, 0.000000)",
        "(290.000000, 70.000000, 0.000000)",
        "(290.000000, 70.000000, 0.000000)",
        "(290.000000, 70.000000, 0.000000)",
        "(290.000000, 70.000000, 0.000000)",
        "(290.000000, 70.000000, 0.000000)",
        "(290.000000, 70.000000, 0.000000)",
        "(290.000000, 70.000000, 0.000000)",
        "(290.000000, 70.000000, 0.000000)",
        "(290.000000, 70.000000, 0.000000)",
        "(290.000000, 70.000000, 0.000000)",
        "(290.000000, 70.000000, 0.000000)",
        "(290.000000, 70.000000, 0.000000)",
        "(290.000000, 70.000000, 0.000000)",
        "(290.000000, 70.000000, 0.000000)",
        "(290.000000, 70.000000, 0.000000)",
        "(290.000000, 70.000000, 0.000000)",
        "(290.000000, 70.000000, 0.000000)",
        "(290.000000, 70.000000, 0.000000)",
        "(290.000000, 70.000000, 0.000000)",
        "(290.000000, 70.000000, 0.000000)",
        "(290.000000, 70.000000, 0.000000)",
        "(290.000000, 70.000000, 0.000000)",
        "(290.000000, 70.000000, 0.000000)",
        "(290.000000, 70.000000, 0.000000)",
        "(290.000000, 70.000000, 0.000000)",
        "(290.000000, 70.000000, 0.000000)",
        "(290.000000, 70.000000, 0.000000)",
        "(290.000000, 70.000000, 0.000000)",
        "(290.000000, 70.000000, 0.000000)",
        "(290.000000, 70.000000, 0.000000)",
        "(290.000000, 70.000000, 0.000000)",
        "(290.000000, 70.000000, 0.000000)",
        "(290.000000, 70.000000, 0.000000)",
        "(290.000000, 70.000000, 0.000000)",
        "(290.000000, 70.000000, 0.000000)",
        "(290.000000, 70.000000, 0.000000)",
        "(290.000000, 70.000000, 0.000000)",
        "(290.000000, 70.000000, 0.000000)",
        "(290.000000, 70.000000, 0.000000)",
        "(290.000000, 70.000000, 0.000000)",
        "(290.000000, 70.000000, 0.000000)",
        "(290.000000, 70.000000, 0.000000)",
        "(290.000000, 70.000000, 0.000000)",
        "(290.000000, 70.000000, 0.000000)",
        "(290.000000, 70.000000, 0.000000)",
        "(290.000000, 70.000000, 0.000000)",
        "(290.000000, 70.000000, 0.000000)",
        "(290.000000, 70.000000, 0.000000)",
        "(290.000000, 70.000000, 0.000000)",
        "(290.000000, 70.000000, 0.000000)",
        "(290.000000, 70.000000, 0.000000)",
        "(290.000000, 70.000000, 0.000000)",
        "(290.000000, 70.000000, 0.000000)",
        "(290.000000, 70.000000, 0.000000)",
        "(290.000000, 70.000000, 0.000000)",
        "(290.000000, 70.000000, 0.000000)",
        "(290.000000, 70.000000, 0.000000)",
        "(290.000000, 70.000000, 0.000000)",
        "(290.000000, 70.000000, 0.000000)",
        "(290.000000, 70.000000, 0.000000)",
        "(290.000000, 70.000000, 0.000000)",
        "(290.000000, 70.000000, 0.000000)",
        "(290.000000, 70.000000, 0.000000)",
        "(290.000000, 70.000000, 0.000000)",
        "(290.000000, 70.000000, 0.000000)",
        "(290.000000, 70.000000, 0.000000)",
        "(290.000000, 70.000000, 0.000000)",
        "(290.000000, 70.000000, 0.000000)",
        "(290.000000, 70.000000, 0.000000)",
        "(290.000000, 70.000000, 0.000000)",
        "(290.000000, 70.000000, 0.000000)",
        "(290.000000, 70.000000, 0.000000)",
        "(290.000000, 70.000000, 0.000000)",
        "(290.000000, 70.000000, 0.000000)",
        "(290.000000, 70.000000, 0.000000)",
        "(290.000000, 70.000000, 0.000000)",
        "(290.000000, 70.000000, 0.000000)",
        "(290.000000, 70.000000, 0.000000)",
        "(290.000000, 70.000000, 0.000000)",
        "(290.000000, 70.000000, 0.000000)",
        "(290.000000, 70.000000, 0.000000)",
        "(290.000000, 70.000000, 0.000000)",
        "(290.000000, 70.000000, 0.000000)",
        "(290.000000, 70.000000, 0.000000)",
        "(290.000000, 70.000000, 0.000000)",
        "(290.000000, 70.000000, 0.000000)",
        "(290.000000, 70.000000, 0.000000)",
        "(290.000000, 70.000000, 0.000000)",
        "(290.000000, 70.000000, 0.000000)",
        "(290.000000, 70.000000, 0.000000)",
        "(290.000000, 70.000000, 0.000000)",
        "(290.000000, 70.000000, 0.000000)",
        "(290.000000, 70.000000, 0.000000)",
        "(290.000000, 70.000000, 0.000000)",
        "(290.000000, 70.000000, 0.000000)",
        "(290.000000, 70.000000, 0.000000)",
        "(290.000000, 70.000000, 0.000000)",
        "(290.000000, 70.000000, 0.000000)",
        "(290.000000, 70.000000, 0.000000)",
        "(290.000000, 70.000000, 0.000000)",
        "(290.000000, 70.000000, 0.000000)",
        "(290.000000, 70.000000, 0.000000)",
        "(290.000000, 70.000000, 0.000000)",
        "(290.000000, 70.000000, 0.000000)",
        "(290.000000, 70.000000, 0.000000)",
        "(290.000000, 70.000000, 0.000000)",
        "(290.000000, 70.000000, 0.000000)",
        "(290.000000, 70.000000, 0.000000)",
        "(290.000000, 70.000000, 0.000000)",
        "(290.000000, 70.000000, 0.000000)",
        "(290.000000, 70.000000, 0.000000)",
        "(290.000000, 70.000000, 0.000000)",
        "(290.000000, 70.000000, 0.000000)",
        "(290.000000, 70.000000, 0.000000)",
        "(290.000000, 70.000000, 0.000000)",
        "(290.000000, 70.000000, 0.000000)",
        "(290.000000, 70.000000, 0.000000)",
        "(290.000000, 70.000000, 0.000000)",
        "(290.000000, 70.000000, 0.000000)",
        "(290.000000, 70.000000, 0.000000)",
        "(290.000000, 70.000000, 0.000000)",
        "(290.000000, 70.000000, 0.000000)",
        "(290.000000, 70.000000, 0.000000)",
        "(290.000000, 70.000000, 0.000000)",
        "(290.000000, 70.000000, 0.000000)",
        "(290.000000, 70.000000, 0.000000)",
        "(290.000000, 70.000000, 0.000000)",
        "(290.000000, 70.000000, 0.000000)",
        "(290.000000, 70.000000, 0.000000)",
        "(290.000000, 70.000000, 0.000000)",
        "(290.000000, 70.000000, 0.000000)",
        "(290.000000, 70.000000, 0.000000)",
        "(290.000000, 70.000000, 0.000000)",
        "(290.000000, 70.000000, 0.000000)",
        "(290.000000, 70.000000, 0.000000)",
        "(290.000000, 70.000000, 0.000000)",
        "(290.000000, 70.000000, 0.000000)",
        "(290.000000, 70.000000, 0.000000)",
        "(290.000000, 70.000000, 0.000000)",
        "(290.000000, 70.000000, 0.000000)",
        "(290.000000, 70.000000, 0.000000)",
        "(290.000000, 70.000000, 0.000000)",
        "(290.000000, 70.000000, 0.000000)",
        "(290.000000, 70.000000, 0.000000)",
        "(290.000000, 70.000000, 0.000000)",
        "(290.000000, 70.000000, 0.000000)",
        "(290.000000, 70.000000, 0.000000)",
        "(290.000000, 70.000000, 0.000000)",
        "(290.000000, 70.000000, 0.000000)",
        "(290.000000, 70.000000, 0.000000)",
        "(290.000000, 70.000000, 0.000000)",
        "(290.000000, 70.000000, 0.000000)",
        "(290.000000, 70.000000, 0.000000)",
        "(290.000000, 70.000000, 0.000000)",
        "(290.000000, 70.000000, 0.000000)",
        "(290.000000, 70.000000, 0.000000)",
        "(290.000000, 70.000000, 0.000000)",
        "(290.000000, 70.000000, 0.000000)",
        "(290.000000, 70.000000, 0.000000)",
        "(290.000000, 70.000000, 0.000000)",
        "(290.000000, 70.000000, 0.000000)",
        "(290.000000, 70.000000, 0.000000)",
        "(290.000000, 70.000000, 0.000000)",
        "(290.000000, 70.000000, 0.000000)",
        "(290.000000, 70.000000, 0.000000)",
        "(290.000000, 70.000000, 0.000000)",
        "(290.000000, 70.000000, 0.000000)",
        "(290.000000, 70.000000, 0.000000)",
        "(290.000000, 70.000000, 0.000000)",
        "(290.000000, 70.000000, 0.000000)",
        "(290.000000, 70.000000, 0.000000)",
        "(290.000000, 70.000000, 0.000000)",
        "(290.000000, 70.000000, 0.000000)",
        "(290.000000, 70.000000, 0.000000)",
        "(290.000000, 70.000000, 0.000000)",
        "(290.000000, 70.000000, 0.000000)",
        "(290.000000, 70.000000, 0.000000)",
        "(290.000000, 70.000000, 0.000000)",
        "(290.000000, 70.000000, 0.000000)",
        "(290.000000, 70.000000, 0.000000)",
        "(290.000000, 70.000000, 0.000000)",
        "(290.000000, 70.000000, 0.000000)",
        "(290.000000, 70.000000, 0.000000)",
        "(290.000000, 70.000000, 0.000000)",
        "(290.000000, 70.000000, 0.000000)",
        "(290.000000, 70.000000, 0.000000)",
        "(290.000000, 70.000000, 0.000000)",
        "(290.000000, 70.000000, 0.000000)",
        "(290.000000, 70.000000, 0.000000)",
        "(290.000000, 70.000000, 0.000000)",
        "(290.000000, 70.000000, 0.000000)",
        "(290.000000, 70.000000, 0.000000)",
        "(290.000000, 70.000000, 0.000000)",
        "(290.000000, 70.000000, 0.000000)",
        "(290.000000, 70.000000, 0.000000)",
        "(290.000000, 70.000000, 0.000000)",
        "(290.000000, 70.000000, 0.000000)",
        "(290.000000, 70.000000, 0.000000)",
        "(290.000000, 70.000000, 0.000000)",
        "(290.000000, 70.000000, 0.000000)",
        "(290.000000, 70.000000, 0.000000)",
        "(290.000000, 70.000000, 0.000000)",
        "(290.000000, 70.000000, 0.000000)",
        "(290.000000, 70.000000, 0.000000)",
        "(290.000000, 70.000000, 0.000000)",
        "(290.000000, 70.000000, 0.000000)",
        "(290.000000, 70.000000, 0.000000)",
        "(290.000000, 70.000000, 0.000000)",
        "(290.000000, 70.000000, 0.000000)",
        "(290.000000, 70.000000, 0.000000)",
        "(290.000000, 70.000000, 0.000000)",
        "(290.000000, 70.000000, 0.000000)",
        "(290.000000, 70.000000, 0.000000)",
        "(290.000000, 70.000000, 0.000000)",
        "(290.000000, 70.000000, 0.000000)",
        "(290.000000, 70.000000, 0.000000)",
        "(290.000000, 70.000000, 0.000000)",
        "(290.000000, 70.000000, 0.000000)",
        "(290.000000, 70.000000, 0.000000)",
        "(290.000000, 70.000000, 0.000000)",
        "(290.000000, 70.000000, 0.000000)",
        "(290.000000, 70.000000, 0.000000)",
        "(290.000000, 70.000000, 0.000000)",
        "(290.000000, 70.000000, 0.000000)",
        "(290.000000, 70.000000, 0.000000)",
        "(290.000000, 70.000000, 0.000000)",
        "(290.000000, 70.000000, 0.000000)",
        "(290.000000, 70.000000, 0.000000)",
        "(290.000000, 70.000000, 0.000000)",
        "(290.000000, 70.000000, 0.000000)",
        "(290.000000, 70.000000, 0.000000)",
        "(290.000000, 70.000000, 0.000000)",
        "(290.000000, 70.000000, 0.000000)",
        "(290.000000, 70.000000, 0.000000)",
        "(290.000000, 70.000000, 0.000000)",
        "(290.000000, 70.000000, 0.000000)",
        "(290.000000, 70.000000, 0.000000)",
        "(290.000000, 70.000000, 0.000000)",
        "(290.000000, 70.000000, 0.000000)",
        "(290.000000, 70.000000, 0.000000)",
        "(290.000000, 70.000000, 0.000000)",
        "(290.000000, 70.000000, 0.000000)",
        "(290.000000, 70.000000, 0.000000)",
        "(290.000000, 70.000000, 0.000000)",
        "(290.000000, 70.000000, 0.000000)",
        "(290.000000, 70.000000, 0.000000)",
        "(290.000000, 70.000000, 0.000000)",
        "(290.000000, 70.000000, 0.000000)",
        "(290.000000, 70.000000, 0.000000)",
        "(290.000000, 70.000000, 0.000000)",
        "(290.000000, 70.000000, 0.000000)",
        "(290.000000, 70.000000, 0.000000)",
        "(290.000000, 70.000000, 0.000000)",
        "(290.000000, 70.000000, 0.000000)",
        "(290.000000, 70.000000, 0.000000)",
        "(290.000000, 70.000000, 0.000000)",
        "(290.000000, 70.000000, 0.000000)",
        "(290.000000, 70.000000, 0.000000)",
        "(290.000000, 70.000000, 0.000000)",
        "(290.000000, 70.000000, 0.000000)",
        "(290.000000, 70.000000, 0.000000)",
        "(290.000000, 70.000000, 0.000000)",
        "(290.000000, 70.000000, 0.000000)",
        "(290.000000, 70.000000, 0.000000)",
        "(290.000000, 70.000000, 0.000000)",
        "(290.000000, 70.000000, 0.000000)",
        "(290.000000, 70.000000, 0.000000)",
        "(290.000000, 70.000000, 0.000000)",
        "(290.000000, 70.000000, 0.000000)",
        "(290.000000, 70.000000, 0.000000)",
        "(290.000000, 70.000000, 0.000000)",
        "(290.000000, 70.000000, 0.000000)",
        "(290.000000, 70.000000, 0.000000)",
        "(290.000000, 70.000000, 0.000000)",
        "(290.000000, 70.000000, 0.000000)",
        "(290.000000, 70.000000, 0.000000)",
        "(290.000000, 70.000000, 0.000000)",
        "(290.000000, 70.000000, 0.000000)",
        "(290.000000, 70.000000, 0.000000)",
        "(290.000000, 70.000000, 0.000000)",
        "(290.000000, 70.000000, 0.000000)",
        "(290.000000, 70.000000, 0.000000)",
        "(290.000000, 70.000000, 0.000000)",
        "(290.000000, 70.000000, 0.000000)",
        "(290.000000, 70.000000, 0.000000)",
        "(290.000000, 70.000000, 0.000000)",
        "(290.000000, 70.000000, 0.000000)",
        "(290.000000, 70.000000, 0.000000)",
        "(290.000000, 70.000000, 0.000000)",
        "(290.000000, 70.000000, 0.000000)",
        "(290.000000, 70.000000, 0.000000)",
        "(290.000000, 70.000000, 0.000000)",
        "(290.000000, 70.000000, 0.000000)",
        "(290.000000, 70.000000, 0.000000)",
        "(290.000000, 70.000000, 0.000000)",
        "(290.000000, 70.000000, 0.000000)",
        "(290.000000, 70.000000, 0.000000)",
        "(290.000000, 70.000000, 0.000000)",
        "(290.000000, 70.000000, 0.000000)",
        "(290.000000, 70.000000, 0.000000)",
        "(290.000000, 70.000000, 0.000000)",
        "(290.000000, 70.000000, 0.000000)",
        "(290.000000, 70.000000, 0.000000)",
        "(290.000000, 70.000000, 0.000000)",
        "(290.000000, 70.000000, 0.000000)",
        "(290.000000, 70.000000, 0.000000)",
        "(290.000000, 70.000000, 0.000000)",
        "(290.000000, 70.000000, 0.000000)",
        "(290.000000, 70.000000, 0.000000)",
        "(290.000000, 70.000000, 0.000000)",
        "(290.000000, 70.000000, 0.000000)",
        "(290.000000, 70.000000, 0.000000)",
        "(290.000000, 70.000000, 0.000000)",
        "(290.000000, 70.000000, 0.000000)",
        "(290.000000, 70.000000, 0.000000)",
        "(290.000000, 70.000000, 0.000000)",
        "(290.000000, 70.000000, 0.000000)",
        "(290.000000, 70.000000, 0.000000)",
        "(290.000000, 70.000000, 0.000000)",
        "(290.000000, 70.000000, 0.000000)",
        "(290.000000, 70.000000, 0.000000)",
        "(290.000000, 70.000000, 0.000000)",
        "(290.000000, 70.000000, 0.000000)",
        "(290.000000, 70.000000, 0.000000)",
        "(290.000000, 70.000000, 0.000000)",
        "(290.000000, 70.000000, 0.000000)",
        "(290.000000, 70.000000, 0.000000)",
        "(290.000000, 70.000000, 0.000000)",
        "(290.000000, 70.000000, 0.000000)",
        "(290.000000, 70.000000, 0.000000)",
        "(290.000000, 70.000000, 0.000000)",
        "(290.000000, 70.000000, 0.000000)",
        "(290.000000, 70.000000, 0.000000)",
        "(290.000000, 70.000000, 0.000000)",
        "(290.000000, 70.000000, 0.000000)",
        "(290.000000, 70.000000, 0.000000)",
        "(290.000000, 70.000000, 0.000000)",
        "(290.000000, 70.000000, 0.000000)",
        "(290.000000, 70.000000, 0.000000)",
        "(290.000000, 70.000000, 0.000000)",
        "(290.000000, 70.000000, 0.000000)",
        "(290.000000, 70.000000, 0.000000)",
        "(290.000000, 70.000000, 0.000000)",
        "(290.000000, 70.000000, 0.000000)",
        "(290.000000, 70.000000, 0.000000)",
        "(290.000000, 70.000000, 0.000000)",
        "(290.000000, 70.000000, 0.000000)",
        "(290.000000, 70.000000, 0.000000)",
        "(290.000000, 70.000000, 0.000000)",
        "(290.000000, 70.000000, 0.000000)",
        "(290.000000, 70.000000, 0.000000)",
        "(290.000000, 70.000000, 0.000000)",
        "(290.000000, 70.000000, 0.000000)",
        "(290.000000, 70.000000, 0.000000)",
        "(290.000000, 70.000000, 0.000000)",
        "(290.000000, 70.000000, 0.000000)",
        "(290.000000, 70.000000, 0.000000)",
        "(290.000000, 70.000000, 0.000000)",
        "(290.000000, 70.000000, 0.000000)",
        "(290.000000, 70.000000, 0.000000)",
        "(290.000000, 70.000000, 0.000000)",
        "(290.000000, 70.000000, 0.000000)",
        "(290.000000, 70.000000, 0.000000)",
        "(290.000000, 70.000000, 0.000000)",
        "(290.000000, 70.000000, 0.000000)",
        "(290.000000, 70.000000, 0.000000)",
        "(290.000000, 70.000000, 0.000000)",
        "(290.000000, 70.000000, 0.000000)",
        "(290.000000, 70.000000, 0.000000)",
        "(290.000000, 70.000000, 0.000000)",
        "(290.000000, 70.000000, 0.000000)",
        "(290.000000, 70.000000, 0.000000)",
        "(290.000000, 70.000000, 0.000000)",
        "(290.000000, 70.000000, 0.000000)",
        "(290.000000, 70.000000, 0.000000)",
        "(290.000000, 70.000000, 0.000000)",
        "(290.000000, 70.000000, 0.000000)",
        "(290.000000, 70.000000, 0.000000)",
        "(290.000000, 70.000000, 0.000000)",
        "(290.000000, 70.000000, 0.000000)",
        "(290.000000, 70.000000, 0.000000)",
        "(290.000000, 70.000000, 0.000000)",
        "(290.000000, 70.000000, 0.000000)",
        "(290.000000, 70.000000, 0.000000)",
        "(290.000000, 70.000000, 0.000000)",
        "(290.000000, 70.000000, 0.000000)",
        "(290.000000, 70.000000, 0.000000)",
        "(290.000000, 70.000000, 0.000000)",
        "(290.000000, 70.000000, 0.000000)",
        "(290.000000, 70.000000, 0.000000)",
        "(290.000000, 70.000000, 0.000000)",
        "(290.000000, 70.000000, 0.000000)",
        "(290.000000, 70.000000, 0.000000)",
        "(290.000000, 70.000000, 0.000000)",
        "(290.000000, 70.000000, 0.000000)",
        "(290.000000, 70.000000, 0.000000)",
        "(290.000000, 70.000000, 0.000000)",
        "(290.000000, 70.000000, 0.000000)",
        "(290.000000, 70.000000, 0.000000)",
        "(290.000000, 70.000000, 0.000000)",
        "(290.000000, 70.000000, 0.000000)",
        "(290.000000, 70.000000, 0.000000)",
        "(290.000000, 70.000000, 0.000000)",
        "(290.000000, 70.000000, 0.000000)",
        "(290.000000, 70.000000, 0.000000)",
        "(290.000000, 70.000000, 0.000000)",
        "(290.000000, 70.000000, 0.000000)",
        "(290.000000, 70.000000, 0.000000)",
        "(290.000000, 70.000000, 0.000000)",
        "(290.000000, 70.000000, 0.000000)",
        "(290.000000, 70.000000, 0.000000)",
        "(290.000000, 70.000000, 0.000000)",
        "(290.000000, 70.000000, 0.000000)",
        "(290.000000, 70.000000, 0.000000)",
        "(290.000000, 70.000000, 0.000000)",
        "(290.000000, 70.000000, 0.000000)",
        "(290.000000, 70.000000, 0.000000)",
        "(290.000000, 70.000000, 0.000000)",
        "(290.000000, 70.000000, 0.000000)",
        "(290.000000, 70.000000, 0.000000)",
        "(290.000000, 70.000000, 0.000000)",
        "(290.000000, 70.000000, 0.000000)",
        "(290.000000, 70.000000, 0.000000)",
        "(290.000000, 70.000000, 0.000000)",
        "(290.000000, 70.000000, 0.000000)",
        "(290.000000, 70.000000, 0.000000)",
        "(290.000000, 70.000000, 0.000000)",
        "(290.000000, 70.000000, 0.000000)",
        "(290.000000, 70.000000, 0.000000)",
        "(290.000000, 70.000000, 0.000000)",
        "(290.000000, 70.000000, 0.000000)",
        "(290.000000, 70.000000, 0.000000)",
        "(290.000000, 70.000000, 0.000000)",
        "(290.000000, 70.000000, 0.000000)",
        "(290.000000, 70.000000, 0.000000)",
        "(290.000000, 70.000000, 0.000000)",
        "(290.000000, 70.000000, 0.000000)",
        "(290.000000, 70.000000, 0.000000)",
        "(290.000000, 70.000000, 0.000000)",
        "(290.000000, 70.000000, 0.000000)",
        "(290.000000, 70.000000, 0.000000)",
        "(290.000000, 70.000000, 0.000000)",
        "(290.000000, 70.000000, 0.000000)",
        "(290.000000, 70.000000, 0.000000)",
        "(290.000000, 70.000000, 0.000000)",
        "(290.000000, 70.000000, 0.000000)",
        "(290.000000, 70.000000, 0.000000)",
        "(290.000000, 70.000000, 0.000000)",
        "(290.000000, 70.000000, 0.000000)",
        "(290.000000, 70.000000, 0.000000)",
        "(290.000000, 70.000000, 0.000000)",
        "(290.000000, 70.000000, 0.000000)",
        "(290.000000, 70.000000, 0.000000)",
        "(290.000000, 70.000000, 0.000000)",
        "(290.000000, 70.000000, 0.000000)",
        "(290.000000, 70.000000, 0.000000)",
        "(290.000000, 70.000000, 0.000000)",
        "(290.000000, 70.000000, 0.000000)",
        "(290.000000, 70.000000, 0.000000)",
        "(290.000000, 70.000000, 0.000000)",
        "(290.000000, 70.000000, 0.000000)",
        "(290.000000, 70.000000, 0.000000)",
        "(290.000000, 70.000000, 0.000000)",
        "(290.000000, 70.000000, 0.000000)",
        "(290.000000, 70.000000, 0.000000)",
        "(290.000000, 70.000000, 0.000000)",
        "(290.000000, 70.000000, 0.000000)",
        "(290.000000, 70.000000, 0.000000)",
        "(290.000000, 70.000000, 0.000000)",
        "(290.000000, 70.000000, 0.000000)",
        "(290.000000, 70.000000, 0.000000)",
        "(290.000000, 70.000000, 0.000000)",
        "(290.000000, 70.000000, 0.000000)",
        "(290.000000, 70.000000, 0.000000)",
        "(290.000000, 70.000000, 0.000000)",
        "(290.000000, 70.000000, 0.000000)",
        "(290.000000, 70.000000, 0.000000)",
        "(290.000000, 70.000000, 0.000000)",
        "(290.000000, 70.000000, 0.000000)",
        "(290.000000, 70.000000, 0.000000)",
        "(290.000000, 70.000000, 0.000000)",
        "(290.000000, 70.000000, 0.000000)",
        "(290.000000, 70.000000, 0.000000)",
        "(290.000000, 70.000000, 0.000000)",
        "(290.000000, 70.000000, 0.000000)",
        "(290.000000, 70.000000, 0.000000)",
        "(290.000000, 70.000000, 0.000000)",
        "(290.000000, 70.000000, 0.000000)",
        "(290.000000, 70.000000, 0.000000)",
        "(290.000000, 70.000000, 0.000000)",
        "(290.000000, 70.000000, 0.000000)",
        "(290.000000, 70.000000, 0.000000)",
        "(290.000000, 70.000000, 0.000000)",
        "(290.000000, 70.000000, 0.000000)",
        "(290.000000, 70.000000, 0.000000)",
        "(290.000000, 70.000000, 0.000000)",
        "(290.000000, 70.000000, 0.000000)",
        "(290.000000, 70.000000, 0.000000)",
        "(290.000000, 70.000000, 0.000000)",
        "(290.000000, 70.000000, 0.000000)",
        "(290.000000, 70.000000, 0.000000)",
        "(290.000000, 70.000000, 0.000000)",
        "(290.000000, 70.000000, 0.000000)",
        "(290.000000, 70.000000, 0.000000)",
        "(290.000000, 70.000000, 0.000000)",
        "(290.000000, 70.000000, 0.000000)",
        "(290.000000, 70.000000, 0.000000)",
        "(290.000000, 70.000000, 0.000000)",
        "(290.000000, 70.000000, 0.000000)",
        "(290.000000, 70.000000, 0.000000)",
        "(290.000000, 70.000000, 0.000000)",
        "(290.000000, 70.000000, 0.000000)",
        "(290.000000, 70.000000, 0.000000)",
        "(290.000000, 70.000000, 0.000000)",
        "(290.000000, 70.000000, 0.000000)",
        "(290.000000, 70.000000, 0.000000)",
        "(290.000000, 70.000000, 0.000000)",
        "(290.000000, 70.000000, 0.000000)",
        "(290.000000, 70.000000, 0.000000)",
        "(290.000000, 70.000000, 0.000000)",
        "(290.000000, 70.000000, 0.000000)",
        "(290.000000, 70.000000, 0.000000)",
        "(290.000000, 70.000000, 0.000000)",
        "(290.000000, 70.000000, 0.000000)",
        "(290.000000, 70.000000, 0.000000)",
        "(290.000000, 70.000000, 0.000000)",
        "(290.000000, 70.000000, 0.000000)",
        "(290.000000, 70.000000, 0.000000)",
        "(290.000000, 70.000000, 0.000000)",
        "(290.000000, 70.000000, 0.000000)",
        "(290.000000, 70.000000, 0.000000)",
        "(290.000000, 70.000000, 0.000000)",
        "(290.000000, 70.000000, 0.000000)",
        "(290.000000, 70.000000, 0.000000)",
        "(290.000000, 70.000000, 0.000000)",
        "(290.000000, 70.000000, 0.000000)",
        "(290.000000, 70.000000, 0.000000)",
        "(290.000000, 70.000000, 0.000000)",
        "(290.000000, 70.000000, 0.000000)",
        "(290.000000, 70.000000, 0.000000)",
        "(290.000000, 70.000000, 0.000000)",
        "(290.000000, 70.000000, 0.000000)",
        "(290.000000, 70.000000, 0.000000)",
        "(290.000000, 70.000000, 0.000000)",
        "(290.000000, 70.000000, 0.000000)",
        "(290.000000, 70.000000, 0.000000)",
        "(290.000000, 70.000000, 0.000000)",
        "(290.000000, 70.000000, 0.000000)",
        "(290.000000, 70.000000, 0.000000)",
        "(290.000000, 70.000000, 0.000000)",
        "(290.000000, 70.000000, 0.000000)",
        "(290.000000, 70.000000, 0.000000)",
        "(290.000000, 70.000000, 0.000000)",
        "(290.000000, 70.000000, 0.000000)",
        "(290.000000, 70.000000, 0.000000)",
        "(290.000000, 70.000000, 0.000000)",
        "(290.000000, 70.000000, 0.000000)",
        "(290.000000, 70.000000, 0.000000)",
        "(290.000000, 70.000000, 0.000000)",
        "(290.000000, 70.000000, 0.000000)",
        "(290.000000, 70.000000, 0.000000)",
        "(290.000000, 70.000000, 0.000000)",
        "(290.000000, 70.000000, 0.000000)",
        "(290.000000, 70.000000, 0.000000)",
        "(290.000000, 70.000000, 0.000000)",
        "(290.000000, 70.000000, 0.000000)",
        "(290.000000, 70.000000, 0.000000)",
        "(290.000000, 70.000000, 0.000000)",
        "(290.000000, 70.000000, 0.000000)",
        "(290.000000, 70.000000, 0.000000)",
        "(290.000000, 70.000000, 0.000000)",
        "(290.000000, 70.000000, 0.000000)",
        "(290.000000, 70.000000, 0.000000)",
        "(290.000000, 70.000000, 0.000000)",
        "(290.000000, 70.000000, 0.000000)",
        "(290.000000, 70.000000, 0.000000)",
        "(290.000000, 70.000000, 0.000000)",
        "(290.000000, 70.000000, 0.000000)",
        "(290.000000, 70.000000, 0.000000)",
        "(290.000000, 70.000000, 0.000000)",
        "(290.000000, 70.000000, 0.000000)",
        "(290.000000, 70.000000, 0.000000)",
        "(290.000000, 70.000000, 0.000000)",
        "(290.000000, 70.000000, 0.000000)",
        "(290.000000, 70.000000, 0.000000)",
        "(290.000000, 70.000000, 0.000000)",
        "(290.000000, 70.000000, 0.000000)",
        "(290.000000, 70.000000, 0.000000)",
        "(290.000000, 70.000000, 0.000000)",
        "(290.000000, 70.000000, 0.000000)",
        "(290.000000, 70.000000, 0.000000)",
        "(290.000000, 70.000000, 0.000000)",
        "(290.000000, 70.000000, 0.000000)",
        "(290.000000, 70.000000, 0.000000)",
        "(290.000000, 70.000000, 0.000000)",
        "(290.000000, 70.000000, 0.000000)",
        "(290.000000, 70.000000, 0.000000)",
        "(290.000000, 70.000000, 0.000000)",
        "(290.000000, 70.000000, 0.000000)",
        "(290.000000, 70.000000, 0.000000)",
        "(290.000000, 70.000000, 0.000000)",
        "(290.000000, 70.000000, 0.000000)",
        "(290.000000, 70.000000, 0.000000)",
        "(290.000000, 70.000000, 0.000000)",
        "(290.000000, 70.000000, 0.000000)",
        "(290.000000, 70.000000, 0.000000)",
        "(290.000000, 70.000000, 0.000000)",
        "(290.000000, 70.000000, 0.000000)",
        "(290.000000, 70.000000, 0.000000)",
        "(290.000000, 70.000000, 0.000000)",
        "(290.000000, 70.000000, 0.000000)",
        "(290.000000, 70.000000, 0.000000)",
        "(290.000000, 70.000000, 0.000000)",
        "(290.000000, 70.000000, 0.000000)",
        "(290.000000, 70.000000, 0.000000)",
        "(290.000000, 70.000000, 0.000000)",
        "(290.000000, 70.000000, 0.000000)",
        "(290.000000, 70.000000, 0.000000)",
        "(290.000000, 70.000000, 0.000000)",
        "(290.000000, 70.000000, 0.000000)",
        "(290.000000, 70.000000, 0.000000)",
        "(290.000000, 70.000000, 0.000000)",
        "(290.000000, 70.000000, 0.000000)",
        "(290.000000, 70.000000, 0.000000)",
        "(290.000000, 70.000000, 0.000000)",
        "(290.000000, 70.000000, 0.000000)",
        "(290.000000, 70.000000, 0.000000)",
        "(290.000000, 70.000000, 0.000000)",
        "(290.000000, 70.000000, 0.000000)",
        "(290.000000, 70.000000, 0.000000)",
        "(290.000000, 70.000000, 0.000000)",
        "(290.000000, 70.000000, 0.000000)",
        "(290.000000, 70.000000, 0.000000)",
        "(290.000000, 70.000000, 0.000000)",
        "(290.000000, 70.000000, 0.000000)",
        "(290.000000, 70.000000, 0.000000)",
        "(290.000000, 70.000000, 0.000000)",
        "(290.000000, 70.000000, 0.000000)",
        "(290.000000, 70.000000, 0.000000)",
        "(290.000000, 70.000000, 0.000000)",
        "(290.000000, 70.000000, 0.000000)",
        "(290.000000, 70.000000, 0.000000)",
        "(290.000000, 70.000000, 0.000000)",
        "(290.000000, 70.000000, 0.000000)",
        "(290.000000, 70.000000, 0.000000)",
        "(290.000000, 70.000000, 0.000000)",
        "(290.000000, 70.000000, 0.000000)",
        "(290.000000, 70.000000, 0.000000)",
        "(290.000000, 70.000000, 0.000000)",
        "(290.000000, 70.000000, 0.000000)",
        "(290.000000, 70.000000, 0.000000)",
        "(290.000000, 70.000000, 0.000000)",
        "(290.000000, 70.000000, 0.000000)",
        "(290.000000, 70.000000, 0.000000)",
        "(290.000000, 70.000000, 0.000000)",
        "(290.000000, 70.000000, 0.000000)",
        "(290.000000, 70.000000, 0.000000)",
        "(290.000000, 70.000000, 0.000000)",
        "(290.000000, 70.000000, 0.000000)",
        "(290.000000, 70.000000, 0.000000)",
        "(290.000000, 70.000000, 0.000000)",
        "(290.000000, 70.000000, 0.000000)",
        "(290.000000, 70.000000, 0.000000)",
        "(290.000000, 70.000000, 0.000000)",
        "(290.000000, 70.000000, 0.000000)",
        "(290.000000, 70.000000, 0.000000)",
        "(290.000000, 70.000000, 0.000000)",
        "(290.000000, 70.000000, 0.000000)",
        "(290.000000, 70.000000, 0.000000)",
        "(290.000000, 70.000000, 0.000000)",
        "(290.000000, 70.000000, 0.000000)",
        "(290.000000, 70.000000, 0.000000)",
        "(290.000000, 70.000000, 0.000000)",
        "(290.000000, 70.000000, 0.000000)",
        "(290.000000, 70.000000, 0.000000)",
        "(290.000000, 70.000000, 0.000000)",
        "(290.000000, 70.000000, 0.000000)",
        "(290.000000, 70.000000, 0.000000)",
        "(290.000000, 70.000000, 0.000000)",
        "(290.000000, 70.000000, 0.000000)",
        "(290.000000, 70.000000, 0.000000)",
        "(290.000000, 70.000000, 0.000000)",
        "(290.000000, 70.000000, 0.000000)",
        "(290.000000, 70.000000, 0.000000)",
        "(290.000000, 70.000000, 0.000000)",
        "(290.000000, 70.000000, 0.000000)",
        "(290.000000, 70.000000, 0.000000)",
        "(290.000000, 70.000000, 0.000000)",
        "(290.000000, 70.000000, 0.000000)",
        "(290.000000, 70.000000, 0.000000)",
        "(290.000000, 70.000000, 0.000000)",
        "(290.000000, 70.000000, 0.000000)",
        "(290.000000, 70.000000, 0.000000)",
        "(290.000000, 70.000000, 0.000000)",
        "(290.000000, 70.000000, 0.000000)",
        "(290.000000, 70.000000, 0.000000)",
        "(290.000000, 70.000000, 0.000000)",
        "(290.000000, 70.000000, 0.000000)",
        "(290.000000, 70.000000, 0.000000)",
        "(290.000000, 70.000000, 0.000000)",
        "(290.000000, 70.000000, 0.000000)",
        "(290.000000, 70.000000, 0.000000)",
        "(290.000000, 70.000000, 0.000000)",
        "(290.000000, 70.000000, 0.000000)",
        "(290.000000, 70.000000, 0.000000)",
        "(290.000000, 70.000000, 0.000000)",
        "(290.000000, 70.000000, 0.000000)",
        "(290.000000, 70.000000, 0.000000)",
        "(290.000000, 70.000000, 0.000000)",
        "(290.000000, 70.000000, 0.000000)",
        "(290.000000, 70.000000, 0.000000)",
        "(290.000000, 70.000000, 0.000000)",
        "(290.000000, 70.000000, 0.000000)",
        "(290.000000, 70.000000, 0.000000)",
        "(290.000000, 70.000000, 0.000000)",
        "(290.000000, 70.000000, 0.000000)",
        "(290.000000, 70.000000, 0.000000)",
        "(290.000000, 70.000000, 0.000000)",
        "(290.000000, 70.000000, 0.000000)",
        "(290.000000, 70.000000, 0.000000)",
        "(290.000000, 70.000000, 0.000000)",
        "(290.000000, 70.000000, 0.000000)",
        "(290.000000, 70.000000, 0.000000)",
        "(290.000000, 70.000000, 0.000000)",
        "(290.000000, 70.000000, 0.000000)",
        "(290.000000, 70.000000, 0.000000)",
        "(290.000000, 70.000000, 0.000000)",
        "(290.000000, 70.000000, 0.000000)",
        "(290.000000, 70.000000, 0.000000)",
        "(290.000000, 70.000000, 0.000000)",
        "(290.000000, 70.000000, 0.000000)",
        "(290.000000, 70.000000, 0.000000)",
        "(290.000000, 70.000000, 0.000000)",
        "(290.000000, 70.000000, 0.000000)",
        "(290.000000, 70.000000, 0.000000)",
        "(290.000000, 70.000000, 0.000000)",
        "(290.000000, 70.000000, 0.000000)",
        "(290.000000, 70.000000, 0.000000)",
        "(290.000000, 70.000000, 0.000000)",
        "(290.000000, 70.000000, 0.000000)",
        "(290.000000, 70.000000, 0.000000)",
        "(290.000000, 70.000000, 0.000000)",
        "(290.000000, 70.000000, 0.000000)",
        "(290.000000, 70.000000, 0.000000)",
        "(290.000000, 70.000000, 0.000000)",
        "(290.000000, 70.000000, 0.000000)",
        "(290.000000, 70.000000, 0.000000)",
        "(290.000000, 70.000000, 0.000000)",
        "(290.000000, 70.000000, 0.000000)",
        "(290.000000, 70.000000, 0.000000)",
        "(290.000000, 70.000000, 0.000000)",
        "(290.000000, 70.000000, 0.000000)",
        "(290.000000, 70.000000, 0.000000)",
        "(290.000000, 70.000000, 0.000000)",
        "(290.000000, 70.000000, 0.000000)",
        "(290.000000, 70.000000, 0.000000)",
        "(290.000000, 70.000000, 0.000000)",
        "(290.000000, 70.000000, 0.000000)",
        "(290.000000, 70.000000, 0.000000)",
        "(290.000000, 70.000000, 0.000000)",
        "(290.000000, 70.000000, 0.000000)",
        "(290.000000, 70.000000, 0.000000)",
        "(290.000000, 70.000000, 0.000000)",
        "(290.000000, 70.000000, 0.000000)",
        "(290.000000, 70.000000, 0.000000)",
        "(290.000000, 70.000000, 0.000000)",
        "(290.000000, 70.000000, 0.000000)",
        "(290.000000, 70.000000, 0.000000)",
        "(290.000000, 70.000000, 0.000000)",
        "(290.000000, 70.000000, 0.000000)",
        "(290.000000, 70.000000, 0.000000)",
        "(290.000000, 70.000000, 0.000000)",
        "(290.000000, 70.000000, 0.000000)",
        "(290.000000, 70.000000, 0.000000)",
        "(290.000000, 70.000000, 0.000000)",
        "(290.000000, 70.000000, 0.000000)",
        "(290.000000, 70.000000, 0.000000)",
        "(290.000000, 70.000000, 0.000000)",
        "(290.000000, 70.000000, 0.000000)",
        "(290.000000, 70.000000, 0.000000)",
        "(290.000000, 70.000000, 0.000000)",
        "(290.000000, 70.000000, 0.000000)",
        "(290.000000, 70.000000, 0.000000)",
        "(290.000000, 70.000000, 0.000000)",
        "(290.000000, 70.000000, 0.000000)",
        "(290.000000, 70.000000, 0.000000)",
        "(290.000000, 70.000000, 0.000000)",
        "(290.000000, 70.000000, 0.000000)",
        "(290.000000, 70.000000, 0.000000)",
        "(290.000000, 70.000000, 0.000000)",
        "(290.000000, 70.000000, 0.000000)",
        "(290.000000, 70.000000, 0.000000)",
        "(290.000000, 70.000000, 0.000000)",
        "(290.000000, 70.000000, 0.000000)",
        "(290.000000, 70.000000, 0.000000)",
        "(290.000000, 70.000000, 0.000000)",
        "(290.000000, 70.000000, 0.000000)",
        "(290.000000, 70.000000, 0.000000)",
        "(290.000000, 70.000000, 0.000000)",
        "(290.000000, 70.000000, 0.000000)",
        "(290.000000, 70.000000, 0.000000)",
        "(290.000000, 70.000000, 0.000000)",
        "(290.000000, 70.000000, 0.000000)",
        "(290.000000, 70.000000, 0.000000)",
        "(290.000000, 70.000000, 0.000000)",
        "(290.000000, 70.000000, 0.000000)",
        "(290.000000, 70.000000, 0.000000)",
        "(290.000000, 70.000000, 0.000000)",
        "(290.000000, 70.000000, 0.000000)",
        "(290.000000, 70.000000, 0.000000)",
        "(290.000000, 70.000000, 0.000000)",
        "(290.000000, 70.000000, 0.000000)",
        "(290.000000, 70.000000, 0.000000)",
        "(290.000000, 70.000000, 0.000000)",
        "(290.000000, 70.000000, 0.000000)",
        "(290.000000, 70.000000, 0.000000)",
        "(290.000000, 70.000000, 0.000000)",
        "(290.000000, 70.000000, 0.000000)",
        "(290.000000, 70.000000, 0.000000)",
        "(290.000000, 70.000000, 0.000000)",
        "(290.000000, 70.000000, 0.000000)",
        "(290.000000, 70.000000, 0.000000)",
        "(290.000000, 70.000000, 0.000000)",
        "(290.000000, 70.000000, 0.000000)",
        "(290.000000, 70.000000, 0.000000)",
        "(290.000000, 70.000000, 0.000000)",
        "(290.000000, 70.000000, 0.000000)",
        "(290.000000, 70.000000, 0.000000)",
        "(290.000000, 70.000000, 0.000000)",
        "(290.000000, 70.000000, 0.000000)",
        "(290.000000, 70.000000, 0.000000)",
        "(290.000000, 70.000000, 0.000000)",
        "(290.000000, 70.000000, 0.000000)",
        "(290.000000, 70.000000, 0.000000)",
        "(290.000000, 70.000000, 0.000000)",
        "(290.000000, 70.000000, 0.000000)",
        "(290.000000, 70.000000, 0.000000)",
        "(290.000000, 70.000000, 0.000000)",
        "(290.000000, 70.000000, 0.000000)",
        "(290.000000, 70.000000, 0.000000)",
        "(290.000000, 70.000000, 0.000000)",
        "(290.000000, 70.000000, 0.000000)",
        "(290.000000, 70.000000, 0.000000)",
        "(290.000000, 70.000000, 0.000000)",
        "(290.000000, 70.000000, 0.000000)",
        "(290.000000, 70.000000, 0.000000)",
        "(290.000000, 70.000000, 0.000000)",
        "(290.000000, 70.000000, 0.000000)",
        "(290.000000, 70.000000, 0.000000)",
        "(290.000000, 70.000000, 0.000000)",
        "(290.000000, 70.000000, 0.000000)",
        "(290.000000, 70.000000, 0.000000)",
        "(290.000000, 70.000000, 0.000000)",
[truncated: 252,913 more chars]
