# Supplementary material for: Playing the mirror game in virtual reality with an autonomous character
Source: Sci Rep. 2022 Dec 9;12:21329. doi: 10.1038/s41598-022-25197-z (PMC9734752; doi:10.1038/s41598-022-25197-z)
Supplement: Supplementary file 2 — Supplementary Information 1. [file 41598_2022_25197_MOESM2_ESM.zip › Data/Couple24/condition3_trial1_player2.json]

{
    "isFemale": false,
    "eyesLevel": 1.6770315170288087,
    "timestamps": [
        0.0,
        0.019989013671875,
        0.040008544921875,
        0.05999755859375,
        0.079986572265625,
        0.100006103515625,
        0.1199951171875,
        0.139984130859375,
        0.160003662109375,
        0.17999267578125,
        0.20001220703125,
        0.220001220703125,
        0.239990234375,
        0.260009765625,
        0.279998779296875,
        0.29998779296875,
        0.32000732421875,
        0.339996337890625,
        0.3599853515625,
        0.3800048828125,
        0.399993896484375,
        0.41998291015625,
        0.44000244140625,
        0.459991455078125,
        0.480010986328125,
        0.5,
        0.519989013671875,
        0.540008544921875,
        0.55999755859375,
        0.579986572265625,
        0.600006103515625,
        0.6199951171875,
        0.639984130859375,
        0.660003662109375,
        0.67999267578125,
        0.70001220703125,
        0.720001220703125,
        0.739990234375,
        0.760009765625,
        0.779998779296875,
        0.79998779296875,
        0.82000732421875,
        0.839996337890625,
        0.8599853515625,
        0.8800048828125,
        0.899993896484375,
        0.91998291015625,
        0.94000244140625,
        0.959991455078125,
        0.980010986328125,
        1.0,
        1.019989013671875,
        1.040008544921875,
        1.05999755859375,
        1.079986572265625,
        1.100006103515625,
        1.1199951171875,
        1.139984130859375,
        1.160003662109375,
        1.17999267578125,
        1.20001220703125,
        1.220001220703125,
        1.239990234375,
        1.260009765625,
        1.279998779296875,
        1.29998779296875,
        1.32000732421875,
        1.339996337890625,
        1.3599853515625,
        1.3800048828125,
        1.399993896484375,
        1.41998291015625,
        1.44000244140625,
        1.459991455078125,
        1.480010986328125,
        1.5,
        1.519989013671875,
        1.540008544921875,
        1.55999755859375,
        1.579986572265625,
        1.600006103515625,
        1.6199951171875,
        1.639984130859375,
        1.660003662109375,
        1.67999267578125,
        1.70001220703125,
        1.720001220703125,
        1.739990234375,
        1.760009765625,
        1.779998779296875,
        1.79998779296875,
        1.82000732421875,
        1.839996337890625,
        1.8599853515625,
        1.8800048828125,
        1.899993896484375,
        1.91998291015625,
        1.94000244140625,
        1.959991455078125,
        1.980010986328125,
        2.0,
        2.019989013671875,
        2.040008544921875,
        2.05999755859375,
        2.079986572265625,
        2.100006103515625,
        2.1199951171875,
        2.139984130859375,
        2.160003662109375,
        2.17999267578125,
        2.20001220703125,
        2.220001220703125,
        2.239990234375,
        2.260009765625,
        2.279998779296875,
        2.29998779296875,
        2.32000732421875,
        2.339996337890625,
        2.3599853515625,
        2.3800048828125,
        2.399993896484375,
        2.41998291015625,
        2.44000244140625,
        2.459991455078125,
        2.480010986328125,
        2.5,
        2.519989013671875,
        2.540008544921875,
        2.55999755859375,
        2.579986572265625,
        2.600006103515625,
        2.6199951171875,
        2.639984130859375,
        2.660003662109375,
        2.67999267578125,
        2.70001220703125,
        2.720001220703125,
        2.739990234375,
        2.760009765625,
        2.779998779296875,
        2.79998779296875,
        2.82000732421875,
        2.839996337890625,
        2.8599853515625,
        2.8800048828125,
        2.899993896484375,
        2.91998291015625,
        2.94000244140625,
        2.959991455078125,
        2.980010986328125,
        3.0,
        3.019989013671875,
        3.040008544921875,
        3.05999755859375,
        3.079986572265625,
        3.100006103515625,
        3.1199951171875,
        3.139984130859375,
        3.160003662109375,
        3.17999267578125,
        3.20001220703125,
        3.220001220703125,
        3.239990234375,
        3.260009765625,
        3.279998779296875,
        3.29998779296875,
        3.32000732421875,
        3.339996337890625,
        3.3599853515625,
        3.3800048828125,
        3.399993896484375,
        3.41998291015625,
        3.44000244140625,
        3.459991455078125,
        3.480010986328125,
        3.5,
        3.519989013671875,
        3.540008544921875,
        3.55999755859375,
        3.579986572265625,
        3.600006103515625,
        3.6199951171875,
        3.639984130859375,
        3.660003662109375,
        3.67999267578125,
        3.70001220703125,
        3.720001220703125,
        3.739990234375,
        3.760009765625,
        3.779998779296875,
        3.79998779296875,
        3.82000732421875,
        3.839996337890625,
        3.8599853515625,
        3.8800048828125,
        3.899993896484375,
        3.91998291015625,
        3.94000244140625,
        3.959991455078125,
        3.980010986328125,
        4.0,
        4.019989013671875,
        4.040008544921875,
        4.05999755859375,
        4.079986572265625,
        4.100006103515625,
        4.1199951171875,
        4.139984130859375,
        4.160003662109375,
        4.17999267578125,
        4.20001220703125,
        4.220001220703125,
        4.239990234375,
        4.260009765625,
        4.279998779296875,
        4.29998779296875,
        4.32000732421875,
        4.339996337890625,
        4.3599853515625,
        4.3800048828125,
        4.399993896484375,
        4.41998291015625,
        4.44000244140625,
        4.459991455078125,
        4.480010986328125,
        4.5,
        4.519989013671875,
        4.540008544921875,
        4.55999755859375,
        4.579986572265625,
        4.600006103515625,
        4.6199951171875,
        4.639984130859375,
        4.660003662109375,
        4.67999267578125,
        4.70001220703125,
        4.720001220703125,
        4.739990234375,
        4.760009765625,
        4.779998779296875,
        4.79998779296875,
        4.82000732421875,
        4.839996337890625,
        4.8599853515625,
        4.8800048828125,
        4.899993896484375,
        4.91998291015625,
        4.94000244140625,
        4.959991455078125,
        4.980010986328125,
        5.0,
        5.019989013671875,
        5.040008544921875,
        5.05999755859375,
        5.079986572265625,
        5.100006103515625,
        5.1199951171875,
        5.139984130859375,
        5.160003662109375,
        5.17999267578125,
        5.20001220703125,
        5.220001220703125,
        5.239990234375,
        5.260009765625,
        5.279998779296875,
        5.29998779296875,
        5.32000732421875,
        5.339996337890625,
        5.3599853515625,
        5.3800048828125,
        5.399993896484375,
        5.41998291015625,
        5.44000244140625,
        5.459991455078125,
        5.480010986328125,
        5.5,
        5.519989013671875,
        5.540008544921875,
        5.55999755859375,
        5.579986572265625,
        5.600006103515625,
        5.6199951171875,
        5.639984130859375,
        5.660003662109375,
        5.67999267578125,
        5.70001220703125,
        5.720001220703125,
        5.739990234375,
        5.760009765625,
        5.779998779296875,
        5.79998779296875,
        5.82000732421875,
        5.839996337890625,
        5.8599853515625,
        5.8800048828125,
        5.899993896484375,
        5.91998291015625,
        5.94000244140625,
        5.959991455078125,
        5.980010986328125,
        6.0,
        6.019989013671875,
        6.040008544921875,
        6.05999755859375,
        6.079986572265625,
        6.100006103515625,
        6.1199951171875,
        6.139984130859375,
        6.160003662109375,
        6.17999267578125,
        6.20001220703125,
        6.220001220703125,
        6.239990234375,
        6.260009765625,
        6.279998779296875,
        6.29998779296875,
        6.32000732421875,
        6.339996337890625,
        6.3599853515625,
        6.3800048828125,
        6.399993896484375,
        6.41998291015625,
        6.44000244140625,
        6.459991455078125,
        6.480010986328125,
        6.5,
        6.519989013671875,
        6.540008544921875,
        6.55999755859375,
        6.579986572265625,
        6.600006103515625,
        6.6199951171875,
        6.639984130859375,
        6.660003662109375,
        6.67999267578125,
        6.70001220703125,
        6.720001220703125,
        6.739990234375,
        6.760009765625,
        6.779998779296875,
        6.79998779296875,
        6.82000732421875,
        6.839996337890625,
        6.8599853515625,
        6.8800048828125,
        6.899993896484375,
        6.91998291015625,
        6.94000244140625,
        6.959991455078125,
        6.980010986328125,
        7.0,
        7.019989013671875,
        7.040008544921875,
        7.05999755859375,
        7.079986572265625,
        7.100006103515625,
        7.1199951171875,
        7.139984130859375,
        7.160003662109375,
        7.17999267578125,
        7.20001220703125,
        7.220001220703125,
        7.239990234375,
        7.260009765625,
        7.279998779296875,
        7.29998779296875,
        7.32000732421875,
        7.339996337890625,
        7.3599853515625,
        7.3800048828125,
        7.399993896484375,
        7.41998291015625,
        7.44000244140625,
        7.459991455078125,
        7.480010986328125,
        7.5,
        7.519989013671875,
        7.540008544921875,
        7.55999755859375,
        7.579986572265625,
        7.600006103515625,
        7.6199951171875,
        7.639984130859375,
        7.660003662109375,
        7.67999267578125,
        7.70001220703125,
        7.720001220703125,
        7.739990234375,
        7.760009765625,
        7.779998779296875,
        7.79998779296875,
        7.82000732421875,
        7.839996337890625,
        7.8599853515625,
        7.8800048828125,
        7.899993896484375,
        7.91998291015625,
        7.94000244140625,
        7.959991455078125,
        7.980010986328125,
        8.0,
        8.019989013671875,
        8.040008544921875,
        8.05999755859375,
        8.079986572265625,
        8.100006103515625,
        8.1199951171875,
        8.139984130859375,
        8.160003662109375,
        8.17999267578125,
        8.20001220703125,
        8.220001220703125,
        8.239990234375,
        8.260009765625,
        8.279998779296875,
        8.29998779296875,
        8.32000732421875,
        8.339996337890625,
        8.3599853515625,
        8.3800048828125,
        8.399993896484375,
        8.41998291015625,
        8.44000244140625,
        8.459991455078125,
        8.480010986328125,
        8.5,
        8.519989013671875,
        8.540008544921875,
        8.55999755859375,
        8.579986572265625,
        8.600006103515625,
        8.6199951171875,
        8.639984130859375,
        8.660003662109375,
        8.67999267578125,
        8.70001220703125,
        8.720001220703125,
        8.739990234375,
        8.760009765625,
        8.779998779296875,
        8.79998779296875,
        8.82000732421875,
        8.839996337890625,
        8.8599853515625,
        8.8800048828125,
        8.899993896484375,
        8.91998291015625,
        8.94000244140625,
        8.959991455078125,
        8.980010986328125,
        9.0,
        9.019989013671875,
        9.040008544921875,
        9.05999755859375,
        9.079986572265625,
        9.100006103515625,
        9.1199951171875,
        9.139984130859375,
        9.160003662109375,
        9.17999267578125,
        9.20001220703125,
        9.220001220703125,
        9.239990234375,
        9.260009765625,
        9.279998779296875,
        9.29998779296875,
        9.32000732421875,
        9.339996337890625,
        9.3599853515625,
        9.3800048828125,
        9.399993896484375,
        9.41998291015625,
        9.44000244140625,
        9.459991455078125,
        9.480010986328125,
        9.5,
        9.519989013671875,
        9.540008544921875,
        9.55999755859375,
        9.579986572265625,
        9.600006103515625,
        9.6199951171875,
        9.639984130859375,
        9.660003662109375,
        9.67999267578125,
        9.70001220703125,
        9.720001220703125,
        9.739990234375,
        9.760009765625,
        9.779998779296875,
        9.79998779296875,
        9.82000732421875,
        9.839996337890625,
        9.8599853515625,
        9.8800048828125,
        9.899993896484375,
        9.91998291015625,
        9.94000244140625,
        9.959991455078125,
        9.980010986328125,
        10.0,
        10.019989013671875,
        10.040008544921875,
        10.05999755859375,
        10.079986572265625,
        10.100006103515625,
        10.1199951171875,
        10.139984130859375,
        10.160003662109375,
        10.17999267578125,
        10.20001220703125,
        10.220001220703125,
        10.239990234375,
        10.260009765625,
        10.279998779296875,
        10.29998779296875,
        10.32000732421875,
        10.339996337890625,
        10.3599853515625,
        10.3800048828125,
        10.399993896484375,
        10.41998291015625,
        10.44000244140625,
        10.459991455078125,
        10.480010986328125,
        10.5,
        10.519989013671875,
        10.540008544921875,
        10.55999755859375,
        10.579986572265625,
        10.600006103515625,
        10.6199951171875,
        10.639984130859375,
        10.660003662109375,
        10.67999267578125,
        10.70001220703125,
        10.720001220703125,
        10.739990234375,
        10.760009765625,
        10.779998779296875,
        10.79998779296875,
        10.82000732421875,
        10.839996337890625,
        10.8599853515625,
        10.8800048828125,
        10.899993896484375,
        10.91998291015625,
        10.94000244140625,
        10.959991455078125,
        10.980010986328125,
        11.0,
        11.019989013671875,
        11.040008544921875,
        11.05999755859375,
        11.079986572265625,
        11.100006103515625,
        11.1199951171875,
        11.139984130859375,
        11.160003662109375,
        11.17999267578125,
        11.20001220703125,
        11.220001220703125,
        11.239990234375,
        11.260009765625,
        11.279998779296875,
        11.29998779296875,
        11.32000732421875,
        11.339996337890625,
        11.3599853515625,
        11.3800048828125,
        11.399993896484375,
        11.41998291015625,
        11.44000244140625,
        11.459991455078125,
        11.480010986328125,
        11.5,
        11.519989013671875,
        11.540008544921875,
        11.55999755859375,
        11.579986572265625,
        11.600006103515625,
        11.6199951171875,
        11.639984130859375,
        11.660003662109375,
        11.67999267578125,
        11.70001220703125,
        11.720001220703125,
        11.739990234375,
        11.760009765625,
        11.779998779296875,
        11.79998779296875,
        11.82000732421875,
        11.839996337890625,
        11.8599853515625,
        11.8800048828125,
        11.899993896484375,
        11.91998291015625,
        11.94000244140625,
        11.959991455078125,
        11.980010986328125,
        12.0,
        12.019989013671875,
        12.040008544921875,
        12.05999755859375,
        12.079986572265625,
        12.100006103515625,
        12.1199951171875,
        12.139984130859375,
        12.160003662109375,
        12.17999267578125,
        12.20001220703125,
        12.220001220703125,
        12.239990234375,
        12.260009765625,
        12.279998779296875,
        12.29998779296875,
        12.32000732421875,
        12.339996337890625,
        12.3599853515625,
        12.3800048828125,
        12.399993896484375,
        12.41998291015625,
        12.44000244140625,
        12.459991455078125,
        12.480010986328125,
        12.5,
        12.519989013671875,
        12.540008544921875,
        12.55999755859375,
        12.579986572265625,
        12.600006103515625,
        12.6199951171875,
        12.639984130859375,
        12.660003662109375,
        12.67999267578125,
        12.70001220703125,
        12.720001220703125,
        12.739990234375,
        12.760009765625,
        12.779998779296875,
        12.79998779296875,
        12.82000732421875,
        12.839996337890625,
        12.8599853515625,
        12.8800048828125,
        12.899993896484375,
        12.91998291015625,
        12.94000244140625,
        12.959991455078125,
        12.980010986328125,
        13.0,
        13.019989013671875,
        13.040008544921875,
        13.05999755859375,
        13.079986572265625,
        13.100006103515625,
        13.1199951171875,
        13.139984130859375,
        13.160003662109375,
        13.17999267578125,
        13.20001220703125,
        13.220001220703125,
        13.239990234375,
        13.260009765625,
        13.279998779296875,
        13.29998779296875,
        13.32000732421875,
        13.339996337890625,
        13.3599853515625,
        13.3800048828125,
        13.399993896484375,
        13.41998291015625,
        13.44000244140625,
        13.459991455078125,
        13.480010986328125,
        13.5,
        13.519989013671875,
        13.540008544921875,
        13.55999755859375,
        13.579986572265625,
        13.600006103515625,
        13.6199951171875,
        13.639984130859375,
        13.660003662109375,
        13.67999267578125,
        13.70001220703125,
        13.720001220703125,
        13.739990234375,
        13.760009765625,
        13.779998779296875,
        13.79998779296875,
        13.82000732421875,
        13.839996337890625,
        13.8599853515625,
        13.8800048828125,
        13.899993896484375,
        13.91998291015625,
        13.94000244140625,
        13.959991455078125,
        13.980010986328125,
        14.0,
        14.019989013671875,
        14.040008544921875,
        14.05999755859375,
        14.079986572265625,
        14.100006103515625,
        14.1199951171875,
        14.139984130859375,
        14.160003662109375,
        14.17999267578125,
        14.20001220703125,
        14.220001220703125,
        14.239990234375,
        14.260009765625,
        14.279998779296875,
        14.29998779296875,
        14.32000732421875,
        14.339996337890625,
        14.3599853515625,
        14.3800048828125,
        14.399993896484375,
        14.41998291015625,
        14.44000244140625,
        14.459991455078125,
        14.480010986328125,
        14.5,
        14.519989013671875,
        14.540008544921875,
        14.55999755859375,
        14.579986572265625,
        14.600006103515625,
        14.6199951171875,
        14.639984130859375,
        14.660003662109375,
        14.67999267578125,
        14.70001220703125,
        14.720001220703125,
        14.739990234375,
        14.760009765625,
        14.779998779296875,
        14.79998779296875,
        14.82000732421875,
        14.839996337890625,
        14.8599853515625,
        14.8800048828125,
        14.899993896484375,
        14.91998291015625,
        14.94000244140625,
        14.959991455078125,
        14.980010986328125,
        15.0,
        15.019989013671875,
        15.040008544921875,
        15.05999755859375,
        15.079986572265625,
        15.100006103515625,
        15.1199951171875,
        15.139984130859375,
        15.160003662109375,
        15.17999267578125,
        15.20001220703125,
        15.220001220703125,
        15.239990234375,
        15.260009765625,
        15.279998779296875,
        15.29998779296875,
        15.32000732421875,
        15.339996337890625,
        15.3599853515625,
        15.3800048828125,
        15.399993896484375,
        15.41998291015625,
        15.44000244140625,
        15.459991455078125,
        15.480010986328125,
        15.5,
        15.519989013671875,
        15.540008544921875,
        15.55999755859375,
        15.579986572265625,
        15.600006103515625,
        15.6199951171875,
        15.639984130859375,
        15.660003662109375,
        15.67999267578125,
        15.70001220703125,
        15.720001220703125,
        15.739990234375,
        15.760009765625,
        15.779998779296875,
        15.79998779296875,
        15.82000732421875,
        15.839996337890625,
        15.8599853515625,
        15.8800048828125,
        15.899993896484375,
        15.91998291015625,
        15.94000244140625,
        15.959991455078125,
        15.980010986328125,
        16.0,
        16.019989013671876,
        16.040008544921876,
        16.05999755859375,
        16.079986572265626,
        16.100006103515626,
        16.1199951171875,
        16.139984130859376,
        16.160003662109376,
        16.17999267578125,
        16.20001220703125,
        16.220001220703126,
        16.239990234375,
        16.260009765625,
        16.279998779296876,
        16.29998779296875,
        16.32000732421875,
        16.339996337890626,
        16.3599853515625,
        16.3800048828125,
        16.399993896484376,
        16.41998291015625,
        16.44000244140625,
        16.459991455078126,
        16.480010986328126,
        16.5,
        16.519989013671876,
        16.540008544921876,
        16.55999755859375,
        16.579986572265626,
        16.600006103515626,
        16.6199951171875,
        16.639984130859376,
        16.660003662109376,
        16.67999267578125,
        16.70001220703125,
        16.720001220703126,
        16.739990234375,
        16.760009765625,
        16.779998779296876,
        16.79998779296875,
        16.82000732421875,
        16.839996337890626,
        16.8599853515625,
        16.8800048828125,
        16.899993896484376,
        16.91998291015625,
        16.94000244140625,
        16.959991455078126,
        16.980010986328126,
        17.0,
        17.019989013671876,
        17.040008544921876,
        17.05999755859375,
        17.079986572265626,
        17.100006103515626,
        17.1199951171875,
        17.139984130859376,
        17.160003662109376,
        17.17999267578125,
        17.20001220703125,
        17.220001220703126,
        17.239990234375,
        17.260009765625,
        17.279998779296876,
        17.29998779296875,
        17.32000732421875,
        17.339996337890626,
        17.3599853515625,
        17.3800048828125,
        17.399993896484376,
        17.41998291015625,
        17.44000244140625,
        17.459991455078126,
        17.480010986328126,
        17.5,
        17.519989013671876,
        17.540008544921876,
        17.55999755859375,
        17.579986572265626,
        17.600006103515626,
        17.6199951171875,
        17.639984130859376,
        17.660003662109376,
        17.67999267578125,
        17.70001220703125,
        17.720001220703126,
        17.739990234375,
        17.760009765625,
        17.779998779296876,
        17.79998779296875,
        17.82000732421875,
        17.839996337890626,
        17.8599853515625,
        17.8800048828125,
        17.899993896484376,
        17.91998291015625,
        17.94000244140625,
        17.959991455078126,
        17.980010986328126,
        18.0,
        18.019989013671876,
        18.040008544921876,
        18.05999755859375,
        18.079986572265626,
        18.100006103515626,
        18.1199951171875,
        18.139984130859376,
        18.160003662109376,
        18.17999267578125,
        18.20001220703125,
        18.220001220703126,
        18.239990234375,
        18.260009765625,
        18.279998779296876,
        18.29998779296875,
        18.32000732421875,
        18.339996337890626,
        18.3599853515625,
        18.3800048828125,
        18.399993896484376,
        18.41998291015625,
        18.44000244140625,
        18.459991455078126,
        18.480010986328126,
        18.5,
        18.519989013671876,
        18.540008544921876,
        18.55999755859375,
        18.579986572265626,
        18.600006103515626,
        18.6199951171875,
        18.639984130859376,
        18.660003662109376,
        18.67999267578125,
        18.70001220703125,
        18.720001220703126,
        18.739990234375,
        18.760009765625,
        18.779998779296876,
        18.79998779296875,
        18.82000732421875,
        18.839996337890626,
        18.8599853515625,
        18.8800048828125,
        18.899993896484376,
        18.91998291015625,
        18.94000244140625,
        18.959991455078126,
        18.980010986328126,
        19.0,
        19.019989013671876,
        19.040008544921876,
        19.05999755859375,
        19.079986572265626,
        19.100006103515626,
        19.1199951171875,
        19.139984130859376,
        19.160003662109376,
        19.17999267578125,
        19.20001220703125,
        19.220001220703126,
        19.239990234375,
        19.260009765625,
        19.279998779296876,
        19.29998779296875,
        19.32000732421875,
        19.339996337890626,
        19.3599853515625,
        19.3800048828125,
        19.399993896484376,
        19.41998291015625,
        19.44000244140625,
        19.459991455078126,
        19.480010986328126,
        19.5,
        19.519989013671876,
        19.540008544921876,
        19.55999755859375,
        19.579986572265626,
        19.600006103515626,
        19.6199951171875,
        19.639984130859376,
        19.660003662109376,
        19.67999267578125,
        19.70001220703125,
        19.720001220703126,
        19.739990234375,
        19.760009765625,
        19.779998779296876,
        19.79998779296875,
        19.82000732421875,
        19.839996337890626,
        19.8599853515625,
        19.8800048828125,
        19.899993896484376,
        19.91998291015625,
        19.94000244140625,
        19.959991455078126,
        19.980010986328126,
        20.0,
        20.019989013671876,
        20.040008544921876,
        20.05999755859375,
        20.079986572265626,
        20.100006103515626,
        20.1199951171875,
        20.139984130859376,
        20.160003662109376,
        20.17999267578125,
        20.20001220703125,
        20.220001220703126,
        20.239990234375,
        20.260009765625,
        20.279998779296876,
        20.29998779296875,
        20.32000732421875,
        20.339996337890626,
        20.3599853515625,
        20.3800048828125,
        20.399993896484376,
        20.41998291015625,
        20.44000244140625,
        20.459991455078126,
        20.480010986328126,
        20.5,
        20.519989013671876,
        20.540008544921876,
        20.55999755859375,
        20.579986572265626,
        20.600006103515626,
        20.6199951171875,
        20.639984130859376,
        20.660003662109376,
        20.67999267578125,
        20.70001220703125,
        20.720001220703126,
        20.739990234375,
        20.760009765625,
        20.779998779296876,
        20.79998779296875,
        20.82000732421875,
        20.839996337890626,
        20.8599853515625,
        20.8800048828125,
        20.899993896484376,
        20.91998291015625,
        20.94000244140625,
        20.959991455078126,
        20.980010986328126,
        21.0,
        21.019989013671876,
        21.040008544921876,
        21.05999755859375,
        21.079986572265626,
        21.100006103515626,
        21.1199951171875,
        21.139984130859376,
        21.160003662109376,
        21.17999267578125,
        21.20001220703125,
        21.220001220703126,
        21.239990234375,
        21.260009765625,
        21.279998779296876,
        21.29998779296875,
        21.32000732421875,
        21.339996337890626,
        21.3599853515625,
        21.3800048828125,
        21.399993896484376,
        21.41998291015625,
        21.44000244140625,
        21.459991455078126,
        21.480010986328126,
        21.5,
        21.519989013671876,
        21.540008544921876,
        21.55999755859375,
        21.579986572265626,
        21.600006103515626,
        21.6199951171875,
        21.639984130859376,
        21.660003662109376,
        21.67999267578125,
        21.70001220703125,
        21.720001220703126,
        21.739990234375,
        21.760009765625,
        21.779998779296876,
        21.79998779296875,
        21.82000732421875,
        21.839996337890626,
        21.8599853515625,
        21.8800048828125,
        21.899993896484376,
        21.91998291015625,
        21.94000244140625,
        21.959991455078126,
        21.980010986328126,
        22.0,
        22.019989013671876,
        22.040008544921876,
        22.05999755859375,
        22.079986572265626,
        22.100006103515626,
        22.1199951171875,
        22.139984130859376,
        22.160003662109376,
        22.17999267578125,
        22.20001220703125,
        22.220001220703126,
        22.239990234375,
        22.260009765625,
        22.279998779296876,
        22.29998779296875,
        22.32000732421875,
        22.339996337890626,
        22.3599853515625,
        22.3800048828125,
        22.399993896484376,
        22.41998291015625,
        22.44000244140625,
        22.459991455078126,
        22.480010986328126,
        22.5,
        22.519989013671876,
        22.540008544921876,
        22.55999755859375,
        22.579986572265626,
        22.600006103515626,
        22.6199951171875,
        22.639984130859376,
        22.660003662109376,
        22.67999267578125,
        22.70001220703125,
        22.720001220703126,
        22.739990234375,
        22.760009765625,
        22.779998779296876,
        22.79998779296875,
        22.82000732421875,
        22.839996337890626,
        22.8599853515625,
        22.8800048828125,
        22.899993896484376,
        22.91998291015625,
        22.94000244140625,
        22.959991455078126,
        22.980010986328126,
        23.0,
        23.019989013671876,
        23.040008544921876,
        23.05999755859375,
        23.079986572265626,
        23.100006103515626,
        23.1199951171875,
        23.139984130859376,
        23.160003662109376,
        23.17999267578125,
        23.20001220703125,
        23.220001220703126,
        23.239990234375,
        23.260009765625,
        23.279998779296876,
        23.29998779296875,
        23.32000732421875,
        23.339996337890626,
        23.3599853515625,
        23.3800048828125,
        23.399993896484376,
        23.41998291015625,
        23.44000244140625,
        23.459991455078126,
        23.480010986328126,
        23.5,
        23.519989013671876,
        23.540008544921876,
        23.55999755859375,
        23.579986572265626,
        23.600006103515626,
        23.6199951171875,
        23.639984130859376,
        23.660003662109376,
        23.67999267578125,
        23.70001220703125,
        23.720001220703126,
        23.739990234375,
        23.760009765625,
        23.779998779296876,
        23.79998779296875,
        23.82000732421875,
        23.839996337890626,
        23.8599853515625,
        23.8800048828125,
        23.899993896484376,
        23.91998291015625,
        23.94000244140625,
        23.959991455078126,
        23.980010986328126,
        24.0,
        24.019989013671876,
        24.040008544921876,
        24.05999755859375,
        24.079986572265626,
        24.100006103515626,
        24.1199951171875,
        24.139984130859376,
        24.160003662109376,
        24.17999267578125,
        24.20001220703125,
        24.220001220703126,
        24.239990234375,
        24.260009765625,
        24.279998779296876,
        24.29998779296875,
        24.32000732421875,
        24.339996337890626,
        24.3599853515625,
        24.3800048828125,
        24.399993896484376,
        24.41998291015625,
        24.44000244140625,
        24.459991455078126,
        24.480010986328126,
        24.5,
        24.519989013671876,
        24.540008544921876,
        24.55999755859375,
        24.579986572265626,
        24.600006103515626,
        24.6199951171875,
        24.639984130859376,
        24.660003662109376,
        24.67999267578125,
        24.70001220703125,
        24.720001220703126,
        24.739990234375,
        24.760009765625,
        24.779998779296876,
        24.79998779296875,
        24.82000732421875,
        24.839996337890626,
        24.8599853515625,
        24.8800048828125,
        24.899993896484376,
        24.91998291015625,
        24.94000244140625,
        24.959991455078126,
        24.980010986328126,
        25.0,
        25.019989013671876,
        25.040008544921876,
        25.05999755859375,
        25.079986572265626,
        25.100006103515626,
        25.1199951171875,
        25.139984130859376,
        25.160003662109376,
        25.17999267578125,
        25.20001220703125,
        25.220001220703126,
        25.239990234375,
        25.260009765625,
        25.279998779296876,
        25.29998779296875,
        25.32000732421875,
        25.339996337890626,
        25.3599853515625,
        25.3800048828125,
        25.399993896484376,
        25.41998291015625,
        25.44000244140625,
        25.459991455078126,
        25.480010986328126,
        25.5,
        25.519989013671876,
        25.540008544921876,
        25.55999755859375,
        25.579986572265626,
        25.600006103515626,
        25.6199951171875,
        25.639984130859376,
        25.660003662109376,
        25.67999267578125,
        25.70001220703125,
        25.720001220703126,
        25.739990234375,
        25.760009765625,
        25.779998779296876,
        25.79998779296875,
        25.82000732421875,
        25.839996337890626,
        25.8599853515625,
        25.8800048828125,
        25.899993896484376,
        25.91998291015625,
        25.94000244140625,
        25.959991455078126,
        25.980010986328126,
        26.0,
        26.019989013671876,
        26.040008544921876,
        26.05999755859375,
        26.079986572265626,
        26.100006103515626,
        26.1199951171875,
        26.139984130859376,
        26.160003662109376,
        26.17999267578125,
        26.20001220703125,
        26.220001220703126,
        26.239990234375,
        26.260009765625,
        26.279998779296876,
        26.29998779296875,
        26.32000732421875,
        26.339996337890626,
        26.3599853515625,
        26.3800048828125,
        26.399993896484376,
        26.41998291015625,
        26.44000244140625,
        26.459991455078126,
        26.480010986328126,
        26.5,
        26.519989013671876,
        26.540008544921876,
        26.55999755859375,
        26.579986572265626,
        26.600006103515626,
        26.6199951171875,
        26.639984130859376,
        26.660003662109376,
        26.67999267578125,
        26.70001220703125,
        26.720001220703126,
        26.739990234375,
        26.760009765625,
        26.779998779296876,
        26.79998779296875,
        26.82000732421875,
        26.839996337890626,
        26.8599853515625,
        26.8800048828125,
        26.899993896484376,
        26.91998291015625,
        26.94000244140625,
        26.959991455078126,
        26.980010986328126,
        27.0,
        27.019989013671876,
        27.040008544921876,
        27.05999755859375,
        27.079986572265626,
        27.100006103515626,
        27.1199951171875,
        27.139984130859376,
        27.160003662109376,
        27.17999267578125,
        27.20001220703125,
        27.220001220703126,
        27.239990234375,
        27.260009765625,
        27.279998779296876,
        27.29998779296875,
        27.32000732421875,
        27.339996337890626,
        27.3599853515625,
        27.3800048828125,
        27.399993896484376,
        27.41998291015625,
        27.44000244140625,
        27.459991455078126,
        27.480010986328126,
        27.5,
        27.519989013671876,
        27.540008544921876,
        27.55999755859375,
        27.579986572265626,
        27.600006103515626,
        27.6199951171875,
        27.639984130859376,
        27.660003662109376,
        27.67999267578125,
        27.70001220703125,
        27.720001220703126,
        27.739990234375,
        27.760009765625,
        27.779998779296876,
        27.79998779296875,
        27.82000732421875,
        27.839996337890626,
        27.8599853515625,
        27.8800048828125,
        27.899993896484376,
        27.91998291015625,
        27.94000244140625,
        27.959991455078126,
        27.980010986328126,
        28.0,
        28.019989013671876,
        28.040008544921876,
        28.05999755859375,
        28.079986572265626,
        28.100006103515626,
        28.1199951171875,
        28.139984130859376,
        28.160003662109376,
        28.17999267578125,
        28.20001220703125,
        28.220001220703126,
        28.239990234375,
        28.260009765625,
        28.279998779296876,
        28.29998779296875,
        28.32000732421875,
        28.339996337890626,
        28.3599853515625,
        28.3800048828125,
        28.399993896484376,
        28.41998291015625,
        28.44000244140625,
        28.459991455078126,
        28.480010986328126,
        28.5,
        28.519989013671876,
        28.540008544921876,
        28.55999755859375,
        28.579986572265626,
        28.600006103515626,
        28.6199951171875,
        28.639984130859376,
        28.660003662109376,
        28.67999267578125,
        28.70001220703125,
        28.720001220703126,
        28.739990234375,
        28.760009765625,
        28.779998779296876,
        28.79998779296875,
        28.82000732421875,
        28.839996337890626,
        28.8599853515625,
        28.8800048828125,
        28.899993896484376,
        28.91998291015625,
        28.94000244140625,
        28.959991455078126,
        28.980010986328126,
        29.0,
        29.019989013671876,
        29.040008544921876,
        29.05999755859375,
        29.079986572265626,
        29.100006103515626,
        29.1199951171875,
        29.139984130859376,
        29.160003662109376,
        29.17999267578125,
        29.20001220703125,
        29.220001220703126,
        29.239990234375,
        29.260009765625,
        29.279998779296876,
        29.29998779296875,
        29.32000732421875,
        29.339996337890626,
        29.3599853515625,
        29.3800048828125,
        29.399993896484376,
        29.41998291015625,
        29.44000244140625,
        29.459991455078126,
        29.480010986328126,
        29.5,
        29.519989013671876,
        29.540008544921876,
        29.55999755859375,
        29.579986572265626,
        29.600006103515626,
        29.6199951171875,
        29.639984130859376,
        29.660003662109376,
        29.67999267578125,
        29.70001220703125,
        29.720001220703126,
        29.739990234375,
        29.760009765625,
        29.779998779296876,
        29.79998779296875,
        29.82000732421875,
        29.839996337890626,
        29.8599853515625,
        29.8800048828125,
        29.899993896484376,
        29.91998291015625,
        29.94000244140625,
        29.959991455078126,
        29.980010986328126,
        30.0,
        30.019989013671876,
        30.040008544921876,
        30.05999755859375,
        30.079986572265626,
        30.100006103515626,
        30.1199951171875,
        30.139984130859376,
        30.160003662109376,
        30.17999267578125,
        30.20001220703125,
        30.220001220703126,
        30.239990234375,
        30.260009765625,
        30.279998779296876,
        30.29998779296875,
        30.32000732421875,
        30.339996337890626,
        30.3599853515625,
        30.3800048828125,
        30.399993896484376,
        30.41998291015625,
        30.44000244140625,
        30.459991455078126,
        30.480010986328126,
        30.5,
        30.519989013671876,
        30.540008544921876,
        30.55999755859375,
        30.579986572265626,
        30.600006103515626,
        30.6199951171875,
        30.639984130859376,
        30.660003662109376,
        30.67999267578125,
        30.70001220703125,
        30.720001220703126,
        30.739990234375,
        30.760009765625,
        30.779998779296876,
        30.79998779296875,
        30.82000732421875,
        30.839996337890626,
        30.8599853515625,
        30.8800048828125,
        30.899993896484376,
        30.91998291015625,
        30.94000244140625,
        30.959991455078126,
        30.980010986328126,
        31.0,
        31.019989013671876,
        31.040008544921876,
        31.05999755859375,
        31.079986572265626,
        31.100006103515626,
        31.1199951171875,
        31.139984130859376,
        31.160003662109376,
        31.17999267578125,
        31.20001220703125,
        31.220001220703126,
        31.239990234375,
        31.260009765625,
        31.279998779296876,
        31.29998779296875,
        31.32000732421875,
        31.339996337890626,
        31.3599853515625,
        31.3800048828125,
        31.399993896484376,
        31.41998291015625,
        31.44000244140625,
        31.459991455078126,
        31.480010986328126,
        31.5,
        31.519989013671876,
        31.540008544921876,
        31.55999755859375,
        31.579986572265626,
        31.600006103515626,
        31.6199951171875,
        31.639984130859376,
        31.660003662109376,
        31.67999267578125,
        31.70001220703125,
        31.720001220703126,
        31.739990234375,
        31.760009765625,
        31.779998779296876,
        31.79998779296875,
        31.82000732421875,
        31.839996337890626,
        31.8599853515625,
        31.8800048828125,
        31.899993896484376,
        31.91998291015625,
        31.94000244140625,
        31.959991455078126,
        31.980010986328126,
        32.0,
        32.019989013671878,
        32.040008544921878,
        32.05999755859375,
        32.079986572265628,
        32.100006103515628,
        32.1199951171875,
        32.139984130859378,
        32.160003662109378,
        32.17999267578125,
        32.20001220703125,
        32.220001220703128,
        32.239990234375,
        32.260009765625,
        32.279998779296878,
        32.29998779296875,
        32.32000732421875,
        32.339996337890628,
        32.3599853515625,
        32.3800048828125,
        32.399993896484378,
        32.41998291015625,
        32.44000244140625,
        32.459991455078128,
        32.480010986328128,
        32.5,
        32.519989013671878,
        32.540008544921878,
        32.55999755859375,
        32.579986572265628,
        32.600006103515628,
        32.6199951171875,
        32.639984130859378,
        32.660003662109378,
        32.67999267578125,
        32.70001220703125,
        32.720001220703128,
        32.739990234375,
        32.760009765625,
        32.779998779296878,
        32.79998779296875,
        32.82000732421875,
        32.839996337890628,
        32.8599853515625,
        32.8800048828125,
        32.899993896484378,
        32.91998291015625,
        32.94000244140625,
        32.959991455078128,
        32.980010986328128,
        33.0,
        33.019989013671878,
        33.040008544921878,
        33.05999755859375,
        33.079986572265628,
        33.100006103515628,
        33.1199951171875,
        33.139984130859378,
        33.160003662109378,
        33.17999267578125,
        33.20001220703125,
        33.220001220703128,
        33.239990234375,
        33.260009765625,
        33.279998779296878,
        33.29998779296875,
        33.32000732421875,
        33.339996337890628,
        33.3599853515625,
        33.3800048828125,
        33.399993896484378,
        33.41998291015625,
        33.44000244140625,
        33.459991455078128,
        33.480010986328128,
        33.5,
        33.519989013671878,
        33.540008544921878,
        33.55999755859375,
        33.579986572265628,
        33.600006103515628,
        33.6199951171875,
        33.639984130859378,
        33.660003662109378,
        33.67999267578125,
        33.70001220703125,
        33.720001220703128,
        33.739990234375,
        33.760009765625,
        33.779998779296878,
        33.79998779296875,
        33.82000732421875,
        33.839996337890628,
        33.8599853515625,
        33.8800048828125,
        33.899993896484378,
        33.91998291015625,
        33.94000244140625,
        33.959991455078128,
        33.980010986328128,
        34.0,
        34.019989013671878,
        34.040008544921878,
        34.05999755859375,
        34.079986572265628,
        34.100006103515628,
        34.1199951171875,
        34.139984130859378,
        34.160003662109378,
        34.17999267578125,
        34.20001220703125,
        34.220001220703128,
        34.239990234375,
        34.260009765625,
        34.279998779296878,
        34.29998779296875,
        34.32000732421875,
        34.339996337890628,
        34.3599853515625,
        34.3800048828125,
        34.399993896484378,
        34.41998291015625,
        34.44000244140625,
        34.459991455078128,
        34.480010986328128,
        34.5,
        34.519989013671878,
        34.540008544921878,
        34.55999755859375,
        34.579986572265628,
        34.600006103515628,
        34.6199951171875,
        34.639984130859378,
        34.660003662109378,
        34.67999267578125,
        34.70001220703125,
        34.720001220703128,
        34.739990234375,
        34.760009765625,
        34.779998779296878,
        34.79998779296875,
        34.82000732421875,
        34.839996337890628,
        34.8599853515625,
        34.8800048828125,
        34.899993896484378,
        34.91998291015625,
        34.94000244140625,
        34.959991455078128,
        34.980010986328128,
        35.0,
        35.019989013671878,
        35.040008544921878,
        35.05999755859375,
        35.079986572265628,
        35.100006103515628,
        35.1199951171875,
        35.139984130859378,
        35.160003662109378,
        35.17999267578125,
        35.20001220703125,
        35.220001220703128,
        35.239990234375,
        35.260009765625,
        35.279998779296878,
        35.29998779296875,
        35.32000732421875,
        35.339996337890628,
        35.3599853515625,
        35.3800048828125,
        35.399993896484378,
        35.41998291015625,
        35.44000244140625,
        35.459991455078128,
        35.480010986328128,
        35.5,
        35.519989013671878,
        35.540008544921878,
        35.55999755859375,
        35.579986572265628,
        35.600006103515628,
        35.6199951171875,
        35.639984130859378,
        35.660003662109378,
        35.67999267578125,
        35.70001220703125,
        35.720001220703128,
        35.739990234375,
        35.760009765625,
        35.779998779296878,
        35.79998779296875,
        35.82000732421875,
        35.839996337890628,
        35.8599853515625,
        35.8800048828125,
        35.899993896484378,
        35.91998291015625,
        35.94000244140625,
        35.959991455078128,
        35.980010986328128,
        36.0,
        36.019989013671878,
        36.040008544921878,
        36.05999755859375,
        36.079986572265628,
        36.100006103515628,
        36.1199951171875,
        36.139984130859378,
        36.160003662109378,
        36.17999267578125,
        36.20001220703125,
        36.220001220703128,
        36.239990234375,
        36.260009765625,
        36.279998779296878,
        36.29998779296875,
        36.32000732421875,
        36.339996337890628,
        36.3599853515625,
        36.3800048828125,
        36.399993896484378,
        36.41998291015625,
        36.44000244140625,
        36.459991455078128,
        36.480010986328128,
        36.5,
        36.519989013671878,
        36.540008544921878,
        36.55999755859375,
        36.579986572265628,
        36.600006103515628,
        36.6199951171875,
        36.639984130859378,
        36.660003662109378,
        36.67999267578125,
        36.70001220703125,
        36.720001220703128,
        36.739990234375,
        36.760009765625,
        36.779998779296878,
        36.79998779296875,
        36.82000732421875,
        36.839996337890628,
        36.8599853515625,
        36.8800048828125,
        36.899993896484378,
        36.91998291015625,
        36.94000244140625,
        36.959991455078128,
        36.980010986328128,
        37.0,
        37.019989013671878,
        37.040008544921878,
        37.05999755859375,
        37.079986572265628,
        37.100006103515628,
        37.1199951171875,
        37.139984130859378,
        37.160003662109378,
        37.17999267578125,
        37.20001220703125,
        37.220001220703128,
        37.239990234375,
        37.260009765625,
        37.279998779296878,
        37.29998779296875,
        37.32000732421875,
        37.339996337890628,
        37.3599853515625,
        37.3800048828125,
        37.399993896484378,
        37.41998291015625,
        37.44000244140625,
        37.459991455078128,
        37.480010986328128,
        37.5,
        37.519989013671878,
        37.540008544921878,
        37.55999755859375,
        37.579986572265628,
        37.600006103515628,
        37.6199951171875,
        37.639984130859378,
        37.660003662109378,
        37.67999267578125,
        37.70001220703125,
        37.720001220703128,
        37.739990234375,
        37.760009765625,
        37.779998779296878,
        37.79998779296875,
        37.82000732421875,
        37.839996337890628,
        37.8599853515625,
        37.8800048828125,
        37.899993896484378,
        37.91998291015625,
        37.94000244140625,
        37.959991455078128,
        37.980010986328128,
        38.0,
        38.019989013671878,
        38.040008544921878,
        38.05999755859375,
        38.079986572265628,
        38.100006103515628,
        38.1199951171875,
        38.139984130859378,
        38.160003662109378,
        38.17999267578125,
        38.20001220703125,
        38.220001220703128,
        38.239990234375,
        38.260009765625,
        38.279998779296878,
        38.29998779296875,
        38.32000732421875,
        38.339996337890628,
        38.3599853515625,
        38.3800048828125,
        38.399993896484378,
        38.41998291015625,
        38.44000244140625,
        38.459991455078128,
        38.480010986328128,
        38.5,
        38.519989013671878,
        38.540008544921878,
        38.55999755859375,
        38.579986572265628,
        38.600006103515628,
        38.6199951171875,
        38.639984130859378,
        38.660003662109378,
        38.67999267578125,
        38.70001220703125,
        38.720001220703128,
        38.739990234375,
        38.760009765625,
        38.779998779296878,
        38.79998779296875,
        38.82000732421875,
        38.839996337890628,
        38.8599853515625,
        38.8800048828125,
        38.899993896484378,
        38.91998291015625,
        38.94000244140625,
        38.959991455078128,
        38.980010986328128,
        39.0,
        39.019989013671878,
        39.040008544921878,
        39.05999755859375,
        39.079986572265628,
        39.100006103515628,
        39.1199951171875,
        39.139984130859378,
        39.160003662109378,
        39.17999267578125,
        39.20001220703125,
        39.220001220703128,
        39.239990234375,
        39.260009765625,
        39.279998779296878,
        39.29998779296875,
        39.32000732421875,
        39.339996337890628,
        39.3599853515625,
        39.3800048828125,
        39.399993896484378,
        39.41998291015625,
        39.44000244140625,
        39.459991455078128,
        39.480010986328128,
        39.5,
        39.519989013671878,
        39.540008544921878,
        39.55999755859375,
        39.579986572265628,
        39.600006103515628,
        39.6199951171875,
        39.639984130859378,
        39.660003662109378,
        39.67999267578125,
        39.70001220703125,
        39.720001220703128,
        39.739990234375,
        39.760009765625,
        39.779998779296878,
        39.79998779296875,
        39.82000732421875,
        39.839996337890628,
        39.8599853515625,
        39.8800048828125,
        39.899993896484378,
        39.91998291015625,
        39.94000244140625,
        39.959991455078128,
        39.980010986328128,
        40.0,
        40.019989013671878,
        40.040008544921878,
        40.05999755859375,
        40.079986572265628,
        40.100006103515628,
        40.1199951171875,
        40.139984130859378,
        40.160003662109378,
        40.17999267578125,
        40.20001220703125,
        40.220001220703128,
        40.239990234375,
        40.260009765625,
        40.279998779296878,
        40.29998779296875,
        40.32000732421875,
        40.339996337890628,
        40.3599853515625,
        40.3800048828125,
        40.399993896484378,
        40.41998291015625,
        40.44000244140625,
        40.459991455078128,
        40.480010986328128,
        40.5,
        40.519989013671878,
        40.540008544921878,
        40.55999755859375,
        40.579986572265628,
        40.600006103515628,
        40.6199951171875,
        40.639984130859378,
        40.660003662109378,
        40.67999267578125,
        40.70001220703125,
        40.720001220703128,
        40.739990234375,
        40.760009765625,
        40.779998779296878,
        40.79998779296875,
        40.82000732421875,
        40.839996337890628,
        40.8599853515625,
        40.8800048828125,
        40.899993896484378,
        40.91998291015625,
        40.94000244140625,
        40.959991455078128,
        40.980010986328128,
        41.0,
        41.019989013671878,
        41.040008544921878,
        41.05999755859375,
        41.079986572265628,
        41.100006103515628,
        41.1199951171875,
        41.139984130859378,
        41.160003662109378,
        41.17999267578125,
        41.20001220703125,
        41.220001220703128,
        41.239990234375,
        41.260009765625,
        41.279998779296878,
        41.29998779296875,
        41.32000732421875,
        41.339996337890628,
        41.3599853515625,
        41.3800048828125,
        41.399993896484378,
        41.41998291015625,
        41.44000244140625,
        41.459991455078128,
        41.480010986328128,
        41.5,
        41.519989013671878,
        41.540008544921878,
        41.55999755859375,
        41.579986572265628,
        41.600006103515628,
        41.6199951171875,
        41.639984130859378,
        41.660003662109378,
        41.67999267578125,
        41.70001220703125,
        41.720001220703128,
        41.739990234375,
        41.760009765625,
        41.779998779296878,
        41.79998779296875,
        41.82000732421875,
        41.839996337890628,
        41.8599853515625,
        41.8800048828125,
        41.899993896484378,
        41.91998291015625,
        41.94000244140625,
        41.959991455078128,
        41.980010986328128,
        42.0,
        42.019989013671878,
        42.040008544921878,
        42.05999755859375,
        42.079986572265628,
        42.100006103515628,
        42.1199951171875,
        42.139984130859378,
        42.160003662109378,
        42.17999267578125,
        42.20001220703125,
        42.220001220703128,
        42.239990234375,
        42.260009765625,
        42.279998779296878,
        42.29998779296875,
        42.32000732421875,
        42.339996337890628,
        42.3599853515625,
        42.3800048828125,
        42.399993896484378,
        42.41998291015625,
        42.44000244140625,
        42.459991455078128,
        42.480010986328128,
        42.5,
        42.519989013671878,
        42.540008544921878,
        42.55999755859375,
        42.579986572265628,
        42.600006103515628,
        42.6199951171875,
        42.639984130859378,
        42.660003662109378,
        42.67999267578125,
        42.70001220703125,
        42.720001220703128,
        42.739990234375,
        42.760009765625,
        42.779998779296878,
        42.79998779296875,
        42.82000732421875,
        42.839996337890628,
        42.8599853515625,
        42.8800048828125,
        42.899993896484378,
        42.91998291015625,
        42.94000244140625,
        42.959991455078128,
        42.980010986328128,
        43.0,
        43.019989013671878,
        43.040008544921878,
        43.05999755859375,
        43.079986572265628,
        43.100006103515628,
        43.1199951171875,
        43.139984130859378,
        43.160003662109378,
        43.17999267578125,
        43.20001220703125,
        43.220001220703128,
        43.239990234375,
        43.260009765625,
        43.279998779296878,
        43.29998779296875,
        43.32000732421875,
        43.339996337890628,
        43.3599853515625,
        43.3800048828125,
        43.399993896484378,
        43.41998291015625,
        43.44000244140625,
        43.459991455078128,
        43.480010986328128,
        43.5,
        43.519989013671878,
        43.540008544921878,
        43.55999755859375,
        43.579986572265628,
        43.600006103515628,
        43.6199951171875,
        43.639984130859378,
        43.660003662109378,
        43.67999267578125,
        43.70001220703125,
        43.720001220703128,
        43.739990234375,
        43.760009765625,
        43.779998779296878,
        43.79998779296875,
        43.82000732421875,
        43.839996337890628,
        43.8599853515625,
        43.8800048828125,
        43.899993896484378,
        43.91998291015625,
        43.94000244140625,
        43.959991455078128,
        43.980010986328128,
        44.0,
        44.019989013671878,
        44.040008544921878,
        44.05999755859375,
        44.079986572265628,
        44.100006103515628,
        44.1199951171875,
        44.139984130859378,
        44.160003662109378,
        44.17999267578125,
        44.20001220703125,
        44.220001220703128,
        44.239990234375,
        44.260009765625,
        44.279998779296878,
        44.29998779296875,
        44.32000732421875,
        44.339996337890628,
        44.3599853515625,
        44.3800048828125,
        44.399993896484378,
        44.41998291015625,
        44.44000244140625,
        44.459991455078128,
        44.480010986328128,
        44.5,
        44.519989013671878,
        44.540008544921878,
        44.55999755859375,
        44.579986572265628,
        44.600006103515628,
        44.6199951171875,
        44.639984130859378,
        44.660003662109378,
        44.67999267578125,
        44.70001220703125,
        44.720001220703128,
        44.739990234375,
        44.760009765625,
        44.779998779296878,
        44.79998779296875,
        44.82000732421875,
        44.839996337890628,
        44.8599853515625,
        44.8800048828125,
        44.899993896484378,
        44.91998291015625,
        44.94000244140625,
        44.959991455078128,
        44.980010986328128,
        45.0,
        45.019989013671878,
        45.040008544921878,
        45.05999755859375,
        45.079986572265628,
        45.100006103515628,
        45.1199951171875,
        45.139984130859378,
        45.160003662109378,
        45.17999267578125,
        45.20001220703125,
        45.220001220703128,
        45.239990234375,
        45.260009765625,
        45.279998779296878,
        45.29998779296875,
        45.32000732421875,
        45.339996337890628,
        45.3599853515625,
        45.3800048828125,
        45.399993896484378,
        45.41998291015625,
        45.44000244140625,
        45.459991455078128,
        45.480010986328128,
        45.5,
        45.519989013671878,
        45.540008544921878,
        45.55999755859375,
        45.579986572265628,
        45.600006103515628,
        45.6199951171875,
        45.639984130859378,
        45.660003662109378,
        45.67999267578125,
        45.70001220703125,
        45.720001220703128,
        45.739990234375,
        45.760009765625,
        45.779998779296878,
        45.79998779296875,
        45.82000732421875,
        45.839996337890628,
        45.8599853515625,
        45.8800048828125,
        45.899993896484378,
        45.91998291015625,
        45.94000244140625,
        45.959991455078128,
        45.980010986328128,
        46.0,
        46.019989013671878,
        46.040008544921878,
        46.05999755859375,
        46.079986572265628,
        46.100006103515628,
        46.1199951171875,
        46.139984130859378,
        46.160003662109378,
        46.17999267578125,
        46.20001220703125,
        46.220001220703128,
        46.239990234375,
        46.260009765625,
        46.279998779296878,
        46.29998779296875,
        46.32000732421875,
        46.339996337890628,
        46.3599853515625,
        46.3800048828125,
        46.399993896484378,
        46.41998291015625,
        46.44000244140625,
        46.459991455078128,
        46.480010986328128,
        46.5,
        46.519989013671878,
        46.540008544921878,
        46.55999755859375,
        46.579986572265628,
        46.600006103515628,
        46.6199951171875,
        46.639984130859378,
        46.660003662109378,
        46.67999267578125,
        46.70001220703125,
        46.720001220703128,
        46.739990234375,
        46.760009765625,
        46.779998779296878,
        46.79998779296875,
        46.82000732421875,
        46.839996337890628,
        46.8599853515625,
        46.8800048828125,
        46.899993896484378,
        46.91998291015625,
        46.94000244140625,
        46.959991455078128,
        46.980010986328128,
        47.0,
        47.019989013671878,
        47.040008544921878,
        47.05999755859375,
        47.079986572265628,
        47.100006103515628,
        47.1199951171875,
        47.139984130859378,
        47.160003662109378,
        47.17999267578125,
        47.20001220703125,
        47.220001220703128,
        47.239990234375,
        47.260009765625,
        47.279998779296878,
        47.29998779296875,
        47.32000732421875,
        47.339996337890628,
        47.3599853515625,
        47.3800048828125,
        47.399993896484378,
        47.41998291015625,
        47.44000244140625,
        47.459991455078128,
        47.480010986328128,
        47.5,
        47.519989013671878,
        47.540008544921878,
        47.55999755859375,
        47.579986572265628,
        47.600006103515628,
        47.6199951171875,
        47.639984130859378,
        47.660003662109378,
        47.67999267578125,
        47.70001220703125,
        47.720001220703128,
        47.739990234375,
        47.760009765625,
        47.779998779296878,
        47.79998779296875,
        47.82000732421875,
        47.839996337890628,
        47.8599853515625,
        47.8800048828125,
        47.899993896484378,
        47.91998291015625,
        47.94000244140625,
        47.959991455078128,
        47.980010986328128,
        48.0,
        48.019989013671878,
        48.040008544921878,
        48.05999755859375,
        48.079986572265628,
        48.100006103515628,
        48.1199951171875,
        48.139984130859378,
        48.160003662109378,
        48.17999267578125,
        48.20001220703125,
        48.220001220703128,
        48.239990234375,
        48.260009765625,
        48.279998779296878,
        48.29998779296875,
        48.32000732421875,
        48.339996337890628,
        48.3599853515625,
        48.3800048828125,
        48.399993896484378,
        48.41998291015625,
        48.44000244140625,
        48.459991455078128,
        48.480010986328128,
        48.5,
        48.519989013671878,
        48.540008544921878,
        48.55999755859375,
        48.579986572265628,
        48.600006103515628,
        48.6199951171875,
        48.639984130859378,
        48.660003662109378,
        48.67999267578125,
        48.70001220703125,
        48.720001220703128,
        48.739990234375,
        48.760009765625,
        48.779998779296878,
        48.79998779296875,
        48.82000732421875,
        48.839996337890628,
        48.8599853515625,
        48.8800048828125,
        48.899993896484378,
        48.91998291015625,
        48.94000244140625,
        48.959991455078128,
        48.980010986328128,
        49.0,
        49.019989013671878,
        49.040008544921878,
        49.05999755859375,
        49.079986572265628,
        49.100006103515628,
        49.1199951171875,
        49.139984130859378,
        49.160003662109378,
        49.17999267578125,
        49.20001220703125,
        49.220001220703128,
        49.239990234375,
        49.260009765625,
        49.279998779296878,
        49.29998779296875,
        49.32000732421875,
        49.339996337890628,
        49.3599853515625,
        49.3800048828125,
        49.399993896484378,
        49.41998291015625,
        49.44000244140625,
        49.459991455078128,
        49.480010986328128,
        49.5,
        49.519989013671878,
        49.540008544921878,
        49.55999755859375,
        49.579986572265628,
        49.600006103515628,
        49.6199951171875,
        49.639984130859378,
        49.660003662109378,
        49.67999267578125,
        49.70001220703125,
        49.720001220703128,
        49.739990234375,
        49.760009765625,
        49.779998779296878,
        49.79998779296875,
        49.82000732421875,
        49.839996337890628,
        49.8599853515625,
        49.8800048828125,
        49.899993896484378,
        49.91998291015625,
        49.94000244140625,
        49.959991455078128,
        49.980010986328128,
        50.0,
        50.019989013671878,
        50.040008544921878,
        50.05999755859375,
        50.079986572265628,
        50.100006103515628,
        50.1199951171875,
        50.139984130859378,
        50.160003662109378,
        50.17999267578125,
        50.199981689453128,
        50.220001220703128,
        50.239990234375,
        50.260009765625,
        50.279998779296878,
        50.29998779296875,
        50.32000732421875,
        50.339996337890628,
        50.3599853515625,
        50.3800048828125,
        50.399993896484378,
        50.41998291015625,
        50.44000244140625,
        50.459991455078128,
        50.480010986328128,
        50.5,
        50.519989013671878,
        50.540008544921878,
        50.55999755859375,
        50.579986572265628,
        50.600006103515628,
        50.6199951171875,
        50.639984130859378,
        50.660003662109378,
        50.67999267578125,
        50.699981689453128,
        50.720001220703128,
        50.739990234375,
        50.760009765625,
        50.779998779296878,
        50.79998779296875,
        50.82000732421875,
        50.839996337890628,
        50.8599853515625,
        50.8800048828125,
        50.899993896484378,
        50.91998291015625,
        50.94000244140625,
        50.959991455078128,
        50.980010986328128,
        51.0,
        51.019989013671878,
        51.040008544921878,
        51.05999755859375,
        51.079986572265628,
        51.100006103515628,
        51.1199951171875,
        51.139984130859378,
        51.160003662109378,
        51.17999267578125,
        51.199981689453128,
        51.220001220703128,
        51.239990234375,
        51.260009765625,
        51.279998779296878,
        51.29998779296875,
        51.32000732421875,
        51.339996337890628,
        51.3599853515625,
        51.3800048828125,
        51.399993896484378,
        51.41998291015625,
        51.44000244140625,
        51.459991455078128,
        51.480010986328128,
        51.5,
        51.519989013671878,
        51.540008544921878,
        51.55999755859375,
        51.579986572265628,
        51.600006103515628,
        51.6199951171875,
        51.639984130859378,
        51.660003662109378,
        51.67999267578125,
        51.699981689453128,
        51.720001220703128,
        51.739990234375,
        51.760009765625,
        51.779998779296878,
        51.79998779296875,
        51.82000732421875,
        51.839996337890628,
        51.8599853515625,
        51.8800048828125,
        51.899993896484378,
        51.91998291015625,
        51.94000244140625,
        51.959991455078128,
        51.980010986328128,
        52.0,
        52.019989013671878,
        52.040008544921878,
        52.05999755859375,
        52.079986572265628,
        52.100006103515628,
        52.1199951171875,
        52.139984130859378,
        52.160003662109378,
        52.17999267578125,
        52.199981689453128,
        52.220001220703128,
        52.239990234375,
        52.260009765625,
        52.279998779296878,
        52.29998779296875,
        52.32000732421875,
        52.339996337890628,
        52.3599853515625,
        52.3800048828125,
        52.399993896484378,
        52.41998291015625,
        52.44000244140625,
        52.459991455078128,
        52.480010986328128,
        52.5,
        52.519989013671878,
        52.540008544921878,
        52.55999755859375,
        52.579986572265628,
        52.600006103515628,
        52.6199951171875,
        52.639984130859378,
        52.660003662109378,
        52.67999267578125,
        52.699981689453128,
        52.720001220703128,
        52.739990234375,
        52.760009765625,
        52.779998779296878,
        52.79998779296875,
        52.82000732421875,
        52.839996337890628,
        52.8599853515625,
        52.8800048828125,
        52.899993896484378,
        52.91998291015625,
        52.94000244140625,
        52.959991455078128,
        52.980010986328128,
        53.0,
        53.019989013671878,
        53.040008544921878,
        53.05999755859375,
        53.079986572265628,
        53.100006103515628,
        53.1199951171875,
        53.139984130859378,
        53.160003662109378,
        53.17999267578125,
        53.199981689453128,
        53.220001220703128,
        53.239990234375,
        53.260009765625,
        53.279998779296878,
        53.29998779296875,
        53.32000732421875,
        53.339996337890628,
        53.3599853515625,
        53.3800048828125,
        53.399993896484378,
        53.41998291015625,
        53.44000244140625,
        53.459991455078128,
        53.480010986328128,
        53.5,
        53.519989013671878,
        53.540008544921878,
        53.55999755859375,
        53.579986572265628,
        53.600006103515628,
        53.6199951171875,
        53.639984130859378,
        53.660003662109378,
        53.67999267578125,
        53.699981689453128,
        53.720001220703128,
        53.739990234375,
        53.760009765625,
        53.779998779296878,
        53.79998779296875,
        53.82000732421875,
        53.839996337890628,
        53.8599853515625,
        53.8800048828125,
        53.899993896484378,
        53.91998291015625,
        53.94000244140625,
        53.959991455078128,
        53.980010986328128,
        54.0,
        54.019989013671878,
        54.040008544921878,
        54.05999755859375,
        54.079986572265628,
        54.100006103515628,
        54.1199951171875,
        54.139984130859378,
        54.160003662109378,
        54.17999267578125,
        54.199981689453128,
        54.220001220703128,
        54.239990234375,
        54.260009765625,
        54.279998779296878,
        54.29998779296875,
        54.32000732421875,
        54.339996337890628,
        54.3599853515625,
        54.3800048828125,
        54.399993896484378,
        54.41998291015625,
        54.44000244140625,
        54.459991455078128,
        54.480010986328128,
        54.5,
        54.519989013671878,
        54.540008544921878,
        54.55999755859375,
        54.579986572265628,
        54.600006103515628,
        54.6199951171875,
        54.639984130859378,
        54.660003662109378,
        54.67999267578125,
        54.699981689453128,
        54.720001220703128,
        54.739990234375,
        54.760009765625,
        54.779998779296878,
        54.79998779296875,
        54.82000732421875,
        54.839996337890628,
        54.8599853515625,
        54.8800048828125,
        54.899993896484378,
        54.91998291015625,
        54.94000244140625,
        54.959991455078128,
        54.980010986328128,
        55.0,
        55.019989013671878,
        55.040008544921878,
        55.05999755859375,
        55.079986572265628,
        55.100006103515628,
        55.1199951171875,
        55.139984130859378,
        55.160003662109378,
        55.17999267578125,
        55.199981689453128,
        55.220001220703128,
        55.239990234375,
        55.260009765625,
        55.279998779296878,
        55.29998779296875,
        55.32000732421875,
        55.339996337890628,
        55.3599853515625,
        55.3800048828125,
        55.399993896484378,
        55.41998291015625,
        55.44000244140625,
        55.459991455078128,
        55.480010986328128,
        55.5,
        55.519989013671878,
        55.540008544921878,
        55.55999755859375,
        55.579986572265628,
        55.600006103515628,
        55.6199951171875,
        55.639984130859378,
        55.660003662109378,
        55.67999267578125,
        55.699981689453128,
        55.720001220703128,
        55.739990234375,
        55.760009765625,
        55.779998779296878,
        55.79998779296875,
        55.82000732421875,
        55.839996337890628,
        55.8599853515625,
        55.8800048828125,
        55.899993896484378,
        55.91998291015625,
        55.94000244140625,
        55.959991455078128,
        55.980010986328128,
        56.0,
        56.019989013671878,
        56.040008544921878,
        56.05999755859375,
        56.079986572265628,
        56.100006103515628,
        56.1199951171875,
        56.139984130859378,
        56.160003662109378,
        56.17999267578125,
        56.199981689453128,
        56.220001220703128,
        56.239990234375,
        56.260009765625,
        56.279998779296878,
        56.29998779296875,
        56.32000732421875,
        56.339996337890628,
        56.3599853515625,
        56.3800048828125,
        56.399993896484378,
        56.41998291015625,
        56.44000244140625,
        56.459991455078128,
        56.480010986328128,
        56.5,
        56.519989013671878,
        56.540008544921878,
        56.55999755859375,
        56.579986572265628,
        56.600006103515628,
        56.6199951171875,
        56.639984130859378,
        56.660003662109378,
        56.67999267578125,
        56.699981689453128,
        56.720001220703128,
        56.739990234375,
        56.760009765625,
        56.779998779296878,
        56.79998779296875,
        56.82000732421875,
        56.839996337890628,
        56.8599853515625,
        56.8800048828125,
        56.899993896484378,
        56.91998291015625,
        56.94000244140625,
        56.959991455078128,
        56.980010986328128,
        57.0,
        57.019989013671878,
        57.040008544921878,
        57.05999755859375,
        57.079986572265628,
        57.100006103515628,
        57.1199951171875,
        57.139984130859378,
        57.160003662109378,
        57.17999267578125,
        57.199981689453128,
        57.220001220703128,
        57.239990234375,
        57.260009765625,
        57.279998779296878,
        57.29998779296875,
        57.32000732421875,
        57.339996337890628,
        57.3599853515625,
        57.3800048828125,
        57.399993896484378,
        57.41998291015625,
        57.44000244140625,
        57.459991455078128,
        57.480010986328128,
        57.5,
        57.519989013671878,
        57.540008544921878,
        57.55999755859375,
        57.579986572265628,
        57.600006103515628,
        57.6199951171875,
        57.639984130859378,
        57.660003662109378,
        57.67999267578125,
        57.699981689453128,
        57.720001220703128,
        57.739990234375,
        57.760009765625,
        57.779998779296878,
        57.79998779296875,
        57.82000732421875,
        57.839996337890628,
        57.8599853515625,
        57.8800048828125,
        57.899993896484378,
        57.91998291015625,
        57.94000244140625,
        57.959991455078128,
        57.980010986328128,
        58.0,
        58.019989013671878,
        58.040008544921878,
        58.05999755859375,
        58.079986572265628,
        58.100006103515628,
        58.1199951171875,
        58.139984130859378,
        58.160003662109378,
        58.17999267578125,
        58.199981689453128,
        58.220001220703128,
        58.239990234375,
        58.260009765625,
        58.279998779296878,
        58.29998779296875,
        58.32000732421875,
        58.339996337890628,
        58.3599853515625,
        58.3800048828125,
        58.399993896484378,
        58.41998291015625,
        58.44000244140625,
        58.459991455078128,
        58.480010986328128,
        58.5,
        58.519989013671878,
        58.540008544921878,
        58.55999755859375,
        58.579986572265628,
        58.600006103515628,
        58.6199951171875,
        58.639984130859378,
        58.660003662109378,
        58.67999267578125,
        58.699981689453128,
        58.720001220703128,
        58.739990234375,
        58.760009765625,
        58.779998779296878,
        58.79998779296875,
        58.82000732421875,
        58.839996337890628,
        58.8599853515625,
        58.8800048828125,
        58.899993896484378,
        58.91998291015625,
        58.94000244140625,
        58.959991455078128,
        58.980010986328128,
        59.0,
        59.019989013671878,
        59.040008544921878,
        59.05999755859375,
        59.079986572265628,
        59.100006103515628,
        59.1199951171875,
        59.139984130859378,
        59.160003662109378,
        59.17999267578125,
        59.199981689453128,
        59.220001220703128,
        59.239990234375,
        59.260009765625,
        59.279998779296878,
        59.29998779296875,
        59.32000732421875,
        59.339996337890628,
        59.3599853515625,
        59.3800048828125,
        59.399993896484378,
        59.41998291015625,
        59.44000244140625,
        59.459991455078128,
        59.480010986328128,
        59.5,
        59.519989013671878,
        59.540008544921878,
        59.55999755859375,
        59.579986572265628,
        59.600006103515628,
        59.6199951171875,
        59.639984130859378,
        59.660003662109378,
        59.67999267578125,
        59.699981689453128,
        59.720001220703128,
        59.739990234375,
        59.760009765625,
        59.779998779296878,
        59.79998779296875,
        59.82000732421875,
        59.839996337890628,
        59.8599853515625,
        59.8800048828125,
        59.899993896484378,
        59.91998291015625,
        59.94000244140625,
        59.959991455078128,
        59.980010986328128
    ],
    "rightHandPositions": [
        "(0.348453, 1.247597, 0.046646)",
        "(0.348486, 1.247614, 0.046762)",
        "(0.348447, 1.247588, 0.046773)",
        "(0.348499, 1.247535, 0.046637)",
        "(0.348548, 1.247526, 0.046588)",
        "(0.348916, 1.247564, 0.046306)",
        "(0.349388, 1.247727, 0.046018)",
        "(0.349797, 1.247934, 0.045762)",
        "(0.350237, 1.248441, 0.045718)",
        "(0.350514, 1.248965, 0.045589)",
        "(0.350619, 1.249208, 0.045537)",
        "(0.350626, 1.249569, 0.045606)",
        "(0.350581, 1.250055, 0.046192)",
        "(0.350590, 1.250637, 0.046832)",
        "(0.350641, 1.251284, 0.047085)",
        "(0.350614, 1.251628, 0.047094)",
        "(0.350490, 1.252345, 0.047216)",
        "(0.350274, 1.253283, 0.047453)",
        "(0.349994, 1.254423, 0.047600)",
        "(0.349542, 1.255797, 0.047931)",
        "(0.349209, 1.256484, 0.048206)",
        "(0.348392, 1.257959, 0.048845)",
        "(0.347554, 1.259749, 0.049386)",
        "(0.347000, 1.262028, 0.050065)",
        "(0.346558, 1.264271, 0.050481)",
        "(0.346255, 1.265339, 0.050578)",
        "(0.345569, 1.267612, 0.050822)",
        "(0.344756, 1.269903, 0.051036)",
        "(0.343753, 1.272206, 0.051278)",
        "(0.343029, 1.274834, 0.051736)",
        "(0.342690, 1.276146, 0.051983)",
        "(0.341942, 1.278571, 0.052313)",
        "(0.341026, 1.280702, 0.052519)",
        "(0.340245, 1.282904, 0.052889)",
        "(0.339392, 1.285178, 0.053264)",
        "(0.338934, 1.286291, 0.053441)",
        "(0.338082, 1.288463, 0.053829)",
        "(0.337016, 1.290422, 0.054436)",
        "(0.335874, 1.292066, 0.054910)",
        "(0.335109, 1.293711, 0.055163)",
        "(0.334733, 1.294491, 0.055284)",
        "(0.333929, 1.295925, 0.055499)",
        "(0.332993, 1.296918, 0.055678)",
        "(0.332034, 1.297896, 0.056105)",
        "(0.331144, 1.298962, 0.056758)",
        "(0.330731, 1.299548, 0.057163)",
        "(0.329961, 1.300521, 0.057961)",
        "(0.328954, 1.301002, 0.058677)",
        "(0.327800, 1.301212, 0.059345)",
        "(0.326985, 1.301622, 0.060226)",
        "(0.326561, 1.301834, 0.060797)",
        "(0.325631, 1.302195, 0.061921)",
        "(0.324681, 1.302283, 0.062931)",
        "(0.323783, 1.302327, 0.063828)",
        "(0.323113, 1.302546, 0.064572)",
        "(0.322845, 1.302707, 0.064921)",
        "(0.322275, 1.302850, 0.065487)",
        "(0.321570, 1.302713, 0.065874)",
        "(0.320988, 1.302632, 0.066113)",
        "(0.320527, 1.302736, 0.066070)",
        "(0.320419, 1.302869, 0.065970)",
        "(0.320114, 1.303190, 0.065745)",
        "(0.320047, 1.303552, 0.065630)",
        "(0.319740, 1.303946, 0.065518)",
        "(0.319130, 1.304381, 0.065338)",
        "(0.318892, 1.304602, 0.065240)",
        "(0.318906, 1.305030, 0.065126)",
        "(0.318127, 1.305971, 0.065130)",
        "(0.317544, 1.306533, 0.065159)",
        "(0.316818, 1.306784, 0.065226)",
        "(0.316409, 1.306898, 0.065291)",
        "(0.315713, 1.307189, 0.065433)",
        "(0.315193, 1.307559, 0.065642)",
        "(0.315210, 1.307795, 0.065699)",
        "(0.314310, 1.308247, 0.066034)",
        "(0.314180, 1.308392, 0.066061)",
        "(0.313680, 1.308768, 0.066150)",
        "(0.313275, 1.309335, 0.066189)",
        "(0.312857, 1.309977, 0.066259)",
        "(0.312720, 1.310367, 0.066249)",
        "(0.312160, 1.311249, 0.066182)",
        "(0.311714, 1.312108, 0.065847)",
        "(0.311223, 1.313160, 0.065527)",
        "(0.310776, 1.314444, 0.065171)",
        "(0.310318, 1.315843, 0.064664)",
        "(0.310142, 1.316663, 0.064376)",
        "(0.309652, 1.318469, 0.063995)",
        "(0.309147, 1.320619, 0.063659)",
        "(0.308653, 1.322993, 0.063415)",
        "(0.308388, 1.324346, 0.063306)",
        "(0.307757, 1.327072, 0.063191)",
        "(0.307167, 1.329948, 0.063170)",
        "(0.306534, 1.332886, 0.063273)",
        "(0.305772, 1.336015, 0.063632)",
        "(0.305036, 1.339419, 0.064177)",
        "(0.304679, 1.341213, 0.064563)",
        "(0.303955, 1.344832, 0.065386)",
        "(0.303314, 1.348500, 0.066295)",
        "(0.302639, 1.352100, 0.067320)",
        "(0.301907, 1.355576, 0.068491)",
        "(0.301471, 1.357287, 0.069189)",
        "(0.300674, 1.360860, 0.070801)",
        "(0.299898, 1.364337, 0.072492)",
        "(0.299045, 1.367669, 0.074209)",
        "(0.298154, 1.370905, 0.076104)",
        "(0.297716, 1.372510, 0.077139)",
        "(0.297012, 1.375771, 0.079320)",
        "(0.296292, 1.378862, 0.081741)",
        "(0.295493, 1.381833, 0.084452)",
        "(0.294810, 1.384797, 0.087505)",
        "(0.294469, 1.386211, 0.089104)",
        "(0.293879, 1.388829, 0.092436)",
        "(0.293186, 1.391093, 0.095977)",
        "(0.292523, 1.392974, 0.099695)",
        "(0.292019, 1.394616, 0.103649)",
        "(0.291763, 1.395372, 0.105716)",
        "(0.291369, 1.396667, 0.109929)",
        "(0.291068, 1.397569, 0.114179)",
        "(0.290671, 1.398230, 0.118718)",
        "(0.290101, 1.398519, 0.123559)",
        "(0.289839, 1.398521, 0.125960)",
        "(0.289597, 1.398413, 0.130835)",
        "(0.289641, 1.398019, 0.135777)",
        "(0.289915, 1.396963, 0.140692)",
        "(0.289917, 1.394804, 0.145696)",
        "(0.289852, 1.393381, 0.148155)",
        "(0.289528, 1.389857, 0.153195)",
        "(0.289202, 1.385520, 0.158148)",
        "(0.288946, 1.380182, 0.163106)",
        "(0.288441, 1.373613, 0.167925)",
        "(0.288085, 1.369959, 0.170144)",
        "(0.287493, 1.361936, 0.173964)",
        "(0.287816, 1.354131, 0.177185)",
        "(0.288904, 1.346685, 0.179803)",
        "(0.289651, 1.338461, 0.181675)",
        "(0.289721, 1.334096, 0.182471)",
        "(0.289561, 1.325085, 0.183722)",
        "(0.290226, 1.317033, 0.184388)",
        "(0.291690, 1.309903, 0.184296)",
        "(0.293086, 1.302755, 0.183446)",
        "(0.293571, 1.298919, 0.182752)",
        "(0.294157, 1.290891, 0.180826)",
        "(0.294693, 1.283275, 0.178510)",
        "(0.295498, 1.276260, 0.175751)",
        "(0.296363, 1.269462, 0.172357)",
        "(0.296576, 1.266016, 0.170562)",
        "(0.296812, 1.259425, 0.166776)",
        "(0.296918, 1.253348, 0.162976)",
        "(0.297140, 1.247787, 0.158868)",
        "(0.297308, 1.245409, 0.156735)",
        "(0.297654, 1.240296, 0.151996)",
        "(0.297775, 1.235819, 0.147511)",
        "(0.297637, 1.231875, 0.143123)",
        "(0.297154, 1.228119, 0.138601)",
        "(0.296375, 1.224831, 0.133686)",
        "(0.295947, 1.223398, 0.131155)",
        "(0.295207, 1.221586, 0.125824)",
        "(0.294381, 1.220459, 0.120204)",
        "(0.293293, 1.219956, 0.114234)",
        "(0.292881, 1.220292, 0.111140)",
        "(0.292354, 1.221757, 0.105115)",
        "(0.292119, 1.224223, 0.098997)",
        "(0.291860, 1.227098, 0.093055)",
        "(0.291425, 1.230363, 0.087717)",
        "(0.290906, 1.233999, 0.082973)",
        "(0.290648, 1.235958, 0.080754)",
        "(0.290327, 1.240320, 0.076786)",
        "(0.290106, 1.245165, 0.073459)",
        "(0.289842, 1.250030, 0.070348)",
        "(0.289398, 1.254546, 0.067533)",
        "(0.289145, 1.256820, 0.066331)",
        "(0.288742, 1.261693, 0.064391)",
        "(0.288156, 1.266327, 0.062852)",
        "(0.287501, 1.270861, 0.061379)",
        "(0.286898, 1.275216, 0.059990)",
        "(0.286503, 1.277375, 0.059322)",
        "(0.285557, 1.281817, 0.058238)",
        "(0.284877, 1.286700, 0.057528)",
        "(0.284222, 1.291569, 0.056809)",
        "(0.283861, 1.293912, 0.056412)",
        "(0.283178, 1.298603, 0.055757)",
        "(0.282520, 1.303587, 0.055526)",
        "(0.282151, 1.308663, 0.055477)",
        "(0.281837, 1.313556, 0.055455)",
        "(0.281434, 1.318357, 0.055543)",
        "(0.281207, 1.320698, 0.055677)",
        "(0.280810, 1.325304, 0.056099)",
        "(0.280398, 1.329842, 0.056686)",
        "(0.279908, 1.334517, 0.057511)",
        "(0.279414, 1.339318, 0.058617)",
        "(0.279171, 1.341688, 0.059261)",
        "(0.278705, 1.346326, 0.060602)",
        "(0.278213, 1.350796, 0.061932)",
        "(0.277785, 1.355118, 0.063360)",
        "(0.277631, 1.359497, 0.064949)",
        "(0.277633, 1.361678, 0.065715)",
        "(0.277464, 1.365761, 0.067363)",
        "(0.277269, 1.369475, 0.069040)",
        "(0.276945, 1.372893, 0.071006)",
        "(0.276805, 1.376181, 0.073209)",
        "(0.276735, 1.377759, 0.074363)",
        "(0.276694, 1.380743, 0.076703)",
        "(0.276695, 1.383501, 0.079170)",
        "(0.276615, 1.386041, 0.082109)",
        "(0.276559, 1.388275, 0.085311)",
        "(0.276529, 1.389286, 0.086962)",
        "(0.276498, 1.391087, 0.090622)",
        "(0.276826, 1.392761, 0.094501)",
        "(0.277156, 1.393982, 0.098494)",
        "(0.277383, 1.394852, 0.102917)",
        "(0.277422, 1.395245, 0.105378)",
        "(0.277586, 1.395932, 0.110700)",
        "(0.278031, 1.396295, 0.116172)",
        "(0.278628, 1.396200, 0.121988)",
        "(0.279054, 1.395450, 0.128036)",
        "(0.279250, 1.394908, 0.131101)",
        "(0.279833, 1.393373, 0.137234)",
        "(0.280620, 1.391145, 0.143209)",
        "(0.281429, 1.388182, 0.149046)",
        "(0.282422, 1.384442, 0.154734)",
        "(0.282871, 1.382365, 0.157523)",
        "(0.283847, 1.377617, 0.162712)",
        "(0.284855, 1.372063, 0.167604)",
        "(0.286080, 1.365937, 0.172125)",
        "(0.287123, 1.359181, 0.176308)",
        "(0.287636, 1.355689, 0.178367)",
        "(0.288914, 1.348531, 0.182326)",
        "(0.290090, 1.341055, 0.186062)",
        "(0.291076, 1.333032, 0.189083)",
        "(0.292202, 1.324594, 0.191558)",
        "(0.292805, 1.320342, 0.192677)",
        "(0.294223, 1.311919, 0.194472)",
        "(0.295491, 1.303348, 0.195615)",
        "(0.296707, 1.294630, 0.195794)",
        "(0.297256, 1.290215, 0.195674)",
        "(0.298333, 1.281465, 0.194617)",
        "(0.299622, 1.273259, 0.192494)",
        "(0.300806, 1.265632, 0.189229)",
        "(0.301700, 1.258256, 0.185419)",
        "(0.301968, 1.254751, 0.183106)",
        "(0.302175, 1.248065, 0.178077)",
        "(0.302094, 1.242260, 0.172427)",
        "(0.302095, 1.237516, 0.166257)",
        "(0.301994, 1.233591, 0.159699)",
        "(0.301761, 1.231800, 0.156471)",
        "(0.300873, 1.228662, 0.150076)",
        "(0.299762, 1.226061, 0.143514)",
        "(0.298643, 1.224425, 0.136986)",
        "(0.297076, 1.223472, 0.130712)",
        "(0.295402, 1.223514, 0.124451)",
        "(0.294638, 1.223822, 0.121270)",
        "(0.293028, 1.225101, 0.114858)",
        "(0.291498, 1.227267, 0.108412)",
        "(0.290092, 1.230235, 0.102115)",
        "(0.288636, 1.233740, 0.095881)",
        "(0.288017, 1.235749, 0.092815)",
        "(0.286946, 1.240242, 0.087073)",
        "(0.285913, 1.244796, 0.081558)",
        "(0.284890, 1.249343, 0.076282)",
        "(0.283841, 1.254604, 0.071865)",
        "(0.283309, 1.257406, 0.069898)",
        "(0.282364, 1.263192, 0.066263)",
        "(0.281324, 1.268882, 0.062913)",
        "(0.280096, 1.274766, 0.060141)",
        "(0.278961, 1.280912, 0.057701)",
        "(0.278474, 1.284080, 0.056629)",
        "(0.277795, 1.290720, 0.054800)",
        "(0.276963, 1.297284, 0.053443)",
        "(0.275902, 1.303536, 0.052411)",
        "(0.274999, 1.309789, 0.051635)",
        "(0.274523, 1.312914, 0.051396)",
        "(0.273502, 1.319106, 0.051089)",
        "(0.272411, 1.325015, 0.050801)",
        "(0.271156, 1.330550, 0.050728)",
        "(0.269842, 1.335922, 0.050654)",
        "(0.269114, 1.338533, 0.050652)",
        "(0.267781, 1.343788, 0.050691)",
        "(0.266542, 1.349220, 0.050994)",
        "(0.265324, 1.354674, 0.051507)",
        "(0.264181, 1.360282, 0.051944)",
        "(0.263668, 1.363103, 0.052193)",
        "(0.262743, 1.368893, 0.052794)",
        "(0.262006, 1.374823, 0.053605)",
        "(0.261495, 1.380815, 0.054453)",
        "(0.261066, 1.386668, 0.055293)",
        "(0.260873, 1.389610, 0.055722)",
        "(0.260840, 1.395584, 0.056559)",
        "(0.261135, 1.401572, 0.057496)",
        "(0.261329, 1.407297, 0.058620)",
        "(0.261370, 1.412800, 0.060114)",
        "(0.261424, 1.415474, 0.060995)",
        "(0.261771, 1.420649, 0.062871)",
        "(0.262048, 1.425357, 0.065199)",
        "(0.262391, 1.429609, 0.067765)",
        "(0.262739, 1.433191, 0.070542)",
        "(0.262936, 1.434823, 0.071958)",
        "(0.263266, 1.437446, 0.074967)",
        "(0.263272, 1.439396, 0.078582)",
        "(0.263528, 1.440713, 0.082530)",
        "(0.263677, 1.441154, 0.084577)",
        "(0.264170, 1.441607, 0.088874)",
        "(0.264849, 1.441560, 0.093603)",
        "(0.265642, 1.441036, 0.098617)",
        "(0.266567, 1.439728, 0.103851)",
        "(0.266943, 1.438782, 0.106582)",
        "(0.267671, 1.436251, 0.112210)",
        "(0.268482, 1.433182, 0.118096)",
        "(0.269190, 1.429370, 0.124052)",
        "(0.270020, 1.424641, 0.129792)",
        "(0.270796, 1.419000, 0.135435)",
        "(0.271104, 1.415875, 0.138202)",
        "(0.271623, 1.409008, 0.143427)",
        "(0.272266, 1.401616, 0.148352)",
        "(0.272929, 1.393586, 0.152764)",
        "(0.273713, 1.384910, 0.156300)",
        "(0.274148, 1.380521, 0.157930)",
        "(0.274791, 1.371601, 0.161058)",
        "(0.275527, 1.362934, 0.163865)",
        "(0.276450, 1.354323, 0.166121)",
        "(0.277025, 1.350115, 0.167062)",
        "(0.277905, 1.341787, 0.168830)",
        "(0.278406, 1.333555, 0.170180)",
        "(0.279074, 1.325551, 0.170989)",
        "(0.279990, 1.317886, 0.171385)",
        "(0.280845, 1.310467, 0.171203)",
        "(0.281180, 1.306719, 0.170897)",
        "(0.281783, 1.299380, 0.169702)",
        "(0.282540, 1.292567, 0.167919)",
        "(0.283157, 1.286092, 0.165553)",
        "(0.283465, 1.279886, 0.162247)",
        "(0.283472, 1.276897, 0.160441)",
        "(0.283430, 1.271553, 0.156473)",
        "(0.283365, 1.267058, 0.152156)",
        "(0.283268, 1.263380, 0.147229)",
        "(0.283135, 1.261717, 0.144675)",
        "(0.282650, 1.259091, 0.139331)",
        "(0.282034, 1.257202, 0.133717)",
        "(0.281485, 1.255921, 0.127783)",
        "(0.280738, 1.255235, 0.121927)",
        "(0.280283, 1.254990, 0.119120)",
        "(0.279298, 1.254952, 0.113637)",
        "(0.278406, 1.255423, 0.108183)",
        "(0.277517, 1.256217, 0.102855)",
        "(0.276702, 1.257346, 0.097632)",
        "(0.275733, 1.258844, 0.092730)",
        "(0.275219, 1.259693, 0.090364)",
        "(0.274324, 1.261738, 0.085726)",
        "(0.273299, 1.264094, 0.081372)",
        "(0.272207, 1.266881, 0.077366)",
        "(0.270993, 1.270096, 0.073677)",
        "(0.270420, 1.271881, 0.071902)",
        "(0.269268, 1.275946, 0.068648)",
        "(0.267887, 1.280359, 0.065689)",
        "(0.266394, 1.285333, 0.062933)",
        "(0.264956, 1.290953, 0.060559)",
        "(0.264318, 1.294008, 0.059487)",
        "(0.263045, 1.300313, 0.057547)",
        "(0.261668, 1.306696, 0.055838)",
        "(0.260153, 1.313158, 0.054519)",
        "(0.258708, 1.319647, 0.053503)",
        "(0.258041, 1.322862, 0.053000)",
        "(0.256872, 1.329276, 0.052202)",
        "(0.255997, 1.335773, 0.051577)",
        "(0.255189, 1.341955, 0.051107)",
        "(0.254258, 1.347793, 0.050724)",
        "(0.253801, 1.350675, 0.050621)",
        "(0.252903, 1.356362, 0.050741)",
        "(0.252120, 1.362020, 0.050965)",
        "(0.251485, 1.367514, 0.051329)",
        "(0.250690, 1.372844, 0.051977)",
        "(0.250346, 1.375506, 0.052316)",
        "(0.249783, 1.380661, 0.053089)",
        "(0.249336, 1.385704, 0.053995)",
        "(0.248892, 1.390535, 0.055106)",
        "(0.248390, 1.395143, 0.056467)",
        "(0.248205, 1.397407, 0.057110)",
        "(0.247875, 1.401741, 0.058529)",
        "(0.247771, 1.406144, 0.060300)",
        "(0.248130, 1.410637, 0.062469)",
        "(0.248544, 1.412819, 0.063642)",
        "(0.249311, 1.416913, 0.066358)",
        "(0.249856, 1.420623, 0.069729)",
        "(0.250575, 1.424586, 0.073690)",
        "(0.251666, 1.428239, 0.078229)",
        "(0.252775, 1.431515, 0.083313)",
        "(0.253314, 1.433029, 0.086025)",
        "(0.254730, 1.435752, 0.091807)",
        "(0.256231, 1.437771, 0.097989)",
        "(0.257613, 1.439091, 0.104553)",
        "(0.258800, 1.439736, 0.111312)",
        "(0.259369, 1.439802, 0.114718)",
        "(0.260568, 1.439402, 0.121707)",
        "(0.261827, 1.438349, 0.128876)",
        "(0.263032, 1.436167, 0.135951)",
        "(0.264136, 1.432852, 0.142852)",
        "(0.264607, 1.430989, 0.146304)",
        "(0.265574, 1.426717, 0.153189)",
        "(0.266670, 1.421690, 0.159879)",
        "(0.267540, 1.415376, 0.165838)",
        "(0.267892, 1.408404, 0.171471)",
        "(0.268020, 1.404764, 0.174176)",
        "(0.268468, 1.397110, 0.179041)",
        "(0.269299, 1.388835, 0.182860)",
        "(0.270384, 1.379721, 0.185357)",
        "(0.270785, 1.375024, 0.186441)",
        "(0.271461, 1.365398, 0.188188)",
        "(0.272173, 1.355726, 0.189218)",
        "(0.273144, 1.346083, 0.189593)",
        "(0.274246, 1.336447, 0.189122)",
        "(0.274687, 1.331621, 0.188778)",
        "(0.275437, 1.322194, 0.187505)",
        "(0.276170, 1.313153, 0.185416)",
        "(0.276965, 1.304397, 0.182470)",
        "(0.277770, 1.296059, 0.178815)",
        "(0.278068, 1.291997, 0.176927)",
        "(0.278654, 1.284318, 0.172688)",
        "(0.279037, 1.277022, 0.167985)",
        "(0.279233, 1.270326, 0.163005)",
        "(0.279371, 1.264555, 0.157506)",
        "(0.279422, 1.261942, 0.154678)",
        "(0.279743, 1.257591, 0.148755)",
        "(0.279957, 1.253979, 0.142565)",
        "(0.279852, 1.251171, 0.136362)",
        "(0.279586, 1.249131, 0.129896)",
        "(0.279299, 1.248151, 0.126550)",
        "(0.278574, 1.246752, 0.119569)",
        "(0.277664, 1.246362, 0.112751)",
        "(0.276559, 1.246707, 0.106077)",
        "(0.275450, 1.247783, 0.099339)",
        "(0.274399, 1.249623, 0.093102)",
        "(0.273923, 1.250775, 0.090175)",
        "(0.273040, 1.253562, 0.084581)",
        "(0.272129, 1.256655, 0.079398)",
        "(0.271120, 1.259896, 0.074992)",
        "(0.269894, 1.263102, 0.071221)",
        "(0.269256, 1.264740, 0.069479)",
        "(0.267922, 1.268168, 0.066388)",
        "(0.266826, 1.271960, 0.063776)",
        "(0.265805, 1.275955, 0.061597)",
        "(0.264614, 1.279855, 0.059646)",
        "(0.264046, 1.281836, 0.058704)",
        "(0.263089, 1.286054, 0.057107)",
        "(0.262049, 1.290469, 0.055934)",
        "(0.260928, 1.294750, 0.054865)",
        "(0.259725, 1.298831, 0.053822)",
        "(0.259165, 1.301036, 0.053354)",
        "(0.258108, 1.305709, 0.052657)",
        "(0.257192, 1.310451, 0.051843)",
        "(0.256303, 1.315375, 0.051003)",
        "(0.255779, 1.317979, 0.050619)",
        "(0.254468, 1.323442, 0.049890)",
        "(0.253380, 1.329666, 0.049314)",
        "(0.252392, 1.336479, 0.049077)",
        "(0.251083, 1.343309, 0.048868)",
        "(0.250414, 1.346714, 0.048780)",
        "(0.249532, 1.353795, 0.048675)",
        "(0.249433, 1.361582, 0.048848)",
        "(0.249266, 1.369146, 0.049355)",
        "(0.248981, 1.376086, 0.049842)",
        "(0.248867, 1.379336, 0.050086)",
        "(0.249010, 1.385595, 0.050860)",
        "(0.249627, 1.391779, 0.052090)",
        "(0.250255, 1.397192, 0.053499)",
        "(0.250953, 1.401819, 0.055048)",
        "(0.251891, 1.406063, 0.057214)",
        "(0.252500, 1.408124, 0.058554)",
        "(0.253787, 1.411832, 0.061944)",
        "(0.254875, 1.414770, 0.065885)",
        "(0.256251, 1.417018, 0.070263)",
        "(0.256961, 1.417991, 0.072650)",
        "(0.258467, 1.419469, 0.077815)",
        "(0.259939, 1.420244, 0.083327)",
        "(0.261291, 1.420421, 0.089326)",
        "(0.262623, 1.419959, 0.095679)",
        "(0.263255, 1.419515, 0.098904)",
        "(0.264585, 1.417993, 0.105458)",
        "(0.265574, 1.415811, 0.112053)",
        "(0.266360, 1.412989, 0.118570)",
        "(0.267086, 1.409755, 0.125059)",
        "(0.267476, 1.407977, 0.128168)",
        "(0.268264, 1.403753, 0.133957)",
        "(0.269049, 1.399034, 0.139423)",
        "(0.269907, 1.393908, 0.144456)",
        "(0.271073, 1.388309, 0.148543)",
        "(0.271766, 1.385367, 0.150364)",
        "(0.273316, 1.379012, 0.153591)",
        "(0.274804, 1.372361, 0.156293)",
        "(0.276383, 1.365528, 0.158338)",
        "(0.278206, 1.358588, 0.159781)",
        "(0.279145, 1.355081, 0.160397)",
        "(0.280653, 1.347581, 0.161269)",
        "(0.281845, 1.340133, 0.162023)",
        "(0.283221, 1.333106, 0.162857)",
        "(0.284474, 1.326005, 0.163553)",
        "(0.285203, 1.318419, 0.163807)",
        "(0.285523, 1.314530, 0.163720)",
        "(0.286128, 1.306754, 0.162992)",
        "(0.286831, 1.299106, 0.161628)",
        "(0.287666, 1.291671, 0.159717)",
        "(0.288224, 1.284227, 0.157252)",
        "(0.288297, 1.280484, 0.156056)",
        "(0.288147, 1.273338, 0.153115)",
        "(0.287950, 1.266669, 0.149626)",
        "(0.287826, 1.260592, 0.145560)",
        "(0.287730, 1.257781, 0.143362)",
        "(0.287644, 1.253062, 0.138493)",
        "(0.287685, 1.249598, 0.133367)",
        "(0.287664, 1.247643, 0.128438)",
        "(0.287832, 1.246910, 0.123479)",
        "(0.287896, 1.246793, 0.120936)",
        "(0.288045, 1.247153, 0.115701)",
        "(0.287908, 1.247934, 0.110818)",
        "(0.287488, 1.248955, 0.106250)",
        "(0.287015, 1.250133, 0.101854)",
        "(0.286445, 1.251471, 0.097601)",
        "(0.286165, 1.252261, 0.095518)",
        "(0.285790, 1.254166, 0.091452)",
        "(0.285514, 1.256309, 0.087586)",
        "(0.285190, 1.258715, 0.084016)",
        "(0.285008, 1.260071, 0.082350)",
        "(0.284569, 1.262792, 0.079001)",
        "(0.284276, 1.265739, 0.075738)",
        "(0.283835, 1.268878, 0.072750)",
        "(0.283039, 1.272062, 0.069758)",
        "(0.282530, 1.273646, 0.068302)",
        "(0.281302, 1.277158, 0.065568)",
        "(0.280184, 1.281506, 0.063028)",
        "(0.278995, 1.286032, 0.060481)",
        "(0.277881, 1.291052, 0.057825)",
        "(0.277293, 1.293697, 0.056537)",
        "(0.276168, 1.299555, 0.054094)",
        "(0.275195, 1.306013, 0.051857)",
        "(0.274142, 1.312748, 0.049730)",
        "(0.272802, 1.319495, 0.047849)",
        "(0.272095, 1.322896, 0.047047)",
        "(0.270881, 1.330058, 0.045781)",
        "(0.269741, 1.337255, 0.044905)",
        "(0.268465, 1.344290, 0.044339)",
        "(0.266897, 1.350979, 0.044077)",
        "(0.265292, 1.357523, 0.044133)",
        "(0.264705, 1.360876, 0.044243)",
        "(0.263477, 1.367294, 0.044753)",
        "(0.261965, 1.373114, 0.045370)",
        "(0.260289, 1.378549, 0.046165)",
        "(0.259062, 1.384007, 0.047248)",
        "(0.258522, 1.386735, 0.047890)",
        "(0.257581, 1.392055, 0.049320)",
        "(0.256905, 1.397077, 0.050903)",
        "(0.256677, 1.402011, 0.052677)",
        "(0.256667, 1.404406, 0.053720)",
        "(0.256837, 1.409057, 0.056057)",
        "(0.257180, 1.413198, 0.058627)",
        "(0.257559, 1.416740, 0.061602)",
        "(0.258025, 1.419888, 0.065389)",
        "(0.258249, 1.421300, 0.067491)",
        "(0.258733, 1.423515, 0.072116)",
        "(0.259101, 1.424805, 0.077285)",
        "(0.259501, 1.425393, 0.083031)",
        "(0.260006, 1.425278, 0.089249)",
        "(0.260649, 1.424494, 0.095467)",
        "(0.260965, 1.423814, 0.098604)",
        "(0.261650, 1.421894, 0.104947)",
        "(0.262439, 1.419373, 0.111284)",
        "(0.263307, 1.416051, 0.117493)",
        "(0.264156, 1.412015, 0.123465)",
        "(0.264546, 1.409691, 0.126337)",
        "(0.265469, 1.404660, 0.131770)",
        "(0.266689, 1.398847, 0.136577)",
        "(0.267890, 1.392244, 0.140833)",
        "(0.268464, 1.388784, 0.142765)",
        "(0.269437, 1.381244, 0.146317)",
        "(0.270405, 1.373150, 0.149155)",
        "(0.271583, 1.364955, 0.151144)",
        "(0.273064, 1.355714, 0.152716)",
        "(0.273994, 1.346170, 0.154054)",
        "(0.274248, 1.341463, 0.154607)",
        "(0.274835, 1.332656, 0.155234)",
        "(0.275890, 1.324727, 0.155455)",
        "(0.277017, 1.317091, 0.155137)",
        "(0.278121, 1.309653, 0.153848)",
        "(0.278635, 1.305973, 0.153056)",
        "(0.279711, 1.298963, 0.151111)",
        "(0.280820, 1.292578, 0.149016)",
        "(0.282015, 1.287031, 0.146465)",
        "(0.282797, 1.281747, 0.143573)",
        "(0.283190, 1.279284, 0.142018)",
        "(0.283980, 1.274962, 0.138923)",
        "(0.284414, 1.271170, 0.135901)",
        "(0.284528, 1.267590, 0.132496)",
        "(0.284538, 1.265941, 0.130614)",
        "(0.284549, 1.262901, 0.126523)",
        "(0.284426, 1.260399, 0.122156)",
        "(0.284202, 1.258430, 0.117584)",
        "(0.283863, 1.256907, 0.112765)",
        "(0.283670, 1.256312, 0.110352)",
        "(0.283339, 1.255698, 0.105412)",
        "(0.282937, 1.255500, 0.100411)",
        "(0.282375, 1.255575, 0.095487)",
        "(0.281719, 1.255928, 0.090655)",
        "(0.281306, 1.256170, 0.088370)",
        "(0.280378, 1.256891, 0.084031)",
        "(0.279381, 1.257778, 0.079955)",
        "(0.278410, 1.258828, 0.076128)",
        "(0.277469, 1.260077, 0.072682)",
        "(0.277003, 1.260774, 0.071102)",
        "(0.276142, 1.262377, 0.068137)",
        "(0.275126, 1.263888, 0.065437)",
        "(0.274168, 1.265486, 0.062916)",
        "(0.273262, 1.267233, 0.060765)",
        "(0.272876, 1.268215, 0.059783)",
        "(0.272177, 1.270339, 0.057969)",
        "(0.271477, 1.272409, 0.056255)",
        "(0.270747, 1.274480, 0.054662)",
        "(0.270030, 1.276720, 0.053204)",
        "(0.269785, 1.277989, 0.052487)",
        "(0.269406, 1.280872, 0.051196)",
        "(0.268907, 1.284024, 0.050072)",
        "(0.268207, 1.287382, 0.048992)",
        "(0.267337, 1.290823, 0.047764)",
        "(0.267031, 1.292815, 0.047160)",
        "(0.266578, 1.297488, 0.046271)",
        "(0.265981, 1.302609, 0.045610)",
        "(0.265259, 1.307912, 0.044972)",
        "(0.264240, 1.313472, 0.044622)",
        "(0.263723, 1.316401, 0.044544)",
        "(0.262635, 1.322607, 0.044517)",
        "(0.261588, 1.328979, 0.044520)",
        "(0.260514, 1.335596, 0.044802)",
        "(0.259586, 1.342569, 0.045481)",
        "(0.259114, 1.346131, 0.046012)",
        "(0.258270, 1.353436, 0.047260)",
        "(0.257301, 1.360673, 0.048697)",
        "(0.256414, 1.367752, 0.050441)",
        "(0.256114, 1.371289, 0.051476)",
        "(0.255392, 1.378088, 0.053717)",
        "(0.254673, 1.384455, 0.056205)",
        "(0.253895, 1.390360, 0.059026)",
        "(0.253346, 1.396030, 0.062298)",
        "(0.252882, 1.401096, 0.065825)",
        "(0.252619, 1.403337, 0.067636)",
        "(0.252202, 1.407203, 0.071523)",
        "(0.252189, 1.410516, 0.075936)",
        "(0.252334, 1.412996, 0.080717)",
        "(0.252561, 1.414466, 0.085686)",
        "(0.252659, 1.414915, 0.088259)",
        "(0.253036, 1.415155, 0.093694)",
        "(0.253399, 1.414678, 0.099529)",
        "(0.253636, 1.413433, 0.105567)",
        "(0.254095, 1.411352, 0.111601)",
        "(0.254721, 1.408536, 0.117568)",
        "(0.255169, 1.407051, 0.120579)",
        "(0.256288, 1.403902, 0.126630)",
        "(0.257192, 1.400048, 0.132316)",
        "(0.258264, 1.395487, 0.137508)",
        "(0.259528, 1.390463, 0.142352)",
        "(0.260220, 1.387799, 0.144561)",
        "(0.261606, 1.381737, 0.148526)",
        "(0.262954, 1.374959, 0.151777)",
        "(0.264214, 1.367725, 0.154325)",
        "(0.264816, 1.363876, 0.155329)",
        "(0.266254, 1.356029, 0.157021)",
        "(0.268235, 1.348121, 0.158051)",
        "(0.270096, 1.339883, 0.158611)",
        "(0.271710, 1.331302, 0.158676)",
        "(0.272528, 1.327160, 0.158594)",
        "(0.274125, 1.319109, 0.157977)",
        "(0.275642, 1.311202, 0.156688)",
        "(0.277073, 1.303759, 0.154919)",
        "(0.278373, 1.297159, 0.152794)",
        "(0.279419, 1.291268, 0.150334)",
        "(0.279733, 1.288417, 0.148979)",
        "(0.280150, 1.283123, 0.145535)",
        "(0.280459, 1.278574, 0.141185)",
        "(0.280642, 1.275078, 0.136217)",
        "(0.280631, 1.273563, 0.133624)",
        "(0.280592, 1.271366, 0.128016)",
        "(0.280378, 1.269982, 0.122058)",
        "(0.279926, 1.269240, 0.115786)",
        "(0.279440, 1.269007, 0.109458)",
        "(0.279311, 1.269198, 0.106352)",
        "(0.278923, 1.270018, 0.100442)",
        "(0.278361, 1.271179, 0.094958)",
        "(0.277811, 1.272584, 0.089989)",
        "(0.277334, 1.274039, 0.085415)",
        "(0.277108, 1.274791, 0.083308)",
        "(0.276608, 1.276203, 0.079532)",
        "(0.276165, 1.277450, 0.075992)",
        "(0.275879, 1.278754, 0.072758)",
        "(0.275638, 1.280341, 0.069912)",
        "(0.275526, 1.281211, 0.068504)",
        "(0.275053, 1.283024, 0.065928)",
        "(0.274562, 1.285264, 0.063602)",
        "(0.274216, 1.287928, 0.061225)",
        "(0.273890, 1.290704, 0.058769)",
        "(0.273742, 1.292158, 0.057565)",
        "(0.273425, 1.295120, 0.055212)",
        "(0.272981, 1.298243, 0.053032)",
        "(0.272404, 1.301530, 0.051081)",
        "(0.271872, 1.305180, 0.049429)",
        "(0.271611, 1.307116, 0.048746)",
        "(0.271025, 1.311183, 0.047509)",
        "(0.270256, 1.315435, 0.046377)",
        "(0.269146, 1.319982, 0.045656)",
        "(0.268001, 1.325070, 0.045380)",
        "(0.267372, 1.327715, 0.045356)",
        "(0.266112, 1.333256, 0.045374)",
        "(0.264551, 1.338874, 0.045666)",
        "(0.262968, 1.344911, 0.046544)",
        "(0.261628, 1.351170, 0.047645)",
        "(0.260949, 1.354250, 0.048244)",
        "(0.259711, 1.360417, 0.049555)",
        "(0.258667, 1.366649, 0.051186)",
        "(0.257971, 1.373041, 0.053207)",
        "(0.257456, 1.379247, 0.055421)",
        "(0.257158, 1.382176, 0.056619)",
        "(0.256608, 1.387834, 0.059245)",
        "(0.256425, 1.393386, 0.062171)",
        "(0.256726, 1.398593, 0.065380)",
        "(0.257236, 1.403292, 0.068845)",
        "(0.257540, 1.405464, 0.070608)",
        "(0.258243, 1.409480, 0.074396)",
        "(0.259031, 1.413075, 0.078547)",
        "(0.259643, 1.415834, 0.083050)",
        "(0.259906, 1.417915, 0.087883)",
        "(0.260017, 1.418806, 0.090432)",
        "(0.260351, 1.420109, 0.095757)",
        "(0.260658, 1.420690, 0.101301)",
        "(0.260848, 1.420317, 0.107063)",
        "(0.260746, 1.419260, 0.113193)",
        "(0.260687, 1.418556, 0.116277)",
        "(0.260712, 1.416564, 0.122362)",
        "(0.260857, 1.413825, 0.128430)",
        "(0.260978, 1.410308, 0.134319)",
        "(0.261183, 1.406229, 0.139976)",
        "(0.261378, 1.404082, 0.142718)",
        "(0.261856, 1.399215, 0.147926)",
        "(0.262434, 1.393786, 0.152849)",
        "(0.262977, 1.388071, 0.157418)",
        "(0.263676, 1.381801, 0.161375)",
        "(0.264116, 1.378574, 0.163184)",
        "(0.264952, 1.371789, 0.166301)",
        "(0.265740, 1.364481, 0.168588)",
        "(0.266776, 1.356558, 0.169893)",
        "(0.267674, 1.348430, 0.170676)",
        "(0.267965, 1.344287, 0.170935)",
        "(0.268625, 1.335935, 0.170866)",
        "(0.269584, 1.327595, 0.170242)",
        "(0.270570, 1.319238, 0.169058)",
        "(0.271528, 1.310666, 0.167154)",
        "(0.271967, 1.306242, 0.165969)",
        "(0.272972, 1.297608, 0.162929)",
        "(0.274065, 1.289552, 0.159500)",
        "(0.274971, 1.282185, 0.155513)",
        "(0.275648, 1.275418, 0.150932)",
        "(0.275909, 1.272282, 0.148415)",
        "(0.276077, 1.266549, 0.142967)",
        "(0.276368, 1.261905, 0.137174)",
        "(0.276891, 1.258735, 0.131074)",
        "(0.277316, 1.256451, 0.124864)",
        "(0.277453, 1.255557, 0.121738)",
        "(0.277561, 1.254258, 0.115403)",
        "(0.277531, 1.253462, 0.108998)",
        "(0.277381, 1.253550, 0.102877)",
        "(0.277198, 1.254334, 0.096988)",
        "(0.277065, 1.254893, 0.094107)",
        "(0.276860, 1.256587, 0.088460)",
        "(0.276720, 1.258968, 0.083014)",
        "(0.276754, 1.261919, 0.077984)",
        "(0.276902, 1.265409, 0.073509)",
        "(0.276934, 1.267159, 0.071413)",
        "(0.276867, 1.270696, 0.067475)",
        "(0.276579, 1.274325, 0.064007)",
        "(0.276138, 1.278251, 0.061180)",
        "(0.275692, 1.282434, 0.058833)",
        "(0.275397, 1.284550, 0.057793)",
        "(0.274726, 1.288805, 0.055832)",
        "(0.273975, 1.293370, 0.054362)",
        "(0.273200, 1.298083, 0.053105)",
        "(0.272293, 1.302756, 0.052025)",
        "(0.271798, 1.305132, 0.051553)",
        "(0.270789, 1.309956, 0.050666)",
        "(0.269611, 1.314858, 0.049943)",
        "(0.268428, 1.320139, 0.049606)",
        "(0.266995, 1.325345, 0.049510)",
        "(0.266199, 1.327898, 0.049478)",
        "(0.264638, 1.333073, 0.049529)",
        "(0.263308, 1.338484, 0.049834)",
        "(0.262051, 1.343987, 0.050353)",
        "(0.260611, 1.349250, 0.050907)",
        "(0.259955, 1.351867, 0.051196)",
        "(0.259075, 1.357434, 0.052024)",
        "(0.258552, 1.363457, 0.053121)",
        "(0.258198, 1.369390, 0.054312)",
        "(0.257984, 1.375212, 0.055676)",
        "(0.258020, 1.378171, 0.056508)",
        "(0.258375, 1.384328, 0.058687)",
        "(0.258792, 1.390390, 0.061489)",
        "(0.259291, 1.396005, 0.064659)",
        "(0.259745, 1.400865, 0.068290)",
        "(0.259963, 1.403147, 0.070249)",
        "(0.260385, 1.407205, 0.074626)",
        "(0.260771, 1.410463, 0.079284)",
        "(0.261171, 1.412943, 0.084288)",
        "(0.261502, 1.414524, 0.089857)",
        "(0.261655, 1.415290, 0.095930)",
        "(0.261678, 1.415383, 0.099124)",
        "(0.261815, 1.414983, 0.105773)",
        "(0.261922, 1.413809, 0.112675)",
        "(0.262126, 1.411784, 0.119661)",
        "(0.262257, 1.410603, 0.123143)",
        "(0.262545, 1.407627, 0.130048)",
        "(0.263018, 1.404206, 0.136702)",
        "(0.263446, 1.400105, 0.143073)",
        "(0.263798, 1.395370, 0.149033)",
        "(0.264002, 1.392829, 0.151923)",
        "(0.264535, 1.387222, 0.157307)",
        "(0.265246, 1.381045, 0.161975)",
        "(0.266190, 1.374471, 0.165893)",
        "(0.267015, 1.367334, 0.169247)",
        "(0.267502, 1.363638, 0.170728)",
        "(0.268765, 1.356015, 0.173245)",
        "(0.269909, 1.348110, 0.175196)",
        "(0.270976, 1.339975, 0.176633)",
        "(0.272195, 1.331844, 0.177574)",
        "(0.272829, 1.327849, 0.177936)",
        "(0.274250, 1.320035, 0.178234)",
        "(0.275739, 1.312248, 0.177867)",
        "(0.277229, 1.304487, 0.176718)",
        "(0.278699, 1.296954, 0.174654)",
        "(0.279363, 1.293262, 0.173253)",
        "(0.281041, 1.286299, 0.169295)",
        "(0.282691, 1.279761, 0.164671)",
        "(0.283855, 1.273743, 0.159355)",
        "(0.284982, 1.267950, 0.153254)",
        "(0.285526, 1.265042, 0.149932)",
        "(0.286547, 1.259664, 0.142856)",
        "(0.287415, 1.255160, 0.135718)",
        "(0.288439, 1.251929, 0.128468)",
        "(0.289312, 1.249460, 0.121448)",
        "(0.289655, 1.248463, 0.118014)",
        "(0.290186, 1.247298, 0.111499)",
        "(0.290650, 1.247041, 0.105462)",
        "(0.290989, 1.247309, 0.099812)",
        "(0.290743, 1.247918, 0.095219)",
        "(0.290444, 1.248338, 0.093313)",
        "(0.289503, 1.249450, 0.090160)",
        "(0.288354, 1.250594, 0.087340)",
        "(0.287134, 1.252070, 0.084587)",
        "(0.285919, 1.253953, 0.081890)",
        "(0.285403, 1.255104, 0.080497)",
        "(0.284488, 1.257610, 0.077559)",
        "(0.283732, 1.260603, 0.074607)",
        "(0.283057, 1.264051, 0.071726)",
        "(0.282184, 1.267649, 0.068990)",
        "(0.281671, 1.269548, 0.067718)",
        "(0.280484, 1.273768, 0.065387)",
        "(0.279029, 1.278314, 0.063207)",
        "(0.277403, 1.283247, 0.061292)",
        "(0.275463, 1.288763, 0.059934)",
        "(0.274490, 1.291801, 0.059392)",
        "(0.272518, 1.298324, 0.058451)",
        "(0.270518, 1.305128, 0.057637)",
        "(0.268684, 1.312590, 0.056922)",
        "(0.266923, 1.320324, 0.056063)",
        "(0.266132, 1.324250, 0.055584)",
        "(0.264674, 1.332250, 0.054611)",
        "(0.263339, 1.340326, 0.053656)",
        "(0.262163, 1.348500, 0.053093)",
        "(0.261410, 1.356560, 0.052704)",
        "(0.260968, 1.360383, 0.052554)",
        "(0.259932, 1.367561, 0.052505)",
        "(0.258991, 1.374337, 0.052869)",
        "(0.258354, 1.380900, 0.053795)",
        "(0.257715, 1.386775, 0.055323)",
        "(0.257313, 1.389479, 0.056286)",
        "(0.256353, 1.394290, 0.059025)",
        "(0.255860, 1.398573, 0.062490)",
        "(0.255819, 1.402372, 0.067055)",
        "(0.255740, 1.405324, 0.072782)",
        "(0.255662, 1.406526, 0.075802)",
        "(0.255477, 1.408211, 0.082547)",
        "(0.255513, 1.409392, 0.090101)",
        "(0.255735, 1.409966, 0.098348)",
        "(0.256084, 1.409788, 0.106756)",
        "(0.256249, 1.409374, 0.110974)",
        "(0.256754, 1.407935, 0.119426)",
        "(0.257160, 1.405973, 0.127835)",
        "(0.257572, 1.403481, 0.135973)",
        "(0.257982, 1.400289, 0.143582)",
        "(0.258189, 1.398443, 0.147227)",
        "(0.258916, 1.394249, 0.153984)",
        "(0.259760, 1.389474, 0.160165)",
        "(0.260365, 1.383985, 0.165569)",
        "(0.261155, 1.377910, 0.170009)",
        "(0.261553, 1.374759, 0.172190)",
        "(0.262462, 1.368037, 0.176190)",
        "(0.263485, 1.360797, 0.179530)",
        "(0.264376, 1.352962, 0.182040)",
        "(0.265160, 1.344532, 0.183742)",
        "(0.265660, 1.340322, 0.184492)",
        "(0.267000, 1.331838, 0.185499)",
        "(0.268393, 1.323017, 0.185835)",
        "(0.269662, 1.313692, 0.185426)",
        "(0.270966, 1.304087, 0.184426)",
        "(0.271658, 1.299328, 0.183645)",
        "(0.273309, 1.290039, 0.181283)",
        "(0.275119, 1.281110, 0.178102)",
        "(0.276698, 1.272672, 0.174172)",
        "(0.278070, 1.264805, 0.169555)",
        "(0.278730, 1.261133, 0.166936)",
        "(0.279978, 1.254396, 0.160954)",
        "(0.280910, 1.248424, 0.154276)",
        "(0.281737, 1.243659, 0.146913)",
        "(0.282294, 1.239599, 0.138962)",
        "(0.282439, 1.237920, 0.134756)",
        "(0.282468, 1.235336, 0.126638)",
        "(0.282360, 1.234517, 0.119058)",
        "(0.282034, 1.235074, 0.111842)",
        "(0.281515, 1.236309, 0.104511)",
        "(0.281226, 1.237098, 0.100961)",
        "(0.280403, 1.239928, 0.094458)",
        "(0.279534, 1.243374, 0.088375)",
        "(0.278622, 1.247329, 0.082752)",
        "(0.277565, 1.251790, 0.077910)",
        "(0.276943, 1.254163, 0.075737)",
        "(0.275579, 1.259113, 0.071803)",
        "(0.274256, 1.264392, 0.068405)",
        "(0.272841, 1.269855, 0.065584)",
        "(0.271409, 1.275384, 0.063283)",
        "(0.270729, 1.278107, 0.062261)",
        "(0.269320, 1.283299, 0.060517)",
        "(0.267783, 1.288159, 0.059174)",
        "(0.266392, 1.292973, 0.058319)",
        "(0.265279, 1.297561, 0.057804)",
        "(0.264628, 1.299625, 0.057554)",
        "(0.263195, 1.303343, 0.057091)",
        "(0.261625, 1.306893, 0.056729)",
        "(0.260233, 1.310726, 0.056772)",
        "(0.259090, 1.314723, 0.056804)",
        "(0.258557, 1.316656, 0.056787)",
        "(0.257519, 1.320451, 0.056822)",
        "(0.256384, 1.324181, 0.056932)",
        "(0.254850, 1.327910, 0.057245)",
        "(0.253588, 1.331858, 0.057394)",
        "(0.252972, 1.333803, 0.057490)",
        "(0.251778, 1.337870, 0.057712)",
        "(0.250603, 1.341929, 0.057812)",
        "(0.249199, 1.345775, 0.057863)",
        "(0.247971, 1.349812, 0.057948)",
        "(0.247522, 1.351928, 0.058028)",
        "(0.246879, 1.356128, 0.058198)",
        "(0.246291, 1.360082, 0.058420)",
        "(0.245702, 1.364132, 0.059144)",
        "(0.245707, 1.368460, 0.060304)",
        "(0.245871, 1.370645, 0.061042)",
        "(0.246389, 1.375167, 0.063030)",
        "(0.247123, 1.379653, 0.065604)",
        "(0.248147, 1.383732, 0.068644)",
        "(0.249192, 1.387471, 0.072476)",
        "(0.249758, 1.389239, 0.074744)",
        "(0.250773, 1.392241, 0.080041)",
        "(0.251506, 1.394314, 0.085710)",
        "(0.252106, 1.395507, 0.091801)",
        "(0.252866, 1.396086, 0.098295)",
        "(0.253314, 1.396029, 0.101635)",
        "(0.254285, 1.394946, 0.108330)",
        "(0.255140, 1.392811, 0.115076)",
        "(0.255619, 1.389533, 0.121779)",
        "(0.255899, 1.385351, 0.128162)",
        "(0.256194, 1.383026, 0.131191)",
        "(0.256962, 1.377915, 0.137066)",
        "(0.257601, 1.372270, 0.142447)",
        "(0.258086, 1.366133, 0.147370)",
        "(0.258671, 1.359746, 0.151988)",
        "(0.259031, 1.356446, 0.154074)",
        "(0.259685, 1.349525, 0.157671)",
        "(0.260355, 1.342544, 0.160943)",
        "(0.261318, 1.335593, 0.164013)",
        "(0.262100, 1.328460, 0.166650)",
        "(0.262476, 1.324905, 0.167740)",
        "(0.263187, 1.317943, 0.169331)",
        "(0.264112, 1.311340, 0.170181)",
        "(0.265418, 1.305029, 0.170238)",
        "(0.266849, 1.298693, 0.169602)",
        "(0.267474, 1.295409, 0.169037)",
        "(0.268687, 1.288786, 0.167257)",
        "(0.269980, 1.282239, 0.164805)",
        "(0.271523, 1.275904, 0.161671)",
        "(0.272887, 1.269624, 0.157696)",
        "(0.273365, 1.266462, 0.155418)",
        "(0.274099, 1.260540, 0.150230)",
        "(0.274648, 1.255336, 0.144554)",
        "(0.275077, 1.251192, 0.138584)",
        "(0.275380, 1.247921, 0.132581)",
        "(0.275423, 1.246446, 0.129304)",
        "(0.275481, 1.244142, 0.122693)",
        "(0.275450, 1.242840, 0.116347)",
        "(0.275272, 1.242285, 0.110427)",
        "(0.274868, 1.242156, 0.104916)",
        "(0.274670, 1.242218, 0.102256)",
        "(0.274189, 1.242673, 0.097176)",
        "(0.273761, 1.243625, 0.092085)",
        "(0.273319, 1.245019, 0.086938)",
        "(0.272951, 1.246774, 0.081684)",
        "(0.272751, 1.247819, 0.079158)",
        "(0.272478, 1.250423, 0.074473)",
        "(0.272152, 1.253195, 0.070085)",
        "(0.271675, 1.255851, 0.065808)",
        "(0.271113, 1.258550, 0.061875)",
        "(0.270784, 1.259956, 0.060055)",
        "(0.270145, 1.263062, 0.056875)",
        "(0.269458, 1.266154, 0.053997)",
        "(0.268735, 1.269196, 0.051284)",
        "(0.267935, 1.272246, 0.048733)",
        "(0.267507, 1.273803, 0.047543)",
        "(0.266689, 1.277167, 0.045543)",
        "(0.265945, 1.280610, 0.043926)",
        "(0.265092, 1.283916, 0.042369)",
        "(0.264121, 1.287108, 0.041071)",
        "(0.263639, 1.288711, 0.040542)",
        "(0.262803, 1.292117, 0.039821)",
        "(0.262092, 1.295791, 0.039419)",
        "(0.261279, 1.299464, 0.039048)",
        "(0.260318, 1.303208, 0.038656)",
        "(0.259903, 1.305192, 0.038491)",
        "(0.259101, 1.309586, 0.038556)",
        "(0.258124, 1.314427, 0.038954)",
        "(0.256890, 1.319387, 0.039330)",
        "(0.255565, 1.324399, 0.039753)",
        "(0.255038, 1.327082, 0.040086)",
        "(0.254277, 1.332914, 0.041042)",
        "(0.253530, 1.338707, 0.042093)",
        "(0.252762, 1.344161, 0.043224)",
        "(0.251865, 1.349391, 0.044841)",
        "(0.251405, 1.351942, 0.045956)",
        "(0.250687, 1.357011, 0.048553)",
        "(0.250300, 1.361677, 0.051561)",
        "(0.249844, 1.365393, 0.054856)",
        "(0.249307, 1.368443, 0.058568)",
        "(0.249145, 1.369822, 0.060557)",
        "(0.248866, 1.371995, 0.064882)",
        "(0.248697, 1.373524, 0.069327)",
        "(0.248409, 1.374386, 0.074143)",
        "(0.247886, 1.374845, 0.079358)",
        "(0.247593, 1.374937, 0.082045)",
        "(0.247004, 1.374721, 0.087537)",
        "(0.246593, 1.374174, 0.093175)",
        "(0.246402, 1.373342, 0.098999)",
        "(0.246556, 1.372416, 0.104915)",
        "(0.246783, 1.371887, 0.107855)",
        "(0.247284, 1.370336, 0.113662)",
        "(0.248078, 1.368313, 0.119327)",
        "(0.249803, 1.366152, 0.124756)",
        "(0.251629, 1.363457, 0.129832)",
        "(0.252474, 1.361831, 0.132298)",
        "(0.254170, 1.358177, 0.137012)",
        "(0.255833, 1.354271, 0.141377)",
        "(0.257556, 1.349911, 0.145229)",
        "(0.259456, 1.345094, 0.148532)",
        "(0.260334, 1.342602, 0.150134)",
        "(0.262149, 1.337205, 0.152786)",
        "(0.263980, 1.331433, 0.155132)",
        "(0.265871, 1.325060, 0.157145)",
        "(0.267541, 1.318015, 0.158561)",
        "(0.268208, 1.314227, 0.159068)",
        "(0.269806, 1.306718, 0.159827)",
        "(0.271811, 1.299058, 0.160149)",
        "(0.273757, 1.291090, 0.159749)",
        "(0.275377, 1.283049, 0.158526)",
        "(0.276055, 1.279040, 0.157704)",
        "(0.277402, 1.271253, 0.155321)",
        "(0.278505, 1.263872, 0.152125)",
        "(0.279303, 1.257053, 0.148313)",
        "(0.279878, 1.251092, 0.143735)",
        "(0.280097, 1.248387, 0.141195)",
        "(0.280624, 1.243939, 0.135686)",
        "(0.280941, 1.240695, 0.130096)",
        "(0.280930, 1.238394, 0.124267)",
        "(0.280711, 1.236527, 0.117921)",
        "(0.280618, 1.235792, 0.114623)",
        "(0.280293, 1.235003, 0.108042)",
        "(0.279810, 1.235014, 0.101844)",
        "(0.279495, 1.235641, 0.095772)",
        "(0.279463, 1.236824, 0.089670)",
        "(0.279404, 1.237485, 0.086675)",
        "(0.279194, 1.239391, 0.081154)",
        "(0.278784, 1.241749, 0.076220)",
        "(0.278245, 1.244237, 0.071646)",
        "(0.277533, 1.246914, 0.067353)",
        "(0.277122, 1.248398, 0.065367)",
        "(0.276134, 1.251661, 0.061831)",
        "(0.275074, 1.255184, 0.058506)",
        "(0.273980, 1.258681, 0.054877)",
        "(0.272886, 1.262529, 0.051284)",
        "(0.272410, 1.264750, 0.049645)",
        "(0.271652, 1.270032, 0.046794)",
        "(0.270602, 1.275741, 0.044073)",
        "(0.269094, 1.281854, 0.041436)",
        "(0.267289, 1.288564, 0.039160)",
        "(0.266329, 1.292094, 0.038082)",
        "(0.264308, 1.299554, 0.036276)",
        "(0.262276, 1.307360, 0.034907)",
        "(0.260157, 1.315218, 0.033849)",
        "(0.258072, 1.323082, 0.033213)",
        "(0.256954, 1.326944, 0.033059)",
        "(0.254534, 1.334496, 0.033164)",
        "(0.252517, 1.342059, 0.033975)",
        "(0.251120, 1.349668, 0.035370)",
        "(0.249928, 1.356869, 0.037390)",
        "(0.249427, 1.360370, 0.038662)",
        "(0.248864, 1.367249, 0.041727)",
        "(0.248652, 1.373773, 0.045223)",
        "(0.249054, 1.379939, 0.049043)",
        "(0.249565, 1.385523, 0.053173)",
        "(0.249800, 1.387993, 0.055271)",
        "(0.250284, 1.392096, 0.059584)",
        "(0.250829, 1.395278, 0.064187)",
        "(0.251328, 1.397733, 0.069285)",
        "(0.251812, 1.399633, 0.074640)",
        "(0.252035, 1.400326, 0.077382)",
        "(0.252378, 1.401010, 0.083106)",
        "(0.252686, 1.401008, 0.089079)",
        "(0.253141, 1.400372, 0.095386)",
        "(0.253846, 1.399096, 0.101632)",
        "(0.254237, 1.398044, 0.104783)",
        "(0.255078, 1.395430, 0.111217)",
        "(0.255802, 1.392133, 0.117597)",
        "(0.256653, 1.388320, 0.123749)",
        "(0.257808, 1.383784, 0.129547)",
        "(0.258398, 1.381223, 0.132281)",
        "(0.259709, 1.375536, 0.137525)",
        "(0.261041, 1.369359, 0.142757)",
        "(0.262333, 1.362331, 0.147548)",
        "(0.263576, 1.354603, 0.151791)",
        "(0.264127, 1.350608, 0.153605)",
        "(0.265227, 1.342765, 0.157150)",
        "(0.266729, 1.335128, 0.160161)",
        "(0.268631, 1.327746, 0.162323)",
        "(0.270544, 1.320512, 0.163672)",
        "(0.271501, 1.316970, 0.163982)",
        "(0.273379, 1.309964, 0.164219)",
        "(0.275201, 1.302986, 0.163702)",
        "(0.276755, 1.295958, 0.162479)",
        "(0.277888, 1.288967, 0.160563)",
        "(0.278446, 1.285556, 0.159259)",
        "(0.279713, 1.279026, 0.155606)",
        "(0.280865, 1.272815, 0.150899)",
        "(0.281744, 1.267180, 0.145338)",
        "(0.282320, 1.262122, 0.139479)",
        "(0.282530, 1.259799, 0.136470)",
        "(0.282795, 1.255602, 0.130183)",
        "(0.282550, 1.251896, 0.123792)",
        "(0.281848, 1.249024, 0.117461)",
        "(0.280954, 1.246833, 0.111162)",
        "(0.280543, 1.246034, 0.107965)",
        "(0.279579, 1.245013, 0.101550)",
        "(0.278400, 1.244610, 0.095194)",
        "(0.277271, 1.244858, 0.088779)",
        "(0.276041, 1.245595, 0.082677)",
        "(0.275342, 1.246460, 0.079890)",
        "(0.273761, 1.248918, 0.074795)",
        "(0.271956, 1.252247, 0.069978)",
        "(0.269849, 1.256298, 0.065318)",
        "(0.267770, 1.260977, 0.060783)",
        "(0.266775, 1.263570, 0.058629)",
        "(0.264908, 1.269358, 0.054781)",
        "(0.263167, 1.275680, 0.051405)",
        "(0.261636, 1.282401, 0.048767)",
        "(0.259965, 1.288985, 0.046553)",
        "(0.259118, 1.292206, 0.045528)",
        "(0.257306, 1.298434, 0.043821)",
        "(0.255691, 1.304746, 0.042652)",
        "(0.254148, 1.310796, 0.041984)",
        "(0.252483, 1.316323, 0.041520)",
        "(0.251555, 1.318914, 0.041403)",
        "(0.249810, 1.324083, 0.041557)",
        "(0.248437, 1.329428, 0.042095)",
        "(0.247153, 1.334570, 0.042588)",
        "(0.245764, 1.339682, 0.043241)",
        "(0.245107, 1.342381, 0.043803)",
        "(0.244253, 1.348257, 0.045365)",
        "(0.243528, 1.354312, 0.047115)",
        "(0.243070, 1.360432, 0.049133)",
        "(0.243092, 1.366639, 0.051452)",
        "(0.243196, 1.369678, 0.052772)",
        "(0.243796, 1.375718, 0.055728)",
        "(0.244547, 1.381456, 0.059102)",
        "(0.245436, 1.386370, 0.062721)",
        "(0.246449, 1.390401, 0.066744)",
        "(0.246950, 1.392232, 0.069010)",
        "(0.248139, 1.395398, 0.074072)",
        "(0.249502, 1.397716, 0.079433)",
        "(0.250932, 1.399014, 0.085133)",
        "(0.252406, 1.399356, 0.091186)",
        "(0.253052, 1.399244, 0.094293)",
        "(0.254244, 1.398220, 0.100699)",
        "(0.255270, 1.396356, 0.107228)",
        "(0.256104, 1.393893, 0.113558)",
        "(0.256804, 1.390867, 0.119442)",
        "(0.257188, 1.389128, 0.122237)",
        "(0.258136, 1.385200, 0.127484)",
        "(0.259159, 1.380562, 0.132167)",
        "(0.260333, 1.375301, 0.136470)",
        "(0.261747, 1.369387, 0.140466)",
        "(0.262546, 1.366088, 0.142348)",
        "(0.264153, 1.359048, 0.146055)",
        "(0.265662, 1.351164, 0.149273)",
        "(0.267293, 1.342873, 0.151976)",
        "(0.268808, 1.334207, 0.154150)",
        "(0.269568, 1.329764, 0.154971)",
        "(0.271133, 1.320685, 0.156045)",
        "(0.272928, 1.311672, 0.156259)",
        "(0.274827, 1.302776, 0.155616)",
        "(0.276588, 1.294142, 0.154251)",
        "(0.277500, 1.290031, 0.153323)",
        "(0.279204, 1.282335, 0.151375)",
        "(0.280844, 1.275368, 0.149064)",
        "(0.282543, 1.269012, 0.146151)",
        "(0.284141, 1.262888, 0.142352)",
        "(0.284783, 1.259926, 0.140211)",
        "(0.285714, 1.254456, 0.135388)",
        "(0.286405, 1.249710, 0.130023)",
        "(0.286696, 1.245508, 0.124033)",
        "(0.286658, 1.241909, 0.117512)",
        "(0.286566, 1.240463, 0.114185)",
        "(0.286236, 1.238673, 0.107512)",
        "(0.285676, 1.238024, 0.100917)",
        "(0.284647, 1.238405, 0.094630)",
        "(0.283393, 1.239464, 0.088446)",
        "(0.282695, 1.240247, 0.085453)",
        "(0.281085, 1.242571, 0.079813)",
        "(0.279484, 1.246024, 0.074699)",
        "(0.278019, 1.250098, 0.069860)",
        "(0.276583, 1.254838, 0.065440)",
        "(0.275841, 1.257430, 0.063416)",
        "(0.274342, 1.263204, 0.059894)",
        "(0.272957, 1.269491, 0.056956)",
        "(0.271705, 1.276186, 0.054659)",
        "(0.270192, 1.282829, 0.052705)",
        "(0.269352, 1.286149, 0.051824)",
        "(0.267520, 1.292741, 0.050330)",
        "(0.265719, 1.299600, 0.049393)",
        "(0.263917, 1.306648, 0.048865)",
        "(0.262191, 1.313487, 0.048170)",
        "(0.261345, 1.316866, 0.047846)",
        "(0.259612, 1.323699, 0.047553)",
        "(0.257981, 1.331047, 0.047893)",
        "(0.256891, 1.338954, 0.048951)",
        "(0.255963, 1.346534, 0.050010)",
        "(0.255482, 1.350229, 0.050579)",
        "(0.254647, 1.357582, 0.052129)",
        "(0.254014, 1.364985, 0.054567)",
        "(0.253449, 1.372164, 0.057680)",
        "(0.253046, 1.378934, 0.061143)",
        "(0.252817, 1.382075, 0.063017)",
        "(0.252348, 1.387801, 0.066969)",
        "(0.251924, 1.392942, 0.071451)",
        "(0.251498, 1.397379, 0.076054)",
        "(0.251039, 1.400852, 0.080654)",
        "(0.250864, 1.402317, 0.083001)",
        "(0.250733, 1.404606, 0.087775)",
        "(0.250548, 1.406130, 0.092560)",
        "(0.250113, 1.406698, 0.097087)",
        "(0.249779, 1.406818, 0.101741)",
        "(0.249679, 1.406738, 0.104090)",
        "(0.249536, 1.405984, 0.108672)",
        "(0.249324, 1.404630, 0.113041)",
        "(0.249152, 1.403032, 0.117505)",
        "(0.249009, 1.401217, 0.121869)",
        "(0.248903, 1.400094, 0.123956)",
        "(0.248698, 1.397449, 0.127808)",
        "(0.248485, 1.394574, 0.131672)",
        "(0.248325, 1.391506, 0.135632)",
        "(0.248024, 1.387853, 0.139555)",
        "(0.247868, 1.385884, 0.141475)",
        "(0.247678, 1.381690, 0.145312)",
        "(0.247519, 1.377315, 0.149102)",
        "(0.247607, 1.372641, 0.152619)",
        "(0.247983, 1.367573, 0.155747)",
        "(0.248222, 1.364939, 0.157287)",
        "(0.248679, 1.359351, 0.160171)",
        "(0.249370, 1.353636, 0.162665)",
        "(0.250444, 1.347623, 0.164770)",
        "(0.251665, 1.341336, 0.166426)",
        "(0.252356, 1.338231, 0.167126)",
        "(0.253921, 1.332056, 0.168183)",
        "(0.255779, 1.325821, 0.168662)",
        "(0.257790, 1.319573, 0.168608)",
        "(0.258748, 1.316460, 0.168457)",
        "(0.260575, 1.310224, 0.167915)",
        "(0.262642, 1.303972, 0.166460)",
        "(0.264932, 1.297521, 0.164199)",
        "(0.266905, 1.290927, 0.161343)",
        "(0.268709, 1.284479, 0.157922)",
        "(0.269458, 1.281285, 0.156068)",
        "(0.270849, 1.275145, 0.151939)",
        "(0.272146, 1.269602, 0.147422)",
        "(0.273320, 1.264627, 0.142374)",
        "(0.274079, 1.260111, 0.137159)",
        "(0.274468, 1.256214, 0.131608)",
        "(0.274638, 1.254500, 0.128671)",
        "(0.274989, 1.251866, 0.122758)",
        "(0.274972, 1.250046, 0.117072)",
        "(0.274755, 1.248733, 0.111390)",
        "(0.274608, 1.248238, 0.108495)",
        "(0.274344, 1.247793, 0.102637)",
        "(0.273930, 1.247975, 0.096893)",
        "(0.273361, 1.248918, 0.091314)",
        "(0.272797, 1.250293, 0.085711)",
        "(0.272515, 1.251167, 0.082955)",
        "(0.271990, 1.253434, 0.077605)",
        "(0.271397, 1.256205, 0.072738)",
        "(0.270775, 1.259397, 0.068285)",
        "(0.270203, 1.263075, 0.064135)",
        "(0.269908, 1.265057, 0.062216)",
        "(0.269098, 1.269318, 0.058871)",
        "(0.268113, 1.273924, 0.056102)",
        "(0.267166, 1.278875, 0.053697)",
        "(0.266164, 1.284086, 0.051563)",
        "(0.265618, 1.286802, 0.050608)",
        "(0.264489, 1.292576, 0.049180)",
        "(0.263425, 1.298753, 0.048197)",
        "(0.262345, 1.304928, 0.047273)",
        "(0.261187, 1.311100, 0.046667)",
        "(0.260582, 1.314278, 0.046650)",
        "(0.259436, 1.320775, 0.046820)",
        "(0.258324, 1.327213, 0.047313)",
        "(0.257218, 1.333564, 0.048086)",
        "(0.255952, 1.339795, 0.049294)",
        "(0.255349, 1.342959, 0.050076)",
        "(0.254411, 1.349564, 0.052094)",
        "(0.253753, 1.356204, 0.054491)",
        "(0.253322, 1.362686, 0.057364)",
        "(0.252829, 1.368821, 0.060612)",
        "(0.252626, 1.371766, 0.062313)",
        "(0.252413, 1.377453, 0.066126)",
        "(0.252238, 1.382776, 0.070553)",
        "(0.251996, 1.387342, 0.075091)",
        "(0.251748, 1.391002, 0.079635)",
        "(0.251621, 1.392596, 0.081980)",
        "(0.251393, 1.395287, 0.087087)",
        "(0.251147, 1.397272, 0.092507)",
        "(0.250974, 1.398306, 0.098055)",
        "(0.250895, 1.398719, 0.103697)",
        "(0.250871, 1.398729, 0.106618)",
        "(0.250870, 1.398306, 0.112712)",
        "(0.250864, 1.397103, 0.118859)",
        "(0.250856, 1.395194, 0.124905)",
        "(0.250806, 1.392288, 0.130730)",
        "(0.250776, 1.390695, 0.133619)",
        "(0.250909, 1.387228, 0.139289)",
        "(0.251234, 1.383141, 0.144634)",
        "(0.251796, 1.378482, 0.149562)",
        "(0.252542, 1.373427, 0.153887)",
        "(0.252931, 1.370829, 0.155923)",
        "(0.253857, 1.365434, 0.159664)",
        "(0.255072, 1.359629, 0.162819)",
        "(0.256285, 1.353222, 0.165294)",
        "(0.257562, 1.346419, 0.167178)",
        "(0.258335, 1.342893, 0.167850)",
        "(0.259906, 1.335706, 0.169152)",
        "(0.261589, 1.327929, 0.169833)",
        "(0.263227, 1.319524, 0.169928)",
        "(0.265000, 1.311014, 0.169495)",
        "(0.265829, 1.306696, 0.169139)",
        "(0.267506, 1.298252, 0.168138)",
        "(0.269258, 1.290406, 0.166474)",
        "(0.270877, 1.282908, 0.164285)",
        "(0.272553, 1.276063, 0.161020)",
        "(0.273349, 1.272890, 0.159002)",
        "(0.274725, 1.267088, 0.154633)",
        "(0.275807, 1.262250, 0.150028)",
        "(0.276810, 1.258318, 0.144953)",
        "(0.277533, 1.254853, 0.139288)",
        "(0.277826, 1.253218, 0.136243)",
        "(0.278426, 1.250855, 0.130253)",
        "(0.279093, 1.249929, 0.124556)",
        "(0.279566, 1.249643, 0.118883)",
        "(0.279889, 1.249888, 0.112945)",
        "(0.280005, 1.250198, 0.109922)",
        "(0.280141, 1.251483, 0.103873)",
        "(0.280105, 1.253529, 0.097748)",
        "(0.280069, 1.255980, 0.091193)",
        "(0.279934, 1.259161, 0.084897)",
        "(0.279785, 1.261044, 0.081998)",
        "(0.279224, 1.265553, 0.076575)",
        "(0.278367, 1.270623, 0.071430)",
        "(0.277413, 1.276214, 0.066637)",
        "(0.276252, 1.282230, 0.062475)",
        "(0.275615, 1.285378, 0.060616)",
        "(0.274246, 1.291876, 0.057370)",
        "(0.272855, 1.298404, 0.054516)",
        "(0.271041, 1.304849, 0.052142)",
        "(0.268642, 1.311265, 0.050173)",
        "(0.267800, 1.314955, 0.049551)",
        "(0.266858, 1.322944, 0.048667)",
        "(0.266129, 1.330624, 0.047641)",
        "(0.265445, 1.337707, 0.046359)",
        "(0.264642, 1.344287, 0.045301)",
        "(0.264326, 1.347647, 0.045083)",
        "(0.263927, 1.354433, 0.045162)",
        "(0.263288, 1.360472, 0.045449)",
        "(0.262492, 1.366039, 0.046010)",
        "(0.261458, 1.371386, 0.047323)",
        "(0.260867, 1.374024, 0.048185)",
        "(0.259493, 1.379067, 0.050251)",
        "(0.258126, 1.383716, 0.052647)",
        "(0.256830, 1.388048, 0.055499)",
        "(0.255930, 1.392313, 0.058802)",
        "(0.255686, 1.394360, 0.060656)",
        "(0.255201, 1.398100, 0.064610)",
        "(0.254587, 1.401146, 0.069120)",
        "(0.254079, 1.403708, 0.074159)",
        "(0.253820, 1.405684, 0.079695)",
        "(0.253688, 1.406429, 0.082616)",
        "(0.253359, 1.407311, 0.088722)",
        "(0.253003, 1.407439, 0.095248)",
        "(0.252786, 1.406819, 0.102162)",
        "(0.252665, 1.405633, 0.109270)",
        "(0.252656, 1.404811, 0.112819)",
        "(0.252805, 1.402546, 0.119841)",
        "(0.253096, 1.399246, 0.126506)",
        "(0.253248, 1.395287, 0.133174)",
        "(0.253364, 1.390674, 0.139786)",
        "(0.253377, 1.388078, 0.142984)",
        "(0.253643, 1.382813, 0.149081)",
        "(0.254352, 1.377603, 0.154595)",
        "(0.255409, 1.372379, 0.159425)",
        "(0.256660, 1.366680, 0.163450)",
        "(0.257193, 1.363759, 0.165375)",
        "(0.258215, 1.357736, 0.168862)",
        "(0.259282, 1.351657, 0.172025)",
        "(0.260664, 1.345436, 0.174500)",
        "(0.262127, 1.338684, 0.176212)",
        "(0.262777, 1.335266, 0.176885)",
        "(0.264069, 1.328346, 0.177888)",
        "(0.265429, 1.321371, 0.178619)",
        "(0.266817, 1.314224, 0.178744)",
        "(0.268203, 1.307080, 0.178234)",
        "(0.268879, 1.303542, 0.177870)",
        "(0.270287, 1.296532, 0.176653)",
        "(0.271903, 1.289668, 0.174713)",
        "(0.273495, 1.282869, 0.172022)",
        "(0.274982, 1.276074, 0.168560)",
        "(0.275616, 1.272726, 0.166575)",
        "(0.276602, 1.266335, 0.162483)",
        "(0.277463, 1.260667, 0.158085)",
        "(0.278390, 1.255966, 0.153016)",
        "(0.278932, 1.251738, 0.147389)",
        "(0.279009, 1.249923, 0.144385)",
        "(0.278966, 1.246723, 0.138235)",
        "(0.278895, 1.244567, 0.131368)",
        "(0.278647, 1.243034, 0.124048)",
        "(0.278091, 1.242420, 0.116675)",
        "(0.277813, 1.242611, 0.112889)",
        "(0.277281, 1.243711, 0.105169)",
        "(0.276579, 1.245573, 0.097424)",
        "(0.275816, 1.248270, 0.090073)",
        "(0.275130, 1.251544, 0.082886)",
        "(0.274839, 1.253283, 0.079292)",
        "(0.274272, 1.257309, 0.072629)",
        "(0.273520, 1.261883, 0.066823)",
        "(0.272595, 1.266760, 0.061489)",
        "(0.271687, 1.271991, 0.056403)",
        "(0.271248, 1.274801, 0.054051)",
        "(0.270439, 1.280865, 0.049926)",
        "(0.269697, 1.287336, 0.046512)",
        "(0.268764, 1.293920, 0.043672)",
        "(0.267681, 1.300701, 0.041592)",
        "(0.267187, 1.304142, 0.040720)",
        "(0.266389, 1.311193, 0.039475)",
        "(0.265735, 1.318392, 0.038855)",
        "(0.265176, 1.325523, 0.038883)",
        "(0.264604, 1.332300, 0.039242)",
        "(0.264271, 1.335601, 0.039573)",
        "(0.263550, 1.342097, 0.040776)",
        "(0.262810, 1.348450, 0.042719)",
        "(0.261840, 1.354706, 0.045048)",
        "(0.260797, 1.360503, 0.047969)",
        "(0.260344, 1.363253, 0.049673)",
        "(0.259463, 1.368482, 0.053410)",
        "(0.258892, 1.373224, 0.057599)",
        "(0.258461, 1.377664, 0.062191)",
        "(0.258063, 1.381457, 0.067147)",
        "(0.257861, 1.383090, 0.069742)",
        "(0.257513, 1.385948, 0.075062)",
        "(0.257219, 1.388215, 0.080689)",
        "(0.256834, 1.389730, 0.086640)",
        "(0.256430, 1.390638, 0.092695)",
        "(0.256230, 1.390961, 0.095797)",
        "(0.255848, 1.391271, 0.102260)",
        "(0.255597, 1.391287, 0.108868)",
        "(0.255817, 1.391039, 0.115478)",
        "(0.256439, 1.390373, 0.121922)",
        "(0.256798, 1.389889, 0.125094)",
        "(0.257462, 1.388585, 0.131382)",
        "(0.258175, 1.387015, 0.137679)",
        "(0.259179, 1.384985, 0.143789)",
        "(0.260355, 1.382402, 0.149520)",
        "(0.260945, 1.380927, 0.152272)",
        "(0.262285, 1.377626, 0.157640)",
        "(0.263862, 1.373848, 0.162910)",
        "(0.265441, 1.369132, 0.167796)",
        "(0.267064, 1.363685, 0.172205)",
        "(0.267845, 1.360673, 0.174285)",
        "(0.269233, 1.353851, 0.178133)",
        "(0.270727, 1.346508, 0.181393)",
        "(0.272328, 1.338530, 0.183898)",
        "(0.273875, 1.329806, 0.185604)",
        "(0.274645, 1.325287, 0.186154)",
        "(0.276172, 1.316261, 0.186938)",
        "(0.277656, 1.307202, 0.186828)",
        "(0.279359, 1.298414, 0.185623)",
        "(0.281025, 1.290065, 0.183431)",
        "(0.281892, 1.286134, 0.182028)",
        "(0.283733, 1.278814, 0.178531)",
        "(0.285467, 1.272094, 0.173997)",
        "(0.287052, 1.266288, 0.168489)",
        "(0.288275, 1.261420, 0.162299)",
        "(0.288806, 1.259281, 0.158930)",
        "(0.289612, 1.255756, 0.151488)",
        "(0.290199, 1.253162, 0.143640)",
        "(0.290510, 1.251503, 0.135562)",
        "(0.290657, 1.250667, 0.127266)",
        "(0.290716, 1.250550, 0.123017)",
        "(0.290653, 1.250651, 0.114608)",
        "(0.290336, 1.251696, 0.106681)",
        "(0.289801, 1.253333, 0.099161)",
        "(0.289147, 1.255635, 0.092044)",
        "(0.288846, 1.257000, 0.088595)",
        "(0.288142, 1.260214, 0.082185)",
        "(0.287245, 1.264013, 0.076505)",
        "(0.286188, 1.268380, 0.071393)",
        "(0.284974, 1.273185, 0.066765)",
        "(0.284270, 1.275795, 0.064739)",
        "(0.282873, 1.281248, 0.061054)",
        "(0.281585, 1.287274, 0.057914)",
        "(0.280139, 1.293428, 0.055302)",
        "(0.278523, 1.299567, 0.053080)",
        "(0.277652, 1.302646, 0.052199)",
        "(0.275889, 1.308966, 0.050953)",
        "(0.274206, 1.315488, 0.050169)",
        "(0.272617, 1.321917, 0.049582)",
        "(0.271107, 1.328102, 0.049218)",
        "(0.270367, 1.331124, 0.049140)",
        "(0.268796, 1.337108, 0.049302)",
        "(0.267213, 1.343112, 0.049820)",
        "(0.265794, 1.349052, 0.050679)",
        "(0.264592, 1.354937, 0.051834)",
        "(0.263963, 1.357838, 0.052545)",
        "(0.262761, 1.363625, 0.054247)",
        "(0.261501, 1.369149, 0.056309)",
        "(0.260195, 1.374449, 0.058642)",
        "(0.259119, 1.379688, 0.061417)",
        "(0.258650, 1.382162, 0.062899)",
        "(0.257809, 1.386812, 0.065922)",
        "(0.257087, 1.391091, 0.069262)",
        "(0.256424, 1.394853, 0.072855)",
        "(0.255774, 1.397851, 0.076707)",
        "(0.255492, 1.399160, 0.078728)",
        "(0.255010, 1.401459, 0.083208)",
        "(0.254504, 1.403013, 0.088004)",
        "(0.253958, 1.403929, 0.093039)",
        "(0.253439, 1.404112, 0.098641)",
        "(0.253178, 1.403883, 0.101599)",
        "(0.252787, 1.402884, 0.107542)",
        "(0.252610, 1.400951, 0.113648)",
        "(0.252555, 1.398452, 0.119907)",
        "(0.252565, 1.395014, 0.126128)",
        "(0.252609, 1.392898, 0.129076)",
        "(0.252848, 1.388117, 0.134819)",
        "(0.253173, 1.382505, 0.140509)",
        "(0.253566, 1.376377, 0.146239)",
        "(0.254135, 1.369533, 0.151594)",
        "(0.254519, 1.365834, 0.154071)",
        "(0.255365, 1.358235, 0.158905)",
        "(0.256322, 1.350556, 0.163442)",
        "(0.257431, 1.342998, 0.167385)",
        "(0.258900, 1.335447, 0.170342)",
        "(0.259839, 1.331783, 0.171434)",
        "(0.261948, 1.324532, 0.172784)",
        "(0.263980, 1.317503, 0.173476)",
        "(0.266050, 1.310539, 0.173480)",
        "(0.268312, 1.303578, 0.173027)",
        "(0.269327, 1.300049, 0.172622)",
        "(0.271043, 1.292877, 0.171068)",
        "(0.272572, 1.285651, 0.168886)",
        "(0.274313, 1.278522, 0.165663)",
        "(0.275948, 1.271624, 0.161841)",
        "(0.276633, 1.268324, 0.159791)",
        "(0.277843, 1.261891, 0.155401)",
        "(0.279101, 1.255882, 0.150312)",
        "(0.280252, 1.250440, 0.144638)",
        "(0.281206, 1.245839, 0.138696)",
        "(0.281614, 1.243874, 0.135598)",
        "(0.282207, 1.240127, 0.129246)",
        "(0.282744, 1.237276, 0.122462)",
        "(0.283106, 1.235118, 0.115420)",
        "(0.283141, 1.233814, 0.108133)",
        "(0.283014, 1.233270, 0.104522)",
        "(0.282490, 1.232767, 0.097333)",
        "(0.282052, 1.233196, 0.090197)",
        "(0.281696, 1.234820, 0.083245)",
        "(0.281384, 1.237544, 0.076396)",
        "(0.281177, 1.239200, 0.073021)",
        "(0.280549, 1.243068, 0.066827)",
        "(0.279677, 1.247712, 0.061327)",
        "(0.278736, 1.253125, 0.056436)",
        "(0.277855, 1.258931, 0.051804)",
        "(0.277351, 1.262039, 0.049714)",
        "(0.276201, 1.268801, 0.046262)",
        "(0.274979, 1.276203, 0.043782)",
        "(0.273599, 1.283576, 0.041752)",
        "(0.271969, 1.290656, 0.039891)",
        "(0.270986, 1.294069, 0.039142)",
        "(0.269109, 1.301029, 0.038064)",
        "(0.267332, 1.308108, 0.037727)",
        "(0.265534, 1.314962, 0.037692)",
        "(0.263373, 1.321303, 0.037918)",
        "(0.262181, 1.324356, 0.038187)",
        "(0.259966, 1.330569, 0.039190)",
        "(0.258314, 1.337010, 0.040773)",
        "(0.256640, 1.343047, 0.042417)",
        "(0.254909, 1.348728, 0.044209)",
        "(0.254144, 1.351576, 0.045242)",
        "(0.252889, 1.357251, 0.047494)",
        "(0.251964, 1.362819, 0.050172)",
        "(0.250944, 1.367964, 0.053082)",
        "(0.250112, 1.372893, 0.056418)",
        "(0.249765, 1.375279, 0.058191)",
        "(0.249189, 1.379648, 0.061967)",
        "(0.248586, 1.383451, 0.066058)",
        "(0.248083, 1.386667, 0.070478)",
        "(0.247672, 1.389148, 0.075181)",
        "(0.247554, 1.390157, 0.077604)",
        "(0.247405, 1.391887, 0.082614)",
        "(0.247446, 1.393147, 0.087899)",
        "(0.247559, 1.393660, 0.093244)",
        "(0.247894, 1.393663, 0.098589)",
        "(0.248219, 1.393575, 0.101396)",
        "(0.248768, 1.393287, 0.107138)",
        "(0.249377, 1.392465, 0.112752)",
        "(0.250123, 1.390736, 0.117993)",
        "(0.251058, 1.388026, 0.122850)",
        "(0.251510, 1.386280, 0.125099)",
        "(0.252358, 1.382095, 0.129175)",
        "(0.253326, 1.377157, 0.132839)",
        "(0.254701, 1.371972, 0.136462)",
        "(0.256212, 1.365986, 0.139793)",
        "(0.256947, 1.362682, 0.141241)",
        "(0.258158, 1.355485, 0.143702)",
        "(0.259181, 1.347496, 0.145429)",
        "(0.260583, 1.339350, 0.146606)",
        "(0.262126, 1.331118, 0.147034)",
        "(0.262833, 1.326933, 0.146968)",
        "(0.264149, 1.318306, 0.145957)",
        "(0.265272, 1.309586, 0.143974)",
        "(0.265378, 1.299166, 0.143644)",
        "(0.265634, 1.290654, 0.141232)",
        "(0.265726, 1.287078, 0.139312)",
        "(0.266017, 1.281289, 0.134254)",
        "(0.266488, 1.277038, 0.128226)",
        "(0.266913, 1.273854, 0.121768)",
        "(0.267301, 1.271522, 0.115024)",
        "(0.267418, 1.270650, 0.111596)",
        "(0.267581, 1.269166, 0.104901)",
        "(0.267640, 1.268463, 0.098461)",
        "(0.267488, 1.268324, 0.092211)",
        "(0.267170, 1.268767, 0.086183)",
        "(0.266917, 1.269312, 0.083375)",
        "(0.266347, 1.270831, 0.078160)",
        "(0.265622, 1.272867, 0.073213)",
        "(0.264871, 1.275249, 0.068467)",
        "(0.264143, 1.278202, 0.064173)",
        "(0.263826, 1.280080, 0.062288)",
        "(0.263225, 1.284037, 0.058595)",
        "(0.262687, 1.288281, 0.055008)",
        "(0.262174, 1.292861, 0.051942)",
        "(0.261622, 1.297938, 0.049646)",
        "(0.261332, 1.300679, 0.048762)",
        "(0.260807, 1.306250, 0.047097)",
        "(0.260259, 1.311985, 0.045751)",
        "(0.259755, 1.317853, 0.044718)",
        "(0.259235, 1.323695, 0.044012)",
        "(0.258957, 1.326589, 0.043751)",
        "(0.258398, 1.332326, 0.043382)",
        "(0.257785, 1.337967, 0.043352)",
        "(0.257272, 1.343360, 0.043263)",
        "(0.256850, 1.348337, 0.043315)",
        "(0.256638, 1.350873, 0.043499)",
        "(0.256192, 1.355983, 0.044312)",
        "(0.255734, 1.360882, 0.045437)",
        "(0.255270, 1.365565, 0.046746)",
        "(0.254910, 1.370345, 0.048566)",
        "(0.254813, 1.372709, 0.049610)",
        "(0.254601, 1.377222, 0.051790)",
        "(0.254412, 1.381541, 0.054208)",
        "(0.254313, 1.385711, 0.056970)",
        "(0.254357, 1.389638, 0.059970)",
        "(0.254461, 1.391499, 0.061502)",
        "(0.254801, 1.394966, 0.064748)",
        "(0.255299, 1.398114, 0.068136)",
        "(0.255881, 1.400765, 0.071717)",
        "(0.256367, 1.402971, 0.075516)",
        "(0.256598, 1.403909, 0.077531)",
        "(0.257060, 1.405545, 0.081686)",
        "(0.257614, 1.406711, 0.085965)",
        "(0.258177, 1.407342, 0.090261)",
        "(0.258643, 1.407586, 0.094759)",
        "(0.258883, 1.407656, 0.097075)",
        "(0.259480, 1.407483, 0.101701)",
        "(0.260261, 1.406643, 0.106034)",
        "(0.261200, 1.405376, 0.110416)",
        "(0.262220, 1.403842, 0.114998)",
        "(0.262752, 1.402931, 0.117287)",
        "(0.263828, 1.400788, 0.121728)",
        "(0.264910, 1.398113, 0.126007)",
        "(0.266115, 1.395161, 0.130465)",
        "(0.267419, 1.391811, 0.134776)",
        "(0.268095, 1.389863, 0.136725)",
        "(0.269409, 1.385651, 0.140329)",
        "(0.270633, 1.380949, 0.143705)",
        "(0.271883, 1.375981, 0.147072)",
        "(0.273243, 1.370625, 0.150104)",
        "(0.273939, 1.367728, 0.151438)",
        "(0.275352, 1.361680, 0.153846)",
        "(0.276554, 1.355430, 0.155866)",
        "(0.277717, 1.349118, 0.157557)",
        "(0.278820, 1.342749, 0.158843)",
        "(0.279317, 1.339529, 0.159433)",
        "(0.280359, 1.333213, 0.160350)",
        "(0.281406, 1.327028, 0.160960)",
        "(0.282596, 1.320932, 0.161240)",
        "(0.283826, 1.314937, 0.161071)",
        "(0.284373, 1.311820, 0.160744)",
        "(0.285368, 1.305352, 0.159637)",
        "(0.286403, 1.298814, 0.158040)",
        "(0.287311, 1.292435, 0.156147)",
        "(0.287975, 1.286221, 0.153766)",
        "(0.288180, 1.283179, 0.152249)",
        "(0.288407, 1.277305, 0.148601)",
        "(0.288436, 1.272358, 0.144442)",
        "(0.288784, 1.269370, 0.140067)",
        "(0.289002, 1.267465, 0.135626)",
        "(0.288994, 1.266605, 0.133209)",
        "(0.288613, 1.265285, 0.128067)",
        "(0.287950, 1.264731, 0.122805)",
        "(0.286920, 1.264515, 0.117506)",
        "(0.285526, 1.264555, 0.111991)",
        "(0.284695, 1.264590, 0.109090)",
        "(0.283103, 1.264846, 0.103179)",
        "(0.281472, 1.265494, 0.097228)",
        "(0.279848, 1.266438, 0.091209)",
        "(0.278194, 1.267771, 0.085205)",
        "(0.277493, 1.268812, 0.082206)",
        "(0.276064, 1.270853, 0.076403)",
        "(0.274761, 1.273423, 0.070914)",
        "(0.273497, 1.276529, 0.065944)",
        "(0.271884, 1.279893, 0.061388)",
        "(0.270992, 1.281434, 0.059119)",
        "(0.269157, 1.285546, 0.055273)",
        "(0.267718, 1.290292, 0.051898)",
        "(0.266421, 1.295613, 0.048878)",
        "(0.265000, 1.301035, 0.046179)",
        "(0.264169, 1.303761, 0.045065)",
        "(0.262370, 1.309473, 0.043316)",
        "(0.260903, 1.315800, 0.041989)",
        "(0.259777, 1.322277, 0.041017)",
        "(0.258409, 1.328542, 0.040349)",
        "(0.257619, 1.331681, 0.040250)",
        "(0.256225, 1.338107, 0.040452)",
        "(0.255363, 1.344710, 0.041015)",
        "(0.254589, 1.351143, 0.041817)",
        "(0.253800, 1.357342, 0.042848)",
        "(0.253501, 1.360376, 0.043585)",
        "(0.252980, 1.366369, 0.045406)",
        "(0.252479, 1.372189, 0.047778)",
        "(0.252009, 1.377617, 0.050612)",
        "(0.251647, 1.382639, 0.053747)",
        "(0.251521, 1.384997, 0.055503)",
        "(0.251297, 1.389544, 0.059329)",
        "(0.251409, 1.393657, 0.063688)",
        "(0.251579, 1.397135, 0.068233)",
        "(0.251687, 1.400003, 0.073109)",
        "(0.251759, 1.401252, 0.075705)",
        "(0.251972, 1.403222, 0.081220)",
        "(0.252173, 1.404599, 0.086979)",
        "(0.252323, 1.405369, 0.092964)",
        "(0.252452, 1.405568, 0.099180)",
        "(0.252526, 1.405517, 0.102324)",
        "(0.252671, 1.404846, 0.108586)",
        "(0.252923, 1.403560, 0.114652)",
        "(0.253323, 1.401699, 0.120598)",
        "(0.253833, 1.399291, 0.126475)",
        "(0.254139, 1.397921, 0.129369)",
        "(0.254961, 1.394461, 0.134712)",
        "(0.255707, 1.390523, 0.139852)",
        "(0.256534, 1.386253, 0.144893)",
        "(0.257529, 1.381545, 0.149699)",
        "(0.258149, 1.378783, 0.151809)",
        "(0.259444, 1.372991, 0.155616)",
        "(0.260776, 1.366870, 0.159025)",
        "(0.262240, 1.360402, 0.162080)",
        "(0.263925, 1.353359, 0.164758)",
        "(0.264841, 1.349541, 0.165747)",
        "(0.266489, 1.341742, 0.167465)",
        "(0.268045, 1.333567, 0.168624)",
        "(0.269839, 1.325138, 0.169262)",
        "(0.271586, 1.316452, 0.169197)",
        "(0.272297, 1.312134, 0.168903)",
        "(0.273452, 1.303546, 0.167852)",
        "(0.274482, 1.294877, 0.165731)",
        "(0.275599, 1.286465, 0.162834)",
        "(0.276520, 1.278637, 0.159364)",
        "(0.276932, 1.275065, 0.157375)",
        "(0.277619, 1.268192, 0.153107)",
        "(0.277959, 1.262009, 0.148250)",
        "(0.278008, 1.256606, 0.143104)",
        "(0.277817, 1.252060, 0.137632)",
        "(0.277660, 1.250269, 0.134597)",
        "(0.277156, 1.247515, 0.128138)",
        "(0.276470, 1.245467, 0.121701)",
        "(0.275447, 1.244522, 0.115190)",
        "(0.274205, 1.244601, 0.108738)",
        "(0.273511, 1.244905, 0.105562)",
        "(0.272040, 1.246258, 0.099202)",
        "(0.270606, 1.248418, 0.093027)",
        "(0.269060, 1.251246, 0.087067)",
        "(0.267285, 1.254418, 0.081294)",
        "(0.266363, 1.256304, 0.078591)",
        "(0.264471, 1.260619, 0.073632)",
        "(0.262780, 1.265644, 0.068975)",
        "(0.261122, 1.271046, 0.064340)",
        "(0.259652, 1.276813, 0.059982)",
        "(0.259005, 1.279879, 0.057992)",
        "(0.257711, 1.286227, 0.054475)",
        "(0.256487, 1.292991, 0.051644)",
        "(0.255233, 1.299726, 0.049363)",
        "(0.253907, 1.306496, 0.047605)",
        "(0.253243, 1.310000, 0.046940)",
        "(0.251964, 1.316993, 0.045933)",
        "(0.250823, 1.323890, 0.045396)",
        "(0.249598, 1.330485, 0.045447)",
        "(0.248231, 1.336597, 0.045588)",
        "(0.247541, 1.339461, 0.045724)",
        "(0.246407, 1.345386, 0.046390)",
        "(0.245435, 1.351408, 0.047639)",
        "(0.244414, 1.357286, 0.049574)",
        "(0.243547, 1.363051, 0.051900)",
        "(0.243199, 1.365857, 0.053122)",
        "(0.242939, 1.371503, 0.055831)",
        "(0.242977, 1.376992, 0.058907)",
        "(0.243151, 1.382025, 0.062250)",
        "(0.243420, 1.386554, 0.066002)",
        "(0.243602, 1.388624, 0.068091)",
        "(0.243977, 1.392535, 0.072471)",
        "(0.244466, 1.395799, 0.077153)",
        "(0.245085, 1.398320, 0.081976)",
        "(0.245720, 1.400609, 0.087113)",
        "(0.246089, 1.401576, 0.089879)",
        "(0.246883, 1.403144, 0.095472)",
        "(0.247893, 1.404117, 0.101075)",
        "(0.248968, 1.404536, 0.106828)",
        "(0.249804, 1.404454, 0.112696)",
        "(0.250224, 1.404192, 0.115615)",
        "(0.251134, 1.403352, 0.121371)",
        "(0.252049, 1.401519, 0.126815)",
        "(0.253071, 1.399122, 0.132058)",
        "(0.254121, 1.396203, 0.137169)",
        "(0.254687, 1.394513, 0.139605)",
        "(0.255860, 1.390800, 0.144308)",
        "(0.257159, 1.386386, 0.148710)",
        "(0.258353, 1.381489, 0.152948)",
        "(0.259352, 1.376091, 0.156872)",
        "(0.259862, 1.373185, 0.158636)",
        "(0.260970, 1.367098, 0.161899)",
        "(0.262170, 1.360835, 0.164961)",
        "(0.263283, 1.354416, 0.167657)",
        "(0.264392, 1.347896, 0.169764)",
        "(0.265082, 1.344346, 0.170622)",
        "(0.266248, 1.337169, 0.171816)",
        "(0.267393, 1.329837, 0.172466)",
        "(0.268688, 1.322385, 0.172643)",
        "(0.269992, 1.314768, 0.172326)",
        "(0.270603, 1.310980, 0.171954)",
        "(0.271792, 1.303476, 0.171119)",
        "(0.273133, 1.296296, 0.169801)",
        "(0.274525, 1.289451, 0.168008)",
        "(0.275752, 1.282836, 0.165546)",
        "(0.276339, 1.279735, 0.164008)",
        "(0.277341, 1.273740, 0.160556)",
        "(0.278217, 1.268551, 0.155872)",
        "(0.279035, 1.264096, 0.150739)",
        "(0.279492, 1.260239, 0.145151)",
        "(0.279556, 1.258673, 0.142149)",
        "(0.279535, 1.256126, 0.135821)",
        "(0.279261, 1.254168, 0.128889)",
        "(0.278820, 1.253304, 0.121731)",
        "(0.278327, 1.253505, 0.114737)",
        "(0.278079, 1.253970, 0.111277)",
        "(0.277624, 1.255320, 0.104473)",
        "(0.277235, 1.257194, 0.097802)",
        "(0.276734, 1.259585, 0.091456)",
        "(0.276179, 1.262604, 0.085460)",
        "(0.275900, 1.264318, 0.082625)",
        "(0.275340, 1.268195, 0.077291)",
        "(0.274775, 1.272516, 0.072340)",
        "(0.274181, 1.277043, 0.067763)",
        "(0.273454, 1.281765, 0.063604)",
        "(0.272964, 1.284196, 0.061803)",
        "(0.271920, 1.289107, 0.058480)",
        "(0.270850, 1.294077, 0.055674)",
        "(0.269775, 1.299236, 0.053315)",
        "(0.268535, 1.304785, 0.051477)",
        "(0.267833, 1.307665, 0.050737)",
        "(0.266379, 1.313488, 0.049471)",
        "(0.264949, 1.319573, 0.048575)",
        "(0.263696, 1.326121, 0.048008)",
        "(0.262509, 1.332786, 0.047685)",
        "(0.261988, 1.336162, 0.047604)",
        "(0.260864, 1.342899, 0.047611)",
        "(0.259550, 1.349605, 0.047968)",
        "(0.258145, 1.356338, 0.048787)",
        "(0.256928, 1.363143, 0.049970)",
        "(0.256366, 1.366513, 0.050608)",
        "(0.255191, 1.373042, 0.051920)",
        "(0.254096, 1.379420, 0.053529)",
        "(0.253189, 1.385778, 0.055559)",
        "(0.252400, 1.391871, 0.057777)",
        "(0.252013, 1.394724, 0.058963)",
        "(0.251385, 1.400250, 0.061559)",
        "(0.250826, 1.405404, 0.064589)",
        "(0.250381, 1.410040, 0.067822)",
        "(0.250042, 1.414118, 0.071269)",
        "(0.249971, 1.415982, 0.073142)",
        "(0.249766, 1.419222, 0.077126)",
        "(0.249580, 1.421803, 0.081147)",
        "(0.249340, 1.423710, 0.085119)",
        "(0.249274, 1.425074, 0.089051)",
        "(0.249313, 1.425385, 0.090950)",
        "(0.249258, 1.425793, 0.094608)",
        "(0.249285, 1.425923, 0.097899)",
        "(0.249320, 1.425501, 0.100342)",
        "(0.249377, 1.424522, 0.102184)",
        "(0.249306, 1.423970, 0.103026)",
        "(0.249429, 1.423213, 0.104578)",
        "(0.249327, 1.421983, 0.105684)",
        "(0.249161, 1.420734, 0.106382)",
        "(0.249022, 1.419622, 0.106913)",
        "(0.249017, 1.419050, 0.106951)",
        "(0.249022, 1.417863, 0.107014)",
        "(0.249044, 1.416590, 0.106999)",
        "(0.248883, 1.415290, 0.107031)",
        "(0.248626, 1.414035, 0.107087)",
        "(0.248491, 1.413397, 0.107080)",
        "(0.248246, 1.412128, 0.106917)",
        "(0.248117, 1.411072, 0.106787)",
        "(0.248181, 1.410618, 0.106845)",
        "(0.248184, 1.409969, 0.106826)",
        "(0.248134, 1.409203, 0.106738)",
        "(0.248051, 1.408097, 0.106440)",
        "(0.248091, 1.407545, 0.106296)",
        "(0.248027, 1.406844, 0.106342)",
        "(0.248020, 1.406337, 0.106399)",
        "(0.248068, 1.406198, 0.106432)",
        "(0.248062, 1.405262, 0.106874)",
        "(0.247863, 1.404213, 0.107718)",
        "(0.247595, 1.402954, 0.108999)",
        "(0.247189, 1.401416, 0.110464)",
        "(0.246964, 1.400560, 0.111436)",
        "(0.246537, 1.399171, 0.113897)",
        "(0.246072, 1.397591, 0.116991)",
        "(0.245370, 1.395241, 0.120170)",
        "(0.244344, 1.392494, 0.123769)",
        "(0.244039, 1.390980, 0.125508)",
        "(0.243638, 1.387701, 0.128932)",
        "(0.243425, 1.383822, 0.132251)",
        "(0.243556, 1.379366, 0.135508)",
        "(0.243920, 1.374241, 0.138454)",
        "(0.244238, 1.371255, 0.139774)",
        "(0.245059, 1.364861, 0.142253)",
        "(0.246011, 1.357901, 0.144421)",
        "(0.247098, 1.350270, 0.146104)",
        "(0.248580, 1.342215, 0.147467)",
        "(0.249425, 1.338065, 0.148083)",
        "(0.251057, 1.329535, 0.148965)",
        "(0.252789, 1.320751, 0.149224)",
        "(0.254759, 1.312006, 0.149012)",
        "(0.256875, 1.303478, 0.148796)",
        "(0.257910, 1.299300, 0.148648)",
        "(0.259876, 1.290946, 0.148075)",
        "(0.261821, 1.282680, 0.146731)",
        "(0.263947, 1.274691, 0.144616)",
        "(0.265976, 1.267124, 0.142250)",
        "(0.266980, 1.263516, 0.140854)",
        "(0.268854, 1.256423, 0.137710)",
        "(0.270616, 1.249707, 0.133758)",
        "(0.272257, 1.243675, 0.128765)",
        "(0.273777, 1.238767, 0.122917)",
        "(0.274456, 1.236722, 0.120017)",
        "(0.275408, 1.233761, 0.113974)",
        "(0.276041, 1.231715, 0.107466)",
        "(0.276558, 1.230864, 0.100328)",
        "(0.276892, 1.231199, 0.092931)",
        "(0.276859, 1.231805, 0.089416)",
        "(0.276593, 1.233852, 0.082570)",
        "(0.276075, 1.236660, 0.075739)",
        "(0.275361, 1.240276, 0.069119)",
        "(0.274521, 1.245296, 0.063086)",
        "(0.274107, 1.247996, 0.060223)",
        "(0.273184, 1.253898, 0.054902)",
        "(0.272282, 1.260837, 0.050238)",
        "(0.271373, 1.268519, 0.046429)",
        "(0.270589, 1.276881, 0.043370)",
        "(0.270217, 1.281096, 0.041987)",
        "(0.269422, 1.289791, 0.039765)",
        "(0.268660, 1.298805, 0.038128)",
        "(0.267962, 1.307798, 0.037175)",
        "(0.267132, 1.316590, 0.036471)",
        "(0.266707, 1.320950, 0.036318)",
        "(0.265874, 1.329713, 0.036467)",
        "(0.264969, 1.338381, 0.037087)",
        "(0.264035, 1.346592, 0.037873)",
        "(0.263464, 1.350453, 0.038453)",
        "(0.262445, 1.358197, 0.039919)",
        "(0.261753, 1.366016, 0.042130)",
        "(0.261359, 1.373488, 0.044620)",
        "(0.260852, 1.380293, 0.047467)",
        "(0.260359, 1.386748, 0.050913)",
        "(0.260184, 1.389950, 0.052980)",
        "(0.259971, 1.396125, 0.057141)",
        "(0.259785, 1.401506, 0.061386)",
        "(0.259288, 1.406276, 0.066152)",
        "(0.258913, 1.410689, 0.071361)",
        "(0.258973, 1.412666, 0.074075)",
        "(0.259277, 1.416208, 0.079579)",
        "(0.259619, 1.419000, 0.085393)",
        "(0.259974, 1.421097, 0.091381)",
        "(0.260260, 1.422314, 0.097545)",
        "(0.260356, 1.422534, 0.100668)",
        "(0.260493, 1.422565, 0.107106)",
        "(0.260728, 1.421766, 0.113760)",
        "(0.261070, 1.420184, 0.120418)",
        "(0.261417, 1.417751, 0.127010)",
        "(0.261631, 1.416181, 0.130321)",
        "(0.262192, 1.412559, 0.136976)",
        "(0.262771, 1.408169, 0.143493)",
        "(0.263436, 1.403123, 0.149716)",
        "(0.264343, 1.397424, 0.155598)",
        "(0.264931, 1.394317, 0.158287)",
        "(0.266323, 1.387947, 0.163346)",
        "(0.267942, 1.381029, 0.167662)",
        "(0.269481, 1.373246, 0.171246)",
        "(0.270877, 1.364647, 0.174008)",
        "(0.271668, 1.360116, 0.175068)",
        "(0.273229, 1.350854, 0.176805)",
        "(0.274877, 1.341250, 0.177555)",
        "(0.276669, 1.331504, 0.177129)",
        "(0.278322, 1.321780, 0.176091)",
        "(0.279161, 1.317072, 0.175223)",
        "(0.280978, 1.308046, 0.173248)",
        "(0.282772, 1.299478, 0.170907)",
        "(0.284328, 1.291308, 0.167779)",
        "(0.285891, 1.283332, 0.164014)",
        "(0.286671, 1.279551, 0.161866)",
        "(0.288240, 1.272494, 0.157594)",
        "(0.289529, 1.266239, 0.153585)",
        "(0.290247, 1.260381, 0.149566)",
        "(0.290468, 1.254930, 0.145029)",
        "(0.290594, 1.252446, 0.142427)",
        "(0.290653, 1.248077, 0.136872)",
        "(0.290382, 1.244682, 0.130864)",
        "(0.289959, 1.242437, 0.124573)",
        "(0.289578, 1.241193, 0.117861)",
        "(0.289329, 1.240959, 0.114417)",
        "(0.288667, 1.240953, 0.107634)",
        "(0.287690, 1.242009, 0.100982)",
        "(0.286640, 1.243482, 0.094303)",
        "(0.285479, 1.245702, 0.087808)",
        "(0.284879, 1.247203, 0.084735)",
        "(0.283713, 1.250823, 0.078960)",
        "(0.282696, 1.255086, 0.073422)",
        "(0.281717, 1.259850, 0.068247)",
        "(0.280689, 1.265010, 0.063643)",
        "(0.280104, 1.267810, 0.061667)",
        "(0.278872, 1.273734, 0.058278)",
        "(0.277594, 1.280153, 0.055415)",
        "(0.276209, 1.286902, 0.052929)",
        "(0.274802, 1.294015, 0.050870)",
        "(0.274119, 1.297660, 0.050001)",
        "(0.272804, 1.305346, 0.048751)",
        "(0.271556, 1.313646, 0.048193)",
        "(0.270453, 1.321960, 0.047700)",
        "(0.269394, 1.330139, 0.047414)",
        "(0.268814, 1.334173, 0.047445)",
        "(0.267631, 1.342250, 0.047777)",
        "(0.266765, 1.350410, 0.048524)",
        "(0.266159, 1.358365, 0.049481)",
        "(0.265592, 1.366098, 0.050631)",
        "(0.265345, 1.369846, 0.051414)",
        "(0.264975, 1.377117, 0.053158)",
        "(0.264623, 1.384068, 0.055405)",
        "(0.264457, 1.390938, 0.058172)",
        "(0.264307, 1.397344, 0.061335)",
        "(0.264270, 1.400293, 0.063038)",
        "(0.264161, 1.405824, 0.066756)",
        "(0.263968, 1.410808, 0.071000)",
        "(0.263782, 1.415139, 0.075628)",
        "(0.263735, 1.418741, 0.080497)",
        "(0.263800, 1.420255, 0.083067)",
        "(0.263842, 1.422867, 0.088440)",
        "(0.263811, 1.424694, 0.094204)",
        "(0.263800, 1.425924, 0.100141)",
        "(0.263867, 1.426528, 0.106270)",
        "(0.263975, 1.426722, 0.109379)",
        "(0.264391, 1.426725, 0.115633)",
        "(0.264953, 1.425974, 0.121657)",
        "(0.265621, 1.424656, 0.127504)",
        "(0.266237, 1.422891, 0.133373)",
        "(0.266561, 1.421753, 0.136228)",
        "(0.267213, 1.418735, 0.141715)",
        "(0.267871, 1.414939, 0.146929)",
        "(0.268366, 1.410711, 0.152139)",
        "(0.268877, 1.405930, 0.157078)",
        "(0.269159, 1.403223, 0.159334)",
        "(0.269730, 1.397372, 0.163665)",
        "(0.270431, 1.391034, 0.167886)",
        "(0.271286, 1.384159, 0.171732)",
        "(0.272151, 1.376751, 0.174982)",
        "(0.272578, 1.372905, 0.176454)",
        "(0.273535, 1.365022, 0.178968)",
        "(0.274757, 1.357070, 0.180910)",
        "(0.275985, 1.348866, 0.182178)",
        "(0.277253, 1.340539, 0.182786)",
        "(0.277807, 1.336427, 0.182847)",
        "(0.278924, 1.328493, 0.182703)",
        "(0.280411, 1.321162, 0.181780)",
        "(0.282039, 1.314309, 0.179929)",
        "(0.283591, 1.307490, 0.177169)",
        "(0.284297, 1.304027, 0.175409)",
        "(0.285505, 1.297089, 0.171421)",
        "(0.286363, 1.290469, 0.167071)",
        "(0.287094, 1.284675, 0.162535)",
        "(0.287870, 1.279579, 0.157522)",
        "(0.288262, 1.277196, 0.154826)",
        "(0.289050, 1.273051, 0.148823)",
        "(0.289662, 1.269722, 0.142339)",
        "(0.290109, 1.267655, 0.135466)",
        "(0.290574, 1.266045, 0.128332)",
        "(0.290697, 1.265672, 0.124539)",
        "(0.290694, 1.265684, 0.117005)",
        "(0.290319, 1.266573, 0.109650)",
        "(0.289741, 1.268488, 0.102350)",
        "(0.289034, 1.271020, 0.095106)",
        "(0.288622, 1.272599, 0.091568)",
        "(0.287695, 1.276125, 0.084815)",
        "(0.286658, 1.280205, 0.078582)",
        "(0.285816, 1.284835, 0.072818)",
        "(0.285024, 1.290082, 0.067838)",
        "(0.284580, 1.292878, 0.065620)",
        "(0.283539, 1.298505, 0.061379)",
        "(0.282528, 1.304433, 0.057557)",
        "(0.281724, 1.311034, 0.054479)",
        "(0.280996, 1.317951, 0.052179)",
        "(0.280515, 1.321342, 0.051229)",
        "(0.279528, 1.328086, 0.049405)",
        "(0.278805, 1.334759, 0.047866)",
        "(0.278359, 1.341602, 0.046651)",
        "(0.277954, 1.348501, 0.046087)",
        "(0.277634, 1.351824, 0.045939)",
        "(0.276964, 1.358188, 0.045652)",
        "(0.276246, 1.364302, 0.045621)",
        "(0.275482, 1.370366, 0.046023)",
        "(0.274466, 1.376208, 0.046800)",
        "(0.273861, 1.379038, 0.047287)",
        "(0.272731, 1.384622, 0.048476)",
        "(0.271779, 1.390212, 0.050057)",
        "(0.270971, 1.395703, 0.051870)",
        "(0.270162, 1.400932, 0.053877)",
        "(0.269795, 1.403512, 0.054996)",
        "(0.269190, 1.408625, 0.057447)",
        "(0.268785, 1.413569, 0.060227)",
        "(0.268422, 1.418019, 0.063226)",
        "(0.267902, 1.421988, 0.066627)",
        "(0.267610, 1.423808, 0.068492)",
        "(0.267207, 1.426956, 0.072556)",
        "(0.266877, 1.429414, 0.076927)",
        "(0.266437, 1.431160, 0.081758)",
        "(0.266108, 1.432350, 0.087072)",
        "(0.266018, 1.432765, 0.089788)",
        "(0.265948, 1.432911, 0.095359)",
        "(0.266039, 1.432649, 0.101040)",
        "(0.266322, 1.431919, 0.106807)",
        "(0.266783, 1.430654, 0.112426)",
        "(0.267088, 1.429710, 0.115149)",
        "(0.267791, 1.427478, 0.120584)",
        "(0.268497, 1.424817, 0.125990)",
        "(0.269232, 1.421526, 0.131075)",
        "(0.270233, 1.417479, 0.135723)",
        "(0.270767, 1.415155, 0.137895)",
        "(0.271721, 1.410192, 0.142152)",
        "(0.272609, 1.404715, 0.146176)",
        "(0.273514, 1.398376, 0.149800)",
        "(0.274435, 1.391273, 0.152741)",
        "(0.274834, 1.387598, 0.153996)",
        "(0.275496, 1.379863, 0.156060)",
        "(0.276402, 1.371848, 0.157455)",
        "(0.277342, 1.363588, 0.158135)",
        "(0.278114, 1.355082, 0.158399)",
        "(0.278464, 1.350822, 0.158473)",
        "(0.278896, 1.342451, 0.158490)",
        "(0.279300, 1.334294, 0.158148)",
        "(0.279934, 1.326492, 0.157008)",
        "(0.280655, 1.318935, 0.155389)",
        "(0.280998, 1.315223, 0.154513)",
        "(0.281551, 1.307842, 0.152295)",
        "(0.281873, 1.300571, 0.149422)",
        "(0.282171, 1.293728, 0.145954)",
        "(0.282230, 1.287312, 0.142313)",
        "(0.282241, 1.284232, 0.140491)",
        "(0.282185, 1.278655, 0.136303)",
        "(0.282150, 1.273420, 0.131335)",
        "(0.282232, 1.269018, 0.125672)",
        "(0.282421, 1.265756, 0.119431)",
        "(0.282442, 1.264543, 0.116155)",
        "(0.282283, 1.262562, 0.109263)",
        "(0.282099, 1.261375, 0.101862)",
        "(0.281938, 1.261319, 0.094466)",
        "(0.281705, 1.262532, 0.087233)",
        "(0.281542, 1.263442, 0.083655)",
        "(0.281240, 1.266060, 0.076479)",
        "(0.281009, 1.269727, 0.069686)",
        "(0.280781, 1.274328, 0.063515)",
        "(0.280385, 1.279145, 0.057604)",
        "(0.280132, 1.281839, 0.054934)",
        "(0.279599, 1.287655, 0.050255)",
        "(0.279061, 1.294169, 0.046562)",
        "(0.278409, 1.300854, 0.043484)",
        "(0.277753, 1.307849, 0.040921)",
        "(0.277389, 1.311505, 0.039884)",
        "(0.276508, 1.319026, 0.038370)",
        "(0.275704, 1.326855, 0.037458)",
        "(0.274960, 1.334747, 0.036955)",
        "(0.274072, 1.342382, 0.036619)",
        "(0.273555, 1.346148, 0.036570)",
        "(0.272651, 1.353700, 0.036744)",
        "(0.271855, 1.361350, 0.037322)",
        "(0.270953, 1.368896, 0.038307)",
        "(0.270009, 1.376036, 0.039415)",
        "(0.269593, 1.379499, 0.039969)",
        "(0.268830, 1.386198, 0.041346)",
        "(0.268151, 1.392809, 0.043290)",
        "(0.267326, 1.399031, 0.045711)",
        "(0.266671, 1.404824, 0.048356)",
        "(0.266372, 1.407545, 0.049833)",
        "(0.265883, 1.412782, 0.053061)",
        "(0.265527, 1.417613, 0.056730)",
        "(0.265107, 1.421564, 0.060514)",
        "(0.264667, 1.424801, 0.064394)",
        "(0.264447, 1.426194, 0.066546)",
        "(0.264195, 1.428757, 0.071141)",
        "(0.263979, 1.430768, 0.076111)",
        "(0.263557, 1.432022, 0.081234)",
        "(0.263032, 1.432798, 0.086442)",
        "(0.262791, 1.432994, 0.089151)",
        "(0.262524, 1.433167, 0.094646)",
        "(0.262528, 1.432855, 0.100029)",
        "(0.262635, 1.431965, 0.105222)",
        "(0.262681, 1.430575, 0.110362)",
        "(0.262687, 1.429633, 0.112953)",
        "(0.262709, 1.427513, 0.118211)",
        "(0.262874, 1.424868, 0.123497)",
        "(0.263040, 1.421749, 0.128846)",
        "(0.263256, 1.418014, 0.133971)",
        "(0.263347, 1.415953, 0.136465)",
        "(0.263518, 1.411341, 0.141251)",
        "(0.263576, 1.406446, 0.145973)",
        "(0.263753, 1.400959, 0.150286)",
        "(0.264030, 1.394831, 0.154118)",
        "(0.264169, 1.391609, 0.155850)",
        "(0.264496, 1.385089, 0.159197)",
        "(0.265128, 1.378378, 0.162122)",
        "(0.266005, 1.371202, 0.164542)",
        "(0.266758, 1.363563, 0.166471)",
        "(0.267052, 1.359695, 0.167435)",
        "(0.267825, 1.352028, 0.169086)",
        "(0.268754, 1.344291, 0.170315)",
        "(0.269907, 1.336551, 0.171056)",
        "(0.270913, 1.329085, 0.171280)",
        "(0.271262, 1.325412, 0.171218)",
        "(0.271891, 1.318279, 0.170328)",
        "(0.272808, 1.311435, 0.168241)",
        "(0.274012, 1.304851, 0.165125)",
        "(0.275179, 1.298308, 0.161645)",
        "(0.275732, 1.295006, 0.159712)",
        "(0.276803, 1.288464, 0.155308)",
        "(0.278060, 1.282274, 0.150192)",
        "(0.279310, 1.276403, 0.144478)",
        "(0.280322, 1.271049, 0.138557)",
        "(0.280708, 1.268553, 0.135579)",
        "(0.281303, 1.264124, 0.129222)",
        "(0.281827, 1.260460, 0.122145)",
        "(0.282345, 1.257988, 0.114791)",
        "(0.282681, 1.256854, 0.107481)",
        "(0.282749, 1.256498, 0.103865)",
        "(0.282791, 1.256458, 0.096527)",
        "(0.282534, 1.257229, 0.089469)",
        "(0.282180, 1.259147, 0.083035)",
        "(0.281785, 1.261975, 0.076989)",
        "(0.281592, 1.263546, 0.074009)",
        "(0.281190, 1.267265, 0.068407)",
        "(0.280672, 1.271540, 0.063284)",
        "(0.280036, 1.276186, 0.058784)",
        "(0.279388, 1.281058, 0.054762)",
        "(0.279065, 1.283523, 0.052889)",
        "(0.278470, 1.288687, 0.049600)",
        "(0.277971, 1.294140, 0.047005)",
        "(0.277412, 1.299636, 0.044849)",
        "(0.276779, 1.305143, 0.043229)",
        "(0.276418, 1.307898, 0.042514)",
        "(0.275477, 1.313316, 0.041402)",
        "(0.274379, 1.318781, 0.040742)",
        "(0.273229, 1.324558, 0.040578)",
        "(0.272127, 1.330658, 0.040866)",
        "(0.271583, 1.333740, 0.041105)",
        "(0.270422, 1.340003, 0.041754)",
        "(0.269242, 1.346318, 0.042621)",
        "(0.267926, 1.352712, 0.043834)",
        "(0.266583, 1.359210, 0.045434)",
        "(0.265935, 1.362516, 0.046449)",
        "(0.264622, 1.369112, 0.048707)",
        "(0.263316, 1.375537, 0.051117)",
        "(0.262076, 1.381855, 0.053822)",
        "(0.260987, 1.388062, 0.056988)",
        "(0.260507, 1.391059, 0.058779)",
        "(0.259487, 1.396714, 0.062550)",
        "(0.258524, 1.401893, 0.066557)",
        "(0.257841, 1.406692, 0.070881)",
        "(0.257266, 1.410904, 0.075419)",
        "(0.256993, 1.412676, 0.077792)",
        "(0.256567, 1.415936, 0.082822)",
        "(0.256294, 1.418643, 0.088104)",
        "(0.256103, 1.420553, 0.093567)",
        "(0.255896, 1.421833, 0.098951)",
        "(0.255847, 1.422379, 0.101914)",
        "(0.255893, 1.423172, 0.107868)",
        "(0.256218, 1.423285, 0.113675)",
        "(0.256699, 1.422755, 0.119421)",
        "(0.257356, 1.421714, 0.125242)",
        "(0.257710, 1.420996, 0.128138)",
        "(0.258484, 1.418901, 0.133784)",
        "(0.259228, 1.416050, 0.139207)",
        "(0.259939, 1.412595, 0.144604)",
        "(0.260789, 1.408277, 0.149800)",
        "(0.261199, 1.405866, 0.152258)",
        "(0.262052, 1.400419, 0.156946)",
        "(0.262964, 1.394499, 0.161658)",
        "(0.263977, 1.388039, 0.166084)",
        "(0.265291, 1.381144, 0.169787)",
        "(0.266049, 1.377558, 0.171379)",
        "(0.267641, 1.369904, 0.173833)",
        "(0.269336, 1.361906, 0.175721)",
        "(0.271146, 1.353603, 0.177081)",
        "(0.273320, 1.345330, 0.177648)",
        "(0.274461, 1.341156, 0.177571)",
        "(0.276557, 1.332873, 0.177246)",
        "(0.278628, 1.324658, 0.176239)",
        "(0.280716, 1.316557, 0.174745)",
        "(0.282450, 1.308455, 0.172719)",
        "(0.283158, 1.304331, 0.171397)",
        "(0.284205, 1.296047, 0.167953)",
        "(0.285103, 1.288109, 0.163659)",
        "(0.286045, 1.280795, 0.159159)",
        "(0.286749, 1.274076, 0.154051)",
        "(0.286913, 1.270674, 0.151256)",
        "(0.287028, 1.264449, 0.145110)",
        "(0.287058, 1.259095, 0.138623)",
        "(0.286701, 1.254549, 0.131902)",
        "(0.286222, 1.250849, 0.125058)",
        "(0.285893, 1.249459, 0.121632)",
        "(0.285211, 1.247447, 0.114956)",
        "(0.284373, 1.246435, 0.108453)",
        "(0.283361, 1.246005, 0.102012)",
        "(0.282213, 1.246211, 0.095661)",
        "(0.281643, 1.246404, 0.092573)",
        "(0.280607, 1.247339, 0.086670)",
        "(0.279574, 1.248826, 0.081000)",
        "(0.278343, 1.250920, 0.075432)",
        "(0.276901, 1.253800, 0.070292)",
        "(0.276093, 1.255499, 0.067956)",
        "(0.274379, 1.259707, 0.063857)",
        "(0.272733, 1.264712, 0.060240)",
        "(0.271157, 1.270323, 0.056988)",
        "(0.269741, 1.276527, 0.054189)",
        "(0.269105, 1.279739, 0.052940)",
        "(0.267954, 1.286466, 0.050873)",
        "(0.266733, 1.293218, 0.049240)",
        "(0.265548, 1.299974, 0.048155)",
        "(0.264390, 1.306626, 0.047481)",
        "(0.263803, 1.309890, 0.047284)",
        "(0.262581, 1.316257, 0.047231)",
        "(0.261428, 1.322525, 0.047734)",
        "(0.260321, 1.328783, 0.048624)",
        "(0.259052, 1.334839, 0.049846)",
        "(0.258434, 1.337862, 0.050556)",
        "(0.257351, 1.344164, 0.052540)",
        "(0.256347, 1.350629, 0.055005)",
        "(0.255457, 1.356931, 0.057358)",
        "(0.254550, 1.362893, 0.060054)",
        "(0.254083, 1.365863, 0.061552)",
        "(0.253159, 1.371660, 0.064741)",
        "(0.252363, 1.377159, 0.068099)",
        "(0.251515, 1.382484, 0.072200)",
        "(0.250743, 1.387806, 0.077060)",
        "(0.250453, 1.390310, 0.079584)",
        "(0.249854, 1.394760, 0.084534)",
        "(0.249182, 1.398642, 0.089617)",
        "(0.248641, 1.402017, 0.095168)",
        "(0.248389, 1.404804, 0.101015)",
        "(0.248282, 1.405942, 0.103944)",
        "(0.248062, 1.407509, 0.109889)",
        "(0.247985, 1.408306, 0.115974)",
        "(0.248177, 1.408468, 0.122171)",
        "(0.248582, 1.407888, 0.128225)",
        "(0.248915, 1.407284, 0.131172)",
        "(0.249759, 1.405638, 0.137032)",
        "(0.250660, 1.403308, 0.142704)",
        "(0.251703, 1.400294, 0.148128)",
        "(0.252904, 1.396406, 0.153115)",
        "(0.253451, 1.394189, 0.155501)",
        "(0.254662, 1.388988, 0.159887)",
        "(0.256084, 1.383336, 0.163963)",
        "(0.257534, 1.377174, 0.167629)",
        "(0.259086, 1.370316, 0.170435)",
        "(0.259976, 1.366755, 0.171652)",
        "(0.261852, 1.359158, 0.173632)",
        "(0.263423, 1.351330, 0.175188)",
        "(0.264879, 1.343470, 0.176296)",
        "(0.266637, 1.335584, 0.176667)",
        "(0.267509, 1.331607, 0.176712)",
        "(0.269051, 1.323385, 0.176045)",
        "(0.270379, 1.315063, 0.174886)",
        "(0.271795, 1.306681, 0.173355)",
        "(0.273000, 1.297855, 0.171404)",
        "(0.273447, 1.293286, 0.170127)",
        "(0.274057, 1.284100, 0.166995)",
        "(0.274709, 1.275318, 0.163232)",
        "(0.275484, 1.267328, 0.158656)",
        "(0.276130, 1.259918, 0.153214)",
        "(0.276341, 1.256458, 0.150035)",
        "(0.276614, 1.250136, 0.143389)",
        "(0.276885, 1.245771, 0.136625)",
        "(0.277115, 1.243488, 0.129988)",
        "(0.277111, 1.242515, 0.123091)",
        "(0.277033, 1.242469, 0.119569)",
        "(0.276757, 1.242893, 0.112749)",
        "(0.276215, 1.244367, 0.106521)",
        "(0.275471, 1.246651, 0.100753)",
        "(0.274717, 1.249577, 0.095069)",
        "(0.274335, 1.251227, 0.092286)",
        "(0.273542, 1.254790, 0.086914)",
        "(0.272796, 1.258952, 0.082115)",
        "(0.271923, 1.263322, 0.077638)",
        "(0.270999, 1.267759, 0.073193)",
        "(0.270541, 1.270003, 0.071002)",
        "(0.269764, 1.274973, 0.067141)",
        "(0.268950, 1.280222, 0.063928)",
        "(0.268005, 1.285351, 0.060924)",
        "(0.266968, 1.290450, 0.058184)",
        "(0.266433, 1.293005, 0.056901)",
        "(0.265378, 1.298331, 0.054791)",
        "(0.264338, 1.303910, 0.053257)",
        "(0.263207, 1.309674, 0.052102)",
        "(0.261959, 1.315513, 0.051117)",
        "(0.261310, 1.318471, 0.050705)",
        "(0.260133, 1.324778, 0.050332)",
        "(0.259031, 1.331374, 0.050505)",
        "(0.258090, 1.337997, 0.050857)",
        "(0.257113, 1.344627, 0.051617)",
        "(0.256595, 1.347934, 0.052099)",
        "(0.255539, 1.354441, 0.053305)",
        "(0.254507, 1.360708, 0.054605)",
        "(0.253438, 1.366657, 0.056130)",
        "(0.252515, 1.372614, 0.058103)",
        "(0.252111, 1.375526, 0.059152)",
        "(0.251405, 1.381026, 0.061277)",
        "(0.250821, 1.386194, 0.063612)",
        "(0.250446, 1.391232, 0.066392)",
        "(0.250249, 1.395852, 0.069427)",
        "(0.250170, 1.397989, 0.070963)",
        "(0.250102, 1.401850, 0.074314)",
        "(0.250168, 1.405235, 0.078088)",
        "(0.250256, 1.408062, 0.082253)",
        "(0.250211, 1.410282, 0.086704)",
        "(0.250217, 1.411320, 0.088989)",
        "(0.250424, 1.413250, 0.093932)",
        "(0.250802, 1.414970, 0.099132)",
        "(0.251275, 1.416280, 0.104442)",
        "(0.251800, 1.417246, 0.109820)",
        "(0.252126, 1.417649, 0.112574)",
        "(0.252830, 1.418070, 0.118181)",
        "(0.253566, 1.417843, 0.123717)",
        "(0.254319, 1.416905, 0.129128)",
        "(0.254929, 1.415043, 0.134498)",
        "(0.255277, 1.413971, 0.137220)",
        "(0.256168, 1.411201, 0.142650)",
        "(0.257293, 1.407657, 0.148136)",
        "(0.258358, 1.403554, 0.153673)",
        "(0.259289, 1.398894, 0.159171)",
        "(0.259794, 1.396439, 0.161892)",
        "(0.260950, 1.391067, 0.167127)",
        "(0.262298, 1.385038, 0.171965)",
        "(0.264084, 1.378527, 0.176214)",
        "(0.266127, 1.371532, 0.179873)",
        "(0.267122, 1.367795, 0.181481)",
        "(0.269101, 1.360230, 0.184488)",
        "(0.271248, 1.352662, 0.187061)",
        "(0.273588, 1.345219, 0.188956)",
        "(0.275991, 1.337565, 0.189920)",
        "(0.277151, 1.333654, 0.190119)",
        "(0.279367, 1.325869, 0.189809)",
        "(0.281385, 1.318271, 0.188861)",
        "(0.283208, 1.310842, 0.187156)",
        "(0.284665, 1.303473, 0.184412)",
        "(0.285237, 1.299836, 0.182775)",
        "(0.286338, 1.293122, 0.178907)",
        "(0.287292, 1.287343, 0.174962)",
        "(0.288026, 1.282454, 0.170699)",
        "(0.288551, 1.278096, 0.165928)",
        "(0.288916, 1.276199, 0.163308)",
        "(0.289849, 1.273113, 0.157651)",
        "(0.290685, 1.270717, 0.152108)",
        "(0.291344, 1.268934, 0.146851)",
        "(0.291901, 1.267617, 0.141683)",
        "(0.292125, 1.266984, 0.139107)",
        "(0.292459, 1.266042, 0.133890)",
        "(0.292690, 1.265759, 0.128756)",
        "(0.292750, 1.265927, 0.123765)",
        "(0.292605, 1.266585, 0.119011)",
        "(0.292511, 1.267147, 0.116647)",
        "(0.292222, 1.268924, 0.112147)",
        "(0.291833, 1.271218, 0.107730)",
        "(0.291441, 1.273856, 0.103202)",
        "(0.290975, 1.276632, 0.098504)",
        "(0.290675, 1.278027, 0.096166)",
        "(0.289921, 1.281070, 0.091732)",
        "(0.289169, 1.284391, 0.087581)",
        "(0.288322, 1.287888, 0.083740)",
        "(0.287269, 1.291384, 0.080106)",
        "(0.286708, 1.293132, 0.078339)",
        "(0.285552, 1.296674, 0.074956)",
        "(0.284369, 1.300410, 0.071816)",
        "(0.282937, 1.304334, 0.068974)",
        "(0.281317, 1.308514, 0.066378)",
        "(0.280592, 1.310778, 0.065159)",
        "(0.279537, 1.315763, 0.063015)",
        "(0.278717, 1.321074, 0.061079)",
        "(0.277521, 1.326486, 0.059521)",
        "(0.276142, 1.332145, 0.058340)",
        "(0.275470, 1.335085, 0.057875)",
        "(0.274295, 1.341347, 0.057513)",
        "(0.273316, 1.348052, 0.057867)",
        "(0.272075, 1.354593, 0.058576)",
        "(0.270678, 1.360969, 0.059493)",
        "(0.269961, 1.364202, 0.060189)",
        "(0.268665, 1.370811, 0.062155)",
        "(0.267380, 1.377210, 0.064513)",
        "(0.265871, 1.383026, 0.066939)",
        "(0.264539, 1.388814, 0.069825)",
        "(0.264029, 1.391738, 0.071441)",
        "(0.263167, 1.397445, 0.074910)",
        "(0.262210, 1.402744, 0.078405)",
        "(0.261421, 1.407667, 0.082189)",
        "(0.260789, 1.412247, 0.085965)",
        "(0.260569, 1.414416, 0.087859)",
        "(0.260190, 1.418370, 0.091693)",
        "(0.259977, 1.421647, 0.095537)",
        "(0.259702, 1.423920, 0.099084)",
        "(0.259338, 1.425296, 0.101764)",
        "(0.259372, 1.425647, 0.102956)",
        "(0.259156, 1.426045, 0.105042)",
        "(0.259271, 1.426233, 0.106778)",
        "(0.259076, 1.425750, 0.108036)",
        "(0.258914, 1.425246, 0.109153)",
        "(0.258794, 1.424993, 0.109622)",
        "(0.258623, 1.424294, 0.110102)",
        "(0.258393, 1.423434, 0.110145)",
        "(0.258341, 1.422672, 0.110037)",
        "(0.258288, 1.421947, 0.109886)",
        "(0.258243, 1.421564, 0.109825)",
        "(0.258008, 1.420034, 0.109695)",
        "(0.257480, 1.418076, 0.110116)",
        "(0.257142, 1.416136, 0.111496)",
        "(0.256796, 1.413358, 0.113885)",
        "(0.256629, 1.411763, 0.115338)",
        "(0.256168, 1.408314, 0.119456)",
        "(0.255656, 1.404500, 0.124617)",
        "(0.255106, 1.399901, 0.130365)",
        "(0.254856, 1.394755, 0.136200)",
        "(0.254828, 1.392000, 0.138861)",
        "(0.254934, 1.386068, 0.143489)",
        "(0.255049, 1.380182, 0.147371)",
        "(0.255025, 1.374788, 0.150323)",
        "(0.255022, 1.370050, 0.152489)",
        "(0.255037, 1.367778, 0.153509)",
        "(0.254946, 1.363235, 0.155383)",
        "(0.254702, 1.358760, 0.156951)",
        "(0.254564, 1.354321, 0.158317)",
        "(0.254553, 1.349393, 0.159551)",
        "(0.254454, 1.346801, 0.160157)",
        "(0.254244, 1.341002, 0.161536)",
        "(0.253953, 1.334906, 0.163262)",
        "(0.254248, 1.328439, 0.164778)",
        "(0.255026, 1.321731, 0.166159)",
        "(0.255369, 1.318234, 0.166787)",
        "(0.256525, 1.310472, 0.167236)",
        "(0.258090, 1.303081, 0.166995)",
        "(0.260188, 1.295729, 0.165679)",
        "(0.262232, 1.288553, 0.163388)",
        "(0.263164, 1.284936, 0.161785)",
        "(0.265143, 1.277813, 0.157708)",
        "(0.267264, 1.271012, 0.152934)",
        "(0.269114, 1.264725, 0.147497)",
        "(0.270729, 1.258867, 0.141265)",
        "(0.271465, 1.256041, 0.137832)",
        "(0.272852, 1.250936, 0.130399)",
        "(0.274090, 1.246734, 0.122816)",
        "(0.275140, 1.243886, 0.115318)",
        "(0.276105, 1.241643, 0.107304)",
        "(0.276542, 1.240695, 0.103146)",
        "(0.277193, 1.239840, 0.095209)",
        "(0.277684, 1.240722, 0.088226)",
        "(0.277906, 1.242529, 0.081517)",
        "(0.278083, 1.244849, 0.074521)",
        "(0.278137, 1.246281, 0.071109)",
        "(0.278158, 1.250277, 0.065249)",
        "(0.278006, 1.255252, 0.060296)",
        "(0.277598, 1.260575, 0.055869)",
        "(0.277109, 1.266381, 0.052105)",
        "(0.276733, 1.269481, 0.050488)",
        "(0.275968, 1.276254, 0.047663)",
        "(0.275305, 1.283408, 0.045357)",
        "(0.274559, 1.290804, 0.043631)",
        "(0.273517, 1.298296, 0.042276)",
        "(0.272988, 1.302083, 0.041725)",
        "(0.272163, 1.309922, 0.040856)",
        "(0.271469, 1.317938, 0.040420)",
        "(0.270586, 1.326043, 0.040470)",
        "(0.269672, 1.334017, 0.040763)",
        "(0.269154, 1.337936, 0.041018)",
        "(0.268125, 1.345720, 0.041796)",
        "(0.267521, 1.353680, 0.042997)",
        "(0.267045, 1.361404, 0.044369)",
        "(0.266572, 1.368819, 0.045915)",
        "(0.266363, 1.372446, 0.046791)",
        "(0.266143, 1.379525, 0.049003)",
        "(0.266472, 1.386627, 0.051880)",
        "(0.266675, 1.393151, 0.054929)",
        "(0.266637, 1.398976, 0.058425)",
        "(0.266652, 1.401787, 0.060403)",
        "(0.266832, 1.407230, 0.064897)",
        "(0.267327, 1.412213, 0.069790)",
        "(0.267871, 1.416548, 0.075015)",
        "(0.268643, 1.420355, 0.080779)",
        "(0.269038, 1.422063, 0.083766)",
        "(0.270040, 1.424841, 0.089785)",
        "(0.271006, 1.426706, 0.096244)",
        "(0.271898, 1.427989, 0.102915)",
        "(0.272343, 1.428211, 0.106343)",
        "(0.273097, 1.428028, 0.113081)",
        "(0.273712, 1.427023, 0.119779)",
        "(0.274338, 1.425353, 0.126456)",
        "(0.275119, 1.422915, 0.132907)",
        "(0.276046, 1.419539, 0.138985)",
        "(0.276544, 1.417574, 0.141940)",
        "(0.277570, 1.412989, 0.147714)",
        "(0.278882, 1.407910, 0.153516)",
        "(0.280237, 1.401926, 0.159014)",
        "(0.281566, 1.395028, 0.164085)",
        "(0.282144, 1.391293, 0.166515)",
        "(0.283290, 1.383295, 0.171166)",
        "(0.284734, 1.374833, 0.175487)",
        "(0.286055, 1.365442, 0.178888)",
        "(0.287606, 1.355260, 0.181186)",
        "(0.288406, 1.350060, 0.182144)",
        "(0.289806, 1.339424, 0.183520)",
        "(0.291160, 1.328982, 0.184433)",
        "(0.292431, 1.318641, 0.184746)",
        "(0.293437, 1.308432, 0.184381)",
        "(0.293873, 1.303509, 0.183943)",
        "(0.294787, 1.294072, 0.182206)",
        "(0.295822, 1.284912, 0.179230)",
        "(0.296709, 1.276112, 0.175227)",
        "(0.297512, 1.267776, 0.170403)",
        "(0.297804, 1.263725, 0.167763)",
        "(0.298428, 1.256338, 0.161863)",
        "(0.298862, 1.250033, 0.155553)",
        "(0.299058, 1.245052, 0.148968)",
        "(0.298949, 1.240873, 0.142064)",
        "(0.298791, 1.239010, 0.138484)",
        "(0.298364, 1.236228, 0.131262)",
        "(0.297738, 1.234657, 0.124112)",
        "(0.296904, 1.234247, 0.116632)",
        "(0.296061, 1.234646, 0.108829)",
        "(0.295621, 1.235138, 0.104879)",
        "(0.294505, 1.237076, 0.097307)",
        "(0.293172, 1.240355, 0.090571)",
        "(0.291764, 1.244571, 0.084416)",
        "(0.290340, 1.249021, 0.078282)",
        "(0.289624, 1.251297, 0.075209)",
        "(0.287979, 1.256124, 0.069617)",
        "(0.286247, 1.261762, 0.064994)",
        "(0.284378, 1.268119, 0.061264)",
        "(0.282296, 1.274427, 0.057717)",
        "(0.281247, 1.277601, 0.056048)",
        "(0.279050, 1.284275, 0.053205)",
        "(0.276967, 1.291596, 0.050918)",
        "(0.275017, 1.299547, 0.049090)",
        "(0.273163, 1.307524, 0.047452)",
        "(0.272192, 1.311470, 0.046646)",
        "(0.270356, 1.319605, 0.045394)",
        "(0.268965, 1.328419, 0.044954)",
        "(0.267781, 1.337202, 0.044771)",
        "(0.266483, 1.345585, 0.044660)",
        "(0.265776, 1.349668, 0.044785)",
        "(0.264497, 1.357703, 0.045655)",
        "(0.263717, 1.365951, 0.047141)",
        "(0.263397, 1.374162, 0.049003)",
        "(0.262974, 1.381743, 0.051105)",
        "(0.262671, 1.385345, 0.052344)",
        "(0.262102, 1.392309, 0.055213)",
        "(0.261872, 1.399182, 0.058595)",
        "(0.261814, 1.405650, 0.062426)",
        "(0.261561, 1.411309, 0.066425)",
        "(0.261425, 1.413924, 0.068559)",
        "(0.261275, 1.418583, 0.073230)",
        "(0.261475, 1.422696, 0.078355)",
        "(0.261867, 1.426209, 0.084024)",
        "(0.262282, 1.428723, 0.089922)",
        "(0.262451, 1.429645, 0.092962)",
        "(0.262680, 1.430768, 0.099317)",
        "(0.262815, 1.431086, 0.106013)",
        "(0.263189, 1.430697, 0.112980)",
        "(0.263625, 1.429413, 0.119900)",
        "(0.263852, 1.428251, 0.123317)",
        "(0.264417, 1.425761, 0.130115)",
        "(0.265072, 1.422503, 0.136862)",
        "(0.265843, 1.418482, 0.143538)",
        "(0.266899, 1.413845, 0.150016)",
        "(0.267494, 1.411238, 0.153092)",
        "(0.268568, 1.405470, 0.158790)",
        "(0.269442, 1.398574, 0.163619)",
        "(0.270198, 1.391270, 0.168080)",
        "(0.271183, 1.383859, 0.172154)",
        "(0.271796, 1.380024, 0.173935)",
        "(0.273047, 1.371960, 0.177107)",
        "(0.274093, 1.363381, 0.179704)",
        "(0.275375, 1.354813, 0.181603)",
        "(0.276754, 1.346089, 0.182953)",
        "(0.277425, 1.341574, 0.183442)",
        "(0.278484, 1.332265, 0.184135)",
        "(0.279303, 1.323314, 0.184733)",
        "(0.280072, 1.314869, 0.184812)",
        "(0.280813, 1.306498, 0.184021)",
        "(0.281172, 1.302342, 0.183232)",
        "(0.281721, 1.294007, 0.180741)",
        "(0.281930, 1.285846, 0.177578)",
        "(0.282176, 1.278904, 0.173974)",
        "(0.282382, 1.272394, 0.169608)",
        "(0.282352, 1.269287, 0.167110)",
        "(0.282325, 1.263754, 0.161103)",
        "(0.282726, 1.259498, 0.154240)",
        "(0.283115, 1.256348, 0.147104)",
        "(0.282996, 1.254039, 0.140042)",
        "(0.282832, 1.253154, 0.136610)",
        "(0.282389, 1.252375, 0.129793)",
        "(0.282112, 1.252743, 0.122907)",
        "(0.281904, 1.253906, 0.115782)",
        "(0.281781, 1.255740, 0.108490)",
        "(0.281714, 1.256930, 0.104862)",
        "(0.281693, 1.260079, 0.097792)",
        "(0.281632, 1.263851, 0.091250)",
        "(0.281340, 1.268047, 0.085236)",
        "(0.280970, 1.272531, 0.079490)",
        "(0.280747, 1.274871, 0.076735)",
        "(0.280312, 1.280055, 0.071613)",
        "(0.279798, 1.285743, 0.067169)",
        "(0.278846, 1.291956, 0.063542)",
        "(0.277583, 1.298360, 0.060251)",
        "(0.276888, 1.301602, 0.058687)",
        "(0.275318, 1.308282, 0.055952)",
        "(0.274052, 1.315710, 0.054016)",
        "(0.272946, 1.323682, 0.053117)",
        "(0.271735, 1.331463, 0.052393)",
        "(0.271109, 1.335294, 0.052081)",
        "(0.269927, 1.342981, 0.051958)",
        "(0.269041, 1.350958, 0.052729)",
        "(0.268121, 1.358722, 0.054292)",
        "(0.266960, 1.365864, 0.056169)",
        "(0.266274, 1.369238, 0.057281)",
        "(0.264781, 1.375609, 0.060087)",
        "(0.263431, 1.381730, 0.063533)",
        "(0.262289, 1.387567, 0.067685)",
        "(0.261094, 1.393047, 0.072299)",
        "(0.260595, 1.395628, 0.074861)",
        "(0.259909, 1.400474, 0.080082)",
        "(0.259600, 1.404627, 0.085436)",
        "(0.259444, 1.408104, 0.091337)",
        "(0.259521, 1.411201, 0.097672)",
        "(0.259607, 1.412522, 0.100932)",
        "(0.259879, 1.414475, 0.107557)",
        "(0.260144, 1.415731, 0.114331)",
        "(0.260506, 1.416420, 0.121403)",
        "(0.260781, 1.416458, 0.128411)",
        "(0.260915, 1.416279, 0.131892)",
        "(0.261356, 1.415520, 0.138665)",
        "(0.261942, 1.414211, 0.145160)",
        "(0.262614, 1.412311, 0.151194)",
        "(0.263418, 1.410047, 0.156974)",
        "(0.263811, 1.408746, 0.159754)",
        "(0.264614, 1.405605, 0.165001)",
        "(0.265465, 1.401721, 0.169837)",
        "(0.266307, 1.397249, 0.174256)",
        "(0.266729, 1.394901, 0.176357)",
        "(0.267574, 1.389702, 0.180212)",
        "(0.268758, 1.383992, 0.183440)",
        "(0.270118, 1.377713, 0.186219)",
        "(0.271329, 1.370880, 0.188637)",
        "(0.272579, 1.363667, 0.190691)",
        "(0.273242, 1.359889, 0.191527)",
        "(0.274759, 1.351945, 0.192713)",
        "(0.276167, 1.343447, 0.193493)",
        "(0.277371, 1.334218, 0.193499)",
        "(0.278923, 1.324763, 0.192679)",
        "(0.279777, 1.320115, 0.192015)",
        "(0.281279, 1.310755, 0.190205)",
        "(0.282299, 1.301195, 0.187726)",
        "(0.283559, 1.292180, 0.184466)",
        "(0.284746, 1.283731, 0.180759)",
        "(0.285284, 1.279764, 0.178637)",
        "(0.286114, 1.272316, 0.173619)",
        "(0.286729, 1.265566, 0.167557)",
        "(0.287457, 1.260036, 0.160715)",
        "(0.288152, 1.255750, 0.153629)",
        "(0.288409, 1.253938, 0.149984)",
        "(0.288555, 1.251152, 0.142418)",
        "(0.288519, 1.249463, 0.134594)",
        "(0.288316, 1.249134, 0.126698)",
        "(0.287850, 1.249781, 0.119153)",
        "(0.287506, 1.250392, 0.115466)",
        "(0.286432, 1.252269, 0.108347)",
        "(0.284863, 1.254905, 0.101948)",
        "(0.283191, 1.258497, 0.096307)",
        "(0.281654, 1.262885, 0.091086)",
        "(0.280854, 1.265201, 0.088549)",
        "(0.279306, 1.270312, 0.083769)",
        "(0.277710, 1.275825, 0.079488)",
        "(0.276095, 1.281533, 0.075673)",
        "(0.274630, 1.287851, 0.072307)",
        "(0.273927, 1.291083, 0.070789)",
        "(0.272536, 1.297607, 0.067937)",
        "(0.271274, 1.304087, 0.065232)",
        "(0.269867, 1.310622, 0.063047)",
        "(0.268352, 1.317278, 0.061414)",
        "(0.267524, 1.320603, 0.060752)",
        "(0.265787, 1.327197, 0.059641)",
        "(0.264113, 1.333889, 0.059059)",
        "(0.262514, 1.340949, 0.059160)",
        "(0.260929, 1.347907, 0.059457)",
        "(0.260161, 1.351255, 0.059606)",
        "(0.258549, 1.357817, 0.060135)",
        "(0.256883, 1.364488, 0.061402)",
        "(0.255417, 1.371330, 0.063264)",
        "(0.253943, 1.377821, 0.065514)",
        "(0.253216, 1.380914, 0.066687)",
        "(0.251822, 1.386873, 0.069363)",
        "(0.250648, 1.392583, 0.072678)",
        "(0.249948, 1.398134, 0.076527)",
        "(0.249387, 1.403269, 0.080773)",
        "(0.249173, 1.405551, 0.082953)",
        "(0.248873, 1.409624, 0.087446)",
        "(0.248631, 1.413010, 0.092218)",
        "(0.248274, 1.415682, 0.097417)",
        "(0.248101, 1.417931, 0.102937)",
        "(0.248067, 1.418902, 0.105747)",
        "(0.248097, 1.420312, 0.111450)",
        "(0.248073, 1.421152, 0.117363)",
        "(0.248291, 1.421535, 0.123554)",
        "(0.248606, 1.421312, 0.129643)",
        "(0.248765, 1.420976, 0.132602)",
        "(0.249075, 1.419686, 0.138447)",
        "(0.249540, 1.417940, 0.144215)",
        "(0.250342, 1.415630, 0.149685)",
        "(0.251195, 1.412526, 0.154689)",
        "(0.251628, 1.410729, 0.157029)",
        "(0.252520, 1.406608, 0.161490)",
        "(0.253470, 1.402169, 0.165890)",
        "(0.254489, 1.397181, 0.169850)",
        "(0.255641, 1.391656, 0.173260)",
        "(0.256264, 1.388753, 0.174775)",
        "(0.257567, 1.382665, 0.177469)",
        "(0.259042, 1.376460, 0.179734)",
        "(0.260731, 1.370109, 0.181457)",
        "(0.261641, 1.366738, 0.182030)",
        "(0.263516, 1.359828, 0.182920)",
        "(0.265304, 1.352754, 0.183178)",
        "(0.266897, 1.345624, 0.182858)",
        "(0.268570, 1.338461, 0.181510)",
        "(0.270216, 1.331232, 0.179037)",
        "(0.270920, 1.327570, 0.177513)",
        "(0.272316, 1.320251, 0.173776)",
        "(0.273806, 1.313323, 0.169292)",
        "(0.275065, 1.306961, 0.164067)",
        "(0.276133, 1.300997, 0.158161)",
        "(0.276664, 1.298157, 0.154958)",
        "(0.277790, 1.293183, 0.148242)",
        "(0.278663, 1.289279, 0.141683)",
        "(0.279122, 1.286238, 0.135187)",
        "(0.279279, 1.283445, 0.128412)",
        "(0.279326, 1.282252, 0.124932)",
        "(0.279222, 1.280665, 0.118188)",
        "(0.278951, 1.280479, 0.112019)",
        "(0.278249, 1.281279, 0.106281)",
        "(0.277273, 1.282645, 0.100616)",
        "(0.276758, 1.283647, 0.097851)",
        "(0.275769, 1.286619, 0.092373)",
        "(0.274871, 1.290263, 0.086767)",
        "(0.273952, 1.294408, 0.081203)",
        "(0.273007, 1.299373, 0.076098)",
        "(0.272530, 1.302025, 0.073689)",
        "(0.271629, 1.307739, 0.069243)",
        "(0.271005, 1.313960, 0.065235)",
        "(0.270570, 1.320747, 0.061844)",
        "(0.270237, 1.327991, 0.058874)",
        "(0.270106, 1.331685, 0.057564)",
        "(0.269812, 1.339158, 0.055437)",
        "(0.269402, 1.346723, 0.053955)",
        "(0.268849, 1.354222, 0.052905)",
        "(0.268138, 1.361239, 0.051865)",
        "(0.267727, 1.364599, 0.051374)",
        "(0.266718, 1.371287, 0.050922)",
        "(0.265714, 1.378003, 0.050978)",
        "(0.264610, 1.384380, 0.051386)",
        "(0.263367, 1.390289, 0.051946)",
        "(0.262711, 1.393129, 0.052339)",
        "(0.261490, 1.398707, 0.053480)",
        "(0.260529, 1.404206, 0.054953)",
        "(0.259722, 1.409452, 0.056826)",
        "(0.258888, 1.414386, 0.059104)",
        "(0.258492, 1.416793, 0.060418)",
        "(0.257919, 1.421466, 0.063478)",
        "(0.257698, 1.425769, 0.066982)",
        "(0.257572, 1.429525, 0.071022)",
        "(0.257488, 1.432919, 0.075699)",
        "(0.257479, 1.434456, 0.078212)",
        "(0.257591, 1.437054, 0.083557)",
        "(0.257767, 1.439062, 0.089337)",
        "(0.257938, 1.440564, 0.095767)",
        "(0.258249, 1.441415, 0.102221)",
        "(0.258536, 1.441566, 0.105378)",
        "(0.259520, 1.441198, 0.111678)",
        "(0.260848, 1.440049, 0.117889)",
        "(0.262169, 1.437790, 0.123873)",
        "(0.263422, 1.434585, 0.129496)",
        "(0.264121, 1.432696, 0.132206)",
        "(0.265673, 1.428302, 0.137518)",
        "(0.267438, 1.423245, 0.142650)",
        "(0.269307, 1.417417, 0.147505)",
        "(0.271325, 1.411156, 0.152171)",
        "(0.272359, 1.407875, 0.154474)",
        "(0.274510, 1.400991, 0.158943)",
        "(0.276757, 1.393705, 0.163097)",
        "(0.278938, 1.385871, 0.166782)",
        "(0.280953, 1.377967, 0.170209)",
        "(0.281861, 1.373983, 0.171871)",
        "(0.283571, 1.365909, 0.174848)",
        "(0.285267, 1.357375, 0.177002)",
        "(0.286961, 1.348584, 0.177978)",
        "(0.288355, 1.339156, 0.177764)",
        "(0.288971, 1.334232, 0.177217)",
        "(0.290123, 1.324163, 0.175350)",
        "(0.291199, 1.314625, 0.173312)",
        "(0.292275, 1.305981, 0.171090)",
        "(0.293326, 1.298090, 0.168363)",
        "(0.293736, 1.294436, 0.166529)",
        "(0.294343, 1.287179, 0.162351)",
        "(0.294701, 1.280813, 0.157413)",
        "(0.294926, 1.275570, 0.152517)",
        "(0.295018, 1.271239, 0.147386)",
        "(0.294997, 1.269354, 0.144532)",
        "(0.294863, 1.266031, 0.138345)",
        "(0.294941, 1.263901, 0.131768)",
        "(0.295552, 1.263295, 0.124836)",
        "(0.296249, 1.263834, 0.117753)",
        "(0.296450, 1.264348, 0.114226)",
        "(0.296349, 1.265919, 0.107326)",
        "(0.295951, 1.268080, 0.100550)",
        "(0.295543, 1.270896, 0.093866)",
        "(0.294968, 1.274367, 0.087682)",
        "(0.294577, 1.276287, 0.084760)"
    ],
    "leftHandPositions": [
        "(0.343911, 1.248715, -0.062183)",
        "(0.344054, 1.248738, -0.062457)",
        "(0.344107, 1.248761, -0.062600)",
        "(0.344165, 1.248774, -0.062641)",
        "(0.344205, 1.248774, -0.062648)",
        "(0.344367, 1.248795, -0.062673)",
        "(0.344539, 1.248791, -0.062600)",
        "(0.344809, 1.248868, -0.062456)",
        "(0.345866, 1.249360, -0.061783)",
        "(0.347096, 1.250089, -0.060725)",
        "(0.347592, 1.250544, -0.060292)",
        "(0.348185, 1.251581, -0.059945)",
        "(0.348575, 1.252845, -0.060115)",
        "(0.349048, 1.254105, -0.060119)",
        "(0.349528, 1.255191, -0.059765)",
        "(0.349871, 1.255720, -0.059517)",
        "(0.350672, 1.256750, -0.058818)",
        "(0.351009, 1.257792, -0.058169)",
        "(0.350721, 1.258954, -0.058073)",
        "(0.350306, 1.260251, -0.058167)",
        "(0.350110, 1.260956, -0.058177)",
        "(0.349605, 1.262509, -0.058329)",
        "(0.348942, 1.264335, -0.058791)",
        "(0.348602, 1.266383, -0.059231)",
        "(0.348349, 1.268302, -0.059293)",
        "(0.348136, 1.269222, -0.059420)",
        "(0.347239, 1.271076, -0.060040)",
        "(0.346213, 1.272939, -0.060613)",
        "(0.345206, 1.274992, -0.060992)",
        "(0.344047, 1.277131, -0.061470)",
        "(0.343424, 1.278150, -0.061692)",
        "(0.342143, 1.280046, -0.062040)",
        "(0.340882, 1.282071, -0.062462)",
        "(0.339562, 1.284199, -0.063181)",
        "(0.338193, 1.286381, -0.063614)",
        "(0.337624, 1.287437, -0.063657)",
        "(0.336534, 1.289554, -0.063754)",
        "(0.335281, 1.291418, -0.064092)",
        "(0.334022, 1.292659, -0.064042)",
        "(0.333048, 1.293642, -0.063706)",
        "(0.332557, 1.294165, -0.063652)",
        "(0.331348, 1.294980, -0.063872)",
        "(0.329903, 1.295271, -0.064066)",
        "(0.328818, 1.295520, -0.064296)",
        "(0.328045, 1.295916, -0.064655)",
        "(0.327632, 1.296123, -0.064839)",
        "(0.326944, 1.296410, -0.065101)",
        "(0.326255, 1.296821, -0.065548)",
        "(0.325635, 1.297281, -0.066300)",
        "(0.324857, 1.297458, -0.067170)",
        "(0.324444, 1.297515, -0.067623)",
        "(0.323559, 1.297720, -0.068768)",
        "(0.322774, 1.297812, -0.069942)",
        "(0.321786, 1.297955, -0.071367)",
        "(0.320834, 1.298427, -0.072941)",
        "(0.320446, 1.298791, -0.073740)",
        "(0.319824, 1.299611, -0.075312)",
        "(0.319095, 1.300282, -0.076765)",
        "(0.318230, 1.300851, -0.078058)",
        "(0.317602, 1.301652, -0.079105)",
        "(0.317325, 1.302143, -0.079589)",
        "(0.316872, 1.303303, -0.080566)",
        "(0.316461, 1.304321, -0.081374)",
        "(0.316053, 1.304920, -0.081952)",
        "(0.315727, 1.305494, -0.082486)",
        "(0.315549, 1.305812, -0.082728)",
        "(0.315272, 1.306291, -0.083070)",
        "(0.314833, 1.306574, -0.083478)",
        "(0.314313, 1.306601, -0.083832)",
        "(0.313963, 1.306469, -0.084074)",
        "(0.313900, 1.306471, -0.084180)",
        "(0.313705, 1.306602, -0.084493)",
        "(0.313336, 1.306728, -0.084884)",
        "(0.313056, 1.306747, -0.084969)",
        "(0.312591, 1.306683, -0.084958)",
        "(0.312542, 1.306731, -0.084858)",
        "(0.312768, 1.306957, -0.084527)",
        "(0.312597, 1.307293, -0.084222)",
        "(0.312530, 1.307863, -0.084080)",
        "(0.312412, 1.308220, -0.084069)",
        "(0.312100, 1.308925, -0.083766)",
        "(0.311673, 1.309529, -0.083313)",
        "(0.311196, 1.310464, -0.082892)",
        "(0.310764, 1.311551, -0.082515)",
        "(0.310214, 1.312776, -0.082081)",
        "(0.309937, 1.313532, -0.081911)",
        "(0.309423, 1.315537, -0.081786)",
        "(0.308646, 1.318036, -0.081918)",
        "(0.307851, 1.320673, -0.082109)",
        "(0.307336, 1.322126, -0.082302)",
        "(0.306307, 1.325330, -0.082682)",
        "(0.305452, 1.328764, -0.083076)",
        "(0.304624, 1.332455, -0.083547)",
        "(0.303782, 1.336396, -0.084013)",
        "(0.303036, 1.340361, -0.084479)",
        "(0.302641, 1.342413, -0.084780)",
        "(0.301918, 1.346504, -0.085380)",
        "(0.301143, 1.350470, -0.086041)",
        "(0.300361, 1.354367, -0.086877)",
        "(0.299371, 1.358233, -0.087964)",
        "(0.298839, 1.360063, -0.088508)",
        "(0.297686, 1.363648, -0.089741)",
        "(0.296664, 1.367166, -0.091129)",
        "(0.295803, 1.370701, -0.092744)",
        "(0.295044, 1.374306, -0.094778)",
        "(0.294772, 1.376123, -0.095862)",
        "(0.294157, 1.379715, -0.098258)",
        "(0.293459, 1.382892, -0.100697)",
        "(0.292850, 1.385877, -0.103390)",
        "(0.292197, 1.388965, -0.106846)",
        "(0.291887, 1.390536, -0.108712)",
        "(0.291307, 1.393606, -0.112730)",
        "(0.290800, 1.396427, -0.117035)",
        "(0.290002, 1.398836, -0.121688)",
        "(0.289136, 1.400963, -0.126730)",
        "(0.288794, 1.401999, -0.129340)",
        "(0.288269, 1.403899, -0.134717)",
        "(0.287809, 1.405421, -0.140185)",
        "(0.287204, 1.406389, -0.145859)",
        "(0.286556, 1.406788, -0.151617)",
        "(0.286299, 1.406780, -0.154415)",
        "(0.285867, 1.406391, -0.160239)",
        "(0.285630, 1.405721, -0.165836)",
        "(0.285703, 1.404328, -0.171579)",
        "(0.285860, 1.401830, -0.177290)",
        "(0.285633, 1.400074, -0.180174)",
        "(0.284860, 1.395676, -0.185888)",
        "(0.283852, 1.390399, -0.191638)",
        "(0.283493, 1.384657, -0.197171)",
        "(0.284053, 1.378621, -0.202219)",
        "(0.284356, 1.375376, -0.204629)",
        "(0.284685, 1.367901, -0.208961)",
        "(0.284790, 1.359717, -0.212533)",
        "(0.285724, 1.351575, -0.215406)",
        "(0.287270, 1.343341, -0.217496)",
        "(0.287830, 1.338998, -0.218409)",
        "(0.288209, 1.329401, -0.219854)",
        "(0.288089, 1.319444, -0.220794)",
        "(0.288600, 1.310102, -0.221148)",
        "(0.289822, 1.301478, -0.220787)",
        "(0.290450, 1.297093, -0.220380)",
        "(0.291117, 1.287757, -0.218811)",
        "(0.291132, 1.278248, -0.216383)",
        "(0.291625, 1.269893, -0.213251)",
        "(0.292249, 1.262270, -0.209804)",
        "(0.292535, 1.258516, -0.207825)",
        "(0.292743, 1.251138, -0.203462)",
        "(0.292826, 1.244413, -0.198821)",
        "(0.293065, 1.238503, -0.193884)",
        "(0.293091, 1.235650, -0.191250)",
        "(0.292799, 1.230059, -0.185794)",
        "(0.292602, 1.225480, -0.180260)",
        "(0.292578, 1.221937, -0.174784)",
        "(0.292271, 1.218713, -0.168983)",
        "(0.291261, 1.215541, -0.162536)",
        "(0.290752, 1.214197, -0.159065)",
        "(0.289831, 1.212614, -0.151735)",
        "(0.289114, 1.212101, -0.144356)",
        "(0.288524, 1.212567, -0.136534)",
        "(0.288279, 1.213306, -0.132574)",
        "(0.287883, 1.215301, -0.124739)",
        "(0.287419, 1.217888, -0.117000)",
        "(0.286719, 1.220849, -0.109793)",
        "(0.286095, 1.224486, -0.103223)",
        "(0.285579, 1.228543, -0.097095)",
        "(0.285273, 1.230663, -0.094215)",
        "(0.284672, 1.235176, -0.089131)",
        "(0.284059, 1.239868, -0.084722)",
        "(0.283469, 1.244481, -0.080811)",
        "(0.282742, 1.248974, -0.077418)",
        "(0.282299, 1.251131, -0.075852)",
        "(0.281249, 1.255281, -0.073204)",
        "(0.280653, 1.259544, -0.070841)",
        "(0.280356, 1.264545, -0.069132)",
        "(0.280086, 1.269708, -0.067779)",
        "(0.279818, 1.272101, -0.067076)",
        "(0.279126, 1.277220, -0.065746)",
        "(0.278933, 1.283131, -0.064977)",
        "(0.278684, 1.289252, -0.064740)",
        "(0.278600, 1.292252, -0.064653)",
        "(0.278405, 1.298343, -0.064853)",
        "(0.278080, 1.304366, -0.065445)",
        "(0.277987, 1.310221, -0.066184)",
        "(0.277986, 1.316071, -0.067213)",
        "(0.277847, 1.321794, -0.068640)",
        "(0.277793, 1.324535, -0.069357)",
        "(0.277759, 1.329806, -0.070893)",
        "(0.277737, 1.334835, -0.072622)",
        "(0.277708, 1.339842, -0.074622)",
        "(0.277943, 1.345144, -0.077083)",
        "(0.277996, 1.347723, -0.078424)",
        "(0.277908, 1.352546, -0.081080)",
        "(0.277791, 1.356996, -0.083647)",
        "(0.277649, 1.361375, -0.086482)",
        "(0.277513, 1.366061, -0.089990)",
        "(0.277452, 1.368441, -0.091860)",
        "(0.277316, 1.373027, -0.095614)",
        "(0.276961, 1.377130, -0.099302)",
        "(0.276489, 1.380875, -0.102924)",
        "(0.275946, 1.384664, -0.106901)",
        "(0.275806, 1.386567, -0.108909)",
        "(0.275709, 1.390313, -0.113009)",
        "(0.275568, 1.393698, -0.117066)",
        "(0.275547, 1.396674, -0.121159)",
        "(0.275692, 1.399490, -0.125584)",
        "(0.275828, 1.400869, -0.127842)",
        "(0.276270, 1.403114, -0.132248)",
        "(0.276710, 1.404670, -0.136720)",
        "(0.277142, 1.405365, -0.141278)",
        "(0.277516, 1.405157, -0.146050)",
        "(0.277749, 1.404911, -0.148447)",
        "(0.278307, 1.403864, -0.153167)",
        "(0.278979, 1.402289, -0.157933)",
        "(0.279903, 1.400094, -0.162692)",
        "(0.280844, 1.397252, -0.167383)",
        "(0.281324, 1.395590, -0.169717)",
        "(0.282499, 1.392028, -0.174227)",
        "(0.283823, 1.387815, -0.178503)",
        "(0.285218, 1.382979, -0.182482)",
        "(0.286398, 1.377206, -0.186352)",
        "(0.286900, 1.374192, -0.188276)",
        "(0.287745, 1.367754, -0.192036)",
        "(0.288821, 1.360950, -0.195518)",
        "(0.289997, 1.353822, -0.198842)",
        "(0.291238, 1.346399, -0.201889)",
        "(0.291789, 1.342545, -0.203276)",
        "(0.292612, 1.334338, -0.205781)",
        "(0.293314, 1.325742, -0.208078)",
        "(0.294011, 1.317078, -0.210369)",
        "(0.294884, 1.308478, -0.212368)",
        "(0.295390, 1.304142, -0.213247)",
        "(0.296328, 1.295333, -0.214650)",
        "(0.296889, 1.286272, -0.215688)",
        "(0.297179, 1.277634, -0.216078)",
        "(0.297567, 1.273490, -0.215974)",
        "(0.298333, 1.265453, -0.215045)",
        "(0.298806, 1.257679, -0.212936)",
        "(0.298895, 1.250270, -0.209876)",
        "(0.299005, 1.243260, -0.206204)",
        "(0.299051, 1.240211, -0.203715)",
        "(0.299060, 1.234311, -0.198313)",
        "(0.298779, 1.229011, -0.192379)",
        "(0.298387, 1.224589, -0.185778)",
        "(0.297914, 1.221047, -0.178728)",
        "(0.297767, 1.219614, -0.175133)",
        "(0.297400, 1.217394, -0.167804)",
        "(0.296982, 1.215645, -0.160144)",
        "(0.296385, 1.214293, -0.152276)",
        "(0.295659, 1.213648, -0.144402)",
        "(0.295040, 1.214203, -0.136748)",
        "(0.294752, 1.214746, -0.132983)",
        "(0.294110, 1.216335, -0.125510)",
        "(0.293129, 1.218346, -0.118185)",
        "(0.292099, 1.221292, -0.111084)",
        "(0.291051, 1.225389, -0.104347)",
        "(0.290575, 1.227677, -0.101088)",
        "(0.289680, 1.232680, -0.094999)",
        "(0.288457, 1.237816, -0.089329)",
        "(0.286974, 1.243249, -0.083996)",
        "(0.285564, 1.249330, -0.079433)",
        "(0.284950, 1.252565, -0.077345)",
        "(0.283915, 1.259267, -0.073566)",
        "(0.282948, 1.266030, -0.070402)",
        "(0.281818, 1.272794, -0.067998)",
        "(0.280659, 1.279476, -0.065963)",
        "(0.280128, 1.282886, -0.065098)",
        "(0.279138, 1.289816, -0.063967)",
        "(0.278287, 1.296582, -0.063304)",
        "(0.277455, 1.303161, -0.062965)",
        "(0.276367, 1.309511, -0.062788)",
        "(0.275826, 1.312588, -0.062685)",
        "(0.274681, 1.318532, -0.062676)",
        "(0.273581, 1.324525, -0.063002)",
        "(0.272764, 1.330884, -0.063518)",
        "(0.271671, 1.337012, -0.063939)",
        "(0.271169, 1.339945, -0.064054)",
        "(0.270154, 1.345746, -0.064366)",
        "(0.269044, 1.351531, -0.064477)",
        "(0.268662, 1.357325, -0.064467)",
        "(0.268736, 1.363801, -0.064902)",
        "(0.268822, 1.367117, -0.065150)",
        "(0.268887, 1.373624, -0.065439)",
        "(0.268681, 1.379768, -0.065521)",
        "(0.268355, 1.385880, -0.065725)",
        "(0.268217, 1.392130, -0.066032)",
        "(0.268181, 1.395349, -0.066309)",
        "(0.268173, 1.401936, -0.067230)",
        "(0.268352, 1.408351, -0.068457)",
        "(0.268337, 1.414536, -0.069748)",
        "(0.268150, 1.420285, -0.071096)",
        "(0.268024, 1.423063, -0.071857)",
        "(0.267561, 1.428329, -0.073778)",
        "(0.267350, 1.433298, -0.075877)",
        "(0.267504, 1.438065, -0.078327)",
        "(0.267769, 1.442394, -0.080988)",
        "(0.267950, 1.444361, -0.082358)",
        "(0.268386, 1.447674, -0.085370)",
        "(0.268716, 1.450096, -0.088809)",
        "(0.269075, 1.451680, -0.092618)",
        "(0.269354, 1.452240, -0.094608)",
        "(0.269896, 1.452554, -0.098911)",
        "(0.270407, 1.452020, -0.103659)",
        "(0.270945, 1.450815, -0.108889)",
        "(0.271594, 1.448695, -0.114384)",
        "(0.271991, 1.447418, -0.117209)",
        "(0.272847, 1.444372, -0.123111)",
        "(0.273534, 1.440439, -0.129146)",
        "(0.274134, 1.435722, -0.135123)",
        "(0.274809, 1.430431, -0.141176)",
        "(0.275695, 1.424737, -0.147359)",
        "(0.276089, 1.421664, -0.150355)",
        "(0.276581, 1.414915, -0.156197)",
        "(0.276917, 1.407720, -0.161973)",
        "(0.277248, 1.400104, -0.167510)",
        "(0.277749, 1.392008, -0.172452)",
        "(0.278071, 1.388030, -0.174744)",
        "(0.278865, 1.380300, -0.179096)",
        "(0.279324, 1.372535, -0.183196)",
        "(0.279397, 1.364203, -0.186844)",
        "(0.279397, 1.359853, -0.188484)",
        "(0.279706, 1.351306, -0.191288)",
        "(0.280387, 1.342961, -0.193497)",
        "(0.281222, 1.334580, -0.195321)",
        "(0.281812, 1.325864, -0.196719)",
        "(0.282296, 1.316819, -0.197371)",
        "(0.282543, 1.312302, -0.197524)",
        "(0.283307, 1.303487, -0.197110)",
        "(0.284197, 1.295093, -0.195774)",
        "(0.284887, 1.286780, -0.193285)",
        "(0.284972, 1.278226, -0.189885)",
        "(0.284982, 1.274022, -0.187812)",
        "(0.285150, 1.266265, -0.182834)",
        "(0.285442, 1.259544, -0.177351)",
        "(0.285298, 1.253515, -0.171259)",
        "(0.285145, 1.250674, -0.168005)",
        "(0.284570, 1.245694, -0.161178)",
        "(0.284191, 1.242288, -0.154167)",
        "(0.284159, 1.240693, -0.147292)",
        "(0.283942, 1.239754, -0.140109)",
        "(0.283698, 1.239259, -0.136494)",
        "(0.282884, 1.238784, -0.129553)",
        "(0.282066, 1.239231, -0.122984)",
        "(0.281589, 1.240491, -0.116568)",
        "(0.280831, 1.241973, -0.110407)",
        "(0.279830, 1.244134, -0.104568)",
        "(0.279397, 1.245568, -0.101743)",
        "(0.278642, 1.249246, -0.096414)",
        "(0.277755, 1.253414, -0.091513)",
        "(0.276573, 1.257877, -0.086805)",
        "(0.275380, 1.262719, -0.082388)",
        "(0.274760, 1.265248, -0.080317)",
        "(0.273397, 1.270680, -0.076755)",
        "(0.272082, 1.276397, -0.073585)",
        "(0.270766, 1.282368, -0.070842)",
        "(0.269523, 1.288838, -0.068655)",
        "(0.268924, 1.292145, -0.067693)",
        "(0.267575, 1.298691, -0.065947)",
        "(0.266383, 1.305627, -0.064568)",
        "(0.265460, 1.312977, -0.063600)",
        "(0.264487, 1.320199, -0.062824)",
        "(0.264024, 1.323801, -0.062494)",
        "(0.263062, 1.330873, -0.061967)",
        "(0.261949, 1.337642, -0.061700)",
        "(0.260962, 1.344286, -0.061633)",
        "(0.260548, 1.351304, -0.061639)",
        "(0.260425, 1.354841, -0.061735)",
        "(0.260229, 1.361702, -0.062074)",
        "(0.260081, 1.368270, -0.062445)",
        "(0.259946, 1.374385, -0.062969)",
        "(0.259679, 1.379840, -0.063555)",
        "(0.259558, 1.382502, -0.063921)",
        "(0.259510, 1.387746, -0.064874)",
        "(0.259741, 1.393145, -0.066092)",
        "(0.260022, 1.398410, -0.067517)",
        "(0.260008, 1.403156, -0.069211)",
        "(0.259894, 1.405428, -0.070152)",
        "(0.259526, 1.409784, -0.072238)",
        "(0.259308, 1.414063, -0.074536)",
        "(0.259269, 1.418609, -0.077407)",
        "(0.259302, 1.421000, -0.079214)",
        "(0.259181, 1.425545, -0.083105)",
        "(0.258630, 1.429508, -0.087545)",
        "(0.258230, 1.433381, -0.092458)",
        "(0.258070, 1.436865, -0.097961)",
        "(0.257963, 1.439583, -0.103699)",
        "(0.257929, 1.440639, -0.106594)",
        "(0.257820, 1.442208, -0.112567)",
        "(0.257832, 1.442766, -0.118816)",
        "(0.258004, 1.442626, -0.125190)",
        "(0.258693, 1.441891, -0.131475)",
        "(0.259089, 1.441347, -0.134575)",
        "(0.259886, 1.439404, -0.140622)",
        "(0.261051, 1.437069, -0.146486)",
        "(0.262567, 1.434042, -0.152178)",
        "(0.264055, 1.430396, -0.157668)",
        "(0.264801, 1.428208, -0.160316)",
        "(0.266214, 1.423537, -0.165495)",
        "(0.267436, 1.418136, -0.170319)",
        "(0.268580, 1.412097, -0.174677)",
        "(0.269514, 1.405208, -0.178595)",
        "(0.269906, 1.401483, -0.180433)",
        "(0.270328, 1.393478, -0.183775)",
        "(0.270579, 1.385057, -0.186461)",
        "(0.270957, 1.375989, -0.188374)",
        "(0.271248, 1.371468, -0.189247)",
        "(0.271679, 1.362047, -0.190667)",
        "(0.271399, 1.351912, -0.191370)",
        "(0.270736, 1.341979, -0.191853)",
        "(0.270744, 1.332688, -0.191861)",
        "(0.271061, 1.328140, -0.191683)",
        "(0.271503, 1.318842, -0.190659)",
        "(0.271339, 1.309369, -0.189317)",
        "(0.270855, 1.300153, -0.187548)",
        "(0.271133, 1.291950, -0.185253)",
        "(0.271391, 1.288036, -0.183895)",
        "(0.271637, 1.280286, -0.180770)",
        "(0.271207, 1.272355, -0.177197)",
        "(0.270934, 1.265252, -0.172918)",
        "(0.271300, 1.259965, -0.168212)",
        "(0.271776, 1.257778, -0.165762)",
        "(0.272900, 1.254118, -0.160519)",
        "(0.273563, 1.250669, -0.154892)",
        "(0.274076, 1.247890, -0.149110)",
        "(0.274697, 1.246362, -0.143410)",
        "(0.274962, 1.245766, -0.140493)",
        "(0.275236, 1.244913, -0.134320)",
        "(0.275405, 1.244520, -0.128010)",
        "(0.275618, 1.245137, -0.121743)",
        "(0.275941, 1.246830, -0.115421)",
        "(0.276380, 1.249290, -0.109185)",
        "(0.276592, 1.250719, -0.106154)",
        "(0.276896, 1.253912, -0.100259)",
        "(0.276845, 1.257514, -0.094768)",
        "(0.276963, 1.261781, -0.089900)",
        "(0.276854, 1.265622, -0.085592)",
        "(0.276834, 1.267461, -0.083516)",
        "(0.276929, 1.271243, -0.079545)",
        "(0.276873, 1.275214, -0.076156)",
        "(0.276729, 1.279389, -0.073264)",
        "(0.276467, 1.283713, -0.070651)",
        "(0.276254, 1.285915, -0.069503)",
        "(0.275786, 1.290227, -0.067350)",
        "(0.275284, 1.294511, -0.065489)",
        "(0.274683, 1.299099, -0.064104)",
        "(0.273927, 1.303776, -0.062660)",
        "(0.273459, 1.306059, -0.061900)",
        "(0.272529, 1.310795, -0.060514)",
        "(0.271631, 1.315833, -0.059316)",
        "(0.270171, 1.320821, -0.057924)",
        "(0.269239, 1.323338, -0.057261)",
        "(0.267489, 1.328934, -0.056117)",
        "(0.266271, 1.335343, -0.055306)",
        "(0.265286, 1.342240, -0.054933)",
        "(0.264034, 1.349079, -0.054693)",
        "(0.263346, 1.352459, -0.054514)",
        "(0.262239, 1.359614, -0.054368)",
        "(0.261677, 1.367232, -0.054780)",
        "(0.261435, 1.374646, -0.055239)",
        "(0.261191, 1.381639, -0.055850)",
        "(0.261126, 1.384979, -0.056190)",
        "(0.261134, 1.391193, -0.057077)",
        "(0.262206, 1.397853, -0.058377)",
        "(0.264343, 1.404792, -0.060450)",
        "(0.266450, 1.410759, -0.062878)",
        "(0.268560, 1.415852, -0.065631)",
        "(0.269489, 1.418085, -0.067227)",
        "(0.271256, 1.422101, -0.071042)",
        "(0.273639, 1.426261, -0.075846)",
        "(0.275975, 1.429770, -0.081410)",
        "(0.277009, 1.431163, -0.084233)",
        "(0.278730, 1.433175, -0.090348)",
        "(0.280334, 1.434544, -0.097043)",
        "(0.281937, 1.435346, -0.104489)",
        "(0.283245, 1.435177, -0.112373)",
        "(0.283778, 1.434780, -0.116281)",
        "(0.284548, 1.433135, -0.124098)",
        "(0.285120, 1.430891, -0.131936)",
        "(0.285527, 1.428031, -0.139705)",
        "(0.285965, 1.424563, -0.146978)",
        "(0.286097, 1.422528, -0.150421)",
        "(0.286162, 1.417995, -0.156990)",
        "(0.286127, 1.413004, -0.162858)",
        "(0.286309, 1.407728, -0.168006)",
        "(0.286546, 1.402115, -0.172596)",
        "(0.286732, 1.399213, -0.174656)",
        "(0.287267, 1.393170, -0.178191)",
        "(0.287954, 1.386463, -0.181311)",
        "(0.288430, 1.378953, -0.184174)",
        "(0.288920, 1.370603, -0.186833)",
        "(0.289050, 1.366151, -0.188166)",
        "(0.288914, 1.356653, -0.190528)",
        "(0.288982, 1.347227, -0.192300)",
        "(0.289754, 1.338345, -0.193482)",
        "(0.290282, 1.329184, -0.194318)",
        "(0.289445, 1.319364, -0.195161)",
        "(0.289037, 1.314656, -0.195394)",
        "(0.288811, 1.306059, -0.195268)",
        "(0.289302, 1.298153, -0.194411)",
        "(0.289760, 1.290084, -0.192938)",
        "(0.289174, 1.281435, -0.190695)",
        "(0.288881, 1.277174, -0.189398)",
        "(0.288188, 1.269388, -0.186182)",
        "(0.287883, 1.262655, -0.182422)",
        "(0.287563, 1.256741, -0.177891)",
        "(0.287218, 1.254032, -0.175258)",
        "(0.286729, 1.249442, -0.169528)",
        "(0.286879, 1.246788, -0.163279)",
        "(0.287472, 1.245588, -0.156412)",
        "(0.287776, 1.244961, -0.149269)",
        "(0.287929, 1.244759, -0.145667)",
        "(0.287993, 1.245139, -0.138521)",
        "(0.288016, 1.246033, -0.131776)",
        "(0.288179, 1.247956, -0.125443)",
        "(0.288208, 1.249856, -0.119130)",
        "(0.287984, 1.251821, -0.113057)",
        "(0.287900, 1.253018, -0.110226)",
        "(0.287633, 1.255863, -0.105055)",
        "(0.287295, 1.258940, -0.100015)",
        "(0.287080, 1.262318, -0.094940)",
        "(0.286924, 1.264095, -0.092625)",
        "(0.286644, 1.268040, -0.088567)",
        "(0.286517, 1.272237, -0.085033)",
        "(0.286091, 1.276285, -0.081754)",
        "(0.285467, 1.280321, -0.078528)",
        "(0.285313, 1.282502, -0.076950)",
        "(0.285236, 1.287068, -0.073931)",
        "(0.285127, 1.291879, -0.071146)",
        "(0.284989, 1.296910, -0.068657)",
        "(0.284521, 1.302374, -0.066462)",
        "(0.284308, 1.305190, -0.065304)",
        "(0.284042, 1.311267, -0.063193)",
        "(0.284116, 1.317755, -0.061444)",
        "(0.284156, 1.324319, -0.059901)",
        "(0.283651, 1.330487, -0.058384)",
        "(0.283219, 1.333507, -0.057760)",
        "(0.281894, 1.339437, -0.056787)",
        "(0.280355, 1.345206, -0.056047)",
        "(0.278810, 1.351139, -0.055768)",
        "(0.277414, 1.357374, -0.056047)",
        "(0.275853, 1.363456, -0.056488)",
        "(0.275136, 1.366503, -0.056707)",
        "(0.273897, 1.372842, -0.057358)",
        "(0.272673, 1.379276, -0.058340)",
        "(0.271754, 1.385755, -0.059509)",
        "(0.270711, 1.391999, -0.060790)",
        "(0.270147, 1.394948, -0.061377)",
        "(0.269156, 1.400772, -0.062593)",
        "(0.268706, 1.406910, -0.064583)",
        "(0.268354, 1.412860, -0.066803)",
        "(0.268244, 1.415650, -0.068005)",
        "(0.268119, 1.421020, -0.070638)",
        "(0.267972, 1.425633, -0.073704)",
        "(0.267786, 1.429603, -0.076997)",
        "(0.268015, 1.433212, -0.080994)",
        "(0.268209, 1.434958, -0.083260)",
        "(0.268682, 1.437786, -0.088187)",
        "(0.269171, 1.439672, -0.093422)",
        "(0.269732, 1.440817, -0.099196)",
        "(0.270445, 1.440989, -0.105324)",
        "(0.271164, 1.440347, -0.111531)",
        "(0.271618, 1.439806, -0.114588)",
        "(0.272760, 1.438109, -0.120704)",
        "(0.273991, 1.435377, -0.126750)",
        "(0.275365, 1.431736, -0.132364)",
        "(0.276689, 1.427439, -0.137884)",
        "(0.277355, 1.424966, -0.140530)",
        "(0.278610, 1.419618, -0.145743)",
        "(0.279858, 1.413351, -0.150622)",
        "(0.280882, 1.406101, -0.155105)",
        "(0.281230, 1.402343, -0.157319)",
        "(0.281642, 1.394526, -0.161516)",
        "(0.281902, 1.386241, -0.165238)",
        "(0.282472, 1.377686, -0.168471)",
        "(0.282510, 1.369121, -0.171599)",
        "(0.282148, 1.360724, -0.174072)",
        "(0.281822, 1.356540, -0.175172)",
        "(0.280841, 1.347991, -0.177180)",
        "(0.279967, 1.339203, -0.178930)",
        "(0.279902, 1.331210, -0.180412)",
        "(0.280575, 1.324170, -0.181301)",
        "(0.280929, 1.320559, -0.181471)",
        "(0.281471, 1.312854, -0.181020)",
        "(0.281595, 1.304925, -0.180079)",
        "(0.281979, 1.297941, -0.178652)",
        "(0.282821, 1.291417, -0.176590)",
        "(0.283128, 1.288244, -0.175341)",
        "(0.283570, 1.282053, -0.172672)",
        "(0.283796, 1.276576, -0.169808)",
        "(0.283816, 1.271739, -0.166429)",
        "(0.283944, 1.269771, -0.164556)",
        "(0.284063, 1.266371, -0.160769)",
        "(0.284023, 1.263494, -0.156589)",
        "(0.283948, 1.261130, -0.152074)",
        "(0.283502, 1.259333, -0.147038)",
        "(0.283432, 1.258771, -0.144427)",
        "(0.283540, 1.258413, -0.139074)",
        "(0.283679, 1.258513, -0.133522)",
        "(0.283626, 1.258814, -0.127748)",
        "(0.283374, 1.259475, -0.121975)",
        "(0.283356, 1.260025, -0.119200)",
        "(0.283417, 1.261468, -0.113925)",
        "(0.283376, 1.262911, -0.108733)",
        "(0.283145, 1.264319, -0.103814)",
        "(0.282407, 1.265578, -0.099344)",
        "(0.282064, 1.266309, -0.097234)",
        "(0.281557, 1.268064, -0.093406)",
        "(0.281170, 1.269842, -0.089833)",
        "(0.280593, 1.271568, -0.086547)",
        "(0.279789, 1.273235, -0.083469)",
        "(0.279481, 1.274142, -0.081921)",
        "(0.279131, 1.276332, -0.079126)",
        "(0.278921, 1.278878, -0.076806)",
        "(0.278550, 1.281444, -0.074547)",
        "(0.278202, 1.284170, -0.072193)",
        "(0.278117, 1.285676, -0.071063)",
        "(0.278037, 1.288914, -0.068950)",
        "(0.277939, 1.292154, -0.066913)",
        "(0.277757, 1.295515, -0.064909)",
        "(0.277521, 1.299388, -0.063174)",
        "(0.277351, 1.301476, -0.062414)",
        "(0.277010, 1.305969, -0.061092)",
        "(0.276778, 1.310741, -0.059961)",
        "(0.276395, 1.315739, -0.059128)",
        "(0.275474, 1.321127, -0.058492)",
        "(0.274881, 1.323909, -0.058134)",
        "(0.273445, 1.330006, -0.057632)",
        "(0.272175, 1.336850, -0.057404)",
        "(0.271418, 1.344675, -0.057566)",
        "(0.270576, 1.352678, -0.057861)",
        "(0.270048, 1.356661, -0.058104)",
        "(0.268644, 1.364685, -0.058712)",
        "(0.267156, 1.372692, -0.059419)",
        "(0.267028, 1.381540, -0.060682)",
        "(0.267394, 1.386319, -0.061774)",
        "(0.267793, 1.395241, -0.063941)",
        "(0.268061, 1.403607, -0.066318)",
        "(0.268366, 1.411617, -0.069033)",
        "(0.269070, 1.419459, -0.072251)",
        "(0.269914, 1.426717, -0.075982)",
        "(0.270265, 1.429958, -0.077932)",
        "(0.271204, 1.435644, -0.081979)",
        "(0.272638, 1.440726, -0.086503)",
        "(0.273953, 1.444631, -0.091366)",
        "(0.274722, 1.447097, -0.096667)",
        "(0.274989, 1.448017, -0.099432)",
        "(0.275289, 1.448904, -0.105238)",
        "(0.275828, 1.448774, -0.111355)",
        "(0.276418, 1.447822, -0.118101)",
        "(0.276821, 1.445792, -0.125025)",
        "(0.277286, 1.442788, -0.131919)",
        "(0.277592, 1.440946, -0.135426)",
        "(0.278422, 1.436495, -0.142425)",
        "(0.279311, 1.431252, -0.149251)",
        "(0.280238, 1.425320, -0.155538)",
        "(0.281452, 1.418979, -0.161645)",
        "(0.282154, 1.415645, -0.164636)",
        "(0.283964, 1.408291, -0.170081)",
        "(0.285757, 1.400400, -0.174847)",
        "(0.286907, 1.391827, -0.179099)",
        "(0.287063, 1.387224, -0.180958)",
        "(0.286959, 1.377571, -0.184328)",
        "(0.287103, 1.367953, -0.187457)",
        "(0.287403, 1.358423, -0.190256)",
        "(0.287671, 1.348635, -0.192346)",
        "(0.287697, 1.343521, -0.193068)",
        "(0.287798, 1.333364, -0.194175)",
        "(0.287831, 1.323341, -0.194772)",
        "(0.288011, 1.313715, -0.194558)",
        "(0.287995, 1.304336, -0.193070)",
        "(0.287784, 1.295379, -0.190616)",
        "(0.287514, 1.291162, -0.189034)",
        "(0.286857, 1.283443, -0.184944)",
        "(0.286338, 1.277132, -0.179640)",
        "(0.286077, 1.272229, -0.173338)",
        "(0.285908, 1.270267, -0.169785)",
        "(0.285661, 1.267595, -0.162061)",
        "(0.285724, 1.266865, -0.153700)",
        "(0.285936, 1.267127, -0.145018)",
        "(0.286236, 1.268110, -0.136378)",
        "(0.286221, 1.268777, -0.132215)",
        "(0.286251, 1.270417, -0.124160)",
        "(0.286248, 1.272369, -0.116783)",
        "(0.286059, 1.274308, -0.109908)",
        "(0.285906, 1.276377, -0.103819)",
        "(0.285798, 1.277480, -0.101095)",
        "(0.285385, 1.279764, -0.096153)",
        "(0.284935, 1.282167, -0.091670)",
        "(0.284364, 1.284679, -0.087668)",
        "(0.283779, 1.287481, -0.084146)",
        "(0.283595, 1.288930, -0.082488)",
        "(0.283378, 1.291719, -0.079426)",
        "(0.283086, 1.294474, -0.076865)",
        "(0.282777, 1.297455, -0.075026)",
        "(0.282499, 1.300403, -0.073169)",
        "(0.282393, 1.301969, -0.072373)",
        "(0.282167, 1.305196, -0.070829)",
        "(0.281795, 1.308833, -0.069397)",
        "(0.281790, 1.312996, -0.068110)",
        "(0.281714, 1.317354, -0.066727)",
        "(0.281585, 1.319571, -0.065946)",
        "(0.281232, 1.324179, -0.064225)",
        "(0.280753, 1.329035, -0.062592)",
        "(0.280081, 1.334018, -0.061157)",
        "(0.278926, 1.338969, -0.059685)",
        "(0.278184, 1.341592, -0.059115)",
        "(0.276778, 1.347154, -0.058356)",
        "(0.275207, 1.352810, -0.057865)",
        "(0.273666, 1.358882, -0.057742)",
        "(0.272571, 1.365436, -0.058150)",
        "(0.271965, 1.368626, -0.058375)",
        "(0.270303, 1.374595, -0.058547)",
        "(0.267861, 1.380019, -0.058723)",
        "(0.266361, 1.386183, -0.059606)",
        "(0.266202, 1.393358, -0.061519)",
        "(0.266094, 1.396858, -0.062521)",
        "(0.265823, 1.403413, -0.064320)",
        "(0.265447, 1.409409, -0.066124)",
        "(0.265597, 1.415563, -0.068635)",
        "(0.266248, 1.421665, -0.071704)",
        "(0.266549, 1.424435, -0.073297)",
        "(0.266834, 1.429208, -0.076719)",
        "(0.266547, 1.432916, -0.080451)",
        "(0.266347, 1.436083, -0.084723)",
        "(0.266734, 1.439594, -0.089930)",
        "(0.266934, 1.441218, -0.092746)",
        "(0.267028, 1.443726, -0.098778)",
        "(0.266816, 1.445213, -0.104938)",
        "(0.266248, 1.445755, -0.111526)",
        "(0.265681, 1.445525, -0.118551)",
        "(0.265416, 1.445121, -0.122141)",
        "(0.265006, 1.443455, -0.129205)",
        "(0.264832, 1.440972, -0.136164)",
        "(0.264777, 1.437734, -0.142952)",
        "(0.264905, 1.433493, -0.149261)",
        "(0.264967, 1.431175, -0.152312)",
        "(0.265175, 1.425992, -0.157945)",
        "(0.265585, 1.420140, -0.163213)",
        "(0.266288, 1.413673, -0.168229)",
        "(0.267329, 1.406410, -0.172486)",
        "(0.267771, 1.402579, -0.174357)",
        "(0.268456, 1.394289, -0.177443)",
        "(0.269304, 1.385346, -0.179840)",
        "(0.270452, 1.375905, -0.181551)",
        "(0.271658, 1.365611, -0.182406)",
        "(0.272156, 1.360409, -0.182576)",
        "(0.273125, 1.349924, -0.182374)",
        "(0.274395, 1.339438, -0.181921)",
        "(0.275770, 1.328551, -0.181023)",
        "(0.276445, 1.317196, -0.179500)",
        "(0.276630, 1.311515, -0.178424)",
        "(0.277023, 1.300690, -0.175805)",
        "(0.277797, 1.291157, -0.172796)",
        "(0.278791, 1.282919, -0.168757)",
        "(0.279457, 1.275347, -0.163781)",
        "(0.279758, 1.271899, -0.161007)",
        "(0.280402, 1.266022, -0.154781)",
        "(0.281098, 1.261385, -0.147865)",
        "(0.281894, 1.258105, -0.140353)",
        "(0.282708, 1.255791, -0.132754)",
        "(0.283030, 1.254873, -0.128948)",
        "(0.283586, 1.253710, -0.121288)",
        "(0.284034, 1.253414, -0.113794)",
        "(0.284286, 1.253496, -0.106356)",
        "(0.284508, 1.254257, -0.099154)",
        "(0.284635, 1.254920, -0.095718)",
        "(0.284831, 1.256794, -0.089180)",
        "(0.285020, 1.259320, -0.083059)",
        "(0.285318, 1.262195, -0.077289)",
        "(0.285685, 1.265675, -0.072223)",
        "(0.285846, 1.267515, -0.069857)",
        "(0.285933, 1.271154, -0.065412)",
        "(0.285850, 1.274785, -0.061446)",
        "(0.285873, 1.278757, -0.058168)",
        "(0.285875, 1.282914, -0.055420)",
        "(0.285833, 1.285064, -0.054266)",
        "(0.285856, 1.289381, -0.052057)",
        "(0.285718, 1.293767, -0.050355)",
        "(0.285240, 1.298261, -0.048889)",
        "(0.284588, 1.303054, -0.047562)",
        "(0.284284, 1.305539, -0.046959)",
        "(0.283879, 1.310879, -0.046013)",
        "(0.283448, 1.316237, -0.045187)",
        "(0.282537, 1.321316, -0.044500)",
        "(0.281533, 1.326512, -0.044219)",
        "(0.281124, 1.329238, -0.044236)",
        "(0.280332, 1.334681, -0.044468)",
        "(0.279135, 1.339753, -0.044786)",
        "(0.277629, 1.344608, -0.045216)",
        "(0.276471, 1.349926, -0.045750)",
        "(0.275986, 1.352835, -0.046140)",
        "(0.274927, 1.359202, -0.047221)",
        "(0.273686, 1.365911, -0.048595)",
        "(0.272376, 1.372843, -0.050192)",
        "(0.271058, 1.380077, -0.052299)",
        "(0.270464, 1.383821, -0.053548)",
        "(0.269897, 1.391799, -0.056726)",
        "(0.269741, 1.399832, -0.060492)",
        "(0.269494, 1.407236, -0.064442)",
        "(0.269264, 1.413963, -0.068711)",
        "(0.269177, 1.417081, -0.070919)",
        "(0.269242, 1.422888, -0.075646)",
        "(0.269500, 1.428018, -0.080767)",
        "(0.269954, 1.431975, -0.085914)",
        "(0.270490, 1.434558, -0.091243)",
        "(0.271260, 1.436178, -0.096773)",
        "(0.271657, 1.436622, -0.099647)",
        "(0.272295, 1.436283, -0.105360)",
        "(0.272953, 1.434611, -0.110967)",
        "(0.273924, 1.431736, -0.116752)",
        "(0.274467, 1.430070, -0.119661)",
        "(0.275659, 1.426050, -0.125301)",
        "(0.276731, 1.421288, -0.130837)",
        "(0.277729, 1.415766, -0.136230)",
        "(0.278881, 1.410031, -0.141642)",
        "(0.279562, 1.407142, -0.144368)",
        "(0.280863, 1.400865, -0.149493)",
        "(0.281973, 1.393917, -0.153818)",
        "(0.283066, 1.386691, -0.157688)",
        "(0.283999, 1.379319, -0.161558)",
        "(0.284448, 1.375454, -0.163343)",
        "(0.285319, 1.367381, -0.166638)",
        "(0.285898, 1.359031, -0.169906)",
        "(0.286385, 1.350562, -0.172967)",
        "(0.286463, 1.341743, -0.175933)",
        "(0.286479, 1.337391, -0.177282)",
        "(0.286781, 1.329050, -0.179800)",
        "(0.287020, 1.320739, -0.181732)",
        "(0.287154, 1.312193, -0.182616)",
        "(0.287373, 1.303861, -0.182960)",
        "(0.287594, 1.299861, -0.182835)",
        "(0.288166, 1.292249, -0.181680)",
        "(0.288830, 1.284937, -0.179312)",
        "(0.289749, 1.278091, -0.175385)",
        "(0.290632, 1.271417, -0.170329)",
        "(0.291000, 1.268082, -0.167395)",
        "(0.291665, 1.261922, -0.160530)",
        "(0.292390, 1.256543, -0.152782)",
        "(0.293356, 1.252446, -0.144571)",
        "(0.294820, 1.249769, -0.136585)",
        "(0.295562, 1.248662, -0.132662)",
        "(0.296939, 1.247713, -0.125217)",
        "(0.298201, 1.247252, -0.118112)",
        "(0.298974, 1.247502, -0.111687)",
        "(0.299469, 1.247969, -0.105659)",
        "(0.299647, 1.248250, -0.102804)",
        "(0.299599, 1.248852, -0.097503)",
        "(0.299185, 1.249633, -0.092719)",
        "(0.298862, 1.251007, -0.088519)",
        "(0.298678, 1.252418, -0.084141)",
        "(0.298582, 1.253238, -0.081929)",
        "(0.298244, 1.255343, -0.077935)",
        "(0.297908, 1.257946, -0.074442)",
        "(0.297395, 1.260577, -0.070831)",
        "(0.296935, 1.263193, -0.066965)",
        "(0.296619, 1.264615, -0.065289)",
        "(0.295904, 1.267766, -0.062396)",
        "(0.294983, 1.271327, -0.060025)",
        "(0.293601, 1.275391, -0.057966)",
        "(0.291996, 1.279892, -0.056112)",
        "(0.291136, 1.282351, -0.055185)",
        "(0.289489, 1.287875, -0.053344)",
        "(0.287755, 1.294083, -0.051550)",
        "(0.285821, 1.300878, -0.049860)",
        "(0.283849, 1.307694, -0.048014)",
        "(0.282993, 1.311236, -0.047065)",
        "(0.281505, 1.318783, -0.045537)",
        "(0.279903, 1.326591, -0.044660)",
        "(0.278098, 1.334099, -0.043892)",
        "(0.275821, 1.340973, -0.042967)",
        "(0.274695, 1.344300, -0.042504)",
        "(0.272945, 1.351335, -0.042353)",
        "(0.271855, 1.358688, -0.043189)",
        "(0.270827, 1.365370, -0.044197)",
        "(0.269935, 1.371432, -0.045547)",
        "(0.269619, 1.374483, -0.046505)",
        "(0.269266, 1.380654, -0.049385)",
        "(0.269361, 1.386799, -0.053318)",
        "(0.269699, 1.392444, -0.058199)",
        "(0.270026, 1.397552, -0.064490)",
        "(0.270234, 1.399948, -0.067851)",
        "(0.270755, 1.404046, -0.075235)",
        "(0.271178, 1.407391, -0.083551)",
        "(0.271560, 1.410069, -0.093072)",
        "(0.272060, 1.411944, -0.103119)",
        "(0.272235, 1.412480, -0.108232)",
        "(0.272568, 1.412562, -0.118615)",
        "(0.272812, 1.411625, -0.128988)",
        "(0.272968, 1.409598, -0.139264)",
        "(0.273006, 1.406746, -0.149258)",
        "(0.273096, 1.405103, -0.154073)",
        "(0.273437, 1.401294, -0.163104)",
        "(0.273665, 1.396583, -0.171278)",
        "(0.274238, 1.391245, -0.178490)",
        "(0.275295, 1.385581, -0.184635)",
        "(0.275902, 1.382618, -0.187402)",
        "(0.277125, 1.376267, -0.191997)",
        "(0.278375, 1.369212, -0.195575)",
        "(0.279625, 1.361478, -0.198287)",
        "(0.280886, 1.353165, -0.200857)",
        "(0.281557, 1.349119, -0.201932)",
        "(0.282996, 1.340511, -0.203557)",
        "(0.284335, 1.331008, -0.204233)",
        "(0.285758, 1.320906, -0.204076)",
        "(0.287306, 1.310616, -0.203341)",
        "(0.288124, 1.305448, -0.202705)",
        "(0.289504, 1.294628, -0.200630)",
        "(0.290294, 1.283336, -0.197783)",
        "(0.290851, 1.272847, -0.194371)",
        "(0.291430, 1.263085, -0.189962)",
        "(0.291614, 1.258302, -0.187293)",
        "(0.291629, 1.249416, -0.181010)",
        "(0.291355, 1.241912, -0.173955)",
        "(0.290879, 1.236072, -0.166006)",
        "(0.290404, 1.231726, -0.157365)",
        "(0.290163, 1.230334, -0.152764)",
        "(0.289901, 1.228545, -0.143296)",
        "(0.289917, 1.228786, -0.133621)",
        "(0.289600, 1.230486, -0.124369)",
        "(0.288811, 1.233354, -0.115619)",
        "(0.288343, 1.234922, -0.111408)",
        "(0.287108, 1.239357, -0.103922)",
        "(0.285691, 1.244425, -0.097143)",
        "(0.284009, 1.249714, -0.090946)",
        "(0.281938, 1.254889, -0.085188)",
        "(0.280980, 1.257627, -0.082534)",
        "(0.279122, 1.263378, -0.077942)",
        "(0.277449, 1.269356, -0.074016)",
        "(0.276111, 1.275352, -0.070443)",
        "(0.274948, 1.281111, -0.067296)",
        "(0.274317, 1.283892, -0.065957)",
        "(0.273222, 1.289285, -0.063745)",
        "(0.272529, 1.294636, -0.062072)",
        "(0.272039, 1.299474, -0.060696)",
        "(0.271530, 1.303534, -0.059469)",
        "(0.271293, 1.305365, -0.058849)",
        "(0.270884, 1.308611, -0.057826)",
        "(0.270316, 1.311449, -0.057033)",
        "(0.269846, 1.314124, -0.056468)",
        "(0.269534, 1.316910, -0.056040)",
        "(0.269386, 1.318254, -0.055842)",
        "(0.269030, 1.320885, -0.055443)",
        "(0.268511, 1.323488, -0.055019)",
        "(0.267853, 1.326455, -0.054671)",
        "(0.267421, 1.329904, -0.054311)",
        "(0.267240, 1.331719, -0.054068)",
        "(0.266818, 1.335489, -0.053506)",
        "(0.266454, 1.339455, -0.052814)",
        "(0.266090, 1.343485, -0.052169)",
        "(0.265516, 1.347503, -0.051639)",
        "(0.265180, 1.349515, -0.051424)",
        "(0.264448, 1.353387, -0.051011)",
        "(0.263747, 1.357064, -0.050472)",
        "(0.263184, 1.361283, -0.050826)",
        "(0.262641, 1.366230, -0.052392)",
        "(0.262463, 1.368844, -0.053406)",
        "(0.262358, 1.374416, -0.055961)",
        "(0.262553, 1.380196, -0.059279)",
        "(0.263315, 1.386203, -0.063457)",
        "(0.264416, 1.391850, -0.068139)",
        "(0.265059, 1.394485, -0.070613)",
        "(0.266543, 1.399144, -0.076010)",
        "(0.267823, 1.402655, -0.081733)",
        "(0.268820, 1.404801, -0.087701)",
        "(0.269965, 1.406090, -0.094183)",
        "(0.270512, 1.406327, -0.097573)",
        "(0.271474, 1.405636, -0.104440)",
        "(0.272179, 1.403582, -0.111218)",
        "(0.272428, 1.400051, -0.118016)",
        "(0.272511, 1.395494, -0.124823)",
        "(0.272530, 1.392932, -0.128168)",
        "(0.272569, 1.387139, -0.134648)",
        "(0.272363, 1.380467, -0.140705)",
        "(0.272082, 1.373275, -0.146325)",
        "(0.272098, 1.365791, -0.151409)",
        "(0.272070, 1.361885, -0.153792)",
        "(0.272065, 1.353582, -0.157948)",
        "(0.272030, 1.345333, -0.161487)",
        "(0.272104, 1.337314, -0.164420)",
        "(0.272303, 1.329354, -0.166953)",
        "(0.272403, 1.325329, -0.168053)",
        "(0.272689, 1.317068, -0.169677)",
        "(0.272887, 1.308720, -0.170678)",
        "(0.273344, 1.300695, -0.171040)",
        "(0.274445, 1.293165, -0.170573)",
        "(0.275068, 1.289425, -0.170120)",
        "(0.276148, 1.281796, -0.168522)",
        "(0.277111, 1.274213, -0.166300)",
        "(0.278193, 1.266840, -0.163670)",
        "(0.279229, 1.259866, -0.160306)",
        "(0.279734, 1.256415, -0.158208)",
        "(0.280520, 1.249725, -0.153059)",
        "(0.281169, 1.243732, -0.147157)",
        "(0.282160, 1.239322, -0.140963)",
        "(0.283043, 1.235834, -0.134554)",
        "(0.283339, 1.234497, -0.131292)",
        "(0.283954, 1.232615, -0.124866)",
        "(0.284628, 1.231791, -0.118696)",
        "(0.285224, 1.231537, -0.112603)",
        "(0.285745, 1.231727, -0.106537)",
        "(0.285892, 1.232139, -0.103723)",
        "(0.286024, 1.233297, -0.098461)",
        "(0.286170, 1.235187, -0.093671)",
        "(0.286286, 1.237496, -0.088968)",
        "(0.286165, 1.240134, -0.084396)",
        "(0.286108, 1.241643, -0.082218)",
        "(0.286020, 1.245035, -0.078261)",
        "(0.285893, 1.248661, -0.074817)",
        "(0.285643, 1.252184, -0.071579)",
        "(0.285129, 1.255709, -0.068813)",
        "(0.284941, 1.257529, -0.067487)",
        "(0.284721, 1.261453, -0.065483)",
        "(0.284502, 1.265270, -0.063611)",
        "(0.284111, 1.268935, -0.061999)",
        "(0.283670, 1.272629, -0.060673)",
        "(0.283558, 1.274517, -0.060047)",
        "(0.283474, 1.278293, -0.058888)",
        "(0.283252, 1.281945, -0.057694)",
        "(0.282769, 1.285497, -0.056614)",
        "(0.282284, 1.289077, -0.055703)",
        "(0.282090, 1.290961, -0.055338)",
        "(0.281613, 1.294881, -0.054683)",
        "(0.281028, 1.298886, -0.053844)",
        "(0.280759, 1.303433, -0.053121)",
        "(0.280673, 1.308412, -0.052554)",
        "(0.280625, 1.310982, -0.052272)",
        "(0.280527, 1.316177, -0.051743)",
        "(0.280198, 1.321303, -0.051409)",
        "(0.279548, 1.326411, -0.051189)",
        "(0.278901, 1.331440, -0.050909)",
        "(0.278789, 1.334065, -0.050814)",
        "(0.278777, 1.339703, -0.051170)",
        "(0.278500, 1.345279, -0.051934)",
        "(0.278047, 1.350797, -0.053213)",
        "(0.277675, 1.356372, -0.055087)",
        "(0.277453, 1.359151, -0.056379)",
        "(0.276892, 1.364492, -0.059313)",
        "(0.276414, 1.369363, -0.062662)",
        "(0.275859, 1.373520, -0.066452)",
        "(0.275092, 1.377146, -0.070633)",
        "(0.274763, 1.378823, -0.072913)",
        "(0.274074, 1.381496, -0.077686)",
        "(0.273163, 1.383373, -0.082382)",
        "(0.272207, 1.384622, -0.087328)",
        "(0.271089, 1.385194, -0.092354)",
        "(0.270474, 1.385251, -0.094859)",
        "(0.269278, 1.384937, -0.099756)",
        "(0.268271, 1.384343, -0.104674)",
        "(0.267678, 1.383504, -0.109730)",
        "(0.267649, 1.382392, -0.114864)",
        "(0.267752, 1.381686, -0.117491)",
        "(0.268185, 1.379948, -0.122978)",
        "(0.268595, 1.377547, -0.128763)",
        "(0.268949, 1.374364, -0.134770)",
        "(0.269192, 1.370262, -0.140993)",
        "(0.269187, 1.368083, -0.143777)",
        "(0.269008, 1.363186, -0.149081)",
        "(0.269013, 1.357945, -0.154216)",
        "(0.269689, 1.352498, -0.158739)",
        "(0.270791, 1.346893, -0.162098)",
        "(0.271319, 1.344025, -0.163604)",
        "(0.272466, 1.338143, -0.165867)",
        "(0.273998, 1.332203, -0.167698)",
        "(0.275796, 1.325760, -0.169228)",
        "(0.277426, 1.318626, -0.170201)",
        "(0.278166, 1.314760, -0.170419)",
        "(0.279646, 1.306762, -0.170551)",
        "(0.281644, 1.298476, -0.170191)",
        "(0.283626, 1.289939, -0.169447)",
        "(0.285563, 1.281226, -0.167914)",
        "(0.286533, 1.276835, -0.166862)",
        "(0.288392, 1.268149, -0.164059)",
        "(0.290019, 1.260241, -0.160745)",
        "(0.291293, 1.253154, -0.156830)",
        "(0.292099, 1.246823, -0.152029)",
        "(0.292370, 1.243924, -0.149335)",
        "(0.292912, 1.239316, -0.143444)",
        "(0.293616, 1.236317, -0.137412)",
        "(0.293978, 1.234333, -0.130988)",
        "(0.294244, 1.232970, -0.124279)",
        "(0.294266, 1.232543, -0.120919)",
        "(0.294030, 1.232360, -0.114388)",
        "(0.293757, 1.233191, -0.108537)",
        "(0.293294, 1.234749, -0.103320)",
        "(0.292703, 1.236822, -0.098443)",
        "(0.292371, 1.237902, -0.096076)",
        "(0.291664, 1.240535, -0.091627)",
        "(0.291148, 1.243852, -0.087531)",
        "(0.290583, 1.247543, -0.083984)",
        "(0.289966, 1.251229, -0.080640)",
        "(0.289643, 1.253046, -0.079059)",
        "(0.288911, 1.256564, -0.076135)",
        "(0.287959, 1.260039, -0.073708)",
        "(0.286757, 1.263698, -0.071738)",
        "(0.285559, 1.267617, -0.069981)",
        "(0.284875, 1.269765, -0.069347)",
        "(0.283239, 1.274400, -0.068516)",
        "(0.281268, 1.279134, -0.067509)",
        "(0.279041, 1.284151, -0.065978)",
        "(0.277259, 1.290117, -0.064673)",
        "(0.276525, 1.293341, -0.064065)",
        "(0.275088, 1.300112, -0.062562)",
        "(0.273487, 1.307299, -0.060963)",
        "(0.271779, 1.314964, -0.059317)",
        "(0.270174, 1.322944, -0.057661)",
        "(0.269440, 1.327065, -0.056919)",
        "(0.268368, 1.335706, -0.055880)",
        "(0.267657, 1.344483, -0.055586)",
        "(0.267178, 1.352820, -0.055622)",
        "(0.266573, 1.360681, -0.056400)",
        "(0.266364, 1.364575, -0.057148)",
        "(0.266384, 1.372212, -0.059586)",
        "(0.266699, 1.379148, -0.062655)",
        "(0.267263, 1.385325, -0.066158)",
        "(0.267796, 1.390570, -0.069966)",
        "(0.268043, 1.392842, -0.071928)",
        "(0.268288, 1.396544, -0.076031)",
        "(0.268407, 1.399538, -0.080359)",
        "(0.268621, 1.401733, -0.084816)",
        "(0.268735, 1.403385, -0.089615)",
        "(0.268716, 1.404015, -0.092097)",
        "(0.268583, 1.404705, -0.097340)",
        "(0.268453, 1.404664, -0.102896)",
        "(0.268274, 1.403956, -0.108785)",
        "(0.268006, 1.402785, -0.114850)",
        "(0.267917, 1.401861, -0.118026)",
        "(0.267706, 1.399411, -0.124448)",
        "(0.267489, 1.396177, -0.131001)",
        "(0.267341, 1.392520, -0.137671)",
        "(0.267282, 1.387927, -0.144110)",
        "(0.267364, 1.385393, -0.147225)",
        "(0.267565, 1.379563, -0.153420)",
        "(0.267798, 1.373063, -0.159288)",
        "(0.267819, 1.365862, -0.164747)",
        "(0.267754, 1.358124, -0.169795)",
        "(0.267937, 1.354130, -0.172169)",
        "(0.268621, 1.346183, -0.176613)",
        "(0.269668, 1.338078, -0.180102)",
        "(0.270824, 1.329939, -0.182345)",
        "(0.271909, 1.321852, -0.184172)",
        "(0.272483, 1.317818, -0.184824)",
        "(0.273668, 1.309693, -0.185695)",
        "(0.274834, 1.301404, -0.185832)",
        "(0.276180, 1.293208, -0.184825)",
        "(0.277748, 1.285402, -0.182554)",
        "(0.278545, 1.281538, -0.181005)",
        "(0.279878, 1.273898, -0.177064)",
        "(0.281079, 1.266701, -0.172368)",
        "(0.281950, 1.260252, -0.167007)",
        "(0.282627, 1.254367, -0.161098)",
        "(0.282890, 1.251875, -0.157939)",
        "(0.283398, 1.247471, -0.151540)",
        "(0.283309, 1.243938, -0.145005)",
        "(0.282843, 1.241006, -0.138198)",
        "(0.282448, 1.238940, -0.131220)",
        "(0.282269, 1.238205, -0.127688)",
        "(0.281901, 1.237498, -0.120634)",
        "(0.281504, 1.237437, -0.113853)",
        "(0.280860, 1.237732, -0.107269)",
        "(0.280075, 1.238510, -0.100717)",
        "(0.279669, 1.239325, -0.097647)",
        "(0.279009, 1.241828, -0.091990)",
        "(0.278276, 1.245346, -0.086615)",
        "(0.277414, 1.249885, -0.081367)",
        "(0.276348, 1.255399, -0.076544)",
        "(0.275737, 1.258451, -0.074297)",
        "(0.274620, 1.264882, -0.070023)",
        "(0.273606, 1.271878, -0.066368)",
        "(0.272429, 1.279054, -0.063533)",
        "(0.270877, 1.285911, -0.061142)",
        "(0.269984, 1.289163, -0.059985)",
        "(0.268101, 1.295410, -0.057976)",
        "(0.266293, 1.301802, -0.056683)",
        "(0.264625, 1.307920, -0.056034)",
        "(0.262873, 1.313141, -0.055540)",
        "(0.261828, 1.315566, -0.055314)",
        "(0.259716, 1.320681, -0.055043)",
        "(0.258052, 1.326609, -0.054861)",
        "(0.256933, 1.332958, -0.054133)",
        "(0.256057, 1.339864, -0.053610)",
        "(0.255679, 1.343562, -0.053480)",
        "(0.255137, 1.351478, -0.053525)",
        "(0.255029, 1.360005, -0.054183)",
        "(0.255307, 1.368850, -0.055230)",
        "(0.255769, 1.377416, -0.056525)",
        "(0.256024, 1.381498, -0.057272)",
        "(0.256490, 1.389100, -0.059281)",
        "(0.257434, 1.396231, -0.062206)",
        "(0.258620, 1.402177, -0.065659)",
        "(0.259741, 1.406741, -0.069534)",
        "(0.260229, 1.408634, -0.071769)",
        "(0.261196, 1.411447, -0.076975)",
        "(0.262281, 1.413055, -0.082761)",
        "(0.263350, 1.413467, -0.089088)",
        "(0.264073, 1.412497, -0.096285)",
        "(0.264363, 1.411557, -0.099929)",
        "(0.264901, 1.408121, -0.106844)",
        "(0.265222, 1.403378, -0.113389)",
        "(0.265218, 1.397890, -0.120068)",
        "(0.265419, 1.392193, -0.126767)",
        "(0.265683, 1.389317, -0.130078)",
        "(0.266374, 1.383537, -0.136526)",
        "(0.267065, 1.377450, -0.142399)",
        "(0.268245, 1.371162, -0.147634)",
        "(0.270024, 1.364799, -0.152478)",
        "(0.271112, 1.361552, -0.154665)",
        "(0.273383, 1.354757, -0.158736)",
        "(0.275876, 1.347327, -0.161906)",
        "(0.278570, 1.339287, -0.164500)",
        "(0.280917, 1.331301, -0.166538)",
        "(0.282053, 1.327211, -0.167336)",
        "(0.284291, 1.318586, -0.168402)",
        "(0.286583, 1.309553, -0.168483)",
        "(0.288842, 1.300212, -0.167828)",
        "(0.290744, 1.290600, -0.166173)",
        "(0.291573, 1.285710, -0.164902)",
        "(0.293169, 1.275980, -0.161768)",
        "(0.294802, 1.266596, -0.158052)",
        "(0.296650, 1.257887, -0.153669)",
        "(0.298524, 1.249576, -0.148687)",
        "(0.299310, 1.245475, -0.146012)",
        "(0.300525, 1.237633, -0.140092)",
        "(0.301390, 1.230510, -0.133662)",
        "(0.302121, 1.224674, -0.126864)",
        "(0.302715, 1.220187, -0.119977)",
        "(0.302939, 1.218367, -0.116457)",
        "(0.302875, 1.215685, -0.109348)",
        "(0.302411, 1.214680, -0.102468)",
        "(0.301854, 1.215906, -0.096090)",
        "(0.301029, 1.218409, -0.089818)",
        "(0.300472, 1.220028, -0.086766)",
        "(0.299100, 1.224339, -0.081121)",
        "(0.297550, 1.229950, -0.076260)",
        "(0.295964, 1.236395, -0.071786)",
        "(0.294027, 1.243428, -0.067834)",
        "(0.292991, 1.247210, -0.066141)",
        "(0.290979, 1.255385, -0.063424)",
        "(0.288841, 1.263917, -0.061190)",
        "(0.286741, 1.272795, -0.059228)",
        "(0.284678, 1.281636, -0.057510)",
        "(0.283591, 1.285927, -0.056727)",
        "(0.281061, 1.293957, -0.055016)",
        "(0.278541, 1.302012, -0.053551)",
        "(0.276851, 1.310938, -0.053100)",
        "(0.275290, 1.319737, -0.052550)",
        "(0.274512, 1.324040, -0.052072)",
        "(0.272761, 1.332432, -0.051034)",
        "(0.270878, 1.340638, -0.050144)",
        "(0.270141, 1.349781, -0.050030)",
        "(0.269815, 1.359019, -0.050519)",
        "(0.269650, 1.363484, -0.050790)",
        "(0.269432, 1.372132, -0.051581)",
        "(0.269498, 1.380730, -0.053254)",
        "(0.269403, 1.388788, -0.055518)",
        "(0.269095, 1.396051, -0.058293)",
        "(0.268871, 1.399408, -0.059806)",
        "(0.268146, 1.405231, -0.062985)",
        "(0.267202, 1.409890, -0.066409)",
        "(0.266570, 1.413875, -0.070280)",
        "(0.266056, 1.416824, -0.074575)",
        "(0.265719, 1.417866, -0.076708)",
        "(0.264875, 1.418896, -0.080954)",
        "(0.264008, 1.419131, -0.085349)",
        "(0.263258, 1.418879, -0.090280)",
        "(0.262605, 1.418097, -0.095256)",
        "(0.262364, 1.417459, -0.097745)",
        "(0.262189, 1.415790, -0.102723)",
        "(0.262206, 1.414024, -0.107643)",
        "(0.262399, 1.412034, -0.112438)",
        "(0.262715, 1.409745, -0.117371)",
        "(0.262803, 1.408415, -0.119838)",
        "(0.262628, 1.405405, -0.124555)",
        "(0.262086, 1.402021, -0.128981)",
        "(0.261645, 1.398493, -0.133424)",
        "(0.261441, 1.394796, -0.138110)",
        "(0.261343, 1.392802, -0.140427)",
        "(0.260989, 1.388568, -0.144790)",
        "(0.260520, 1.384274, -0.148929)",
        "(0.260321, 1.380187, -0.153079)",
        "(0.260418, 1.376002, -0.157197)",
        "(0.260457, 1.373785, -0.159164)",
        "(0.260786, 1.368887, -0.162581)",
        "(0.261424, 1.363574, -0.165787)",
        "(0.262102, 1.357674, -0.169132)",
        "(0.262664, 1.351177, -0.172415)",
        "(0.262985, 1.347705, -0.173962)",
        "(0.263873, 1.340272, -0.176925)",
        "(0.265080, 1.332379, -0.179930)",
        "(0.266299, 1.323774, -0.182460)",
        "(0.266868, 1.319255, -0.183360)",
        "(0.268107, 1.310210, -0.184472)",
        "(0.269688, 1.301217, -0.184610)",
        "(0.271169, 1.292432, -0.184085)",
        "(0.272285, 1.283681, -0.182725)",
        "(0.273372, 1.275332, -0.180385)",
        "(0.273882, 1.271386, -0.178823)",
        "(0.274760, 1.263888, -0.175179)",
        "(0.275704, 1.257176, -0.170545)",
        "(0.276727, 1.251395, -0.165168)",
        "(0.277538, 1.246416, -0.159260)",
        "(0.278304, 1.242499, -0.152855)",
        "(0.278716, 1.240784, -0.149601)",
        "(0.279342, 1.238687, -0.142899)",
        "(0.279908, 1.237839, -0.136179)",
        "(0.280399, 1.237669, -0.129212)",
        "(0.280614, 1.237764, -0.125619)",
        "(0.280898, 1.238652, -0.118541)",
        "(0.281081, 1.240173, -0.111560)",
        "(0.281159, 1.242060, -0.104546)",
        "(0.280934, 1.244337, -0.097848)",
        "(0.280801, 1.245684, -0.094664)",
        "(0.280426, 1.248886, -0.088731)",
        "(0.279957, 1.252582, -0.083215)",
        "(0.279364, 1.256736, -0.078209)",
        "(0.278751, 1.261451, -0.073872)",
        "(0.278461, 1.263860, -0.071766)",
        "(0.277791, 1.268926, -0.068073)",
        "(0.277192, 1.274189, -0.064865)",
        "(0.276573, 1.279785, -0.062389)",
        "(0.275906, 1.285366, -0.060117)",
        "(0.275589, 1.288200, -0.059097)",
        "(0.275004, 1.294025, -0.057410)",
        "(0.274310, 1.300036, -0.056234)",
        "(0.273593, 1.306210, -0.055264)",
        "(0.272821, 1.312542, -0.054439)",
        "(0.272381, 1.315842, -0.054151)",
        "(0.271458, 1.322669, -0.053861)",
        "(0.270599, 1.330034, -0.053986)",
        "(0.269783, 1.337582, -0.054402)",
        "(0.268640, 1.345037, -0.055172)",
        "(0.268010, 1.348885, -0.055852)",
        "(0.266909, 1.357459, -0.058681)",
        "(0.265733, 1.366461, -0.062790)",
        "(0.264478, 1.375235, -0.067511)",
        "(0.263159, 1.383278, -0.072283)",
        "(0.262360, 1.387004, -0.074726)",
        "(0.260740, 1.393829, -0.079857)",
        "(0.259695, 1.400166, -0.085634)",
        "(0.258786, 1.405557, -0.091278)",
        "(0.257790, 1.409552, -0.096593)",
        "(0.257195, 1.411157, -0.099249)",
        "(0.255911, 1.413572, -0.104771)",
        "(0.255316, 1.415570, -0.110681)",
        "(0.255168, 1.416709, -0.116896)",
        "(0.255246, 1.416907, -0.122897)",
        "(0.255394, 1.416723, -0.125826)",
        "(0.255906, 1.415633, -0.131572)",
        "(0.256540, 1.413720, -0.137273)",
        "(0.257243, 1.411326, -0.142981)",
        "(0.258227, 1.408217, -0.148589)",
        "(0.258724, 1.406492, -0.151284)",
        "(0.259801, 1.402513, -0.156521)",
        "(0.261051, 1.397788, -0.161615)",
        "(0.262365, 1.392438, -0.166516)",
        "(0.263476, 1.386560, -0.170987)",
        "(0.263910, 1.383427, -0.173072)",
        "(0.264662, 1.376669, -0.176814)",
        "(0.265652, 1.369630, -0.180388)",
        "(0.266883, 1.362216, -0.183568)",
        "(0.268331, 1.354584, -0.186016)",
        "(0.268921, 1.350651, -0.186870)",
        "(0.270169, 1.342830, -0.188253)",
        "(0.271789, 1.335043, -0.188991)",
        "(0.273522, 1.327473, -0.189461)",
        "(0.275228, 1.319241, -0.189524)",
        "(0.276047, 1.314858, -0.189251)",
        "(0.277796, 1.306030, -0.187895)",
        "(0.279918, 1.297591, -0.185689)",
        "(0.281920, 1.289356, -0.182978)",
        "(0.283576, 1.281207, -0.179074)",
        "(0.284159, 1.277323, -0.176719)",
        "(0.285271, 1.270196, -0.171412)",
        "(0.286505, 1.264209, -0.165390)",
        "(0.287723, 1.259282, -0.158768)",
        "(0.288682, 1.255263, -0.151592)",
        "(0.289090, 1.253545, -0.147948)",
        "(0.289492, 1.251012, -0.140821)",
        "(0.289782, 1.249919, -0.133825)",
        "(0.290212, 1.249829, -0.126678)",
        "(0.290286, 1.250311, -0.119435)",
        "(0.290211, 1.250762, -0.115870)",
        "(0.289869, 1.252464, -0.108880)",
        "(0.289481, 1.255288, -0.102035)",
        "(0.288650, 1.259121, -0.095477)",
        "(0.287294, 1.263679, -0.088982)",
        "(0.286550, 1.266091, -0.085760)",
        "(0.285002, 1.271262, -0.079433)",
        "(0.283640, 1.277006, -0.073711)",
        "(0.282433, 1.283291, -0.068677)",
        "(0.281169, 1.289636, -0.064274)",
        "(0.280587, 1.292854, -0.062359)",
        "(0.279391, 1.299224, -0.059187)",
        "(0.277972, 1.305116, -0.056540)",
        "(0.276474, 1.310647, -0.054803)",
        "(0.275357, 1.316575, -0.054048)",
        "(0.274997, 1.319653, -0.054142)",
        "(0.273998, 1.325521, -0.054181)",
        "(0.272721, 1.331024, -0.053889)",
        "(0.270871, 1.336379, -0.053545)",
        "(0.269204, 1.342796, -0.053642)",
        "(0.268800, 1.346876, -0.054287)",
        "(0.268169, 1.355365, -0.055876)",
        "(0.267317, 1.363720, -0.057180)",
        "(0.266307, 1.371945, -0.058716)",
        "(0.265242, 1.380044, -0.060919)",
        "(0.264781, 1.384023, -0.062189)",
        "(0.264011, 1.391505, -0.064823)",
        "(0.263241, 1.398075, -0.067507)",
        "(0.262313, 1.403800, -0.070493)",
        "(0.261779, 1.409127, -0.073836)",
        "(0.261816, 1.411672, -0.075828)",
        "(0.261949, 1.416157, -0.080077)",
        "(0.261855, 1.419459, -0.084536)",
        "(0.261659, 1.421959, -0.089222)",
        "(0.261749, 1.423898, -0.094308)",
        "(0.261946, 1.424710, -0.097001)",
        "(0.262570, 1.425715, -0.102663)",
        "(0.263240, 1.425815, -0.108278)",
        "(0.264059, 1.424993, -0.114020)",
        "(0.265067, 1.423515, -0.119903)",
        "(0.265602, 1.422456, -0.122844)",
        "(0.266607, 1.419622, -0.128628)",
        "(0.267603, 1.416147, -0.134451)",
        "(0.268633, 1.412025, -0.140256)",
        "(0.269759, 1.406928, -0.145695)",
        "(0.270259, 1.404025, -0.148216)",
        "(0.271230, 1.398095, -0.153128)",
        "(0.272356, 1.392048, -0.157838)",
        "(0.273512, 1.385983, -0.162315)",
        "(0.274511, 1.379225, -0.166154)",
        "(0.275014, 1.375704, -0.167926)",
        "(0.276051, 1.368475, -0.171156)",
        "(0.277147, 1.361004, -0.173922)",
        "(0.278455, 1.353315, -0.176076)",
        "(0.279651, 1.345079, -0.178094)",
        "(0.280141, 1.340744, -0.179033)",
        "(0.280891, 1.331647, -0.180605)",
        "(0.281603, 1.322386, -0.182002)",
        "(0.282253, 1.313064, -0.182907)",
        "(0.283156, 1.303708, -0.182990)",
        "(0.283695, 1.299009, -0.182842)",
        "(0.284933, 1.289576, -0.182066)",
        "(0.286250, 1.280424, -0.181015)",
        "(0.287505, 1.271516, -0.179579)",
        "(0.288591, 1.262559, -0.177495)",
        "(0.289093, 1.258107, -0.176189)",
        "(0.290179, 1.249547, -0.173294)",
        "(0.291169, 1.241661, -0.169759)",
        "(0.292051, 1.234321, -0.165460)",
        "(0.292784, 1.228050, -0.160716)",
        "(0.293092, 1.225517, -0.158161)",
        "(0.293479, 1.221262, -0.152704)",
        "(0.293812, 1.218349, -0.146548)",
        "(0.294004, 1.216869, -0.139812)",
        "(0.293962, 1.217154, -0.132940)",
        "(0.293863, 1.218299, -0.129586)",
        "(0.293685, 1.221836, -0.123070)",
        "(0.293154, 1.226571, -0.116769)",
        "(0.292171, 1.232163, -0.110931)",
        "(0.290368, 1.238210, -0.105540)",
        "(0.289317, 1.241256, -0.102844)",
        "(0.287410, 1.248130, -0.097740)",
        "(0.285612, 1.255599, -0.093179)",
        "(0.283607, 1.262949, -0.088969)",
        "(0.281766, 1.270015, -0.084753)",
        "(0.280886, 1.273501, -0.082559)",
        "(0.279416, 1.280564, -0.078373)",
        "(0.278291, 1.287987, -0.074727)",
        "(0.277355, 1.295193, -0.071757)",
        "(0.276030, 1.301771, -0.068754)",
        "(0.275307, 1.304993, -0.067273)",
        "(0.274128, 1.311812, -0.064832)",
        "(0.273440, 1.319365, -0.063363)",
        "(0.272560, 1.326764, -0.062082)",
        "(0.271314, 1.333954, -0.061117)",
        "(0.270591, 1.337472, -0.060750)",
        "(0.268787, 1.344068, -0.060444)",
        "(0.267385, 1.350957, -0.060803)",
        "(0.266368, 1.358061, -0.062113)",
        "(0.265280, 1.364727, -0.063918)",
        "(0.264703, 1.367754, -0.065073)",
        "(0.263690, 1.373697, -0.067511)",
        "(0.263341, 1.379805, -0.070838)",
        "(0.263356, 1.385803, -0.074653)",
        "(0.263257, 1.390806, -0.078800)",
        "(0.263191, 1.392907, -0.080917)",
        "(0.263114, 1.396679, -0.085419)",
        "(0.263318, 1.399904, -0.090242)",
        "(0.263876, 1.402543, -0.095391)",
        "(0.264431, 1.404370, -0.100598)",
        "(0.264761, 1.405051, -0.103199)",
        "(0.265566, 1.405746, -0.108651)",
        "(0.266479, 1.406012, -0.114418)",
        "(0.267687, 1.405813, -0.120453)",
        "(0.269400, 1.405271, -0.126689)",
        "(0.270330, 1.404906, -0.129952)",
        "(0.272021, 1.403641, -0.136769)",
        "(0.273909, 1.401667, -0.143729)",
        "(0.276126, 1.399076, -0.150991)",
        "(0.278121, 1.395653, -0.158186)",
        "(0.278854, 1.393579, -0.161707)",
        "(0.279991, 1.388777, -0.168619)",
        "(0.281253, 1.383610, -0.175293)",
        "(0.282549, 1.377663, -0.181769)",
        "(0.284098, 1.371211, -0.187866)",
        "(0.284933, 1.367765, -0.190610)",
        "(0.286642, 1.360238, -0.195319)",
        "(0.288614, 1.352578, -0.199240)",
        "(0.290901, 1.344565, -0.202126)",
        "(0.293428, 1.336118, -0.204317)",
        "(0.294675, 1.331697, -0.204996)",
        "(0.297012, 1.322623, -0.205564)",
        "(0.299337, 1.313356, -0.205214)",
        "(0.301638, 1.303923, -0.203955)",
        "(0.304030, 1.294495, -0.201843)",
        "(0.305145, 1.289420, -0.200169)",
        "(0.306835, 1.280423, -0.196501)",
        "(0.308512, 1.272300, -0.192212)",
        "(0.309965, 1.265041, -0.187204)",
        "(0.311186, 1.258769, -0.181046)",
        "(0.311718, 1.256002, -0.177588)",
        "(0.312763, 1.251807, -0.169645)",
        "(0.313633, 1.248918, -0.161235)",
        "(0.314396, 1.247286, -0.152414)",
        "(0.315011, 1.246607, -0.143273)",
        "(0.315154, 1.246518, -0.138683)",
        "(0.315246, 1.246820, -0.129939)",
        "(0.314857, 1.247697, -0.121780)",
        "(0.314236, 1.248892, -0.113713)",
        "(0.313583, 1.250840, -0.106146)",
        "(0.313261, 1.252115, -0.102657)",
        "(0.312407, 1.255349, -0.096301)",
        "(0.311347, 1.259348, -0.090352)",
        "(0.310372, 1.264154, -0.085001)",
        "(0.309205, 1.269619, -0.080475)",
        "(0.308575, 1.272619, -0.078505)",
        "(0.307242, 1.278809, -0.074767)",
        "(0.305858, 1.285347, -0.071441)",
        "(0.304232, 1.291906, -0.068753)",
        "(0.302309, 1.298484, -0.066579)",
        "(0.301228, 1.301708, -0.065589)",
        "(0.298752, 1.308014, -0.063881)",
        "(0.296065, 1.314297, -0.062666)",
        "(0.293411, 1.320537, -0.061802)",
        "(0.290837, 1.326537, -0.061093)",
        "(0.289530, 1.329478, -0.060805)",
        "(0.286985, 1.335351, -0.060481)",
        "(0.284763, 1.341282, -0.060367)",
        "(0.282813, 1.347165, -0.060338)",
        "(0.281074, 1.353212, -0.060670)",
        "(0.280211, 1.356196, -0.060890)",
        "(0.278462, 1.361903, -0.061349)",
        "(0.276549, 1.367231, -0.061862)",
        "(0.274653, 1.372548, -0.062702)",
        "(0.273370, 1.378354, -0.064217)",
        "(0.272905, 1.381323, -0.065194)",
        "(0.271878, 1.386897, -0.067145)",
        "(0.270697, 1.392041, -0.069308)",
        "(0.269792, 1.397044, -0.071884)",
        "(0.269204, 1.401825, -0.075053)",
        "(0.268940, 1.404148, -0.076882)",
        "(0.268507, 1.408374, -0.081107)",
        "(0.268243, 1.411665, -0.085846)",
        "(0.267952, 1.413966, -0.090888)",
        "(0.267541, 1.414959, -0.096538)",
        "(0.267379, 1.414887, -0.099539)",
        "(0.267037, 1.413693, -0.105631)",
        "(0.266821, 1.410996, -0.111949)",
        "(0.266785, 1.407458, -0.118480)",
        "(0.267084, 1.402675, -0.124954)",
        "(0.267508, 1.399944, -0.128147)",
        "(0.268617, 1.393905, -0.134409)",
        "(0.269962, 1.386787, -0.140830)",
        "(0.271251, 1.378913, -0.147144)",
        "(0.272552, 1.370323, -0.152750)",
        "(0.273264, 1.365773, -0.155303)",
        "(0.274818, 1.356501, -0.160276)",
        "(0.276969, 1.347048, -0.164825)",
        "(0.279572, 1.337620, -0.168810)",
        "(0.282153, 1.328164, -0.172380)",
        "(0.283346, 1.323525, -0.174079)",
        "(0.285842, 1.314729, -0.177062)",
        "(0.288521, 1.306538, -0.179412)",
        "(0.291291, 1.298678, -0.181046)",
        "(0.293894, 1.290959, -0.182229)",
        "(0.295147, 1.287197, -0.182609)",
        "(0.297348, 1.279655, -0.182596)",
        "(0.299340, 1.271946, -0.181797)",
        "(0.301297, 1.264490, -0.180222)",
        "(0.302990, 1.257432, -0.177965)",
        "(0.303643, 1.253999, -0.176396)",
        "(0.304630, 1.246984, -0.172815)",
        "(0.305308, 1.240275, -0.168439)",
        "(0.306086, 1.234745, -0.163509)",
        "(0.306776, 1.230205, -0.157923)",
        "(0.307112, 1.228195, -0.154855)",
        "(0.307676, 1.224524, -0.148176)",
        "(0.307606, 1.221683, -0.141015)",
        "(0.307267, 1.219519, -0.133814)",
        "(0.306420, 1.218672, -0.126210)",
        "(0.306012, 1.218520, -0.122427)",
        "(0.305148, 1.219616, -0.115101)",
        "(0.303929, 1.221764, -0.108355)",
        "(0.302313, 1.224740, -0.102139)",
        "(0.300197, 1.228685, -0.096514)",
        "(0.299168, 1.231155, -0.093906)",
        "(0.297259, 1.236619, -0.088895)",
        "(0.295347, 1.242499, -0.084365)",
        "(0.293423, 1.248717, -0.080428)",
        "(0.291533, 1.255342, -0.076886)",
        "(0.290620, 1.258763, -0.075224)",
        "(0.288940, 1.265842, -0.072283)",
        "(0.287560, 1.273396, -0.070164)",
        "(0.286109, 1.280894, -0.068455)",
        "(0.284524, 1.288132, -0.066631)",
        "(0.283660, 1.291541, -0.065786)",
        "(0.281993, 1.298485, -0.064358)",
        "(0.280616, 1.305698, -0.063444)",
        "(0.279439, 1.313047, -0.062773)",
        "(0.278315, 1.320390, -0.062446)",
        "(0.277634, 1.324003, -0.062384)",
        "(0.275945, 1.330974, -0.062354)",
        "(0.274172, 1.337708, -0.062394)",
        "(0.272940, 1.345071, -0.063318)",
        "(0.271924, 1.352678, -0.064730)",
        "(0.271451, 1.356466, -0.065565)",
        "(0.270438, 1.363654, -0.067213)",
        "(0.269324, 1.370416, -0.069182)",
        "(0.268246, 1.376947, -0.071700)",
        "(0.267486, 1.383224, -0.074666)",
        "(0.267169, 1.386189, -0.076356)",
        "(0.266545, 1.391698, -0.079862)",
        "(0.266007, 1.396323, -0.083713)",
        "(0.265539, 1.400351, -0.087743)",
        "(0.265467, 1.403694, -0.092089)",
        "(0.265578, 1.405130, -0.094454)",
        "(0.265872, 1.407508, -0.099413)",
        "(0.266301, 1.408989, -0.104340)",
        "(0.266785, 1.409677, -0.109515)",
        "(0.267481, 1.409662, -0.114886)",
        "(0.268017, 1.409250, -0.117693)",
        "(0.269196, 1.407870, -0.123239)",
        "(0.270452, 1.405195, -0.128717)",
        "(0.271898, 1.401511, -0.133949)",
        "(0.273452, 1.396837, -0.138885)",
        "(0.274278, 1.394102, -0.141207)",
        "(0.276151, 1.388354, -0.145757)",
        "(0.278463, 1.382071, -0.150121)",
        "(0.280849, 1.375309, -0.154171)",
        "(0.282992, 1.367875, -0.157577)",
        "(0.283925, 1.363914, -0.159030)",
        "(0.285990, 1.355888, -0.161870)",
        "(0.288306, 1.347641, -0.164439)",
        "(0.290775, 1.339188, -0.166380)",
        "(0.293011, 1.330386, -0.167572)",
        "(0.294025, 1.325862, -0.167936)",
        "(0.295765, 1.316756, -0.167980)",
        "(0.297444, 1.308226, -0.167093)",
        "(0.298457, 1.299047, -0.162894)",
        "(0.299363, 1.290837, -0.158766)",
        "(0.299605, 1.286884, -0.156524)",
        "(0.299756, 1.279594, -0.151932)",
        "(0.299863, 1.273359, -0.146606)",
        "(0.299854, 1.267748, -0.140169)",
        "(0.299515, 1.262679, -0.133026)",
        "(0.299192, 1.260391, -0.129331)",
        "(0.298269, 1.256060, -0.121872)",
        "(0.296937, 1.252622, -0.114492)",
        "(0.295409, 1.250699, -0.107643)",
        "(0.293820, 1.250104, -0.101568)",
        "(0.292920, 1.250027, -0.098587)",
        "(0.290890, 1.250006, -0.092799)",
        "(0.288749, 1.250945, -0.087371)",
        "(0.286881, 1.253341, -0.082691)",
        "(0.285183, 1.256655, -0.078486)",
        "(0.284369, 1.258629, -0.076511)",
        "(0.282685, 1.262790, -0.072820)",
        "(0.281048, 1.267822, -0.069741)",
        "(0.279763, 1.273759, -0.067262)",
        "(0.278533, 1.280050, -0.065121)",
        "(0.277839, 1.283314, -0.064227)",
        "(0.276539, 1.290323, -0.062839)",
        "(0.275426, 1.297617, -0.061779)",
        "(0.274429, 1.304816, -0.060839)",
        "(0.273352, 1.311882, -0.060308)",
        "(0.272862, 1.315369, -0.060148)",
        "(0.272064, 1.322345, -0.059839)",
        "(0.271453, 1.329199, -0.059658)",
        "(0.270897, 1.335867, -0.059518)",
        "(0.270360, 1.342219, -0.059223)",
        "(0.270142, 1.345342, -0.059010)",
        "(0.270095, 1.351826, -0.058852)",
        "(0.270478, 1.358709, -0.059271)",
        "(0.270957, 1.365388, -0.059774)",
        "(0.271345, 1.371683, -0.060297)",
        "(0.271485, 1.374738, -0.060756)",
        "(0.271712, 1.380682, -0.061911)",
        "(0.272188, 1.386514, -0.063351)",
        "(0.272860, 1.392176, -0.065186)",
        "(0.273195, 1.397175, -0.067311)",
        "(0.273337, 1.399515, -0.068371)",
        "(0.273650, 1.403758, -0.070563)",
        "(0.273882, 1.407485, -0.072974)",
        "(0.274105, 1.410743, -0.075795)",
        "(0.274390, 1.413487, -0.078748)",
        "(0.274552, 1.414632, -0.080307)",
        "(0.274836, 1.416645, -0.083629)",
        "(0.274964, 1.418010, -0.087205)",
        "(0.275138, 1.418721, -0.090927)",
        "(0.275517, 1.419103, -0.094906)",
        "(0.275776, 1.419239, -0.096985)",
        "(0.276262, 1.419076, -0.101300)",
        "(0.276849, 1.418147, -0.105629)",
        "(0.277597, 1.416740, -0.110133)",
        "(0.278463, 1.414909, -0.115091)",
        "(0.278936, 1.413763, -0.117755)",
        "(0.280001, 1.411124, -0.123045)",
        "(0.281023, 1.407807, -0.128440)",
        "(0.281882, 1.404011, -0.134135)",
        "(0.282874, 1.399712, -0.139856)",
        "(0.283422, 1.397161, -0.142663)",
        "(0.284438, 1.391825, -0.147885)",
        "(0.285625, 1.386303, -0.152804)",
        "(0.286926, 1.380569, -0.157591)",
        "(0.288342, 1.374369, -0.161885)",
        "(0.289062, 1.371162, -0.163640)",
        "(0.290339, 1.364641, -0.166714)",
        "(0.291271, 1.358102, -0.169481)",
        "(0.292557, 1.351756, -0.171907)",
        "(0.293911, 1.345289, -0.173825)",
        "(0.294539, 1.341993, -0.174609)",
        "(0.295725, 1.335527, -0.175726)",
        "(0.296987, 1.329414, -0.176609)",
        "(0.298248, 1.323403, -0.177107)",
        "(0.299576, 1.317448, -0.177172)",
        "(0.300290, 1.314507, -0.177048)",
        "(0.301549, 1.308384, -0.176427)",
        "(0.302549, 1.301871, -0.175088)",
        "(0.303111, 1.295164, -0.173282)",
        "(0.303577, 1.288526, -0.171047)",
        "(0.303708, 1.285229, -0.169609)",
        "(0.303998, 1.278980, -0.166258)",
        "(0.304209, 1.273861, -0.162099)",
        "(0.304335, 1.270053, -0.157492)",
        "(0.304607, 1.267245, -0.152478)",
        "(0.304590, 1.266247, -0.149839)",
        "(0.304227, 1.264420, -0.144376)",
        "(0.303751, 1.263080, -0.138553)",
        "(0.303049, 1.261772, -0.132438)",
        "(0.301856, 1.259916, -0.125876)",
        "(0.301069, 1.258789, -0.122500)",
        "(0.299447, 1.256730, -0.115799)",
        "(0.298200, 1.255130, -0.109250)",
        "(0.296969, 1.253549, -0.102838)",
        "(0.295380, 1.252037, -0.096445)",
        "(0.294374, 1.251760, -0.093344)",
        "(0.292704, 1.251842, -0.087262)",
        "(0.291275, 1.253298, -0.081741)",
        "(0.289690, 1.255724, -0.076948)",
        "(0.287881, 1.259239, -0.072499)",
        "(0.286985, 1.261173, -0.070286)",
        "(0.285111, 1.266587, -0.066518)",
        "(0.283319, 1.272667, -0.063240)",
        "(0.281307, 1.278963, -0.060444)",
        "(0.279101, 1.285030, -0.057877)",
        "(0.277712, 1.288111, -0.056920)",
        "(0.274995, 1.295126, -0.055259)",
        "(0.273042, 1.302970, -0.054300)",
        "(0.271348, 1.311061, -0.053824)",
        "(0.269558, 1.318764, -0.053281)",
        "(0.268616, 1.322440, -0.053054)",
        "(0.266696, 1.329527, -0.052630)",
        "(0.265204, 1.336406, -0.052269)",
        "(0.264008, 1.343279, -0.052360)",
        "(0.263067, 1.350097, -0.052648)",
        "(0.262766, 1.353473, -0.052930)",
        "(0.262514, 1.360322, -0.053747)",
        "(0.262658, 1.367062, -0.055102)",
        "(0.262747, 1.373382, -0.056762)",
        "(0.262754, 1.379604, -0.059087)",
        "(0.262730, 1.382646, -0.060468)",
        "(0.262693, 1.388379, -0.063562)",
        "(0.262590, 1.393558, -0.067086)",
        "(0.262180, 1.397953, -0.071099)",
        "(0.262018, 1.402097, -0.075651)",
        "(0.262044, 1.403903, -0.078214)",
        "(0.262184, 1.407047, -0.083359)",
        "(0.262463, 1.409320, -0.088779)",
        "(0.262821, 1.410950, -0.094518)",
        "(0.263011, 1.411696, -0.100471)",
        "(0.263035, 1.411823, -0.103417)",
        "(0.263040, 1.411328, -0.109323)",
        "(0.263221, 1.410111, -0.115217)",
        "(0.263730, 1.408382, -0.120946)",
        "(0.264195, 1.406000, -0.126755)",
        "(0.264365, 1.404469, -0.129688)",
        "(0.264787, 1.400892, -0.135524)",
        "(0.265260, 1.396766, -0.141108)",
        "(0.265806, 1.392265, -0.146635)",
        "(0.266458, 1.387535, -0.152170)",
        "(0.266818, 1.384985, -0.154791)",
        "(0.267593, 1.379577, -0.159630)",
        "(0.268501, 1.373914, -0.164107)",
        "(0.269670, 1.368042, -0.168259)",
        "(0.270934, 1.361658, -0.171955)",
        "(0.271578, 1.358163, -0.173421)",
        "(0.272863, 1.350979, -0.175979)",
        "(0.274454, 1.343604, -0.178037)",
        "(0.276305, 1.336078, -0.179458)",
        "(0.278266, 1.328038, -0.179932)",
        "(0.279192, 1.323773, -0.179903)",
        "(0.280837, 1.315299, -0.179793)",
        "(0.282333, 1.307128, -0.179330)",
        "(0.283886, 1.299367, -0.178381)",
        "(0.285394, 1.291667, -0.176422)",
        "(0.286091, 1.287909, -0.174953)",
        "(0.287415, 1.280759, -0.171419)",
        "(0.288548, 1.274375, -0.166818)",
        "(0.289643, 1.268684, -0.161461)",
        "(0.290408, 1.263551, -0.155468)",
        "(0.290578, 1.261312, -0.152082)",
        "(0.290514, 1.257435, -0.144751)",
        "(0.290213, 1.254403, -0.137896)",
        "(0.289430, 1.252311, -0.130786)",
        "(0.288542, 1.251231, -0.123476)",
        "(0.288070, 1.251021, -0.119858)",
        "(0.286836, 1.251088, -0.112906)",
        "(0.285228, 1.251447, -0.106435)",
        "(0.283031, 1.252105, -0.100842)",
        "(0.280467, 1.253317, -0.095749)",
        "(0.279191, 1.254391, -0.093386)",
        "(0.276854, 1.257515, -0.088922)",
        "(0.274931, 1.261854, -0.084692)",
        "(0.273284, 1.267178, -0.080682)",
        "(0.271715, 1.273672, -0.077295)",
        "(0.271087, 1.277419, -0.075815)",
        "(0.270058, 1.285208, -0.072839)",
        "(0.269231, 1.293389, -0.069946)",
        "(0.268318, 1.301700, -0.067684)",
        "(0.267179, 1.309925, -0.066087)",
        "(0.266599, 1.313987, -0.065425)",
        "(0.265795, 1.322053, -0.064185)",
        "(0.265219, 1.329973, -0.063385)",
        "(0.264605, 1.337655, -0.062951)",
        "(0.264228, 1.345304, -0.062867)",
        "(0.264317, 1.349258, -0.063032)",
        "(0.264580, 1.356951, -0.063512)",
        "(0.264545, 1.364115, -0.064114)",
        "(0.264007, 1.370660, -0.064916)",
        "(0.263066, 1.376879, -0.066093)",
        "(0.262633, 1.380038, -0.066777)",
        "(0.262194, 1.386607, -0.068508)",
        "(0.261967, 1.392855, -0.070306)",
        "(0.261547, 1.398738, -0.072593)",
        "(0.260921, 1.404360, -0.075615)",
        "(0.260604, 1.407072, -0.077352)",
        "(0.260155, 1.412381, -0.081042)",
        "(0.259986, 1.417286, -0.085053)",
        "(0.260003, 1.421544, -0.089461)",
        "(0.260220, 1.425393, -0.094271)",
        "(0.260505, 1.427103, -0.096831)",
        "(0.261079, 1.430169, -0.102169)",
        "(0.261560, 1.432404, -0.107832)",
        "(0.262091, 1.433896, -0.113910)",
        "(0.262650, 1.434551, -0.120066)",
        "(0.263001, 1.434430, -0.123096)",
        "(0.263790, 1.433762, -0.129142)",
        "(0.264708, 1.432100, -0.135256)",
        "(0.265754, 1.429559, -0.141048)",
        "(0.267147, 1.426163, -0.146576)",
        "(0.268023, 1.424146, -0.149221)",
        "(0.269832, 1.419678, -0.154280)",
        "(0.271701, 1.414315, -0.158759)",
        "(0.273732, 1.408458, -0.163071)",
        "(0.275847, 1.401890, -0.167316)",
        "(0.276920, 1.398330, -0.169236)",
        "(0.279203, 1.390745, -0.172503)",
        "(0.281304, 1.382618, -0.175289)",
        "(0.283621, 1.374483, -0.177553)",
        "(0.286098, 1.366173, -0.179423)",
        "(0.287359, 1.361858, -0.180111)",
        "(0.289912, 1.353140, -0.181113)",
        "(0.292291, 1.344165, -0.181892)",
        "(0.294733, 1.335115, -0.182360)",
        "(0.297196, 1.325736, -0.182504)",
        "(0.298321, 1.320916, -0.182436)",
        "(0.300294, 1.311271, -0.181933)",
        "(0.302294, 1.302264, -0.180795)",
        "(0.304655, 1.294145, -0.179135)",
        "(0.306935, 1.286415, -0.177018)",
        "(0.307791, 1.282624, -0.175636)",
        "(0.309148, 1.275396, -0.172548)",
        "(0.309836, 1.268895, -0.168941)",
        "(0.310200, 1.262845, -0.164214)",
        "(0.310124, 1.257394, -0.158761)",
        "(0.309814, 1.255025, -0.155819)",
        "(0.308995, 1.251143, -0.149610)",
        "(0.307810, 1.248617, -0.142922)",
        "(0.306550, 1.247726, -0.135799)",
        "(0.304935, 1.248038, -0.128866)",
        "(0.303972, 1.248704, -0.125435)",
        "(0.301987, 1.250684, -0.118707)",
        "(0.299881, 1.253908, -0.112370)",
        "(0.297638, 1.257480, -0.106390)",
        "(0.294787, 1.261476, -0.100835)",
        "(0.293416, 1.263507, -0.098098)",
        "(0.290782, 1.268546, -0.093238)",
        "(0.288418, 1.274099, -0.088855)",
        "(0.286139, 1.279930, -0.084793)",
        "(0.283837, 1.285515, -0.080713)",
        "(0.282719, 1.288404, -0.078860)",
        "(0.280583, 1.294602, -0.075727)",
        "(0.278557, 1.300942, -0.072783)",
        "(0.276742, 1.307220, -0.069657)",
        "(0.274938, 1.313473, -0.066851)",
        "(0.273980, 1.316556, -0.065622)",
        "(0.271825, 1.322575, -0.063258)",
        "(0.270095, 1.329013, -0.061208)",
        "(0.268758, 1.335901, -0.060033)",
        "(0.267317, 1.342522, -0.058749)",
        "(0.266497, 1.345736, -0.058138)",
        "(0.264575, 1.352236, -0.057110)",
        "(0.262867, 1.359271, -0.056742)",
        "(0.261509, 1.366577, -0.056740)",
        "(0.260258, 1.373731, -0.056448)",
        "(0.259658, 1.377264, -0.056375)",
        "(0.258406, 1.384263, -0.056594)",
        "(0.257315, 1.391413, -0.056978)",
        "(0.256518, 1.398766, -0.057901)",
        "(0.255669, 1.405739, -0.059032)",
        "(0.255231, 1.409031, -0.059648)",
        "(0.254299, 1.415191, -0.060972)",
        "(0.253522, 1.421110, -0.062508)",
        "(0.252845, 1.427021, -0.064754)",
        "(0.252272, 1.432768, -0.067630)",
        "(0.252038, 1.435451, -0.069264)",
        "(0.251478, 1.440481, -0.072760)",
        "(0.251141, 1.444880, -0.076682)",
        "(0.251079, 1.448728, -0.080519)",
        "(0.250970, 1.451633, -0.084216)",
        "(0.250783, 1.452543, -0.086090)",
        "(0.250354, 1.454104, -0.089887)",
        "(0.250167, 1.455397, -0.093428)",
        "(0.250114, 1.456324, -0.096449)",
        "(0.250247, 1.456409, -0.098770)",
        "(0.250226, 1.456267, -0.099738)",
        "(0.250336, 1.455698, -0.101233)",
        "(0.250701, 1.455004, -0.102446)",
        "(0.251116, 1.454099, -0.103161)",
        "(0.251390, 1.452832, -0.103413)",
        "(0.251486, 1.452223, -0.103475)",
        "(0.251765, 1.451081, -0.103620)",
        "(0.252134, 1.449963, -0.103797)",
        "(0.252527, 1.448758, -0.103973)",
        "(0.252624, 1.447325, -0.104240)",
        "(0.252504, 1.446552, -0.104449)",
        "(0.252145, 1.445078, -0.105145)",
        "(0.252008, 1.443933, -0.106219)",
        "(0.251924, 1.442783, -0.107379)",
        "(0.251663, 1.441514, -0.108289)",
        "(0.251519, 1.440903, -0.108704)",
        "(0.251313, 1.439695, -0.109446)",
        "(0.251201, 1.438416, -0.110233)",
        "(0.250916, 1.436745, -0.111043)",
        "(0.250503, 1.434675, -0.111720)",
        "(0.250405, 1.433533, -0.112053)",
        "(0.250323, 1.430953, -0.113067)",
        "(0.249824, 1.427996, -0.114724)",
        "(0.248703, 1.424697, -0.116954)",
        "(0.247752, 1.421289, -0.119300)",
        "(0.247491, 1.419552, -0.120652)",
        "(0.247229, 1.416182, -0.123666)",
        "(0.246982, 1.412643, -0.127333)",
        "(0.246463, 1.408688, -0.131318)",
        "(0.246193, 1.404325, -0.135355)",
        "(0.246163, 1.401956, -0.137282)",
        "(0.246616, 1.397095, -0.141008)",
        "(0.247634, 1.391773, -0.144548)",
        "(0.249021, 1.385456, -0.147594)",
        "(0.250784, 1.378578, -0.150388)",
        "(0.251723, 1.374874, -0.151705)",
        "(0.253329, 1.366941, -0.154378)",
        "(0.255167, 1.358468, -0.156642)",
        "(0.257738, 1.349728, -0.158736)",
        "(0.260251, 1.340477, -0.160654)",
        "(0.261400, 1.335683, -0.161454)",
        "(0.263702, 1.326024, -0.162958)",
        "(0.266236, 1.316271, -0.164348)",
        "(0.269031, 1.306647, -0.165564)",
        "(0.271738, 1.297268, -0.166512)",
        "(0.273037, 1.292680, -0.166807)",
        "(0.275651, 1.283818, -0.166936)",
        "(0.278487, 1.275393, -0.166427)",
        "(0.281122, 1.267156, -0.165407)",
        "(0.283285, 1.259411, -0.163922)",
        "(0.284258, 1.255692, -0.162995)",
        "(0.285953, 1.248270, -0.160704)",
        "(0.287431, 1.241250, -0.157709)",
        "(0.288490, 1.235334, -0.153790)",
        "(0.289239, 1.230318, -0.148590)",
        "(0.289535, 1.228411, -0.145491)",
        "(0.290141, 1.225985, -0.138885)",
        "(0.290590, 1.225034, -0.131907)",
        "(0.290704, 1.225293, -0.124339)",
        "(0.290405, 1.226937, -0.116461)",
        "(0.290183, 1.228509, -0.112484)",
        "(0.289776, 1.232512, -0.104531)",
        "(0.289384, 1.237458, -0.096425)",
        "(0.288839, 1.242985, -0.088521)",
        "(0.287811, 1.249262, -0.081283)",
        "(0.287205, 1.252608, -0.077882)",
        "(0.286168, 1.259943, -0.071429)",
        "(0.285187, 1.267874, -0.065841)",
        "(0.283948, 1.275992, -0.061174)",
        "(0.282670, 1.284658, -0.057467)",
        "(0.282098, 1.289043, -0.055728)",
        "(0.281118, 1.298078, -0.052789)",
        "(0.280226, 1.307308, -0.050640)",
        "(0.279336, 1.316631, -0.049336)",
        "(0.278370, 1.325739, -0.048285)",
        "(0.277771, 1.330215, -0.047921)",
        "(0.276403, 1.338998, -0.047423)",
        "(0.275190, 1.347789, -0.047283)",
        "(0.274178, 1.356597, -0.047530)",
        "(0.273724, 1.360959, -0.047864)",
        "(0.272804, 1.369525, -0.048715)",
        "(0.271900, 1.377908, -0.050080)",
        "(0.271207, 1.386284, -0.051955)",
        "(0.270684, 1.394413, -0.054520)",
        "(0.270068, 1.401972, -0.057479)",
        "(0.269895, 1.405666, -0.059162)",
        "(0.269743, 1.412975, -0.062936)",
        "(0.269699, 1.419846, -0.067170)",
        "(0.269913, 1.426425, -0.071698)",
        "(0.270459, 1.432634, -0.076588)",
        "(0.270879, 1.435367, -0.079179)",
        "(0.271710, 1.440401, -0.084425)",
        "(0.272615, 1.444734, -0.090040)",
        "(0.273544, 1.448155, -0.096100)",
        "(0.274394, 1.450326, -0.102452)",
        "(0.274645, 1.450834, -0.105757)",
        "(0.274939, 1.451077, -0.112496)",
        "(0.275056, 1.449996, -0.119669)",
        "(0.274953, 1.447575, -0.127204)",
        "(0.274643, 1.443838, -0.134854)",
        "(0.274490, 1.441531, -0.138859)",
        "(0.274320, 1.436452, -0.147237)",
        "(0.274290, 1.430281, -0.155947)",
        "(0.274434, 1.422974, -0.164662)",
        "(0.274640, 1.414550, -0.172955)",
        "(0.274774, 1.409999, -0.176923)",
        "(0.275415, 1.400689, -0.184431)",
        "(0.276965, 1.390996, -0.190912)",
        "(0.278638, 1.380686, -0.196254)",
        "(0.280392, 1.369879, -0.200238)",
        "(0.281271, 1.364343, -0.201771)",
        "(0.283052, 1.352976, -0.204071)",
        "(0.285003, 1.341545, -0.205401)",
        "(0.287100, 1.330274, -0.205961)",
        "(0.288840, 1.319064, -0.205576)",
        "(0.289678, 1.313453, -0.205044)",
        "(0.291166, 1.302373, -0.203586)",
        "(0.292587, 1.291695, -0.201788)",
        "(0.294184, 1.281800, -0.199174)",
        "(0.295914, 1.272466, -0.195844)",
        "(0.296720, 1.268111, -0.193904)",
        "(0.297992, 1.259678, -0.189885)",
        "(0.298955, 1.251663, -0.185207)",
        "(0.299880, 1.244415, -0.179664)",
        "(0.300498, 1.238248, -0.173516)",
        "(0.300657, 1.235597, -0.170192)",
        "(0.300867, 1.231049, -0.162886)",
        "(0.300966, 1.227854, -0.155017)",
        "(0.300992, 1.226333, -0.147164)",
        "(0.300840, 1.226110, -0.139006)",
        "(0.300603, 1.226326, -0.134752)",
        "(0.299884, 1.227094, -0.126431)",
        "(0.298813, 1.228980, -0.118518)",
        "(0.297585, 1.231478, -0.110767)",
        "(0.296153, 1.234791, -0.103293)",
        "(0.295383, 1.236935, -0.099825)",
        "(0.293997, 1.241889, -0.093163)",
        "(0.292740, 1.247663, -0.086876)",
        "(0.291437, 1.253688, -0.080825)",
        "(0.289793, 1.260280, -0.075804)",
        "(0.288904, 1.263702, -0.073506)",
        "(0.287191, 1.270811, -0.069158)",
        "(0.285641, 1.278277, -0.065313)",
        "(0.284069, 1.286109, -0.062170)",
        "(0.282510, 1.294255, -0.059586)",
        "(0.281708, 1.298375, -0.058411)",
        "(0.280010, 1.306512, -0.056353)",
        "(0.278400, 1.314801, -0.054810)",
        "(0.277307, 1.323628, -0.053971)",
        "(0.276266, 1.332289, -0.053232)",
        "(0.275705, 1.336513, -0.052897)",
        "(0.274623, 1.345096, -0.052683)",
        "(0.273611, 1.353912, -0.053108)",
        "(0.272616, 1.362523, -0.053574)",
        "(0.271917, 1.371077, -0.054229)",
        "(0.271658, 1.375324, -0.054746)",
        "(0.271080, 1.383461, -0.055740)",
        "(0.270647, 1.391105, -0.056657)",
        "(0.270608, 1.398711, -0.058262)",
        "(0.270779, 1.405905, -0.060499)",
        "(0.270739, 1.409179, -0.061726)",
        "(0.270618, 1.415272, -0.064364)",
        "(0.270849, 1.420930, -0.067536)",
        "(0.271579, 1.426311, -0.071484)",
        "(0.272441, 1.430940, -0.075946)",
        "(0.272769, 1.432822, -0.078291)",
        "(0.273287, 1.436069, -0.083189)",
        "(0.273799, 1.438452, -0.088618)",
        "(0.274281, 1.440246, -0.094632)",
        "(0.274752, 1.441334, -0.101156)",
        "(0.274941, 1.441637, -0.104484)",
        "(0.275240, 1.441457, -0.111304)",
        "(0.275453, 1.440557, -0.118357)",
        "(0.275612, 1.438930, -0.125398)",
        "(0.275706, 1.436550, -0.132464)",
        "(0.275748, 1.435029, -0.136032)",
        "(0.275935, 1.431368, -0.142976)",
        "(0.276108, 1.426894, -0.149606)",
        "(0.276280, 1.421635, -0.155993)",
        "(0.276586, 1.415953, -0.162045)",
        "(0.276816, 1.412718, -0.165028)",
        "(0.277194, 1.406368, -0.170382)",
        "(0.277900, 1.399634, -0.175450)",
        "(0.279170, 1.392616, -0.179902)",
        "(0.280845, 1.385242, -0.183396)",
        "(0.281612, 1.381434, -0.185084)",
        "(0.283043, 1.373614, -0.188107)",
        "(0.284475, 1.365713, -0.190582)",
        "(0.286037, 1.357713, -0.192438)",
        "(0.287589, 1.349472, -0.193607)",
        "(0.288304, 1.345339, -0.193864)",
        "(0.289585, 1.337087, -0.193671)",
        "(0.290619, 1.328738, -0.192342)",
        "(0.291886, 1.320705, -0.190037)",
        "(0.293491, 1.313129, -0.187059)",
        "(0.294308, 1.309376, -0.185178)",
        "(0.295653, 1.301561, -0.180672)",
        "(0.296761, 1.293620, -0.175286)",
        "(0.298042, 1.286299, -0.168885)",
        "(0.300292, 1.280534, -0.161203)",
        "(0.301687, 1.278208, -0.157114)",
        "(0.304261, 1.274437, -0.148346)",
        "(0.306475, 1.271612, -0.139169)",
        "(0.308237, 1.270174, -0.129790)",
        "(0.309578, 1.269229, -0.120717)",
        "(0.309914, 1.269298, -0.116300)",
        "(0.310352, 1.270126, -0.107640)",
        "(0.310382, 1.271669, -0.099262)",
        "(0.309824, 1.274207, -0.091628)",
        "(0.308963, 1.277522, -0.084730)",
        "(0.308338, 1.279297, -0.081457)",
        "(0.306735, 1.282951, -0.075295)",
        "(0.304896, 1.287309, -0.070035)",
        "(0.302896, 1.292038, -0.065557)",
        "(0.300845, 1.297001, -0.061534)",
        "(0.299778, 1.299668, -0.059829)",
        "(0.297608, 1.305341, -0.056933)",
        "(0.295637, 1.311469, -0.054617)",
        "(0.293906, 1.317975, -0.052660)",
        "(0.292243, 1.324496, -0.050973)",
        "(0.291321, 1.327755, -0.050290)",
        "(0.289668, 1.334641, -0.049410)",
        "(0.288356, 1.341936, -0.049136)",
        "(0.286991, 1.349024, -0.048907)",
        "(0.285405, 1.355978, -0.049015)",
        "(0.284523, 1.359467, -0.049323)",
        "(0.282848, 1.366490, -0.050114)",
        "(0.281447, 1.373467, -0.051043)",
        "(0.280122, 1.380282, -0.052026)",
        "(0.278751, 1.386825, -0.053207)",
        "(0.278035, 1.390027, -0.053875)",
        "(0.276931, 1.396731, -0.055431)",
        "(0.276364, 1.403780, -0.057490)",
        "(0.275832, 1.410388, -0.059584)",
        "(0.275218, 1.416542, -0.061647)",
        "(0.274920, 1.419563, -0.062818)",
        "(0.274469, 1.425669, -0.065642)",
        "(0.274437, 1.431875, -0.069041)",
        "(0.274675, 1.437543, -0.072567)",
        "(0.274898, 1.442439, -0.076262)",
        "(0.275029, 1.444680, -0.078301)",
        "(0.275407, 1.448835, -0.082773)",
        "(0.275742, 1.452207, -0.087572)",
        "(0.275899, 1.454637, -0.092692)",
        "(0.276180, 1.456109, -0.098159)",
        "(0.276444, 1.456624, -0.100992)",
        "(0.276903, 1.456886, -0.107003)",
        "(0.277132, 1.456228, -0.113060)",
        "(0.277467, 1.454658, -0.119126)",
        "(0.277989, 1.452340, -0.125154)",
        "(0.278258, 1.450773, -0.128116)",
        "(0.278841, 1.447312, -0.133955)",
        "(0.279591, 1.443378, -0.139694)",
        "(0.280110, 1.438759, -0.145202)",
        "(0.280718, 1.433329, -0.150445)",
        "(0.281110, 1.430432, -0.153009)",
        "(0.281948, 1.424241, -0.157947)",
        "(0.282915, 1.417729, -0.162541)",
        "(0.283922, 1.410252, -0.166426)",
        "(0.284679, 1.401769, -0.169524)",
        "(0.285046, 1.397503, -0.170893)",
        "(0.285887, 1.388898, -0.173308)",
        "(0.286569, 1.379964, -0.175058)",
        "(0.287248, 1.370636, -0.176288)",
        "(0.287972, 1.361296, -0.176984)",
        "(0.288369, 1.356674, -0.177171)",
        "(0.288964, 1.347317, -0.177248)",
        "(0.289503, 1.337916, -0.176503)",
        "(0.289901, 1.328812, -0.175411)",
        "(0.290457, 1.320243, -0.174154)",
        "(0.290883, 1.316204, -0.173276)",
        "(0.291697, 1.308474, -0.171215)",
        "(0.292445, 1.301026, -0.168465)",
        "(0.293091, 1.294026, -0.165236)",
        "(0.293757, 1.287566, -0.161804)",
        "(0.294150, 1.284425, -0.159962)",
        "(0.294954, 1.278684, -0.155446)",
        "(0.295502, 1.273084, -0.150247)",
        "(0.295676, 1.267784, -0.144633)",
        "(0.295739, 1.263165, -0.138947)",
        "(0.295698, 1.261255, -0.136019)",
        "(0.295547, 1.257898, -0.129619)",
        "(0.295345, 1.255492, -0.122534)",
        "(0.295236, 1.254714, -0.115474)",
        "(0.295263, 1.255329, -0.108346)",
        "(0.295291, 1.256280, -0.104726)",
        "(0.295275, 1.258805, -0.097718)",
        "(0.295111, 1.262482, -0.091235)",
        "(0.294917, 1.267100, -0.085189)",
        "(0.294383, 1.272298, -0.079460)",
        "(0.293977, 1.275101, -0.076811)",
        "(0.292841, 1.281404, -0.072561)",
        "(0.291481, 1.287946, -0.068745)",
        "(0.290008, 1.294825, -0.065478)",
        "(0.288595, 1.302102, -0.062811)",
        "(0.287806, 1.305942, -0.061904)",
        "(0.286303, 1.313550, -0.059898)",
        "(0.284813, 1.321404, -0.058277)",
        "(0.283554, 1.329762, -0.057216)",
        "(0.282661, 1.338586, -0.056642)",
        "(0.282245, 1.343075, -0.056456)",
        "(0.281276, 1.351893, -0.055883)",
        "(0.280118, 1.360467, -0.055299)",
        "(0.278513, 1.368729, -0.054946)",
        "(0.277032, 1.376877, -0.054753)",
        "(0.276481, 1.381112, -0.054886)",
        "(0.275704, 1.389714, -0.055765)",
        "(0.274988, 1.397845, -0.056804)",
        "(0.274311, 1.405386, -0.057755)",
        "(0.273968, 1.412667, -0.059116)",
        "(0.273948, 1.416281, -0.060106)",
        "(0.273897, 1.423149, -0.062431)",
        "(0.273903, 1.429138, -0.064818)",
        "(0.273625, 1.434090, -0.067434)",
        "(0.273008, 1.438400, -0.070428)",
        "(0.272711, 1.440230, -0.072062)",
        "(0.272334, 1.443639, -0.075718)",
        "(0.272026, 1.446407, -0.079892)",
        "(0.271550, 1.448307, -0.084315)",
        "(0.271038, 1.449514, -0.088947)",
        "(0.270769, 1.449774, -0.091401)",
        "(0.270312, 1.450014, -0.096614)",
        "(0.270037, 1.449653, -0.101929)",
        "(0.269745, 1.448463, -0.107183)",
        "(0.269555, 1.446576, -0.112621)",
        "(0.269546, 1.445369, -0.115394)",
        "(0.269561, 1.442600, -0.121027)",
        "(0.269662, 1.439229, -0.126721)",
        "(0.269811, 1.435029, -0.132338)",
        "(0.269971, 1.429922, -0.137757)",
        "(0.270078, 1.427294, -0.140382)",
        "(0.270264, 1.421741, -0.145668)",
        "(0.270537, 1.415670, -0.151139)",
        "(0.271033, 1.409506, -0.155788)",
        "(0.271914, 1.402883, -0.160102)",
        "(0.272321, 1.399455, -0.162275)",
        "(0.273016, 1.392455, -0.166518)",
        "(0.273824, 1.385086, -0.170379)",
        "(0.275033, 1.377446, -0.173739)",
        "(0.276349, 1.369429, -0.176798)",
        "(0.276923, 1.365350, -0.178291)",
        "(0.278046, 1.356990, -0.180931)",
        "(0.279367, 1.348378, -0.183062)",
        "(0.280893, 1.339461, -0.184603)",
        "(0.282543, 1.330501, -0.185654)",
        "(0.283301, 1.325949, -0.186105)",
        "(0.284756, 1.316692, -0.186473)",
        "(0.286336, 1.307578, -0.186537)",
        "(0.287921, 1.298698, -0.186287)",
        "(0.289380, 1.290083, -0.185374)",
        "(0.289947, 1.285774, -0.184587)",
        "(0.291126, 1.277483, -0.182202)",
        "(0.292597, 1.269847, -0.178919)",
        "(0.293894, 1.262778, -0.174839)",
        "(0.294727, 1.256316, -0.169609)",
        "(0.295115, 1.253329, -0.166723)",
        "(0.295750, 1.248295, -0.160407)",
        "(0.296414, 1.245029, -0.153504)",
        "(0.296872, 1.243379, -0.145895)",
        "(0.297128, 1.243289, -0.137561)",
        "(0.297257, 1.243579, -0.133355)",
        "(0.297406, 1.245171, -0.125016)",
        "(0.297168, 1.247465, -0.116867)",
        "(0.296433, 1.250278, -0.108993)",
        "(0.295564, 1.253964, -0.101703)",
        "(0.295180, 1.256056, -0.098279)",
        "(0.294548, 1.260927, -0.091939)",
        "(0.293951, 1.266062, -0.085907)",
        "(0.293153, 1.271535, -0.080734)",
        "(0.292162, 1.277284, -0.076273)",
        "(0.291680, 1.280218, -0.074121)",
        "(0.290830, 1.286243, -0.070237)",
        "(0.289879, 1.292509, -0.067296)",
        "(0.288667, 1.298855, -0.064858)",
        "(0.287120, 1.305187, -0.062462)",
        "(0.286245, 1.308325, -0.061268)",
        "(0.284484, 1.314675, -0.059077)",
        "(0.283132, 1.321434, -0.057290)",
        "(0.282067, 1.328616, -0.055786)",
        "(0.280815, 1.335870, -0.054727)",
        "(0.280049, 1.339497, -0.054267)",
        "(0.278455, 1.346855, -0.053545)",
        "(0.277407, 1.354598, -0.053317)",
        "(0.276498, 1.362477, -0.053592)",
        "(0.275345, 1.370058, -0.054117)",
        "(0.274630, 1.373647, -0.054438)",
        "(0.273093, 1.380552, -0.055152)",
        "(0.271504, 1.387269, -0.056115)",
        "(0.270283, 1.394023, -0.057593)",
        "(0.269393, 1.400640, -0.059592)",
        "(0.268853, 1.403787, -0.060662)",
        "(0.267662, 1.409560, -0.063141)",
        "(0.266341, 1.414781, -0.066010)",
        "(0.265178, 1.419575, -0.069276)",
        "(0.264411, 1.423999, -0.073056)",
        "(0.264155, 1.426005, -0.075154)",
        "(0.263646, 1.429739, -0.079727)",
        "(0.263097, 1.432750, -0.084679)",
        "(0.262644, 1.434967, -0.089954)",
        "(0.262161, 1.436721, -0.095714)",
        "(0.261888, 1.437366, -0.098805)",
        "(0.261469, 1.438077, -0.104991)",
        "(0.261224, 1.437958, -0.111271)",
        "(0.261221, 1.437224, -0.117976)",
        "(0.261430, 1.435875, -0.124683)",
        "(0.261576, 1.434933, -0.128032)",
        "(0.261976, 1.432309, -0.134726)",
        "(0.262425, 1.428789, -0.141529)",
        "(0.262780, 1.424541, -0.148274)",
        "(0.263163, 1.419518, -0.154534)",
        "(0.263325, 1.416810, -0.157511)",
        "(0.263551, 1.410873, -0.163220)",
        "(0.264064, 1.404681, -0.168664)",
        "(0.264816, 1.398090, -0.173517)",
        "(0.265805, 1.391114, -0.177707)",
        "(0.266379, 1.387460, -0.179609)",
        "(0.267669, 1.379661, -0.182610)",
        "(0.269170, 1.371350, -0.184833)",
        "(0.270767, 1.362626, -0.186261)",
        "(0.272405, 1.353411, -0.187045)",
        "(0.273311, 1.348626, -0.187191)",
        "(0.275249, 1.339157, -0.187289)",
        "(0.277226, 1.329385, -0.186535)",
        "(0.279242, 1.319414, -0.184966)",
        "(0.281530, 1.309462, -0.182711)",
        "(0.282680, 1.304543, -0.181333)",
        "(0.284964, 1.294717, -0.177781)",
        "(0.286966, 1.284893, -0.173346)",
        "(0.288885, 1.275665, -0.168710)",
        "(0.290627, 1.267587, -0.163555)",
        "(0.291269, 1.263833, -0.160566)",
        "(0.292247, 1.256661, -0.153996)",
        "(0.292615, 1.250379, -0.146982)",
        "(0.292581, 1.245308, -0.139478)",
        "(0.292294, 1.241752, -0.131749)",
        "(0.292141, 1.240586, -0.128011)",
        "(0.291879, 1.239198, -0.120830)",
        "(0.291463, 1.239444, -0.113881)",
        "(0.290799, 1.240304, -0.107071)",
        "(0.289941, 1.242157, -0.100720)",
        "(0.289495, 1.243313, -0.097738)",
        "(0.288195, 1.246293, -0.092391)",
        "(0.286471, 1.249729, -0.087489)",
        "(0.284688, 1.253795, -0.083133)",
        "(0.282768, 1.258442, -0.079336)",
        "(0.281846, 1.260926, -0.077511)",
        "(0.280093, 1.266293, -0.074190)",
        "(0.278358, 1.272178, -0.071267)",
        "(0.276573, 1.278300, -0.068419)",
        "(0.274764, 1.284654, -0.065700)",
        "(0.273876, 1.287952, -0.064469)",
        "(0.272231, 1.294936, -0.062483)",
        "(0.270758, 1.302150, -0.060802)",
        "(0.269387, 1.309379, -0.059155)",
        "(0.268091, 1.316556, -0.057602)",
        "(0.267506, 1.320194, -0.056946)",
        "(0.266604, 1.327786, -0.056016)",
        "(0.266015, 1.335474, -0.055392)",
        "(0.265399, 1.342779, -0.054935)",
        "(0.264578, 1.349765, -0.054856)",
        "(0.264112, 1.353159, -0.054880)",
        "(0.263230, 1.359569, -0.055012)",
        "(0.262850, 1.366124, -0.055676)",
        "(0.262767, 1.372810, -0.057081)",
        "(0.262419, 1.379045, -0.058945)",
        "(0.262139, 1.382018, -0.060029)",
        "(0.261451, 1.387677, -0.062751)",
        "(0.260681, 1.393219, -0.066252)",
        "(0.259748, 1.398657, -0.070514)",
        "(0.258897, 1.403843, -0.075180)",
        "(0.258516, 1.406303, -0.077706)",
        "(0.257796, 1.410979, -0.082989)",
        "(0.257110, 1.415476, -0.088701)",
        "(0.256699, 1.419546, -0.094966)",
        "(0.256638, 1.422866, -0.101530)",
        "(0.256632, 1.424288, -0.104853)",
        "(0.256798, 1.426452, -0.111769)",
        "(0.257136, 1.427738, -0.118820)",
        "(0.257366, 1.427957, -0.125865)",
        "(0.257517, 1.427097, -0.132827)",
        "(0.257641, 1.426292, -0.136361)",
        "(0.258022, 1.424143, -0.143407)",
        "(0.258468, 1.421045, -0.150133)",
        "(0.259176, 1.416866, -0.156644)",
        "(0.260236, 1.412008, -0.162532)",
        "(0.260850, 1.409381, -0.165237)",
        "(0.262050, 1.403278, -0.170157)",
        "(0.263163, 1.396326, -0.174703)",
        "(0.264436, 1.388695, -0.178925)",
        "(0.266001, 1.380285, -0.182562)",
        "(0.266885, 1.375890, -0.184202)",
        "(0.268797, 1.366373, -0.187032)",
        "(0.270635, 1.356257, -0.189169)",
        "(0.272573, 1.345785, -0.190472)",
        "(0.274833, 1.335287, -0.191271)",
        "(0.276048, 1.330118, -0.191654)",
        "(0.278532, 1.319528, -0.191720)",
        "(0.280569, 1.308484, -0.190801)",
        "(0.282404, 1.297647, -0.189140)",
        "(0.284249, 1.287226, -0.186755)",
        "(0.285262, 1.282168, -0.185322)",
        "(0.287000, 1.272333, -0.181805)",
        "(0.288159, 1.262716, -0.178013)",
        "(0.288798, 1.253883, -0.173893)",
        "(0.289408, 1.246030, -0.169300)",
        "(0.289653, 1.242658, -0.166616)",
        "(0.290229, 1.236889, -0.160726)",
        "(0.290692, 1.232732, -0.153863)",
        "(0.291000, 1.229894, -0.146323)",
        "(0.291052, 1.228531, -0.138613)",
        "(0.290964, 1.228544, -0.134828)",
        "(0.290552, 1.229415, -0.127605)",
        "(0.289854, 1.231410, -0.120674)",
        "(0.288801, 1.234076, -0.114021)",
        "(0.287406, 1.237544, -0.107835)",
        "(0.286639, 1.239664, -0.104961)",
        "(0.285095, 1.244238, -0.099306)",
        "(0.283567, 1.249293, -0.093846)",
        "(0.281962, 1.254933, -0.088823)",
        "(0.280178, 1.260958, -0.084108)",
        "(0.279356, 1.264013, -0.081729)",
        "(0.278088, 1.270493, -0.077252)",
        "(0.276818, 1.277012, -0.073160)",
        "(0.275421, 1.283490, -0.069420)",
        "(0.273990, 1.289991, -0.065962)",
        "(0.273434, 1.293277, -0.064278)",
        "(0.272519, 1.299942, -0.061242)",
        "(0.271558, 1.306525, -0.058653)",
        "(0.270498, 1.313042, -0.056626)",
        "(0.269311, 1.319476, -0.054919)",
        "(0.268750, 1.322744, -0.054132)",
        "(0.267681, 1.329250, -0.052924)",
        "(0.266719, 1.335735, -0.052249)",
        "(0.265630, 1.342242, -0.052103)",
        "(0.264591, 1.348871, -0.052350)",
        "(0.264143, 1.352232, -0.052556)",
        "(0.263337, 1.358962, -0.053266)",
        "(0.262543, 1.365527, -0.054233)",
        "(0.261670, 1.371757, -0.055295)",
        "(0.260820, 1.377775, -0.056575)",
        "(0.260482, 1.380737, -0.057301)",
        "(0.259979, 1.386487, -0.059124)",
        "(0.259591, 1.391934, -0.061263)",
        "(0.259352, 1.397091, -0.063549)",
        "(0.259251, 1.401911, -0.066255)",
        "(0.259254, 1.404258, -0.067755)",
        "(0.259405, 1.408826, -0.071260)",
        "(0.259472, 1.413088, -0.075208)",
        "(0.259456, 1.417006, -0.079655)",
        "(0.259520, 1.420701, -0.084653)",
        "(0.259724, 1.422568, -0.087245)",
        "(0.260370, 1.426166, -0.092846)",
        "(0.260923, 1.429305, -0.098814)",
        "(0.261465, 1.431974, -0.105215)",
        "(0.262046, 1.433956, -0.111790)",
        "(0.262312, 1.434657, -0.115087)",
        "(0.262950, 1.435306, -0.121916)",
        "(0.263647, 1.435368, -0.128897)",
        "(0.264257, 1.434713, -0.135915)",
        "(0.264821, 1.432900, -0.142836)",
        "(0.265155, 1.431767, -0.146305)",
        "(0.266124, 1.428981, -0.153255)",
        "(0.266900, 1.425574, -0.160081)",
        "(0.267657, 1.421504, -0.166629)",
        "(0.268600, 1.416758, -0.173061)",
        "(0.269345, 1.414141, -0.176172)",
        "(0.271011, 1.408712, -0.182135)",
        "(0.272700, 1.402785, -0.187565)",
        "(0.274725, 1.396312, -0.192397)",
        "(0.277040, 1.389086, -0.196443)",
        "(0.278333, 1.385124, -0.198125)",
        "(0.280879, 1.376668, -0.200986)",
        "(0.283678, 1.367395, -0.202783)",
        "(0.286743, 1.357375, -0.203399)",
        "(0.289986, 1.347134, -0.203005)",
        "(0.291558, 1.341953, -0.202556)",
        "(0.294484, 1.331481, -0.200981)",
        "(0.297504, 1.321251, -0.198616)",
        "(0.300011, 1.311588, -0.195430)",
        "(0.302040, 1.302621, -0.191557)",
        "(0.303024, 1.298445, -0.189371)",
        "(0.304907, 1.290963, -0.184264)",
        "(0.306890, 1.284373, -0.178399)",
        "(0.308018, 1.278386, -0.172346)",
        "(0.308288, 1.273422, -0.166258)",
        "(0.308429, 1.271125, -0.163148)",
        "(0.308376, 1.267662, -0.156586)",
        "(0.308561, 1.264854, -0.150098)",
        "(0.308023, 1.262797, -0.143929)",
        "(0.307264, 1.261523, -0.137886)",
        "(0.306872, 1.261051, -0.134852)",
        "(0.305918, 1.260365, -0.128818)",
        "(0.305354, 1.260648, -0.122769)",
        "(0.304915, 1.261155, -0.116814)",
        "(0.303859, 1.261700, -0.111068)",
        "(0.303384, 1.262087, -0.108217)",
        "(0.302852, 1.263595, -0.102657)",
        "(0.302568, 1.265628, -0.097220)",
        "(0.302047, 1.267823, -0.092134)",
        "(0.301077, 1.269999, -0.087300)",
        "(0.300500, 1.271149, -0.084878)",
        "(0.299458, 1.274059, -0.080253)",
        "(0.298540, 1.277595, -0.076299)",
        "(0.297364, 1.281202, -0.072539)",
        "(0.295843, 1.284774, -0.068755)",
        "(0.294951, 1.286700, -0.067022)",
        "(0.293502, 1.291073, -0.063885)",
        "(0.292265, 1.295871, -0.061048)",
        "(0.290526, 1.300871, -0.058222)",
        "(0.288461, 1.306212, -0.055524)",
        "(0.287523, 1.309137, -0.054349)",
        "(0.285928, 1.315489, -0.052433)",
        "(0.284414, 1.321838, -0.050475)",
        "(0.282452, 1.327860, -0.048406)",
        "(0.280388, 1.334064, -0.046580)",
        "(0.279538, 1.337345, -0.045836)",
        "(0.278302, 1.344069, -0.044580)",
        "(0.277310, 1.350832, -0.043417)",
        "(0.275955, 1.357568, -0.042649)",
        "(0.274497, 1.364588, -0.042353)",
        "(0.273871, 1.368180, -0.042390)",
        "(0.272891, 1.375561, -0.042950)",
        "(0.272053, 1.382910, -0.043792)",
        "(0.270659, 1.389992, -0.045004)",
        "(0.268726, 1.396728, -0.046580)",
        "(0.267875, 1.400131, -0.047504)",
        "(0.266500, 1.407007, -0.049924)",
        "(0.265301, 1.413721, -0.052692)",
        "(0.264202, 1.419930, -0.055911)",
        "(0.263022, 1.425827, -0.059319)",
        "(0.262432, 1.428595, -0.061050)",
        "(0.261306, 1.433559, -0.064564)",
        "(0.260282, 1.437697, -0.068138)",
        "(0.259406, 1.441114, -0.071643)",
        "(0.259318, 1.443339, -0.074646)",
        "(0.259401, 1.444051, -0.075929)",
        "(0.259152, 1.444355, -0.077875)",
        "(0.258328, 1.444050, -0.079419)",
        "(0.257871, 1.443501, -0.080596)",
        "(0.257646, 1.443071, -0.081807)",
        "(0.257500, 1.442816, -0.082372)",
        "(0.257262, 1.441999, -0.082968)",
        "(0.256972, 1.440783, -0.083028)",
        "(0.256667, 1.439507, -0.082881)",
        "(0.256689, 1.438237, -0.082769)",
        "(0.256727, 1.437551, -0.082834)",
        "(0.256551, 1.435649, -0.083029)",
        "(0.255852, 1.433087, -0.083607)",
        "(0.254772, 1.429890, -0.085225)",
        "(0.253832, 1.425948, -0.088377)",
        "(0.253380, 1.423889, -0.090531)",
        "(0.252030, 1.419208, -0.096448)",
        "(0.250495, 1.413825, -0.103556)",
        "(0.249391, 1.407957, -0.111623)",
        "(0.248538, 1.401501, -0.119880)",
        "(0.248155, 1.397991, -0.123850)",
        "(0.247470, 1.390697, -0.131104)",
        "(0.247036, 1.383624, -0.137349)",
        "(0.247169, 1.376918, -0.142185)",
        "(0.247709, 1.370680, -0.146024)",
        "(0.247980, 1.367653, -0.147846)",
        "(0.248611, 1.361904, -0.151040)",
        "(0.249110, 1.356345, -0.153668)",
        "(0.249968, 1.351253, -0.156323)",
        "(0.251183, 1.345959, -0.159194)",
        "(0.251737, 1.342987, -0.160566)",
        "(0.252959, 1.336309, -0.163685)",
        "(0.254096, 1.328702, -0.167065)",
        "(0.255234, 1.320488, -0.170484)",
        "(0.256955, 1.311417, -0.173673)",
        "(0.257740, 1.306798, -0.175213)",
        "(0.259596, 1.297207, -0.177994)",
        "(0.261748, 1.287469, -0.179839)",
        "(0.264371, 1.277706, -0.180308)",
        "(0.266808, 1.267908, -0.179397)",
        "(0.267932, 1.263159, -0.178234)",
        "(0.270283, 1.254248, -0.175071)",
        "(0.272679, 1.245989, -0.170837)",
        "(0.274662, 1.238458, -0.164744)",
        "(0.275974, 1.231447, -0.157491)",
        "(0.276447, 1.228371, -0.153704)",
        "(0.277462, 1.223938, -0.145569)",
        "(0.278735, 1.221265, -0.136960)",
        "(0.279786, 1.219657, -0.127501)",
        "(0.280332, 1.218728, -0.117894)",
        "(0.280584, 1.218758, -0.113152)",
        "(0.281016, 1.219998, -0.103923)",
        "(0.281249, 1.222266, -0.094976)",
        "(0.281127, 1.225503, -0.086488)",
        "(0.280793, 1.230045, -0.078534)",
        "(0.280608, 1.232638, -0.074720)",
        "(0.280290, 1.238585, -0.067609)",
        "(0.279772, 1.245047, -0.061328)",
        "(0.278775, 1.251746, -0.055897)",
        "(0.277734, 1.258863, -0.050932)",
        "(0.277321, 1.262575, -0.048615)",
        "(0.276526, 1.270270, -0.044621)",
        "(0.275696, 1.278137, -0.041454)",
        "(0.274634, 1.285979, -0.039023)",
        "(0.273303, 1.293927, -0.036952)",
        "(0.272666, 1.298116, -0.036051)",
        "(0.271616, 1.306681, -0.034620)",
        "(0.270596, 1.315232, -0.033329)",
        "(0.269850, 1.324386, -0.032781)",
        "(0.269251, 1.333810, -0.032828)",
        "(0.268979, 1.338457, -0.032848)",
        "(0.268470, 1.347664, -0.033057)",
        "(0.267946, 1.356903, -0.033678)",
        "(0.267389, 1.365813, -0.034539)",
        "(0.266988, 1.374479, -0.035683)",
        "(0.266931, 1.378857, -0.036439)",
        "(0.266914, 1.387491, -0.038506)",
        "(0.266862, 1.395540, -0.040940)",
        "(0.266724, 1.402989, -0.043629)",
        "(0.266656, 1.409914, -0.046763)",
        "(0.266822, 1.413336, -0.048507)",
        "(0.267626, 1.420181, -0.052621)",
        "(0.268494, 1.426202, -0.057493)",
        "(0.269392, 1.431551, -0.062414)",
        "(0.270466, 1.436298, -0.067820)",
        "(0.271050, 1.438503, -0.070777)",
        "(0.272413, 1.442407, -0.077174)",
        "(0.273791, 1.445361, -0.083959)",
        "(0.274716, 1.447339, -0.091074)",
        "(0.275089, 1.448031, -0.094758)",
        "(0.275867, 1.448562, -0.102291)",
        "(0.276777, 1.448143, -0.109685)",
        "(0.277624, 1.446177, -0.117146)",
        "(0.278301, 1.443141, -0.124606)",
        "(0.278827, 1.438667, -0.131684)",
        "(0.279115, 1.436153, -0.135162)",
        "(0.279952, 1.430358, -0.142140)",
        "(0.281144, 1.423701, -0.149267)",
        "(0.282511, 1.415712, -0.156162)",
        "(0.283648, 1.407010, -0.162623)",
        "(0.284187, 1.402510, -0.165808)",
        "(0.285318, 1.392553, -0.171843)",
        "(0.287041, 1.382205, -0.177389)",
        "(0.289113, 1.371297, -0.181424)",
        "(0.291130, 1.359974, -0.184494)",
        "(0.292257, 1.354293, -0.185824)",
        "(0.294841, 1.343009, -0.188027)",
        "(0.297775, 1.331892, -0.189629)",
        "(0.300253, 1.320768, -0.190389)",
        "(0.302403, 1.309729, -0.190253)",
        "(0.303517, 1.304524, -0.189749)",
        "(0.305915, 1.294832, -0.188484)",
        "(0.308179, 1.285892, -0.186616)",
        "(0.309806, 1.277035, -0.183673)",
        "(0.310654, 1.268503, -0.179909)",
        "(0.311138, 1.264542, -0.177989)",
        "(0.312004, 1.257345, -0.173993)",
        "(0.312902, 1.251006, -0.169471)",
        "(0.313283, 1.244883, -0.164184)",
        "(0.313204, 1.239145, -0.158603)",
        "(0.313149, 1.236601, -0.155741)",
        "(0.312854, 1.232286, -0.149738)",
        "(0.312323, 1.228909, -0.143364)",
        "(0.311136, 1.226706, -0.136662)",
        "(0.309928, 1.226106, -0.129895)",
        "(0.309384, 1.226384, -0.126443)",
        "(0.308222, 1.228406, -0.119554)",
        "(0.307052, 1.231940, -0.112871)",
        "(0.305823, 1.236640, -0.106483)",
        "(0.304217, 1.241787, -0.100393)",
        "(0.303257, 1.244515, -0.097514)",
        "(0.301011, 1.250368, -0.092164)",
        "(0.298755, 1.256695, -0.087179)",
        "(0.296455, 1.263669, -0.082843)",
        "(0.293791, 1.270875, -0.078745)",
        "(0.292305, 1.274588, -0.076714)",
        "(0.289300, 1.282388, -0.072770)",
        "(0.286407, 1.290651, -0.069215)",
        "(0.283571, 1.299202, -0.066000)",
        "(0.280872, 1.307790, -0.062662)",
        "(0.279743, 1.312215, -0.061050)",
        "(0.278000, 1.321585, -0.058431)",
        "(0.276314, 1.330940, -0.056410)",
        "(0.274403, 1.340000, -0.054408)",
        "(0.272379, 1.349185, -0.052929)",
        "(0.271416, 1.353937, -0.052524)",
        "(0.269828, 1.363710, -0.052351)",
        "(0.268585, 1.373471, -0.052497)",
        "(0.267378, 1.383018, -0.053300)",
        "(0.266266, 1.392765, -0.054686)",
        "(0.265887, 1.397203, -0.055471)",
        "(0.265581, 1.406037, -0.057380)",
        "(0.265237, 1.414803, -0.059975)",
        "(0.264962, 1.423234, -0.063206)",
        "(0.264570, 1.430961, -0.066806)",
        "(0.264470, 1.434623, -0.068785)",
        "(0.264851, 1.441610, -0.073323)",
        "(0.265905, 1.447934, -0.078707)",
        "(0.267108, 1.453179, -0.084596)",
        "(0.268330, 1.456991, -0.090966)",
        "(0.268950, 1.458424, -0.094281)",
        "(0.270208, 1.459936, -0.101058)",
        "(0.271246, 1.459882, -0.108121)",
        "(0.272216, 1.458507, -0.115636)",
        "(0.273032, 1.456112, -0.123289)",
        "(0.273282, 1.454244, -0.127126)",
        "(0.273731, 1.450413, -0.134851)",
        "(0.274487, 1.445908, -0.142850)",
        "(0.275579, 1.440496, -0.150766)",
        "(0.276877, 1.434023, -0.158578)",
        "(0.277524, 1.430491, -0.162319)",
        "(0.278683, 1.423143, -0.169413)",
        "(0.279762, 1.414868, -0.175692)",
        "(0.281611, 1.406027, -0.181016)",
        "(0.284169, 1.397068, -0.185173)",
        "(0.285387, 1.392452, -0.187088)",
        "(0.287488, 1.382974, -0.190484)",
        "(0.289461, 1.373060, -0.193204)",
        "(0.291935, 1.362945, -0.195343)",
        "(0.294238, 1.352714, -0.196915)",
        "(0.295078, 1.347506, -0.197588)",
        "(0.296273, 1.337072, -0.198744)",
        "(0.297269, 1.326657, -0.199604)",
        "(0.298049, 1.316099, -0.199768)",
        "(0.298700, 1.305871, -0.198777)",
        "(0.298937, 1.300858, -0.198000)",
        "(0.299433, 1.291410, -0.195930)",
        "(0.300435, 1.283002, -0.193218)",
        "(0.300604, 1.274654, -0.189640)",
        "(0.300101, 1.266656, -0.184808)",
        "(0.299772, 1.262887, -0.182004)",
        "(0.299140, 1.256065, -0.175943)",
        "(0.298243, 1.249963, -0.169969)",
        "(0.296639, 1.244789, -0.163762)",
        "(0.295047, 1.241104, -0.156889)",
        "(0.294407, 1.239826, -0.153464)",
        "(0.293721, 1.238919, -0.146508)",
        "(0.293054, 1.238935, -0.139194)",
        "(0.292573, 1.240219, -0.131141)",
        "(0.292312, 1.242814, -0.123090)",
        "(0.292200, 1.244532, -0.119219)",
        "(0.291949, 1.248827, -0.111884)",
        "(0.291546, 1.253786, -0.104892)",
        "(0.290720, 1.259106, -0.098216)",
        "(0.289855, 1.264608, -0.091794)",
        "(0.289473, 1.267553, -0.088749)",
        "(0.289006, 1.274187, -0.083111)",
        "(0.288707, 1.281258, -0.077758)",
        "(0.287852, 1.288338, -0.072828)",
        "(0.286502, 1.295735, -0.068350)",
        "(0.285805, 1.299592, -0.066218)",
        "(0.284600, 1.307600, -0.062188)",
        "(0.283339, 1.315908, -0.058682)",
        "(0.281841, 1.324600, -0.055960)",
        "(0.280388, 1.333661, -0.053652)",
        "(0.279860, 1.338440, -0.052662)",
        "(0.279164, 1.348342, -0.051375)",
        "(0.278194, 1.357860, -0.050622)",
        "(0.276893, 1.366907, -0.050291)",
        "(0.275434, 1.375718, -0.050547)",
        "(0.274965, 1.380150, -0.050849)",
        "(0.274656, 1.389030, -0.052046)",
        "(0.274432, 1.397350, -0.053822)",
        "(0.273846, 1.404635, -0.056086)",
        "(0.273550, 1.411495, -0.058550)",
        "(0.273609, 1.414687, -0.060032)",
        "(0.273807, 1.420858, -0.063498)",
        "(0.274225, 1.426317, -0.067745)",
        "(0.274891, 1.430997, -0.072350)",
        "(0.275705, 1.434987, -0.077562)",
        "(0.276144, 1.436819, -0.080425)",
        "(0.277040, 1.439714, -0.086651)",
        "(0.277539, 1.441489, -0.092918)",
        "(0.277616, 1.442421, -0.099426)",
        "(0.277863, 1.442938, -0.106214)",
        "(0.278040, 1.442930, -0.109627)",
        "(0.278491, 1.442028, -0.116437)",
        "(0.278806, 1.440336, -0.122972)",
        "(0.278961, 1.437921, -0.129441)",
        "(0.279161, 1.434550, -0.135686)",
        "(0.279356, 1.432557, -0.138633)",
        "(0.280057, 1.427797, -0.144194)",
        "(0.280687, 1.422299, -0.149273)",
        "(0.281087, 1.416067, -0.153932)",
        "(0.281320, 1.412665, -0.156083)",
        "(0.282106, 1.405323, -0.160003)",
        "(0.283434, 1.397555, -0.163213)",
        "(0.284746, 1.389740, -0.166047)",
        "(0.286229, 1.381636, -0.168277)",
        "(0.288041, 1.373509, -0.170201)",
        "(0.288996, 1.369460, -0.170951)",
        "(0.290940, 1.361496, -0.172230)",
        "(0.292825, 1.353584, -0.173146)",
        "(0.294549, 1.345340, -0.173641)",
        "(0.296409, 1.337132, -0.173424)",
        "(0.297326, 1.333123, -0.172944)",
        "(0.298768, 1.325084, -0.171128)",
        "(0.299775, 1.316908, -0.168498)",
        "(0.300568, 1.308997, -0.164891)",
        "(0.301616, 1.301517, -0.161216)",
        "(0.302157, 1.298031, -0.159220)",
        "(0.303047, 1.290961, -0.154933)",
        "(0.303013, 1.283742, -0.149697)",
        "(0.302956, 1.277337, -0.144265)",
        "(0.303069, 1.272401, -0.138788)",
        "(0.303123, 1.270117, -0.136034)",
        "(0.302822, 1.266386, -0.130251)",
        "(0.301965, 1.263474, -0.124058)",
        "(0.301179, 1.261882, -0.117874)",
        "(0.300510, 1.261740, -0.111757)",
        "(0.300047, 1.262006, -0.108730)",
        "(0.298754, 1.263262, -0.102764)",
        "(0.297099, 1.265257, -0.096782)",
        "(0.295225, 1.268379, -0.091293)",
        "(0.293330, 1.272650, -0.086410)",
        "(0.292292, 1.274954, -0.083974)",
        "(0.289961, 1.279873, -0.079098)",
        "(0.287306, 1.285232, -0.074594)",
        "(0.285119, 1.291285, -0.070424)",
        "(0.283401, 1.297997, -0.066520)",
        "(0.282614, 1.301443, -0.064624)",
        "(0.281033, 1.308558, -0.061150)",
        "(0.279304, 1.315648, -0.057841)",
        "(0.277399, 1.322586, -0.054835)",
        "(0.275203, 1.329382, -0.052240)",
        "(0.274093, 1.332762, -0.050993)",
        "(0.271904, 1.339382, -0.048499)",
        "(0.269765, 1.345765, -0.046008)",
        "(0.267546, 1.351902, -0.043640)",
        "(0.265253, 1.357858, -0.041316)",
        "(0.263949, 1.360779, -0.040219)",
        "(0.261032, 1.366206, -0.038176)",
        "(0.258018, 1.371346, -0.036410)",
        "(0.255586, 1.377015, -0.035280)",
        "(0.253712, 1.383462, -0.035137)",
        "(0.252874, 1.386750, -0.035196)",
        "(0.251332, 1.393409, -0.035578)",
        "(0.249965, 1.400350, -0.036525)",
        "(0.249133, 1.407804, -0.038297)",
        "(0.248720, 1.415861, -0.041240)",
        "(0.248574, 1.420243, -0.043367)",
        "(0.248425, 1.427864, -0.047561)",
        "(0.248289, 1.435048, -0.052410)",
        "(0.248079, 1.441417, -0.058041)",
        "(0.247823, 1.447022, -0.064104)",
        "(0.247740, 1.449555, -0.067286)",
        "(0.247671, 1.453771, -0.074009)",
        "(0.247535, 1.456937, -0.081106)",
        "(0.247358, 1.459128, -0.088821)",
        "(0.247239, 1.460489, -0.096801)",
        "(0.247232, 1.460866, -0.100818)",
        "(0.247403, 1.460834, -0.108994)",
        "(0.247600, 1.459934, -0.117087)",
        "(0.247993, 1.458045, -0.125185)",
        "(0.248721, 1.455288, -0.133057)",
        "(0.249113, 1.453631, -0.136893)",
        "(0.249823, 1.449587, -0.144187)",
        "(0.250517, 1.444896, -0.151031)",
        "(0.251428, 1.439439, -0.157143)",
        "(0.252665, 1.433324, -0.162587)",
        "(0.253358, 1.430021, -0.165136)",
        "(0.254893, 1.422919, -0.169667)",
        "(0.256513, 1.415199, -0.173411)",
        "(0.258074, 1.406545, -0.176262)",
        "(0.258960, 1.401838, -0.177454)",
        "(0.260804, 1.392346, -0.179844)",
        "(0.262423, 1.382389, -0.181609)",
        "(0.263982, 1.372013, -0.182266)",
        "(0.265855, 1.361564, -0.181830)",
        "(0.268051, 1.351348, -0.180504)",
        "(0.269113, 1.346456, -0.179481)",
        "(0.271083, 1.336844, -0.176326)",
        "(0.272996, 1.327641, -0.171547)",
        "(0.275267, 1.319336, -0.165649)",
        "(0.277455, 1.311850, -0.158678)",
        "(0.278532, 1.308342, -0.154875)",
        "(0.280601, 1.301927, -0.146524)",
        "(0.282435, 1.296274, -0.138142)",
        "(0.283516, 1.291535, -0.129990)",
        "(0.283870, 1.287441, -0.121440)",
        "(0.283898, 1.285743, -0.117068)",
        "(0.283899, 1.283662, -0.108561)",
        "(0.283700, 1.282936, -0.100306)",
        "(0.283059, 1.283103, -0.092331)",
        "(0.282003, 1.283940, -0.084854)",
        "(0.281485, 1.284696, -0.081308)",
        "(0.280532, 1.287223, -0.074732)",
        "(0.279902, 1.290740, -0.068539)",
        "(0.279382, 1.295184, -0.063026)",
        "(0.278646, 1.299972, -0.057920)",
        "(0.278275, 1.302499, -0.055433)",
        "(0.277527, 1.308008, -0.050945)",
        "(0.276778, 1.314299, -0.047218)",
        "(0.276094, 1.321046, -0.043998)",
        "(0.275355, 1.327951, -0.041180)",
        "(0.274956, 1.331547, -0.040044)",
        "(0.273869, 1.338992, -0.038211)",
        "(0.272795, 1.346494, -0.036366)",
        "(0.271776, 1.354137, -0.034925)",
        "(0.270683, 1.362154, -0.034076)",
        "(0.270188, 1.366161, -0.033699)",
        "(0.269149, 1.374127, -0.033227)",
        "(0.268149, 1.382139, -0.033116)",
        "(0.267104, 1.389938, -0.033225)",
        "(0.265912, 1.397288, -0.033259)",
        "(0.265212, 1.400809, -0.033324)",
        "(0.264003, 1.407887, -0.033888)",
        "(0.263463, 1.415468, -0.035204)",
        "(0.263276, 1.422783, -0.036907)",
        "(0.262971, 1.429631, -0.038848)",
        "(0.262926, 1.433017, -0.040128)",
        "(0.263044, 1.439897, -0.043381)",
        "(0.263498, 1.446644, -0.047294)",
        "(0.263886, 1.452733, -0.051885)",
        "(0.264290, 1.458111, -0.056972)",
        "(0.264548, 1.460558, -0.059677)",
        "(0.265118, 1.464900, -0.065403)",
        "(0.265535, 1.468447, -0.071926)",
        "(0.266157, 1.471334, -0.079014)",
        "(0.266997, 1.473171, -0.086233)",
        "(0.267339, 1.473685, -0.089903)",
        "(0.267836, 1.473902, -0.097408)",
        "(0.268425, 1.472997, -0.104991)",
        "(0.269180, 1.470470, -0.112366)",
        "(0.269738, 1.466829, -0.119650)",
        "(0.270051, 1.464648, -0.123348)",
        "(0.270832, 1.459273, -0.130763)",
        "(0.271551, 1.452805, -0.137923)",
        "(0.272552, 1.445662, -0.144879)",
        "(0.273967, 1.437947, -0.151793)",
        "(0.274641, 1.433816, -0.155142)",
        "(0.275978, 1.424604, -0.161032)",
        "(0.277266, 1.415368, -0.166677)",
        "(0.278902, 1.405673, -0.171550)",
        "(0.280996, 1.395473, -0.175585)",
        "(0.282132, 1.390261, -0.177338)",
        "(0.284274, 1.379577, -0.180054)",
        "(0.286244, 1.368628, -0.181687)",
        "(0.288160, 1.357589, -0.182409)",
        "(0.290362, 1.346819, -0.182594)",
        "(0.291509, 1.341524, -0.182448)",
        "(0.293350, 1.331012, -0.181191)",
        "(0.294577, 1.320861, -0.178968)",
        "(0.295749, 1.312040, -0.176388)",
        "(0.297317, 1.304233, -0.173286)",
        "(0.297997, 1.300852, -0.171198)",
        "(0.299017, 1.294128, -0.167116)",
        "(0.299659, 1.288414, -0.162696)",
        "(0.300257, 1.283582, -0.157870)",
        "(0.300760, 1.279413, -0.152212)",
        "(0.300810, 1.277367, -0.149187)",
        "(0.300424, 1.273445, -0.142823)",
        "(0.300002, 1.270385, -0.136024)",
        "(0.299887, 1.268463, -0.128846)",
        "(0.300000, 1.267802, -0.121352)",
        "(0.300110, 1.268043, -0.117590)",
        "(0.300414, 1.269700, -0.109949)",
        "(0.300759, 1.271805, -0.102052)",
        "(0.300864, 1.274942, -0.094612)",
        "(0.300817, 1.278555, -0.087642)",
        "(0.300744, 1.280359, -0.084200)"
    ],
    "rightHandRotations": [
        "(352.047100, 271.539000, 264.471800)",
        "(351.724300, 271.834200, 264.648400)",
        "(351.754300, 271.998400, 264.574100)",
        "(351.864500, 271.902600, 264.523000)",
        "(351.864000, 271.895800, 264.501600)",
        "(351.720500, 271.907700, 264.555400)",
        "(351.255500, 272.131000, 264.923400)",
        "(350.716000, 272.332700, 265.423400)",
        "(349.841600, 272.902200, 266.137200)",
        "(349.065900, 273.446200, 266.998800)",
        "(348.813800, 273.524000, 267.347100)",
        "(348.652600, 273.647700, 267.690600)",
        "(348.521000, 274.120400, 267.686400)",
        "(347.904700, 275.002000, 268.171200)",
        "(346.948300, 275.802200, 269.371800)",
        "(346.526900, 276.028800, 270.030700)",
        "(345.829300, 276.391400, 271.157200)",
        "(344.774500, 276.841200, 272.618500)",
        "(343.015700, 277.530300, 274.707300)",
        "(341.276000, 278.160400, 276.614200)",
        "(340.600600, 278.473200, 277.361400)",
        "(339.347400, 279.108300, 278.845900)",
        "(337.819800, 279.873700, 280.393700)",
        "(336.031400, 280.638700, 281.491900)",
        "(334.227900, 281.117000, 282.648600)",
        "(333.490900, 281.173900, 283.366800)",
        "(331.982000, 281.268200, 284.701600)",
        "(330.459700, 281.428600, 286.138000)",
        "(329.039200, 281.766200, 287.549800)",
        "(327.721200, 282.068100, 288.254800)",
        "(327.152500, 282.163700, 288.491000)",
        "(325.922100, 282.198500, 289.354900)",
        "(324.573700, 282.438800, 290.655200)",
        "(323.215500, 282.647600, 291.718600)",
        "(321.978300, 282.854400, 292.716800)",
        "(321.430400, 282.884100, 293.145800)",
        "(320.518300, 282.902600, 293.893600)",
        "(319.662700, 283.220400, 294.552200)",
        "(318.335500, 283.650500, 295.919800)",
        "(316.613500, 283.577500, 297.558100)",
        "(315.817200, 283.475300, 298.365600)",
        "(314.297400, 283.244000, 299.900700)",
        "(312.848500, 282.713000, 302.018700)",
        "(311.269500, 282.479300, 304.201500)",
        "(309.870300, 282.312300, 305.939800)",
        "(309.254800, 282.284200, 306.604600)",
        "(308.011700, 281.999600, 308.058100)",
        "(306.552000, 281.269600, 310.519600)",
        "(305.160600, 280.415500, 313.205500)",
        "(304.091800, 279.851000, 314.652900)",
        "(303.598500, 279.764200, 315.159800)",
        "(302.811800, 279.856300, 316.079800)",
        "(302.143600, 279.592700, 317.206500)",
        "(301.544000, 279.313100, 318.472700)",
        "(301.124800, 279.052900, 319.458400)",
        "(300.906100, 279.036600, 319.762700)",
        "(300.513700, 279.072400, 320.238900)",
        "(300.301800, 278.898400, 320.778600)",
        "(300.329800, 278.764100, 321.100200)",
        "(300.368400, 278.732100, 321.199700)",
        "(300.374700, 278.637300, 321.295600)",
        "(300.394500, 278.559000, 321.532200)",
        "(300.401900, 278.586700, 321.509900)",
        "(300.343300, 278.649300, 321.526300)",
        "(300.402700, 278.677300, 321.636600)",
        "(300.463700, 278.619900, 321.715400)",
        "(300.445300, 278.623300, 321.649500)",
        "(300.354000, 278.880900, 321.523300)",
        "(300.127500, 278.839100, 321.903000)",
        "(300.167000, 278.556500, 322.353900)",
        "(300.281600, 278.473800, 322.447700)",
        "(300.479300, 278.248700, 322.715300)",
        "(300.419100, 278.339300, 322.745100)",
        "(300.399200, 278.413800, 322.615000)",
        "(300.581100, 278.248800, 322.687900)",
        "(300.595300, 278.094100, 322.871000)",
        "(300.486100, 277.859900, 323.394700)",
        "(300.562100, 277.620100, 323.624600)",
        "(300.664400, 277.519600, 323.664500)",
        "(300.617900, 277.480600, 323.767000)",
        "(300.440500, 277.325000, 324.067100)",
        "(300.315900, 276.774400, 324.546500)",
        "(300.156100, 276.398300, 325.025100)",
        "(300.015700, 276.181900, 325.179900)",
        "(299.916400, 275.797000, 325.447100)",
        "(299.824000, 275.561700, 325.621200)",
        "(299.568100, 275.129800, 326.048200)",
        "(299.247100, 274.840500, 326.308200)",
        "(299.034600, 274.457200, 326.565000)",
        "(298.835100, 274.220200, 326.892000)",
        "(298.483900, 273.679800, 327.574700)",
        "(298.200500, 273.249900, 327.942300)",
        "(297.860000, 272.739100, 328.467100)",
        "(297.644700, 272.078200, 329.358900)",
        "(297.359800, 271.679000, 329.902800)",
        "(297.196600, 271.571800, 330.063400)",
        "(296.726600, 271.487200, 330.302700)",
        "(296.307600, 271.273000, 330.536800)",
        "(295.858300, 270.993200, 330.947100)",
        "(295.409500, 270.594400, 331.632700)",
        "(295.233400, 270.400300, 331.932000)",
        "(294.881300, 270.328300, 332.212400)",
        "(294.522600, 270.371300, 332.280900)",
        "(294.278600, 270.244500, 332.564100)",
        "(293.926000, 269.705900, 333.546800)",
        "(293.695400, 269.477000, 334.002300)",
        "(293.279600, 269.322100, 334.519000)",
        "(292.939400, 269.253900, 334.952700)",
        "(292.646200, 269.187800, 335.464700)",
        "(292.325700, 269.316400, 335.787400)",
        "(292.142600, 269.445200, 335.884000)",
        "(291.827400, 269.710000, 336.120400)",
        "(291.532300, 269.922300, 336.507500)",
        "(291.353100, 270.176000, 336.865800)",
        "(291.251000, 270.482100, 337.079700)",
        "(291.157200, 270.739900, 337.174200)",
        "(290.919700, 271.289600, 337.392500)",
        "(290.805700, 271.622400, 337.640200)",
        "(290.722500, 272.304100, 337.600800)",
        "(290.709200, 273.273500, 337.426900)",
        "(290.741500, 273.571700, 337.516600)",
        "(290.771500, 274.312200, 337.456300)",
        "(290.666200, 275.578600, 336.785500)",
        "(290.583200, 276.846800, 335.964600)",
        "(290.463200, 277.665000, 336.003700)",
        "(290.389300, 277.950500, 336.216000)",
        "(290.555000, 278.602600, 336.367600)",
        "(290.963600, 279.832400, 335.773800)",
        "(291.318900, 281.194600, 334.964400)",
        "(291.587500, 282.376900, 334.587000)",
        "(291.975300, 282.587900, 334.899900)",
        "(293.128300, 282.662700, 335.702300)",
        "(294.031800, 283.384500, 335.354700)",
        "(294.243600, 284.899400, 333.969100)",
        "(294.514500, 285.497900, 333.712000)",
        "(294.805800, 285.450000, 334.114800)",
        "(296.001100, 285.071300, 335.291100)",
        "(297.050500, 285.386600, 335.285500)",
        "(297.480600, 286.290300, 334.311800)",
        "(297.542400, 287.026700, 333.722000)",
        "(297.598800, 286.950200, 333.925000)",
        "(298.159900, 286.013200, 335.066500)",
        "(299.011700, 285.740500, 335.507500)",
        "(299.544300, 286.081600, 334.952500)",
        "(299.866000, 286.030800, 334.572400)",
        "(300.130100, 285.757800, 334.651000)",
        "(300.913500, 285.035300, 335.145500)",
        "(301.752000, 284.871000, 335.069600)",
        "(302.580300, 284.954200, 334.405700)",
        "(302.904400, 284.950100, 334.032100)",
        "(303.428600, 284.484200, 333.750800)",
        "(303.698600, 284.045500, 333.807200)",
        "(304.106800, 283.923800, 333.475600)",
        "(304.779500, 283.906000, 332.837200)",
        "(305.581500, 283.431700, 332.747800)",
        "(305.896600, 283.140200, 332.733100)",
        "(306.258400, 282.678300, 332.615700)",
        "(306.472800, 282.259700, 332.344700)",
        "(307.106700, 281.413200, 332.471700)",
        "(307.344700, 280.987300, 332.531400)",
        "(307.377100, 280.556400, 332.142900)",
        "(307.124800, 280.198700, 331.637500)",
        "(306.966300, 279.173100, 331.727300)",
        "(306.815200, 278.493600, 331.682300)",
        "(306.835500, 278.264000, 331.149100)",
        "(306.857400, 278.226100, 330.757300)",
        "(306.767400, 278.087500, 329.974200)",
        "(306.338300, 278.239400, 329.026200)",
        "(305.790000, 278.182200, 328.580400)",
        "(305.532800, 277.722100, 328.511200)",
        "(305.461500, 277.632600, 328.358800)",
        "(305.235100, 277.976900, 327.457900)",
        "(305.031800, 278.188400, 326.864400)",
        "(304.746000, 278.197600, 326.576900)",
        "(304.547100, 277.743500, 326.557700)",
        "(304.540100, 277.385900, 326.756300)",
        "(304.313600, 277.053100, 326.981700)",
        "(303.671200, 277.348800, 326.406600)",
        "(303.170500, 277.362400, 326.121900)",
        "(302.951100, 277.169700, 326.231200)",
        "(302.388300, 276.624500, 326.788400)",
        "(301.580400, 276.696700, 326.899700)",
        "(300.786700, 277.028900, 326.394900)",
        "(300.068200, 276.978300, 326.271300)",
        "(299.377500, 276.847600, 326.395900)",
        "(299.034800, 276.773300, 326.436800)",
        "(298.277000, 276.758200, 326.535500)",
        "(297.520100, 276.726700, 326.668700)",
        "(296.906500, 276.787800, 326.662800)",
        "(296.304800, 277.081900, 326.417900)",
        "(296.006000, 277.288300, 326.229800)",
        "(295.354600, 277.587000, 326.092700)",
        "(294.681100, 277.534000, 326.487600)",
        "(294.126600, 277.354000, 326.939300)",
        "(293.494800, 277.613000, 326.827200)",
        "(293.157100, 277.640000, 326.846100)",
        "(292.466000, 277.743900, 326.933000)",
        "(291.883600, 277.642200, 327.256700)",
        "(291.481700, 277.641400, 327.557800)",
        "(291.164000, 277.646100, 327.778000)",
        "(290.970000, 277.672900, 327.912000)",
        "(290.513500, 277.695700, 328.229400)",
        "(290.011700, 277.483800, 328.858000)",
        "(289.561700, 277.773000, 329.061300)",
        "(289.234000, 278.136200, 329.111200)",
        "(289.138800, 278.172700, 329.317400)",
        "(288.962800, 278.450700, 329.618000)",
        "(288.634600, 279.169000, 329.438500)",
        "(288.371900, 279.669900, 329.521100)",
        "(288.176300, 280.226900, 329.780200)",
        "(288.184200, 280.662200, 329.730800)",
        "(288.166400, 281.958900, 329.232300)",
        "(288.078200, 283.285600, 328.676700)",
        "(288.013200, 284.792100, 328.004000)",
        "(288.143200, 286.049700, 327.635900)",
        "(288.279800, 286.569300, 327.572300)",
        "(288.539600, 287.707100, 327.339000)",
        "(288.781700, 288.724400, 327.146800)",
        "(289.182900, 289.460800, 327.200700)",
        "(289.717300, 290.189300, 327.301200)",
        "(289.966400, 290.549800, 327.329200)",
        "(290.502300, 290.866100, 327.777900)",
        "(291.091200, 290.624100, 328.875700)",
        "(291.611800, 290.288200, 329.983900)",
        "(292.383400, 289.944200, 331.175400)",
        "(292.794100, 289.771000, 331.705300)",
        "(293.543300, 289.857100, 332.339600)",
        "(294.185900, 290.195200, 332.839400)",
        "(294.948600, 289.924900, 333.851600)",
        "(295.940800, 289.440100, 334.924700)",
        "(296.454700, 289.306300, 335.300000)",
        "(297.293800, 289.458300, 335.638700)",
        "(297.978700, 289.509800, 336.154100)",
        "(299.072500, 289.227200, 336.756200)",
        "(299.602100, 289.124900, 336.961500)",
        "(300.721600, 288.724300, 337.395300)",
        "(301.696200, 288.394500, 337.614100)",
        "(302.478100, 288.063200, 337.783300)",
        "(303.412000, 287.810500, 337.508500)",
        "(303.930800, 287.684200, 337.270100)",
        "(305.003700, 287.178100, 337.154900)",
        "(305.956100, 286.506300, 337.267500)",
        "(306.643000, 286.045700, 336.884600)",
        "(307.162500, 285.461700, 336.377700)",
        "(307.315400, 285.119100, 336.285200)",
        "(307.612400, 284.475200, 336.213800)",
        "(308.170000, 283.966200, 335.789400)",
        "(308.557500, 283.604000, 335.084400)",
        "(308.630300, 283.066800, 334.946200)",
        "(308.839300, 282.659000, 334.504900)",
        "(308.945600, 282.547400, 334.107400)",
        "(309.055400, 282.139200, 333.487200)",
        "(309.026600, 281.424400, 333.241900)",
        "(308.743500, 280.714900, 333.030200)",
        "(308.474500, 279.882300, 333.057300)",
        "(308.297900, 279.466400, 332.955900)",
        "(307.802300, 278.966900, 332.449800)",
        "(307.387000, 278.423500, 332.030500)",
        "(307.194700, 277.347100, 332.275500)",
        "(306.840900, 276.793400, 332.182800)",
        "(306.620600, 276.733200, 331.860200)",
        "(306.157400, 276.507200, 331.343300)",
        "(305.662000, 275.958600, 331.390000)",
        "(305.239300, 275.603100, 331.249800)",
        "(304.884400, 275.322400, 331.110500)",
        "(304.600000, 275.220200, 331.005200)",
        "(303.827000, 275.304400, 330.445100)",
        "(303.171300, 275.398400, 329.960500)",
        "(302.477600, 275.258200, 329.999800)",
        "(301.846300, 275.082700, 330.055300)",
        "(301.563600, 275.197000, 329.900700)",
        "(301.023900, 275.425000, 329.525200)",
        "(300.500500, 275.372300, 329.416100)",
        "(299.971200, 275.215200, 329.495400)",
        "(299.438200, 274.728100, 329.987000)",
        "(299.164000, 274.393500, 330.346600)",
        "(298.572800, 273.932200, 330.894200)",
        "(298.006300, 273.806000, 330.958000)",
        "(297.579800, 273.670900, 331.114100)",
        "(297.103800, 273.362100, 331.584000)",
        "(296.876600, 273.217900, 331.787700)",
        "(296.461800, 273.128900, 331.952700)",
        "(296.079800, 273.142300, 332.008100)",
        "(295.619900, 273.186600, 332.113300)",
        "(295.325900, 273.001600, 332.303600)",
        "(295.178600, 272.981100, 332.356000)",
        "(294.731300, 272.725200, 332.653300)",
        "(293.972400, 272.752100, 332.703700)",
        "(293.309900, 272.588200, 333.071900)",
        "(292.899700, 272.444000, 333.416700)",
        "(292.597200, 272.293000, 333.741200)",
        "(291.962300, 272.201100, 334.139000)",
        "(291.359900, 272.619400, 334.049000)",
        "(290.860900, 273.000500, 333.986200)",
        "(290.317800, 273.190100, 334.278400)",
        "(290.073200, 273.265200, 334.380600)",
        "(289.716100, 273.091600, 334.909600)",
        "(289.454900, 273.478000, 335.257400)",
        "(289.321400, 273.952400, 335.381800)",
        "(289.303400, 274.216300, 335.384200)",
        "(289.369600, 274.789900, 335.310100)",
        "(289.390800, 275.499100, 335.246900)",
        "(289.253900, 276.427300, 335.094500)",
        "(289.238800, 277.315400, 334.868800)",
        "(289.295500, 277.845900, 334.727900)",
        "(289.570700, 278.717500, 334.664500)",
        "(289.934400, 279.824400, 334.254000)",
        "(290.331600, 281.147800, 333.729900)",
        "(290.643400, 282.147300, 333.553700)",
        "(291.133900, 283.199800, 333.357900)",
        "(291.431900, 283.675100, 333.312300)",
        "(292.183800, 284.423700, 333.448800)",
        "(293.021600, 285.636000, 332.798200)",
        "(293.790200, 286.620200, 332.353100)",
        "(294.468900, 286.696600, 332.939700)",
        "(294.772600, 286.688500, 333.248400)",
        "(295.549700, 286.792600, 333.861200)",
        "(296.265700, 287.258200, 334.077500)",
        "(296.880500, 287.685600, 334.116700)",
        "(297.136800, 288.008300, 333.920600)",
        "(297.756900, 288.779100, 333.473600)",
        "(298.482800, 288.985400, 333.766500)",
        "(299.187800, 289.184400, 333.965400)",
        "(299.923800, 289.819900, 333.292500)",
        "(300.334800, 290.296400, 332.855200)",
        "(300.642100, 290.325700, 332.964700)",
        "(301.351500, 289.997800, 333.368300)",
        "(301.990800, 289.894700, 333.356200)",
        "(302.542200, 289.891600, 333.032300)",
        "(303.110300, 289.532600, 332.980500)",
        "(303.548500, 289.225100, 333.018100)",
        "(304.362800, 288.557400, 333.143400)",
        "(304.874000, 288.209700, 333.055400)",
        "(305.464900, 287.782200, 332.680100)",
        "(305.781200, 287.532600, 332.487000)",
        "(306.361200, 286.987900, 332.196800)",
        "(306.665300, 286.328700, 332.054400)",
        "(306.769300, 285.540800, 332.024700)",
        "(306.805300, 284.816500, 331.919000)",
        "(306.846200, 284.470600, 331.881200)",
        "(307.023900, 283.893700, 331.674200)",
        "(307.309700, 283.455700, 331.106800)",
        "(307.247000, 282.981000, 330.799300)",
        "(306.992400, 282.162000, 330.893200)",
        "(307.016600, 281.606100, 330.744000)",
        "(307.044300, 281.388100, 330.566700)",
        "(307.055300, 281.058900, 330.084400)",
        "(307.100900, 280.728600, 329.575500)",
        "(307.051800, 280.235000, 329.308300)",
        "(306.876100, 279.723800, 329.431400)",
        "(306.757800, 279.501800, 329.309600)",
        "(306.529200, 279.380100, 328.696700)",
        "(306.509800, 279.187600, 328.222100)",
        "(306.317500, 278.873800, 328.028400)",
        "(305.869100, 278.788400, 327.673400)",
        "(305.567300, 278.839000, 327.363700)",
        "(304.868800, 278.803900, 327.007300)",
        "(304.116300, 278.492300, 327.068100)",
        "(303.619400, 278.468100, 326.804800)",
        "(303.225400, 278.524200, 326.446000)",
        "(302.953200, 278.461900, 326.372700)",
        "(302.314400, 278.343900, 326.352800)",
        "(301.557700, 278.421600, 326.004900)",
        "(300.881800, 278.322600, 325.904900)",
        "(300.188800, 277.972200, 326.145100)",
        "(299.858000, 277.877700, 326.226300)",
        "(299.306400, 277.957500, 326.129300)",
        "(298.743100, 278.093400, 325.875200)",
        "(298.115400, 278.192500, 325.648900)",
        "(297.401100, 278.264300, 325.718800)",
        "(297.035800, 278.263100, 325.795500)",
        "(296.340300, 278.199100, 325.917800)",
        "(295.664100, 278.301700, 325.889700)",
        "(295.062900, 278.264200, 325.983000)",
        "(294.538100, 278.288300, 326.053600)",
        "(294.264200, 278.153500, 326.227200)",
        "(293.708200, 277.774700, 326.814700)",
        "(293.123000, 277.578400, 327.376100)",
        "(292.468500, 277.545800, 327.615500)",
        "(292.131200, 277.356400, 327.760400)",
        "(291.644500, 276.782000, 328.261500)",
        "(291.302900, 276.355900, 328.984700)",
        "(290.902000, 277.105700, 328.656800)",
        "(290.172500, 278.140400, 328.024700)",
        "(289.414700, 279.138700, 327.869000)",
        "(289.079400, 279.724100, 327.720700)",
        "(288.357800, 281.476200, 326.840200)",
        "(287.910000, 283.142700, 325.876100)",
        "(287.660400, 284.773700, 325.006700)",
        "(287.505500, 286.645100, 324.036800)",
        "(287.494000, 287.326800, 323.803700)",
        "(287.496200, 288.723400, 323.329800)",
        "(287.516100, 290.466400, 322.512500)",
        "(287.595700, 291.595500, 322.367500)",
        "(287.809200, 292.307400, 322.757500)",
        "(287.996000, 292.639900, 322.936300)",
        "(288.503800, 293.671200, 322.886000)",
        "(288.935900, 295.343400, 322.235900)",
        "(289.659700, 295.700600, 322.601800)",
        "(290.690600, 296.005600, 323.078500)",
        "(291.223400, 296.363600, 323.143600)",
        "(292.158400, 297.278900, 322.975600)",
        "(292.814600, 297.802400, 323.121200)",
        "(293.409100, 297.084300, 324.227100)",
        "(293.766800, 296.672300, 324.904100)",
        "(294.572700, 295.989000, 326.174600)",
        "(295.559300, 295.892100, 326.625300)",
        "(296.613100, 295.632400, 326.799300)",
        "(297.520000, 295.234000, 327.212900)",
        "(297.913500, 295.018400, 327.559400)",
        "(298.678900, 294.525900, 328.239000)",
        "(299.565300, 294.188400, 328.498600)",
        "(300.454300, 293.891100, 328.402400)",
        "(301.061500, 293.349500, 328.594100)",
        "(301.351100, 293.028600, 328.764300)",
        "(301.804500, 292.379400, 329.045800)",
        "(302.306200, 291.926700, 329.185000)",
        "(302.973800, 291.655100, 328.772200)",
        "(303.912400, 291.026300, 328.728400)",
        "(304.268200, 290.683100, 328.739600)",
        "(304.755000, 290.160500, 328.524900)",
        "(304.973100, 289.219200, 328.657100)",
        "(305.081300, 288.248500, 328.906900)",
        "(305.254000, 287.414800, 328.806300)",
        "(305.418000, 286.903600, 328.882800)",
        "(305.674800, 285.690600, 329.137300)",
        "(305.629200, 284.813100, 329.018400)",
        "(305.675500, 284.056600, 328.787900)",
        "(305.751000, 282.856300, 328.891200)",
        "(305.533000, 281.951400, 328.932600)",
        "(305.270400, 281.611900, 328.902200)",
        "(304.701100, 280.811800, 329.034400)",
        "(304.281300, 279.895300, 329.235700)",
        "(304.051200, 279.132000, 329.265000)",
        "(303.823400, 278.670700, 329.136000)",
        "(303.764000, 278.485000, 328.984200)",
        "(303.728800, 278.108000, 328.750000)",
        "(303.406700, 277.799700, 328.636500)",
        "(302.905500, 277.422100, 328.628800)",
        "(302.631000, 276.955200, 328.860400)",
        "(302.565200, 276.656700, 329.020100)",
        "(302.326200, 276.233200, 329.048700)",
        "(302.017200, 276.444500, 328.675500)",
        "(301.832200, 276.429700, 328.353700)",
        "(301.846600, 276.042100, 328.469800)",
        "(301.833800, 275.904100, 328.497400)",
        "(301.595200, 276.023800, 328.317100)",
        "(301.281500, 275.805800, 328.465500)",
        "(301.049100, 275.613600, 328.488500)",
        "(300.982800, 275.572400, 328.458000)",
        "(300.981700, 275.066000, 328.941900)",
        "(300.545700, 274.695200, 329.327600)",
        "(299.886900, 274.844200, 329.109800)",
        "(299.524400, 274.544800, 329.455000)",
        "(299.387600, 274.207900, 329.917900)",
        "(299.008300, 273.601000, 330.666000)",
        "(298.144700, 274.066600, 329.811500)",
        "(297.323900, 274.718700, 329.016100)",
        "(296.589800, 274.496800, 329.508500)",
        "(296.253400, 274.159900, 329.991000)",
        "(295.589100, 273.911900, 330.395400)",
        "(294.846400, 274.589500, 329.598900)",
        "(294.235000, 275.037300, 329.153300)",
        "(293.785300, 274.710400, 329.734700)",
        "(293.156000, 274.531300, 330.304200)",
        "(292.790600, 274.657000, 330.387800)",
        "(292.084700, 275.498100, 329.944200)",
        "(291.709100, 276.299500, 329.660500)",
        "(291.450600, 276.686600, 329.784900)",
        "(291.313700, 277.062300, 329.695300)",
        "(290.935300, 277.893000, 329.555400)",
        "(290.637800, 278.483700, 329.759300)",
        "(290.530300, 279.311300, 329.705800)",
        "(290.467100, 280.046300, 329.919000)",
        "(290.402400, 280.400500, 330.054500)",
        "(290.373200, 281.242900, 330.107600)",
        "(290.597000, 282.213400, 330.057800)",
        "(290.932600, 282.800900, 330.420700)",
        "(291.304000, 283.746400, 330.356600)",
        "(291.513100, 284.198500, 330.262600)",
        "(291.821300, 284.727600, 330.615900)",
        "(292.053600, 284.969800, 331.303600)",
        "(292.429100, 285.566900, 331.528300)",
        "(292.857600, 285.986500, 331.610600)",
        "(293.027700, 285.950700, 331.820000)",
        "(293.325600, 285.924300, 332.383400)",
        "(293.505900, 285.801600, 333.080000)",
        "(293.783500, 285.389600, 334.000800)",
        "(294.053500, 285.333200, 334.239100)",
        "(294.125100, 285.485200, 334.126300)",
        "(294.532700, 285.203300, 334.638900)",
        "(294.961200, 284.641100, 335.554600)",
        "(295.130900, 284.903600, 335.558900)",
        "(295.160900, 285.256300, 335.419400)",
        "(295.390300, 285.497800, 335.494700)",
        "(295.703900, 285.532400, 335.490900)",
        "(296.550100, 285.623400, 335.125300)",
        "(297.294600, 285.642000, 335.020600)",
        "(297.558200, 285.357500, 335.118000)",
        "(297.684200, 284.507500, 335.987800)",
        "(297.906900, 284.208300, 336.299200)",
        "(298.723100, 283.959600, 336.335100)",
        "(299.701000, 283.859300, 335.949800)",
        "(300.551900, 283.327800, 335.987700)",
        "(300.945000, 282.880200, 336.224800)",
        "(301.463800, 281.782000, 336.994000)",
        "(301.944600, 280.779400, 337.425400)",
        "(302.395800, 280.366800, 337.150900)",
        "(302.587700, 280.181000, 336.529500)",
        "(302.615700, 280.030100, 336.295900)",
        "(302.512000, 279.250300, 336.348700)",
        "(302.307600, 278.435900, 336.510700)",
        "(302.321500, 277.942500, 336.247300)",
        "(302.358000, 277.554700, 335.849800)",
        "(302.309200, 276.847300, 335.921800)",
        "(302.263900, 276.462900, 336.019200)",
        "(302.139600, 275.800300, 336.074100)",
        "(301.910700, 275.188300, 336.071000)",
        "(301.833300, 274.671800, 335.996900)",
        "(301.782500, 274.559900, 335.816700)",
        "(301.743300, 274.210100, 335.508600)",
        "(301.428600, 273.622300, 335.553100)",
        "(300.921800, 273.112200, 335.565400)",
        "(300.716800, 272.718000, 335.453200)",
        "(300.764900, 272.569600, 335.296900)",
        "(300.984100, 272.530500, 334.698200)",
        "(300.854700, 272.942700, 333.673000)",
        "(300.556200, 273.015700, 333.188900)",
        "(300.266400, 272.693300, 333.126700)",
        "(300.108800, 272.518300, 333.093200)",
        "(299.713000, 272.379200, 332.818900)",
        "(299.291400, 272.635500, 331.987500)",
        "(298.846300, 272.683000, 331.461200)",
        "(298.507900, 272.021400, 331.983900)",
        "(298.324200, 271.809900, 332.142600)",
        "(297.877100, 271.879400, 331.813400)",
        "(297.437500, 272.094500, 331.171700)",
        "(297.026100, 271.998700, 331.144000)",
        "(296.704000, 271.584900, 331.713200)",
        "(296.385800, 271.257300, 332.238800)",
        "(296.102400, 271.287500, 332.082300)",
        "(295.567000, 271.674400, 331.405800)",
        "(295.265600, 271.359300, 331.862500)",
        "(295.045200, 270.749800, 332.960700)",
        "(294.833800, 270.616600, 333.136500)",
        "(294.655300, 270.752100, 332.946000)",
        "(294.279800, 271.045000, 332.605700)",
        "(293.991400, 270.874000, 333.160300)",
        "(293.506200, 270.617000, 333.725700)",
        "(293.244500, 270.662400, 333.824500)",
        "(292.797000, 271.068500, 333.666900)",
        "(292.385300, 271.343300, 333.588500)",
        "(291.922800, 271.348800, 334.052300)",
        "(291.357300, 271.745200, 334.216200)",
        "(291.098000, 272.063500, 334.222400)",
        "(290.597200, 272.760700, 334.195600)",
        "(290.267000, 273.393300, 334.394300)",
        "(290.115000, 274.201100, 334.455400)",
        "(290.023500, 275.447800, 334.041000)",
        "(290.000300, 276.476900, 333.786000)",
        "(290.012800, 276.836100, 333.855200)",
        "(290.102800, 277.532600, 334.182600)",
        "(290.276000, 278.342000, 334.239100)",
        "(290.409200, 279.171100, 334.261300)",
        "(290.532600, 279.568000, 334.822100)",
        "(290.603200, 279.698300, 335.158800)",
        "(290.844200, 280.170600, 335.551400)",
        "(291.062900, 280.662500, 335.722800)",
        "(291.286600, 281.234100, 335.657800)",
        "(291.430800, 281.491100, 335.640800)",
        "(291.805500, 281.814900, 335.832300)",
        "(292.437300, 281.904300, 336.262900)",
        "(292.992300, 282.064600, 336.294500)",
        "(293.324400, 281.867500, 336.613100)",
        "(293.796500, 281.335200, 337.651900)",
        "(294.120000, 281.055500, 338.217400)",
        "(294.930300, 281.050000, 338.378600)",
        "(295.618500, 282.033300, 337.172100)",
        "(296.028500, 282.751600, 336.486100)",
        "(296.028200, 281.993500, 337.386700)",
        "(296.054300, 281.471700, 337.997900)",
        "(296.374100, 280.657400, 338.767200)",
        "(297.059200, 280.945500, 338.079500)",
        "(297.579500, 281.269800, 337.263600)",
        "(298.035000, 280.771100, 337.623200)",
        "(298.238300, 280.394900, 337.912600)",
        "(298.549000, 280.096900, 337.885800)",
        "(298.902200, 280.465600, 337.210700)",
        "(299.465500, 280.712000, 336.519800)",
        "(299.748100, 280.728400, 336.198800)",
        "(300.184400, 280.422500, 336.017700)",
        "(300.509400, 279.926700, 336.042400)",
        "(300.799900, 279.738900, 335.577100)",
        "(301.044200, 279.237500, 335.466500)",
        "(301.113500, 279.039000, 335.369200)",
        "(301.169700, 278.754900, 334.986200)",
        "(301.195300, 278.425800, 334.667700)",
        "(301.232400, 278.196600, 334.198400)",
        "(301.226200, 277.861600, 333.773500)",
        "(301.193800, 277.687200, 333.643200)",
        "(301.040900, 277.261800, 333.577200)",
        "(300.945300, 276.854600, 333.480700)",
        "(300.917100, 276.610700, 333.138400)",
        "(300.815500, 276.270000, 332.988100)",
        "(300.723800, 276.126400, 332.937200)",
        "(300.481800, 275.766300, 332.970500)",
        "(300.409400, 275.497200, 332.874400)",
        "(300.415100, 275.256200, 332.705000)",
        "(300.273700, 274.876100, 332.880400)",
        "(300.176800, 274.772600, 332.877300)",
        "(299.979100, 274.664700, 332.759600)",
        "(299.868200, 274.491900, 332.712400)",
        "(299.943300, 274.256000, 332.692200)",
        "(300.011900, 273.946300, 332.811000)",
        "(299.946200, 273.764900, 332.902000)",
        "(299.600600, 273.595200, 333.001300)",
        "(299.394800, 273.570600, 332.852700)",
        "(299.494500, 273.612900, 332.576100)",
        "(299.767100, 273.300700, 332.802000)",
        "(299.781500, 273.195400, 332.757300)",
        "(299.529300, 273.327100, 332.266600)",
        "(299.102800, 273.168600, 332.371400)",
        "(298.667700, 272.624800, 333.008200)",
        "(298.634800, 272.349700, 333.199200)",
        "(298.615800, 272.426000, 333.016200)",
        "(298.722500, 272.473900, 332.666100)",
        "(298.687400, 271.900300, 333.208900)",
        "(298.333900, 271.287000, 333.988600)",
        "(297.862900, 271.026600, 334.209200)",
        "(297.618000, 271.048500, 334.182400)",
        "(297.285800, 270.955500, 334.235200)",
        "(297.123000, 270.871200, 334.367500)",
        "(296.885400, 270.829300, 334.548800)",
        "(296.542400, 270.815600, 334.685500)",
        "(295.891800, 270.761900, 335.094800)",
        "(295.460800, 270.722500, 335.411800)",
        "(295.142900, 270.735500, 335.822800)",
        "(294.515100, 271.104800, 335.888200)",
        "(293.847500, 271.375900, 336.158600)",
        "(293.631900, 271.365800, 336.464700)",
        "(293.294600, 271.183500, 337.249600)",
        "(292.796000, 271.576800, 337.522600)",
        "(292.369200, 272.143400, 337.584000)",
        "(292.214300, 272.426100, 337.937000)",
        "(292.179900, 272.545500, 338.167800)",
        "(292.054700, 272.877700, 338.545900)",
        "(291.907000, 273.609200, 338.628200)",
        "(291.819300, 274.392700, 338.703200)",
        "(291.865400, 274.900000, 339.072800)",
        "(291.926700, 275.168900, 339.679400)",
        "(291.827100, 275.426500, 339.817000)",
        "(291.456700, 276.533000, 339.441800)",
        "(291.463400, 277.514300, 339.296700)",
        "(291.831800, 278.213200, 339.174600)",
        "(292.011500, 279.344400, 338.739500)",
        "(292.034300, 279.681400, 338.739700)",
        "(292.047900, 280.123200, 338.981900)",
        "(292.321600, 280.372900, 339.199000)",
        "(292.736300, 280.832500, 339.103600)",
        "(293.080900, 280.927300, 339.151400)",
        "(293.701300, 281.319700, 339.051300)",
        "(293.938900, 281.710100, 338.561000)",
        "(294.166600, 281.693800, 338.820000)",
        "(294.621800, 281.272700, 339.515000)",
        "(294.885200, 281.292800, 339.457300)",
        "(295.620100, 281.686100, 338.906700)",
        "(296.409500, 281.792900, 338.504000)",
        "(297.035700, 281.370500, 338.693000)",
        "(297.358500, 280.705400, 339.420700)",
        "(297.844300, 280.719100, 339.224700)",
        "(298.227700, 280.972300, 338.859000)",
        "(299.139300, 281.485200, 337.804500)",
        "(299.993300, 281.436000, 337.365100)",
        "(300.385600, 281.040500, 337.417900)",
        "(300.584000, 280.891000, 337.334100)",
        "(300.933700, 280.921900, 336.583300)",
        "(301.313900, 281.095200, 335.528200)",
        "(301.563900, 280.689400, 335.235100)",
        "(301.546000, 279.989300, 335.329500)",
        "(301.431400, 279.779800, 335.158000)",
        "(301.234100, 279.504700, 334.717300)",
        "(301.223700, 279.284200, 334.242300)",
        "(301.193600, 279.226200, 333.635000)",
        "(301.121100, 279.080000, 333.094000)",
        "(301.024500, 278.946500, 332.964300)",
        "(300.865300, 278.714400, 332.741900)",
        "(300.891500, 278.542700, 332.445900)",
        "(300.970300, 278.299500, 332.106800)",
        "(300.815300, 278.178000, 331.785600)",
        "(300.678800, 278.039100, 331.767900)",
        "(300.552600, 277.687700, 331.775900)",
        "(300.532900, 277.647500, 331.482900)",
        "(300.402200, 277.669100, 331.011700)",
        "(300.256200, 277.546300, 330.707400)",
        "(300.065400, 277.414700, 330.682600)",
        "(299.650800, 276.803400, 331.112000)",
        "(299.539100, 276.319200, 331.278600)",
        "(299.625200, 276.105600, 331.091900)",
        "(299.572000, 275.976400, 330.832300)",
        "(299.449100, 275.949700, 330.734400)",
        "(299.076500, 275.616700, 330.948500)",
        "(298.794300, 275.100400, 331.388400)",
        "(298.641600, 274.866700, 331.483600)",
        "(298.559700, 275.050300, 330.956800)",
        "(298.499200, 275.133900, 330.738900)",
        "(298.338300, 274.972800, 330.749500)",
        "(298.224200, 274.387200, 331.436100)",
        "(298.150300, 274.239500, 331.688700)",
        "(298.015100, 274.321300, 331.613200)",
        "(297.951000, 274.280700, 331.689300)",
        "(297.810300, 274.046300, 331.968500)",
        "(297.622700, 273.867600, 332.265600)",
        "(297.104200, 273.882500, 332.487600)",
        "(296.443300, 273.819300, 332.815400)",
        "(296.167900, 273.653200, 333.182300)",
        "(295.738300, 273.322200, 333.956000)",
        "(295.403400, 273.382800, 334.018900)",
        "(294.992400, 273.631500, 333.832300)",
        "(294.433100, 273.578000, 334.256400)",
        "(294.089200, 273.224300, 334.903900)",
        "(293.360100, 272.625100, 336.264100)",
        "(292.693700, 272.664600, 336.688600)",
        "(292.293600, 273.007900, 336.694500)",
        "(292.094400, 273.109000, 337.299800)",
        "(291.922700, 273.265700, 337.557800)",
        "(291.531500, 273.550200, 338.137800)",
        "(291.152600, 273.844100, 338.684600)",
        "(291.051500, 274.232400, 339.166900)",
        "(291.145500, 275.180800, 339.069100)",
        "(291.220400, 275.734200, 338.954300)",
        "(291.394700, 276.631300, 338.865200)",
        "(291.597700, 277.799300, 338.454000)",
        "(291.912600, 278.615100, 338.416000)",
        "(292.160200, 279.319800, 338.506200)",
        "(292.255300, 279.809800, 338.382000)",
        "(292.613800, 280.583300, 338.241700)",
        "(293.099200, 281.433300, 337.977000)",
        "(293.624100, 282.344400, 337.653800)",
        "(294.109600, 283.282000, 337.326400)",
        "(294.337200, 283.715100, 337.144800)",
        "(294.901700, 284.686400, 336.546800)",
        "(295.590800, 285.384000, 336.160800)",
        "(296.132400, 285.555000, 336.212000)",
        "(296.581400, 285.668400, 336.395000)",
        "(296.808900, 285.737200, 336.556200)",
        "(297.461300, 285.975000, 336.552000)",
        "(298.279300, 286.603800, 335.773900)",
        "(298.987100, 287.271200, 335.097000)",
        "(299.678600, 287.356400, 335.054900)",
        "(300.084800, 287.270500, 335.164800)",
        "(301.113900, 287.018100, 335.143400)",
        "(302.222700, 286.993800, 334.743700)",
        "(303.142400, 286.926600, 334.320300)",
        "(304.016100, 286.783100, 333.981400)",
        "(304.426000, 286.585300, 333.875000)",
        "(305.282800, 285.927000, 333.976100)",
        "(306.072300, 285.356300, 333.857000)",
        "(306.484400, 285.003600, 333.357500)",
        "(306.711800, 284.410300, 333.122000)",
        "(306.809200, 284.075600, 333.024100)",
        "(307.024800, 283.371200, 332.826900)",
        "(307.269000, 282.552500, 332.615100)",
        "(307.256500, 281.846000, 332.472800)",
        "(307.165200, 281.228500, 332.238800)",
        "(307.178300, 280.943600, 332.085100)",
        "(307.239600, 280.446000, 331.664200)",
        "(307.141200, 279.702400, 331.571800)",
        "(306.676100, 278.894900, 331.753500)",
        "(306.103000, 278.436200, 331.555500)",
        "(305.924900, 278.239100, 331.391900)",
        "(305.684800, 277.770600, 331.180200)",
        "(305.515100, 277.062700, 331.278600)",
        "(305.166600, 276.782800, 331.115900)",
        "(304.760500, 276.704800, 330.705500)",
        "(304.582700, 276.593400, 330.637900)",
        "(304.276000, 276.154600, 330.750600)",
        "(303.856000, 275.964300, 330.716700)",
        "(303.412800, 275.932100, 330.423500)",
        "(303.190000, 275.885300, 330.157400)",
        "(303.123100, 275.902400, 329.965600)",
        "(302.846000, 275.613700, 330.118900)",
        "(302.284500, 274.762600, 331.214200)",
        "(301.752000, 274.595600, 331.363900)",
        "(301.478900, 274.594100, 331.255700)",
        "(301.345700, 274.416800, 331.473100)",
        "(300.993600, 274.003200, 332.053000)",
        "(300.548500, 274.021300, 332.027800)",
        "(300.087900, 274.216900, 331.904300)",
        "(299.770400, 273.932600, 332.431700)",
        "(299.638100, 273.667800, 332.785200)",
        "(299.276000, 273.506400, 332.915600)",
        "(298.665500, 273.906700, 332.456600)",
        "(297.983000, 273.737400, 332.856800)",
        "(297.323500, 273.226800, 333.705700)",
        "(296.995400, 273.130500, 333.930100)",
        "(296.195300, 273.353300, 333.919900)",
        "(295.420000, 273.856200, 333.712400)",
        "(294.678400, 274.234300, 333.665100)",
        "(293.987600, 274.220900, 334.228700)",
        "(293.668700, 274.326100, 334.432600)",
        "(293.100500, 274.810500, 334.532000)",
        "(292.726900, 275.202800, 334.680100)",
        "(292.374500, 275.390400, 335.209300)",
        "(291.969300, 275.581200, 335.871900)",
        "(291.759300, 276.036900, 336.285200)",
        "(291.763000, 276.425300, 336.329200)",
        "(291.830200, 277.227200, 336.363400)",
        "(291.973300, 278.160600, 336.289500)",
        "(292.229100, 279.014300, 336.279200)",
        "(292.343200, 279.468500, 336.291700)",
        "(292.444000, 280.110200, 336.670300)",
        "(292.514400, 280.851000, 336.824000)",
        "(292.868700, 281.736000, 336.679100)",
        "(293.358900, 282.257800, 336.948400)",
        "(293.575400, 282.597900, 337.007300)",
        "(294.024900, 283.333800, 337.017700)",
        "(294.527000, 283.898500, 337.064900)",
        "(294.804100, 284.298900, 337.159600)",
        "(295.161800, 284.284800, 337.888200)",
        "(295.361600, 284.300000, 338.133900)",
        "(295.587000, 284.614100, 338.153700)",
        "(295.856000, 284.669400, 338.370800)",
        "(296.269100, 284.801300, 338.610200)",
        "(296.726600, 284.868900, 338.775000)",
        "(296.932700, 284.956800, 338.723300)",
        "(297.290700, 285.272000, 338.554300)",
        "(297.767400, 285.569000, 338.235600)",
        "(298.355900, 285.879800, 337.819600)",
        "(299.027000, 285.912600, 337.403500)",
        "(299.351700, 285.730700, 337.365800)",
        "(299.673900, 284.877400, 337.566400)",
        "(299.757600, 284.173300, 337.856500)",
        "(300.221200, 283.984100, 337.588900)",
        "(300.946600, 283.759900, 336.781400)",
        "(301.348900, 283.496800, 336.550200)",
        "(302.236800, 282.566200, 336.545000)",
        "(302.979800, 281.779400, 336.637600)",
        "(303.549900, 281.249800, 336.137100)",
        "(304.183400, 280.912800, 335.420700)",
        "(304.490900, 280.523900, 335.328900)",
        "(304.815700, 279.615800, 335.512700)",
        "(304.828600, 279.143400, 335.178800)",
        "(304.792100, 278.528600, 334.856600)",
        "(304.666600, 278.000700, 334.653600)",
        "(304.609800, 277.959600, 334.408100)",
        "(304.484100, 278.228600, 333.727900)",
        "(304.628400, 278.600600, 332.929600)",
        "(304.749500, 278.674500, 332.338100)",
        "(304.564800, 278.647100, 332.016100)",
        "(304.451200, 278.642300, 331.889500)",
        "(304.283200, 278.448200, 331.710900)",
        "(303.999400, 278.150900, 331.570500)",
        "(303.644900, 278.011000, 331.221200)",
        "(303.361100, 277.660000, 331.200300)",
        "(303.150600, 277.489900, 331.241900)",
        "(302.597400, 277.387500, 331.062200)",
        "(302.230100, 277.176100, 331.023200)",
        "(301.922500, 276.750500, 331.265700)",
        "(301.662100, 276.675000, 331.194300)",
        "(301.480700, 276.764600, 331.016500)",
        "(301.058000, 276.856800, 330.729900)",
        "(300.592000, 277.008800, 330.576500)",
        "(300.024600, 277.504000, 329.786400)",
        "(299.486800, 277.447200, 329.660300)",
        "(299.208000, 277.274600, 329.740200)",
        "(298.512100, 276.816700, 330.095300)",
        "(297.805200, 276.107500, 330.647900)",
        "(296.866300, 275.743000, 331.004600)",
        "(295.890700, 275.407900, 331.203700)",
        "(295.490100, 275.137900, 331.409400)",
        "(295.014000, 274.636100, 332.001100)",
        "(294.559800, 274.127800, 332.549700)",
        "(293.798200, 274.258100, 332.390000)",
        "(293.145300, 274.456400, 332.223500)",
        "(292.871400, 274.319000, 332.464400)",
        "(292.384500, 273.972700, 333.386800)",
        "(291.854500, 273.536300, 334.305600)",
        "(291.082000, 273.816200, 334.392000)",
        "(290.485400, 274.429900, 334.482800)",
        "(290.294800, 274.448700, 334.848000)",
        "(290.171000, 274.656800, 335.474400)",
        "(290.166100, 275.613900, 335.298700)",
        "(290.171200, 276.954200, 334.732700)",
        "(290.173800, 277.838800, 334.858100)",
        "(290.212500, 278.065200, 335.175700)",
        "(290.219400, 278.268400, 336.077000)",
        "(290.372500, 278.763400, 336.737900)",
        "(290.686600, 279.556200, 336.924500)",
        "(291.095600, 280.170300, 337.267300)",
        "(291.328700, 280.425200, 337.477900)",
        "(291.745600, 280.931500, 337.655900)",
        "(291.913700, 281.269600, 338.029100)",
        "(292.061100, 280.841500, 339.453200)",
        "(292.369800, 280.150700, 340.770000)",
        "(292.563800, 280.130600, 341.062800)",
        "(293.017200, 280.445700, 341.307600)",
        "(293.318700, 280.671000, 341.448400)",
        "(293.703300, 280.504500, 341.962200)",
        "(294.355800, 279.943900, 342.817400)",
        "(294.652700, 279.864800, 343.043400)",
        "(295.077600, 280.271200, 342.709500)",
        "(295.514400, 280.453100, 342.585900)",
        "(296.015400, 279.968600, 343.276300)",
        "(296.598900, 279.319200, 343.871500)",
        "(297.003500, 279.129500, 343.941100)",
        "(297.980300, 279.005800, 343.678800)",
        "(298.817400, 278.956400, 343.347000)",
        "(299.631000, 278.804100, 343.276200)",
        "(300.645700, 278.859800, 342.803300)",
        "(301.159800, 278.987000, 342.301400)",
        "(302.191600, 279.251200, 341.202500)",
        "(303.075500, 279.127100, 340.634700)",
        "(303.729900, 278.913000, 339.936900)",
        "(304.437800, 278.539200, 339.300000)",
        "(304.896300, 278.013300, 339.233500)",
        "(305.629400, 277.047300, 339.235900)",
        "(305.858900, 276.642900, 338.630800)",
        "(305.878400, 276.666500, 337.602600)",
        "(306.216900, 276.113900, 337.027800)",
        "(306.313200, 275.782200, 336.861600)",
        "(306.191600, 275.302100, 336.484700)",
        "(305.935500, 275.053000, 335.890200)",
        "(305.701300, 274.695700, 335.370800)",
        "(305.443600, 274.478500, 334.862100)",
        "(305.310400, 274.483800, 334.628900)",
        "(305.029600, 274.384100, 334.236400)",
        "(304.579000, 274.216700, 333.852700)",
        "(304.157800, 274.248600, 333.313300)",
        "(303.764700, 274.292400, 332.895400)",
        "(303.539000, 274.239800, 332.820500)",
        "(303.111200, 274.025100, 332.853100)",
        "(302.897100, 273.873300, 332.776900)",
        "(302.483600, 273.906600, 332.459100)",
        "(301.760900, 273.969200, 332.193800)",
        "(301.454000, 273.812500, 332.365800)",
        "(301.009400, 273.445600, 332.876700)",
        "(300.927800, 273.204000, 333.007300)",
        "(300.873000, 273.493500, 332.546500)",
        "(300.516900, 273.611300, 332.268100)",
        "(300.304000, 273.514300, 332.341200)",
        "(299.757900, 273.325400, 332.722400)",
        "(299.400500, 273.320100, 332.692400)",
        "(299.240900, 273.574800, 332.497700)",
        "(299.030300, 273.445300, 332.548300)",
        "(298.863800, 273.328000, 332.722800)",
        "(298.436100, 273.347100, 332.920700)",
        "(298.201100, 273.293400, 333.019600)",
        "(298.167700, 273.085600, 333.385100)",
        "(298.097000, 272.918100, 333.566500)",
        "(297.928200, 273.003200, 333.419400)",
        "(297.459900, 273.224600, 333.247900)",
        "(296.989400, 272.941000, 333.705300)",
        "(296.758100, 272.903700, 333.892300)",
        "(296.400100, 273.209800, 333.608800)",
        "(296.122500, 273.335600, 333.525600)",
        "(295.421800, 273.707700, 333.515000)",
        "(294.792300, 274.159800, 333.346600)",
        "(294.299300, 274.332700, 333.429100)",
        "(293.596300, 274.579500, 333.701800)",
        "(293.214900, 274.931300, 333.639500)",
        "(292.558300, 276.047300, 333.266100)",
        "(292.123400, 276.852100, 333.213100)",
        "(291.986000, 277.539500, 333.246900)",
        "(291.756000, 278.854400, 332.617500)",
        "(291.564400, 279.530600, 332.363600)",
        "(290.994600, 280.333500, 332.652600)",
        "(290.512900, 281.100500, 332.984800)",
        "(290.527400, 282.317900, 332.765000)",
        "(291.233600, 283.449900, 332.317000)",
        "(291.581100, 283.948700, 332.053800)",
        "(291.779400, 284.986500, 331.695700)",
        "(291.571700, 285.227000, 332.484400)",
        "(291.630800, 285.153000, 333.700100)",
        "(292.182300, 285.706300, 333.912500)",
        "(292.553500, 286.053100, 333.831200)",
        "(293.404400, 286.240500, 334.030200)",
        "(293.995200, 286.382700, 334.565800)",
        "(294.334000, 286.876300, 334.825100)",
        "(294.945800, 287.445200, 334.860900)",
        "(295.361900, 287.754700, 334.750400)",
        "(296.346700, 288.572000, 334.214800)",
        "(297.297500, 289.376300, 333.482400)",
        "(297.733200, 289.844800, 333.268500)",
        "(297.982900, 290.126300, 333.136200)",
        "(298.180400, 290.153600, 333.159100)",
        "(298.858100, 290.073700, 333.089600)",
        "(299.643500, 290.177600, 332.753400)",
        "(300.090100, 290.289600, 332.209000)",
        "(300.275900, 290.001100, 332.187000)",
        "(300.496000, 289.664600, 332.350400)",
        "(301.237200, 288.933300, 332.440900)",
        "(301.989100, 288.489400, 332.156500)",
        "(302.632500, 288.232100, 331.622400)",
        "(303.088700, 288.051400, 331.022600)",
        "(303.322000, 287.821400, 330.855400)",
        "(303.665900, 287.097100, 330.675500)",
        "(303.726100, 286.309100, 330.692700)",
        "(303.605900, 285.574700, 330.708300)",
        "(303.629400, 284.940200, 330.585200)",
        "(303.709000, 284.791500, 330.284400)",
        "(303.935900, 284.635500, 329.520500)",
        "(303.945600, 284.067200, 329.317000)",
        "(303.765500, 283.308500, 329.429400)",
        "(303.763700, 282.647300, 329.294600)",
        "(303.785400, 282.334900, 329.174000)",
        "(303.588900, 281.985400, 328.728200)",
        "(303.228800, 281.661500, 328.420100)",
        "(302.924200, 281.029800, 328.474200)",
        "(302.840100, 280.567100, 328.293800)",
        "(302.883400, 280.377600, 328.078300)",
        "(302.827100, 280.287500, 327.527100)",
        "(302.551900, 280.138700, 327.241300)",
        "(302.286700, 279.757100, 327.222200)",
        "(302.176800, 279.255000, 327.328700)",
        "(302.160700, 278.907500, 327.484600)",
        "(301.931700, 278.460600, 327.654900)",
        "(301.456200, 278.242300, 327.708000)",
        "(301.229300, 277.816600, 327.801800)",
        "(301.166300, 277.172100, 328.265800)",
        "(301.095800, 276.907400, 328.513300)",
        "(300.834400, 276.839900, 328.532300)",
        "(300.537100, 277.226200, 327.866500)",
        "(300.392500, 277.193800, 327.724100)",
        "(300.198500, 276.688000, 328.280100)",
        "(300.019400, 276.432700, 328.526500)",
        "(299.557800, 276.396100, 328.572400)",
        "(299.059500, 276.749100, 328.170300)",
        "(298.700000, 276.824900, 328.093600)",
        "(298.566700, 276.702900, 328.288100)",
        "(298.371100, 276.800700, 328.201400)",
        "(297.647800, 277.470900, 327.565700)",
        "(296.786200, 277.893800, 327.339900)",
        "(296.082400, 277.751800, 327.719900)",
        "(295.417800, 277.810700, 328.002800)",
        "(295.187900, 277.925800, 328.051200)",
        "(294.614200, 278.551900, 327.792000)",
        "(293.805800, 279.325600, 327.366900)",
        "(293.075800, 279.488500, 327.733100)",
        "(292.609300, 279.668500, 328.160700)",
        "(292.421400, 279.879900, 328.182100)",
        "(292.051100, 280.417700, 328.183100)",
        "(291.632400, 280.559700, 328.653500)",
        "(291.224700, 280.719800, 329.292200)",
        "(290.978700, 281.196600, 329.621900)",
        "(290.960700, 281.528500, 329.658100)",
        "(291.119100, 282.207000, 329.621100)",
        "(291.258100, 282.847300, 329.647900)",
        "(291.213100, 283.126200, 330.267100)",
        "(290.992600, 283.569200, 330.724500)",
        "(290.888400, 283.909300, 330.757100)",
        "(290.876100, 284.381400, 330.992100)",
        "(291.298700, 284.426200, 331.628600)",
        "(291.243900, 284.693800, 331.998900)",
        "(291.029700, 284.392200, 333.081100)",
        "(291.013400, 283.979600, 333.909100)",
        "(291.212000, 283.374400, 335.212400)",
        "(291.608500, 283.141000, 335.955000)",
        "(291.992300, 282.975400, 336.577500)",
        "(292.274200, 282.647600, 337.352700)",
        "(292.372700, 282.474200, 337.788900)",
        "(292.640100, 282.097100, 338.562300)",
        "(293.027600, 282.133500, 338.800500)",
        "(293.412300, 282.513600, 338.714400)",
        "(293.924000, 282.607400, 338.878500)",
        "(294.344700, 282.495100, 339.160300)",
        "(295.239400, 282.571400, 339.181100)",
        "(296.006700, 283.214700, 338.488200)",
        "(296.586900, 283.704800, 338.040600)",
        "(297.453200, 283.869600, 337.771400)",
        "(297.970400, 283.977000, 337.614100)",
        "(299.033000, 284.184200, 337.127100)",
        "(300.008500, 284.301900, 336.684700)",
        "(300.940600, 284.125200, 336.495700)",
        "(301.847100, 283.874900, 336.201400)",
        "(302.314800, 283.683400, 336.108100)",
        "(302.978500, 283.183300, 335.901500)",
        "(303.305000, 283.021100, 335.398900)",
        "(303.777800, 283.037000, 334.512600)",
        "(304.258900, 282.613900, 334.051000)",
        "(304.457300, 282.307700, 333.882000)",
        "(304.671200, 281.578100, 333.658200)",
        "(304.926800, 281.190800, 332.981800)",
        "(305.123900, 280.574300, 332.597700)",
        "(304.990900, 279.684500, 332.581800)",
        "(304.940100, 279.151300, 332.657600)",
        "(304.967200, 278.366800, 332.501000)",
        "(304.909900, 277.902600, 332.112200)",
        "(304.743800, 277.254800, 332.133400)",
        "(304.533300, 276.577300, 332.097400)",
        "(304.421500, 276.309300, 332.049400)",
        "(304.135500, 275.879200, 332.108900)",
        "(304.042200, 275.743200, 331.865000)",
        "(304.462600, 275.312700, 331.713200)",
        "(304.650100, 274.370600, 332.205000)",
        "(304.620100, 274.041500, 332.334600)",
        "(304.153900, 273.980400, 331.882500)",
        "(303.692900, 273.886500, 331.664600)",
        "(303.451300, 273.232600, 332.056500)",
        "(303.066700, 272.796900, 332.315900)",
        "(302.893000, 272.644400, 332.339200)",
        "(302.352500, 272.546100, 332.269300)",
        "(301.416400, 272.481800, 332.246900)",
        "(300.661500, 271.887300, 332.889200)",
        "(299.964400, 271.559400, 333.277500)",
        "(299.639900, 271.541000, 333.368800)",
        "(299.221600, 271.448900, 333.564700)",
        "(298.778900, 271.448700, 333.688000)",
        "(297.855300, 271.750100, 333.377000)",
        "(297.007300, 271.830500, 333.649400)",
        "(296.614600, 271.876700, 333.822400)",
        "(295.901700, 272.188700, 333.846800)",
        "(295.168000, 272.555700, 333.939000)",
        "(294.254900, 272.991700, 333.778400)",
        "(293.279700, 273.467500, 333.820100)",
        "(292.866600, 273.497800, 334.114400)",
        "(292.204400, 273.395600, 334.881100)",
        "(291.693800, 273.326700, 335.501400)",
        "(291.352000, 273.808200, 335.585100)",
        "(291.032500, 274.364900, 335.674000)",
        "(290.875200, 274.575100, 335.844700)",
        "(290.642000, 275.029100, 336.302100)",
        "(290.630100, 275.511900, 336.649800)",
        "(290.578100, 276.415000, 336.624600)",
        "(290.595600, 277.124100, 336.684400)",
        "(290.652300, 277.453600, 336.756500)",
        "(290.693100, 277.971100, 337.124600)",
        "(290.801300, 277.975000, 338.211800)",
        "(291.025500, 278.202100, 338.899100)",
        "(291.307300, 278.780000, 339.049800)",
        "(291.484200, 278.790700, 339.412200)",
        "(291.772400, 278.464500, 340.594200)",
        "(292.071900, 278.639500, 341.245700)",
        "(292.778100, 278.884900, 341.666900)",
        "(293.769000, 279.218900, 341.737200)",
        "(294.280400, 279.389000, 341.719900)",
        "(295.223600, 279.489600, 342.112100)",
        "(295.875500, 279.862700, 342.232700)",
        "(296.517300, 280.380000, 342.028300)",
        "(297.128400, 280.589100, 342.009900)",
        "(297.405500, 280.527600, 342.106100)",
        "(297.912000, 280.566900, 342.164200)",
        "(298.245400, 280.722600, 341.976300)",
        "(298.556200, 280.622400, 342.027500)",
        "(299.261700, 280.754500, 341.933600)",
        "(299.702700, 280.932800, 341.547200)",
        "(300.594800, 281.289900, 340.473000)",
        "(301.247400, 280.930600, 340.131700)",
        "(301.742500, 280.023800, 340.547400)",
        "(302.270900, 279.295300, 340.647600)",
        "(302.559100, 279.202600, 340.323700)",
        "(303.194300, 279.258700, 339.158300)",
        "(303.677100, 278.846000, 338.733000)",
        "(304.042400, 278.311700, 338.573200)",
        "(304.452700, 278.160600, 337.839600)",
        "(304.606300, 278.131400, 337.304200)",
        "(304.796100, 277.905300, 336.573400)",
        "(304.933900, 277.395100, 336.157200)",
        "(304.936200, 276.769100, 335.949300)",
        "(304.921900, 276.266700, 335.508700)",
        "(304.933200, 276.228000, 335.069400)",
        "(304.917300, 276.330600, 334.127900)",
        "(304.726000, 276.315600, 333.469600)",
        "(304.425800, 276.249200, 333.101700)",
        "(304.197000, 276.123000, 332.500900)",
        "(304.043200, 276.011700, 332.271300)",
        "(303.419100, 275.839600, 331.937400)",
        "(302.718700, 275.693200, 331.649000)",
        "(301.899600, 275.871100, 330.936800)",
        "(301.178200, 275.770500, 330.732100)",
        "(300.885600, 275.600400, 330.755200)",
        "(300.505700, 275.222800, 330.893600)",
        "(300.043400, 275.308100, 330.405400)",
        "(299.562500, 275.339000, 330.092400)",
        "(299.185400, 274.827500, 330.568200)",
        "(299.112900, 274.588600, 330.852000)",
        "(299.125500, 274.485200, 330.850800)",
        "(298.903800, 274.926500, 330.239100)",
        "(298.480800, 274.589800, 330.692500)",
        "(298.011900, 273.529300, 332.073200)",
        "(297.784000, 273.257300, 332.508500)",
        "(297.175200, 273.566300, 332.264500)",
        "(296.577700, 273.879200, 332.198700)",
        "(296.034900, 273.843200, 332.466500)",
        "(295.296800, 273.902800, 332.668800)",
        "(294.828500, 274.016800, 332.830700)",
        "(293.798800, 274.424800, 332.942600)",
        "(293.019700, 275.177200, 332.518600)",
        "(292.457700, 275.597100, 332.445300)",
        "(291.808800, 275.501200, 333.167900)",
        "(291.444200, 275.692100, 333.360700)",
        "(290.802400, 276.427500, 333.308500)",
        "(290.325700, 276.781500, 333.685000)",
        "(290.052500, 277.246000, 333.891500)",
        "(289.738100, 278.020700, 333.819800)",
        "(289.596900, 278.245500, 334.005800)",
        "(289.470900, 278.356000, 334.844900)",
        "(289.516400, 278.413300, 335.756900)",
        "(289.845700, 278.987400, 335.977300)",
        "(290.352300, 279.261800, 336.354500)",
        "(290.643400, 279.267800, 336.657300)",
        "(291.041700, 279.132200, 337.528400)",
        "(291.350300, 278.457000, 339.056700)",
        "(291.872400, 278.070000, 340.006400)",
        "(292.476300, 277.921500, 340.519400)",
        "(292.779900, 277.806900, 340.860200)",
        "(293.375500, 277.679100, 341.547900)",
        "(294.054500, 277.338100, 342.498700)",
        "(294.842800, 277.426600, 342.661300)",
        "(295.855100, 278.005000, 342.247300)",
        "(296.443600, 278.083000, 342.176300)",
        "(297.574400, 278.036100, 342.360900)",
        "(298.416300, 278.025800, 342.387300)",
        "(299.227500, 277.564800, 342.837100)",
        "(300.140000, 277.021500, 343.304900)",
        "(300.636300, 276.842200, 343.348200)",
        "(301.565600, 276.863700, 343.009200)",
        "(302.411300, 277.225000, 342.362600)",
        "(303.121300, 277.821700, 341.320400)",
        "(303.807300, 278.093300, 340.398300)",
        "(304.128700, 278.076200, 340.123000)",
        "(304.713800, 278.036300, 339.612400)",
        "(305.219500, 278.123100, 338.721500)",
        "(305.766100, 278.110200, 337.946300)",
        "(306.291700, 277.518100, 337.717100)",
        "(306.512400, 277.244700, 337.548500)",
        "(306.691900, 276.895000, 337.087300)",
        "(306.648200, 276.484600, 336.630700)",
        "(306.510700, 276.252900, 336.044300)",
        "(306.472000, 276.060600, 335.408100)",
        "(306.410100, 276.008400, 335.047700)",
        "(306.204700, 275.939400, 334.311800)",
        "(305.823900, 275.953500, 333.582200)",
        "(305.325000, 275.712200, 333.175400)",
        "(304.810200, 275.419400, 332.852400)",
        "(304.602900, 275.318100, 332.630200)",
        "(304.152400, 275.287600, 332.091700)",
        "(303.557500, 275.393000, 331.574600)",
        "(302.757700, 275.556800, 331.033300)",
        "(301.995000, 275.670200, 330.703500)",
        "(301.738600, 275.531900, 330.687500)",
        "(301.359300, 275.279000, 330.745200)",
        "(300.884300, 275.668300, 330.130100)",
        "(300.331900, 276.287700, 329.245800)",
        "(299.643800, 275.897500, 329.720900)",
        "(299.312800, 275.518200, 330.203800)",
        "(298.926100, 275.096100, 330.753600)",
        "(298.682400, 275.588600, 330.126500)",
        "(298.030800, 277.030100, 328.527000)",
        "(297.212600, 277.360800, 328.410000)",
        "(296.717300, 277.175900, 328.850400)",
        "(295.841900, 277.027200, 329.446500)",
        "(295.157700, 278.029800, 328.609400)",
        "(294.459300, 279.170900, 327.795400)",
        "(293.638900, 279.981400, 327.464400)",
        "(293.236100, 280.343400, 327.448400)",
        "(292.515400, 280.831100, 327.702900)",
        "(291.834100, 281.863100, 327.288100)",
        "(291.272200, 283.031400, 326.701700)",
        "(291.006000, 283.664300, 326.601100)",
        "(290.924900, 283.922200, 326.632300)",
        "(290.561300, 284.333700, 326.959500)",
        "(290.023000, 284.749400, 327.452600)",
        "(290.007500, 284.926800, 327.915600)",
        "(290.217200, 285.377900, 327.947600)",
        "(290.228600, 285.733000, 327.884300)",
        "(290.103500, 286.112000, 328.307800)",
        "(289.942900, 286.116100, 329.211900)",
        "(290.169100, 286.898600, 329.064700)",
        "(290.656100, 288.043500, 328.222700)",
        "(290.826700, 288.310000, 328.232700)",
        "(290.895500, 288.253000, 329.057400)",
        "(291.015800, 288.337500, 329.674700)",
        "(291.427900, 288.838700, 329.652600)",
        "(291.892200, 288.990500, 330.112500)",
        "(292.064000, 288.959900, 330.480500)",
        "(292.436000, 289.013200, 331.064800)",
        "(292.999200, 289.152700, 331.493500)",
        "(293.662500, 289.292100, 331.865500)",
        "(294.180700, 289.273500, 332.355000)",
        "(294.399800, 289.264400, 332.650000)",
        "(294.919100, 289.117400, 333.407000)",
        "(295.652700, 289.046300, 333.886700)",
        "(296.314100, 289.125500, 334.103800)",
        "(296.949800, 288.816300, 334.670700)",
        "(297.263800, 288.706700, 334.871700)",
        "(297.878000, 288.672500, 335.050500)",
        "(298.528000, 288.628100, 335.167800)",
        "(299.085300, 288.629100, 335.173300)",
        "(299.350600, 288.563700, 335.247200)",
        "(299.931600, 288.433500, 335.410000)",
        "(300.529700, 288.208300, 335.322000)",
        "(300.903100, 287.554900, 335.586400)",
        "(301.295200, 286.757700, 336.181700)",
        "(301.802800, 286.041300, 336.318000)",
        "(302.140700, 285.736200, 336.347000)",
        "(302.931900, 285.160000, 336.264300)",
        "(303.603600, 284.784500, 335.975200)",
        "(304.049000, 284.198800, 335.807300)",
        "(304.520400, 283.517100, 335.845500)",
        "(305.158000, 282.882000, 335.699200)",
        "(305.452900, 282.530200, 335.590000)",
        "(305.715000, 281.782700, 335.433000)",
        "(305.743600, 281.176900, 335.358900)",
        "(306.018900, 280.711500, 334.972200)",
        "(306.161100, 280.479800, 334.760000)",
        "(306.296000, 279.955400, 334.357200)",
        "(306.271000, 279.294300, 334.246400)",
        "(306.161900, 278.863900, 333.862900)",
        "(306.182300, 278.444200, 333.338700)",
        "(306.074300, 278.212700, 333.158400)",
        "(305.679700, 277.561900, 333.094500)",
        "(305.268100, 277.035100, 332.930600)",
        "(304.951300, 276.565300, 332.696600)",
        "(304.501300, 276.079400, 332.532500)",
        "(304.170800, 275.854200, 332.463900)",
        "(303.515200, 275.433700, 332.460200)",
        "(302.973900, 275.373800, 332.049800)",
        "(302.409000, 275.324500, 331.669600)",
        "(301.666200, 275.086200, 331.618300)",
        "(301.307200, 274.966400, 331.587600)",
        "(300.638400, 274.977700, 331.271800)",
        "(299.719100, 275.139900, 330.973700)",
        "(298.790400, 274.939300, 331.086900)",
        "(297.999400, 274.812600, 331.082300)",
        "(297.619200, 274.940200, 330.937900)",
        "(296.771500, 275.104600, 330.765100)",
        "(295.855300, 275.123700, 330.886400)",
        "(295.036700, 275.402700, 330.659100)",
        "(294.384800, 275.693100, 330.434500)",
        "(294.046300, 275.849700, 330.371800)",
        "(293.149200, 276.339600, 330.159600)",
        "(292.183000, 276.596200, 330.269700)",
        "(291.275000, 276.850400, 330.347000)",
        "(290.560900, 277.268800, 330.335700)",
        "(290.265700, 277.468000, 330.355600)",
        "(289.587600, 278.094800, 330.132400)",
        "(288.887200, 279.145700, 329.518200)",
        "(288.227700, 279.623200, 329.693700)",
        "(287.687900, 279.451300, 330.491900)",
        "(287.470500, 279.306400, 330.982100)",
        "(287.057700, 279.578200, 331.416600)",
        "(286.838300, 279.980900, 331.715800)",
        "(286.673300, 279.725200, 332.800500)",
        "(286.629900, 279.567800, 333.760600)",
        "(286.595100, 279.624700, 334.117600)",
        "(286.598300, 280.022200, 334.569200)",
        "(286.863200, 280.479400, 334.874200)",
        "(287.176900, 280.899000, 335.195200)",
        "(287.566800, 280.709500, 336.261400)",
        "(287.767000, 280.524000, 336.877300)",
        "(288.198400, 280.819300, 337.323000)",
        "(288.893600, 281.308100, 337.450000)",
        "(289.488700, 281.490200, 337.869600)",
        "(290.031600, 281.178100, 338.856100)",
        "(290.323600, 280.976700, 339.417900)",
        "(290.993800, 281.212900, 339.749500)",
        "(291.732100, 281.847100, 339.431800)",
        "(292.466200, 282.119600, 339.499300)",
        "(293.177700, 281.852000, 340.220400)",
[truncated: 531,255 more chars]
