# Supplementary material for: Playing the mirror game in virtual reality with an autonomous character
Source: Sci Rep. 2022 Dec 9;12:21329. doi: 10.1038/s41598-022-25197-z (PMC9734752; doi:10.1038/s41598-022-25197-z)
Supplement: Supplementary file 2 — Supplementary Information 1. [file 41598_2022_25197_MOESM2_ESM.zip › Data/Couple3/baseline_player1.json]

{
    "isFemale": false,
    "eyesLevel": 1.6809231042861939,
    "timestamps": [
        0.0,
        0.02001953125,
        0.040008544921875,
        0.05999755859375,
        0.08001708984375,
        0.100006103515625,
        0.1199951171875,
        0.1400146484375,
        0.160003662109375,
        0.180023193359375,
        0.20001220703125,
        0.220001220703125,
        0.240020751953125,
        0.260009765625,
        0.279998779296875,
        0.300018310546875,
        0.32000732421875,
        0.339996337890625,
        0.360015869140625,
        0.3800048828125,
        0.4000244140625,
        0.420013427734375,
        0.44000244140625,
        0.46002197265625,
        0.480010986328125,
        0.5,
        0.52001953125,
        0.540008544921875,
        0.55999755859375,
        0.58001708984375,
        0.600006103515625,
        0.6199951171875,
        0.6400146484375,
        0.660003662109375,
        0.680023193359375,
        0.70001220703125,
        0.720001220703125,
        0.740020751953125,
        0.760009765625,
        0.779998779296875,
        0.800018310546875,
        0.82000732421875,
        0.839996337890625,
        0.860015869140625,
        0.8800048828125,
        0.9000244140625,
        0.920013427734375,
        0.94000244140625,
        0.96002197265625,
        0.980010986328125,
        1.0,
        1.02001953125,
        1.040008544921875,
        1.05999755859375,
        1.08001708984375,
        1.100006103515625,
        1.1199951171875,
        1.1400146484375,
        1.160003662109375,
        1.180023193359375,
        1.20001220703125,
        1.220001220703125,
        1.240020751953125,
        1.260009765625,
        1.279998779296875,
        1.300018310546875,
        1.32000732421875,
        1.339996337890625,
        1.360015869140625,
        1.3800048828125,
        1.4000244140625,
        1.420013427734375,
        1.44000244140625,
        1.46002197265625,
        1.480010986328125,
        1.5,
        1.52001953125,
        1.540008544921875,
        1.55999755859375,
        1.58001708984375,
        1.600006103515625,
        1.6199951171875,
        1.6400146484375,
        1.660003662109375,
        1.680023193359375,
        1.70001220703125,
        1.720001220703125,
        1.740020751953125,
        1.760009765625,
        1.779998779296875,
        1.800018310546875,
        1.82000732421875,
        1.839996337890625,
        1.860015869140625,
        1.8800048828125,
        1.9000244140625,
        1.920013427734375,
        1.94000244140625,
        1.96002197265625,
        1.980010986328125,
        2.0,
        2.02001953125,
        2.040008544921875,
        2.05999755859375,
        2.08001708984375,
        2.100006103515625,
        2.1199951171875,
        2.1400146484375,
        2.160003662109375,
        2.180023193359375,
        2.20001220703125,
        2.220001220703125,
        2.240020751953125,
        2.260009765625,
        2.279998779296875,
        2.300018310546875,
        2.32000732421875,
        2.339996337890625,
        2.360015869140625,
        2.3800048828125,
        2.4000244140625,
        2.420013427734375,
        2.44000244140625,
        2.46002197265625,
        2.480010986328125,
        2.5,
        2.52001953125,
        2.540008544921875,
        2.55999755859375,
        2.58001708984375,
        2.600006103515625,
        2.6199951171875,
        2.6400146484375,
        2.660003662109375,
        2.680023193359375,
        2.70001220703125,
        2.720001220703125,
        2.740020751953125,
        2.760009765625,
        2.779998779296875,
        2.800018310546875,
        2.82000732421875,
        2.839996337890625,
        2.860015869140625,
        2.8800048828125,
        2.9000244140625,
        2.920013427734375,
        2.94000244140625,
        2.96002197265625,
        2.980010986328125,
        3.0,
        3.02001953125,
        3.040008544921875,
        3.05999755859375,
        3.08001708984375,
        3.100006103515625,
        3.1199951171875,
        3.1400146484375,
        3.160003662109375,
        3.180023193359375,
        3.20001220703125,
        3.220001220703125,
        3.240020751953125,
        3.260009765625,
        3.279998779296875,
        3.300018310546875,
        3.32000732421875,
        3.339996337890625,
        3.360015869140625,
        3.3800048828125,
        3.4000244140625,
        3.420013427734375,
        3.44000244140625,
        3.46002197265625,
        3.480010986328125,
        3.5,
        3.52001953125,
        3.540008544921875,
        3.55999755859375,
        3.58001708984375,
        3.600006103515625,
        3.6199951171875,
        3.6400146484375,
        3.660003662109375,
        3.680023193359375,
        3.70001220703125,
        3.720001220703125,
        3.740020751953125,
        3.760009765625,
        3.779998779296875,
        3.800018310546875,
        3.82000732421875,
        3.839996337890625,
        3.860015869140625,
        3.8800048828125,
        3.9000244140625,
        3.920013427734375,
        3.94000244140625,
        3.96002197265625,
        3.980010986328125,
        4.0,
        4.02001953125,
        4.040008544921875,
        4.05999755859375,
        4.08001708984375,
        4.100006103515625,
        4.1199951171875,
        4.1400146484375,
        4.160003662109375,
        4.180023193359375,
        4.20001220703125,
        4.220001220703125,
        4.240020751953125,
        4.260009765625,
        4.279998779296875,
        4.300018310546875,
        4.32000732421875,
        4.339996337890625,
        4.360015869140625,
        4.3800048828125,
        4.4000244140625,
        4.420013427734375,
        4.44000244140625,
        4.46002197265625,
        4.480010986328125,
        4.5,
        4.52001953125,
        4.540008544921875,
        4.55999755859375,
        4.58001708984375,
        4.600006103515625,
        4.6199951171875,
        4.6400146484375,
        4.660003662109375,
        4.680023193359375,
        4.70001220703125,
        4.720001220703125,
        4.740020751953125,
        4.760009765625,
        4.779998779296875,
        4.800018310546875,
        4.82000732421875,
        4.839996337890625,
        4.860015869140625,
        4.8800048828125,
        4.9000244140625,
        4.920013427734375,
        4.94000244140625,
        4.96002197265625,
        4.980010986328125,
        5.0,
        5.02001953125,
        5.040008544921875,
        5.05999755859375,
        5.08001708984375,
        5.100006103515625,
        5.1199951171875,
        5.1400146484375,
        5.160003662109375,
        5.180023193359375,
        5.20001220703125,
        5.220001220703125,
        5.240020751953125,
        5.260009765625,
        5.279998779296875,
        5.300018310546875,
        5.32000732421875,
        5.339996337890625,
        5.360015869140625,
        5.3800048828125,
        5.4000244140625,
        5.420013427734375,
        5.44000244140625,
        5.46002197265625,
        5.480010986328125,
        5.5,
        5.52001953125,
        5.540008544921875,
        5.55999755859375,
        5.58001708984375,
        5.600006103515625,
        5.6199951171875,
        5.6400146484375,
        5.660003662109375,
        5.680023193359375,
        5.70001220703125,
        5.720001220703125,
        5.740020751953125,
        5.760009765625,
        5.779998779296875,
        5.800018310546875,
        5.82000732421875,
        5.839996337890625,
        5.860015869140625,
        5.8800048828125,
        5.9000244140625,
        5.920013427734375,
        5.94000244140625,
        5.96002197265625,
        5.980010986328125,
        6.0,
        6.02001953125,
        6.040008544921875,
        6.05999755859375,
        6.08001708984375,
        6.100006103515625,
        6.1199951171875,
        6.1400146484375,
        6.160003662109375,
        6.180023193359375,
        6.20001220703125,
        6.220001220703125,
        6.240020751953125,
        6.260009765625,
        6.279998779296875,
        6.300018310546875,
        6.32000732421875,
        6.339996337890625,
        6.360015869140625,
        6.3800048828125,
        6.4000244140625,
        6.420013427734375,
        6.44000244140625,
        6.46002197265625,
        6.480010986328125,
        6.5,
        6.52001953125,
        6.540008544921875,
        6.55999755859375,
        6.58001708984375,
        6.600006103515625,
        6.6199951171875,
        6.6400146484375,
        6.660003662109375,
        6.680023193359375,
        6.70001220703125,
        6.720001220703125,
        6.740020751953125,
        6.760009765625,
        6.779998779296875,
        6.800018310546875,
        6.82000732421875,
        6.839996337890625,
        6.860015869140625,
        6.8800048828125,
        6.9000244140625,
        6.920013427734375,
        6.94000244140625,
        6.96002197265625,
        6.980010986328125,
        7.0,
        7.02001953125,
        7.040008544921875,
        7.05999755859375,
        7.08001708984375,
        7.100006103515625,
        7.1199951171875,
        7.1400146484375,
        7.160003662109375,
        7.180023193359375,
        7.20001220703125,
        7.220001220703125,
        7.240020751953125,
        7.260009765625,
        7.279998779296875,
        7.300018310546875,
        7.32000732421875,
        7.339996337890625,
        7.360015869140625,
        7.3800048828125,
        7.4000244140625,
        7.420013427734375,
        7.44000244140625,
        7.46002197265625,
        7.480010986328125,
        7.5,
        7.52001953125,
        7.540008544921875,
        7.55999755859375,
        7.58001708984375,
        7.600006103515625,
        7.6199951171875,
        7.6400146484375,
        7.660003662109375,
        7.680023193359375,
        7.70001220703125,
        7.720001220703125,
        7.740020751953125,
        7.760009765625,
        7.779998779296875,
        7.800018310546875,
        7.82000732421875,
        7.839996337890625,
        7.860015869140625,
        7.8800048828125,
        7.9000244140625,
        7.920013427734375,
        7.94000244140625,
        7.96002197265625,
        7.980010986328125,
        8.0,
        8.02001953125,
        8.040008544921875,
        8.05999755859375,
        8.08001708984375,
        8.100006103515625,
        8.1199951171875,
        8.1400146484375,
        8.160003662109375,
        8.180023193359375,
        8.20001220703125,
        8.220001220703125,
        8.240020751953125,
        8.260009765625,
        8.279998779296875,
        8.300018310546875,
        8.32000732421875,
        8.339996337890625,
        8.360015869140625,
        8.3800048828125,
        8.4000244140625,
        8.420013427734375,
        8.44000244140625,
        8.46002197265625,
        8.480010986328125,
        8.5,
        8.52001953125,
        8.540008544921875,
        8.55999755859375,
        8.58001708984375,
        8.600006103515625,
        8.6199951171875,
        8.6400146484375,
        8.660003662109375,
        8.680023193359375,
        8.70001220703125,
        8.720001220703125,
        8.740020751953125,
        8.760009765625,
        8.779998779296875,
        8.800018310546875,
        8.82000732421875,
        8.839996337890625,
        8.860015869140625,
        8.8800048828125,
        8.9000244140625,
        8.920013427734375,
        8.94000244140625,
        8.96002197265625,
        8.980010986328125,
        9.0,
        9.02001953125,
        9.040008544921875,
        9.05999755859375,
        9.08001708984375,
        9.100006103515625,
        9.1199951171875,
        9.1400146484375,
        9.160003662109375,
        9.180023193359375,
        9.20001220703125,
        9.220001220703125,
        9.240020751953125,
        9.260009765625,
        9.279998779296875,
        9.300018310546875,
        9.32000732421875,
        9.339996337890625,
        9.360015869140625,
        9.3800048828125,
        9.4000244140625,
        9.420013427734375,
        9.44000244140625,
        9.46002197265625,
        9.480010986328125,
        9.5,
        9.52001953125,
        9.540008544921875,
        9.55999755859375,
        9.58001708984375,
        9.600006103515625,
        9.6199951171875,
        9.6400146484375,
        9.660003662109375,
        9.680023193359375,
        9.70001220703125,
        9.720001220703125,
        9.740020751953125,
        9.760009765625,
        9.779998779296875,
        9.800018310546875,
        9.82000732421875,
        9.839996337890625,
        9.860015869140625,
        9.8800048828125,
        9.9000244140625,
        9.920013427734375,
        9.94000244140625,
        9.96002197265625,
        9.980010986328125,
        10.0,
        10.02001953125,
        10.040008544921875,
        10.05999755859375,
        10.08001708984375,
        10.100006103515625,
        10.1199951171875,
        10.1400146484375,
        10.160003662109375,
        10.180023193359375,
        10.20001220703125,
        10.220001220703125,
        10.240020751953125,
        10.260009765625,
        10.279998779296875,
        10.300018310546875,
        10.32000732421875,
        10.339996337890625,
        10.360015869140625,
        10.3800048828125,
        10.4000244140625,
        10.420013427734375,
        10.44000244140625,
        10.46002197265625,
        10.480010986328125,
        10.5,
        10.52001953125,
        10.540008544921875,
        10.55999755859375,
        10.58001708984375,
        10.600006103515625,
        10.6199951171875,
        10.6400146484375,
        10.660003662109375,
        10.680023193359375,
        10.70001220703125,
        10.720001220703125,
        10.740020751953125,
        10.760009765625,
        10.779998779296875,
        10.800018310546875,
        10.82000732421875,
        10.839996337890625,
        10.860015869140625,
        10.8800048828125,
        10.9000244140625,
        10.920013427734375,
        10.94000244140625,
        10.96002197265625,
        10.980010986328125,
        11.0,
        11.02001953125,
        11.040008544921875,
        11.05999755859375,
        11.08001708984375,
        11.100006103515625,
        11.1199951171875,
        11.1400146484375,
        11.160003662109375,
        11.180023193359375,
        11.20001220703125,
        11.220001220703125,
        11.240020751953125,
        11.260009765625,
        11.279998779296875,
        11.300018310546875,
        11.32000732421875,
        11.339996337890625,
        11.360015869140625,
        11.3800048828125,
        11.4000244140625,
        11.420013427734375,
        11.44000244140625,
        11.46002197265625,
        11.480010986328125,
        11.5,
        11.52001953125,
        11.540008544921875,
        11.55999755859375,
        11.58001708984375,
        11.600006103515625,
        11.6199951171875,
        11.6400146484375,
        11.660003662109375,
        11.680023193359375,
        11.70001220703125,
        11.720001220703125,
        11.740020751953125,
        11.760009765625,
        11.779998779296875,
        11.800018310546875,
        11.82000732421875,
        11.839996337890625,
        11.860015869140625,
        11.8800048828125,
        11.9000244140625,
        11.920013427734375,
        11.94000244140625,
        11.96002197265625,
        11.980010986328125,
        12.0,
        12.02001953125,
        12.040008544921875,
        12.05999755859375,
        12.08001708984375,
        12.100006103515625,
        12.1199951171875,
        12.1400146484375,
        12.160003662109375,
        12.180023193359375,
        12.20001220703125,
        12.220001220703125,
        12.240020751953125,
        12.260009765625,
        12.279998779296875,
        12.300018310546875,
        12.32000732421875,
        12.339996337890625,
        12.360015869140625,
        12.3800048828125,
        12.4000244140625,
        12.420013427734375,
        12.44000244140625,
        12.46002197265625,
        12.480010986328125,
        12.5,
        12.52001953125,
        12.540008544921875,
        12.55999755859375,
        12.58001708984375,
        12.600006103515625,
        12.6199951171875,
        12.6400146484375,
        12.660003662109375,
        12.680023193359375,
        12.70001220703125,
        12.720001220703125,
        12.740020751953125,
        12.760009765625,
        12.779998779296875,
        12.800018310546875,
        12.82000732421875,
        12.839996337890625,
        12.860015869140625,
        12.8800048828125,
        12.9000244140625,
        12.920013427734375,
        12.94000244140625,
        12.96002197265625,
        12.980010986328125,
        13.0,
        13.02001953125,
        13.040008544921875,
        13.05999755859375,
        13.08001708984375,
        13.100006103515625,
        13.1199951171875,
        13.1400146484375,
        13.160003662109375,
        13.180023193359375,
        13.20001220703125,
        13.220001220703125,
        13.240020751953125,
        13.260009765625,
        13.279998779296875,
        13.300018310546875,
        13.32000732421875,
        13.339996337890625,
        13.360015869140625,
        13.3800048828125,
        13.4000244140625,
        13.420013427734375,
        13.44000244140625,
        13.46002197265625,
        13.480010986328125,
        13.5,
        13.52001953125,
        13.540008544921875,
        13.55999755859375,
        13.58001708984375,
        13.600006103515625,
        13.6199951171875,
        13.6400146484375,
        13.660003662109375,
        13.680023193359375,
        13.70001220703125,
        13.720001220703125,
        13.740020751953125,
        13.760009765625,
        13.779998779296875,
        13.800018310546875,
        13.82000732421875,
        13.839996337890625,
        13.860015869140625,
        13.8800048828125,
        13.9000244140625,
        13.920013427734375,
        13.94000244140625,
        13.96002197265625,
        13.980010986328125,
        14.0,
        14.02001953125,
        14.040008544921875,
        14.05999755859375,
        14.08001708984375,
        14.100006103515625,
        14.1199951171875,
        14.1400146484375,
        14.160003662109375,
        14.180023193359375,
        14.20001220703125,
        14.220001220703125,
        14.240020751953125,
        14.260009765625,
        14.279998779296875,
        14.300018310546875,
        14.32000732421875,
        14.339996337890625,
        14.360015869140625,
        14.3800048828125,
        14.4000244140625,
        14.420013427734375,
        14.44000244140625,
        14.46002197265625,
        14.480010986328125,
        14.5,
        14.52001953125,
        14.540008544921875,
        14.55999755859375,
        14.58001708984375,
        14.600006103515625,
        14.6199951171875,
        14.6400146484375,
        14.660003662109375,
        14.680023193359375,
        14.70001220703125,
        14.720001220703125,
        14.740020751953125,
        14.760009765625,
        14.779998779296875,
        14.800018310546875,
        14.82000732421875,
        14.839996337890625,
        14.860015869140625,
        14.8800048828125,
        14.9000244140625,
        14.920013427734375,
        14.94000244140625,
        14.96002197265625,
        14.980010986328125,
        15.0,
        15.02001953125,
        15.040008544921875,
        15.05999755859375,
        15.08001708984375,
        15.100006103515625,
        15.1199951171875,
        15.1400146484375,
        15.160003662109375,
        15.180023193359375,
        15.20001220703125,
        15.220001220703125,
        15.240020751953125,
        15.260009765625,
        15.279998779296875,
        15.300018310546875,
        15.32000732421875,
        15.339996337890625,
        15.360015869140625,
        15.3800048828125,
        15.4000244140625,
        15.420013427734375,
        15.44000244140625,
        15.46002197265625,
        15.480010986328125,
        15.5,
        15.52001953125,
        15.540008544921875,
        15.55999755859375,
        15.58001708984375,
        15.600006103515625,
        15.6199951171875,
        15.6400146484375,
        15.660003662109375,
        15.680023193359375,
        15.70001220703125,
        15.720001220703125,
        15.740020751953125,
        15.760009765625,
        15.779998779296875,
        15.800018310546875,
        15.82000732421875,
        15.839996337890625,
        15.860015869140625,
        15.8800048828125,
        15.9000244140625,
        15.920013427734375,
        15.94000244140625,
        15.96002197265625,
        15.980010986328125,
        16.0,
        16.02001953125,
        16.040008544921876,
        16.05999755859375,
        16.08001708984375,
        16.100006103515626,
        16.1199951171875,
        16.1400146484375,
        16.160003662109376,
        16.180023193359376,
        16.20001220703125,
        16.220001220703126,
        16.240020751953126,
        16.260009765625,
        16.279998779296876,
        16.300018310546876,
        16.32000732421875,
        16.339996337890626,
        16.360015869140626,
        16.3800048828125,
        16.4000244140625,
        16.420013427734376,
        16.44000244140625,
        16.46002197265625,
        16.480010986328126,
        16.5,
        16.52001953125,
        16.540008544921876,
        16.55999755859375,
        16.58001708984375,
        16.600006103515626,
        16.6199951171875,
        16.6400146484375,
        16.660003662109376,
        16.680023193359376,
        16.70001220703125,
        16.720001220703126,
        16.740020751953126,
        16.760009765625,
        16.779998779296876,
        16.800018310546876,
        16.82000732421875,
        16.839996337890626,
        16.860015869140626,
        16.8800048828125,
        16.9000244140625,
        16.920013427734376,
        16.94000244140625,
        16.96002197265625,
        16.980010986328126,
        17.0,
        17.02001953125,
        17.040008544921876,
        17.05999755859375,
        17.08001708984375,
        17.100006103515626,
        17.1199951171875,
        17.1400146484375,
        17.160003662109376,
        17.180023193359376,
        17.20001220703125,
        17.220001220703126,
        17.240020751953126,
        17.260009765625,
        17.279998779296876,
        17.300018310546876,
        17.32000732421875,
        17.339996337890626,
        17.360015869140626,
        17.3800048828125,
        17.4000244140625,
        17.420013427734376,
        17.44000244140625,
        17.46002197265625,
        17.480010986328126,
        17.5,
        17.52001953125,
        17.540008544921876,
        17.55999755859375,
        17.58001708984375,
        17.600006103515626,
        17.6199951171875,
        17.6400146484375,
        17.660003662109376,
        17.680023193359376,
        17.70001220703125,
        17.720001220703126,
        17.740020751953126,
        17.760009765625,
        17.779998779296876,
        17.800018310546876,
        17.82000732421875,
        17.839996337890626,
        17.860015869140626,
        17.8800048828125,
        17.9000244140625,
        17.920013427734376,
        17.94000244140625,
        17.96002197265625,
        17.980010986328126,
        18.0,
        18.02001953125,
        18.040008544921876,
        18.05999755859375,
        18.08001708984375,
        18.100006103515626,
        18.1199951171875,
        18.1400146484375,
        18.160003662109376,
        18.180023193359376,
        18.20001220703125,
        18.220001220703126,
        18.240020751953126,
        18.260009765625,
        18.279998779296876,
        18.300018310546876,
        18.32000732421875,
        18.339996337890626,
        18.360015869140626,
        18.3800048828125,
        18.4000244140625,
        18.420013427734376,
        18.44000244140625,
        18.46002197265625,
        18.480010986328126,
        18.5,
        18.52001953125,
        18.540008544921876,
        18.55999755859375,
        18.58001708984375,
        18.600006103515626,
        18.6199951171875,
        18.6400146484375,
        18.660003662109376,
        18.680023193359376,
        18.70001220703125,
        18.720001220703126,
        18.740020751953126,
        18.760009765625,
        18.779998779296876,
        18.800018310546876,
        18.82000732421875,
        18.839996337890626,
        18.860015869140626,
        18.8800048828125,
        18.9000244140625,
        18.920013427734376,
        18.94000244140625,
        18.96002197265625,
        18.980010986328126,
        19.0,
        19.02001953125,
        19.040008544921876,
        19.05999755859375,
        19.08001708984375,
        19.100006103515626,
        19.1199951171875,
        19.1400146484375,
        19.160003662109376,
        19.180023193359376,
        19.20001220703125,
        19.220001220703126,
        19.240020751953126,
        19.260009765625,
        19.279998779296876,
        19.300018310546876,
        19.32000732421875,
        19.339996337890626,
        19.360015869140626,
        19.3800048828125,
        19.4000244140625,
        19.420013427734376,
        19.44000244140625,
        19.46002197265625,
        19.480010986328126,
        19.5,
        19.52001953125,
        19.540008544921876,
        19.55999755859375,
        19.58001708984375,
        19.600006103515626,
        19.6199951171875,
        19.6400146484375,
        19.660003662109376,
        19.680023193359376,
        19.70001220703125,
        19.720001220703126,
        19.740020751953126,
        19.760009765625,
        19.779998779296876,
        19.800018310546876,
        19.82000732421875,
        19.839996337890626,
        19.860015869140626,
        19.8800048828125,
        19.9000244140625,
        19.920013427734376,
        19.94000244140625,
        19.96002197265625,
        19.980010986328126,
        20.0,
        20.02001953125,
        20.040008544921876,
        20.05999755859375,
        20.08001708984375,
        20.100006103515626,
        20.1199951171875,
        20.1400146484375,
        20.160003662109376,
        20.180023193359376,
        20.20001220703125,
        20.220001220703126,
        20.240020751953126,
        20.260009765625,
        20.279998779296876,
        20.300018310546876,
        20.32000732421875,
        20.339996337890626,
        20.360015869140626,
        20.3800048828125,
        20.4000244140625,
        20.420013427734376,
        20.44000244140625,
        20.46002197265625,
        20.480010986328126,
        20.5,
        20.52001953125,
        20.540008544921876,
        20.55999755859375,
        20.58001708984375,
        20.600006103515626,
        20.6199951171875,
        20.6400146484375,
        20.660003662109376,
        20.680023193359376,
        20.70001220703125,
        20.720001220703126,
        20.740020751953126,
        20.760009765625,
        20.779998779296876,
        20.800018310546876,
        20.82000732421875,
        20.839996337890626,
        20.860015869140626,
        20.8800048828125,
        20.9000244140625,
        20.920013427734376,
        20.94000244140625,
        20.96002197265625,
        20.980010986328126,
        21.0,
        21.02001953125,
        21.040008544921876,
        21.05999755859375,
        21.08001708984375,
        21.100006103515626,
        21.1199951171875,
        21.1400146484375,
        21.160003662109376,
        21.180023193359376,
        21.20001220703125,
        21.220001220703126,
        21.240020751953126,
        21.260009765625,
        21.279998779296876,
        21.300018310546876,
        21.32000732421875,
        21.339996337890626,
        21.360015869140626,
        21.3800048828125,
        21.4000244140625,
        21.420013427734376,
        21.44000244140625,
        21.46002197265625,
        21.480010986328126,
        21.5,
        21.52001953125,
        21.540008544921876,
        21.55999755859375,
        21.58001708984375,
        21.600006103515626,
        21.6199951171875,
        21.6400146484375,
        21.660003662109376,
        21.680023193359376,
        21.70001220703125,
        21.720001220703126,
        21.740020751953126,
        21.760009765625,
        21.779998779296876,
        21.800018310546876,
        21.82000732421875,
        21.839996337890626,
        21.860015869140626,
        21.8800048828125,
        21.9000244140625,
        21.920013427734376,
        21.94000244140625,
        21.96002197265625,
        21.980010986328126,
        22.0,
        22.02001953125,
        22.040008544921876,
        22.05999755859375,
        22.08001708984375,
        22.100006103515626,
        22.1199951171875,
        22.1400146484375,
        22.160003662109376,
        22.180023193359376,
        22.20001220703125,
        22.220001220703126,
        22.240020751953126,
        22.260009765625,
        22.279998779296876,
        22.300018310546876,
        22.32000732421875,
        22.339996337890626,
        22.360015869140626,
        22.3800048828125,
        22.4000244140625,
        22.420013427734376,
        22.44000244140625,
        22.46002197265625,
        22.480010986328126,
        22.5,
        22.52001953125,
        22.540008544921876,
        22.55999755859375,
        22.58001708984375,
        22.600006103515626,
        22.6199951171875,
        22.6400146484375,
        22.660003662109376,
        22.680023193359376,
        22.70001220703125,
        22.720001220703126,
        22.740020751953126,
        22.760009765625,
        22.779998779296876,
        22.800018310546876,
        22.82000732421875,
        22.839996337890626,
        22.860015869140626,
        22.8800048828125,
        22.9000244140625,
        22.920013427734376,
        22.94000244140625,
        22.96002197265625,
        22.980010986328126,
        23.0,
        23.02001953125,
        23.040008544921876,
        23.05999755859375,
        23.08001708984375,
        23.100006103515626,
        23.1199951171875,
        23.1400146484375,
        23.160003662109376,
        23.180023193359376,
        23.20001220703125,
        23.220001220703126,
        23.240020751953126,
        23.260009765625,
        23.279998779296876,
        23.300018310546876,
        23.32000732421875,
        23.339996337890626,
        23.360015869140626,
        23.3800048828125,
        23.4000244140625,
        23.420013427734376,
        23.44000244140625,
        23.46002197265625,
        23.480010986328126,
        23.5,
        23.52001953125,
        23.540008544921876,
        23.55999755859375,
        23.58001708984375,
        23.600006103515626,
        23.6199951171875,
        23.6400146484375,
        23.660003662109376,
        23.680023193359376,
        23.70001220703125,
        23.720001220703126,
        23.740020751953126,
        23.760009765625,
        23.779998779296876,
        23.800018310546876,
        23.82000732421875,
        23.839996337890626,
        23.860015869140626,
        23.8800048828125,
        23.9000244140625,
        23.920013427734376,
        23.94000244140625,
        23.96002197265625,
        23.980010986328126,
        24.0,
        24.02001953125,
        24.040008544921876,
        24.05999755859375,
        24.08001708984375,
        24.100006103515626,
        24.1199951171875,
        24.1400146484375,
        24.160003662109376,
        24.180023193359376,
        24.20001220703125,
        24.220001220703126,
        24.240020751953126,
        24.260009765625,
        24.279998779296876,
        24.300018310546876,
        24.32000732421875,
        24.339996337890626,
        24.360015869140626,
        24.3800048828125,
        24.4000244140625,
        24.420013427734376,
        24.44000244140625,
        24.46002197265625,
        24.480010986328126,
        24.5,
        24.52001953125,
        24.540008544921876,
        24.55999755859375,
        24.58001708984375,
        24.600006103515626,
        24.6199951171875,
        24.6400146484375,
        24.660003662109376,
        24.680023193359376,
        24.70001220703125,
        24.720001220703126,
        24.740020751953126,
        24.760009765625,
        24.779998779296876,
        24.800018310546876,
        24.82000732421875,
        24.839996337890626,
        24.860015869140626,
        24.8800048828125,
        24.9000244140625,
        24.920013427734376,
        24.94000244140625,
        24.96002197265625,
        24.980010986328126,
        25.0,
        25.02001953125,
        25.040008544921876,
        25.05999755859375,
        25.08001708984375,
        25.100006103515626,
        25.1199951171875,
        25.1400146484375,
        25.160003662109376,
        25.180023193359376,
        25.20001220703125,
        25.220001220703126,
        25.240020751953126,
        25.260009765625,
        25.279998779296876,
        25.300018310546876,
        25.32000732421875,
        25.339996337890626,
        25.360015869140626,
        25.3800048828125,
        25.4000244140625,
        25.420013427734376,
        25.44000244140625,
        25.46002197265625,
        25.480010986328126,
        25.5,
        25.52001953125,
        25.540008544921876,
        25.55999755859375,
        25.58001708984375,
        25.600006103515626,
        25.6199951171875,
        25.6400146484375,
        25.660003662109376,
        25.680023193359376,
        25.70001220703125,
        25.720001220703126,
        25.740020751953126,
        25.760009765625,
        25.779998779296876,
        25.800018310546876,
        25.82000732421875,
        25.839996337890626,
        25.860015869140626,
        25.8800048828125,
        25.9000244140625,
        25.920013427734376,
        25.94000244140625,
        25.96002197265625,
        25.980010986328126,
        26.0,
        26.02001953125,
        26.040008544921876,
        26.05999755859375,
        26.08001708984375,
        26.100006103515626,
        26.1199951171875,
        26.1400146484375,
        26.160003662109376,
        26.180023193359376,
        26.20001220703125,
        26.220001220703126,
        26.240020751953126,
        26.260009765625,
        26.279998779296876,
        26.300018310546876,
        26.32000732421875,
        26.339996337890626,
        26.360015869140626,
        26.3800048828125,
        26.4000244140625,
        26.420013427734376,
        26.44000244140625,
        26.46002197265625,
        26.480010986328126,
        26.5,
        26.52001953125,
        26.540008544921876,
        26.55999755859375,
        26.58001708984375,
        26.600006103515626,
        26.6199951171875,
        26.6400146484375,
        26.660003662109376,
        26.680023193359376,
        26.70001220703125,
        26.720001220703126,
        26.740020751953126,
        26.760009765625,
        26.779998779296876,
        26.800018310546876,
        26.82000732421875,
        26.839996337890626,
        26.860015869140626,
        26.8800048828125,
        26.9000244140625,
        26.920013427734376,
        26.94000244140625,
        26.96002197265625,
        26.980010986328126,
        27.0,
        27.02001953125,
        27.040008544921876,
        27.05999755859375,
        27.08001708984375,
        27.100006103515626,
        27.1199951171875,
        27.1400146484375,
        27.160003662109376,
        27.180023193359376,
        27.20001220703125,
        27.220001220703126,
        27.240020751953126,
        27.260009765625,
        27.279998779296876,
        27.300018310546876,
        27.32000732421875,
        27.339996337890626,
        27.360015869140626,
        27.3800048828125,
        27.4000244140625,
        27.420013427734376,
        27.44000244140625,
        27.46002197265625,
        27.480010986328126,
        27.5,
        27.52001953125,
        27.540008544921876,
        27.55999755859375,
        27.58001708984375,
        27.600006103515626,
        27.6199951171875,
        27.6400146484375,
        27.660003662109376,
        27.680023193359376,
        27.70001220703125,
        27.720001220703126,
        27.740020751953126,
        27.760009765625,
        27.779998779296876,
        27.800018310546876,
        27.82000732421875,
        27.839996337890626,
        27.860015869140626,
        27.8800048828125,
        27.9000244140625,
        27.920013427734376,
        27.94000244140625,
        27.96002197265625,
        27.980010986328126,
        28.0,
        28.02001953125,
        28.040008544921876,
        28.05999755859375,
        28.08001708984375,
        28.100006103515626,
        28.1199951171875,
        28.1400146484375,
        28.160003662109376,
        28.180023193359376,
        28.20001220703125,
        28.220001220703126,
        28.240020751953126,
        28.260009765625,
        28.279998779296876,
        28.300018310546876,
        28.32000732421875,
        28.339996337890626,
        28.360015869140626,
        28.3800048828125,
        28.4000244140625,
        28.420013427734376,
        28.44000244140625,
        28.46002197265625,
        28.480010986328126,
        28.5,
        28.52001953125,
        28.540008544921876,
        28.55999755859375,
        28.58001708984375,
        28.600006103515626,
        28.6199951171875,
        28.6400146484375,
        28.660003662109376,
        28.680023193359376,
        28.70001220703125,
        28.720001220703126,
        28.740020751953126,
        28.760009765625,
        28.779998779296876,
        28.800018310546876,
        28.82000732421875,
        28.839996337890626,
        28.860015869140626,
        28.8800048828125,
        28.9000244140625,
        28.920013427734376,
        28.94000244140625,
        28.96002197265625,
        28.980010986328126,
        29.0,
        29.02001953125,
        29.040008544921876,
        29.05999755859375,
        29.08001708984375,
        29.100006103515626,
        29.1199951171875,
        29.1400146484375,
        29.160003662109376,
        29.180023193359376,
        29.20001220703125,
        29.220001220703126,
        29.240020751953126,
        29.260009765625,
        29.279998779296876,
        29.300018310546876,
        29.32000732421875,
        29.339996337890626,
        29.360015869140626,
        29.3800048828125,
        29.4000244140625,
        29.420013427734376,
        29.44000244140625,
        29.46002197265625,
        29.480010986328126,
        29.5,
        29.52001953125,
        29.540008544921876,
        29.55999755859375,
        29.58001708984375,
        29.600006103515626,
        29.6199951171875,
        29.6400146484375,
        29.660003662109376,
        29.680023193359376,
        29.70001220703125,
        29.720001220703126,
        29.740020751953126,
        29.760009765625,
        29.779998779296876,
        29.800018310546876,
        29.82000732421875,
        29.839996337890626,
        29.860015869140626,
        29.8800048828125,
        29.9000244140625,
        29.920013427734376,
        29.94000244140625,
        29.96002197265625,
        29.980010986328126,
        30.0,
        30.02001953125,
        30.040008544921876,
        30.05999755859375,
        30.08001708984375,
        30.100006103515626,
        30.1199951171875,
        30.1400146484375,
        30.160003662109376,
        30.180023193359376,
        30.20001220703125,
        30.220001220703126,
        30.240020751953126,
        30.260009765625,
        30.279998779296876,
        30.300018310546876,
        30.32000732421875,
        30.339996337890626,
        30.360015869140626,
        30.3800048828125,
        30.4000244140625,
        30.420013427734376,
        30.44000244140625,
        30.46002197265625,
        30.480010986328126,
        30.5,
        30.52001953125,
        30.540008544921876,
        30.55999755859375,
        30.58001708984375,
        30.600006103515626,
        30.6199951171875,
        30.6400146484375,
        30.660003662109376,
        30.680023193359376,
        30.70001220703125,
        30.720001220703126,
        30.740020751953126,
        30.760009765625,
        30.779998779296876,
        30.800018310546876,
        30.82000732421875,
        30.839996337890626,
        30.860015869140626,
        30.8800048828125,
        30.9000244140625,
        30.920013427734376,
        30.94000244140625,
        30.96002197265625,
        30.980010986328126,
        31.0,
        31.02001953125,
        31.040008544921876,
        31.05999755859375,
        31.08001708984375,
        31.100006103515626,
        31.1199951171875,
        31.1400146484375,
        31.160003662109376,
        31.180023193359376,
        31.20001220703125,
        31.220001220703126,
        31.240020751953126,
        31.260009765625,
        31.279998779296876,
        31.300018310546876,
        31.32000732421875,
        31.339996337890626,
        31.360015869140626,
        31.3800048828125,
        31.4000244140625,
        31.420013427734376,
        31.44000244140625,
        31.46002197265625,
        31.480010986328126,
        31.5,
        31.52001953125,
        31.540008544921876,
        31.55999755859375,
        31.58001708984375,
        31.600006103515626,
        31.6199951171875,
        31.6400146484375,
        31.660003662109376,
        31.680023193359376,
        31.70001220703125,
        31.720001220703126,
        31.740020751953126,
        31.760009765625,
        31.779998779296876,
        31.800018310546876,
        31.82000732421875,
        31.839996337890626,
        31.860015869140626,
        31.8800048828125,
        31.9000244140625,
        31.920013427734376,
        31.94000244140625,
        31.96002197265625,
        31.980010986328126,
        32.0,
        32.02001953125,
        32.040008544921878,
        32.05999755859375,
        32.08001708984375,
        32.100006103515628,
        32.1199951171875,
        32.1400146484375,
        32.160003662109378,
        32.180023193359378,
        32.20001220703125,
        32.220001220703128,
        32.240020751953128,
        32.260009765625,
        32.279998779296878,
        32.300018310546878,
        32.32000732421875,
        32.339996337890628,
        32.360015869140628,
        32.3800048828125,
        32.4000244140625,
        32.420013427734378,
        32.44000244140625,
        32.46002197265625,
        32.480010986328128,
        32.5,
        32.52001953125,
        32.540008544921878,
        32.55999755859375,
        32.58001708984375,
        32.600006103515628,
        32.6199951171875,
        32.6400146484375,
        32.660003662109378,
        32.680023193359378,
        32.70001220703125,
        32.720001220703128,
        32.740020751953128,
        32.760009765625,
        32.779998779296878,
        32.800018310546878,
        32.82000732421875,
        32.839996337890628,
        32.860015869140628,
        32.8800048828125,
        32.9000244140625,
        32.920013427734378,
        32.94000244140625,
        32.96002197265625,
        32.980010986328128,
        33.0,
        33.02001953125,
        33.040008544921878,
        33.05999755859375,
        33.08001708984375,
        33.100006103515628,
        33.1199951171875,
        33.1400146484375,
        33.160003662109378,
        33.180023193359378,
        33.20001220703125,
        33.220001220703128,
        33.240020751953128,
        33.260009765625,
        33.279998779296878,
        33.300018310546878,
        33.32000732421875,
        33.339996337890628,
        33.360015869140628,
        33.3800048828125,
        33.4000244140625,
        33.420013427734378,
        33.44000244140625,
        33.46002197265625,
        33.480010986328128,
        33.5,
        33.52001953125,
        33.540008544921878,
        33.55999755859375,
        33.58001708984375,
        33.600006103515628,
        33.6199951171875,
        33.6400146484375,
        33.660003662109378,
        33.680023193359378,
        33.70001220703125,
        33.720001220703128,
        33.740020751953128,
        33.760009765625,
        33.779998779296878,
        33.800018310546878,
        33.82000732421875,
        33.839996337890628,
        33.860015869140628,
        33.8800048828125,
        33.9000244140625,
        33.920013427734378,
        33.94000244140625,
        33.96002197265625,
        33.980010986328128,
        34.0,
        34.02001953125,
        34.040008544921878,
        34.05999755859375,
        34.08001708984375,
        34.100006103515628,
        34.1199951171875,
        34.1400146484375,
        34.160003662109378,
        34.180023193359378,
        34.20001220703125,
        34.220001220703128,
        34.240020751953128,
        34.260009765625,
        34.279998779296878,
        34.300018310546878,
        34.32000732421875,
        34.339996337890628,
        34.360015869140628,
        34.3800048828125,
        34.4000244140625,
        34.420013427734378,
        34.44000244140625,
        34.46002197265625,
        34.480010986328128,
        34.5,
        34.52001953125,
        34.540008544921878,
        34.55999755859375,
        34.58001708984375,
        34.600006103515628,
        34.6199951171875,
        34.6400146484375,
        34.660003662109378,
        34.680023193359378,
        34.70001220703125,
        34.720001220703128,
        34.740020751953128,
        34.760009765625,
        34.779998779296878,
        34.800018310546878,
        34.82000732421875,
        34.839996337890628,
        34.860015869140628,
        34.8800048828125,
        34.9000244140625,
        34.920013427734378,
        34.94000244140625,
        34.96002197265625,
        34.980010986328128,
        35.0,
        35.02001953125,
        35.040008544921878,
        35.05999755859375,
        35.08001708984375,
        35.100006103515628,
        35.1199951171875,
        35.1400146484375,
        35.160003662109378,
        35.180023193359378,
        35.20001220703125,
        35.220001220703128,
        35.240020751953128,
        35.260009765625,
        35.279998779296878,
        35.300018310546878,
        35.32000732421875,
        35.339996337890628,
        35.360015869140628,
        35.3800048828125,
        35.4000244140625,
        35.420013427734378,
        35.44000244140625,
        35.46002197265625,
        35.480010986328128,
        35.5,
        35.52001953125,
        35.540008544921878,
        35.55999755859375,
        35.58001708984375,
        35.600006103515628,
        35.6199951171875,
        35.6400146484375,
        35.660003662109378,
        35.680023193359378,
        35.70001220703125,
        35.720001220703128,
        35.740020751953128,
        35.760009765625,
        35.779998779296878,
        35.800018310546878,
        35.82000732421875,
        35.839996337890628,
        35.860015869140628,
        35.8800048828125,
        35.9000244140625,
        35.920013427734378,
        35.94000244140625,
        35.96002197265625,
        35.980010986328128,
        36.0,
        36.02001953125,
        36.040008544921878,
        36.05999755859375,
        36.08001708984375,
        36.100006103515628,
        36.1199951171875,
        36.1400146484375,
        36.160003662109378,
        36.180023193359378,
        36.20001220703125,
        36.220001220703128,
        36.240020751953128,
        36.260009765625,
        36.279998779296878,
        36.300018310546878,
        36.32000732421875,
        36.339996337890628,
        36.360015869140628,
        36.3800048828125,
        36.4000244140625,
        36.420013427734378,
        36.44000244140625,
        36.46002197265625,
        36.480010986328128,
        36.5,
        36.52001953125,
        36.540008544921878,
        36.55999755859375,
        36.58001708984375,
        36.600006103515628,
        36.6199951171875,
        36.6400146484375,
        36.660003662109378,
        36.680023193359378,
        36.70001220703125,
        36.720001220703128,
        36.740020751953128,
        36.760009765625,
        36.779998779296878,
        36.800018310546878,
        36.82000732421875,
        36.839996337890628,
        36.860015869140628,
        36.8800048828125,
        36.9000244140625,
        36.920013427734378,
        36.94000244140625,
        36.96002197265625,
        36.980010986328128,
        37.0,
        37.02001953125,
        37.040008544921878,
        37.05999755859375,
        37.08001708984375,
        37.100006103515628,
        37.1199951171875,
        37.1400146484375,
        37.160003662109378,
        37.180023193359378,
        37.20001220703125,
        37.220001220703128,
        37.240020751953128,
        37.260009765625,
        37.279998779296878,
        37.300018310546878,
        37.32000732421875,
        37.339996337890628,
        37.360015869140628,
        37.3800048828125,
        37.4000244140625,
        37.420013427734378,
        37.44000244140625,
        37.46002197265625,
        37.480010986328128,
        37.5,
        37.52001953125,
        37.540008544921878,
        37.55999755859375,
        37.58001708984375,
        37.600006103515628,
        37.6199951171875,
        37.6400146484375,
        37.660003662109378,
        37.680023193359378,
        37.70001220703125,
        37.720001220703128,
        37.740020751953128,
        37.760009765625,
        37.779998779296878,
        37.800018310546878,
        37.82000732421875,
        37.839996337890628,
        37.860015869140628,
        37.8800048828125,
        37.9000244140625,
        37.920013427734378,
        37.94000244140625,
        37.96002197265625,
        37.980010986328128,
        38.0,
        38.02001953125,
        38.040008544921878,
        38.05999755859375,
        38.08001708984375,
        38.100006103515628,
        38.1199951171875,
        38.1400146484375,
        38.160003662109378,
        38.180023193359378,
        38.20001220703125,
        38.220001220703128,
        38.240020751953128,
        38.260009765625,
        38.279998779296878,
        38.300018310546878,
        38.32000732421875,
        38.339996337890628,
        38.360015869140628,
        38.3800048828125,
        38.4000244140625,
        38.420013427734378,
        38.44000244140625,
        38.46002197265625,
        38.480010986328128,
        38.5,
        38.52001953125,
        38.540008544921878,
        38.55999755859375,
        38.58001708984375,
        38.600006103515628,
        38.6199951171875,
        38.6400146484375,
        38.660003662109378,
        38.680023193359378,
        38.70001220703125,
        38.720001220703128,
        38.740020751953128,
        38.760009765625,
        38.779998779296878,
        38.800018310546878,
        38.82000732421875,
        38.839996337890628,
        38.860015869140628,
        38.8800048828125,
        38.9000244140625,
        38.920013427734378,
        38.94000244140625,
        38.96002197265625,
        38.980010986328128,
        39.0,
        39.02001953125,
        39.040008544921878,
        39.05999755859375,
        39.08001708984375,
        39.100006103515628,
        39.1199951171875,
        39.1400146484375,
        39.160003662109378,
        39.180023193359378,
        39.20001220703125,
        39.220001220703128,
        39.240020751953128,
        39.260009765625,
        39.279998779296878,
        39.300018310546878,
        39.32000732421875,
        39.339996337890628,
        39.360015869140628,
        39.3800048828125,
        39.4000244140625,
        39.420013427734378,
        39.44000244140625,
        39.46002197265625,
        39.480010986328128,
        39.5,
        39.52001953125,
        39.540008544921878,
        39.55999755859375,
        39.58001708984375,
        39.600006103515628,
        39.6199951171875,
        39.6400146484375,
        39.660003662109378,
        39.680023193359378,
        39.70001220703125,
        39.720001220703128,
        39.740020751953128,
        39.760009765625,
        39.779998779296878,
        39.800018310546878,
        39.82000732421875,
        39.839996337890628,
        39.860015869140628,
        39.8800048828125,
        39.9000244140625,
        39.920013427734378,
        39.94000244140625,
        39.96002197265625,
        39.980010986328128,
        40.0,
        40.02001953125,
        40.040008544921878,
        40.05999755859375,
        40.08001708984375,
        40.100006103515628,
        40.1199951171875,
        40.1400146484375,
        40.160003662109378,
        40.180023193359378,
        40.20001220703125,
        40.220001220703128,
        40.240020751953128,
        40.260009765625,
        40.279998779296878,
        40.300018310546878,
        40.32000732421875,
        40.339996337890628,
        40.360015869140628,
        40.3800048828125,
        40.4000244140625,
        40.420013427734378,
        40.44000244140625,
        40.46002197265625,
        40.480010986328128,
        40.5,
        40.52001953125,
        40.540008544921878,
        40.55999755859375,
        40.58001708984375,
        40.600006103515628,
        40.6199951171875,
        40.6400146484375,
        40.660003662109378,
        40.680023193359378,
        40.70001220703125,
        40.720001220703128,
        40.740020751953128,
        40.760009765625,
        40.779998779296878,
        40.800018310546878,
        40.82000732421875,
        40.839996337890628,
        40.860015869140628,
        40.8800048828125,
        40.9000244140625,
        40.920013427734378,
        40.94000244140625,
        40.96002197265625,
        40.980010986328128,
        41.0,
        41.02001953125,
        41.040008544921878,
        41.05999755859375,
        41.08001708984375,
        41.100006103515628,
        41.1199951171875,
        41.1400146484375,
        41.160003662109378,
        41.180023193359378,
        41.20001220703125,
        41.220001220703128,
        41.240020751953128,
        41.260009765625,
        41.279998779296878,
        41.300018310546878,
        41.32000732421875,
        41.339996337890628,
        41.360015869140628,
        41.3800048828125,
        41.4000244140625,
        41.420013427734378,
        41.44000244140625,
        41.46002197265625,
        41.480010986328128,
        41.5,
        41.52001953125,
        41.540008544921878,
        41.55999755859375,
        41.58001708984375,
        41.600006103515628,
        41.6199951171875,
        41.6400146484375,
        41.660003662109378,
        41.680023193359378,
        41.70001220703125,
        41.720001220703128,
        41.740020751953128,
        41.760009765625,
        41.779998779296878,
        41.800018310546878,
        41.82000732421875,
        41.839996337890628,
        41.860015869140628,
        41.8800048828125,
        41.899993896484378,
        41.920013427734378,
        41.94000244140625,
        41.96002197265625,
        41.980010986328128,
        42.0,
        42.02001953125,
        42.040008544921878,
        42.05999755859375,
        42.08001708984375,
        42.100006103515628,
        42.1199951171875,
        42.1400146484375,
        42.160003662109378,
        42.180023193359378,
        42.20001220703125,
        42.220001220703128,
        42.240020751953128,
        42.260009765625,
        42.279998779296878,
        42.300018310546878,
        42.32000732421875,
        42.339996337890628,
        42.360015869140628,
        42.3800048828125,
        42.399993896484378,
        42.420013427734378,
        42.44000244140625,
        42.46002197265625,
        42.480010986328128,
        42.5,
        42.52001953125,
        42.540008544921878,
        42.55999755859375,
        42.58001708984375,
        42.600006103515628,
        42.6199951171875,
        42.6400146484375,
        42.660003662109378,
        42.680023193359378,
        42.70001220703125,
        42.720001220703128,
        42.740020751953128,
        42.760009765625,
        42.779998779296878,
        42.800018310546878,
        42.82000732421875,
        42.839996337890628,
        42.860015869140628,
        42.8800048828125,
        42.899993896484378,
        42.920013427734378,
        42.94000244140625,
        42.96002197265625,
        42.980010986328128,
        43.0,
        43.02001953125,
        43.040008544921878,
        43.05999755859375,
        43.08001708984375,
        43.100006103515628,
        43.1199951171875,
        43.1400146484375,
        43.160003662109378,
        43.180023193359378,
        43.20001220703125,
        43.220001220703128,
        43.240020751953128,
        43.260009765625,
        43.279998779296878,
        43.300018310546878,
        43.32000732421875,
        43.339996337890628,
        43.360015869140628,
        43.3800048828125,
        43.399993896484378,
        43.420013427734378,
        43.44000244140625,
        43.46002197265625,
        43.480010986328128,
        43.5,
        43.52001953125,
        43.540008544921878,
        43.55999755859375,
        43.58001708984375,
        43.600006103515628,
        43.6199951171875,
        43.6400146484375,
        43.660003662109378,
        43.680023193359378,
        43.70001220703125,
        43.720001220703128,
        43.740020751953128,
        43.760009765625,
        43.779998779296878,
        43.800018310546878,
        43.82000732421875,
        43.839996337890628,
        43.860015869140628,
        43.8800048828125,
        43.899993896484378,
        43.920013427734378,
        43.94000244140625,
        43.96002197265625,
        43.980010986328128,
        44.0,
        44.02001953125,
        44.040008544921878,
        44.05999755859375,
        44.08001708984375,
        44.100006103515628,
        44.1199951171875,
        44.1400146484375,
        44.160003662109378,
        44.180023193359378,
        44.20001220703125,
        44.220001220703128,
        44.240020751953128,
        44.260009765625,
        44.279998779296878,
        44.300018310546878,
        44.32000732421875,
        44.339996337890628,
        44.360015869140628,
        44.3800048828125,
        44.399993896484378,
        44.420013427734378,
        44.44000244140625,
        44.46002197265625,
        44.480010986328128,
        44.5,
        44.52001953125,
        44.540008544921878,
        44.55999755859375,
        44.58001708984375,
        44.600006103515628,
        44.6199951171875,
        44.6400146484375,
        44.660003662109378,
        44.680023193359378,
        44.70001220703125,
        44.720001220703128,
        44.740020751953128,
        44.760009765625,
        44.779998779296878,
        44.800018310546878,
        44.82000732421875,
        44.839996337890628,
        44.860015869140628,
        44.8800048828125,
        44.899993896484378,
        44.920013427734378,
        44.94000244140625,
        44.96002197265625,
        44.980010986328128,
        45.0,
        45.02001953125,
        45.040008544921878,
        45.05999755859375,
        45.08001708984375,
        45.100006103515628,
        45.1199951171875,
        45.1400146484375,
        45.160003662109378,
        45.180023193359378,
        45.20001220703125,
        45.220001220703128,
        45.240020751953128,
        45.260009765625,
        45.279998779296878,
        45.300018310546878,
        45.32000732421875,
        45.339996337890628,
        45.360015869140628,
        45.3800048828125,
        45.399993896484378,
        45.420013427734378,
        45.44000244140625,
        45.46002197265625,
        45.480010986328128,
        45.5,
        45.52001953125,
        45.540008544921878,
        45.55999755859375,
        45.58001708984375,
        45.600006103515628,
        45.6199951171875,
        45.6400146484375,
        45.660003662109378,
        45.680023193359378,
        45.70001220703125,
        45.720001220703128,
        45.740020751953128,
        45.760009765625,
        45.779998779296878,
        45.800018310546878,
        45.82000732421875,
        45.839996337890628,
        45.860015869140628,
        45.8800048828125,
        45.899993896484378,
        45.920013427734378,
        45.94000244140625,
        45.96002197265625,
        45.980010986328128,
        46.0,
        46.02001953125,
        46.040008544921878,
        46.05999755859375,
        46.08001708984375,
        46.100006103515628,
        46.1199951171875,
        46.1400146484375,
        46.160003662109378,
        46.180023193359378,
        46.20001220703125,
        46.220001220703128,
        46.240020751953128,
        46.260009765625,
        46.279998779296878,
        46.300018310546878,
        46.32000732421875,
        46.339996337890628,
        46.360015869140628,
        46.3800048828125,
        46.399993896484378,
        46.420013427734378,
        46.44000244140625,
        46.46002197265625,
        46.480010986328128,
        46.5,
        46.52001953125,
        46.540008544921878,
        46.55999755859375,
        46.58001708984375,
        46.600006103515628,
        46.6199951171875,
        46.6400146484375,
        46.660003662109378,
        46.680023193359378,
        46.70001220703125,
        46.720001220703128,
        46.740020751953128,
        46.760009765625,
        46.779998779296878,
        46.800018310546878,
        46.82000732421875,
        46.839996337890628,
        46.860015869140628,
        46.8800048828125,
        46.899993896484378,
        46.920013427734378,
        46.94000244140625,
        46.96002197265625,
        46.980010986328128,
        47.0,
        47.02001953125,
        47.040008544921878,
        47.05999755859375,
        47.08001708984375,
        47.100006103515628,
        47.1199951171875,
        47.1400146484375,
        47.160003662109378,
        47.180023193359378,
        47.20001220703125,
        47.220001220703128,
        47.240020751953128,
        47.260009765625,
        47.279998779296878,
        47.300018310546878,
        47.32000732421875,
        47.339996337890628,
        47.360015869140628,
        47.3800048828125,
        47.399993896484378,
        47.420013427734378,
        47.44000244140625,
        47.46002197265625,
        47.480010986328128,
        47.5,
        47.52001953125,
        47.540008544921878,
        47.55999755859375,
        47.58001708984375,
        47.600006103515628,
        47.6199951171875,
        47.6400146484375,
        47.660003662109378,
        47.680023193359378,
        47.70001220703125,
        47.720001220703128,
        47.740020751953128,
        47.760009765625,
        47.779998779296878,
        47.800018310546878,
        47.82000732421875,
        47.839996337890628,
        47.860015869140628,
        47.8800048828125,
        47.899993896484378,
        47.920013427734378,
        47.94000244140625,
        47.96002197265625,
        47.980010986328128,
        48.0,
        48.02001953125,
        48.040008544921878,
        48.05999755859375,
        48.08001708984375,
        48.100006103515628,
        48.1199951171875,
        48.1400146484375,
        48.160003662109378,
        48.180023193359378,
        48.20001220703125,
        48.220001220703128,
        48.240020751953128,
        48.260009765625,
        48.279998779296878,
        48.300018310546878,
        48.32000732421875,
        48.339996337890628,
        48.360015869140628,
        48.3800048828125,
        48.399993896484378,
        48.420013427734378,
        48.44000244140625,
        48.46002197265625,
        48.480010986328128,
        48.5,
        48.52001953125,
        48.540008544921878,
        48.55999755859375,
        48.58001708984375,
        48.600006103515628,
        48.6199951171875,
        48.6400146484375,
        48.660003662109378,
        48.680023193359378,
        48.70001220703125,
        48.720001220703128,
        48.740020751953128,
        48.760009765625,
        48.779998779296878,
        48.800018310546878,
        48.82000732421875,
        48.839996337890628,
        48.860015869140628,
        48.8800048828125,
        48.899993896484378,
        48.920013427734378,
        48.94000244140625,
        48.96002197265625,
        48.980010986328128,
        49.0,
        49.02001953125,
        49.040008544921878,
        49.05999755859375,
        49.08001708984375,
        49.100006103515628,
        49.1199951171875,
        49.1400146484375,
        49.160003662109378,
        49.180023193359378,
        49.20001220703125,
        49.220001220703128,
        49.240020751953128,
        49.260009765625,
        49.279998779296878,
        49.300018310546878,
        49.32000732421875,
        49.339996337890628,
        49.360015869140628,
        49.3800048828125,
        49.399993896484378,
        49.420013427734378,
        49.44000244140625,
        49.46002197265625,
        49.480010986328128,
        49.5,
        49.52001953125,
        49.540008544921878,
        49.55999755859375,
        49.58001708984375,
        49.600006103515628,
        49.6199951171875,
        49.6400146484375,
        49.660003662109378,
        49.680023193359378,
        49.70001220703125,
        49.720001220703128,
        49.740020751953128,
        49.760009765625,
        49.779998779296878,
        49.800018310546878,
        49.82000732421875,
        49.839996337890628,
        49.860015869140628,
        49.8800048828125,
        49.899993896484378,
        49.920013427734378,
        49.94000244140625,
        49.96002197265625,
        49.980010986328128,
        50.0,
        50.02001953125,
        50.040008544921878,
        50.05999755859375,
        50.08001708984375,
        50.100006103515628,
        50.1199951171875,
        50.1400146484375,
        50.160003662109378,
        50.180023193359378,
        50.20001220703125,
        50.220001220703128,
        50.240020751953128,
        50.260009765625,
        50.279998779296878,
        50.300018310546878,
        50.32000732421875,
        50.339996337890628,
        50.360015869140628,
        50.3800048828125,
        50.399993896484378,
        50.420013427734378,
        50.44000244140625,
        50.46002197265625,
        50.480010986328128,
        50.5,
        50.52001953125,
        50.540008544921878,
        50.55999755859375,
        50.58001708984375,
        50.600006103515628,
        50.6199951171875,
        50.6400146484375,
        50.660003662109378,
        50.680023193359378,
        50.70001220703125,
        50.720001220703128,
        50.740020751953128,
        50.760009765625,
        50.779998779296878,
        50.800018310546878,
        50.82000732421875,
        50.839996337890628,
        50.860015869140628,
        50.8800048828125,
        50.899993896484378,
        50.920013427734378,
        50.94000244140625,
        50.96002197265625,
        50.980010986328128,
        51.0,
        51.02001953125,
        51.040008544921878,
        51.05999755859375,
        51.08001708984375,
        51.100006103515628,
        51.1199951171875,
        51.1400146484375,
        51.160003662109378,
        51.180023193359378,
        51.20001220703125,
        51.220001220703128,
        51.240020751953128,
        51.260009765625,
        51.279998779296878,
        51.300018310546878,
        51.32000732421875,
        51.339996337890628,
        51.360015869140628,
        51.3800048828125,
        51.399993896484378,
        51.420013427734378,
        51.44000244140625,
        51.46002197265625,
        51.480010986328128,
        51.5,
        51.52001953125,
        51.540008544921878,
        51.55999755859375,
        51.58001708984375,
        51.600006103515628,
        51.6199951171875,
        51.6400146484375,
        51.660003662109378,
        51.680023193359378,
        51.70001220703125,
        51.720001220703128,
        51.740020751953128,
        51.760009765625,
        51.779998779296878,
        51.800018310546878,
        51.82000732421875,
        51.839996337890628,
        51.860015869140628,
        51.8800048828125,
        51.899993896484378,
        51.920013427734378,
        51.94000244140625,
        51.96002197265625,
        51.980010986328128,
        52.0,
        52.02001953125,
        52.040008544921878,
        52.05999755859375,
        52.08001708984375,
        52.100006103515628,
        52.1199951171875,
        52.1400146484375,
        52.160003662109378,
        52.180023193359378,
        52.20001220703125,
        52.220001220703128,
        52.240020751953128,
        52.260009765625,
        52.279998779296878,
        52.300018310546878,
        52.32000732421875,
        52.339996337890628,
        52.360015869140628,
        52.3800048828125,
        52.399993896484378,
        52.420013427734378,
        52.44000244140625,
        52.46002197265625,
        52.480010986328128,
        52.5,
        52.52001953125,
        52.540008544921878,
        52.55999755859375,
        52.58001708984375,
        52.600006103515628,
        52.6199951171875,
        52.6400146484375,
        52.660003662109378,
        52.680023193359378,
        52.70001220703125,
        52.720001220703128,
        52.740020751953128,
        52.760009765625,
        52.779998779296878,
        52.800018310546878,
        52.82000732421875,
        52.839996337890628,
        52.860015869140628,
        52.8800048828125,
        52.899993896484378,
        52.920013427734378,
        52.94000244140625,
        52.96002197265625,
        52.980010986328128,
        53.0,
        53.02001953125,
        53.040008544921878,
        53.05999755859375,
        53.08001708984375,
        53.100006103515628,
        53.1199951171875,
        53.1400146484375,
        53.160003662109378,
        53.180023193359378,
        53.20001220703125,
        53.220001220703128,
        53.240020751953128,
        53.260009765625,
        53.279998779296878,
        53.300018310546878,
        53.32000732421875,
        53.339996337890628,
        53.360015869140628,
        53.3800048828125,
        53.399993896484378,
        53.420013427734378,
        53.44000244140625,
        53.46002197265625,
        53.480010986328128,
        53.5,
        53.52001953125,
        53.540008544921878,
        53.55999755859375,
        53.58001708984375,
        53.600006103515628,
        53.6199951171875,
        53.6400146484375,
        53.660003662109378,
        53.680023193359378,
        53.70001220703125,
        53.720001220703128,
        53.740020751953128,
        53.760009765625,
        53.779998779296878,
        53.800018310546878,
        53.82000732421875,
        53.839996337890628,
        53.860015869140628,
        53.8800048828125,
        53.899993896484378,
        53.920013427734378,
        53.94000244140625,
        53.96002197265625,
        53.980010986328128,
        54.0,
        54.02001953125,
        54.040008544921878,
        54.05999755859375,
        54.08001708984375,
        54.100006103515628,
        54.1199951171875,
        54.1400146484375,
        54.160003662109378,
        54.180023193359378,
        54.20001220703125,
        54.220001220703128,
        54.240020751953128,
        54.260009765625,
        54.279998779296878,
        54.300018310546878,
        54.32000732421875,
        54.339996337890628,
        54.360015869140628,
        54.3800048828125,
        54.399993896484378,
        54.420013427734378,
        54.44000244140625,
        54.46002197265625,
        54.480010986328128,
        54.5,
        54.52001953125,
        54.540008544921878,
        54.55999755859375,
        54.58001708984375,
        54.600006103515628,
        54.6199951171875,
        54.6400146484375,
        54.660003662109378,
        54.680023193359378,
        54.70001220703125,
        54.720001220703128,
        54.740020751953128,
        54.760009765625,
        54.779998779296878,
        54.800018310546878,
        54.82000732421875,
        54.839996337890628,
        54.860015869140628,
        54.8800048828125,
        54.899993896484378,
        54.920013427734378,
        54.94000244140625,
        54.96002197265625,
        54.980010986328128,
        55.0,
        55.02001953125,
        55.040008544921878,
        55.05999755859375,
        55.08001708984375,
        55.100006103515628,
        55.1199951171875,
        55.1400146484375,
        55.160003662109378,
        55.180023193359378,
        55.20001220703125,
        55.220001220703128,
        55.240020751953128,
        55.260009765625,
        55.279998779296878,
        55.300018310546878,
        55.32000732421875,
        55.339996337890628,
        55.360015869140628,
        55.3800048828125,
        55.399993896484378,
        55.420013427734378,
        55.44000244140625,
        55.46002197265625,
        55.480010986328128,
        55.5,
        55.52001953125,
        55.540008544921878,
        55.55999755859375,
        55.58001708984375,
        55.600006103515628,
        55.6199951171875,
        55.6400146484375,
        55.660003662109378,
        55.680023193359378,
        55.70001220703125,
        55.720001220703128,
        55.740020751953128,
        55.760009765625,
        55.779998779296878,
        55.800018310546878,
        55.82000732421875,
        55.839996337890628,
        55.860015869140628,
        55.8800048828125,
        55.899993896484378,
        55.920013427734378,
        55.94000244140625,
        55.96002197265625,
        55.980010986328128,
        56.0,
        56.02001953125,
        56.040008544921878,
        56.05999755859375,
        56.08001708984375,
        56.100006103515628,
        56.1199951171875,
        56.1400146484375,
        56.160003662109378,
        56.180023193359378,
        56.20001220703125,
        56.220001220703128,
        56.240020751953128,
        56.260009765625,
        56.279998779296878,
        56.300018310546878,
        56.32000732421875,
        56.339996337890628,
        56.360015869140628,
        56.3800048828125,
        56.399993896484378,
        56.420013427734378,
        56.44000244140625,
        56.46002197265625,
        56.480010986328128,
        56.5,
        56.52001953125,
        56.540008544921878,
        56.55999755859375,
        56.58001708984375,
        56.600006103515628,
        56.6199951171875,
        56.6400146484375,
        56.660003662109378,
        56.680023193359378,
        56.70001220703125,
        56.720001220703128,
        56.740020751953128,
        56.760009765625,
        56.779998779296878,
        56.800018310546878,
        56.82000732421875,
        56.839996337890628,
        56.860015869140628,
        56.8800048828125,
        56.899993896484378,
        56.920013427734378,
        56.94000244140625,
        56.96002197265625,
        56.980010986328128,
        57.0,
        57.02001953125,
        57.040008544921878,
        57.05999755859375,
        57.08001708984375,
        57.100006103515628,
        57.1199951171875,
        57.1400146484375,
        57.160003662109378,
        57.180023193359378,
        57.20001220703125,
        57.220001220703128,
        57.240020751953128,
        57.260009765625,
        57.279998779296878,
        57.300018310546878,
        57.32000732421875,
        57.339996337890628,
        57.360015869140628,
        57.3800048828125,
        57.399993896484378,
        57.420013427734378,
        57.44000244140625,
        57.46002197265625,
        57.480010986328128,
        57.5,
        57.52001953125,
        57.540008544921878,
        57.55999755859375,
        57.58001708984375,
        57.600006103515628,
        57.6199951171875,
        57.6400146484375,
        57.660003662109378,
        57.680023193359378,
        57.70001220703125,
        57.720001220703128,
        57.740020751953128,
        57.760009765625,
        57.779998779296878,
        57.800018310546878,
        57.82000732421875,
        57.839996337890628,
        57.860015869140628,
        57.8800048828125,
        57.899993896484378,
        57.920013427734378,
        57.94000244140625,
        57.96002197265625,
        57.980010986328128,
        58.0,
        58.02001953125,
        58.040008544921878,
        58.05999755859375,
        58.08001708984375,
        58.100006103515628,
        58.1199951171875,
        58.1400146484375,
        58.160003662109378,
        58.180023193359378,
        58.20001220703125,
        58.220001220703128,
        58.240020751953128,
        58.260009765625,
        58.279998779296878,
        58.300018310546878,
        58.32000732421875,
        58.339996337890628,
        58.360015869140628,
        58.3800048828125,
        58.399993896484378,
        58.420013427734378,
        58.44000244140625,
        58.46002197265625,
        58.480010986328128,
        58.5,
        58.52001953125,
        58.540008544921878,
        58.55999755859375,
        58.58001708984375,
        58.600006103515628,
        58.6199951171875,
        58.6400146484375,
        58.660003662109378,
        58.680023193359378,
        58.70001220703125,
        58.720001220703128,
        58.740020751953128,
        58.760009765625,
        58.779998779296878,
        58.800018310546878,
        58.82000732421875,
        58.839996337890628,
        58.860015869140628,
        58.8800048828125,
        58.899993896484378,
        58.920013427734378,
        58.94000244140625,
        58.96002197265625,
        58.980010986328128,
        59.0,
        59.02001953125,
        59.040008544921878,
        59.05999755859375,
        59.08001708984375,
        59.100006103515628,
        59.1199951171875,
        59.1400146484375,
        59.160003662109378,
        59.180023193359378,
        59.20001220703125,
        59.220001220703128,
        59.240020751953128,
        59.260009765625,
        59.279998779296878,
        59.300018310546878,
        59.32000732421875,
        59.339996337890628,
        59.360015869140628,
        59.3800048828125,
        59.399993896484378,
        59.420013427734378,
        59.44000244140625,
        59.46002197265625,
        59.480010986328128,
        59.5,
        59.52001953125,
        59.540008544921878,
        59.55999755859375,
        59.58001708984375,
        59.600006103515628,
        59.6199951171875,
        59.6400146484375,
        59.660003662109378,
        59.680023193359378,
        59.70001220703125,
        59.720001220703128,
        59.740020751953128,
        59.760009765625,
        59.779998779296878,
        59.800018310546878,
        59.82000732421875,
        59.839996337890628,
        59.860015869140628,
        59.8800048828125,
        59.899993896484378,
        59.920013427734378,
        59.94000244140625,
        59.96002197265625,
        59.980010986328128
    ],
    "rightHandPositions": [
        "(-0.512563, 1.227420, -0.120281)",
        "(-0.513956, 1.227056, -0.120551)",
        "(-0.514575, 1.226895, -0.120964)",
        "(-0.514575, 1.226895, -0.120964)",
        "(-0.514927, 1.226903, -0.121455)",
        "(-0.515033, 1.226948, -0.122081)",
        "(-0.514937, 1.227136, -0.122972)",
        "(-0.514505, 1.227944, -0.124477)",
        "(-0.514505, 1.227944, -0.124477)",
        "(-0.514133, 1.228395, -0.125538)",
        "(-0.513639, 1.228805, -0.126785)",
        "(-0.513114, 1.229375, -0.127581)",
        "(-0.512229, 1.229435, -0.128532)",
        "(-0.512229, 1.229435, -0.128532)",
        "(-0.511760, 1.229207, -0.128804)",
        "(-0.511413, 1.229189, -0.128452)",
        "(-0.511217, 1.229203, -0.127932)",
        "(-0.511281, 1.229029, -0.126767)",
        "(-0.511281, 1.229029, -0.126767)",
        "(-0.511634, 1.228826, -0.125990)",
        "(-0.512040, 1.228639, -0.125170)",
        "(-0.512602, 1.228497, -0.124448)",
        "(-0.513710, 1.228104, -0.123930)",
        "(-0.513710, 1.228104, -0.123930)",
        "(-0.514557, 1.227790, -0.124026)",
        "(-0.515312, 1.227202, -0.124360)",
        "(-0.515798, 1.226939, -0.124621)",
        "(-0.515779, 1.225368, -0.124465)",
        "(-0.515779, 1.225368, -0.124465)",
        "(-0.514629, 1.220760, -0.124307)",
        "(-0.510896, 1.217189, -0.125941)",
        "(-0.504982, 1.216316, -0.127686)",
        "(-0.492806, 1.219051, -0.132118)",
        "(-0.492806, 1.219051, -0.132118)",
        "(-0.482156, 1.221100, -0.137086)",
        "(-0.469234, 1.222601, -0.142952)",
        "(-0.454157, 1.224793, -0.149442)",
        "(-0.430842, 1.231994, -0.158998)",
        "(-0.430842, 1.231994, -0.158998)",
        "(-0.417450, 1.239267, -0.166482)",
        "(-0.405060, 1.247601, -0.174538)",
        "(-0.393487, 1.256676, -0.178754)",
        "(-0.382817, 1.269365, -0.180756)",
        "(-0.382817, 1.269365, -0.180756)",
        "(-0.377809, 1.275850, -0.183537)",
        "(-0.373120, 1.280694, -0.185784)",
        "(-0.368847, 1.284582, -0.190702)",
        "(-0.362497, 1.289708, -0.197213)",
        "(-0.362497, 1.289708, -0.197213)",
        "(-0.360335, 1.292377, -0.199788)",
        "(-0.358899, 1.294370, -0.201474)",
        "(-0.358012, 1.296289, -0.203902)",
        "(-0.356854, 1.299828, -0.207397)",
        "(-0.356854, 1.299828, -0.207397)",
        "(-0.356121, 1.302215, -0.208402)",
        "(-0.355061, 1.304789, -0.209087)",
        "(-0.354328, 1.307352, -0.209621)",
        "(-0.352295, 1.311560, -0.210740)",
        "(-0.352295, 1.311560, -0.210740)",
        "(-0.350771, 1.314555, -0.211306)",
        "(-0.349847, 1.317172, -0.211304)",
        "(-0.348902, 1.319862, -0.211603)",
        "(-0.348814, 1.321923, -0.210340)",
        "(-0.348814, 1.321923, -0.210340)",
        "(-0.348635, 1.322810, -0.208766)",
        "(-0.346327, 1.326345, -0.210936)",
        "(-0.344518, 1.328554, -0.207940)",
        "(-0.342562, 1.331182, -0.203912)",
        "(-0.342562, 1.331182, -0.203912)",
        "(-0.342222, 1.332648, -0.201084)",
        "(-0.341475, 1.333993, -0.197847)",
        "(-0.340223, 1.335079, -0.194549)",
        "(-0.338834, 1.336193, -0.190396)",
        "(-0.338834, 1.336193, -0.190396)",
        "(-0.337878, 1.336815, -0.186736)",
        "(-0.337096, 1.337533, -0.184014)",
        "(-0.336930, 1.338104, -0.181520)",
        "(-0.337607, 1.338934, -0.178884)",
        "(-0.337607, 1.338934, -0.178884)",
        "(-0.338268, 1.339598, -0.177734)",
        "(-0.338700, 1.340394, -0.177869)",
        "(-0.339213, 1.341402, -0.180014)",
        "(-0.340244, 1.342300, -0.182789)",
        "(-0.340244, 1.342300, -0.182789)",
        "(-0.341101, 1.342132, -0.183892)",
        "(-0.341166, 1.342340, -0.186159)",
        "(-0.340743, 1.342355, -0.188030)",
        "(-0.341111, 1.341566, -0.189763)",
        "(-0.341111, 1.341566, -0.189763)",
        "(-0.341429, 1.340899, -0.191005)",
        "(-0.341328, 1.340440, -0.192619)",
        "(-0.340891, 1.340015, -0.193539)",
        "(-0.340970, 1.339373, -0.193684)",
        "(-0.341306, 1.338954, -0.193539)",
        "(-0.341694, 1.338622, -0.194493)",
        "(-0.341429, 1.338911, -0.196332)",
        "(-0.341230, 1.339245, -0.197797)",
        "(-0.341430, 1.339287, -0.198716)",
        "(-0.341430, 1.339287, -0.198716)",
        "(-0.341715, 1.339092, -0.199333)",
        "(-0.341963, 1.338931, -0.200785)",
        "(-0.342240, 1.338599, -0.201945)",
        "(-0.343003, 1.337409, -0.202253)",
        "(-0.343003, 1.337409, -0.202253)",
        "(-0.343051, 1.336722, -0.202646)",
        "(-0.343806, 1.335909, -0.202950)",
        "(-0.344220, 1.335118, -0.203098)",
        "(-0.344660, 1.334212, -0.203037)",
        "(-0.344660, 1.334212, -0.203037)",
        "(-0.344696, 1.333897, -0.202864)",
        "(-0.344651, 1.333684, -0.202567)",
        "(-0.344557, 1.333771, -0.202623)",
        "(-0.344358, 1.334497, -0.202541)",
        "(-0.344358, 1.334497, -0.202541)",
        "(-0.344054, 1.335310, -0.202173)",
        "(-0.343712, 1.336249, -0.201770)",
        "(-0.343238, 1.337329, -0.201619)",
        "(-0.342443, 1.339036, -0.201502)",
        "(-0.342443, 1.339036, -0.201502)",
        "(-0.342042, 1.340095, -0.201332)",
        "(-0.341686, 1.341045, -0.201212)",
        "(-0.341228, 1.341845, -0.200995)",
        "(-0.340471, 1.342785, -0.201034)",
        "(-0.340471, 1.342785, -0.201034)",
        "(-0.339977, 1.343155, -0.201109)",
        "(-0.339773, 1.343273, -0.201249)",
        "(-0.339531, 1.343235, -0.201347)",
        "(-0.339145, 1.343056, -0.201536)",
        "(-0.339145, 1.343056, -0.201536)",
        "(-0.338787, 1.342842, -0.201682)",
        "(-0.338536, 1.342648, -0.201845)",
        "(-0.338296, 1.342499, -0.202161)",
        "(-0.337978, 1.342664, -0.202426)",
        "(-0.337978, 1.342664, -0.202426)",
        "(-0.337379, 1.343332, -0.202888)",
        "(-0.336948, 1.344099, -0.203235)",
        "(-0.336577, 1.345102, -0.203683)",
        "(-0.335539, 1.347037, -0.204470)",
        "(-0.335539, 1.347037, -0.204470)",
        "(-0.334794, 1.348439, -0.204925)",
        "(-0.333944, 1.349933, -0.205358)",
        "(-0.333052, 1.351349, -0.206033)",
        "(-0.331464, 1.352897, -0.206459)",
        "(-0.331464, 1.352897, -0.206459)",
        "(-0.330556, 1.353331, -0.206859)",
        "(-0.329156, 1.353291, -0.207317)",
        "(-0.326997, 1.352676, -0.208011)",
        "(-0.324048, 1.350079, -0.209047)",
        "(-0.324048, 1.350079, -0.209047)",
        "(-0.321028, 1.347452, -0.209582)",
        "(-0.317278, 1.344166, -0.210379)",
        "(-0.313872, 1.340186, -0.211772)",
        "(-0.310231, 1.333928, -0.214031)",
        "(-0.310231, 1.333928, -0.214031)",
        "(-0.307155, 1.330317, -0.214824)",
        "(-0.303559, 1.327703, -0.215767)",
        "(-0.299880, 1.326187, -0.216726)",
        "(-0.294738, 1.326211, -0.218236)",
        "(-0.294738, 1.326211, -0.218236)",
        "(-0.291634, 1.327874, -0.218735)",
        "(-0.288015, 1.330824, -0.218434)",
        "(-0.283195, 1.334999, -0.218349)",
        "(-0.277944, 1.343205, -0.219292)",
        "(-0.277944, 1.343205, -0.219292)",
        "(-0.274418, 1.349366, -0.218921)",
        "(-0.270097, 1.355860, -0.217642)",
        "(-0.264602, 1.362302, -0.216363)",
        "(-0.255289, 1.370548, -0.215167)",
        "(-0.255289, 1.370548, -0.215167)",
        "(-0.250206, 1.374125, -0.214270)",
        "(-0.245717, 1.376354, -0.213149)",
        "(-0.241005, 1.377805, -0.211853)",
        "(-0.230565, 1.379240, -0.209962)",
        "(-0.230565, 1.379240, -0.209962)",
        "(-0.224744, 1.379248, -0.209521)",
        "(-0.221354, 1.378457, -0.208248)",
        "(-0.217120, 1.378374, -0.206062)",
        "(-0.209110, 1.379735, -0.202777)",
        "(-0.209110, 1.379735, -0.202777)",
        "(-0.203346, 1.380520, -0.200875)",
        "(-0.198115, 1.380287, -0.198886)",
        "(-0.194986, 1.378504, -0.195920)",
        "(-0.194184, 1.375799, -0.192352)",
        "(-0.194184, 1.375799, -0.192352)",
        "(-0.192085, 1.374925, -0.190103)",
        "(-0.190795, 1.374241, -0.188824)",
        "(-0.189905, 1.373601, -0.187501)",
        "(-0.188860, 1.373260, -0.186505)",
        "(-0.188860, 1.373260, -0.186505)",
        "(-0.187835, 1.373553, -0.186003)",
        "(-0.186479, 1.374333, -0.185810)",
        "(-0.185764, 1.375278, -0.185833)",
        "(-0.184633, 1.377644, -0.185572)",
        "(-0.184633, 1.377644, -0.185572)",
        "(-0.183638, 1.380103, -0.184857)",
        "(-0.183062, 1.383156, -0.184208)",
        "(-0.182678, 1.386663, -0.183331)",
        "(-0.181088, 1.392141, -0.181029)",
        "(-0.181088, 1.392141, -0.181029)",
        "(-0.180600, 1.395027, -0.179515)",
        "(-0.180947, 1.397118, -0.178358)",
        "(-0.181920, 1.397775, -0.176990)",
        "(-0.183716, 1.396482, -0.174786)",
        "(-0.183716, 1.396482, -0.174786)",
        "(-0.184771, 1.394719, -0.173614)",
        "(-0.186030, 1.392196, -0.173479)",
        "(-0.186931, 1.389912, -0.173663)",
        "(-0.187048, 1.387267, -0.174516)",
        "(-0.187048, 1.387267, -0.174516)",
        "(-0.187177, 1.385950, -0.175398)",
        "(-0.186944, 1.385223, -0.176459)",
        "(-0.186327, 1.385148, -0.177700)",
        "(-0.185431, 1.385351, -0.180043)",
        "(-0.185233, 1.385582, -0.180293)",
        "(-0.185360, 1.385744, -0.180567)",
        "(-0.185334, 1.386167, -0.180840)",
        "(-0.185383, 1.386520, -0.181105)",
        "(-0.185349, 1.387139, -0.181439)",
        "(-0.185349, 1.387139, -0.181439)",
        "(-0.185538, 1.387464, -0.181903)",
        "(-0.185443, 1.387413, -0.181912)",
        "(-0.185686, 1.387048, -0.181888)",
        "(-0.185404, 1.386479, -0.181643)",
        "(-0.185404, 1.386479, -0.181643)",
        "(-0.185132, 1.386141, -0.181495)",
        "(-0.184861, 1.385770, -0.181148)",
        "(-0.184785, 1.385422, -0.180514)",
        "(-0.184477, 1.385452, -0.179236)",
        "(-0.184477, 1.385452, -0.179236)",
        "(-0.184504, 1.385631, -0.178057)",
        "(-0.184305, 1.385983, -0.176591)",
        "(-0.184242, 1.386535, -0.175415)",
        "(-0.184319, 1.387437, -0.173692)",
        "(-0.184319, 1.387437, -0.173692)",
        "(-0.184252, 1.387976, -0.172352)",
        "(-0.184414, 1.388639, -0.171232)",
        "(-0.184568, 1.389394, -0.170520)",
        "(-0.184599, 1.390596, -0.169733)",
        "(-0.184599, 1.390596, -0.169733)",
        "(-0.184656, 1.391264, -0.169361)",
        "(-0.184794, 1.391605, -0.169403)",
        "(-0.184864, 1.392083, -0.169131)",
        "(-0.185182, 1.392226, -0.168977)",
        "(-0.185182, 1.392226, -0.168977)",
        "(-0.185247, 1.392247, -0.169015)",
        "(-0.185485, 1.392007, -0.169000)",
        "(-0.185716, 1.391402, -0.168842)",
        "(-0.185966, 1.390660, -0.169069)",
        "(-0.185966, 1.390660, -0.169069)",
        "(-0.186124, 1.390251, -0.169244)",
        "(-0.186238, 1.389982, -0.169403)",
        "(-0.186270, 1.389776, -0.169509)",
        "(-0.186157, 1.389648, -0.169783)",
        "(-0.186157, 1.389648, -0.169783)",
        "(-0.186115, 1.389567, -0.169988)",
        "(-0.186218, 1.389519, -0.170159)",
        "(-0.186314, 1.389601, -0.170090)",
        "(-0.186350, 1.389760, -0.170009)",
        "(-0.186386, 1.389952, -0.169972)",
        "(-0.186440, 1.390326, -0.169838)",
        "(-0.186458, 1.390580, -0.169709)",
        "(-0.186485, 1.390682, -0.169655)",
        "(-0.186687, 1.390760, -0.169279)",
        "(-0.186687, 1.390760, -0.169279)",
        "(-0.186749, 1.390734, -0.169094)",
        "(-0.186759, 1.390658, -0.168898)",
        "(-0.186836, 1.390492, -0.168683)",
        "(-0.186843, 1.390086, -0.168817)",
        "(-0.186843, 1.390086, -0.168817)",
        "(-0.186734, 1.389792, -0.168768)",
        "(-0.186510, 1.389624, -0.168761)",
        "(-0.186346, 1.389622, -0.168720)",
        "(-0.186043, 1.390004, -0.168740)",
        "(-0.186043, 1.390004, -0.168740)",
        "(-0.185652, 1.391150, -0.169227)",
        "(-0.185415, 1.391988, -0.169472)",
        "(-0.185291, 1.393158, -0.169724)",
        "(-0.184905, 1.395518, -0.170273)",
        "(-0.184905, 1.395518, -0.170273)",
        "(-0.184450, 1.397443, -0.170555)",
        "(-0.184130, 1.399687, -0.170824)",
        "(-0.183725, 1.402148, -0.171029)",
        "(-0.183191, 1.406278, -0.171102)",
        "(-0.183191, 1.406278, -0.171102)",
        "(-0.182993, 1.409088, -0.171008)",
        "(-0.183048, 1.411700, -0.170757)",
        "(-0.183174, 1.414147, -0.170634)",
        "(-0.183648, 1.417200, -0.170449)",
        "(-0.183648, 1.417200, -0.170449)",
        "(-0.184042, 1.418783, -0.170367)",
        "(-0.184336, 1.420053, -0.170405)",
        "(-0.184681, 1.421160, -0.170693)",
        "(-0.185149, 1.422645, -0.170942)",
        "(-0.185149, 1.422645, -0.170942)",
        "(-0.185684, 1.423610, -0.171021)",
        "(-0.185997, 1.424714, -0.171023)",
        "(-0.186415, 1.425830, -0.171066)",
        "(-0.186740, 1.427407, -0.171003)",
        "(-0.186740, 1.427407, -0.171003)",
        "(-0.187069, 1.428507, -0.171097)",
        "(-0.187361, 1.429628, -0.170981)",
        "(-0.187662, 1.430745, -0.170654)",
        "(-0.188150, 1.432575, -0.170201)",
        "(-0.188150, 1.432575, -0.170201)",
        "(-0.188432, 1.433746, -0.169691)",
        "(-0.188852, 1.434983, -0.169157)",
        "(-0.189275, 1.436239, -0.168620)",
        "(-0.189745, 1.438088, -0.167832)",
        "(-0.189745, 1.438088, -0.167832)",
        "(-0.190040, 1.439299, -0.167224)",
        "(-0.190350, 1.440617, -0.166608)",
        "(-0.190695, 1.441931, -0.165615)",
        "(-0.191047, 1.444369, -0.164046)",
        "(-0.191047, 1.444369, -0.164046)",
        "(-0.191230, 1.446349, -0.163016)",
        "(-0.191459, 1.448420, -0.161666)",
        "(-0.191915, 1.450544, -0.160213)",
        "(-0.192707, 1.453836, -0.157771)",
        "(-0.192707, 1.453836, -0.157771)",
        "(-0.193013, 1.456095, -0.155791)",
        "(-0.193431, 1.458317, -0.153908)",
        "(-0.193910, 1.460379, -0.152029)",
        "(-0.194586, 1.463007, -0.149168)",
        "(-0.194586, 1.463007, -0.149168)",
        "(-0.195204, 1.464445, -0.147380)",
        "(-0.195728, 1.465544, -0.145597)",
        "(-0.196110, 1.466557, -0.143897)",
        "(-0.196304, 1.467751, -0.141591)",
        "(-0.196304, 1.467751, -0.141591)",
        "(-0.196578, 1.468314, -0.140030)",
        "(-0.196990, 1.468765, -0.138548)",
        "(-0.197411, 1.469120, -0.136919)",
        "(-0.198041, 1.469323, -0.135318)",
        "(-0.198290, 1.469437, -0.134567)",
        "(-0.198795, 1.469726, -0.133294)",
        "(-0.199115, 1.470041, -0.132193)",
        "(-0.199432, 1.470147, -0.131023)",
        "(-0.200155, 1.469800, -0.129495)",
        "(-0.200155, 1.469800, -0.129495)",
        "(-0.200412, 1.469447, -0.128769)",
        "(-0.200747, 1.468941, -0.128245)",
        "(-0.201063, 1.468425, -0.128198)",
        "(-0.201509, 1.467737, -0.128551)",
        "(-0.201509, 1.467737, -0.128551)",
        "(-0.201791, 1.467400, -0.128886)",
        "(-0.201972, 1.467272, -0.129493)",
        "(-0.202046, 1.467139, -0.129565)",
        "(-0.202341, 1.467133, -0.129641)",
        "(-0.202341, 1.467133, -0.129641)",
        "(-0.202425, 1.467344, -0.129533)",
        "(-0.202486, 1.467559, -0.129291)",
        "(-0.202453, 1.467757, -0.128941)",
        "(-0.202465, 1.468264, -0.127595)",
        "(-0.202465, 1.468264, -0.127595)",
        "(-0.202545, 1.468471, -0.126672)",
        "(-0.202480, 1.468509, -0.125920)",
        "(-0.202438, 1.468390, -0.124782)",
        "(-0.202724, 1.467595, -0.123207)",
        "(-0.202724, 1.467595, -0.123207)",
        "(-0.202741, 1.467057, -0.122147)",
        "(-0.202765, 1.466669, -0.121224)",
        "(-0.202840, 1.466365, -0.120387)",
        "(-0.202936, 1.466298, -0.119198)",
        "(-0.202936, 1.466298, -0.119198)",
        "(-0.202809, 1.466622, -0.118713)",
        "(-0.202676, 1.467176, -0.118087)",
        "(-0.202676, 1.467760, -0.117072)",
        "(-0.202673, 1.468734, -0.115615)",
        "(-0.202673, 1.468734, -0.115615)",
        "(-0.202582, 1.468983, -0.114652)",
        "(-0.202366, 1.468620, -0.113534)",
        "(-0.202109, 1.467481, -0.112655)",
        "(-0.201141, 1.463984, -0.111682)",
        "(-0.201141, 1.463984, -0.111682)",
        "(-0.200039, 1.460370, -0.111137)",
        "(-0.198791, 1.455708, -0.110686)",
        "(-0.197615, 1.450198, -0.110327)",
        "(-0.195510, 1.440681, -0.109243)",
        "(-0.195510, 1.440681, -0.109243)",
        "(-0.194508, 1.433974, -0.108768)",
        "(-0.193649, 1.426704, -0.108002)",
        "(-0.193114, 1.419676, -0.107130)",
        "(-0.192748, 1.409427, -0.105794)",
        "(-0.192748, 1.409427, -0.105794)",
        "(-0.192551, 1.402889, -0.105127)",
        "(-0.192355, 1.396494, -0.104379)",
        "(-0.192292, 1.390438, -0.103816)",
        "(-0.192210, 1.382170, -0.103231)",
        "(-0.192210, 1.382170, -0.103231)",
        "(-0.192218, 1.377252, -0.102987)",
        "(-0.192275, 1.372740, -0.102799)",
        "(-0.192192, 1.368597, -0.102495)",
        "(-0.192202, 1.363599, -0.102562)",
        "(-0.192202, 1.363599, -0.102562)",
        "(-0.192064, 1.360930, -0.102501)",
        "(-0.191966, 1.358730, -0.102499)",
        "(-0.191997, 1.357017, -0.102459)",
        "(-0.191990, 1.355270, -0.102349)",
        "(-0.191990, 1.355270, -0.102349)",
        "(-0.192063, 1.354554, -0.102447)",
        "(-0.192024, 1.354244, -0.102490)",
        "(-0.192048, 1.353582, -0.102561)",
        "(-0.192141, 1.353078, -0.102741)",
        "(-0.192141, 1.353078, -0.102741)",
        "(-0.192047, 1.352943, -0.102870)",
        "(-0.191945, 1.353024, -0.102998)",
        "(-0.191773, 1.353493, -0.103094)",
        "(-0.191226, 1.355630, -0.103229)",
        "(-0.191226, 1.355630, -0.103229)",
        "(-0.190709, 1.357404, -0.103192)",
        "(-0.190147, 1.359363, -0.103150)",
        "(-0.189890, 1.361046, -0.102973)",
        "(-0.189438, 1.362653, -0.102425)",
        "(-0.189438, 1.362653, -0.102425)",
        "(-0.189184, 1.363322, -0.102513)",
        "(-0.188945, 1.363407, -0.102605)",
        "(-0.188878, 1.362848, -0.102672)",
        "(-0.189009, 1.360640, -0.102963)",
        "(-0.189009, 1.360640, -0.102963)",
        "(-0.189060, 1.358467, -0.103081)",
        "(-0.189229, 1.355874, -0.103320)",
        "(-0.189359, 1.352914, -0.103606)",
        "(-0.189588, 1.347695, -0.103933)",
        "(-0.189588, 1.347695, -0.103933)",
        "(-0.189676, 1.343591, -0.104140)",
        "(-0.189726, 1.339325, -0.104531)",
        "(-0.189591, 1.334940, -0.104883)",
        "(-0.189952, 1.328292, -0.105841)",
        "(-0.189952, 1.328292, -0.105841)",
        "(-0.190592, 1.323836, -0.106100)",
        "(-0.191317, 1.319697, -0.106362)",
        "(-0.191599, 1.315984, -0.106576)",
        "(-0.191881, 1.311034, -0.106617)",
        "(-0.191881, 1.311034, -0.106617)",
        "(-0.192343, 1.308249, -0.106929)",
        "(-0.192874, 1.305844, -0.107198)",
        "(-0.193494, 1.303706, -0.107074)",
        "(-0.193810, 1.301565, -0.107046)",
        "(-0.193810, 1.301565, -0.107046)",
        "(-0.193851, 1.300709, -0.106974)",
        "(-0.193921, 1.300560, -0.107069)",
        "(-0.193896, 1.300299, -0.107139)",
        "(-0.193756, 1.300689, -0.107120)",
        "(-0.193756, 1.300689, -0.107120)",
        "(-0.193651, 1.301034, -0.106946)",
        "(-0.193636, 1.301384, -0.106904)",
        "(-0.193431, 1.301784, -0.106888)",
        "(-0.192932, 1.301894, -0.106537)",
        "(-0.192932, 1.301894, -0.106537)",
        "(-0.192631, 1.301733, -0.106508)",
        "(-0.192683, 1.301401, -0.106585)",
        "(-0.192562, 1.300604, -0.106507)",
        "(-0.192755, 1.298739, -0.106420)",
        "(-0.192755, 1.298739, -0.106420)",
        "(-0.192795, 1.297335, -0.106420)",
        "(-0.192902, 1.295793, -0.106449)",
        "(-0.193085, 1.294078, -0.106501)",
        "(-0.193866, 1.291665, -0.106779)",
        "(-0.193866, 1.291665, -0.106779)",
        "(-0.194189, 1.290182, -0.106901)",
        "(-0.194425, 1.288617, -0.106949)",
        "(-0.194928, 1.286743, -0.106961)",
        "(-0.196203, 1.283298, -0.107010)",
        "(-0.196203, 1.283298, -0.107010)",
        "(-0.197081, 1.280763, -0.107224)",
        "(-0.198258, 1.278120, -0.107527)",
        "(-0.199166, 1.275533, -0.107871)",
        "(-0.200985, 1.271735, -0.108732)",
        "(-0.200985, 1.271735, -0.108732)",
        "(-0.202080, 1.269200, -0.109289)",
        "(-0.202968, 1.266533, -0.109634)",
        "(-0.204012, 1.263786, -0.110110)",
        "(-0.205333, 1.259934, -0.111164)",
        "(-0.205333, 1.259934, -0.111164)",
        "(-0.206183, 1.257458, -0.111817)",
        "(-0.207070, 1.255108, -0.112476)",
        "(-0.207744, 1.252924, -0.113000)",
        "(-0.208751, 1.250053, -0.114056)",
        "(-0.208751, 1.250053, -0.114056)",
        "(-0.209343, 1.248115, -0.114457)",
        "(-0.209801, 1.246341, -0.115113)",
        "(-0.210031, 1.244508, -0.115665)",
        "(-0.211575, 1.241673, -0.116566)",
        "(-0.211575, 1.241673, -0.116566)",
        "(-0.213449, 1.239770, -0.116960)",
        "(-0.214284, 1.238051, -0.117059)",
        "(-0.214451, 1.236628, -0.117287)",
        "(-0.214228, 1.234972, -0.117178)",
        "(-0.214228, 1.234972, -0.117178)",
        "(-0.214040, 1.233918, -0.117046)",
        "(-0.213952, 1.233187, -0.116877)",
        "(-0.213952, 1.232178, -0.116519)",
        "(-0.214120, 1.230916, -0.116323)",
        "(-0.214120, 1.230916, -0.116323)",
        "(-0.214201, 1.229517, -0.116104)",
        "(-0.214404, 1.227799, -0.116041)",
        "(-0.214787, 1.225716, -0.116201)",
        "(-0.215380, 1.221592, -0.116686)",
        "(-0.215380, 1.221592, -0.116686)",
        "(-0.215959, 1.218208, -0.117358)",
        "(-0.216218, 1.214082, -0.117879)",
        "(-0.216790, 1.209873, -0.118684)",
        "(-0.217994, 1.202830, -0.119890)",
        "(-0.217994, 1.202830, -0.119890)",
        "(-0.218783, 1.197616, -0.120818)",
        "(-0.219990, 1.192038, -0.121908)",
        "(-0.221310, 1.186123, -0.122900)",
        "(-0.223119, 1.177107, -0.124331)",
        "(-0.223119, 1.177107, -0.124331)",
        "(-0.224503, 1.171142, -0.125418)",
        "(-0.226523, 1.165093, -0.126394)",
        "(-0.228658, 1.159066, -0.127379)",
        "(-0.231669, 1.150090, -0.128731)",
        "(-0.231669, 1.150090, -0.128731)",
        "(-0.233670, 1.144361, -0.129782)",
        "(-0.235850, 1.138755, -0.130572)",
        "(-0.237892, 1.133290, -0.131165)",
        "(-0.241206, 1.125571, -0.131938)",
        "(-0.241206, 1.125571, -0.131938)",
        "(-0.243194, 1.120573, -0.131940)",
        "(-0.245200, 1.115622, -0.131788)",
        "(-0.247695, 1.111044, -0.132222)",
        "(-0.251314, 1.104384, -0.133117)",
        "(-0.251314, 1.104384, -0.133117)",
        "(-0.253449, 1.099975, -0.133696)",
        "(-0.255236, 1.095684, -0.134496)",
        "(-0.257417, 1.091660, -0.135708)",
        "(-0.260226, 1.085712, -0.137420)",
        "(-0.260226, 1.085712, -0.137420)",
        "(-0.261469, 1.081856, -0.138888)",
        "(-0.262785, 1.078203, -0.140800)",
        "(-0.263969, 1.074759, -0.143188)",
        "(-0.265057, 1.070026, -0.147232)",
        "(-0.265057, 1.070026, -0.147232)",
        "(-0.265149, 1.066972, -0.150102)",
        "(-0.265754, 1.064306, -0.153354)",
        "(-0.266287, 1.061990, -0.156771)",
        "(-0.265318, 1.059262, -0.162678)",
        "(-0.265318, 1.059262, -0.162678)",
        "(-0.265998, 1.057758, -0.166142)",
        "(-0.266666, 1.056394, -0.169718)",
        "(-0.267147, 1.055018, -0.173223)",
        "(-0.266931, 1.053507, -0.178970)",
        "(-0.266931, 1.053507, -0.178970)",
        "(-0.266906, 1.052865, -0.182882)",
        "(-0.267291, 1.052304, -0.186229)",
        "(-0.267282, 1.051963, -0.189533)",
        "(-0.266511, 1.051687, -0.194397)",
        "(-0.266511, 1.051687, -0.194397)",
        "(-0.266266, 1.051522, -0.197001)",
        "(-0.265967, 1.051556, -0.199618)",
        "(-0.265547, 1.051955, -0.202471)",
        "(-0.264556, 1.052785, -0.206817)",
        "(-0.264556, 1.052785, -0.206817)",
        "(-0.263587, 1.053351, -0.209770)",
        "(-0.263246, 1.054017, -0.212708)",
        "(-0.262654, 1.054644, -0.215631)",
        "(-0.261543, 1.055739, -0.220330)",
        "(-0.261543, 1.055739, -0.220330)",
        "(-0.260808, 1.056396, -0.223361)",
        "(-0.260178, 1.057173, -0.226636)",
        "(-0.259583, 1.058062, -0.229993)",
        "(-0.258170, 1.059605, -0.235257)",
        "(-0.258170, 1.059605, -0.235257)",
        "(-0.257267, 1.060592, -0.238900)",
        "(-0.255989, 1.061645, -0.242782)",
        "(-0.255105, 1.062632, -0.246760)",
        "(-0.255258, 1.064075, -0.251841)",
        "(-0.255258, 1.064075, -0.251841)",
        "(-0.254658, 1.064943, -0.255321)",
        "(-0.253994, 1.065952, -0.259136)",
        "(-0.253810, 1.066954, -0.262708)",
        "(-0.253414, 1.068470, -0.267583)",
        "(-0.253414, 1.068470, -0.267583)",
        "(-0.252565, 1.069695, -0.270745)",
        "(-0.251755, 1.071141, -0.273980)",
        "(-0.251083, 1.072646, -0.276877)",
        "(-0.249662, 1.075219, -0.281199)",
        "(-0.249662, 1.075219, -0.281199)",
        "(-0.248887, 1.077133, -0.284296)",
        "(-0.248138, 1.079016, -0.287276)",
        "(-0.247248, 1.080817, -0.290158)",
        "(-0.245925, 1.083477, -0.294304)",
        "(-0.245925, 1.083477, -0.294304)",
        "(-0.244823, 1.085347, -0.297057)",
        "(-0.244396, 1.087202, -0.299570)",
        "(-0.243821, 1.089107, -0.302156)",
        "(-0.242713, 1.092010, -0.305650)",
        "(-0.242713, 1.092010, -0.305650)",
        "(-0.241724, 1.094161, -0.308045)",
        "(-0.240946, 1.096350, -0.310124)",
        "(-0.240140, 1.098788, -0.312285)",
        "(-0.238881, 1.102752, -0.315571)",
        "(-0.238881, 1.102752, -0.315571)",
        "(-0.237954, 1.105415, -0.317559)",
        "(-0.237093, 1.108202, -0.319430)",
        "(-0.235750, 1.111137, -0.321352)",
        "(-0.234005, 1.115522, -0.324143)",
        "(-0.234005, 1.115522, -0.324143)",
        "(-0.232938, 1.118271, -0.325868)",
        "(-0.232212, 1.120871, -0.327497)",
        "(-0.231445, 1.123201, -0.328994)",
        "(-0.230374, 1.125944, -0.330692)",
        "(-0.230374, 1.125944, -0.330692)",
        "(-0.229789, 1.127351, -0.331866)",
        "(-0.229353, 1.128362, -0.333089)",
        "(-0.229214, 1.128642, -0.333781)",
        "(-0.229230, 1.128561, -0.335159)",
        "(-0.229230, 1.128561, -0.335159)",
        "(-0.229752, 1.128307, -0.335936)",
        "(-0.229936, 1.128235, -0.336881)",
        "(-0.229973, 1.128262, -0.337739)",
        "(-0.230275, 1.128407, -0.339048)",
        "(-0.230275, 1.128407, -0.339048)",
        "(-0.230583, 1.128926, -0.340515)",
        "(-0.230801, 1.129333, -0.341796)",
        "(-0.231141, 1.129660, -0.343029)",
        "(-0.231395, 1.130214, -0.345179)",
        "(-0.231395, 1.130214, -0.345179)",
        "(-0.231450, 1.130663, -0.346705)",
        "(-0.231432, 1.131122, -0.348265)",
        "(-0.231349, 1.131470, -0.349617)",
        "(-0.231274, 1.132066, -0.351898)",
        "(-0.231274, 1.132066, -0.351898)",
        "(-0.231156, 1.132303, -0.353191)",
        "(-0.230851, 1.132514, -0.354462)",
        "(-0.230601, 1.132481, -0.355443)",
        "(-0.230176, 1.132462, -0.356865)",
        "(-0.230176, 1.132462, -0.356865)",
        "(-0.229518, 1.132390, -0.357511)",
        "(-0.229311, 1.131944, -0.357713)",
        "(-0.229232, 1.131283, -0.357678)",
        "(-0.229021, 1.130175, -0.357382)",
        "(-0.229021, 1.130175, -0.357382)",
        "(-0.228785, 1.128927, -0.356815)",
        "(-0.228748, 1.127399, -0.355900)",
        "(-0.228685, 1.125888, -0.355097)",
        "(-0.228469, 1.123168, -0.353512)",
        "(-0.228469, 1.123168, -0.353512)",
        "(-0.228670, 1.121182, -0.352449)",
        "(-0.228846, 1.119255, -0.351303)",
        "(-0.229238, 1.117390, -0.350139)",
        "(-0.228917, 1.115196, -0.349055)",
        "(-0.228917, 1.115196, -0.349055)",
        "(-0.229173, 1.113781, -0.348356)",
        "(-0.228849, 1.112170, -0.347555)",
        "(-0.228577, 1.110664, -0.347283)",
        "(-0.228300, 1.108354, -0.346899)",
        "(-0.228300, 1.108354, -0.346899)",
        "(-0.227767, 1.106822, -0.346506)",
        "(-0.226576, 1.105056, -0.345946)",
        "(-0.225688, 1.103088, -0.345622)",
        "(-0.224654, 1.099865, -0.345965)",
        "(-0.224654, 1.099865, -0.345965)",
        "(-0.223946, 1.096771, -0.346223)",
        "(-0.224338, 1.092936, -0.346280)",
        "(-0.225446, 1.088910, -0.345867)",
        "(-0.225664, 1.083535, -0.345196)",
        "(-0.225664, 1.083535, -0.345196)",
        "(-0.225483, 1.080153, -0.344746)",
        "(-0.225630, 1.077043, -0.345250)",
        "(-0.226580, 1.073769, -0.344500)",
        "(-0.227007, 1.069296, -0.342348)",
        "(-0.227007, 1.069296, -0.342348)",
        "(-0.227772, 1.066942, -0.340742)",
        "(-0.227834, 1.064646, -0.338566)",
        "(-0.227153, 1.062816, -0.336587)",
        "(-0.226651, 1.060244, -0.332247)",
        "(-0.226651, 1.060244, -0.332247)",
        "(-0.225864, 1.058343, -0.327929)",
        "(-0.225106, 1.056663, -0.323699)",
        "(-0.224224, 1.054581, -0.319086)",
        "(-0.223168, 1.050321, -0.312702)",
        "(-0.223168, 1.050321, -0.312702)",
        "(-0.223048, 1.046465, -0.309397)",
        "(-0.223645, 1.041659, -0.307109)",
        "(-0.224572, 1.035755, -0.306021)",
        "(-0.227317, 1.025951, -0.305275)",
        "(-0.227317, 1.025951, -0.305275)",
        "(-0.230846, 1.019070, -0.304505)",
        "(-0.233199, 1.012534, -0.304649)",
        "(-0.235526, 1.006466, -0.305122)",
        "(-0.236772, 0.997775, -0.307582)",
        "(-0.236772, 0.997775, -0.307582)",
        "(-0.238189, 0.991791, -0.308688)",
        "(-0.240986, 0.985803, -0.309253)",
        "(-0.244839, 0.980112, -0.309448)",
        "(-0.249590, 0.973105, -0.308850)",
        "(-0.249590, 0.973105, -0.308850)",
        "(-0.252462, 0.969772, -0.308722)",
        "(-0.254130, 0.967326, -0.308245)",
        "(-0.255284, 0.966124, -0.308742)",
        "(-0.255809, 0.965273, -0.309514)",
        "(-0.255809, 0.965273, -0.309514)",
        "(-0.255972, 0.965413, -0.310653)",
        "(-0.256193, 0.965781, -0.311686)",
        "(-0.256015, 0.966513, -0.313212)",
        "(-0.254919, 0.968429, -0.316667)",
        "(-0.254919, 0.968429, -0.316667)",
        "(-0.254161, 0.969834, -0.319331)",
        "(-0.253361, 0.971134, -0.321981)",
        "(-0.252285, 0.972826, -0.325470)",
        "(-0.251821, 0.973957, -0.327567)",
        "(-0.251821, 0.973957, -0.327567)",
        "(-0.251468, 0.975164, -0.329785)",
        "(-0.251803, 0.976282, -0.332081)",
        "(-0.252429, 0.976481, -0.332295)",
        "(-0.253098, 0.976614, -0.331883)",
        "(-0.253098, 0.976614, -0.331883)",
        "(-0.252842, 0.976483, -0.330642)",
        "(-0.252790, 0.976526, -0.329456)",
        "(-0.252976, 0.976170, -0.326696)",
        "(-0.253118, 0.976544, -0.320647)",
        "(-0.253118, 0.976544, -0.320647)",
        "(-0.251495, 0.978273, -0.315013)",
        "(-0.248390, 0.981838, -0.309010)",
        "(-0.244532, 0.987067, -0.302797)",
        "(-0.236315, 0.996219, -0.291032)",
        "(-0.236315, 0.996219, -0.291032)",
        "(-0.230709, 1.003302, -0.282474)",
        "(-0.224045, 1.011282, -0.274299)",
        "(-0.218863, 1.019197, -0.264691)",
        "(-0.213851, 1.030530, -0.248914)",
        "(-0.213851, 1.030530, -0.248914)",
        "(-0.209936, 1.038462, -0.240641)",
        "(-0.205128, 1.045888, -0.233877)",
        "(-0.202344, 1.051993, -0.227642)",
        "(-0.200334, 1.060282, -0.219542)",
        "(-0.200334, 1.060282, -0.219542)",
        "(-0.198370, 1.067140, -0.217144)",
        "(-0.195544, 1.073923, -0.215109)",
        "(-0.193373, 1.080015, -0.213413)",
        "(-0.190542, 1.088442, -0.211630)",
        "(-0.190542, 1.088442, -0.211630)",
        "(-0.188662, 1.093783, -0.211912)",
        "(-0.186626, 1.098596, -0.213062)",
        "(-0.185174, 1.102563, -0.214972)",
        "(-0.183874, 1.106723, -0.218160)",
        "(-0.183874, 1.106723, -0.218160)",
        "(-0.183521, 1.108238, -0.220078)",
        "(-0.183060, 1.109229, -0.222211)",
        "(-0.182967, 1.109532, -0.224115)",
        "(-0.183938, 1.107906, -0.224894)",
        "(-0.183938, 1.107906, -0.224894)",
        "(-0.185398, 1.106156, -0.224521)",
        "(-0.186645, 1.103996, -0.223579)",
        "(-0.188192, 1.101690, -0.222300)",
        "(-0.190204, 1.098502, -0.220459)",
        "(-0.190204, 1.098502, -0.220459)",
        "(-0.191389, 1.096399, -0.218192)",
        "(-0.193027, 1.094567, -0.215467)",
        "(-0.194284, 1.093324, -0.212235)",
        "(-0.195440, 1.092651, -0.207729)",
        "(-0.195440, 1.092651, -0.207729)",
        "(-0.195747, 1.092774, -0.204335)",
        "(-0.195660, 1.093357, -0.200229)",
        "(-0.195362, 1.094768, -0.196538)",
        "(-0.194163, 1.098075, -0.190811)",
        "(-0.194163, 1.098075, -0.190811)",
        "(-0.192791, 1.101075, -0.186957)",
        "(-0.191706, 1.104234, -0.183037)",
        "(-0.190625, 1.107650, -0.179046)",
        "(-0.188937, 1.113706, -0.173632)",
        "(-0.188937, 1.113706, -0.173632)",
        "(-0.187538, 1.118354, -0.169691)",
        "(-0.186110, 1.123644, -0.166088)",
        "(-0.185043, 1.129511, -0.162729)",
        "(-0.183163, 1.139625, -0.157881)",
        "(-0.183163, 1.139625, -0.157881)",
        "(-0.181530, 1.147288, -0.155294)",
        "(-0.179675, 1.155434, -0.153499)",
        "(-0.178817, 1.163033, -0.151640)",
        "(-0.178390, 1.172957, -0.148664)",
        "(-0.178390, 1.172957, -0.148664)",
        "(-0.178721, 1.178659, -0.147232)",
        "(-0.179161, 1.183993, -0.146460)",
        "(-0.179449, 1.188843, -0.145501)",
        "(-0.179306, 1.195814, -0.145004)",
        "(-0.179306, 1.195814, -0.145004)",
        "(-0.180653, 1.199961, -0.145303)",
        "(-0.182677, 1.203262, -0.144165)",
        "(-0.184010, 1.206154, -0.142209)",
        "(-0.186581, 1.209569, -0.139304)",
        "(-0.186581, 1.209569, -0.139304)",
        "(-0.188959, 1.211372, -0.138319)",
        "(-0.191717, 1.213178, -0.138589)",
        "(-0.194559, 1.215286, -0.139738)",
        "(-0.198436, 1.217350, -0.136796)",
        "(-0.198436, 1.217350, -0.136796)",
        "(-0.200257, 1.218365, -0.133322)",
        "(-0.202763, 1.219758, -0.130842)",
        "(-0.205764, 1.222128, -0.129127)",
        "(-0.206255, 1.229328, -0.129049)",
        "(-0.206255, 1.229328, -0.129049)",
        "(-0.205872, 1.235248, -0.127941)",
        "(-0.206259, 1.241813, -0.126177)",
        "(-0.206166, 1.249273, -0.124541)",
        "(-0.204760, 1.262509, -0.123059)",
        "(-0.204760, 1.262509, -0.123059)",
        "(-0.203568, 1.271854, -0.121939)",
        "(-0.203345, 1.281131, -0.120760)",
        "(-0.203438, 1.290126, -0.119582)",
        "(-0.204539, 1.302554, -0.118337)",
        "(-0.204539, 1.302554, -0.118337)",
        "(-0.204827, 1.310353, -0.117599)",
        "(-0.204518, 1.317654, -0.116341)",
        "(-0.204424, 1.324117, -0.115395)",
        "(-0.205870, 1.331333, -0.114742)",
        "(-0.205870, 1.331333, -0.114742)",
        "(-0.206580, 1.334730, -0.114071)",
        "(-0.206461, 1.337731, -0.113579)",
        "(-0.205914, 1.340069, -0.114041)",
        "(-0.206577, 1.342077, -0.114387)",
        "(-0.206577, 1.342077, -0.114387)",
        "(-0.207589, 1.342285, -0.114070)",
        "(-0.207939, 1.342399, -0.113549)",
        "(-0.208266, 1.342178, -0.113736)",
        "(-0.208873, 1.341419, -0.114304)",
        "(-0.208873, 1.341419, -0.114304)",
        "(-0.209286, 1.340589, -0.114535)",
        "(-0.209349, 1.339644, -0.114619)",
        "(-0.209265, 1.338706, -0.114911)",
        "(-0.208987, 1.337491, -0.115265)",
        "(-0.208987, 1.337491, -0.115265)",
        "(-0.208852, 1.336863, -0.115213)",
        "(-0.208767, 1.336425, -0.114934)",
        "(-0.208620, 1.336158, -0.114461)",
        "(-0.208524, 1.336156, -0.114225)",
        "(-0.208524, 1.336156, -0.114225)",
        "(-0.208271, 1.336326, -0.114028)",
        "(-0.208017, 1.336739, -0.113828)",
        "(-0.207810, 1.337056, -0.113537)",
        "(-0.207578, 1.337497, -0.113267)",
        "(-0.207578, 1.337497, -0.113267)",
        "(-0.207534, 1.337651, -0.113197)",
        "(-0.207375, 1.337951, -0.113023)",
        "(-0.207149, 1.338117, -0.112784)",
        "(-0.207051, 1.337961, -0.112369)",
        "(-0.207051, 1.337961, -0.112369)",
        "(-0.207086, 1.337630, -0.112211)",
        "(-0.207020, 1.337333, -0.112173)",
        "(-0.207139, 1.336575, -0.112131)",
        "(-0.207316, 1.335498, -0.112188)",
        "(-0.207316, 1.335498, -0.112188)",
        "(-0.207315, 1.334952, -0.112181)",
        "(-0.207329, 1.334377, -0.112144)",
        "(-0.207517, 1.333668, -0.112053)",
        "(-0.207725, 1.333179, -0.111892)",
        "(-0.207725, 1.333179, -0.111892)",
        "(-0.207785, 1.333052, -0.111873)",
        "(-0.207953, 1.332865, -0.111880)",
        "(-0.208008, 1.332853, -0.111885)",
        "(-0.208128, 1.332895, -0.111810)",
        "(-0.208128, 1.332895, -0.111810)",
        "(-0.208199, 1.333038, -0.111824)",
        "(-0.208175, 1.333180, -0.111795)",
        "(-0.208143, 1.333459, -0.111821)",
        "(-0.208012, 1.333766, -0.111842)",
        "(-0.208012, 1.333766, -0.111842)",
        "(-0.207944, 1.334023, -0.111850)",
        "(-0.207767, 1.334510, -0.112077)",
        "(-0.207541, 1.334974, -0.112225)",
        "(-0.207317, 1.335407, -0.112209)",
        "(-0.207317, 1.335407, -0.112209)",
        "(-0.207031, 1.336056, -0.112221)",
        "(-0.206833, 1.336714, -0.112269)",
        "(-0.206694, 1.337224, -0.112172)",
        "(-0.206621, 1.337875, -0.111976)",
        "(-0.206621, 1.337875, -0.111976)",
        "(-0.206548, 1.338149, -0.111960)",
        "(-0.206516, 1.338301, -0.111958)",
        "(-0.206447, 1.338333, -0.111893)",
        "(-0.206279, 1.338302, -0.111851)",
        "(-0.206279, 1.338302, -0.111851)",
        "(-0.206124, 1.338269, -0.111856)",
        "(-0.206038, 1.338244, -0.111894)",
        "(-0.205905, 1.338262, -0.111897)",
        "(-0.205617, 1.338544, -0.112031)",
        "(-0.205617, 1.338544, -0.112031)",
        "(-0.205564, 1.338945, -0.112227)",
        "(-0.205655, 1.339424, -0.112410)",
        "(-0.205553, 1.339905, -0.112339)",
        "(-0.205683, 1.341490, -0.111899)",
        "(-0.205683, 1.341490, -0.111899)",
        "(-0.205650, 1.342879, -0.111661)",
        "(-0.204996, 1.345146, -0.111477)",
        "(-0.204015, 1.348254, -0.111466)",
        "(-0.202779, 1.353595, -0.110878)",
        "(-0.202779, 1.353595, -0.110878)",
        "(-0.201971, 1.357275, -0.110019)",
        "(-0.201222, 1.360781, -0.109329)",
        "(-0.200408, 1.363900, -0.108963)",
        "(-0.199396, 1.367467, -0.108272)",
        "(-0.199396, 1.367467, -0.108272)",
        "(-0.199319, 1.368661, -0.108073)",
        "(-0.199711, 1.369083, -0.108358)",
        "(-0.200616, 1.369095, -0.109199)",
        "(-0.200315, 1.368545, -0.109260)",
        "(-0.200315, 1.368545, -0.109260)",
        "(-0.199928, 1.368253, -0.109171)",
        "(-0.199334, 1.368225, -0.109531)",
        "(-0.198914, 1.368313, -0.109787)",
        "(-0.198324, 1.368896, -0.109849)",
        "(-0.198324, 1.368896, -0.109849)",
        "(-0.197672, 1.370139, -0.110191)",
        "(-0.197156, 1.371695, -0.110514)",
        "(-0.196751, 1.373665, -0.110975)",
        "(-0.195798, 1.377652, -0.112159)",
        "(-0.195798, 1.377652, -0.112159)",
        "(-0.195102, 1.380648, -0.112784)",
        "(-0.194420, 1.383759, -0.113219)",
        "(-0.193964, 1.386846, -0.113556)",
        "(-0.193765, 1.391386, -0.114494)",
        "(-0.193765, 1.391386, -0.114494)",
        "(-0.193505, 1.394384, -0.115118)",
        "(-0.193370, 1.397252, -0.115786)",
        "(-0.193412, 1.399938, -0.116566)",
        "(-0.193244, 1.403804, -0.117969)",
        "(-0.193244, 1.403804, -0.117969)",
        "(-0.192920, 1.406196, -0.118883)",
        "(-0.192867, 1.408038, -0.119864)",
        "(-0.192988, 1.409032, -0.120705)",
        "(-0.193318, 1.408875, -0.121940)",
        "(-0.193318, 1.408875, -0.121940)",
        "(-0.193704, 1.407843, -0.122843)",
        "(-0.193856, 1.406329, -0.123913)",
        "(-0.194044, 1.404243, -0.124709)",
        "(-0.194354, 1.400117, -0.124946)",
        "(-0.194354, 1.400117, -0.124946)",
        "(-0.194515, 1.397165, -0.125080)",
        "(-0.194678, 1.394204, -0.124918)",
        "(-0.194758, 1.391717, -0.124894)",
        "(-0.194869, 1.389077, -0.124506)",
        "(-0.194869, 1.389077, -0.124506)",
        "(-0.195150, 1.388254, -0.123905)",
        "(-0.195037, 1.388596, -0.123876)",
        "(-0.194847, 1.389403, -0.123707)",
        "(-0.194705, 1.391442, -0.123665)",
        "(-0.194705, 1.391442, -0.123665)",
        "(-0.194596, 1.393216, -0.123634)",
        "(-0.194518, 1.395258, -0.123349)",
        "(-0.194209, 1.397646, -0.123299)",
        "(-0.194016, 1.401272, -0.123188)",
        "(-0.194016, 1.401272, -0.123188)",
        "(-0.194053, 1.403573, -0.122851)",
        "(-0.193994, 1.405958, -0.122597)",
        "(-0.193843, 1.408410, -0.122552)",
        "(-0.193677, 1.411974, -0.122835)",
        "(-0.193677, 1.411974, -0.122835)",
        "(-0.193595, 1.414186, -0.122950)",
        "(-0.193615, 1.416114, -0.122949)",
        "(-0.193810, 1.417817, -0.123037)",
        "(-0.194003, 1.420211, -0.123293)",
        "(-0.194003, 1.420211, -0.123293)",
        "(-0.194079, 1.421723, -0.123809)",
        "(-0.194057, 1.423010, -0.124149)",
        "(-0.194297, 1.423943, -0.124527)",
        "(-0.194334, 1.425467, -0.125515)",
        "(-0.194334, 1.425467, -0.125515)",
        "(-0.194265, 1.426508, -0.126536)",
        "(-0.194197, 1.427597, -0.127909)",
        "(-0.194159, 1.428685, -0.129334)",
        "(-0.194170, 1.430577, -0.131820)",
        "(-0.194170, 1.430577, -0.131820)",
        "(-0.194014, 1.432202, -0.133881)",
        "(-0.193765, 1.434100, -0.136187)",
        "(-0.193618, 1.436101, -0.138487)",
        "(-0.193364, 1.439654, -0.141872)",
        "(-0.193364, 1.439654, -0.141872)",
        "(-0.192997, 1.442735, -0.144522)",
        "(-0.192557, 1.446172, -0.147169)",
        "(-0.192375, 1.449562, -0.149698)",
        "(-0.192348, 1.454566, -0.153214)",
        "(-0.192348, 1.454566, -0.153214)",
        "(-0.192220, 1.458072, -0.155838)",
        "(-0.192089, 1.461640, -0.158914)",
        "(-0.192033, 1.465088, -0.162237)",
        "(-0.192084, 1.469546, -0.167116)",
        "(-0.192084, 1.469546, -0.167116)",
        "(-0.192269, 1.472149, -0.170650)",
        "(-0.192523, 1.474420, -0.174321)",
        "(-0.192846, 1.477493, -0.180175)",
        "(-0.193255, 1.479168, -0.184157)",
        "(-0.193255, 1.479168, -0.184157)",
        "(-0.193702, 1.480639, -0.188178)",
        "(-0.194122, 1.481890, -0.192214)",
        "(-0.194440, 1.482986, -0.196384)",
        "(-0.195095, 1.484096, -0.202938)",
        "(-0.195095, 1.484096, -0.202938)",
        "(-0.195723, 1.484430, -0.207237)",
        "(-0.196200, 1.484527, -0.211397)",
        "(-0.196719, 1.484432, -0.215667)",
        "(-0.197800, 1.483936, -0.222865)",
        "(-0.197800, 1.483936, -0.222865)",
        "(-0.198314, 1.483432, -0.227772)",
        "(-0.198768, 1.482736, -0.232586)",
        "(-0.199340, 1.481774, -0.237291)",
        "(-0.200284, 1.480333, -0.244060)",
        "(-0.200284, 1.480333, -0.244060)",
        "(-0.200921, 1.479631, -0.249012)",
        "(-0.201491, 1.478821, -0.253953)",
        "(-0.201981, 1.477767, -0.258461)",
        "(-0.203006, 1.475935, -0.264878)",
        "(-0.203006, 1.475935, -0.264878)",
        "(-0.203639, 1.474905, -0.269276)",
        "(-0.204213, 1.473848, -0.273574)",
        "(-0.204905, 1.472132, -0.279773)",
        "(-0.205569, 1.470820, -0.283579)",
        "(-0.205569, 1.470820, -0.283579)",
        "(-0.206251, 1.469563, -0.287350)",
        "(-0.206814, 1.468294, -0.290908)",
        "(-0.207340, 1.466951, -0.294396)",
        "(-0.208159, 1.464802, -0.299367)",
        "(-0.208159, 1.464802, -0.299367)",
        "(-0.208740, 1.463276, -0.302594)",
        "(-0.209123, 1.461634, -0.305691)",
        "(-0.209420, 1.459826, -0.308769)",
        "(-0.209795, 1.456858, -0.313400)",
        "(-0.209795, 1.456858, -0.313400)",
        "(-0.210119, 1.454656, -0.316420)",
        "(-0.210381, 1.452312, -0.319416)",
        "(-0.210568, 1.449837, -0.322460)",
        "(-0.210824, 1.445872, -0.327404)",
        "(-0.210824, 1.445872, -0.327404)",
        "(-0.211126, 1.442837, -0.330591)",
        "(-0.211366, 1.439485, -0.333432)",
        "(-0.211892, 1.433965, -0.337752)",
        "(-0.212229, 1.430218, -0.340978)",
        "(-0.212229, 1.430218, -0.340978)",
        "(-0.212584, 1.426412, -0.344435)",
        "(-0.213052, 1.422362, -0.347766)",
        "(-0.213696, 1.418073, -0.350907)",
        "(-0.214197, 1.411450, -0.355142)",
        "(-0.214197, 1.411450, -0.355142)",
        "(-0.215117, 1.406865, -0.358031)",
        "(-0.215729, 1.402199, -0.360660)",
        "(-0.216578, 1.397467, -0.363348)",
        "(-0.218346, 1.390411, -0.367798)",
        "(-0.218346, 1.390411, -0.367798)",
        "(-0.219722, 1.385693, -0.370718)",
        "(-0.221192, 1.380925, -0.373308)",
        "(-0.222558, 1.376254, -0.375793)",
        "(-0.224835, 1.369400, -0.379471)",
        "(-0.224835, 1.369400, -0.379471)",
        "(-0.226075, 1.364937, -0.381551)",
        "(-0.227284, 1.360564, -0.383428)",
        "(-0.228573, 1.356343, -0.385113)",
        "(-0.230311, 1.350372, -0.387169)",
        "(-0.230311, 1.350372, -0.387169)",
        "(-0.231296, 1.346798, -0.388570)",
        "(-0.232026, 1.343373, -0.389711)",
        "(-0.233187, 1.338237, -0.390880)",
        "(-0.233768, 1.335002, -0.391658)",
        "(-0.233768, 1.335002, -0.391658)",
        "(-0.234065, 1.331817, -0.392517)",
        "(-0.234616, 1.328623, -0.393518)",
        "(-0.235097, 1.323575, -0.394939)",
        "(-0.235448, 1.320127, -0.395841)",
        "(-0.235448, 1.320127, -0.395841)",
        "(-0.235543, 1.316621, -0.396561)",
        "(-0.235509, 1.312973, -0.397236)",
        "(-0.236073, 1.307202, -0.398321)",
        "(-0.236172, 1.303142, -0.398906)",
        "(-0.236172, 1.303142, -0.398906)",
        "(-0.236040, 1.298956, -0.399579)",
        "(-0.236252, 1.294648, -0.400614)",
        "(-0.236093, 1.287796, -0.401563)",
        "(-0.236392, 1.283016, -0.402060)",
        "(-0.236392, 1.283016, -0.402060)",
        "(-0.237089, 1.277918, -0.402352)",
        "(-0.237767, 1.272611, -0.402597)",
        "(-0.238602, 1.264561, -0.403699)",
        "(-0.239311, 1.258903, -0.404254)",
        "(-0.239311, 1.258903, -0.404254)",
        "(-0.240386, 1.253029, -0.404927)",
        "(-0.241783, 1.246818, -0.405452)",
        "(-0.242795, 1.237338, -0.406393)",
        "(-0.242904, 1.231212, -0.408279)",
        "(-0.242904, 1.231212, -0.408279)",
        "(-0.244093, 1.224543, -0.409981)",
        "(-0.246160, 1.217255, -0.410409)",
        "(-0.246904, 1.209849, -0.410381)",
        "(-0.248475, 1.199385, -0.412107)",
        "(-0.248475, 1.199385, -0.412107)",
        "(-0.249997, 1.192421, -0.413166)",
        "(-0.251540, 1.185562, -0.414783)",
        "(-0.254487, 1.175242, -0.415997)",
        "(-0.256346, 1.168338, -0.416584)",
        "(-0.256346, 1.168338, -0.416584)",
        "(-0.257978, 1.161439, -0.417140)",
        "(-0.259053, 1.154637, -0.416944)",
        "(-0.260220, 1.144276, -0.415288)",
        "(-0.261707, 1.137917, -0.415478)",
        "(-0.261707, 1.137917, -0.415478)",
        "(-0.261520, 1.132249, -0.417244)",
        "(-0.264019, 1.126383, -0.417423)",
        "(-0.266423, 1.117311, -0.415341)",
        "(-0.267314, 1.111747, -0.414816)",
        "(-0.267314, 1.111747, -0.414816)",
        "(-0.268290, 1.106530, -0.414655)",
        "(-0.269310, 1.101499, -0.413289)",
        "(-0.270820, 1.093642, -0.409454)",
        "(-0.271750, 1.088312, -0.406034)",
        "(-0.271750, 1.088312, -0.406034)",
        "(-0.273011, 1.083185, -0.402852)",
        "(-0.274370, 1.078146, -0.399622)",
        "(-0.275635, 1.073017, -0.396072)",
        "(-0.278313, 1.065707, -0.391209)",
        "(-0.278313, 1.065707, -0.391209)",
        "(-0.278699, 1.060543, -0.386920)",
        "(-0.279307, 1.055469, -0.382606)",
        "(-0.281417, 1.050773, -0.378453)",
        "(-0.283039, 1.043809, -0.372158)",
        "(-0.283039, 1.043809, -0.372158)",
        "(-0.283819, 1.039350, -0.368014)",
        "(-0.284990, 1.035092, -0.363526)",
        "(-0.286497, 1.029399, -0.356481)",
        "(-0.285784, 1.025778, -0.351565)",
        "(-0.285784, 1.025778, -0.351565)",
        "(-0.284833, 1.022374, -0.347011)",
        "(-0.284670, 1.019295, -0.342734)",
        "(-0.284083, 1.014810, -0.334066)",
        "(-0.282897, 1.012320, -0.328289)",
        "(-0.282897, 1.012320, -0.328289)",
        "(-0.281836, 1.010106, -0.322063)",
        "(-0.279231, 1.008119, -0.316732)",
        "(-0.279363, 1.005550, -0.308843)",
        "(-0.279035, 1.003956, -0.303875)",
        "(-0.279035, 1.003956, -0.303875)",
        "(-0.277698, 1.002843, -0.299200)",
        "(-0.276860, 1.001912, -0.294410)",
        "(-0.275483, 1.000845, -0.286898)",
        "(-0.273962, 1.000489, -0.282314)",
        "(-0.273962, 1.000489, -0.282314)",
        "(-0.272477, 1.000487, -0.278344)",
        "(-0.271012, 1.000630, -0.274337)",
        "(-0.269834, 1.000684, -0.269936)",
        "(-0.267478, 1.000844, -0.263511)",
        "(-0.267478, 1.000844, -0.263511)",
        "(-0.265921, 1.001050, -0.259753)",
        "(-0.264128, 1.001391, -0.255878)",
        "(-0.262495, 1.001772, -0.252135)",
        "(-0.260438, 1.002638, -0.248086)",
        "(-0.260438, 1.002638, -0.248086)",
        "(-0.259243, 1.002866, -0.244241)",
        "(-0.257788, 1.003121, -0.240611)",
        "(-0.256018, 1.003527, -0.235343)",
        "(-0.255206, 1.003739, -0.231711)",
        "(-0.255206, 1.003739, -0.231711)",
        "(-0.254085, 1.003989, -0.228318)",
        "(-0.253099, 1.004113, -0.224137)",
        "(-0.252612, 1.004067, -0.220288)",
        "(-0.252577, 1.003709, -0.214284)",
        "(-0.252577, 1.003709, -0.214284)",
        "(-0.252201, 1.003513, -0.210226)",
        "(-0.252073, 1.003201, -0.206140)",
        "(-0.252040, 1.002830, -0.201030)",
        "(-0.252434, 1.002403, -0.197186)",
        "(-0.252434, 1.002403, -0.197186)",
        "(-0.252773, 1.001889, -0.193207)",
        "(-0.253312, 1.001249, -0.188781)",
        "(-0.254281, 1.000301, -0.181916)",
        "(-0.254352, 1.000056, -0.177618)",
        "(-0.254352, 1.000056, -0.177618)",
        "(-0.254682, 0.999853, -0.173376)",
        "(-0.255258, 0.999569, -0.168699)",
        "(-0.255704, 0.999259, -0.161837)",
        "(-0.255794, 0.999329, -0.157740)",
        "(-0.255794, 0.999329, -0.157740)",
        "(-0.255965, 0.999345, -0.153568)",
        "(-0.256387, 0.999237, -0.149312)",
        "(-0.256697, 0.999290, -0.144215)",
        "(-0.256735, 0.999407, -0.141139)",
        "(-0.256735, 0.999407, -0.141139)",
        "(-0.257021, 0.999497, -0.138379)",
        "(-0.257534, 0.999409, -0.135625)",
        "(-0.258241, 0.999262, -0.131407)",
        "(-0.258206, 0.999610, -0.129010)",
        "(-0.258206, 0.999610, -0.129010)",
        "(-0.258000, 1.000113, -0.127005)",
        "(-0.257803, 1.000489, -0.124472)",
        "(-0.257539, 1.000967, -0.122124)",
        "(-0.257389, 1.001693, -0.118400)",
        "(-0.257389, 1.001693, -0.118400)",
        "(-0.256991, 1.002284, -0.115782)",
        "(-0.256403, 1.003194, -0.113691)",
        "(-0.255822, 1.004213, -0.111359)",
        "(-0.254408, 1.006060, -0.107904)",
        "(-0.254408, 1.006060, -0.107904)",
        "(-0.253605, 1.007565, -0.105743)",
        "(-0.252722, 1.009176, -0.103548)",
        "(-0.251948, 1.010814, -0.101124)",
        "(-0.250681, 1.013482, -0.097805)",
        "(-0.250681, 1.013482, -0.097805)",
        "(-0.249417, 1.015639, -0.095582)",
        "(-0.248058, 1.018113, -0.093687)",
        "(-0.247154, 1.020445, -0.090683)",
        "(-0.245391, 1.024314, -0.086754)",
        "(-0.245391, 1.024314, -0.086754)",
        "(-0.244147, 1.027232, -0.083790)",
        "(-0.242274, 1.030647, -0.081434)",
        "(-0.239060, 1.036368, -0.078267)",
        "(-0.236691, 1.040462, -0.076427)",
        "(-0.236691, 1.040462, -0.076427)",
        "(-0.234059, 1.044690, -0.074966)",
        "(-0.231173, 1.049026, -0.074101)",
        "(-0.227625, 1.055429, -0.072769)",
        "(-0.225235, 1.059748, -0.072520)",
        "(-0.225235, 1.059748, -0.072520)",
        "(-0.223008, 1.063983, -0.071841)",
        "(-0.220786, 1.068201, -0.071385)",
        "(-0.217771, 1.074205, -0.070574)",
        "(-0.215994, 1.077981, -0.070130)",
        "(-0.215994, 1.077981, -0.070130)",
        "(-0.214361, 1.081531, -0.069721)",
        "(-0.212899, 1.084940, -0.069232)",
        "(-0.210348, 1.090248, -0.068402)",
        "(-0.208655, 1.093993, -0.068117)",
        "(-0.208655, 1.093993, -0.068117)",
        "(-0.207183, 1.097396, -0.067504)",
        "(-0.205838, 1.100914, -0.067356)",
        "(-0.204207, 1.104655, -0.067240)",
        "(-0.202289, 1.110129, -0.066682)",
        "(-0.202289, 1.110129, -0.066682)",
        "(-0.201032, 1.113854, -0.066477)",
        "(-0.199627, 1.117733, -0.066525)",
        "(-0.197539, 1.123770, -0.067010)",
        "(-0.196361, 1.127799, -0.066984)",
        "(-0.196361, 1.127799, -0.066984)",
        "(-0.194914, 1.132152, -0.066822)",
        "(-0.193346, 1.136643, -0.066683)",
        "(-0.191754, 1.142787, -0.066444)",
        "(-0.190951, 1.146349, -0.066507)",
        "(-0.190951, 1.146349, -0.066507)",
        "(-0.190210, 1.149719, -0.066404)",
        "(-0.188111, 1.153592, -0.066511)",
        "(-0.185452, 1.159667, -0.067714)",
        "(-0.183647, 1.163756, -0.067605)",
        "(-0.183647, 1.163756, -0.067605)",
        "(-0.182253, 1.167907, -0.067333)",
        "(-0.180864, 1.172445, -0.067696)",
        "(-0.179308, 1.177530, -0.068324)",
        "(-0.176899, 1.185624, -0.068441)",
        "(-0.176899, 1.185624, -0.068441)",
        "(-0.175805, 1.190852, -0.068027)",
        "(-0.174669, 1.196392, -0.067264)",
        "(-0.173499, 1.202328, -0.067112)",
        "(-0.172300, 1.211245, -0.067221)",
        "(-0.172300, 1.211245, -0.067221)",
        "(-0.171678, 1.217305, -0.066962)",
        "(-0.170923, 1.223757, -0.066486)",
        "(-0.169625, 1.230796, -0.065538)",
        "(-0.168126, 1.241778, -0.065459)",
        "(-0.168126, 1.241778, -0.065459)",
        "(-0.167431, 1.249054, -0.065175)",
        "(-0.166755, 1.256465, -0.064536)",
        "(-0.165900, 1.264099, -0.064377)",
        "(-0.165065, 1.275198, -0.065038)",
        "(-0.165065, 1.275198, -0.065038)",
        "(-0.164988, 1.282154, -0.065632)",
        "(-0.164988, 1.288860, -0.066247)",
        "(-0.164758, 1.298537, -0.066481)",
        "(-0.164484, 1.304706, -0.066455)",
        "(-0.164484, 1.304706, -0.066455)",
        "(-0.164563, 1.310270, -0.066612)",
        "(-0.164996, 1.315300, -0.066664)",
        "(-0.165307, 1.322436, -0.066118)",
        "(-0.165633, 1.326779, -0.066089)",
        "(-0.165633, 1.326779, -0.066089)",
        "(-0.166095, 1.330820, -0.066205)",
        "(-0.166650, 1.334589, -0.066672)",
        "(-0.167118, 1.338119, -0.066893)",
        "(-0.167820, 1.342947, -0.066724)",
        "(-0.167820, 1.342947, -0.066724)",
        "(-0.168476, 1.345785, -0.066220)",
        "(-0.169576, 1.348029, -0.065638)",
        "(-0.170688, 1.350092, -0.065313)",
        "(-0.171646, 1.353503, -0.064470)",
        "(-0.171646, 1.353503, -0.064470)",
        "(-0.172023, 1.355977, -0.064654)",
        "(-0.172472, 1.358380, -0.064620)",
        "(-0.172665, 1.360845, -0.064770)",
        "(-0.172847, 1.364698, -0.065008)",
        "(-0.172847, 1.364698, -0.065008)",
        "(-0.172995, 1.367363, -0.065053)",
        "(-0.173019, 1.370331, -0.065464)",
        "(-0.173149, 1.375262, -0.066022)",
        "(-0.173189, 1.378835, -0.066229)",
        "(-0.173189, 1.378835, -0.066229)",
        "(-0.173097, 1.382661, -0.066340)",
        "(-0.173184, 1.386633, -0.066348)",
        "(-0.173534, 1.390698, -0.066026)",
        "(-0.173944, 1.397084, -0.065264)",
        "(-0.173944, 1.397084, -0.065264)",
        "(-0.174063, 1.401550, -0.065063)",
        "(-0.174220, 1.406051, -0.065114)",
        "(-0.174710, 1.412360, -0.065085)",
        "(-0.175342, 1.416130, -0.064539)",
        "(-0.175342, 1.416130, -0.064539)",
        "(-0.175724, 1.419937, -0.063804)",
        "(-0.175828, 1.423888, -0.063528)",
        "(-0.175953, 1.427833, -0.063861)",
        "(-0.176061, 1.433472, -0.064212)",
        "(-0.176061, 1.433472, -0.064212)",
        "(-0.176312, 1.436828, -0.064200)",
        "(-0.176561, 1.439882, -0.064421)",
        "(-0.176702, 1.442762, -0.065228)",
        "(-0.176872, 1.446687, -0.067012)",
        "(-0.176872, 1.446687, -0.067012)",
        "(-0.177065, 1.448854, -0.067881)",
        "(-0.177313, 1.450726, -0.068758)",
        "(-0.177511, 1.453457, -0.070998)",
        "(-0.177495, 1.455203, -0.072825)",
        "(-0.177495, 1.455203, -0.072825)",
        "(-0.177307, 1.456860, -0.074816)",
        "(-0.177099, 1.458357, -0.077173)",
        "(-0.176950, 1.460218, -0.080730)",
        "(-0.176984, 1.461255, -0.083031)",
        "(-0.176984, 1.461255, -0.083031)",
        "(-0.176915, 1.462193, -0.085525)",
        "(-0.177155, 1.462871, -0.088617)",
        "(-0.177097, 1.463563, -0.091473)",
        "(-0.176438, 1.464825, -0.096238)",
        "(-0.176438, 1.464825, -0.096238)",
        "(-0.175762, 1.465864, -0.100157)",
        "(-0.174972, 1.466950, -0.104116)",
        "(-0.174265, 1.468388, -0.109765)",
        "(-0.173623, 1.469481, -0.113008)",
        "(-0.173623, 1.469481, -0.113008)",
        "(-0.173071, 1.470572, -0.116329)",
        "(-0.172446, 1.471739, -0.119964)",
        "(-0.171533, 1.473515, -0.125207)",
        "(-0.171203, 1.474452, -0.128998)",
        "(-0.171203, 1.474452, -0.128998)",
        "(-0.170943, 1.475371, -0.133021)",
        "(-0.170614, 1.476132, -0.136961)",
        "(-0.170180, 1.476757, -0.141214)",
        "(-0.169707, 1.477305, -0.147942)",
        "(-0.169707, 1.477305, -0.147942)",
        "(-0.169392, 1.477669, -0.152455)",
        "(-0.169122, 1.477968, -0.157146)",
        "(-0.168904, 1.478122, -0.161667)",
        "(-0.168627, 1.478268, -0.168665)",
        "(-0.168627, 1.478268, -0.168665)",
        "(-0.168493, 1.478341, -0.173719)",
        "(-0.168313, 1.478426, -0.178880)",
        "(-0.168138, 1.478412, -0.183785)",
        "(-0.168207, 1.477909, -0.190834)",
        "(-0.168207, 1.477909, -0.190834)",
        "(-0.168491, 1.477334, -0.195483)",
        "(-0.168584, 1.476738, -0.200263)",
        "(-0.168573, 1.476113, -0.205436)",
        "(-0.168579, 1.474773, -0.212696)",
        "(-0.168579, 1.474773, -0.212696)",
        "(-0.168982, 1.473364, -0.217747)",
        "(-0.169188, 1.471820, -0.222645)",
        "(-0.169393, 1.469920, -0.226989)",
        "(-0.169743, 1.466696, -0.232760)",
        "(-0.169743, 1.466696, -0.232760)",
        "(-0.170020, 1.464458, -0.236720)",
        "(-0.170199, 1.462202, -0.240416)",
        "(-0.170727, 1.458674, -0.245285)",
        "(-0.171263, 1.456327, -0.247904)",
        "(-0.171263, 1.456327, -0.247904)",
        "(-0.171718, 1.454275, -0.250494)",
        "(-0.172127, 1.452462, -0.253137)",
        "(-0.172302, 1.450787, -0.255366)",
        "(-0.172863, 1.448135, -0.258319)",
        "(-0.172863, 1.448135, -0.258319)",
        "(-0.173445, 1.446519, -0.260495)",
        "(-0.173874, 1.445135, -0.262219)",
        "(-0.174143, 1.443903, -0.263594)",
        "(-0.174625, 1.442172, -0.265204)",
        "(-0.174625, 1.442172, -0.265204)",
        "(-0.175030, 1.441163, -0.266524)",
        "(-0.175464, 1.440398, -0.268552)",
        "(-0.175904, 1.439262, -0.271196)",
        "(-0.176207, 1.438410, -0.273001)",
        "(-0.176207, 1.438410, -0.273001)",
        "(-0.176520, 1.437473, -0.274969)",
        "(-0.176807, 1.436476, -0.276830)",
        "(-0.177044, 1.435161, -0.280008)",
        "(-0.177022, 1.434339, -0.281932)",
        "(-0.177022, 1.434339, -0.281932)",
        "(-0.177099, 1.433440, -0.283790)",
        "(-0.177573, 1.432428, -0.285563)",
        "(-0.177963, 1.430831, -0.287515)",
        "(-0.178495, 1.429481, -0.288808)",
        "(-0.178495, 1.429481, -0.288808)",
        "(-0.178830, 1.428146, -0.290056)",
        "(-0.178872, 1.426807, -0.291311)",
        "(-0.178957, 1.424547, -0.293207)",
        "(-0.179293, 1.422663, -0.294650)",
        "(-0.179293, 1.422663, -0.294650)",
        "(-0.179709, 1.420516, -0.296174)",
        "(-0.180166, 1.418233, -0.297789)",
        "(-0.180734, 1.414650, -0.300136)",
        "(-0.181319, 1.412053, -0.301906)",
        "(-0.181319, 1.412053, -0.301906)",
        "(-0.182180, 1.409248, -0.303618)",
        "(-0.182886, 1.406447, -0.305271)",
        "(-0.183372, 1.403654, -0.306875)",
        "(-0.184211, 1.399440, -0.309880)",
        "(-0.184211, 1.399440, -0.309880)",
        "(-0.184847, 1.396408, -0.311726)",
        "(-0.185472, 1.393318, -0.313398)",
        "(-0.186118, 1.388597, -0.315261)",
        "(-0.186143, 1.385664, -0.316256)",
        "(-0.186143, 1.385664, -0.316256)",
        "(-0.186280, 1.382985, -0.317809)",
        "(-0.186516, 1.380561, -0.319314)",
        "(-0.186988, 1.377121, -0.321334)",
        "(-0.187325, 1.374901, -0.321945)",
        "(-0.187325, 1.374901, -0.321945)",
        "(-0.187764, 1.372718, -0.322714)",
        "(-0.188662, 1.370440, -0.324155)",
        "(-0.189167, 1.368272, -0.325462)",
        "(-0.189886, 1.364793, -0.326961)",
        "(-0.189886, 1.364793, -0.326961)",
        "(-0.190245, 1.362388, -0.328072)",
        "(-0.190419, 1.359871, -0.329144)",
        "(-0.191061, 1.355696, -0.331180)",
        "(-0.191412, 1.352717, -0.332532)",
        "(-0.191412, 1.352717, -0.332532)",
        "(-0.191537, 1.349485, -0.333422)",
        "(-0.191497, 1.346057, -0.334140)",
        "(-0.191449, 1.340782, -0.335024)",
        "(-0.191264, 1.337381, -0.335196)",
        "(-0.191264, 1.337381, -0.335196)",
        "(-0.190865, 1.334183, -0.335571)",
        "(-0.190086, 1.331126, -0.335899)",
        "(-0.189536, 1.326220, -0.336637)",
        "(-0.189652, 1.322578, -0.336771)",
        "(-0.189652, 1.322578, -0.336771)",
        "(-0.189740, 1.318727, -0.336508)",
        "(-0.189562, 1.314888, -0.336709)",
        "(-0.189646, 1.308802, -0.337625)",
        "(-0.190198, 1.304351, -0.337971)",
        "(-0.190198, 1.304351, -0.337971)",
        "(-0.190945, 1.299742, -0.338235)",
        "(-0.191395, 1.295221, -0.338447)",
        "(-0.192183, 1.288603, -0.339232)",
        "(-0.192725, 1.284333, -0.339982)",
        "(-0.192725, 1.284333, -0.339982)",
        "(-0.193274, 1.280165, -0.340613)",
        "(-0.193813, 1.276220, -0.341047)",
        "(-0.194341, 1.270617, -0.341462)",
        "(-0.194803, 1.267062, -0.341813)",
        "(-0.194803, 1.267062, -0.341813)",
        "(-0.195102, 1.263634, -0.341939)",
        "(-0.195366, 1.260438, -0.342249)",
        "(-0.195813, 1.255965, -0.343308)",
        "(-0.196037, 1.253083, -0.343803)",
        "(-0.196037, 1.253083, -0.343803)",
        "(-0.196469, 1.250095, -0.344025)",
        "(-0.197036, 1.247005, -0.344110)",
        "(-0.198104, 1.242274, -0.344356)",
        "(-0.198641, 1.239199, -0.344372)",
        "(-0.198641, 1.239199, -0.344372)",
        "(-0.199104, 1.236032, -0.344720)",
        "(-0.199663, 1.232818, -0.345080)",
        "(-0.200439, 1.227869, -0.344920)",
        "(-0.201091, 1.224447, -0.344676)",
        "(-0.201091, 1.224447, -0.344676)",
        "(-0.201825, 1.221078, -0.344811)",
        "(-0.202429, 1.217726, -0.345070)",
        "(-0.203407, 1.212841, -0.345730)",
        "(-0.203720, 1.209655, -0.345780)",
        "(-0.203720, 1.209655, -0.345780)",
        "(-0.204334, 1.206410, -0.345687)",
        "(-0.205017, 1.203030, -0.345765)",
        "(-0.205693, 1.197976, -0.345954)",
        "(-0.206050, 1.194687, -0.346444)",
        "(-0.206050, 1.194687, -0.346444)",
        "(-0.206092, 1.191483, -0.346821)",
        "(-0.206277, 1.188209, -0.346501)",
        "(-0.206656, 1.183407, -0.346027)",
        "(-0.206632, 1.180344, -0.345969)",
        "(-0.206632, 1.180344, -0.345969)",
        "(-0.206744, 1.177269, -0.345985)",
        "(-0.207030, 1.174103, -0.345769)",
        "(-0.207874, 1.168850, -0.344863)",
        "(-0.208165, 1.164952, -0.343499)",
        "(-0.208165, 1.164952, -0.343499)",
        "(-0.208669, 1.160968, -0.342664)",
        "(-0.209301, 1.156990, -0.342214)",
        "(-0.210673, 1.150928, -0.341090)",
        "(-0.211582, 1.146869, -0.339854)",
        "(-0.211582, 1.146869, -0.339854)",
        "(-0.212420, 1.142912, -0.338564)",
        "(-0.213532, 1.139122, -0.337531)",
        "(-0.215067, 1.133664, -0.336362)",
        "(-0.216060, 1.130170, -0.335778)",
        "(-0.216060, 1.130170, -0.335778)",
        "(-0.217082, 1.126832, -0.335667)",
        "(-0.217972, 1.123621, -0.335352)",
        "(-0.219462, 1.118950, -0.333883)",
        "(-0.220400, 1.115951, -0.332413)",
        "(-0.220400, 1.115951, -0.332413)",
        "(-0.221304, 1.113001, -0.331076)",
        "(-0.222363, 1.110200, -0.330057)",
        "(-0.223964, 1.105974, -0.328366)",
        "(-0.224900, 1.103127, -0.326982)",
        "(-0.224900, 1.103127, -0.326982)",
        "(-0.225705, 1.100400, -0.325763)",
        "(-0.226513, 1.097833, -0.325066)",
        "(-0.227957, 1.094033, -0.324080)",
        "(-0.228846, 1.091653, -0.323201)",
        "(-0.228846, 1.091653, -0.323201)",
        "(-0.229554, 1.089436, -0.322375)",
        "(-0.230387, 1.087332, -0.321913)",
        "(-0.231286, 1.084425, -0.321347)",
        "(-0.231828, 1.082564, -0.320763)",
        "(-0.231828, 1.082564, -0.320763)",
        "(-0.232415, 1.080729, -0.320147)",
        "(-0.232790, 1.078997, -0.319649)",
        "(-0.233291, 1.076486, -0.318890)",
        "(-0.233687, 1.074745, -0.318202)",
        "(-0.233687, 1.074745, -0.318202)",
        "(-0.234174, 1.072906, -0.317069)",
        "(-0.234478, 1.071118, -0.315860)",
        "(-0.234612, 1.068706, -0.314424)",
        "(-0.234264, 1.067266, -0.313050)",
        "(-0.234264, 1.067266, -0.313050)",
        "(-0.233957, 1.065802, -0.311272)",
        "(-0.234119, 1.064191, -0.309044)",
        "(-0.233829, 1.061917, -0.305293)",
        "(-0.233716, 1.060572, -0.302776)",
        "(-0.233716, 1.060572, -0.302776)",
        "(-0.233739, 1.059286, -0.300310)",
        "(-0.234112, 1.057958, -0.297795)",
        "(-0.234619, 1.056006, -0.293523)",
        "(-0.234510, 1.055050, -0.290810)",
        "(-0.234510, 1.055050, -0.290810)",
        "(-0.233792, 1.054514, -0.288576)",
        "(-0.233656, 1.054069, -0.286549)",
        "(-0.233447, 1.053405, -0.282969)",
        "(-0.233325, 1.053002, -0.280420)",
        "(-0.233325, 1.053002, -0.280420)",
        "(-0.233045, 1.052749, -0.278251)",
        "(-0.232414, 1.052609, -0.275977)",
        "(-0.231868, 1.052351, -0.272896)",
        "(-0.231638, 1.052032, -0.270622)",
        "(-0.231638, 1.052032, -0.270622)",
        "(-0.231351, 1.051667, -0.268331)",
        "(-0.230748, 1.051356, -0.266103)",
        "(-0.229626, 1.051046, -0.263660)",
        "(-0.229211, 1.050725, -0.261315)",
        "(-0.229211, 1.050725, -0.261315)",
        "(-0.229015, 1.050324, -0.258583)",
        "(-0.228703, 1.050154, -0.256078)",
        "(-0.227690, 1.050395, -0.252852)",
        "(-0.227119, 1.050700, -0.250647)",
        "(-0.227119, 1.050700, -0.250647)",
        "(-0.226737, 1.050978, -0.247906)",
        "(-0.226525, 1.051315, -0.245404)",
        "(-0.225706, 1.051887, -0.241452)",
        "(-0.225379, 1.052135, -0.238808)",
        "(-0.225379, 1.052135, -0.238808)",
        "(-0.225362, 1.052226, -0.236323)",
        "(-0.225309, 1.052169, -0.233478)",
        "(-0.225229, 1.051840, -0.229136)",
        "(-0.225198, 1.051483, -0.226222)",
        "(-0.225198, 1.051483, -0.226222)",
        "(-0.225401, 1.051097, -0.223973)",
        "(-0.225707, 1.050428, -0.221379)",
        "(-0.227018, 1.048834, -0.217138)",
        "(-0.227863, 1.047718, -0.214408)",
        "(-0.227863, 1.047718, -0.214408)",
        "(-0.228712, 1.046494, -0.211620)",
        "(-0.229884, 1.044920, -0.208102)",
        "(-0.231779, 1.042570, -0.203193)",
        "(-0.232785, 1.041209, -0.200189)",
        "(-0.232785, 1.041209, -0.200189)",
        "(-0.233858, 1.039811, -0.196625)",
        "(-0.234704, 1.038548, -0.192902)",
        "(-0.236414, 1.036667, -0.187984)",
        "(-0.237991, 1.035227, -0.184744)",
        "(-0.237991, 1.035227, -0.184744)",
        "(-0.239610, 1.033663, -0.181392)",
        "(-0.240989, 1.032159, -0.177820)",
        "(-0.243220, 1.029961, -0.172746)",
        "(-0.244876, 1.028557, -0.169599)",
        "(-0.244876, 1.028557, -0.169599)",
        "(-0.246796, 1.026987, -0.166059)",
        "(-0.249031, 1.025321, -0.162442)",
        "(-0.251299, 1.023972, -0.158038)",
        "(-0.252411, 1.023563, -0.154904)",
        "(-0.252411, 1.023563, -0.154904)",
        "(-0.253738, 1.023190, -0.151171)",
        "(-0.255191, 1.022931, -0.146947)",
        "(-0.256214, 1.023156, -0.141538)",
        "(-0.256562, 1.023553, -0.138575)",
        "(-0.256562, 1.023553, -0.138575)",
        "(-0.256894, 1.023969, -0.135265)",
        "(-0.257040, 1.024589, -0.132291)",
        "(-0.256974, 1.025904, -0.127864)",
        "(-0.256654, 1.027043, -0.125460)",
        "(-0.256654, 1.027043, -0.125460)",
        "(-0.256215, 1.028329, -0.123162)",
        "(-0.255614, 1.029825, -0.121026)",
        "(-0.254832, 1.032297, -0.118246)",
        "(-0.254315, 1.034009, -0.116524)",
        "(-0.254315, 1.034009, -0.116524)",
        "(-0.253870, 1.035753, -0.114976)",
        "(-0.253528, 1.037716, -0.113315)",
        "(-0.252478, 1.041343, -0.110816)",
        "(-0.250878, 1.044428, -0.110160)",
        "(-0.250878, 1.044428, -0.110160)",
        "(-0.249112, 1.047719, -0.109273)",
        "(-0.247541, 1.050953, -0.107718)",
        "(-0.245332, 1.055734, -0.105366)",
        "(-0.243605, 1.059110, -0.103960)",
        "(-0.243605, 1.059110, -0.103960)",
        "(-0.241589, 1.062665, -0.102824)",
        "(-0.239601, 1.066252, -0.101768)",
        "(-0.236985, 1.071454, -0.099942)",
        "(-0.235402, 1.074827, -0.098495)",
        "(-0.235402, 1.074827, -0.098495)",
        "(-0.233554, 1.078301, -0.097601)",
        "(-0.231741, 1.081789, -0.097000)",
        "(-0.229067, 1.086976, -0.095758)",
        "(-0.227354, 1.090389, -0.094747)",
        "(-0.227354, 1.090389, -0.094747)",
        "(-0.225638, 1.093866, -0.093704)",
        "(-0.223785, 1.097418, -0.093068)",
        "(-0.220997, 1.102684, -0.091983)",
        "(-0.219070, 1.106240, -0.091226)",
        "(-0.219070, 1.106240, -0.091226)",
        "(-0.217256, 1.109796, -0.090266)",
        "(-0.215301, 1.113491, -0.089624)",
        "(-0.212053, 1.119313, -0.089097)",
        "(-0.210120, 1.123272, -0.088983)",
        "(-0.210120, 1.123272, -0.088983)",
        "(-0.208312, 1.127262, -0.088864)",
        "(-0.206824, 1.131144, -0.088927)",
        "(-0.204541, 1.137135, -0.088064)",
        "(-0.202759, 1.141339, -0.087575)",
        "(-0.202759, 1.141339, -0.087575)",
        "(-0.201306, 1.145390, -0.087829)",
        "(-0.200088, 1.149479, -0.087483)",
        "(-0.197934, 1.156044, -0.086406)",
        "(-0.196582, 1.160547, -0.085825)",
        "(-0.196582, 1.160547, -0.085825)",
        "(-0.195401, 1.164928, -0.085664)",
        "(-0.194846, 1.168977, -0.084922)",
        "(-0.193544, 1.175144, -0.083909)",
        "(-0.192775, 1.179159, -0.083482)",
        "(-0.192775, 1.179159, -0.083482)",
        "(-0.192228, 1.182978, -0.083186)",
        "(-0.191675, 1.186867, -0.082726)",
        "(-0.190210, 1.192897, -0.081875)",
        "(-0.189214, 1.196815, -0.081165)",
        "(-0.189214, 1.196815, -0.081165)",
        "(-0.188354, 1.200517, -0.080294)",
        "(-0.187511, 1.204215, -0.079637)",
        "(-0.186425, 1.209808, -0.078532)",
        "(-0.185730, 1.213714, -0.077450)",
        "(-0.185730, 1.213714, -0.077450)",
        "(-0.184985, 1.217785, -0.076895)",
        "(-0.184341, 1.221950, -0.076391)",
        "(-0.183235, 1.228556, -0.075498)",
        "(-0.182478, 1.233209, -0.075160)",
        "(-0.182478, 1.233209, -0.075160)",
        "(-0.181452, 1.238203, -0.074616)",
        "(-0.180457, 1.243475, -0.074779)",
        "(-0.179038, 1.251662, -0.075160)",
        "(-0.178283, 1.257245, -0.074715)",
        "(-0.178283, 1.257245, -0.074715)",
        "(-0.177699, 1.262853, -0.074209)",
        "(-0.177039, 1.268542, -0.073674)",
        "(-0.175718, 1.276995, -0.073308)",
        "(-0.174940, 1.282358, -0.073145)",
        "(-0.174940, 1.282358, -0.073145)",
        "(-0.174221, 1.287462, -0.072649)",
        "(-0.173525, 1.292292, -0.072517)",
        "(-0.172543, 1.298841, -0.072317)",
        "(-0.172155, 1.302565, -0.072578)",
        "(-0.172155, 1.302565, -0.072578)",
        "(-0.171647, 1.306031, -0.071981)",
        "(-0.171332, 1.309020, -0.071593)",
        "(-0.171055, 1.312914, -0.071234)",
        "(-0.170978, 1.315312, -0.070556)",
        "(-0.170978, 1.315312, -0.070556)",
        "(-0.170746, 1.317762, -0.070176)",
        "(-0.170467, 1.320256, -0.070310)",
        "(-0.170402, 1.323581, -0.069978)",
        "(-0.170434, 1.325606, -0.069376)",
        "(-0.170434, 1.325606, -0.069376)",
        "(-0.170444, 1.327746, -0.069220)",
        "(-0.170300, 1.330045, -0.069112)",
        "(-0.170307, 1.333292, -0.068803)",
        "(-0.170244, 1.335456, -0.068139)",
        "(-0.170244, 1.335456, -0.068139)",
        "(-0.170287, 1.337541, -0.067589)",
        "(-0.170766, 1.339349, -0.067163)",
        "(-0.170587, 1.342784, -0.066216)",
        "(-0.170447, 1.345222, -0.066344)",
        "(-0.170447, 1.345222, -0.066344)",
        "(-0.170319, 1.347703, -0.066423)",
        "(-0.170206, 1.350324, -0.066809)",
        "(-0.169817, 1.354743, -0.067617)",
        "(-0.169644, 1.357880, -0.067930)",
        "(-0.169644, 1.357880, -0.067930)",
        "(-0.169405, 1.361240, -0.068336)",
        "(-0.169120, 1.364771, -0.069094)",
        "(-0.168646, 1.370167, -0.070527)",
        "(-0.168045, 1.373999, -0.071110)",
        "(-0.168045, 1.373999, -0.071110)",
        "(-0.167331, 1.377856, -0.071116)",
        "(-0.166583, 1.381820, -0.071268)",
        "(-0.165553, 1.387684, -0.071580)",
        "(-0.165203, 1.391230, -0.071437)",
        "(-0.165203, 1.391230, -0.071437)",
        "(-0.165145, 1.394579, -0.071058)",
        "(-0.165068, 1.398051, -0.070494)",
        "(-0.164472, 1.403572, -0.070609)",
        "(-0.164242, 1.406962, -0.070323)",
        "(-0.164242, 1.406962, -0.070323)",
        "(-0.164280, 1.409883, -0.069687)",
        "(-0.164402, 1.412514, -0.069492)",
        "(-0.164268, 1.416614, -0.069156)",
        "(-0.164268, 1.416614, -0.069156)",
        "(-0.164058, 1.419325, -0.068573)",
        "(-0.164107, 1.421658, -0.068088)",
        "(-0.164194, 1.423816, -0.067833)",
        "(-0.164339, 1.426893, -0.067310)",
        "(-0.164379, 1.429012, -0.067188)",
        "(-0.164379, 1.429012, -0.067188)",
        "(-0.164437, 1.431152, -0.067255)",
        "(-0.164425, 1.433261, -0.067597)",
        "(-0.164515, 1.436093, -0.068063)",
        "(-0.164765, 1.437704, -0.068331)",
        "(-0.164765, 1.437704, -0.068331)",
        "(-0.164890, 1.439389, -0.068946)",
        "(-0.164738, 1.441348, -0.070003)",
        "(-0.164480, 1.444276, -0.071783)",
        "(-0.164495, 1.446074, -0.073009)",
        "(-0.164495, 1.446074, -0.073009)",
        "(-0.164465, 1.447923, -0.074018)",
        "(-0.164376, 1.449665, -0.075140)",
        "(-0.164376, 1.451681, -0.077195)",
        "(-0.164457, 1.452625, -0.078551)",
        "(-0.164457, 1.452625, -0.078551)",
        "(-0.164409, 1.453530, -0.080065)",
        "(-0.164099, 1.454541, -0.081842)",
        "(-0.163449, 1.456053, -0.084922)",
        "(-0.163126, 1.456901, -0.086595)",
        "(-0.163126, 1.456901, -0.086595)",
        "(-0.162945, 1.457660, -0.088343)",
        "(-0.162758, 1.458475, -0.089944)",
        "(-0.162434, 1.459725, -0.092756)",
        "(-0.162046, 1.460645, -0.094595)",
        "(-0.162046, 1.460645, -0.094595)",
        "(-0.161744, 1.461441, -0.096399)",
        "(-0.161402, 1.462156, -0.098389)",
        "(-0.160686, 1.463295, -0.101494)",
        "(-0.160293, 1.463909, -0.103459)",
        "(-0.160293, 1.463909, -0.103459)",
        "(-0.159902, 1.464410, -0.105205)",
        "(-0.159799, 1.464699, -0.107090)",
        "(-0.159371, 1.465438, -0.110359)",
        "(-0.158848, 1.466267, -0.112981)",
        "(-0.158848, 1.466267, -0.112981)",
        "(-0.158371, 1.467140, -0.115719)",
        "(-0.158056, 1.467928, -0.118318)",
        "(-0.157809, 1.468939, -0.122044)",
        "(-0.157640, 1.469812, -0.124867)",
        "(-0.157640, 1.469812, -0.124867)",
        "(-0.157408, 1.470876, -0.127772)",
        "(-0.157175, 1.471917, -0.130682)",
        "(-0.156939, 1.473367, -0.135243)",
        "(-0.156897, 1.474262, -0.138161)",
        "(-0.156897, 1.474262, -0.138161)",
        "(-0.156789, 1.475198, -0.141238)",
        "(-0.156666, 1.476075, -0.144424)",
        "(-0.156581, 1.477136, -0.149068)",
        "(-0.156674, 1.477624, -0.152008)",
        "(-0.156674, 1.477624, -0.152008)",
        "(-0.156688, 1.478114, -0.155078)",
        "(-0.156711, 1.478570, -0.157978)",
        "(-0.156793, 1.479195, -0.162485)",
        "(-0.156973, 1.479426, -0.165318)",
        "(-0.156973, 1.479426, -0.165318)",
        "(-0.157289, 1.479443, -0.168077)",
        "(-0.157692, 1.479303, -0.170862)",
        "(-0.158007, 1.479123, -0.174913)",
        "(-0.158204, 1.478956, -0.177941)",
        "(-0.158204, 1.478956, -0.177941)",
        "(-0.158380, 1.478745, -0.180629)",
        "(-0.158733, 1.478318, -0.183022)",
        "(-0.159154, 1.477615, -0.186686)",
        "(-0.159446, 1.477134, -0.189441)",
        "(-0.159446, 1.477134, -0.189441)",
        "(-0.159708, 1.476777, -0.192212)",
        "(-0.160096, 1.476356, -0.194789)",
        "(-0.160579, 1.475572, -0.198566)",
        "(-0.161017, 1.474647, -0.200976)",
        "(-0.161017, 1.474647, -0.200976)",
        "(-0.161357, 1.473690, -0.203618)",
        "(-0.161614, 1.472812, -0.206766)",
        "(-0.162102, 1.471559, -0.211305)",
        "(-0.162433, 1.470737, -0.214030)",
        "(-0.162433, 1.470737, -0.214030)",
        "(-0.162861, 1.469855, -0.217037)",
        "(-0.163298, 1.469013, -0.220217)",
        "(-0.164051, 1.467657, -0.224917)",
        "(-0.164606, 1.466530, -0.227635)",
        "(-0.164606, 1.466530, -0.227635)",
        "(-0.165117, 1.465267, -0.230209)",
        "(-0.165474, 1.464013, -0.232749)",
        "(-0.165788, 1.462450, -0.237656)",
        "(-0.166030, 1.461541, -0.240629)",
        "(-0.166030, 1.461541, -0.240629)",
        "(-0.166525, 1.460516, -0.243759)",
        "(-0.167070, 1.459408, -0.246886)",
        "(-0.167850, 1.457754, -0.251845)",
        "(-0.168264, 1.456609, -0.255293)",
        "(-0.168264, 1.456609, -0.255293)",
        "(-0.168686, 1.455359, -0.258734)",
        "(-0.169071, 1.454122, -0.262255)",
        "(-0.169748, 1.452202, -0.267413)",
        "(-0.170138, 1.451042, -0.270622)",
        "(-0.170138, 1.451042, -0.270622)",
        "(-0.170649, 1.449869, -0.273662)",
        "(-0.171089, 1.448751, -0.276556)",
        "(-0.171921, 1.446769, -0.280278)",
        "(-0.172310, 1.445477, -0.282617)",
        "(-0.172310, 1.445477, -0.282617)",
        "(-0.172608, 1.444432, -0.285440)",
        "(-0.172661, 1.443612, -0.287997)",
        "(-0.172864, 1.442249, -0.291074)",
        "(-0.173009, 1.441521, -0.293370)",
        "(-0.173009, 1.441521, -0.293370)",
        "(-0.173283, 1.440866, -0.295757)",
        "(-0.173439, 1.440291, -0.297805)",
        "(-0.173799, 1.439429, -0.300990)",
        "(-0.173891, 1.438823, -0.303146)",
        "(-0.173891, 1.438823, -0.303146)",
        "(-0.173910, 1.438113, -0.305400)",
        "(-0.173290, 1.437666, -0.307578)",
        "(-0.173047, 1.436558, -0.311669)",
        "(-0.173148, 1.435485, -0.314231)",
        "(-0.173148, 1.435485, -0.314231)",
        "(-0.173359, 1.434129, -0.316692)",
        "(-0.173558, 1.432534, -0.318857)",
        "(-0.174023, 1.429787, -0.322238)",
        "(-0.174229, 1.427981, -0.324429)",
        "(-0.174229, 1.427981, -0.324429)",
        "(-0.174406, 1.426228, -0.326814)",
        "(-0.174752, 1.424283, -0.329252)",
        "(-0.175336, 1.421122, -0.332761)",
        "(-0.175628, 1.419021, -0.334878)",
        "(-0.175628, 1.419021, -0.334878)",
        "(-0.175956, 1.416913, -0.337014)",
        "(-0.176349, 1.414875, -0.339520)",
        "(-0.177069, 1.411706, -0.342990)",
        "(-0.177535, 1.409560, -0.344994)",
        "(-0.177535, 1.409560, -0.344994)",
        "(-0.178035, 1.407406, -0.347090)",
        "(-0.178383, 1.405343, -0.349120)",
        "(-0.179062, 1.402174, -0.352391)",
        "(-0.179713, 1.399757, -0.354509)",
        "(-0.179713, 1.399757, -0.354509)",
        "(-0.180350, 1.397187, -0.356485)",
        "(-0.180820, 1.394614, -0.358499)",
        "(-0.181676, 1.390525, -0.361270)",
        "(-0.182205, 1.387625, -0.363327)",
        "(-0.182205, 1.387625, -0.363327)",
        "(-0.182682, 1.384538, -0.364816)",
        "(-0.183118, 1.381316, -0.366139)",
        "(-0.183935, 1.376278, -0.368395)",
        "(-0.184544, 1.372777, -0.369894)",
        "(-0.184544, 1.372777, -0.369894)",
        "(-0.185088, 1.369166, -0.371038)",
        "(-0.185493, 1.365484, -0.372092)",
        "(-0.186106, 1.359905, -0.374100)",
        "(-0.186611, 1.356019, -0.375561)",
        "(-0.186611, 1.356019, -0.375561)",
        "(-0.186935, 1.352048, -0.376918)",
        "(-0.187290, 1.348015, -0.378358)",
        "(-0.187879, 1.341766, -0.380765)",
        "(-0.188201, 1.337595, -0.382558)",
        "(-0.188201, 1.337595, -0.382558)",
        "(-0.188710, 1.333299, -0.383809)",
        "(-0.189073, 1.329056, -0.384847)",
        "(-0.190027, 1.322926, -0.386301)",
        "(-0.190387, 1.319012, -0.386909)",
        "(-0.190387, 1.319012, -0.386909)",
        "(-0.190501, 1.315275, -0.387501)",
        "(-0.190869, 1.311656, -0.388724)",
        "(-0.191832, 1.306386, -0.390954)",
        "(-0.192130, 1.302856, -0.391356)",
        "(-0.192130, 1.302856, -0.391356)",
        "(-0.192450, 1.299281, -0.391176)",
        "(-0.193066, 1.295778, -0.391299)",
        "(-0.193869, 1.290635, -0.391412)",
        "(-0.194351, 1.287086, -0.391210)",
        "(-0.194351, 1.287086, -0.391210)",
        "(-0.195096, 1.283455, -0.391200)",
        "(-0.195739, 1.279836, -0.391074)",
        "(-0.196859, 1.274362, -0.391243)",
        "(-0.197697, 1.270578, -0.391135)",
        "(-0.197697, 1.270578, -0.391135)",
        "(-0.198764, 1.266635, -0.390970)",
        "(-0.199742, 1.262638, -0.390504)",
        "(-0.200942, 1.256820, -0.389673)",
        "(-0.201824, 1.253072, -0.389428)",
        "(-0.201824, 1.253072, -0.389428)",
        "(-0.202659, 1.249479, -0.389375)",
        "(-0.203599, 1.245955, -0.389365)",
        "(-0.205156, 1.240557, -0.388626)",
        "(-0.206161, 1.236864, -0.387898)",
        "(-0.206161, 1.236864, -0.387898)",
        "(-0.207076, 1.233467, -0.388015)",
        "(-0.207903, 1.230348, -0.388700)",
        "(-0.209243, 1.225889, -0.389787)",
        "(-0.210427, 1.222710, -0.389735)",
        "(-0.210427, 1.222710, -0.389735)",
        "(-0.211503, 1.219378, -0.388855)",
        "(-0.212468, 1.216188, -0.388212)",
        "(-0.213916, 1.211594, -0.387723)",
        "(-0.214892, 1.208383, -0.386990)",
        "(-0.214892, 1.208383, -0.386990)",
        "(-0.215995, 1.204959, -0.385931)",
        "(-0.217107, 1.201349, -0.384689)",
        "(-0.218817, 1.195556, -0.382739)",
        "(-0.220056, 1.191494, -0.381622)",
        "(-0.220056, 1.191494, -0.381622)",
        "(-0.221485, 1.187128, -0.380195)",
        "(-0.223246, 1.182269, -0.378279)",
        "(-0.225774, 1.175320, -0.375797)",
        "(-0.227545, 1.170675, -0.375043)",
        "(-0.227545, 1.170675, -0.375043)",
        "(-0.229332, 1.165827, -0.374100)",
        "(-0.231165, 1.160698, -0.372451)",
        "(-0.234143, 1.153005, -0.369453)",
        "(-0.236061, 1.148172, -0.367497)",
        "(-0.236061, 1.148172, -0.367497)",
        "(-0.237741, 1.143886, -0.366201)",
        "(-0.239216, 1.140030, -0.365510)",
        "(-0.241461, 1.134953, -0.364702)",
        "(-0.242877, 1.131869, -0.363362)",
        "(-0.242877, 1.131869, -0.363362)",
        "(-0.244199, 1.129109, -0.361901)",
        "(-0.245285, 1.126682, -0.360533)",
        "(-0.246874, 1.123370, -0.358868)",
        "(-0.247788, 1.121179, -0.357493)",
        "(-0.247788, 1.121179, -0.357493)",
        "(-0.248680, 1.118959, -0.355762)",
        "(-0.249426, 1.116829, -0.354286)",
        "(-0.250566, 1.113801, -0.352414)",
        "(-0.251209, 1.111899, -0.351242)",
        "(-0.251209, 1.111899, -0.351242)",
        "(-0.251768, 1.110021, -0.349722)",
        "(-0.252472, 1.108040, -0.347927)",
        "(-0.253564, 1.105115, -0.345438)",
        "(-0.254845, 1.103004, -0.343753)",
        "(-0.254845, 1.103004, -0.343753)",
        "(-0.256233, 1.100712, -0.341513)",
        "(-0.257423, 1.098389, -0.339340)",
        "(-0.258979, 1.094840, -0.336646)",
        "(-0.260383, 1.092062, -0.334516)",
        "(-0.260383, 1.092062, -0.334516)",
        "(-0.261854, 1.088984, -0.331970)",
        "(-0.263262, 1.085878, -0.329633)",
        "(-0.264876, 1.081661, -0.327133)",
        "(-0.265730, 1.079076, -0.325884)",
        "(-0.265730, 1.079076, -0.325884)",
        "(-0.266665, 1.076443, -0.323726)",
        "(-0.267511, 1.073790, -0.320696)",
        "(-0.269003, 1.069901, -0.316519)",
        "(-0.269983, 1.067356, -0.313984)",
        "(-0.269983, 1.067356, -0.313984)",
        "(-0.271013, 1.064633, -0.310953)",
        "(-0.271987, 1.061779, -0.308104)",
        "(-0.273257, 1.057577, -0.303773)",
        "(-0.273912, 1.054908, -0.300811)",
        "(-0.273912, 1.054908, -0.300811)",
        "(-0.274451, 1.052355, -0.297842)",
        "(-0.274993, 1.049902, -0.295161)",
        "(-0.276224, 1.046201, -0.291345)",
        "(-0.276900, 1.043731, -0.288583)",
        "(-0.276900, 1.043731, -0.288583)",
        "(-0.277495, 1.041351, -0.286047)",
        "(-0.277774, 1.039045, -0.283643)",
        "(-0.278573, 1.035809, -0.280540)",
        "(-0.279341, 1.033693, -0.278399)",
        "(-0.279341, 1.033693, -0.278399)",
        "(-0.280000, 1.031456, -0.276187)",
        "(-0.280560, 1.029275, -0.273940)",
        "(-0.281281, 1.026447, -0.271255)",
        "(-0.281809, 1.024558, -0.268955)",
        "(-0.281809, 1.024558, -0.268955)",
        "(-0.282973, 1.022476, -0.266743)",
        "(-0.283840, 1.020492, -0.264695)",
        "(-0.284523, 1.017837, -0.261986)",
        "(-0.285034, 1.015970, -0.259808)",
        "(-0.285034, 1.015970, -0.259808)",
        "(-0.286046, 1.013903, -0.257259)",
        "(-0.286771, 1.011989, -0.255194)",
        "(-0.287513, 1.009224, -0.251981)",
        "(-0.287944, 1.007158, -0.249366)",
        "(-0.287944, 1.007158, -0.249366)",
        "(-0.288619, 1.004875, -0.246597)",
        "(-0.289536, 1.002588, -0.244080)",
        "(-0.290962, 0.999272, -0.239811)",
        "(-0.292005, 0.997169, -0.236405)",
        "(-0.292005, 0.997169, -0.236405)",
        "(-0.292967, 0.995195, -0.232648)",
        "(-0.293945, 0.993527, -0.229284)",
        "(-0.294831, 0.991447, -0.223702)",
        "(-0.295428, 0.990210, -0.219628)",
        "(-0.295428, 0.990210, -0.219628)",
        "(-0.296147, 0.989030, -0.215522)",
        "(-0.296513, 0.987946, -0.212000)",
        "(-0.296345, 0.986713, -0.207107)",
        "(-0.296830, 0.986053, -0.204154)",
        "(-0.296830, 0.986053, -0.204154)",
        "(-0.297518, 0.985433, -0.200972)",
        "(-0.297980, 0.984893, -0.198147)",
        "(-0.298017, 0.984494, -0.194871)",
        "(-0.297764, 0.984480, -0.192987)",
        "(-0.297764, 0.984480, -0.192987)",
        "(-0.297699, 0.984582, -0.191051)",
        "(-0.297376, 0.984771, -0.189031)",
        "(-0.296959, 0.985172, -0.186014)",
        "(-0.296618, 0.985498, -0.184120)",
        "(-0.296618, 0.985498, -0.184120)",
        "(-0.296031, 0.985924, -0.182439)",
        "(-0.295571, 0.986355, -0.180594)",
        "(-0.295120, 0.986951, -0.177543)",
        "(-0.294800, 0.987352, -0.175471)",
        "(-0.294800, 0.987352, -0.175471)",
        "(-0.294700, 0.987687, -0.173332)",
        "(-0.294841, 0.987959, -0.171025)",
        "(-0.294832, 0.988392, -0.168124)",
        "(-0.294858, 0.988632, -0.166284)",
        "(-0.294858, 0.988632, -0.166284)",
        "(-0.295078, 0.988901, -0.164019)",
        "(-0.295184, 0.989178, -0.161675)",
        "(-0.295379, 0.989547, -0.158211)",
        "(-0.295445, 0.989765, -0.156058)",
        "(-0.295445, 0.989765, -0.156058)",
        "(-0.295657, 0.989887, -0.153474)",
        "(-0.295867, 0.990019, -0.151223)",
        "(-0.295630, 0.990505, -0.147955)",
        "(-0.295528, 0.990938, -0.145709)",
        "(-0.295528, 0.990938, -0.145709)",
        "(-0.295658, 0.991391, -0.143260)",
        "(-0.295639, 0.991886, -0.141011)",
        "(-0.295427, 0.992659, -0.138135)",
        "(-0.295180, 0.993219, -0.136179)",
        "(-0.295180, 0.993219, -0.136179)",
        "(-0.295173, 0.993847, -0.133614)",
        "(-0.295156, 0.994528, -0.130965)",
        "(-0.295124, 0.995655, -0.127094)",
        "(-0.294866, 0.996478, -0.125032)",
        "(-0.294866, 0.996478, -0.125032)",
        "(-0.294515, 0.997415, -0.122905)",
        "(-0.294330, 0.998386, -0.120524)",
        "(-0.293847, 1.000069, -0.117077)",
        "(-0.293246, 1.001512, -0.114766)",
        "(-0.293246, 1.001512, -0.114766)",
        "(-0.292429, 1.003271, -0.112753)",
        "(-0.291452, 1.005255, -0.110968)",
        "(-0.289915, 1.008770, -0.107971)",
        "(-0.288435, 1.011716, -0.106210)",
        "(-0.288435, 1.011716, -0.106210)",
        "(-0.286422, 1.015244, -0.104647)",
        "(-0.284332, 1.019081, -0.103106)",
        "(-0.281262, 1.025222, -0.100750)",
        "(-0.278982, 1.029558, -0.099239)",
        "(-0.278982, 1.029558, -0.099239)",
        "(-0.276675, 1.033973, -0.097763)",
        "(-0.274153, 1.038441, -0.096627)",
        "(-0.269984, 1.045275, -0.095719)",
        "(-0.267270, 1.049783, -0.095026)",
        "(-0.267270, 1.049783, -0.095026)",
        "(-0.264758, 1.054220, -0.094294)",
        "(-0.262476, 1.058440, -0.093480)",
        "(-0.259205, 1.064302, -0.092701)",
        "(-0.256914, 1.067998, -0.092701)",
        "(-0.256914, 1.067998, -0.092701)",
        "(-0.254910, 1.071589, -0.092594)",
        "(-0.252991, 1.075086, -0.092159)",
        "(-0.250043, 1.080130, -0.092139)",
        "(-0.247927, 1.083431, -0.092133)",
        "(-0.247927, 1.083431, -0.092133)",
        "(-0.246001, 1.086679, -0.091874)",
        "(-0.244015, 1.089909, -0.091914)",
        "(-0.241218, 1.094665, -0.091601)",
        "(-0.239455, 1.097779, -0.091208)",
        "(-0.239455, 1.097779, -0.091208)",
        "(-0.237878, 1.100799, -0.091015)",
        "(-0.236587, 1.103767, -0.090759)",
        "(-0.234461, 1.108451, -0.090008)",
        "(-0.232774, 1.111740, -0.089617)",
        "(-0.232774, 1.111740, -0.089617)",
        "(-0.231184, 1.115155, -0.089021)",
        "(-0.229522, 1.118667, -0.088555)",
        "(-0.227053, 1.124042, -0.087987)",
        "(-0.225562, 1.127511, -0.087337)",
        "(-0.225562, 1.127511, -0.087337)",
        "(-0.224196, 1.130723, -0.086982)",
        "(-0.222568, 1.133862, -0.086926)",
        "(-0.220128, 1.138500, -0.086665)",
        "(-0.218654, 1.141620, -0.086462)",
        "(-0.218654, 1.141620, -0.086462)",
        "(-0.217195, 1.144877, -0.086593)",
        "(-0.215658, 1.148324, -0.086671)",
        "(-0.213685, 1.153626, -0.086196)",
        "(-0.212421, 1.157305, -0.085700)",
        "(-0.212421, 1.157305, -0.085700)",
        "(-0.211099, 1.161153, -0.085157)",
        "(-0.209765, 1.165048, -0.084919)",
        "(-0.207992, 1.170923, -0.084264)",
        "(-0.206678, 1.174967, -0.083762)",
        "(-0.206678, 1.174967, -0.083762)",
        "(-0.205387, 1.179071, -0.083391)",
        "(-0.204234, 1.183131, -0.082931)",
        "(-0.202273, 1.189274, -0.082394)",
        "(-0.201070, 1.193326, -0.082063)",
        "(-0.201070, 1.193326, -0.082063)",
        "(-0.199716, 1.197464, -0.082000)",
        "(-0.198336, 1.201565, -0.081861)",
        "(-0.196251, 1.207561, -0.082358)",
        "(-0.194912, 1.211584, -0.082202)",
        "(-0.194912, 1.211584, -0.082202)",
        "(-0.193404, 1.215798, -0.082274)",
        "(-0.191872, 1.220208, -0.082512)",
        "(-0.189887, 1.226829, -0.082543)",
        "(-0.188472, 1.231446, -0.082407)",
        "(-0.188472, 1.231446, -0.082407)",
        "(-0.186868, 1.236218, -0.082376)",
        "(-0.185619, 1.240680, -0.082372)",
        "(-0.183674, 1.247176, -0.082099)",
        "(-0.182138, 1.251434, -0.081799)",
        "(-0.182138, 1.251434, -0.081799)",
        "(-0.180725, 1.255171, -0.081366)",
        "(-0.179484, 1.258423, -0.080720)",
        "(-0.177398, 1.263380, -0.077656)",
        "(-0.176401, 1.266447, -0.076801)",
        "(-0.176401, 1.266447, -0.076801)",
        "(-0.175850, 1.269371, -0.076493)",
        "(-0.175418, 1.272210, -0.075975)",
        "(-0.174479, 1.276453, -0.075727)",
        "(-0.173723, 1.279174, -0.075570)",
        "(-0.173723, 1.279174, -0.075570)",
        "(-0.173039, 1.281706, -0.075714)",
        "(-0.172566, 1.284101, -0.075385)",
        "(-0.172063, 1.287723, -0.074519)",
        "(-0.171604, 1.290357, -0.073957)",
        "(-0.171604, 1.290357, -0.073957)",
        "(-0.171306, 1.293216, -0.072336)",
        "(-0.171592, 1.295896, -0.070096)",
        "(-0.171858, 1.299733, -0.068122)",
        "(-0.171921, 1.302484, -0.066951)",
        "(-0.171921, 1.302484, -0.066951)",
        "(-0.171642, 1.305501, -0.066582)",
        "(-0.171103, 1.308665, -0.066500)",
        "(-0.170429, 1.313241, -0.066434)",
        "(-0.169944, 1.316183, -0.066358)",
        "(-0.169944, 1.316183, -0.066358)",
        "(-0.169501, 1.319190, -0.066459)",
        "(-0.168613, 1.322761, -0.066711)",
        "(-0.167445, 1.328691, -0.067493)",
        "(-0.166753, 1.332798, -0.067416)",
        "(-0.166753, 1.332798, -0.067416)",
        "(-0.166228, 1.336962, -0.067350)",
        "(-0.165423, 1.341431, -0.067151)",
        "(-0.164532, 1.347960, -0.067298)",
        "(-0.164017, 1.352100, -0.067191)",
        "(-0.164017, 1.352100, -0.067191)",
        "(-0.163628, 1.356045, -0.067109)",
        "(-0.162960, 1.360024, -0.066858)",
        "(-0.162085, 1.365254, -0.067306)",
        "(-0.161674, 1.368402, -0.067150)",
        "(-0.161674, 1.368402, -0.067150)",
        "(-0.161093, 1.371443, -0.067102)",
        "(-0.160658, 1.374134, -0.067110)",
        "(-0.160474, 1.377652, -0.066641)",
        "(-0.160618, 1.379793, -0.066075)",
        "(-0.160618, 1.379793, -0.066075)",
        "(-0.160367, 1.382004, -0.065943)",
        "(-0.160157, 1.383987, -0.066086)",
        "(-0.159789, 1.386914, -0.066440)",
        "(-0.159188, 1.389209, -0.067167)",
        "(-0.159188, 1.389209, -0.067167)",
        "(-0.158613, 1.391604, -0.067482)",
        "(-0.158328, 1.393964, -0.067833)",
        "(-0.157591, 1.398231, -0.068226)",
        "(-0.157142, 1.401515, -0.068272)",
        "(-0.157142, 1.401515, -0.068272)",
        "(-0.156891, 1.404927, -0.068430)",
        "(-0.156679, 1.408420, -0.068506)",
        "(-0.156541, 1.413482, -0.068863)",
        "(-0.156480, 1.416757, -0.069190)",
        "(-0.156480, 1.416757, -0.069190)",
        "(-0.156564, 1.419734, -0.069415)",
        "(-0.156575, 1.422680, -0.069726)",
        "(-0.156226, 1.426839, -0.070964)",
        "(-0.155967, 1.429287, -0.072039)",
        "(-0.155967, 1.429287, -0.072039)",
        "(-0.155852, 1.431530, -0.072948)",
        "(-0.155694, 1.433611, -0.074130)",
        "(-0.155424, 1.436346, -0.076265)",
        "(-0.155351, 1.437704, -0.077775)",
        "(-0.155351, 1.437704, -0.077775)",
        "(-0.155358, 1.438796, -0.079133)",
        "(-0.155406, 1.439671, -0.080504)",
        "(-0.155228, 1.440905, -0.082681)",
        "(-0.154953, 1.441710, -0.084475)",
        "(-0.154953, 1.441710, -0.084475)",
        "(-0.154878, 1.442390, -0.085880)",
        "(-0.154841, 1.442975, -0.087067)",
        "(-0.154856, 1.443773, -0.088617)",
        "(-0.154796, 1.444416, -0.089725)",
        "(-0.154796, 1.444416, -0.089725)",
        "(-0.154674, 1.445222, -0.091023)",
        "(-0.154616, 1.446061, -0.092399)",
        "(-0.154615, 1.447349, -0.094425)",
        "(-0.154640, 1.448207, -0.095924)",
        "(-0.154640, 1.448207, -0.095924)",
        "(-0.154614, 1.449049, -0.097578)",
        "(-0.154625, 1.449856, -0.099191)",
        "(-0.154821, 1.450836, -0.101362)",
        "(-0.154872, 1.451458, -0.102907)",
        "(-0.154872, 1.451458, -0.102907)",
        "(-0.154801, 1.452111, -0.104765)",
        "(-0.154640, 1.452719, -0.106935)",
        "(-0.154506, 1.453361, -0.110229)",
        "(-0.154489, 1.453564, -0.112506)",
        "(-0.154489, 1.453564, -0.112506)",
        "(-0.154392, 1.453743, -0.115237)",
        "(-0.154167, 1.454042, -0.118278)",
        "(-0.154018, 1.454272, -0.123035)",
        "(-0.153829, 1.454503, -0.126536)",
        "(-0.153829, 1.454503, -0.126536)",
        "(-0.153606, 1.454743, -0.130114)",
        "(-0.153581, 1.454889, -0.133559)",
        "(-0.153718, 1.455180, -0.138503)",
        "(-0.153609, 1.455602, -0.141683)",
        "(-0.153609, 1.455602, -0.141683)",
        "(-0.153307, 1.456061, -0.144781)",
        "(-0.153112, 1.456259, -0.147394)",
        "(-0.153228, 1.456137, -0.150393)",
        "(-0.153314, 1.456047, -0.152242)",
        "(-0.153314, 1.456047, -0.152242)",
        "(-0.153214, 1.456141, -0.154907)",
        "(-0.153195, 1.456284, -0.157346)",
        "(-0.153837, 1.456004, -0.160049)",
        "(-0.154182, 1.455838, -0.161988)",
        "(-0.154182, 1.455838, -0.161988)",
        "(-0.154355, 1.455784, -0.164130)",
        "(-0.154472, 1.455817, -0.166363)",
        "(-0.154843, 1.455701, -0.169237)",
        "(-0.154983, 1.455576, -0.171068)",
        "(-0.154983, 1.455576, -0.171068)",
        "(-0.154955, 1.455580, -0.173110)",
        "(-0.155010, 1.455637, -0.174438)",
        "(-0.155252, 1.455678, -0.176285)",
        "(-0.155414, 1.455676, -0.177425)",
        "(-0.155414, 1.455676, -0.177425)",
        "(-0.155483, 1.455520, -0.178785)",
        "(-0.155528, 1.455126, -0.180154)",
        "(-0.155484, 1.454229, -0.182489)",
        "(-0.155500, 1.453359, -0.184088)",
        "(-0.155500, 1.453359, -0.184088)",
        "(-0.155503, 1.452376, -0.185747)",
        "(-0.155347, 1.451273, -0.187683)",
        "(-0.155027, 1.449453, -0.191356)",
        "(-0.154782, 1.448241, -0.194205)",
        "(-0.154782, 1.448241, -0.194205)",
        "(-0.154564, 1.447014, -0.197271)",
        "(-0.154336, 1.445683, -0.200635)",
        "(-0.154106, 1.443422, -0.206184)",
        "(-0.154058, 1.441728, -0.209525)",
        "(-0.154058, 1.441728, -0.209525)",
        "(-0.154181, 1.439858, -0.212971)",
        "(-0.154333, 1.437932, -0.216693)",
        "(-0.154432, 1.435318, -0.222999)",
        "(-0.154375, 1.433933, -0.226838)",
        "(-0.154375, 1.433933, -0.226838)",
        "(-0.154609, 1.432469, -0.230580)",
        "(-0.154973, 1.430984, -0.234374)",
        "(-0.155525, 1.428823, -0.240210)",
        "(-0.155996, 1.427420, -0.244119)",
        "(-0.155996, 1.427420, -0.244119)",
        "(-0.156491, 1.426013, -0.247978)",
        "(-0.157019, 1.424652, -0.251782)",
        "(-0.157902, 1.422703, -0.257174)",
        "(-0.158384, 1.421553, -0.260675)",
        "(-0.158384, 1.421553, -0.260675)",
        "(-0.159000, 1.420398, -0.264117)",
        "(-0.159540, 1.419399, -0.267615)",
        "(-0.160411, 1.417974, -0.272662)",
        "(-0.160880, 1.417135, -0.275992)",
        "(-0.160880, 1.417135, -0.275992)",
        "(-0.161398, 1.416252, -0.279397)",
        "(-0.161932, 1.415277, -0.282865)",
        "(-0.162752, 1.413598, -0.287668)",
        "(-0.163171, 1.412389, -0.291056)",
        "(-0.163171, 1.412389, -0.291056)",
        "(-0.163498, 1.411079, -0.294280)",
        "(-0.163844, 1.409685, -0.297738)",
        "(-0.164291, 1.407390, -0.302852)",
        "(-0.164754, 1.405416, -0.305626)",
        "(-0.164754, 1.405416, -0.305626)",
        "(-0.165046, 1.403400, -0.308798)",
        "(-0.165476, 1.401128, -0.312108)",
        "(-0.165902, 1.397558, -0.316494)",
        "(-0.166321, 1.394808, -0.319298)",
        "(-0.166321, 1.394808, -0.319298)",
        "(-0.166693, 1.391839, -0.322156)",
        "(-0.166877, 1.388932, -0.325668)",
        "(-0.167305, 1.384223, -0.330309)",
        "(-0.167850, 1.380740, -0.333107)",
        "(-0.167850, 1.380740, -0.333107)",
        "(-0.168162, 1.377308, -0.335614)",
        "(-0.168572, 1.373756, -0.337915)",
        "(-0.168814, 1.368517, -0.341764)",
        "(-0.169346, 1.364732, -0.344669)",
        "(-0.169346, 1.364732, -0.344669)",
        "(-0.169758, 1.360843, -0.347033)",
        "(-0.170125, 1.356965, -0.349437)",
        "(-0.170741, 1.351096, -0.353330)",
        "(-0.171351, 1.347032, -0.356333)",
        "(-0.171351, 1.347032, -0.356333)",
        "(-0.172013, 1.342834, -0.359735)",
        "(-0.172544, 1.338589, -0.362660)",
        "(-0.173372, 1.332087, -0.367080)",
        "(-0.174041, 1.327876, -0.370677)",
        "(-0.174041, 1.327876, -0.370677)",
        "(-0.174910, 1.323575, -0.374208)",
        "(-0.175900, 1.319234, -0.377826)",
        "(-0.177633, 1.312569, -0.382863)",
        "(-0.178809, 1.308010, -0.386126)",
        "(-0.178809, 1.308010, -0.386126)",
        "(-0.179831, 1.303472, -0.388938)",
        "(-0.180824, 1.298896, -0.391512)",
        "(-0.182553, 1.291990, -0.395506)",
        "(-0.183763, 1.287241, -0.397779)",
        "(-0.183763, 1.287241, -0.397779)",
        "(-0.185068, 1.282277, -0.399533)",
        "(-0.186303, 1.277297, -0.400927)",
        "(-0.187975, 1.269767, -0.402510)",
        "(-0.189283, 1.264671, -0.404051)",
        "(-0.189283, 1.264671, -0.404051)",
        "(-0.190444, 1.259887, -0.406641)",
        "(-0.191440, 1.255361, -0.409486)",
        "(-0.192834, 1.248005, -0.410932)",
        "(-0.194164, 1.242473, -0.410452)",
        "(-0.194164, 1.242473, -0.410452)",
        "(-0.195626, 1.236885, -0.410041)",
        "(-0.196985, 1.231344, -0.409787)",
        "(-0.199139, 1.222911, -0.409469)",
        "(-0.200648, 1.217369, -0.409415)",
        "(-0.200648, 1.217369, -0.409415)",
        "(-0.201924, 1.212154, -0.409268)",
        "(-0.203228, 1.207178, -0.409073)",
        "(-0.205231, 1.200150, -0.408467)",
        "(-0.206470, 1.195628, -0.407348)",
        "(-0.206470, 1.195628, -0.407348)",
        "(-0.207780, 1.191210, -0.406257)",
        "(-0.209323, 1.186866, -0.405868)",
        "(-0.211084, 1.180705, -0.404487)",
        "(-0.212148, 1.176624, -0.403263)",
        "(-0.212148, 1.176624, -0.403263)",
        "(-0.213589, 1.172442, -0.401984)",
        "(-0.215028, 1.168309, -0.400536)",
        "(-0.216777, 1.162400, -0.398355)",
        "(-0.217964, 1.158676, -0.397043)",
        "(-0.217964, 1.158676, -0.397043)",
        "(-0.218758, 1.155193, -0.395478)",
        "(-0.219596, 1.151814, -0.393468)",
        "(-0.220758, 1.146935, -0.390261)",
        "(-0.221601, 1.143844, -0.388400)",
        "(-0.221601, 1.143844, -0.388400)",
        "(-0.222281, 1.140810, -0.386203)",
        "(-0.222984, 1.137686, -0.383603)",
        "(-0.224220, 1.132936, -0.379677)",
        "(-0.224893, 1.129886, -0.377091)",
        "(-0.224893, 1.129886, -0.377091)",
        "(-0.225524, 1.126934, -0.374637)",
        "(-0.226131, 1.123960, -0.372031)",
        "(-0.227009, 1.119511, -0.367620)",
        "(-0.227347, 1.116739, -0.364912)",
        "(-0.227347, 1.116739, -0.364912)",
        "(-0.227778, 1.114035, -0.362187)",
        "(-0.228267, 1.111309, -0.359163)",
        "(-0.228909, 1.107112, -0.353907)",
        "(-0.229433, 1.104207, -0.350465)",
        "(-0.229433, 1.104207, -0.350465)",
        "(-0.230116, 1.101220, -0.347175)",
        "(-0.230772, 1.098279, -0.344077)",
        "(-0.232185, 1.093801, -0.339682)",
        "(-0.233262, 1.090714, -0.336535)",
        "(-0.233262, 1.090714, -0.336535)",
        "(-0.234424, 1.087541, -0.332762)",
        "(-0.235539, 1.084404, -0.329431)",
        "(-0.237244, 1.079758, -0.325036)",
        "(-0.238551, 1.076565, -0.321994)",
        "(-0.238551, 1.076565, -0.321994)",
        "(-0.239736, 1.073511, -0.319174)",
        "(-0.241059, 1.070475, -0.316592)",
        "(-0.243253, 1.065683, -0.312575)",
        "(-0.244860, 1.062144, -0.309460)",
        "(-0.244860, 1.062144, -0.309460)",
        "(-0.246640, 1.058205, -0.306786)",
        "(-0.248259, 1.054180, -0.305271)",
        "(-0.250442, 1.048335, -0.304213)",
        "(-0.252349, 1.044419, -0.302301)",
        "(-0.252349, 1.044419, -0.302301)",
        "(-0.254771, 1.040397, -0.298874)",
        "(-0.257157, 1.036555, -0.296145)",
        "(-0.260512, 1.031249, -0.294018)",
        "(-0.262862, 1.027772, -0.291903)",
        "(-0.262862, 1.027772, -0.291903)",
        "(-0.265589, 1.024208, -0.288837)",
        "(-0.268282, 1.020802, -0.286020)",
        "(-0.271565, 1.016277, -0.282696)",
        "(-0.273404, 1.013575, -0.280051)",
        "(-0.273404, 1.013575, -0.280051)",
        "(-0.275523, 1.010900, -0.276707)",
        "(-0.277555, 1.008296, -0.273361)",
        "(-0.280328, 1.004680, -0.268627)",
        "(-0.281805, 1.002595, -0.266207)",
        "(-0.281805, 1.002595, -0.266207)",
        "(-0.283406, 1.000697, -0.263377)",
        "(-0.284841, 0.999018, -0.260474)",
        "(-0.286750, 0.996839, -0.256122)",
        "(-0.287859, 0.995595, -0.253498)",
        "(-0.287859, 0.995595, -0.253498)",
        "(-0.288562, 0.994591, -0.250904)",
        "(-0.289234, 0.993672, -0.248381)",
        "(-0.290173, 0.992406, -0.244768)",
        "(-0.290620, 0.991668, -0.242604)",
        "(-0.290620, 0.991668, -0.242604)",
        "(-0.290974, 0.991048, -0.240536)",
        "(-0.291310, 0.990454, -0.238674)",
        "(-0.291528, 0.989665, -0.235541)",
        "(-0.291528, 0.989665, -0.235541)",
        "(-0.291623, 0.989174, -0.233379)",
        "(-0.291912, 0.988647, -0.230613)",
        "(-0.292593, 0.988008, -0.226879)",
        "(-0.293618, 0.987121, -0.221041)",
        "(-0.293796, 0.986845, -0.218665)",
        "(-0.293796, 0.986845, -0.218665)",
        "(-0.293808, 0.986685, -0.216191)",
        "(-0.294172, 0.986360, -0.212766)",
        "(-0.294876, 0.985642, -0.207946)",
        "(-0.295098, 0.985156, -0.205369)",
        "(-0.295098, 0.985156, -0.205369)",
        "(-0.295123, 0.984763, -0.203077)",
        "(-0.295060, 0.984465, -0.200700)",
        "(-0.295132, 0.984112, -0.197203)",
        "(-0.294901, 0.984017, -0.195212)",
        "(-0.294901, 0.984017, -0.195212)",
        "(-0.294527, 0.984111, -0.193238)",
        "(-0.294424, 0.984255, -0.191178)",
        "(-0.294342, 0.984488, -0.188204)",
        "(-0.294271, 0.984661, -0.186037)",
        "(-0.294271, 0.984661, -0.186037)",
        "(-0.294094, 0.984931, -0.183781)",
        "(-0.293982, 0.985192, -0.181564)",
        "(-0.293858, 0.985570, -0.178169)",
        "(-0.293868, 0.985728, -0.176065)",
        "(-0.293868, 0.985728, -0.176065)",
        "(-0.293858, 0.985807, -0.174298)",
        "(-0.293875, 0.985925, -0.172445)",
        "(-0.293532, 0.986221, -0.169307)",
        "(-0.293176, 0.986550, -0.167224)",
        "(-0.293176, 0.986550, -0.167224)",
        "(-0.292641, 0.987010, -0.165454)",
        "(-0.292065, 0.987602, -0.163580)",
        "(-0.291020, 0.988946, -0.160399)",
        "(-0.290138, 0.990103, -0.158161)",
        "(-0.290138, 0.990103, -0.158161)",
        "(-0.288983, 0.991527, -0.156320)",
        "(-0.287855, 0.993085, -0.154364)",
        "(-0.285903, 0.995929, -0.151618)",
        "(-0.284372, 0.998293, -0.149889)",
        "(-0.284372, 0.998293, -0.149889)",
        "(-0.282793, 1.000880, -0.148102)",
        "(-0.281195, 1.003569, -0.146252)",
        "(-0.278906, 1.007528, -0.143393)",
        "(-0.277326, 1.010091, -0.141541)",
        "(-0.277326, 1.010091, -0.141541)",
        "(-0.275686, 1.012573, -0.139821)",
        "(-0.274071, 1.014950, -0.138292)",
        "(-0.271863, 1.018285, -0.135747)",
        "(-0.270491, 1.020379, -0.134100)",
        "(-0.270491, 1.020379, -0.134100)",
        "(-0.269126, 1.022454, -0.132472)",
        "(-0.267549, 1.024559, -0.131043)",
        "(-0.265243, 1.027686, -0.129102)",
        "(-0.263768, 1.029781, -0.127674)",
        "(-0.263768, 1.029781, -0.127674)",
        "(-0.262221, 1.031980, -0.126180)",
        "(-0.260532, 1.034270, -0.124706)",
        "(-0.257554, 1.038187, -0.122809)",
        "(-0.255581, 1.041071, -0.121537)",
        "(-0.255581, 1.041071, -0.121537)",
        "(-0.253620, 1.044257, -0.119929)",
        "(-0.251564, 1.047648, -0.118220)",
        "(-0.248368, 1.053209, -0.115787)",
        "(-0.246246, 1.057053, -0.114245)",
        "(-0.246246, 1.057053, -0.114245)",
        "(-0.244135, 1.061040, -0.112683)",
        "(-0.241858, 1.065223, -0.111168)",
        "(-0.238294, 1.071767, -0.108699)",
        "(-0.236105, 1.076246, -0.107128)",
        "(-0.236105, 1.076246, -0.107128)",
        "(-0.233965, 1.080919, -0.105784)",
        "(-0.231654, 1.085911, -0.104526)",
        "(-0.228081, 1.093781, -0.102108)",
        "(-0.225782, 1.099150, -0.100535)",
        "(-0.225782, 1.099150, -0.100535)",
        "(-0.223539, 1.104595, -0.099082)",
        "(-0.221338, 1.110029, -0.097812)",
        "(-0.218195, 1.117863, -0.095901)",
        "(-0.216382, 1.122720, -0.094674)",
        "(-0.216382, 1.122720, -0.094674)",
        "(-0.214581, 1.127510, -0.093303)",
        "(-0.212772, 1.132177, -0.091980)",
        "(-0.210483, 1.138713, -0.090116)",
        "(-0.209112, 1.142791, -0.088816)",
        "(-0.209112, 1.142791, -0.088816)",
        "(-0.207600, 1.146668, -0.087924)",
        "(-0.206198, 1.150358, -0.086925)",
        "(-0.204031, 1.155532, -0.085910)",
        "(-0.202518, 1.158999, -0.085146)",
        "(-0.202518, 1.158999, -0.085146)",
        "(-0.201058, 1.162341, -0.084726)",
        "(-0.199423, 1.165683, -0.084482)",
        "(-0.197045, 1.170737, -0.084024)",
        "(-0.195448, 1.174179, -0.083597)",
        "(-0.195448, 1.174179, -0.083597)",
        "(-0.193714, 1.177737, -0.083187)",
        "(-0.191982, 1.181433, -0.082662)",
        "(-0.189417, 1.187148, -0.082157)",
        "(-0.187823, 1.191037, -0.081635)",
        "(-0.187823, 1.191037, -0.081635)",
        "(-0.186250, 1.194974, -0.081170)",
        "(-0.184594, 1.198855, -0.081025)",
        "(-0.182321, 1.204710, -0.080507)",
        "(-0.180562, 1.208810, -0.080160)",
        "(-0.180562, 1.208810, -0.080160)",
        "(-0.178823, 1.212870, -0.079852)",
        "(-0.177142, 1.216916, -0.079652)",
        "(-0.174723, 1.223098, -0.078881)",
        "(-0.173115, 1.227317, -0.078402)",
        "(-0.173115, 1.227317, -0.078402)",
        "(-0.171492, 1.231630, -0.077901)",
        "(-0.170002, 1.235952, -0.077363)",
        "(-0.168062, 1.242452, -0.076003)",
        "(-0.166960, 1.246478, -0.075298)",
        "(-0.166960, 1.246478, -0.075298)",
        "(-0.165972, 1.250273, -0.074907)",
        "(-0.164959, 1.254159, -0.074133)",
        "(-0.163588, 1.260020, -0.073014)",
        "(-0.162623, 1.263819, -0.072374)",
        "(-0.162623, 1.263819, -0.072374)",
        "(-0.161943, 1.267296, -0.071905)",
        "(-0.161150, 1.270700, -0.071476)",
        "(-0.159865, 1.275808, -0.070858)",
        "(-0.159015, 1.278977, -0.070850)",
        "(-0.159015, 1.278977, -0.070850)",
        "(-0.158469, 1.281863, -0.070696)",
        "(-0.157694, 1.284787, -0.070426)",
        "(-0.157873, 1.288471, -0.069560)",
        "(-0.157850, 1.291129, -0.069100)",
        "(-0.157850, 1.291129, -0.069100)",
        "(-0.156904, 1.294028, -0.069432)",
        "(-0.155830, 1.297093, -0.069350)",
        "(-0.154199, 1.301830, -0.069574)",
        "(-0.153099, 1.305120, -0.069660)",
        "(-0.153099, 1.305120, -0.069660)",
        "(-0.152175, 1.308344, -0.069724)",
        "(-0.151163, 1.311501, -0.069928)",
        "(-0.149420, 1.316468, -0.070348)",
        "(-0.148373, 1.319657, -0.070424)",
        "(-0.148373, 1.319657, -0.070424)",
        "(-0.147365, 1.322768, -0.070467)",
        "(-0.146500, 1.325867, -0.070242)",
        "(-0.145093, 1.330471, -0.070238)",
        "(-0.144182, 1.333562, -0.069921)",
        "(-0.144182, 1.333562, -0.069921)",
        "(-0.143400, 1.336432, -0.069518)",
        "(-0.142590, 1.339217, -0.069140)",
        "(-0.141496, 1.343198, -0.068713)",
        "(-0.140790, 1.345770, -0.068270)",
        "(-0.140790, 1.345770, -0.068270)",
        "(-0.139963, 1.348353, -0.067943)",
        "(-0.139312, 1.350799, -0.067632)",
        "(-0.138545, 1.354542, -0.066774)",
        "(-0.137961, 1.357115, -0.066611)",
        "(-0.137961, 1.357115, -0.066611)",
        "(-0.137382, 1.359666, -0.066371)",
        "(-0.136952, 1.362001, -0.066130)",
        "(-0.136771, 1.365080, -0.066015)",
        "(-0.136733, 1.367146, -0.066169)",
        "(-0.136733, 1.367146, -0.066169)",
        "(-0.136511, 1.369205, -0.066615)",
        "(-0.136503, 1.371453, -0.067447)",
        "(-0.136244, 1.375318, -0.069069)",
        "(-0.136019, 1.377938, -0.070145)",
        "(-0.136019, 1.377938, -0.070145)",
        "(-0.135813, 1.380407, -0.071024)",
        "(-0.135686, 1.382767, -0.072472)",
        "(-0.135434, 1.386300, -0.074616)",
        "(-0.134935, 1.388781, -0.076099)",
        "(-0.134935, 1.388781, -0.076099)",
        "(-0.134276, 1.391075, -0.077858)",
        "(-0.133921, 1.392982, -0.079773)",
        "(-0.133281, 1.395782, -0.082503)",
        "(-0.132832, 1.397592, -0.084200)",
        "(-0.132832, 1.397592, -0.084200)",
        "(-0.132520, 1.399243, -0.085532)",
        "(-0.132279, 1.400713, -0.086744)",
        "(-0.131704, 1.402822, -0.089200)",
        "(-0.131232, 1.404156, -0.090847)",
        "(-0.131232, 1.404156, -0.090847)",
        "(-0.130845, 1.405428, -0.092628)",
        "(-0.130510, 1.406846, -0.094032)",
        "(-0.130172, 1.408885, -0.095773)",
        "(-0.129928, 1.410157, -0.097091)",
        "(-0.129928, 1.410157, -0.097091)",
        "(-0.129675, 1.411487, -0.098191)",
        "(-0.129465, 1.412832, -0.099086)",
        "(-0.129237, 1.414631, -0.100285)",
        "(-0.129131, 1.415731, -0.101077)",
        "(-0.129131, 1.415731, -0.101077)",
        "(-0.128956, 1.416986, -0.102128)",
        "(-0.128645, 1.418338, -0.103516)",
        "(-0.128262, 1.420563, -0.105303)",
        "(-0.128051, 1.422034, -0.106705)",
        "(-0.128051, 1.422034, -0.106705)",
        "(-0.127791, 1.423600, -0.108030)",
        "(-0.127513, 1.425165, -0.109514)",
        "(-0.127323, 1.427337, -0.111969)",
        "(-0.127136, 1.428793, -0.113888)",
        "(-0.127136, 1.428793, -0.113888)",
        "(-0.126790, 1.430415, -0.115900)",
        "(-0.126291, 1.431986, -0.118563)",
        "(-0.125711, 1.434211, -0.122444)",
        "(-0.125671, 1.435354, -0.124538)",
        "(-0.125671, 1.435354, -0.124538)",
        "(-0.125688, 1.436405, -0.126638)",
        "(-0.125518, 1.437609, -0.129089)",
        "(-0.125340, 1.439247, -0.133226)",
        "(-0.125456, 1.440089, -0.135957)",
        "(-0.125456, 1.440089, -0.135957)",
        "(-0.125596, 1.440924, -0.138832)",
        "(-0.125695, 1.441726, -0.141871)",
        "(-0.126021, 1.442591, -0.146211)",
        "(-0.126434, 1.442908, -0.148636)",
        "(-0.126434, 1.442908, -0.148636)",
        "(-0.126927, 1.443153, -0.150840)",
        "(-0.127359, 1.443389, -0.153294)",
        "(-0.127568, 1.443827, -0.157817)",
        "(-0.127778, 1.443863, -0.160608)",
        "(-0.127778, 1.443863, -0.160608)",
        "(-0.128227, 1.443641, -0.163242)",
        "(-0.128666, 1.443352, -0.165939)",
        "(-0.129168, 1.442773, -0.170280)",
        "(-0.129475, 1.442300, -0.173134)",
        "(-0.129475, 1.442300, -0.173134)",
        "(-0.129939, 1.441683, -0.175950)",
        "(-0.130422, 1.441118, -0.178761)",
        "(-0.131087, 1.440352, -0.183263)",
        "(-0.131533, 1.439920, -0.186094)",
        "(-0.131533, 1.439920, -0.186094)",
        "(-0.132013, 1.439534, -0.189064)",
        "(-0.132547, 1.439230, -0.192152)",
        "(-0.133485, 1.438805, -0.197068)",
        "(-0.134242, 1.438388, -0.200419)",
        "(-0.134242, 1.438388, -0.200419)",
        "(-0.135063, 1.437740, -0.204267)",
        "(-0.135784, 1.436903, -0.208475)",
        "(-0.136946, 1.434922, -0.214732)",
        "(-0.137674, 1.433438, -0.218710)",
        "(-0.137674, 1.433438, -0.218710)",
        "(-0.138165, 1.432099, -0.223102)",
        "(-0.138514, 1.430933, -0.227420)",
        "(-0.139287, 1.429042, -0.233338)",
        "(-0.139729, 1.427958, -0.237302)",
        "(-0.139729, 1.427958, -0.237302)",
        "(-0.139952, 1.427189, -0.241546)",
        "(-0.140233, 1.426459, -0.245861)",
        "(-0.141023, 1.425207, -0.251519)",
        "(-0.141492, 1.424438, -0.255309)",
        "(-0.141492, 1.424438, -0.255309)",
        "(-0.141911, 1.423862, -0.259008)",
        "(-0.142195, 1.423559, -0.262253)",
        "(-0.142830, 1.423124, -0.266375)",
        "(-0.143408, 1.422897, -0.268904)",
        "(-0.143408, 1.422897, -0.268904)",
        "(-0.143827, 1.422761, -0.271091)",
        "(-0.144363, 1.422309, -0.272139)",
        "(-0.144677, 1.421142, -0.272380)",
        "(-0.144645, 1.420293, -0.273144)",
        "(-0.144645, 1.420293, -0.273144)",
        "(-0.144550, 1.419381, -0.275375)",
        "(-0.144299, 1.418637, -0.277595)",
        "(-0.144233, 1.417067, -0.279231)",
        "(-0.144248, 1.416017, -0.280014)",
        "(-0.144248, 1.416017, -0.280014)",
        "(-0.144252, 1.414987, -0.280843)",
        "(-0.144120, 1.414159, -0.281982)",
        "(-0.143917, 1.413285, -0.284023)",
        "(-0.143883, 1.412763, -0.285210)",
        "(-0.143883, 1.412763, -0.285210)",
        "(-0.143912, 1.412228, -0.286173)",
        "(-0.143839, 1.411742, -0.287528)",
        "(-0.143582, 1.411170, -0.290382)",
        "(-0.143469, 1.410738, -0.292795)",
        "(-0.143469, 1.410738, -0.292795)",
        "(-0.143350, 1.410293, -0.294934)",
        "(-0.143362, 1.409587, -0.297232)",
        "(-0.143409, 1.408348, -0.301063)",
        "(-0.143560, 1.407269, -0.303535)",
        "(-0.143560, 1.407269, -0.303535)",
        "(-0.143736, 1.405931, -0.306135)",
        "(-0.143700, 1.404514, -0.308652)",
        "(-0.143396, 1.402075, -0.312914)",
        "(-0.143367, 1.399937, -0.315436)",
        "(-0.143367, 1.399937, -0.315436)",
        "(-0.143320, 1.397566, -0.317833)",
        "(-0.143620, 1.394867, -0.320300)",
        "(-0.144323, 1.390631, -0.323494)",
        "(-0.144744, 1.387872, -0.325694)",
        "(-0.144744, 1.387872, -0.325694)",
        "(-0.145190, 1.385170, -0.327629)",
        "(-0.145745, 1.382355, -0.329196)",
        "(-0.146686, 1.377966, -0.331357)",
        "(-0.147253, 1.375198, -0.332756)",
        "(-0.147253, 1.375198, -0.332756)",
        "(-0.147897, 1.372259, -0.333890)",
        "(-0.148618, 1.369157, -0.334902)",
        "(-0.149852, 1.364424, -0.336538)",
        "(-0.150535, 1.361335, -0.337193)",
        "(-0.150535, 1.361335, -0.337193)",
        "(-0.151272, 1.358172, -0.338328)",
        "(-0.151929, 1.355221, -0.339766)",
        "(-0.152629, 1.351332, -0.341693)",
        "(-0.153131, 1.348971, -0.342459)",
        "(-0.153131, 1.348971, -0.342459)",
        "(-0.153744, 1.346708, -0.342925)",
        "(-0.154450, 1.344498, -0.343222)",
        "(-0.155318, 1.341589, -0.344077)",
        "(-0.155918, 1.339647, -0.344557)",
        "(-0.155918, 1.339647, -0.344557)",
        "(-0.156507, 1.337618, -0.344659)",
        "(-0.157103, 1.335433, -0.344738)",
        "(-0.157843, 1.332233, -0.344749)",
        "(-0.158367, 1.329857, -0.344838)",
        "(-0.158367, 1.329857, -0.344838)",
        "(-0.158982, 1.327187, -0.344683)",
        "(-0.159637, 1.324221, -0.344318)",
        "(-0.160561, 1.319139, -0.343423)",
        "(-0.161328, 1.315186, -0.342998)",
        "(-0.161328, 1.315186, -0.342998)",
        "(-0.162286, 1.310857, -0.342440)",
        "(-0.163202, 1.306317, -0.341510)",
        "(-0.164657, 1.299277, -0.340307)",
        "(-0.165667, 1.294553, -0.339652)",
        "(-0.165667, 1.294553, -0.339652)",
        "(-0.166610, 1.289920, -0.339404)",
        "(-0.167437, 1.285447, -0.339094)",
        "(-0.168815, 1.278492, -0.338573)",
        "(-0.169664, 1.273725, -0.337970)",
        "(-0.169664, 1.273725, -0.337970)",
        "(-0.170397, 1.268919, -0.337670)",
        "(-0.171153, 1.264062, -0.337864)",
        "(-0.172329, 1.256684, -0.337873)",
        "(-0.173380, 1.251538, -0.337528)",
        "(-0.173380, 1.251538, -0.337528)",
        "(-0.174610, 1.246295, -0.337142)",
        "(-0.175987, 1.241067, -0.336780)",
        "(-0.177724, 1.233621, -0.336841)",
        "(-0.178933, 1.228736, -0.337015)",
        "(-0.178933, 1.228736, -0.337015)",
        "(-0.180310, 1.223955, -0.337111)",
        "(-0.181720, 1.219387, -0.336926)",
        "(-0.183779, 1.213073, -0.336411)",
        "(-0.185101, 1.209185, -0.336210)",
        "(-0.185101, 1.209185, -0.336210)",
        "(-0.186387, 1.205439, -0.335932)",
        "(-0.187557, 1.201864, -0.335880)",
        "(-0.189088, 1.196759, -0.336240)",
        "(-0.190020, 1.193470, -0.336843)",
        "(-0.190020, 1.193470, -0.336843)",
        "(-0.190969, 1.190349, -0.337430)",
        "(-0.191923, 1.187479, -0.337967)",
        "(-0.193257, 1.183733, -0.338580)",
        "(-0.193994, 1.181523, -0.339026)",
        "(-0.193994, 1.181523, -0.339026)",
        "(-0.194843, 1.179423, -0.339506)",
        "(-0.195522, 1.177534, -0.339920)",
        "(-0.196773, 1.174651, -0.340547)",
        "(-0.197545, 1.172648, -0.340491)",
        "(-0.197545, 1.172648, -0.340491)",
        "(-0.198273, 1.170565, -0.340279)",
        "(-0.199046, 1.168324, -0.339693)",
        "(-0.200284, 1.164578, -0.338662)",
        "(-0.201109, 1.161842, -0.337659)",
        "(-0.201109, 1.161842, -0.337659)",
        "(-0.202085, 1.158794, -0.336450)",
        "(-0.203069, 1.155531, -0.335013)",
        "(-0.204483, 1.150433, -0.332752)",
        "(-0.205577, 1.146871, -0.330917)",
        "(-0.205577, 1.146871, -0.330917)",
        "(-0.206720, 1.143148, -0.329017)",
        "(-0.208150, 1.139215, -0.327148)",
        "(-0.210336, 1.133298, -0.324079)",
        "(-0.211782, 1.129492, -0.322121)",
        "(-0.211782, 1.129492, -0.322121)",
        "(-0.213275, 1.125775, -0.320316)",
        "(-0.214974, 1.122045, -0.318385)",
        "(-0.217837, 1.116363, -0.316094)",
        "(-0.219595, 1.112644, -0.315008)",
        "(-0.219595, 1.112644, -0.315008)",
        "(-0.221309, 1.109006, -0.313402)",
        "(-0.223121, 1.105284, -0.312079)",
        "(-0.225988, 1.099707, -0.310559)",
        "(-0.227980, 1.096068, -0.309521)",
        "(-0.227980, 1.096068, -0.309521)",
        "(-0.230186, 1.092502, -0.308295)",
        "(-0.232510, 1.088993, -0.306875)",
        "(-0.236251, 1.083704, -0.303717)",
        "(-0.239033, 1.080041, -0.300966)",
        "(-0.239033, 1.080041, -0.300966)",
        "(-0.242093, 1.076174, -0.298411)",
        "(-0.244987, 1.072324, -0.296442)",
        "(-0.249174, 1.066664, -0.292434)",
        "(-0.252126, 1.062855, -0.289358)",
        "(-0.252126, 1.062855, -0.289358)",
        "(-0.254981, 1.059099, -0.286664)",
        "(-0.257558, 1.055623, -0.284320)",
        "(-0.261217, 1.050941, -0.281302)",
        "(-0.263524, 1.048176, -0.279411)",
        "(-0.263524, 1.048176, -0.279411)",
        "(-0.265735, 1.045760, -0.277733)",
        "(-0.267755, 1.043576, -0.276329)",
        "(-0.270575, 1.041003, -0.273616)",
        "(-0.272497, 1.039636, -0.271021)",
        "(-0.272497, 1.039636, -0.271021)",
        "(-0.274134, 1.038513, -0.268398)",
        "(-0.275440, 1.037555, -0.266606)",
        "(-0.276577, 1.036538, -0.264734)",
        "(-0.277304, 1.036036, -0.263001)",
        "(-0.277304, 1.036036, -0.263001)",
        "(-0.278022, 1.035439, -0.261102)",
        "(-0.278674, 1.034796, -0.259113)",
        "(-0.279388, 1.033505, -0.256496)",
        "(-0.279950, 1.032541, -0.254690)",
        "(-0.279950, 1.032541, -0.254690)",
        "(-0.280777, 1.031449, -0.252446)",
        "(-0.281852, 1.030235, -0.249924)",
        "(-0.283323, 1.028158, -0.246546)",
        "(-0.284290, 1.026721, -0.244336)",
        "(-0.284290, 1.026721, -0.244336)",
        "(-0.285571, 1.025209, -0.241762)",
        "(-0.286927, 1.023694, -0.238889)",
        "(-0.288983, 1.021416, -0.234728)",
        "(-0.290406, 1.019782, -0.232381)",
        "(-0.290406, 1.019782, -0.232381)",
        "(-0.291883, 1.018099, -0.229975)",
        "(-0.293551, 1.016380, -0.227242)",
        "(-0.296120, 1.013865, -0.223579)",
        "(-0.297717, 1.012297, -0.221065)",
        "(-0.297717, 1.012297, -0.221065)",
        "(-0.299391, 1.010799, -0.218569)",
        "(-0.301005, 1.009328, -0.216013)",
        "(-0.303195, 1.007224, -0.212343)",
        "(-0.304673, 1.005837, -0.209568)",
        "(-0.304673, 1.005837, -0.209568)",
        "(-0.306132, 1.004520, -0.206827)",
        "(-0.307583, 1.003204, -0.204061)",
        "(-0.310021, 1.001058, -0.199810)",
        "(-0.312137, 0.999423, -0.197065)",
        "(-0.312137, 0.999423, -0.197065)",
        "(-0.314073, 0.997640, -0.194708)",
        "(-0.315662, 0.995907, -0.192830)",
        "(-0.317817, 0.993807, -0.189290)",
        "(-0.319292, 0.992843, -0.186005)",
        "(-0.319292, 0.992843, -0.186005)",
        "(-0.320386, 0.992119, -0.183234)",
        "(-0.320984, 0.991612, -0.180819)",
        "(-0.321726, 0.991123, -0.176993)",
        "(-0.322322, 0.990928, -0.173782)",
        "(-0.322322, 0.990928, -0.173782)",
        "(-0.322726, 0.990773, -0.170601)",
        "(-0.323025, 0.990660, -0.167550)",
        "(-0.323546, 0.990433, -0.163084)",
        "(-0.323906, 0.990288, -0.160150)",
        "(-0.323906, 0.990288, -0.160150)",
        "(-0.324364, 0.990180, -0.157242)",
        "(-0.324966, 0.990218, -0.154226)",
        "(-0.325839, 0.990437, -0.149858)",
        "(-0.326426, 0.990527, -0.147165)",
        "(-0.326426, 0.990527, -0.147165)",
        "(-0.326954, 0.990572, -0.144722)",
        "(-0.327470, 0.990649, -0.142251)",
        "(-0.328340, 0.990775, -0.138541)",
        "(-0.328939, 0.990736, -0.136365)",
        "(-0.328939, 0.990736, -0.136365)",
        "(-0.329387, 0.990615, -0.134442)",
        "(-0.329971, 0.990534, -0.132217)",
        "(-0.330804, 0.990332, -0.129150)",
        "(-0.331437, 0.990205, -0.127131)",
        "(-0.331437, 0.990205, -0.127131)",
        "(-0.332151, 0.990090, -0.125048)",
        "(-0.332996, 0.989978, -0.122976)",
        "(-0.334056, 0.989829, -0.120233)",
        "(-0.334730, 0.989787, -0.118338)",
        "(-0.334730, 0.989787, -0.118338)",
        "(-0.335493, 0.989790, -0.116363)",
        "(-0.336227, 0.989797, -0.114448)",
        "(-0.337253, 0.989796, -0.111805)",
        "(-0.337782, 0.989889, -0.110336)",
        "(-0.337782, 0.989889, -0.110336)",
        "(-0.338204, 0.990115, -0.108875)",
        "(-0.338646, 0.990496, -0.107389)",
        "(-0.338934, 0.990936, -0.105848)",
        "(-0.339323, 0.991711, -0.103901)",
        "(-0.339323, 0.991711, -0.103901)",
        "(-0.339366, 0.992285, -0.102615)",
        "(-0.339477, 0.992887, -0.101346)",
        "(-0.338915, 0.993933, -0.100340)",
        "(-0.338203, 0.994908, -0.099711)",
        "(-0.338203, 0.994908, -0.099711)",
        "(-0.337444, 0.996239, -0.098639)",
        "(-0.336600, 0.997878, -0.097455)",
        "(-0.334841, 1.000973, -0.095681)",
        "(-0.333485, 1.003436, -0.094295)",
        "(-0.333485, 1.003436, -0.094295)",
        "(-0.331986, 1.006090, -0.092880)",
        "(-0.330406, 1.008955, -0.091450)",
        "(-0.327873, 1.013469, -0.089289)",
        "(-0.326063, 1.016503, -0.087984)",
        "(-0.326063, 1.016503, -0.087984)",
        "(-0.323932, 1.019466, -0.087027)",
        "(-0.321821, 1.022458, -0.086290)",
        "(-0.318539, 1.027053, -0.085376)",
        "(-0.316330, 1.030354, -0.084811)",
        "(-0.316330, 1.030354, -0.084811)",
        "(-0.313978, 1.033844, -0.084123)",
        "(-0.311741, 1.037490, -0.083268)",
        "(-0.308228, 1.043018, -0.082109)",
        "(-0.305886, 1.046695, -0.081269)",
        "(-0.305886, 1.046695, -0.081269)",
        "(-0.303600, 1.050236, -0.080550)",
        "(-0.301461, 1.053569, -0.080005)",
        "(-0.298480, 1.058309, -0.079003)",
        "(-0.296556, 1.061287, -0.078485)",
        "(-0.296556, 1.061287, -0.078485)",
        "(-0.294665, 1.064055, -0.078286)",
        "(-0.292886, 1.066715, -0.077941)",
        "(-0.290579, 1.070354, -0.077403)",
        "(-0.289086, 1.072551, -0.077255)",
        "(-0.289086, 1.072551, -0.077255)",
        "(-0.287624, 1.074601, -0.077090)",
        "(-0.286358, 1.076525, -0.076943)",
        "(-0.284498, 1.079311, -0.076657)",
        "(-0.283297, 1.081151, -0.076567)",
        "(-0.283297, 1.081151, -0.076567)",
        "(-0.282079, 1.083037, -0.076434)",
        "(-0.280947, 1.084983, -0.076110)",
        "(-0.279115, 1.088072, -0.075718)",
        "(-0.277926, 1.090306, -0.075225)",
        "(-0.277926, 1.090306, -0.075225)",
        "(-0.276693, 1.092644, -0.074748)",
        "(-0.275260, 1.095107, -0.074390)",
        "(-0.273064, 1.098899, -0.074047)",
        "(-0.271465, 1.101611, -0.073660)",
        "(-0.271465, 1.101611, -0.073660)",
        "(-0.269880, 1.104393, -0.073341)",
        "(-0.268304, 1.107208, -0.072981)",
        "(-0.265727, 1.111599, -0.072493)",
        "(-0.264030, 1.114609, -0.072285)",
        "(-0.264030, 1.114609, -0.072285)",
        "(-0.262373, 1.117696, -0.071992)",
        "(-0.260685, 1.120854, -0.071798)",
        "(-0.258012, 1.125655, -0.071780)",
        "(-0.256321, 1.128884, -0.071615)",
        "(-0.256321, 1.128884, -0.071615)",
        "(-0.254508, 1.132320, -0.071487)",
        "(-0.252793, 1.135593, -0.071385)",
        "(-0.250107, 1.140787, -0.070946)",
        "(-0.248286, 1.144430, -0.070677)",
        "(-0.248286, 1.144430, -0.070677)",
        "(-0.246299, 1.148200, -0.070432)",
        "(-0.244335, 1.152049, -0.070061)",
        "(-0.241547, 1.158002, -0.069143)",
        "(-0.239810, 1.161967, -0.068620)",
        "(-0.239810, 1.161967, -0.068620)",
        "(-0.239810, 1.161967, -0.068620)"
    ],
    "leftHandPositions": [
        "(-0.533298, 1.236428, 0.075068)",
        "(-0.533821, 1.236065, 0.075498)",
        "(-0.533923, 1.235618, 0.075439)",
        "(-0.533923, 1.235618, 0.075439)",
        "(-0.534049, 1.235243, 0.075228)",
        "(-0.534417, 1.235146, 0.075200)",
        "(-0.535094, 1.235311, 0.075307)",
        "(-0.536512, 1.235466, 0.075329)",
        "(-0.536512, 1.235466, 0.075329)",
        "(-0.537443, 1.234652, 0.075151)",
        "(-0.538309, 1.233514, 0.074913)",
        "(-0.539049, 1.232455, 0.074572)",
        "(-0.539599, 1.231232, 0.073674)",
        "(-0.539599, 1.231232, 0.073674)",
        "(-0.539785, 1.230591, 0.073120)",
        "(-0.539656, 1.229802, 0.072746)",
        "(-0.539342, 1.229075, 0.072641)",
        "(-0.538599, 1.228241, 0.072801)",
        "(-0.538599, 1.228241, 0.072801)",
        "(-0.538001, 1.228081, 0.072916)",
        "(-0.537418, 1.228179, 0.073026)",
        "(-0.536856, 1.228058, 0.073010)",
        "(-0.536198, 1.227700, 0.072807)",
        "(-0.536198, 1.227700, 0.072807)",
        "(-0.536046, 1.227388, 0.072760)",
        "(-0.535842, 1.226544, 0.072890)",
        "(-0.535711, 1.225997, 0.073029)",
        "(-0.534075, 1.224336, 0.075671)",
        "(-0.534075, 1.224336, 0.075671)",
        "(-0.530915, 1.222830, 0.078996)",
        "(-0.524195, 1.221246, 0.082213)",
        "(-0.514049, 1.220665, 0.084852)",
        "(-0.493933, 1.223694, 0.089760)",
        "(-0.493933, 1.223694, 0.089760)",
        "(-0.477913, 1.227392, 0.094347)",
        "(-0.462226, 1.232415, 0.101306)",
        "(-0.446172, 1.237349, 0.109750)",
        "(-0.423786, 1.245512, 0.122379)",
        "(-0.423786, 1.245512, 0.122379)",
        "(-0.411832, 1.251577, 0.130485)",
        "(-0.402346, 1.258015, 0.136859)",
        "(-0.396395, 1.264295, 0.140584)",
        "(-0.391156, 1.271352, 0.142937)",
        "(-0.391156, 1.271352, 0.142937)",
        "(-0.387441, 1.274077, 0.145283)",
        "(-0.383140, 1.276178, 0.146954)",
        "(-0.380110, 1.277519, 0.148911)",
        "(-0.375398, 1.279397, 0.153269)",
        "(-0.375398, 1.279397, 0.153269)",
        "(-0.373170, 1.280487, 0.155321)",
        "(-0.372912, 1.281303, 0.156256)",
        "(-0.372571, 1.282473, 0.157662)",
        "(-0.371215, 1.285136, 0.160496)",
        "(-0.371215, 1.285136, 0.160496)",
        "(-0.370279, 1.287313, 0.162284)",
        "(-0.369008, 1.289480, 0.163531)",
        "(-0.367991, 1.291712, 0.164836)",
        "(-0.366591, 1.295382, 0.167772)",
        "(-0.366591, 1.295382, 0.167772)",
        "(-0.365730, 1.297944, 0.169798)",
        "(-0.364893, 1.300509, 0.171532)",
        "(-0.363643, 1.302982, 0.172587)",
        "(-0.362121, 1.306041, 0.173655)",
        "(-0.362121, 1.306041, 0.173655)",
        "(-0.361062, 1.307775, 0.174424)",
        "(-0.359951, 1.309192, 0.174911)",
        "(-0.358566, 1.310323, 0.175078)",
        "(-0.356376, 1.311632, 0.173669)",
        "(-0.356376, 1.311632, 0.173669)",
        "(-0.354871, 1.312464, 0.172472)",
        "(-0.353077, 1.313059, 0.170893)",
        "(-0.350989, 1.313512, 0.169276)",
        "(-0.348199, 1.314071, 0.166971)",
        "(-0.348199, 1.314071, 0.166971)",
        "(-0.347111, 1.314460, 0.165420)",
        "(-0.345436, 1.315192, 0.163813)",
        "(-0.343843, 1.316146, 0.162794)",
        "(-0.342062, 1.318123, 0.162554)",
        "(-0.342062, 1.318123, 0.162554)",
        "(-0.341224, 1.319587, 0.162675)",
        "(-0.340325, 1.321167, 0.163059)",
        "(-0.339466, 1.322833, 0.163835)",
        "(-0.337948, 1.325304, 0.165803)",
        "(-0.337948, 1.325304, 0.165803)",
        "(-0.337243, 1.326401, 0.167155)",
        "(-0.336846, 1.327208, 0.168956)",
        "(-0.336777, 1.327736, 0.170659)",
        "(-0.337137, 1.328037, 0.172549)",
        "(-0.337137, 1.328037, 0.172549)",
        "(-0.337381, 1.328263, 0.174228)",
        "(-0.337212, 1.328679, 0.176374)",
        "(-0.337251, 1.328929, 0.177888)",
        "(-0.337620, 1.328943, 0.178640)",
        "(-0.337983, 1.328851, 0.178814)",
        "(-0.338488, 1.329022, 0.180083)",
        "(-0.338454, 1.329496, 0.181619)",
        "(-0.338693, 1.329824, 0.182578)",
        "(-0.339295, 1.329771, 0.182443)",
        "(-0.339295, 1.329771, 0.182443)",
        "(-0.339721, 1.329635, 0.182623)",
        "(-0.339715, 1.329679, 0.183532)",
        "(-0.339686, 1.329567, 0.184132)",
        "(-0.340190, 1.328762, 0.183883)",
        "(-0.340190, 1.328762, 0.183883)",
        "(-0.340387, 1.328247, 0.183971)",
        "(-0.340653, 1.327810, 0.184383)",
        "(-0.340732, 1.327480, 0.184611)",
        "(-0.340906, 1.327065, 0.184487)",
        "(-0.340906, 1.327065, 0.184487)",
        "(-0.341011, 1.327001, 0.184510)",
        "(-0.340942, 1.327189, 0.184668)",
        "(-0.340566, 1.327672, 0.184781)",
        "(-0.339898, 1.328740, 0.184846)",
        "(-0.339898, 1.328740, 0.184846)",
        "(-0.339401, 1.329716, 0.184773)",
        "(-0.339089, 1.330688, 0.184501)",
        "(-0.338765, 1.331806, 0.184269)",
        "(-0.338352, 1.333567, 0.184061)",
        "(-0.338352, 1.333567, 0.184061)",
        "(-0.337965, 1.334779, 0.183844)",
        "(-0.337633, 1.335893, 0.183591)",
        "(-0.337446, 1.336896, 0.183563)",
        "(-0.337289, 1.338091, 0.183406)",
        "(-0.337289, 1.338091, 0.183406)",
        "(-0.336978, 1.338767, 0.183235)",
        "(-0.336623, 1.339256, 0.183119)",
        "(-0.336346, 1.339507, 0.183126)",
        "(-0.335974, 1.339694, 0.183043)",
        "(-0.335974, 1.339694, 0.183043)",
        "(-0.335662, 1.339675, 0.182975)",
        "(-0.335283, 1.339582, 0.183116)",
        "(-0.335043, 1.339525, 0.183119)",
        "(-0.334688, 1.339538, 0.182927)",
        "(-0.334688, 1.339538, 0.182927)",
        "(-0.334234, 1.339697, 0.182863)",
        "(-0.333869, 1.340022, 0.182796)",
        "(-0.333428, 1.340525, 0.182905)",
        "(-0.332417, 1.341506, 0.183002)",
        "(-0.332417, 1.341506, 0.183002)",
        "(-0.331748, 1.342149, 0.182967)",
        "(-0.330972, 1.342945, 0.183135)",
        "(-0.330113, 1.343831, 0.183299)",
        "(-0.328318, 1.345090, 0.183096)",
        "(-0.328318, 1.345090, 0.183096)",
        "(-0.326928, 1.345695, 0.183015)",
        "(-0.325696, 1.345970, 0.183060)",
        "(-0.324625, 1.345911, 0.183162)",
        "(-0.321699, 1.345429, 0.183297)",
        "(-0.321699, 1.345429, 0.183297)",
        "(-0.318922, 1.344642, 0.183686)",
        "(-0.315950, 1.343297, 0.184531)",
        "(-0.312181, 1.341315, 0.185538)",
        "(-0.307295, 1.337469, 0.188038)",
        "(-0.307295, 1.337469, 0.188038)",
        "(-0.304883, 1.335308, 0.190080)",
        "(-0.301944, 1.333986, 0.191419)",
        "(-0.298884, 1.333478, 0.191947)",
        "(-0.296710, 1.334593, 0.192578)",
        "(-0.296710, 1.334593, 0.192578)",
        "(-0.294602, 1.336823, 0.192760)",
        "(-0.291296, 1.340119, 0.192721)",
        "(-0.288599, 1.344174, 0.193271)",
        "(-0.284435, 1.352070, 0.194583)",
        "(-0.284435, 1.352070, 0.194583)",
        "(-0.281014, 1.357528, 0.194463)",
        "(-0.276954, 1.362902, 0.194543)",
        "(-0.271833, 1.367859, 0.195011)",
        "(-0.262524, 1.373416, 0.196082)",
        "(-0.262524, 1.373416, 0.196082)",
        "(-0.257725, 1.375527, 0.196959)",
        "(-0.252331, 1.377054, 0.197302)",
        "(-0.246010, 1.378565, 0.197360)",
        "(-0.235017, 1.380981, 0.198609)",
        "(-0.235017, 1.380981, 0.198609)",
        "(-0.228406, 1.381739, 0.199899)",
        "(-0.224171, 1.381147, 0.200144)",
        "(-0.218843, 1.380967, 0.199412)",
        "(-0.209143, 1.382010, 0.199607)",
        "(-0.209143, 1.382010, 0.199607)",
        "(-0.204264, 1.381800, 0.200083)",
        "(-0.201033, 1.380787, 0.199716)",
        "(-0.198383, 1.379945, 0.198918)",
        "(-0.196382, 1.380059, 0.198496)",
        "(-0.196382, 1.380059, 0.198496)",
        "(-0.194742, 1.380795, 0.197389)",
        "(-0.194150, 1.381532, 0.196440)",
        "(-0.193923, 1.382444, 0.195659)",
        "(-0.192804, 1.384013, 0.194342)",
        "(-0.192804, 1.384013, 0.194342)",
        "(-0.192512, 1.385147, 0.194075)",
        "(-0.191979, 1.386335, 0.193653)",
        "(-0.191381, 1.387521, 0.193106)",
        "(-0.190026, 1.389522, 0.192160)",
        "(-0.190026, 1.389522, 0.192160)",
        "(-0.189748, 1.390893, 0.191345)",
        "(-0.189142, 1.392667, 0.190300)",
        "(-0.188647, 1.394441, 0.189028)",
        "(-0.188219, 1.396847, 0.186905)",
        "(-0.188219, 1.396847, 0.186905)",
        "(-0.187811, 1.398128, 0.185645)",
        "(-0.188304, 1.398455, 0.184446)",
        "(-0.188677, 1.398071, 0.183375)",
        "(-0.189643, 1.395980, 0.181896)",
        "(-0.189643, 1.395980, 0.181896)",
        "(-0.190171, 1.394246, 0.181520)",
        "(-0.190450, 1.392452, 0.181673)",
        "(-0.190994, 1.390505, 0.181892)",
        "(-0.191129, 1.388223, 0.182943)",
        "(-0.191129, 1.388223, 0.182943)",
        "(-0.191530, 1.387138, 0.183796)",
        "(-0.191432, 1.386391, 0.184604)",
        "(-0.190934, 1.385972, 0.185717)",
        "(-0.191162, 1.385673, 0.186787)",
        "(-0.191291, 1.385576, 0.187292)",
        "(-0.191176, 1.385616, 0.187898)",
        "(-0.191080, 1.385700, 0.188117)",
        "(-0.190841, 1.385906, 0.188356)",
        "(-0.190781, 1.386271, 0.189106)",
        "(-0.190781, 1.386271, 0.189106)",
        "(-0.190830, 1.386316, 0.189053)",
        "(-0.190754, 1.386266, 0.188842)",
        "(-0.190611, 1.386372, 0.189078)",
        "(-0.190899, 1.386078, 0.189321)",
        "(-0.190899, 1.386078, 0.189321)",
        "(-0.191090, 1.385684, 0.189251)",
        "(-0.191040, 1.385442, 0.189227)",
        "(-0.190992, 1.385388, 0.189059)",
        "(-0.189959, 1.385006, 0.188318)",
        "(-0.189959, 1.385006, 0.188318)",
        "(-0.189936, 1.384888, 0.187840)",
        "(-0.189884, 1.384919, 0.187304)",
        "(-0.189778, 1.385090, 0.186404)",
        "(-0.189815, 1.385461, 0.185275)",
        "(-0.189815, 1.385461, 0.185275)",
        "(-0.189710, 1.385936, 0.184572)",
        "(-0.189862, 1.386297, 0.184313)",
        "(-0.190214, 1.386821, 0.184017)",
        "(-0.190578, 1.387264, 0.183839)",
        "(-0.190578, 1.387264, 0.183839)",
        "(-0.190702, 1.387870, 0.183719)",
        "(-0.190856, 1.388075, 0.183825)",
        "(-0.191229, 1.388528, 0.184153)",
        "(-0.191904, 1.388753, 0.184493)",
        "(-0.191904, 1.388753, 0.184493)",
        "(-0.192293, 1.388652, 0.184688)",
        "(-0.192303, 1.388527, 0.184647)",
        "(-0.192589, 1.388126, 0.184787)",
        "(-0.192830, 1.387537, 0.184890)",
        "(-0.192830, 1.387537, 0.184890)",
        "(-0.192990, 1.387346, 0.185018)",
        "(-0.193059, 1.387240, 0.185084)",
        "(-0.193067, 1.386978, 0.184720)",
        "(-0.193172, 1.386965, 0.184369)",
        "(-0.193172, 1.386965, 0.184369)",
        "(-0.193182, 1.387086, 0.184016)",
        "(-0.193095, 1.387284, 0.183642)",
        "(-0.193195, 1.387636, 0.183148)",
        "(-0.193202, 1.388148, 0.182633)",
        "(-0.193217, 1.388452, 0.182374)",
        "(-0.193099, 1.388977, 0.181810)",
        "(-0.192890, 1.389493, 0.181250)",
        "(-0.192912, 1.389994, 0.180788)",
        "(-0.192823, 1.390577, 0.179894)",
        "(-0.192823, 1.390577, 0.179894)",
        "(-0.192709, 1.390839, 0.179494)",
        "(-0.192619, 1.390963, 0.179071)",
        "(-0.192460, 1.391056, 0.178396)",
        "(-0.192428, 1.390797, 0.177197)",
        "(-0.192428, 1.390797, 0.177197)",
        "(-0.192370, 1.390669, 0.176231)",
        "(-0.192425, 1.390922, 0.175497)",
        "(-0.192369, 1.391255, 0.174598)",
        "(-0.192329, 1.391916, 0.173131)",
        "(-0.192329, 1.391916, 0.173131)",
        "(-0.192187, 1.392712, 0.172282)",
        "(-0.192105, 1.393642, 0.171538)",
        "(-0.191841, 1.394853, 0.170962)",
        "(-0.191699, 1.397166, 0.170397)",
        "(-0.191699, 1.397166, 0.170397)",
        "(-0.191374, 1.399146, 0.170000)",
        "(-0.190774, 1.401530, 0.169742)",
        "(-0.190405, 1.404162, 0.169581)",
        "(-0.190000, 1.408372, 0.169270)",
        "(-0.190000, 1.408372, 0.169270)",
        "(-0.189834, 1.411232, 0.169037)",
        "(-0.189838, 1.413875, 0.168709)",
        "(-0.189819, 1.416318, 0.168254)",
        "(-0.190045, 1.419343, 0.167666)",
        "(-0.190045, 1.419343, 0.167666)",
        "(-0.190262, 1.420982, 0.167460)",
        "(-0.190378, 1.422216, 0.167120)",
        "(-0.190689, 1.423165, 0.166873)",
        "(-0.191312, 1.424307, 0.166728)",
        "(-0.191312, 1.424307, 0.166728)",
        "(-0.191602, 1.424878, 0.166585)",
        "(-0.191908, 1.425257, 0.166588)",
        "(-0.192136, 1.425362, 0.166519)",
        "(-0.192753, 1.425707, 0.166510)",
        "(-0.192753, 1.425707, 0.166510)",
        "(-0.192977, 1.425821, 0.166562)",
        "(-0.193244, 1.425978, 0.166690)",
        "(-0.193622, 1.426368, 0.166895)",
        "(-0.194189, 1.427274, 0.167188)",
        "(-0.194189, 1.427274, 0.167188)",
        "(-0.194417, 1.428008, 0.167211)",
        "(-0.194725, 1.429018, 0.167211)",
        "(-0.195099, 1.430301, 0.167401)",
        "(-0.195586, 1.432175, 0.167309)",
        "(-0.195586, 1.432175, 0.167309)",
        "(-0.196009, 1.433534, 0.167068)",
        "(-0.196453, 1.435208, 0.166960)",
        "(-0.196808, 1.437182, 0.166795)",
        "(-0.197255, 1.440489, 0.166190)",
        "(-0.197255, 1.440489, 0.166190)",
        "(-0.197443, 1.442989, 0.165566)",
        "(-0.197858, 1.445716, 0.164880)",
        "(-0.198131, 1.448798, 0.164160)",
        "(-0.198687, 1.453520, 0.162420)",
        "(-0.198687, 1.453520, 0.162420)",
        "(-0.199051, 1.456646, 0.161079)",
        "(-0.199302, 1.459768, 0.159383)",
        "(-0.199836, 1.462862, 0.157948)",
        "(-0.200500, 1.467068, 0.155587)",
        "(-0.200500, 1.467068, 0.155587)",
        "(-0.200932, 1.469574, 0.154098)",
        "(-0.201505, 1.471758, 0.152690)",
        "(-0.201989, 1.473587, 0.151362)",
        "(-0.202586, 1.475622, 0.149162)",
        "(-0.202586, 1.475622, 0.149162)",
        "(-0.203089, 1.476620, 0.147540)",
        "(-0.203593, 1.477494, 0.146070)",
        "(-0.203971, 1.478291, 0.144612)",
        "(-0.204335, 1.478972, 0.143263)",
        "(-0.204598, 1.479230, 0.142712)",
        "(-0.205051, 1.479659, 0.141687)",
        "(-0.205389, 1.479891, 0.140676)",
        "(-0.205655, 1.479911, 0.139768)",
        "(-0.206113, 1.479398, 0.138441)",
        "(-0.206113, 1.479398, 0.138441)",
        "(-0.206303, 1.479060, 0.137889)",
        "(-0.206484, 1.478657, 0.137524)",
        "(-0.206658, 1.478532, 0.137877)",
        "(-0.207002, 1.478324, 0.138570)",
        "(-0.207002, 1.478324, 0.138570)",
        "(-0.207040, 1.478306, 0.138833)",
        "(-0.207353, 1.478237, 0.139590)",
        "(-0.207581, 1.478343, 0.140133)",
        "(-0.207844, 1.478700, 0.140654)",
        "(-0.207844, 1.478700, 0.140654)",
        "(-0.207934, 1.478990, 0.140778)",
        "(-0.208122, 1.479373, 0.140746)",
        "(-0.208307, 1.479701, 0.140576)",
        "(-0.208568, 1.480392, 0.140362)",
        "(-0.208568, 1.480392, 0.140362)",
        "(-0.208704, 1.480761, 0.139838)",
        "(-0.208840, 1.480985, 0.139470)",
        "(-0.209076, 1.481115, 0.139155)",
        "(-0.209369, 1.480903, 0.138317)",
        "(-0.209369, 1.480903, 0.138317)",
        "(-0.209623, 1.480681, 0.137770)",
        "(-0.209650, 1.480654, 0.137513)",
        "(-0.209681, 1.480557, 0.136957)",
        "(-0.209663, 1.480624, 0.136708)",
        "(-0.209663, 1.480624, 0.136708)",
        "(-0.209618, 1.480668, 0.136474)",
        "(-0.209533, 1.480758, 0.136200)",
        "(-0.209417, 1.480861, 0.135804)",
        "(-0.209124, 1.480902, 0.135063)",
        "(-0.209124, 1.480902, 0.135063)",
        "(-0.208702, 1.480510, 0.134253)",
        "(-0.208581, 1.479568, 0.133609)",
        "(-0.208315, 1.478180, 0.133093)",
        "(-0.207811, 1.474834, 0.132563)",
        "(-0.207811, 1.474834, 0.132563)",
        "(-0.207579, 1.471678, 0.132187)",
        "(-0.207367, 1.467900, 0.131930)",
        "(-0.207042, 1.463496, 0.131809)",
        "(-0.206334, 1.455262, 0.131045)",
        "(-0.206334, 1.455262, 0.131045)",
        "(-0.206196, 1.448802, 0.130706)",
        "(-0.206131, 1.442301, 0.130139)",
        "(-0.205925, 1.435714, 0.129710)",
        "(-0.205388, 1.426094, 0.129495)",
        "(-0.205388, 1.426094, 0.129495)",
        "(-0.205223, 1.419686, 0.129396)",
        "(-0.205319, 1.413472, 0.129366)",
        "(-0.205528, 1.407754, 0.129487)",
        "(-0.205749, 1.400462, 0.129780)",
        "(-0.205749, 1.400462, 0.129780)",
        "(-0.205794, 1.396436, 0.130184)",
        "(-0.206086, 1.392661, 0.130454)",
        "(-0.206452, 1.389111, 0.130656)",
        "(-0.206733, 1.384729, 0.131221)",
        "(-0.206733, 1.384729, 0.131221)",
        "(-0.206858, 1.382337, 0.131756)",
        "(-0.206874, 1.380145, 0.132136)",
        "(-0.207033, 1.378250, 0.132593)",
        "(-0.207367, 1.375881, 0.133197)",
        "(-0.207367, 1.375881, 0.133197)",
        "(-0.207324, 1.374486, 0.133427)",
        "(-0.207501, 1.373152, 0.133835)",
        "(-0.207614, 1.371882, 0.134117)",
        "(-0.207767, 1.370268, 0.134579)",
        "(-0.207767, 1.370268, 0.134579)",
        "(-0.207730, 1.369547, 0.134832)",
        "(-0.207627, 1.368793, 0.134931)",
        "(-0.207537, 1.368683, 0.135137)",
        "(-0.207076, 1.368939, 0.135117)",
        "(-0.207076, 1.368939, 0.135117)",
        "(-0.206650, 1.369577, 0.135085)",
        "(-0.206018, 1.371084, 0.135207)",
        "(-0.205583, 1.372363, 0.135048)",
        "(-0.205117, 1.373411, 0.133829)",
        "(-0.205117, 1.373411, 0.133829)",
        "(-0.205062, 1.373828, 0.133394)",
        "(-0.204821, 1.373895, 0.133161)",
        "(-0.204745, 1.373347, 0.132978)",
        "(-0.204622, 1.371553, 0.133150)",
        "(-0.204622, 1.371553, 0.133150)",
        "(-0.204270, 1.369667, 0.133229)",
        "(-0.203983, 1.367273, 0.133558)",
        "(-0.203901, 1.364185, 0.133931)",
        "(-0.203104, 1.358582, 0.134354)",
        "(-0.203104, 1.358582, 0.134354)",
        "(-0.202784, 1.354099, 0.134529)",
        "(-0.203020, 1.349349, 0.134800)",
        "(-0.203116, 1.344489, 0.134855)",
        "(-0.203504, 1.337258, 0.135020)",
        "(-0.203504, 1.337258, 0.135020)",
        "(-0.203575, 1.332655, 0.135082)",
        "(-0.203979, 1.328117, 0.135137)",
        "(-0.204512, 1.323758, 0.135097)",
        "(-0.205420, 1.317929, 0.135067)",
        "(-0.205420, 1.317929, 0.135067)",
        "(-0.205782, 1.314675, 0.135407)",
        "(-0.205784, 1.311841, 0.135440)",
        "(-0.206464, 1.309346, 0.135473)",
        "(-0.207068, 1.306626, 0.135552)",
        "(-0.207068, 1.306626, 0.135552)",
        "(-0.207298, 1.305372, 0.135620)",
        "(-0.207382, 1.304832, 0.135893)",
        "(-0.207416, 1.304878, 0.135878)",
        "(-0.207635, 1.304596, 0.135948)",
        "(-0.207635, 1.304596, 0.135948)",
        "(-0.207463, 1.304820, 0.135967)",
        "(-0.207231, 1.305177, 0.136038)",
        "(-0.207060, 1.305560, 0.136215)",
        "(-0.207057, 1.305888, 0.136420)",
        "(-0.207057, 1.305888, 0.136420)",
        "(-0.207029, 1.305844, 0.136384)",
        "(-0.206743, 1.305548, 0.136190)",
        "(-0.206801, 1.304922, 0.136177)",
        "(-0.207026, 1.303368, 0.136375)",
        "(-0.207026, 1.303368, 0.136375)",
        "(-0.207192, 1.301952, 0.136423)",
        "(-0.207255, 1.300323, 0.136342)",
        "(-0.207251, 1.298654, 0.136341)",
        "(-0.207619, 1.296170, 0.136334)",
        "(-0.207619, 1.296170, 0.136334)",
        "(-0.207985, 1.294401, 0.136179)",
        "(-0.208087, 1.292473, 0.135661)",
        "(-0.208114, 1.290386, 0.135101)",
        "(-0.209190, 1.286492, 0.134037)",
        "(-0.209190, 1.286492, 0.134037)",
        "(-0.209899, 1.283522, 0.133217)",
        "(-0.211011, 1.280636, 0.133324)",
        "(-0.212420, 1.277781, 0.133498)",
        "(-0.213808, 1.273766, 0.133549)",
        "(-0.213808, 1.273766, 0.133549)",
        "(-0.214316, 1.271239, 0.133687)",
        "(-0.214961, 1.268638, 0.133652)",
        "(-0.215776, 1.266015, 0.133411)",
        "(-0.217148, 1.262547, 0.133805)",
        "(-0.217148, 1.262547, 0.133805)",
        "(-0.217928, 1.260565, 0.134269)",
        "(-0.218656, 1.258577, 0.134632)",
        "(-0.219386, 1.256675, 0.134860)",
        "(-0.220864, 1.254204, 0.135708)",
        "(-0.220864, 1.254204, 0.135708)",
        "(-0.221767, 1.252663, 0.136115)",
        "(-0.222664, 1.251241, 0.136847)",
        "(-0.223457, 1.249655, 0.137387)",
        "(-0.224608, 1.247332, 0.138365)",
        "(-0.224608, 1.247332, 0.138365)",
        "(-0.225399, 1.245892, 0.138994)",
        "(-0.225996, 1.244503, 0.139533)",
        "(-0.226379, 1.243159, 0.139799)",
        "(-0.226616, 1.241549, 0.140198)",
        "(-0.226616, 1.241549, 0.140198)",
        "(-0.226739, 1.240722, 0.140557)",
        "(-0.227037, 1.239863, 0.140773)",
        "(-0.227319, 1.238994, 0.141115)",
        "(-0.227560, 1.237112, 0.141358)",
        "(-0.227560, 1.237112, 0.141358)",
        "(-0.227568, 1.235738, 0.141823)",
        "(-0.227593, 1.234037, 0.142129)",
        "(-0.227803, 1.231562, 0.142239)",
        "(-0.228637, 1.227465, 0.143009)",
        "(-0.228637, 1.227465, 0.143009)",
        "(-0.229381, 1.224123, 0.143597)",
        "(-0.229979, 1.220148, 0.144002)",
        "(-0.230804, 1.215624, 0.144368)",
        "(-0.232286, 1.208536, 0.145082)",
        "(-0.232286, 1.208536, 0.145082)",
        "(-0.233535, 1.203225, 0.145597)",
        "(-0.234736, 1.197551, 0.146020)",
        "(-0.236078, 1.191818, 0.146757)",
        "(-0.237913, 1.182994, 0.148101)",
        "(-0.237913, 1.182994, 0.148101)",
        "(-0.239625, 1.176852, 0.148820)",
        "(-0.241678, 1.170822, 0.149750)",
        "(-0.243633, 1.164950, 0.150895)",
        "(-0.246335, 1.156345, 0.152689)",
        "(-0.246335, 1.156345, 0.152689)",
        "(-0.248528, 1.150584, 0.153708)",
        "(-0.250657, 1.144813, 0.154852)",
        "(-0.252684, 1.139280, 0.156233)",
        "(-0.256123, 1.131377, 0.158272)",
        "(-0.256123, 1.131377, 0.158272)",
        "(-0.258379, 1.126299, 0.159587)",
        "(-0.260536, 1.121158, 0.160863)",
        "(-0.263162, 1.116184, 0.162278)",
        "(-0.266719, 1.108950, 0.164885)",
        "(-0.266719, 1.108950, 0.164885)",
        "(-0.268681, 1.103929, 0.166390)",
        "(-0.270736, 1.099110, 0.168182)",
        "(-0.272769, 1.094611, 0.170378)",
        "(-0.275777, 1.088256, 0.173782)",
        "(-0.275777, 1.088256, 0.173782)",
        "(-0.277962, 1.084260, 0.176354)",
        "(-0.280110, 1.080538, 0.179460)",
        "(-0.282168, 1.076892, 0.182550)",
        "(-0.284754, 1.072189, 0.187685)",
        "(-0.284754, 1.072189, 0.187685)",
        "(-0.286023, 1.069470, 0.191505)",
        "(-0.287273, 1.067025, 0.195566)",
        "(-0.288910, 1.064731, 0.199420)",
        "(-0.291014, 1.062166, 0.205820)",
        "(-0.291014, 1.062166, 0.205820)",
        "(-0.292066, 1.060539, 0.209855)",
        "(-0.293051, 1.059229, 0.213984)",
        "(-0.293969, 1.058173, 0.217944)",
        "(-0.294874, 1.057388, 0.224195)",
        "(-0.294874, 1.057388, 0.224195)",
        "(-0.294573, 1.056862, 0.228240)",
        "(-0.293593, 1.056115, 0.232099)",
        "(-0.294751, 1.056177, 0.235014)",
        "(-0.295602, 1.056070, 0.239384)",
        "(-0.295602, 1.056070, 0.239384)",
        "(-0.296009, 1.056092, 0.242269)",
        "(-0.296372, 1.056249, 0.245236)",
        "(-0.296911, 1.056597, 0.248224)",
        "(-0.296849, 1.056828, 0.252358)",
        "(-0.296849, 1.056828, 0.252358)",
        "(-0.296887, 1.056934, 0.254928)",
        "(-0.297148, 1.057067, 0.257142)",
        "(-0.296949, 1.057317, 0.259597)",
        "(-0.296684, 1.057904, 0.263289)",
        "(-0.296684, 1.057904, 0.263289)",
        "(-0.296652, 1.058332, 0.265707)",
        "(-0.296181, 1.058693, 0.268032)",
        "(-0.295437, 1.059260, 0.270698)",
        "(-0.294305, 1.060473, 0.274855)",
        "(-0.294305, 1.060473, 0.274855)",
        "(-0.293500, 1.061252, 0.277367)",
        "(-0.293064, 1.062176, 0.279732)",
        "(-0.292427, 1.063128, 0.282084)",
        "(-0.291630, 1.064910, 0.285779)",
        "(-0.291630, 1.064910, 0.285779)",
        "(-0.290946, 1.066108, 0.288207)",
        "(-0.290260, 1.067294, 0.290559)",
        "(-0.289542, 1.068453, 0.292795)",
        "(-0.288253, 1.070495, 0.296576)",
        "(-0.288253, 1.070495, 0.296576)",
        "(-0.287377, 1.071819, 0.299035)",
        "(-0.286764, 1.073124, 0.301322)",
        "(-0.285891, 1.074458, 0.303750)",
        "(-0.284565, 1.076888, 0.307741)",
        "(-0.284565, 1.076888, 0.307741)",
        "(-0.283615, 1.078515, 0.310277)",
        "(-0.282714, 1.080409, 0.312955)",
        "(-0.281619, 1.082455, 0.315538)",
        "(-0.279956, 1.085795, 0.319061)",
        "(-0.279956, 1.085795, 0.319061)",
        "(-0.278884, 1.088252, 0.321385)",
        "(-0.277521, 1.090763, 0.323533)",
        "(-0.276016, 1.093414, 0.325647)",
        "(-0.273940, 1.097473, 0.328611)",
        "(-0.273940, 1.097473, 0.328611)",
        "(-0.272670, 1.100294, 0.330581)",
        "(-0.271326, 1.103097, 0.332436)",
        "(-0.270079, 1.105987, 0.334317)",
        "(-0.268070, 1.110346, 0.337061)",
        "(-0.268070, 1.110346, 0.337061)",
        "(-0.266872, 1.113229, 0.338774)",
        "(-0.265874, 1.116078, 0.340346)",
        "(-0.264740, 1.118975, 0.341950)",
        "(-0.263090, 1.122948, 0.343886)",
        "(-0.263090, 1.122948, 0.343886)",
        "(-0.261914, 1.125518, 0.345092)",
        "(-0.261047, 1.127807, 0.345923)",
        "(-0.260325, 1.129778, 0.346524)",
        "(-0.259166, 1.132050, 0.347248)",
        "(-0.259166, 1.132050, 0.347248)",
        "(-0.258564, 1.133215, 0.347844)",
        "(-0.258287, 1.133818, 0.348306)",
        "(-0.258411, 1.133933, 0.348522)",
        "(-0.258574, 1.133521, 0.348788)",
        "(-0.258574, 1.133521, 0.348788)",
        "(-0.258627, 1.133275, 0.349077)",
        "(-0.258883, 1.133034, 0.349739)",
        "(-0.259262, 1.132627, 0.350021)",
        "(-0.259614, 1.132267, 0.350453)",
        "(-0.259614, 1.132267, 0.350453)",
        "(-0.259605, 1.132490, 0.351266)",
        "(-0.259793, 1.132742, 0.351916)",
        "(-0.259922, 1.132980, 0.352798)",
        "(-0.259908, 1.133636, 0.354393)",
        "(-0.259908, 1.133636, 0.354393)",
        "(-0.259913, 1.134297, 0.355647)",
        "(-0.259755, 1.135010, 0.356857)",
        "(-0.259377, 1.135664, 0.357998)",
        "(-0.259045, 1.136866, 0.360010)",
        "(-0.259045, 1.136866, 0.360010)",
        "(-0.258755, 1.137811, 0.361413)",
        "(-0.258301, 1.138757, 0.362670)",
        "(-0.258053, 1.139671, 0.363856)",
        "(-0.257564, 1.140981, 0.365538)",
        "(-0.257564, 1.140981, 0.365538)",
        "(-0.257348, 1.141683, 0.366408)",
        "(-0.257139, 1.142099, 0.366992)",
        "(-0.256768, 1.142216, 0.367485)",
        "(-0.256687, 1.142100, 0.368147)",
        "(-0.256687, 1.142100, 0.368147)",
        "(-0.256643, 1.141221, 0.367598)",
        "(-0.256569, 1.140267, 0.367276)",
        "(-0.256608, 1.139342, 0.367167)",
        "(-0.256714, 1.136983, 0.365945)",
        "(-0.256714, 1.136983, 0.365945)",
        "(-0.257130, 1.135219, 0.365153)",
        "(-0.257611, 1.133591, 0.364819)",
        "(-0.258267, 1.131889, 0.364245)",
        "(-0.258685, 1.129949, 0.363398)",
        "(-0.258685, 1.129949, 0.363398)",
        "(-0.259011, 1.128852, 0.362662)",
        "(-0.259194, 1.127792, 0.362053)",
        "(-0.259046, 1.127123, 0.362311)",
        "(-0.258668, 1.125834, 0.362138)",
        "(-0.258668, 1.125834, 0.362138)",
        "(-0.258368, 1.125003, 0.362062)",
        "(-0.258093, 1.123945, 0.361788)",
        "(-0.257481, 1.122584, 0.361435)",
        "(-0.256748, 1.120161, 0.361705)",
        "(-0.256748, 1.120161, 0.361705)",
        "(-0.256586, 1.117572, 0.361867)",
        "(-0.256817, 1.114367, 0.362206)",
        "(-0.257586, 1.110739, 0.362219)",
        "(-0.258155, 1.105261, 0.362840)",
        "(-0.258155, 1.105261, 0.362840)",
        "(-0.257829, 1.101348, 0.363745)",
        "(-0.256606, 1.096626, 0.365289)",
        "(-0.257558, 1.092430, 0.364815)",
        "(-0.259474, 1.087743, 0.364535)",
        "(-0.259474, 1.087743, 0.364535)",
        "(-0.260392, 1.084623, 0.363778)",
        "(-0.261210, 1.081474, 0.362985)",
        "(-0.261879, 1.078576, 0.361854)",
        "(-0.262306, 1.074678, 0.359941)",
        "(-0.262306, 1.074678, 0.359941)",
        "(-0.262456, 1.071640, 0.357254)",
        "(-0.262319, 1.068321, 0.354552)",
        "(-0.262271, 1.065066, 0.353038)",
        "(-0.262070, 1.058690, 0.351461)",
        "(-0.262070, 1.058690, 0.351461)",
        "(-0.261269, 1.052673, 0.351697)",
        "(-0.260490, 1.045004, 0.351138)",
        "(-0.265163, 1.037847, 0.349861)",
        "(-0.271612, 1.027424, 0.349621)",
        "(-0.271612, 1.027424, 0.349621)",
        "(-0.275947, 1.021023, 0.349917)",
        "(-0.279666, 1.014697, 0.349821)",
        "(-0.283853, 1.008894, 0.349428)",
        "(-0.287596, 1.001636, 0.349628)",
        "(-0.287596, 1.001636, 0.349628)",
        "(-0.289663, 0.997431, 0.349230)",
        "(-0.291739, 0.993331, 0.348281)",
        "(-0.293872, 0.989862, 0.347340)",
        "(-0.296339, 0.984632, 0.345694)",
        "(-0.296339, 0.984632, 0.345694)",
        "(-0.297847, 0.981535, 0.344261)",
        "(-0.299122, 0.978854, 0.343232)",
        "(-0.298861, 0.976087, 0.342649)",
        "(-0.300385, 0.974955, 0.343085)",
        "(-0.300385, 0.974955, 0.343085)",
        "(-0.300600, 0.974522, 0.342980)",
        "(-0.300345, 0.974790, 0.344025)",
        "(-0.299869, 0.975568, 0.346020)",
        "(-0.299290, 0.976654, 0.348902)",
        "(-0.299290, 0.976654, 0.348902)",
        "(-0.298589, 0.977484, 0.350652)",
        "(-0.297449, 0.978434, 0.352231)",
        "(-0.295858, 0.980125, 0.354322)",
        "(-0.294706, 0.981357, 0.355070)",
        "(-0.294706, 0.981357, 0.355070)",
        "(-0.293462, 0.982678, 0.355899)",
        "(-0.292587, 0.983807, 0.356073)",
        "(-0.291898, 0.984589, 0.355795)",
        "(-0.291219, 0.985182, 0.354206)",
        "(-0.291219, 0.985182, 0.354206)",
        "(-0.290641, 0.985223, 0.352264)",
        "(-0.290329, 0.985238, 0.349959)",
        "(-0.290206, 0.985264, 0.347542)",
        "(-0.290648, 0.985534, 0.341218)",
        "(-0.290648, 0.985534, 0.341218)",
        "(-0.290960, 0.986816, 0.331753)",
        "(-0.288557, 0.990067, 0.321338)",
        "(-0.283966, 0.995635, 0.313730)",
        "(-0.275920, 1.005381, 0.297755)",
        "(-0.275920, 1.005381, 0.297755)",
        "(-0.270963, 1.011959, 0.283771)",
        "(-0.265960, 1.019134, 0.270039)",
        "(-0.260774, 1.027005, 0.258501)",
        "(-0.255333, 1.038416, 0.240581)",
        "(-0.255333, 1.038416, 0.240581)",
        "(-0.251821, 1.045659, 0.229955)",
        "(-0.249024, 1.052637, 0.222025)",
        "(-0.247204, 1.058825, 0.214334)",
        "(-0.246429, 1.067516, 0.205790)",
        "(-0.246429, 1.067516, 0.205790)",
        "(-0.245201, 1.073494, 0.202389)",
        "(-0.243251, 1.079309, 0.199275)",
        "(-0.241279, 1.085194, 0.198581)",
        "(-0.239364, 1.092886, 0.197848)",
        "(-0.239364, 1.092886, 0.197848)",
        "(-0.237993, 1.097105, 0.197684)",
        "(-0.235818, 1.100852, 0.198788)",
        "(-0.233952, 1.104002, 0.201106)",
        "(-0.232982, 1.107157, 0.204309)",
        "(-0.232982, 1.107157, 0.204309)",
        "(-0.232975, 1.108310, 0.206009)",
        "(-0.234371, 1.108726, 0.207541)",
        "(-0.236743, 1.108780, 0.209329)",
        "(-0.239081, 1.107853, 0.210302)",
        "(-0.239081, 1.107853, 0.210302)",
        "(-0.241619, 1.106697, 0.210955)",
        "(-0.245577, 1.105220, 0.211206)",
        "(-0.246870, 1.102618, 0.210182)",
        "(-0.249582, 1.099328, 0.209885)",
        "(-0.249582, 1.099328, 0.209885)",
        "(-0.251636, 1.097362, 0.209555)",
        "(-0.252827, 1.095755, 0.208857)",
        "(-0.253807, 1.094545, 0.207634)",
        "(-0.255113, 1.093435, 0.204913)",
        "(-0.255113, 1.093435, 0.204913)",
        "(-0.255616, 1.093111, 0.202584)",
        "(-0.256008, 1.093533, 0.200156)",
        "(-0.255678, 1.094780, 0.198262)",
        "(-0.254521, 1.097467, 0.193914)",
        "(-0.254521, 1.097467, 0.193914)",
        "(-0.253862, 1.100235, 0.191216)",
        "(-0.253013, 1.103490, 0.188477)",
        "(-0.252079, 1.107229, 0.185574)",
        "(-0.250046, 1.113718, 0.181493)",
        "(-0.250046, 1.113718, 0.181493)",
        "(-0.248401, 1.118739, 0.179048)",
        "(-0.247025, 1.124533, 0.177151)",
        "(-0.245391, 1.131110, 0.175427)",
        "(-0.242520, 1.141726, 0.172326)",
        "(-0.242520, 1.141726, 0.172326)",
        "(-0.240884, 1.148964, 0.169966)",
        "(-0.238623, 1.156127, 0.167366)",
        "(-0.236765, 1.162995, 0.165026)",
        "(-0.235204, 1.172168, 0.162336)",
        "(-0.235204, 1.172168, 0.162336)",
        "(-0.234468, 1.177561, 0.160694)",
        "(-0.233768, 1.182377, 0.158970)",
        "(-0.233693, 1.186868, 0.158208)",
        "(-0.233447, 1.193134, 0.157446)",
        "(-0.233447, 1.193134, 0.157446)",
        "(-0.232895, 1.197022, 0.156686)",
        "(-0.232981, 1.200482, 0.155887)",
        "(-0.233575, 1.203263, 0.155009)",
        "(-0.234493, 1.206562, 0.152753)",
        "(-0.234493, 1.206562, 0.152753)",
        "(-0.234626, 1.208537, 0.151075)",
        "(-0.234422, 1.210766, 0.150806)",
        "(-0.234285, 1.213209, 0.151058)",
        "(-0.233707, 1.217230, 0.151079)",
        "(-0.233707, 1.217230, 0.151079)",
        "(-0.233492, 1.220195, 0.150702)",
        "(-0.233027, 1.223452, 0.149724)",
        "(-0.233026, 1.227250, 0.148521)",
        "(-0.232879, 1.234572, 0.147135)",
        "(-0.232879, 1.234572, 0.147135)",
        "(-0.231863, 1.240627, 0.145861)",
        "(-0.231027, 1.247331, 0.144683)",
        "(-0.230535, 1.254356, 0.143382)",
        "(-0.229622, 1.265664, 0.141547)",
        "(-0.229622, 1.265664, 0.141547)",
        "(-0.229394, 1.273231, 0.140212)",
        "(-0.229436, 1.280811, 0.139009)",
        "(-0.229703, 1.288010, 0.137691)",
        "(-0.230948, 1.298079, 0.135650)",
        "(-0.230948, 1.298079, 0.135650)",
        "(-0.232890, 1.304227, 0.134575)",
        "(-0.235102, 1.310113, 0.133600)",
        "(-0.236419, 1.315664, 0.132729)",
        "(-0.237857, 1.322647, 0.132097)",
        "(-0.237857, 1.322647, 0.132097)",
        "(-0.238584, 1.326012, 0.131401)",
        "(-0.237983, 1.328887, 0.130158)",
        "(-0.237194, 1.331310, 0.129690)",
        "(-0.237322, 1.334037, 0.130311)",
        "(-0.237322, 1.334037, 0.130311)",
        "(-0.237602, 1.335238, 0.130192)",
        "(-0.237601, 1.336063, 0.129774)",
        "(-0.237821, 1.336508, 0.129952)",
        "(-0.238289, 1.336650, 0.130144)",
        "(-0.238289, 1.336650, 0.130144)",
        "(-0.238454, 1.336745, 0.130328)",
        "(-0.238220, 1.336807, 0.130737)",
        "(-0.238059, 1.336724, 0.131167)",
        "(-0.238008, 1.336449, 0.131224)",
        "(-0.238008, 1.336449, 0.131224)",
        "(-0.238129, 1.336098, 0.131207)",
        "(-0.238208, 1.336004, 0.131529)",
        "(-0.238102, 1.336045, 0.131727)",
        "(-0.238100, 1.335990, 0.131576)",
        "(-0.238100, 1.335990, 0.131576)",
        "(-0.238269, 1.335871, 0.131395)",
        "(-0.238246, 1.335817, 0.131212)",
        "(-0.238233, 1.335824, 0.131158)",
        "(-0.238076, 1.335737, 0.131364)",
        "(-0.238076, 1.335737, 0.131364)",
        "(-0.237963, 1.335683, 0.131358)",
        "(-0.237829, 1.335611, 0.131383)",
        "(-0.237866, 1.335535, 0.131546)",
        "(-0.237874, 1.335524, 0.131638)",
        "(-0.237874, 1.335524, 0.131638)",
        "(-0.237877, 1.335481, 0.131659)",
        "(-0.237892, 1.335393, 0.131751)",
        "(-0.237899, 1.335265, 0.131827)",
        "(-0.238106, 1.334797, 0.131815)",
        "(-0.238106, 1.334797, 0.131815)",
        "(-0.238151, 1.334617, 0.131861)",
        "(-0.238254, 1.334377, 0.131889)",
        "(-0.238503, 1.333774, 0.131816)",
        "(-0.238521, 1.333624, 0.131874)",
        "(-0.238521, 1.333624, 0.131874)",
        "(-0.238494, 1.333454, 0.131833)",
        "(-0.238491, 1.333255, 0.131791)",
        "(-0.238518, 1.333177, 0.131891)",
        "(-0.238482, 1.333225, 0.131858)",
        "(-0.238482, 1.333225, 0.131858)",
        "(-0.238495, 1.333298, 0.131803)",
        "(-0.238415, 1.333573, 0.131911)",
        "(-0.238359, 1.333858, 0.131896)",
        "(-0.237994, 1.334546, 0.131597)",
        "(-0.237994, 1.334546, 0.131597)",
        "(-0.237660, 1.334953, 0.131750)",
        "(-0.237544, 1.335209, 0.131829)",
        "(-0.237181, 1.335879, 0.132124)",
        "(-0.236721, 1.336461, 0.131924)",
        "(-0.236721, 1.336461, 0.131924)",
        "(-0.236581, 1.336702, 0.131715)",
        "(-0.236361, 1.337003, 0.131653)",
        "(-0.236197, 1.337278, 0.131572)",
        "(-0.235749, 1.337903, 0.131328)",
        "(-0.235749, 1.337903, 0.131328)",
        "(-0.235509, 1.338157, 0.131121)",
        "(-0.235382, 1.338231, 0.130960)",
        "(-0.235188, 1.338269, 0.130606)",
        "(-0.234861, 1.338264, 0.130333)",
        "(-0.234861, 1.338264, 0.130333)",
        "(-0.234591, 1.338320, 0.130176)",
        "(-0.234069, 1.338572, 0.129961)",
        "(-0.233935, 1.338729, 0.129805)",
        "(-0.233721, 1.339124, 0.129516)",
        "(-0.233721, 1.339124, 0.129516)",
        "(-0.233521, 1.339658, 0.129330)",
        "(-0.233133, 1.340298, 0.129062)",
        "(-0.232471, 1.341364, 0.128443)",
        "(-0.231023, 1.343695, 0.128208)",
        "(-0.231023, 1.343695, 0.128208)",
        "(-0.229907, 1.346128, 0.129165)",
        "(-0.227907, 1.349606, 0.130318)",
        "(-0.226008, 1.353236, 0.129854)",
        "(-0.223838, 1.358553, 0.128419)",
        "(-0.223838, 1.358553, 0.128419)",
        "(-0.222747, 1.361983, 0.127905)",
        "(-0.221876, 1.364819, 0.126992)",
        "(-0.221306, 1.366750, 0.125614)",
        "(-0.221132, 1.368767, 0.124401)",
        "(-0.221132, 1.368767, 0.124401)",
        "(-0.220984, 1.369671, 0.124041)",
        "(-0.221271, 1.369856, 0.123592)",
        "(-0.222368, 1.369527, 0.123112)",
        "(-0.223184, 1.368886, 0.122997)",
        "(-0.223184, 1.368886, 0.122997)",
        "(-0.223669, 1.368802, 0.123365)",
        "(-0.223727, 1.369017, 0.122993)",
        "(-0.223064, 1.369675, 0.122152)",
        "(-0.221618, 1.371597, 0.121260)",
        "(-0.221618, 1.371597, 0.121260)",
        "(-0.220973, 1.373263, 0.120856)",
        "(-0.220243, 1.375165, 0.120757)",
        "(-0.220076, 1.377210, 0.120817)",
        "(-0.219515, 1.381013, 0.121130)",
        "(-0.219515, 1.381013, 0.121130)",
        "(-0.218888, 1.383891, 0.121494)",
        "(-0.218219, 1.386870, 0.121520)",
        "(-0.217788, 1.389776, 0.121706)",
        "(-0.217548, 1.394111, 0.122343)",
        "(-0.217548, 1.394111, 0.122343)",
        "(-0.217311, 1.397018, 0.123108)",
        "(-0.217157, 1.399668, 0.123353)",
        "(-0.216872, 1.402233, 0.123868)",
        "(-0.216317, 1.405754, 0.124808)",
        "(-0.216317, 1.405754, 0.124808)",
        "(-0.216011, 1.407848, 0.125594)",
        "(-0.215995, 1.409569, 0.126539)",
        "(-0.216162, 1.410821, 0.127565)",
        "(-0.216515, 1.411694, 0.128295)",
        "(-0.216515, 1.411694, 0.128295)",
        "(-0.217031, 1.411466, 0.128593)",
        "(-0.217373, 1.410867, 0.129169)",
        "(-0.217562, 1.409952, 0.129795)",
        "(-0.218237, 1.406795, 0.130133)",
        "(-0.218237, 1.406795, 0.130133)",
        "(-0.218722, 1.404366, 0.130184)",
        "(-0.218738, 1.401959, 0.129957)",
        "(-0.218756, 1.399965, 0.129599)",
        "(-0.218913, 1.397684, 0.128537)",
        "(-0.218913, 1.397684, 0.128537)",
        "(-0.218891, 1.396954, 0.128196)",
        "(-0.219058, 1.397039, 0.128698)",
        "(-0.218968, 1.397509, 0.128748)",
        "(-0.218512, 1.399336, 0.129007)",
        "(-0.218512, 1.399336, 0.129007)",
        "(-0.218297, 1.400880, 0.129159)",
        "(-0.218174, 1.402698, 0.129592)",
        "(-0.217978, 1.404797, 0.130145)",
        "(-0.217796, 1.408063, 0.130739)",
        "(-0.217796, 1.408063, 0.130739)",
        "(-0.217660, 1.410236, 0.130804)",
        "(-0.217660, 1.412508, 0.131372)",
        "(-0.217415, 1.414938, 0.131928)",
        "(-0.217116, 1.418298, 0.132247)",
        "(-0.217116, 1.418298, 0.132247)",
        "(-0.217244, 1.420436, 0.132441)",
        "(-0.217136, 1.422673, 0.132806)",
        "(-0.217230, 1.424605, 0.132977)",
        "(-0.217280, 1.427224, 0.133087)",
        "(-0.217280, 1.427224, 0.133087)",
        "(-0.217309, 1.428835, 0.133330)",
        "(-0.217394, 1.430325, 0.133676)",
        "(-0.217684, 1.431562, 0.134069)",
        "(-0.217984, 1.433484, 0.134733)",
        "(-0.217984, 1.433484, 0.134733)",
        "(-0.218133, 1.434825, 0.135466)",
        "(-0.218365, 1.435955, 0.136171)",
        "(-0.218583, 1.436890, 0.136800)",
        "(-0.218857, 1.438406, 0.138411)",
        "(-0.218857, 1.438406, 0.138411)",
        "(-0.219029, 1.439572, 0.139907)",
        "(-0.219015, 1.441036, 0.141668)",
        "(-0.218953, 1.442739, 0.143474)",
        "(-0.218957, 1.445716, 0.146299)",
        "(-0.218957, 1.445716, 0.146299)",
        "(-0.219109, 1.447941, 0.148205)",
        "(-0.219273, 1.450554, 0.150347)",
        "(-0.219350, 1.453371, 0.152757)",
        "(-0.219402, 1.457670, 0.156367)",
        "(-0.219402, 1.457670, 0.156367)",
        "(-0.219684, 1.460394, 0.158842)",
        "(-0.219920, 1.463106, 0.161495)",
        "(-0.220220, 1.465904, 0.164803)",
        "(-0.220680, 1.469821, 0.169690)",
        "(-0.220680, 1.469821, 0.169690)",
        "(-0.221231, 1.472235, 0.173107)",
        "(-0.221891, 1.474515, 0.176637)",
        "(-0.223187, 1.477871, 0.182568)",
        "(-0.223939, 1.480029, 0.186302)",
        "(-0.223939, 1.480029, 0.186302)",
        "(-0.224889, 1.481957, 0.190048)",
        "(-0.226001, 1.483649, 0.193762)",
        "(-0.227095, 1.485364, 0.197889)",
        "(-0.228613, 1.487741, 0.204212)",
        "(-0.228613, 1.487741, 0.204212)",
        "(-0.229742, 1.489019, 0.208364)",
        "(-0.230922, 1.490207, 0.212756)",
        "(-0.231983, 1.491065, 0.216906)",
        "(-0.233729, 1.491936, 0.223795)",
        "(-0.233729, 1.491936, 0.223795)",
        "(-0.234887, 1.492299, 0.228906)",
        "(-0.236002, 1.492389, 0.233993)",
        "(-0.236938, 1.492332, 0.239032)",
        "(-0.238542, 1.492146, 0.247262)",
        "(-0.238542, 1.492146, 0.247262)",
        "(-0.239670, 1.491799, 0.252682)",
        "(-0.240746, 1.491308, 0.258023)",
        "(-0.241662, 1.490869, 0.263516)",
        "(-0.242932, 1.489804, 0.271009)",
        "(-0.242932, 1.489804, 0.271009)",
        "(-0.244148, 1.488926, 0.276262)",
        "(-0.245154, 1.488062, 0.281323)",
        "(-0.246988, 1.486612, 0.288642)",
        "(-0.248121, 1.485611, 0.293294)",
        "(-0.248121, 1.485611, 0.293294)",
        "(-0.249289, 1.484476, 0.297850)",
        "(-0.250494, 1.483177, 0.302365)",
        "(-0.251867, 1.481623, 0.306714)",
        "(-0.253801, 1.479267, 0.313270)",
        "(-0.253801, 1.479267, 0.313270)",
        "(-0.255022, 1.477661, 0.317386)",
        "(-0.256306, 1.475847, 0.321099)",
        "(-0.257515, 1.474015, 0.324712)",
        "(-0.259255, 1.471129, 0.329662)",
        "(-0.259255, 1.471129, 0.329662)",
        "(-0.260099, 1.469182, 0.332610)",
        "(-0.260908, 1.467274, 0.335398)",
        "(-0.261865, 1.465402, 0.338210)",
        "(-0.263050, 1.462265, 0.341853)",
        "(-0.263050, 1.462265, 0.341853)",
        "(-0.263467, 1.460192, 0.344231)",
        "(-0.263901, 1.458081, 0.346691)",
        "(-0.263883, 1.454513, 0.349839)",
        "(-0.264241, 1.451827, 0.352092)",
        "(-0.264241, 1.451827, 0.352092)",
        "(-0.264762, 1.449082, 0.354772)",
        "(-0.264780, 1.446223, 0.357154)",
        "(-0.264975, 1.443057, 0.359735)",
        "(-0.265405, 1.437896, 0.363718)",
        "(-0.265405, 1.437896, 0.363718)",
        "(-0.266143, 1.434287, 0.366821)",
        "(-0.266726, 1.430557, 0.369720)",
        "(-0.267361, 1.427029, 0.373297)",
        "(-0.268776, 1.421595, 0.378489)",
        "(-0.268776, 1.421595, 0.378489)",
        "(-0.269703, 1.418029, 0.381750)",
        "(-0.270679, 1.414651, 0.385010)",
        "(-0.271792, 1.411238, 0.388109)",
        "(-0.273037, 1.406152, 0.392249)",
        "(-0.273037, 1.406152, 0.392249)",
        "(-0.273928, 1.402853, 0.394967)",
        "(-0.274855, 1.399545, 0.397465)",
        "(-0.275945, 1.396126, 0.399630)",
        "(-0.276858, 1.391002, 0.402479)",
        "(-0.276858, 1.391002, 0.402479)",
        "(-0.277142, 1.387783, 0.404534)",
        "(-0.277378, 1.384414, 0.406276)",
        "(-0.278040, 1.378866, 0.408548)",
        "(-0.278082, 1.375366, 0.409829)",
        "(-0.278082, 1.375366, 0.409829)",
        "(-0.278337, 1.371865, 0.411225)",
        "(-0.278646, 1.368241, 0.412500)",
        "(-0.279070, 1.362412, 0.413935)",
        "(-0.278986, 1.358631, 0.415042)",
        "(-0.278986, 1.358631, 0.415042)",
        "(-0.278770, 1.354781, 0.415892)",
        "(-0.278423, 1.350948, 0.416817)",
        "(-0.277622, 1.345025, 0.418043)",
        "(-0.276840, 1.340944, 0.418799)",
        "(-0.276840, 1.340944, 0.418799)",
        "(-0.275651, 1.336700, 0.419481)",
        "(-0.274440, 1.332119, 0.419909)",
        "(-0.271746, 1.325183, 0.420866)",
        "(-0.270095, 1.320284, 0.422403)",
        "(-0.270095, 1.320284, 0.422403)",
        "(-0.270170, 1.314661, 0.423262)",
        "(-0.268666, 1.308830, 0.424319)",
        "(-0.266256, 1.299616, 0.425905)",
        "(-0.264924, 1.293253, 0.427425)",
        "(-0.264924, 1.293253, 0.427425)",
        "(-0.264325, 1.286326, 0.428629)",
        "(-0.264240, 1.278836, 0.429428)",
        "(-0.263520, 1.267371, 0.430517)",
        "(-0.263141, 1.259982, 0.432852)",
        "(-0.263141, 1.259982, 0.432852)",
        "(-0.263022, 1.252104, 0.435128)",
        "(-0.264573, 1.243410, 0.436065)",
        "(-0.265048, 1.234761, 0.436838)",
        "(-0.266273, 1.221768, 0.437788)",
        "(-0.266273, 1.221768, 0.437788)",
        "(-0.268737, 1.213302, 0.438929)",
        "(-0.269988, 1.205287, 0.440066)",
        "(-0.272137, 1.193596, 0.441515)",
        "(-0.272578, 1.186088, 0.441412)",
        "(-0.272578, 1.186088, 0.441412)",
        "(-0.273869, 1.178822, 0.441983)",
        "(-0.276050, 1.171582, 0.442595)",
        "(-0.277749, 1.160796, 0.441897)",
        "(-0.279002, 1.153822, 0.441463)",
        "(-0.279002, 1.153822, 0.441463)",
        "(-0.279904, 1.146993, 0.441147)",
        "(-0.281165, 1.140053, 0.440363)",
        "(-0.283695, 1.129373, 0.438678)",
        "(-0.285399, 1.122256, 0.437281)",
        "(-0.285399, 1.122256, 0.437281)",
        "(-0.286765, 1.115417, 0.436307)",
        "(-0.288393, 1.108051, 0.433115)",
        "(-0.291569, 1.097276, 0.427994)",
        "(-0.293452, 1.090787, 0.425064)",
        "(-0.293452, 1.090787, 0.425064)",
        "(-0.294889, 1.084476, 0.421765)",
        "(-0.296041, 1.078333, 0.418101)",
        "(-0.297314, 1.072587, 0.414415)",
        "(-0.298858, 1.064576, 0.409235)",
        "(-0.298858, 1.064576, 0.409235)",
        "(-0.299885, 1.059410, 0.405329)",
        "(-0.301007, 1.054473, 0.401194)",
        "(-0.301887, 1.049924, 0.397554)",
        "(-0.302735, 1.043627, 0.392320)",
        "(-0.302735, 1.043627, 0.392320)",
        "(-0.303394, 1.039599, 0.388511)",
        "(-0.304318, 1.035782, 0.385237)",
        "(-0.305199, 1.030295, 0.380341)",
        "(-0.305940, 1.026514, 0.376399)",
        "(-0.305940, 1.026514, 0.376399)",
        "(-0.306830, 1.022744, 0.372310)",
        "(-0.307772, 1.019505, 0.369469)",
        "(-0.308776, 1.014670, 0.364301)",
        "(-0.309852, 1.011093, 0.359204)",
        "(-0.309852, 1.011093, 0.359204)",
        "(-0.311193, 1.007648, 0.354728)",
        "(-0.312311, 1.004577, 0.351379)",
        "(-0.314341, 0.999185, 0.343503)",
        "(-0.316265, 0.995794, 0.338413)",
        "(-0.316265, 0.995794, 0.338413)",
        "(-0.317297, 0.992765, 0.333468)",
        "(-0.317827, 0.990191, 0.328747)",
        "(-0.318323, 0.986948, 0.321292)",
        "(-0.318504, 0.985142, 0.315936)",
        "(-0.318504, 0.985142, 0.315936)",
        "(-0.317994, 0.983856, 0.311141)",
        "(-0.317192, 0.983218, 0.306893)",
        "(-0.316187, 0.982876, 0.302141)",
        "(-0.314227, 0.982804, 0.294920)",
        "(-0.314227, 0.982804, 0.294920)",
        "(-0.312980, 0.983066, 0.290435)",
        "(-0.311869, 0.983420, 0.285917)",
        "(-0.310731, 0.983799, 0.280846)",
        "(-0.308638, 0.984581, 0.273586)",
        "(-0.308638, 0.984581, 0.273586)",
        "(-0.307309, 0.985056, 0.268397)",
        "(-0.305931, 0.985608, 0.263297)",
        "(-0.303524, 0.986409, 0.255747)",
        "(-0.301396, 0.987006, 0.250632)",
        "(-0.301396, 0.987006, 0.250632)",
        "(-0.299337, 0.987766, 0.245136)",
        "(-0.297453, 0.988563, 0.240025)",
        "(-0.296212, 0.989455, 0.235649)",
        "(-0.293578, 0.990660, 0.228000)",
        "(-0.293578, 0.990660, 0.228000)",
        "(-0.291953, 0.991665, 0.224110)",
        "(-0.290875, 0.992495, 0.219870)",
        "(-0.288664, 0.993704, 0.213577)",
        "(-0.287050, 0.994487, 0.210066)",
        "(-0.287050, 0.994487, 0.210066)",
        "(-0.285766, 0.994900, 0.205633)",
        "(-0.284544, 0.995304, 0.201481)",
        "(-0.282580, 0.995766, 0.195576)",
        "(-0.281596, 0.996015, 0.191336)",
        "(-0.281596, 0.996015, 0.191336)",
        "(-0.280024, 0.996809, 0.188756)",
        "(-0.278722, 0.997591, 0.185494)",
        "(-0.277349, 0.998895, 0.180166)",
        "(-0.275813, 1.000223, 0.177234)",
        "(-0.275813, 1.000223, 0.177234)",
        "(-0.274218, 1.001827, 0.174838)",
        "(-0.273000, 1.003296, 0.171790)",
        "(-0.271204, 1.005252, 0.166862)",
        "(-0.270197, 1.006332, 0.163880)",
        "(-0.270197, 1.006332, 0.163880)",
        "(-0.269317, 1.007112, 0.160629)",
        "(-0.268911, 1.007547, 0.157656)",
        "(-0.268571, 1.008461, 0.153457)",
        "(-0.268298, 1.009238, 0.150782)",
        "(-0.268298, 1.009238, 0.150782)",
        "(-0.267776, 1.010222, 0.148647)",
        "(-0.267287, 1.010893, 0.145555)",
        "(-0.267235, 1.011406, 0.142687)",
        "(-0.266817, 1.012218, 0.139427)",
        "(-0.266817, 1.012218, 0.139427)",
        "(-0.266879, 1.012582, 0.136657)",
        "(-0.266552, 1.013202, 0.134049)",
        "(-0.265824, 1.014280, 0.131899)",
        "(-0.265007, 1.016145, 0.127994)",
        "(-0.265007, 1.016145, 0.127994)",
        "(-0.264431, 1.017693, 0.125740)",
        "(-0.263394, 1.019675, 0.123571)",
        "(-0.262257, 1.021867, 0.121142)",
        "(-0.260379, 1.025459, 0.117417)",
        "(-0.260379, 1.025459, 0.117417)",
        "(-0.258932, 1.028131, 0.115076)",
        "(-0.257142, 1.031058, 0.112862)",
        "(-0.255174, 1.034238, 0.110596)",
        "(-0.252218, 1.039265, 0.107404)",
        "(-0.252218, 1.039265, 0.107404)",
        "(-0.250389, 1.042710, 0.105202)",
        "(-0.248271, 1.046331, 0.103179)",
        "(-0.245236, 1.051804, 0.100477)",
        "(-0.243275, 1.055371, 0.098876)",
        "(-0.243275, 1.055371, 0.098876)",
        "(-0.241414, 1.058856, 0.097447)",
        "(-0.239549, 1.062342, 0.095912)",
        "(-0.236831, 1.067725, 0.094225)",
        "(-0.234978, 1.071383, 0.093104)",
        "(-0.234978, 1.071383, 0.093104)",
        "(-0.233028, 1.075062, 0.091837)",
        "(-0.231027, 1.078832, 0.091006)",
        "(-0.227788, 1.084689, 0.089599)",
        "(-0.225858, 1.088578, 0.088713)",
        "(-0.225858, 1.088578, 0.088713)",
        "(-0.223974, 1.092534, 0.087715)",
        "(-0.221893, 1.096632, 0.087016)",
        "(-0.219214, 1.102548, 0.085602)",
        "(-0.217366, 1.106528, 0.084941)",
        "(-0.217366, 1.106528, 0.084941)",
        "(-0.215538, 1.110500, 0.084700)",
        "(-0.214059, 1.114328, 0.084139)",
        "(-0.212575, 1.118238, 0.083721)",
        "(-0.210231, 1.124216, 0.082999)",
        "(-0.210231, 1.124216, 0.082999)",
        "(-0.208629, 1.128331, 0.082622)",
        "(-0.207084, 1.132519, 0.082211)",
        "(-0.204850, 1.139100, 0.082125)",
        "(-0.203218, 1.143727, 0.081815)",
        "(-0.203218, 1.143727, 0.081815)",
        "(-0.201673, 1.148351, 0.081054)",
        "(-0.200328, 1.152977, 0.080572)",
        "(-0.198593, 1.159745, 0.080275)",
        "(-0.197449, 1.164049, 0.079946)",
        "(-0.197449, 1.164049, 0.079946)",
        "(-0.195932, 1.168346, 0.080098)",
        "(-0.194670, 1.172474, 0.080112)",
        "(-0.192606, 1.178218, 0.079686)",
        "(-0.191109, 1.182308, 0.079420)",
        "(-0.191109, 1.182308, 0.079420)",
        "(-0.189634, 1.186592, 0.079038)",
        "(-0.188178, 1.191064, 0.078566)",
        "(-0.186734, 1.195811, 0.078078)",
        "(-0.184198, 1.203501, 0.077363)",
        "(-0.184198, 1.203501, 0.077363)",
        "(-0.182973, 1.208823, 0.076570)",
        "(-0.181774, 1.214482, 0.076044)",
        "(-0.180805, 1.220484, 0.075179)",
        "(-0.179570, 1.229850, 0.074183)",
        "(-0.179570, 1.229850, 0.074183)",
        "(-0.179034, 1.236156, 0.073590)",
        "(-0.178038, 1.242972, 0.072972)",
        "(-0.176698, 1.250260, 0.072466)",
        "(-0.175405, 1.261003, 0.072557)",
        "(-0.175405, 1.261003, 0.072557)",
        "(-0.175633, 1.267557, 0.072255)",
        "(-0.175672, 1.274266, 0.071882)",
        "(-0.175346, 1.281173, 0.071779)",
        "(-0.175230, 1.290858, 0.072423)",
        "(-0.175230, 1.290858, 0.072423)",
        "(-0.176179, 1.296582, 0.072373)",
        "(-0.176363, 1.302512, 0.071934)",
        "(-0.176046, 1.311408, 0.071872)",
        "(-0.176503, 1.316842, 0.071080)",
        "(-0.176503, 1.316842, 0.071080)",
        "(-0.176749, 1.322204, 0.070835)",
        "(-0.176653, 1.327600, 0.070930)",
        "(-0.176307, 1.335289, 0.071020)",
        "(-0.176638, 1.339665, 0.070586)",
        "(-0.176638, 1.339665, 0.070586)",
        "(-0.177000, 1.343733, 0.070576)",
        "(-0.177185, 1.347542, 0.070695)",
        "(-0.177365, 1.351273, 0.070782)",
        "(-0.177786, 1.356573, 0.071371)",
        "(-0.177786, 1.356573, 0.071371)",
        "(-0.178360, 1.359732, 0.071607)",
        "(-0.178999, 1.362671, 0.071734)",
        "(-0.179232, 1.365688, 0.071821)",
        "(-0.179523, 1.370161, 0.073187)",
        "(-0.179523, 1.370161, 0.073187)",
        "(-0.179523, 1.373178, 0.073415)",
        "(-0.179653, 1.376014, 0.073365)",
        "(-0.179517, 1.378954, 0.073679)",
        "(-0.179019, 1.383718, 0.074425)",
        "(-0.179019, 1.383718, 0.074425)",
        "(-0.179097, 1.386660, 0.074534)",
        "(-0.179214, 1.389568, 0.074636)",
        "(-0.179078, 1.394265, 0.075133)",
        "(-0.178624, 1.397642, 0.075425)",
        "(-0.178624, 1.397642, 0.075425)",
        "(-0.178323, 1.400958, 0.076006)",
        "(-0.178542, 1.403978, 0.076505)",
        "(-0.178686, 1.407296, 0.077215)",
        "(-0.178884, 1.412790, 0.077642)",
        "(-0.178884, 1.412790, 0.077642)",
        "(-0.179010, 1.416627, 0.077938)",
        "(-0.179092, 1.420495, 0.078571)",
        "(-0.179607, 1.425844, 0.079242)",
        "(-0.179848, 1.429268, 0.079201)",
        "(-0.179848, 1.429268, 0.079201)",
        "(-0.180364, 1.432448, 0.079149)",
        "(-0.180845, 1.435623, 0.079973)",
        "(-0.181132, 1.438774, 0.080411)",
        "(-0.181395, 1.443238, 0.081266)",
        "(-0.181395, 1.443238, 0.081266)",
        "(-0.181331, 1.446195, 0.082239)",
        "(-0.181314, 1.449063, 0.083334)",
        "(-0.181297, 1.451885, 0.084468)",
        "(-0.181499, 1.455830, 0.086470)",
        "(-0.181499, 1.455830, 0.086470)",
        "(-0.181643, 1.458462, 0.088144)",
        "(-0.181662, 1.461221, 0.090301)",
        "(-0.181504, 1.465462, 0.093537)",
        "(-0.181537, 1.468134, 0.095602)",
        "(-0.181537, 1.468134, 0.095602)",
        "(-0.181803, 1.470588, 0.098070)",
        "(-0.181932, 1.473141, 0.101405)",
        "(-0.181952, 1.476840, 0.105657)",
        "(-0.182440, 1.478786, 0.108642)",
        "(-0.182440, 1.478786, 0.108642)",
        "(-0.182584, 1.480847, 0.111399)",
        "(-0.182704, 1.482705, 0.113958)",
        "(-0.182906, 1.484343, 0.117010)",
        "(-0.183293, 1.486282, 0.120909)",
        "(-0.183293, 1.486282, 0.120909)",
        "(-0.183300, 1.487584, 0.123765)",
        "(-0.183126, 1.488958, 0.127319)",
        "(-0.183144, 1.490645, 0.131726)",
        "(-0.183096, 1.491777, 0.134649)",
        "(-0.183096, 1.491777, 0.134649)",
        "(-0.182910, 1.493016, 0.137688)",
        "(-0.182857, 1.494143, 0.140690)",
        "(-0.182945, 1.495532, 0.144908)",
        "(-0.183038, 1.496431, 0.148065)",
        "(-0.183038, 1.496431, 0.148065)",
        "(-0.183108, 1.497264, 0.151333)",
        "(-0.183198, 1.498008, 0.154672)",
        "(-0.183276, 1.498788, 0.158260)",
        "(-0.183764, 1.499613, 0.163766)",
        "(-0.183764, 1.499613, 0.163766)",
        "(-0.184077, 1.500120, 0.167625)",
        "(-0.184406, 1.500441, 0.171399)",
        "(-0.184826, 1.500643, 0.175323)",
        "(-0.185372, 1.500838, 0.181360)",
        "(-0.185372, 1.500838, 0.181360)",
        "(-0.185729, 1.500770, 0.185558)",
        "(-0.186201, 1.500387, 0.189543)",
        "(-0.186786, 1.499734, 0.193543)",
        "(-0.187255, 1.498978, 0.200523)",
        "(-0.187255, 1.498978, 0.200523)",
        "(-0.187629, 1.498113, 0.205017)",
        "(-0.188320, 1.496730, 0.209570)",
        "(-0.188975, 1.494938, 0.213821)",
        "(-0.190187, 1.491534, 0.220028)",
        "(-0.190187, 1.491534, 0.220028)",
        "(-0.190961, 1.489167, 0.224196)",
        "(-0.191718, 1.486792, 0.228100)",
        "(-0.192293, 1.484469, 0.232001)",
        "(-0.193378, 1.480465, 0.237025)",
        "(-0.193378, 1.480465, 0.237025)",
        "(-0.194222, 1.477817, 0.239943)",
        "(-0.194656, 1.475690, 0.243075)",
        "(-0.195124, 1.473245, 0.248413)",
        "(-0.195816, 1.471393, 0.251555)",
        "(-0.195816, 1.471393, 0.251555)",
        "(-0.196697, 1.469580, 0.254756)",
        "(-0.197272, 1.468056, 0.257830)",
        "(-0.197707, 1.466862, 0.261130)",
        "(-0.198792, 1.464901, 0.265632)",
        "(-0.198792, 1.464901, 0.265632)",
        "(-0.199529, 1.463862, 0.268569)",
        "(-0.200053, 1.463026, 0.271040)",
        "(-0.200593, 1.462320, 0.273196)",
        "(-0.201428, 1.461457, 0.276092)",
        "(-0.201428, 1.461457, 0.276092)",
        "(-0.202053, 1.461062, 0.278006)",
        "(-0.202823, 1.460665, 0.280021)",
        "(-0.203991, 1.459923, 0.282872)",
        "(-0.204797, 1.459292, 0.284874)",
        "(-0.204797, 1.459292, 0.284874)",
        "(-0.205564, 1.458526, 0.286775)",
        "(-0.206302, 1.457772, 0.288936)",
        "(-0.207306, 1.456436, 0.292097)",
        "(-0.207933, 1.455509, 0.294482)",
        "(-0.207933, 1.455509, 0.294482)",
        "(-0.208569, 1.454357, 0.296482)",
        "(-0.209139, 1.452949, 0.297957)",
        "(-0.209824, 1.450905, 0.300586)",
        "(-0.210276, 1.449417, 0.302204)",
        "(-0.210276, 1.449417, 0.302204)",
        "(-0.210432, 1.447800, 0.303347)",
        "(-0.210665, 1.446091, 0.304556)",
        "(-0.210970, 1.443460, 0.306676)",
        "(-0.211316, 1.441510, 0.308111)",
        "(-0.211316, 1.441510, 0.308111)",
        "(-0.211537, 1.439354, 0.309394)",
        "(-0.211940, 1.437003, 0.310762)",
        "(-0.212101, 1.433818, 0.313730)",
        "(-0.212397, 1.431558, 0.315758)",
        "(-0.212397, 1.431558, 0.315758)",
        "(-0.213007, 1.428993, 0.317712)",
        "(-0.213849, 1.426201, 0.319811)",
        "(-0.214417, 1.423635, 0.322135)",
        "(-0.215027, 1.419989, 0.325580)",
        "(-0.215027, 1.419989, 0.325580)",
        "(-0.215626, 1.417367, 0.327463)",
        "(-0.216209, 1.414757, 0.329346)",
        "(-0.216428, 1.411143, 0.331645)",
        "(-0.216415, 1.409047, 0.333585)",
        "(-0.216415, 1.409047, 0.333585)",
        "(-0.216521, 1.406981, 0.335406)",
        "(-0.217005, 1.404671, 0.336299)",
        "(-0.217474, 1.401736, 0.337448)",
        "(-0.217580, 1.400107, 0.337939)",
        "(-0.217580, 1.400107, 0.337939)",
        "(-0.217696, 1.398878, 0.338912)",
        "(-0.217809, 1.397789, 0.339886)",
        "(-0.218385, 1.396390, 0.340434)",
        "(-0.218742, 1.394967, 0.341248)",
        "(-0.218742, 1.394967, 0.341248)",
        "(-0.218910, 1.393786, 0.342605)",
        "(-0.219159, 1.392682, 0.343815)",
        "(-0.219960, 1.390306, 0.345285)",
        "(-0.220306, 1.388379, 0.346162)",
        "(-0.220306, 1.388379, 0.346162)",
        "(-0.220521, 1.386048, 0.346509)",
        "(-0.220536, 1.383434, 0.346643)",
        "(-0.220303, 1.379537, 0.348272)",
        "(-0.220184, 1.376463, 0.349005)",
        "(-0.220184, 1.376463, 0.349005)",
        "(-0.220095, 1.373135, 0.349616)",
        "(-0.220110, 1.369797, 0.350605)",
        "(-0.219814, 1.365044, 0.352282)",
        "(-0.219539, 1.361848, 0.353188)",
        "(-0.219539, 1.361848, 0.353188)",
        "(-0.219445, 1.358536, 0.354363)",
        "(-0.219387, 1.355200, 0.355600)",
        "(-0.219040, 1.350291, 0.357157)",
        "(-0.219043, 1.346943, 0.358148)",
        "(-0.219043, 1.346943, 0.358148)",
        "(-0.219153, 1.343519, 0.359256)",
        "(-0.219273, 1.340195, 0.360385)",
        "(-0.219446, 1.335004, 0.361558)",
        "(-0.219530, 1.331515, 0.362280)",
        "(-0.219530, 1.331515, 0.362280)",
        "(-0.219656, 1.328096, 0.363432)",
        "(-0.219930, 1.324664, 0.364546)",
        "(-0.220160, 1.319585, 0.366006)",
        "(-0.220334, 1.316309, 0.367042)",
        "(-0.220334, 1.316309, 0.367042)",
        "(-0.220484, 1.312995, 0.367910)",
        "(-0.220565, 1.309805, 0.369064)",
        "(-0.220460, 1.305052, 0.370679)",
        "(-0.220590, 1.301685, 0.371657)",
        "(-0.220590, 1.301685, 0.371657)",
        "(-0.220882, 1.298287, 0.372697)",
        "(-0.221227, 1.294860, 0.373651)",
        "(-0.221656, 1.289575, 0.375010)",
        "(-0.221953, 1.286035, 0.376289)",
        "(-0.221953, 1.286035, 0.376289)",
        "(-0.222261, 1.282452, 0.377944)",
        "(-0.222480, 1.278714, 0.379043)",
        "(-0.222707, 1.272883, 0.379297)",
        "(-0.222827, 1.269165, 0.379894)",
        "(-0.222827, 1.269165, 0.379894)",
        "(-0.223204, 1.265379, 0.380378)",
        "(-0.223609, 1.261660, 0.380837)",
        "(-0.223944, 1.256240, 0.381412)",
        "(-0.224196, 1.252579, 0.381570)",
        "(-0.224196, 1.252579, 0.381570)",
        "(-0.224634, 1.248859, 0.382331)",
        "(-0.225025, 1.244934, 0.383061)",
        "(-0.225639, 1.238814, 0.383549)",
        "(-0.226074, 1.234859, 0.384168)",
        "(-0.226074, 1.234859, 0.384168)",
        "(-0.226055, 1.230960, 0.383978)",
        "(-0.226483, 1.226899, 0.383502)",
        "(-0.227284, 1.220886, 0.383246)",
        "(-0.227696, 1.216870, 0.382617)",
        "(-0.227696, 1.216870, 0.382617)",
        "(-0.228301, 1.212517, 0.381701)",
        "(-0.229337, 1.208027, 0.380685)",
        "(-0.230763, 1.201221, 0.379273)",
        "(-0.231345, 1.196737, 0.378158)",
        "(-0.231345, 1.196737, 0.378158)",
        "(-0.232045, 1.192361, 0.377341)",
        "(-0.233004, 1.187912, 0.376243)",
        "(-0.234050, 1.181483, 0.374465)",
        "(-0.234512, 1.177309, 0.373054)",
        "(-0.234512, 1.177309, 0.373054)",
        "(-0.235211, 1.173040, 0.371760)",
        "(-0.236128, 1.168780, 0.370849)",
        "(-0.236994, 1.162743, 0.369415)",
        "(-0.237599, 1.158773, 0.368210)",
        "(-0.237599, 1.158773, 0.368210)",
        "(-0.238443, 1.154992, 0.367564)",
        "(-0.239063, 1.151504, 0.367058)",
        "(-0.239738, 1.146451, 0.366114)",
        "(-0.240973, 1.142758, 0.365375)",
        "(-0.240973, 1.142758, 0.365375)",
        "(-0.242143, 1.138973, 0.364258)",
        "(-0.242495, 1.135448, 0.363246)",
        "(-0.243864, 1.130178, 0.361536)",
        "(-0.245196, 1.126561, 0.359688)",
        "(-0.245196, 1.126561, 0.359688)",
        "(-0.246409, 1.123051, 0.358108)",
        "(-0.247579, 1.119649, 0.356397)",
        "(-0.248840, 1.114938, 0.354116)",
        "(-0.249827, 1.111912, 0.352348)",
        "(-0.249827, 1.111912, 0.352348)",
        "(-0.250908, 1.108930, 0.350518)",
        "(-0.251870, 1.106017, 0.348577)",
        "(-0.253614, 1.101490, 0.345496)",
        "(-0.254585, 1.098624, 0.344030)",
        "(-0.254585, 1.098624, 0.344030)",
        "(-0.255430, 1.095870, 0.342151)",
        "(-0.256107, 1.093390, 0.340853)",
        "(-0.257511, 1.089551, 0.337756)",
        "(-0.258480, 1.087034, 0.335328)",
        "(-0.258480, 1.087034, 0.335328)",
        "(-0.258975, 1.084842, 0.333414)",
        "(-0.259123, 1.082829, 0.331513)",
        "(-0.259166, 1.079935, 0.328024)",
        "(-0.259138, 1.077976, 0.325285)",
        "(-0.259138, 1.077976, 0.325285)",
        "(-0.258947, 1.076268, 0.323079)",
        "(-0.258779, 1.074639, 0.320581)",
        "(-0.258168, 1.072278, 0.315270)",
        "(-0.257448, 1.071055, 0.312091)",
        "(-0.257448, 1.071055, 0.312091)",
        "(-0.256870, 1.069948, 0.309186)",
        "(-0.256616, 1.068832, 0.306023)",
        "(-0.256075, 1.067235, 0.300672)",
        "(-0.255282, 1.066434, 0.297394)",
        "(-0.255282, 1.066434, 0.297394)",
        "(-0.254544, 1.065781, 0.294425)",
        "(-0.253902, 1.065180, 0.291353)",
        "(-0.252897, 1.064214, 0.286580)",
        "(-0.252267, 1.063685, 0.283543)",
        "(-0.252267, 1.063685, 0.283543)",
        "(-0.251310, 1.063333, 0.280476)",
        "(-0.250320, 1.063078, 0.276944)",
        "(-0.249264, 1.062625, 0.271910)",
        "(-0.248403, 1.062162, 0.268165)",
        "(-0.248403, 1.062162, 0.268165)",
        "(-0.247637, 1.061466, 0.263496)",
        "(-0.247257, 1.060516, 0.258554)",
        "(-0.246276, 1.059438, 0.252903)",
        "(-0.245727, 1.058591, 0.249144)",
        "(-0.245727, 1.058591, 0.249144)",
        "(-0.245567, 1.057650, 0.245146)",
        "(-0.245148, 1.056976, 0.241909)",
        "(-0.244974, 1.055915, 0.236186)",
        "(-0.245138, 1.055189, 0.232667)",
        "(-0.245138, 1.055189, 0.232667)",
        "(-0.245489, 1.054336, 0.229212)",
        "(-0.246415, 1.053194, 0.225574)",
        "(-0.247292, 1.051723, 0.220839)",
        "(-0.248215, 1.050928, 0.217143)",
        "(-0.248215, 1.050928, 0.217143)",
        "(-0.248217, 1.050248, 0.213963)",
        "(-0.248596, 1.049446, 0.211064)",
        "(-0.249291, 1.048158, 0.207344)",
        "(-0.249463, 1.047427, 0.204845)",
        "(-0.249463, 1.047427, 0.204845)",
        "(-0.249670, 1.046741, 0.202514)",
        "(-0.250072, 1.046037, 0.200561)",
        "(-0.250868, 1.045012, 0.197090)",
        "(-0.251171, 1.044570, 0.195135)",
        "(-0.251171, 1.044570, 0.195135)",
        "(-0.251501, 1.044129, 0.193068)",
        "(-0.252264, 1.043522, 0.190663)",
        "(-0.253252, 1.042606, 0.187472)",
        "(-0.253895, 1.042046, 0.185411)",
        "(-0.253895, 1.042046, 0.185411)",
        "(-0.254483, 1.041425, 0.183237)",
        "(-0.255488, 1.040437, 0.180494)",
        "(-0.257153, 1.038735, 0.176623)",
        "(-0.258127, 1.037550, 0.174304)",
        "(-0.258127, 1.037550, 0.174304)",
        "(-0.259176, 1.036262, 0.172206)",
        "(-0.260345, 1.034703, 0.169124)",
        "(-0.262182, 1.032514, 0.165833)",
        "(-0.263180, 1.031181, 0.163921)",
        "(-0.263180, 1.031181, 0.163921)",
        "(-0.264760, 1.029668, 0.161368)",
        "(-0.266462, 1.028181, 0.158774)",
        "(-0.268761, 1.026319, 0.155091)",
        "(-0.269963, 1.025418, 0.152677)",
        "(-0.269963, 1.025418, 0.152677)",
        "(-0.271392, 1.024711, 0.149740)",
        "(-0.272661, 1.024277, 0.146597)",
        "(-0.273495, 1.024310, 0.141815)",
        "(-0.273888, 1.024689, 0.138467)",
        "(-0.273888, 1.024689, 0.138467)",
        "(-0.274134, 1.025341, 0.135240)",
        "(-0.273667, 1.026443, 0.132650)",
        "(-0.272912, 1.028402, 0.128441)",
        "(-0.272333, 1.029954, 0.125729)",
        "(-0.272333, 1.029954, 0.125729)",
        "(-0.271487, 1.031715, 0.123589)",
        "(-0.270535, 1.033558, 0.121076)",
        "(-0.269369, 1.036244, 0.118156)",
        "(-0.268272, 1.038152, 0.116486)",
        "(-0.268272, 1.038152, 0.116486)",
        "(-0.267299, 1.040090, 0.115110)",
        "(-0.266489, 1.042043, 0.113494)",
        "(-0.264851, 1.045346, 0.111508)",
        "(-0.263468, 1.047867, 0.110047)",
        "(-0.263468, 1.047867, 0.110047)",
        "(-0.262178, 1.050524, 0.108342)",
        "(-0.260721, 1.053304, 0.107011)",
        "(-0.258347, 1.057593, 0.104917)",
        "(-0.256575, 1.060580, 0.103689)",
        "(-0.256575, 1.060580, 0.103689)",
        "(-0.254724, 1.063702, 0.102593)",
        "(-0.252634, 1.067033, 0.101831)",
        "(-0.249776, 1.072165, 0.100112)",
        "(-0.247723, 1.075684, 0.099479)",
        "(-0.247723, 1.075684, 0.099479)",
        "(-0.245643, 1.079251, 0.099140)",
        "(-0.243624, 1.082846, 0.098720)",
        "(-0.240255, 1.088483, 0.098201)",
        "(-0.237763, 1.092385, 0.098170)",
        "(-0.237763, 1.092385, 0.098170)",
        "(-0.235576, 1.096301, 0.098073)",
        "(-0.233356, 1.100288, 0.097539)",
        "(-0.230083, 1.106476, 0.096944)",
        "(-0.227872, 1.110749, 0.096388)",
        "(-0.227872, 1.110749, 0.096388)",
        "(-0.225715, 1.115065, 0.095792)",
        "(-0.223658, 1.119399, 0.095285)",
        "(-0.221032, 1.125727, 0.094164)",
        "(-0.219393, 1.129818, 0.093507)",
        "(-0.219393, 1.129818, 0.093507)",
        "(-0.217780, 1.133847, 0.092818)",
        "(-0.216163, 1.137774, 0.092373)",
        "(-0.214655, 1.143042, 0.091458)",
        "(-0.214044, 1.146129, 0.090950)",
        "(-0.214044, 1.146129, 0.090950)",
        "(-0.212893, 1.149431, 0.090547)",
        "(-0.211930, 1.152877, 0.090870)",
        "(-0.209798, 1.158607, 0.091795)",
        "(-0.208604, 1.162410, 0.091255)",
        "(-0.208604, 1.162410, 0.091255)",
        "(-0.207181, 1.166393, 0.090436)",
        "(-0.205777, 1.170531, 0.089723)",
        "(-0.203676, 1.176925, 0.088788)",
        "(-0.202449, 1.181273, 0.088250)",
        "(-0.202449, 1.181273, 0.088250)",
        "(-0.201187, 1.185697, 0.087665)",
        "(-0.200003, 1.190174, 0.087436)",
        "(-0.198149, 1.196767, 0.086145)",
        "(-0.196839, 1.201288, 0.085324)",
        "(-0.196839, 1.201288, 0.085324)",
        "(-0.195352, 1.205995, 0.085031)",
        "(-0.194088, 1.210718, 0.084678)",
        "(-0.192122, 1.218066, 0.084184)",
        "(-0.190699, 1.223165, 0.083750)",
        "(-0.190699, 1.223165, 0.083750)",
        "(-0.189144, 1.228427, 0.083638)",
        "(-0.187647, 1.233681, 0.083543)",
        "(-0.185410, 1.241529, 0.083512)",
        "(-0.184228, 1.246566, 0.083461)",
        "(-0.184228, 1.246566, 0.083461)",
        "(-0.182882, 1.251850, 0.083422)",
        "(-0.181585, 1.257295, 0.083531)",
        "(-0.179673, 1.265542, 0.083455)",
        "(-0.178666, 1.270924, 0.083173)",
        "(-0.178666, 1.270924, 0.083173)",
        "(-0.177815, 1.276206, 0.083017)",
        "(-0.177192, 1.281294, 0.082852)",
        "(-0.176496, 1.288698, 0.082414)",
        "(-0.175762, 1.293739, 0.082197)",
        "(-0.175762, 1.293739, 0.082197)",
        "(-0.175071, 1.298625, 0.082373)",
        "(-0.174720, 1.303044, 0.082739)",
        "(-0.176053, 1.308054, 0.083744)",
        "(-0.176811, 1.310960, 0.084139)",
        "(-0.176811, 1.310960, 0.084139)",
        "(-0.176775, 1.314139, 0.084107)",
        "(-0.176182, 1.317378, 0.085372)",
        "(-0.176509, 1.321224, 0.086594)",
        "(-0.176740, 1.323577, 0.086689)",
        "(-0.176740, 1.323577, 0.086689)",
        "(-0.176715, 1.326048, 0.087118)",
        "(-0.176405, 1.328584, 0.087736)",
        "(-0.176069, 1.332242, 0.088606)",
        "(-0.176081, 1.334530, 0.089042)",
        "(-0.176081, 1.334530, 0.089042)",
        "(-0.176056, 1.336979, 0.089284)",
        "(-0.175818, 1.339728, 0.089485)",
        "(-0.175465, 1.344127, 0.090034)",
        "(-0.175362, 1.347078, 0.090388)",
        "(-0.175362, 1.347078, 0.090388)",
        "(-0.175339, 1.349966, 0.090749)",
        "(-0.175560, 1.352636, 0.091126)",
        "(-0.176215, 1.356336, 0.091553)",
        "(-0.176599, 1.358968, 0.091845)",
        "(-0.176599, 1.358968, 0.091845)",
        "(-0.176514, 1.362049, 0.092267)",
        "(-0.176165, 1.365503, 0.092584)",
        "(-0.176039, 1.370442, 0.093307)",
        "(-0.176482, 1.373347, 0.093606)",
        "(-0.176482, 1.373347, 0.093606)",
        "(-0.177003, 1.376221, 0.093961)",
        "(-0.177397, 1.379232, 0.095002)",
        "(-0.177785, 1.383760, 0.095939)",
        "(-0.178112, 1.386721, 0.096087)",
        "(-0.178112, 1.386721, 0.096087)",
        "(-0.178301, 1.389756, 0.096688)",
        "(-0.178163, 1.393036, 0.097837)",
        "(-0.178374, 1.397588, 0.098406)",
        "(-0.178438, 1.400560, 0.098666)",
        "(-0.178438, 1.400560, 0.098666)",
        "(-0.178224, 1.403690, 0.099006)",
        "(-0.177957, 1.406745, 0.099563)",
        "(-0.177873, 1.410876, 0.100312)",
        "(-0.177900, 1.413385, 0.100422)",
        "(-0.177900, 1.413385, 0.100422)",
        "(-0.177680, 1.415866, 0.100777)",
        "(-0.177553, 1.418096, 0.101147)",
        "(-0.177459, 1.421260, 0.101303)",
        "(-0.177459, 1.421260, 0.101303)",
        "(-0.177403, 1.423464, 0.101233)",
        "(-0.177467, 1.425663, 0.101651)",
        "(-0.177486, 1.428065, 0.101952)",
        "(-0.177469, 1.431695, 0.102352)",
        "(-0.177698, 1.433905, 0.102667)",
        "(-0.177698, 1.433905, 0.102667)",
        "(-0.177879, 1.436110, 0.103156)",
        "(-0.178029, 1.438301, 0.103967)",
        "(-0.178149, 1.441518, 0.104672)",
        "(-0.178213, 1.443648, 0.105586)",
        "(-0.178213, 1.443648, 0.105586)",
        "(-0.178359, 1.445637, 0.106587)",
        "(-0.178532, 1.447501, 0.107587)",
        "(-0.178660, 1.450248, 0.109365)",
        "(-0.178804, 1.452031, 0.110534)",
        "(-0.178804, 1.452031, 0.110534)",
        "(-0.179103, 1.453619, 0.111511)",
        "(-0.179228, 1.455286, 0.112832)",
        "(-0.179320, 1.457579, 0.115050)",
        "(-0.179285, 1.458998, 0.116709)",
        "(-0.179285, 1.458998, 0.116709)",
        "(-0.179319, 1.460231, 0.118258)",
        "(-0.179532, 1.461291, 0.119729)",
        "(-0.179652, 1.463024, 0.122253)",
        "(-0.179668, 1.464138, 0.124149)",
        "(-0.179668, 1.464138, 0.124149)",
        "(-0.179655, 1.465170, 0.125998)",
        "(-0.179736, 1.466066, 0.127967)",
        "(-0.179908, 1.467337, 0.130767)",
        "(-0.179737, 1.468473, 0.132675)",
        "(-0.179737, 1.468473, 0.132675)",
        "(-0.179583, 1.469500, 0.134552)",
        "(-0.179582, 1.470303, 0.136346)",
        "(-0.179638, 1.471428, 0.138851)",
        "(-0.179553, 1.472330, 0.140786)",
        "(-0.179553, 1.472330, 0.140786)",
        "(-0.179548, 1.473130, 0.142255)",
        "(-0.179669, 1.473822, 0.143837)",
        "(-0.179935, 1.474875, 0.146281)",
        "(-0.180134, 1.475564, 0.148056)",
        "(-0.180134, 1.475564, 0.148056)",
        "(-0.180145, 1.476365, 0.149767)",
        "(-0.180165, 1.477084, 0.151572)",
        "(-0.180412, 1.477953, 0.154389)",
        "(-0.180463, 1.478626, 0.156467)",
        "(-0.180463, 1.478626, 0.156467)",
        "(-0.180579, 1.479310, 0.158502)",
        "(-0.180658, 1.480025, 0.160573)",
        "(-0.180839, 1.481128, 0.164079)",
        "(-0.180982, 1.481863, 0.166198)",
        "(-0.180982, 1.481863, 0.166198)",
        "(-0.181169, 1.482520, 0.168537)",
        "(-0.181424, 1.483112, 0.170942)",
        "(-0.181829, 1.483843, 0.174399)",
        "(-0.182053, 1.484283, 0.176671)",
        "(-0.182053, 1.484283, 0.176671)",
        "(-0.182285, 1.484630, 0.178931)",
        "(-0.182424, 1.484976, 0.181454)",
        "(-0.182863, 1.485094, 0.185114)",
        "(-0.183173, 1.484988, 0.187555)",
        "(-0.183173, 1.484988, 0.187555)",
        "(-0.183561, 1.484780, 0.189986)",
        "(-0.183774, 1.484645, 0.192470)",
        "(-0.184276, 1.484152, 0.196084)",
        "(-0.184727, 1.483622, 0.198465)",
        "(-0.184727, 1.483622, 0.198465)",
        "(-0.185101, 1.483172, 0.200955)",
        "(-0.185467, 1.482791, 0.203315)",
        "(-0.186152, 1.482276, 0.206809)",
        "(-0.186611, 1.481917, 0.208978)",
        "(-0.186611, 1.481917, 0.208978)",
        "(-0.187060, 1.481490, 0.211171)",
        "(-0.187513, 1.481104, 0.213632)",
        "(-0.188135, 1.480596, 0.217361)",
        "(-0.188628, 1.480105, 0.219932)",
        "(-0.188628, 1.480105, 0.219932)",
        "(-0.189244, 1.479394, 0.222457)",
        "(-0.190019, 1.478397, 0.224889)",
        "(-0.190993, 1.477164, 0.229411)",
        "(-0.191595, 1.476453, 0.232648)",
        "(-0.191595, 1.476453, 0.232648)",
        "(-0.192258, 1.475735, 0.235802)",
        "(-0.192968, 1.474976, 0.239070)",
        "(-0.194005, 1.473900, 0.243692)",
        "(-0.194648, 1.473174, 0.246417)",
        "(-0.194648, 1.473174, 0.246417)",
        "(-0.195166, 1.472726, 0.249623)",
        "(-0.195797, 1.472317, 0.252853)",
        "(-0.196774, 1.472012, 0.258245)",
        "(-0.197443, 1.471817, 0.261924)",
        "(-0.197443, 1.471817, 0.261924)",
        "(-0.198218, 1.471408, 0.265454)",
        "(-0.199039, 1.470944, 0.269174)",
        "(-0.200156, 1.470135, 0.275014)",
        "(-0.200842, 1.469451, 0.278909)",
        "(-0.200842, 1.469451, 0.278909)",
        "(-0.201542, 1.468672, 0.282949)",
        "(-0.202223, 1.467700, 0.286847)",
        "(-0.203254, 1.466140, 0.292664)",
        "(-0.203949, 1.465141, 0.296492)",
        "(-0.203949, 1.465141, 0.296492)",
        "(-0.204516, 1.464219, 0.299986)",
        "(-0.205194, 1.463311, 0.303404)",
        "(-0.206284, 1.461908, 0.308129)",
        "(-0.207104, 1.460961, 0.310464)",
        "(-0.207104, 1.460961, 0.310464)",
        "(-0.207782, 1.460093, 0.312613)",
        "(-0.208537, 1.459335, 0.314938)",
        "(-0.209469, 1.458367, 0.318359)",
        "(-0.209940, 1.457630, 0.320294)",
        "(-0.209940, 1.457630, 0.320294)",
        "(-0.210479, 1.456846, 0.322447)",
        "(-0.210827, 1.455936, 0.324290)",
        "(-0.211376, 1.454206, 0.327558)",
        "(-0.211755, 1.452918, 0.329609)",
        "(-0.211755, 1.452918, 0.329609)",
        "(-0.211929, 1.451661, 0.331677)",
        "(-0.212200, 1.450433, 0.334074)",
        "(-0.212161, 1.448622, 0.337480)",
        "(-0.212224, 1.447111, 0.339702)",
        "(-0.212224, 1.447111, 0.339702)",
        "(-0.212320, 1.445517, 0.342129)",
        "(-0.212522, 1.443909, 0.344334)",
        "(-0.212526, 1.441728, 0.347769)",
        "(-0.212524, 1.440329, 0.350134)",
        "(-0.212524, 1.440329, 0.350134)",
        "(-0.212621, 1.438656, 0.352190)",
        "(-0.212847, 1.436870, 0.354255)",
        "(-0.212832, 1.434592, 0.357442)",
        "(-0.212660, 1.433218, 0.359443)",
        "(-0.212660, 1.433218, 0.359443)",
        "(-0.212556, 1.431898, 0.361645)",
        "(-0.212584, 1.430372, 0.363603)",
        "(-0.212762, 1.427794, 0.366215)",
        "(-0.212822, 1.426135, 0.368056)",
        "(-0.212822, 1.426135, 0.368056)",
        "(-0.212864, 1.424603, 0.370148)",
        "(-0.212936, 1.422937, 0.371984)",
        "(-0.213219, 1.420073, 0.374243)",
        "(-0.213512, 1.418089, 0.376004)",
        "(-0.213512, 1.418089, 0.376004)",
        "(-0.213867, 1.415927, 0.377560)",
        "(-0.214010, 1.413815, 0.378939)",
        "(-0.214287, 1.410731, 0.381565)",
        "(-0.214551, 1.408519, 0.382969)",
        "(-0.214551, 1.408519, 0.382969)",
        "(-0.214835, 1.406249, 0.384348)",
        "(-0.214888, 1.404067, 0.385677)",
        "(-0.215184, 1.400535, 0.387978)",
        "(-0.215315, 1.397922, 0.389218)",
        "(-0.215315, 1.397922, 0.389218)",
        "(-0.215754, 1.394997, 0.390389)",
        "(-0.216122, 1.392115, 0.391703)",
        "(-0.216378, 1.387876, 0.393435)",
        "(-0.216722, 1.384985, 0.394767)",
        "(-0.216722, 1.384985, 0.394767)",
        "(-0.217136, 1.381930, 0.395968)",
        "(-0.217485, 1.378839, 0.397155)",
        "(-0.218323, 1.373780, 0.398690)",
        "(-0.219137, 1.369873, 0.399426)",
        "(-0.219137, 1.369873, 0.399426)",
        "(-0.220073, 1.365470, 0.399938)",
        "(-0.221018, 1.360921, 0.400588)",
        "(-0.222016, 1.354129, 0.401600)",
        "(-0.222569, 1.349734, 0.402205)",
        "(-0.222569, 1.349734, 0.402205)",
        "(-0.223283, 1.345449, 0.403022)",
        "(-0.224076, 1.341157, 0.403524)",
        "(-0.225058, 1.334878, 0.403720)",
        "(-0.225768, 1.330854, 0.403829)",
        "(-0.225768, 1.330854, 0.403829)",
        "(-0.226534, 1.326901, 0.403876)",
        "(-0.227369, 1.322999, 0.403899)",
        "(-0.228176, 1.317159, 0.403497)",
        "(-0.228850, 1.313090, 0.403223)",
        "(-0.228850, 1.313090, 0.403223)",
        "(-0.229542, 1.308913, 0.402784)",
        "(-0.230027, 1.305018, 0.402618)",
        "(-0.230803, 1.299237, 0.402423)",
        "(-0.231365, 1.295137, 0.401723)",
        "(-0.231365, 1.295137, 0.401723)",
        "(-0.232154, 1.290975, 0.401214)",
        "(-0.232693, 1.286802, 0.400836)",
        "(-0.233296, 1.280901, 0.399976)",
        "(-0.233691, 1.276932, 0.399179)",
        "(-0.233691, 1.276932, 0.399179)",
        "(-0.234034, 1.273234, 0.398922)",
        "(-0.234255, 1.269702, 0.398650)",
        "(-0.234701, 1.264587, 0.398134)",
        "(-0.235184, 1.261019, 0.397378)",
        "(-0.235184, 1.261019, 0.397378)",
        "(-0.235804, 1.257420, 0.396495)",
        "(-0.236212, 1.254037, 0.396093)",
        "(-0.236839, 1.248805, 0.395765)",
        "(-0.237366, 1.245178, 0.395507)",
        "(-0.237366, 1.245178, 0.395507)",
        "(-0.237902, 1.241484, 0.395245)",
        "(-0.238490, 1.237682, 0.394860)",
        "(-0.239283, 1.231880, 0.394143)",
        "(-0.239788, 1.227988, 0.393668)",
        "(-0.239788, 1.227988, 0.393668)",
        "(-0.240494, 1.223890, 0.393068)",
        "(-0.241044, 1.219582, 0.391996)",
        "(-0.242253, 1.212859, 0.390451)",
        "(-0.243172, 1.208177, 0.389192)",
        "(-0.243172, 1.208177, 0.389192)",
        "(-0.244417, 1.203152, 0.387642)",
        "(-0.246011, 1.197757, 0.385897)",
        "(-0.248572, 1.189196, 0.382369)",
        "(-0.250072, 1.183492, 0.379986)",
        "(-0.250072, 1.183492, 0.379986)",
        "(-0.251651, 1.177862, 0.377821)",
        "(-0.253366, 1.172346, 0.375652)",
        "(-0.255834, 1.164417, 0.371805)",
        "(-0.257528, 1.159511, 0.369535)",
        "(-0.257528, 1.159511, 0.369535)",
        "(-0.258881, 1.155059, 0.367677)",
        "(-0.260004, 1.151030, 0.365876)",
        "(-0.261691, 1.145549, 0.363104)",
        "(-0.262885, 1.142329, 0.361497)",
        "(-0.262885, 1.142329, 0.361497)",
        "(-0.263864, 1.139468, 0.360012)",
        "(-0.264487, 1.137020, 0.358642)",
        "(-0.265173, 1.133796, 0.356698)",
        "(-0.265548, 1.131747, 0.354829)",
        "(-0.265548, 1.131747, 0.354829)",
        "(-0.265605, 1.129993, 0.353362)",
        "(-0.265438, 1.128476, 0.352241)",
        "(-0.265375, 1.126210, 0.349792)",
        "(-0.265540, 1.124616, 0.347832)",
        "(-0.265540, 1.124616, 0.347832)",
        "(-0.265667, 1.122909, 0.345735)",
        "(-0.265684, 1.121210, 0.343967)",
        "(-0.265979, 1.118404, 0.341174)",
        "(-0.266512, 1.116308, 0.339367)",
        "(-0.266512, 1.116308, 0.339367)",
        "(-0.267371, 1.114000, 0.337105)",
        "(-0.268389, 1.111520, 0.334379)",
        "(-0.269607, 1.107472, 0.329394)",
        "(-0.270556, 1.104545, 0.326062)",
        "(-0.270556, 1.104545, 0.326062)",
        "(-0.271323, 1.101576, 0.323565)",
        "(-0.271986, 1.098656, 0.321314)",
        "(-0.273307, 1.094136, 0.317189)",
        "(-0.274365, 1.091093, 0.313714)",
        "(-0.274365, 1.091093, 0.313714)",
        "(-0.275439, 1.088087, 0.310441)",
        "(-0.276424, 1.085222, 0.307498)",
        "(-0.277866, 1.081079, 0.303229)",
        "(-0.278843, 1.078318, 0.299982)",
        "(-0.278843, 1.078318, 0.299982)",
        "(-0.279401, 1.075597, 0.296800)",
        "(-0.279974, 1.072791, 0.294181)",
        "(-0.280750, 1.068799, 0.290724)",
        "(-0.280790, 1.066354, 0.288448)",
        "(-0.280790, 1.066354, 0.288448)",
        "(-0.281208, 1.063928, 0.286212)",
        "(-0.281660, 1.061482, 0.283879)",
        "(-0.282332, 1.057839, 0.281083)",
        "(-0.282878, 1.055400, 0.279382)",
        "(-0.282878, 1.055400, 0.279382)",
        "(-0.283337, 1.053091, 0.278088)",
        "(-0.283640, 1.050693, 0.276474)",
        "(-0.284461, 1.046952, 0.274232)",
        "(-0.285289, 1.044275, 0.272773)",
        "(-0.285289, 1.044275, 0.272773)",
        "(-0.286209, 1.041526, 0.271628)",
        "(-0.287100, 1.038670, 0.270284)",
        "(-0.288303, 1.034646, 0.268422)",
        "(-0.288970, 1.032082, 0.267092)",
        "(-0.288970, 1.032082, 0.267092)",
        "(-0.290074, 1.029438, 0.265571)",
        "(-0.291377, 1.026804, 0.264156)",
        "(-0.292958, 1.022902, 0.261900)",
        "(-0.294264, 1.020119, 0.259652)",
        "(-0.294264, 1.020119, 0.259652)",
        "(-0.295818, 1.017295, 0.257503)",
        "(-0.297056, 1.014676, 0.255895)",
        "(-0.298749, 1.011005, 0.253185)",
        "(-0.299460, 1.008624, 0.250949)",
        "(-0.299460, 1.008624, 0.250949)",
        "(-0.300430, 1.006223, 0.248808)",
        "(-0.301029, 1.003870, 0.246755)",
        "(-0.302020, 1.000864, 0.244042)",
        "(-0.303051, 0.998941, 0.241506)",
        "(-0.303051, 0.998941, 0.241506)",
        "(-0.304459, 0.997029, 0.238382)",
        "(-0.305645, 0.995325, 0.235534)",
        "(-0.306989, 0.993317, 0.232223)",
        "(-0.308031, 0.991951, 0.228554)",
        "(-0.308031, 0.991951, 0.228554)",
        "(-0.308949, 0.990749, 0.224965)",
        "(-0.309125, 0.989815, 0.222498)",
        "(-0.308919, 0.988815, 0.218776)",
        "(-0.308834, 0.988346, 0.216306)",
        "(-0.308834, 0.988346, 0.216306)",
        "(-0.308760, 0.988039, 0.213735)",
        "(-0.308500, 0.987872, 0.211130)",
        "(-0.307688, 0.988260, 0.208100)",
        "(-0.307265, 0.988737, 0.206190)",
        "(-0.307265, 0.988737, 0.206190)",
        "(-0.306743, 0.989171, 0.204290)",
        "(-0.306308, 0.989616, 0.202432)",
        "(-0.305133, 0.990406, 0.199632)",
        "(-0.304478, 0.990830, 0.197671)",
        "(-0.304478, 0.990830, 0.197671)",
        "(-0.303830, 0.991253, 0.195946)",
        "(-0.303299, 0.991608, 0.193996)",
        "(-0.302693, 0.992111, 0.191691)",
        "(-0.302170, 0.992486, 0.190036)",
        "(-0.302170, 0.992486, 0.190036)",
        "(-0.301568, 0.992962, 0.188320)",
        "(-0.301088, 0.993535, 0.186671)",
        "(-0.300446, 0.994482, 0.183751)",
        "(-0.300008, 0.995109, 0.181697)",
        "(-0.300008, 0.995109, 0.181697)",
        "(-0.299515, 0.995760, 0.180073)",
        "(-0.299094, 0.996319, 0.177902)",
        "(-0.298570, 0.997040, 0.174462)",
        "(-0.298439, 0.997430, 0.172253)",
        "(-0.298439, 0.997430, 0.172253)",
        "(-0.298503, 0.997667, 0.169650)",
        "(-0.298683, 0.997795, 0.167156)",
        "(-0.298815, 0.997892, 0.163646)",
        "(-0.299211, 0.997809, 0.160965)",
        "(-0.299211, 0.997809, 0.160965)",
        "(-0.299735, 0.997595, 0.158406)",
        "(-0.300089, 0.997300, 0.155589)",
        "(-0.300910, 0.997028, 0.152703)",
        "(-0.301303, 0.996870, 0.150571)",
        "(-0.301303, 0.996870, 0.150571)",
        "(-0.301552, 0.996818, 0.148231)",
        "(-0.301818, 0.996959, 0.145906)",
        "(-0.301593, 0.997657, 0.142751)",
        "(-0.301548, 0.998390, 0.140387)",
        "(-0.301548, 0.998390, 0.140387)",
        "(-0.301252, 0.999542, 0.137967)",
        "(-0.300750, 1.000960, 0.135662)",
        "(-0.299717, 1.003672, 0.132272)",
        "(-0.299011, 1.005808, 0.129603)",
        "(-0.299011, 1.005808, 0.129603)",
        "(-0.298292, 1.008300, 0.127243)",
        "(-0.297307, 1.011003, 0.124648)",
        "(-0.295753, 1.015573, 0.120603)",
        "(-0.294495, 1.018986, 0.118317)",
        "(-0.294495, 1.018986, 0.118317)",
        "(-0.293093, 1.022676, 0.116104)",
        "(-0.291456, 1.026611, 0.113939)",
        "(-0.288715, 1.032779, 0.110953)",
        "(-0.286824, 1.036965, 0.109308)",
        "(-0.286824, 1.036965, 0.109308)",
        "(-0.284669, 1.041288, 0.107797)",
        "(-0.282498, 1.045730, 0.106250)",
        "(-0.279266, 1.052437, 0.104057)",
        "(-0.277233, 1.056932, 0.102699)",
        "(-0.277233, 1.056932, 0.102699)",
        "(-0.274981, 1.061539, 0.101157)",
        "(-0.272806, 1.066160, 0.099759)",
        "(-0.269672, 1.072866, 0.097911)",
        "(-0.267293, 1.077156, 0.097299)",
        "(-0.267293, 1.077156, 0.097299)",
        "(-0.264809, 1.081274, 0.097295)",
        "(-0.262855, 1.085180, 0.096924)",
        "(-0.260091, 1.090734, 0.096584)",
        "(-0.257977, 1.094475, 0.096573)",
        "(-0.257977, 1.094475, 0.096573)",
        "(-0.255920, 1.097828, 0.096748)",
        "(-0.254251, 1.101081, 0.096700)",
        "(-0.251769, 1.105791, 0.096850)",
        "(-0.250180, 1.108846, 0.096789)",
        "(-0.250180, 1.108846, 0.096789)",
        "(-0.248666, 1.111822, 0.096775)",
        "(-0.247192, 1.114765, 0.096665)",
        "(-0.245188, 1.119166, 0.096277)",
        "(-0.243760, 1.122112, 0.096033)",
        "(-0.243760, 1.122112, 0.096033)",
        "(-0.242245, 1.125123, 0.095672)",
        "(-0.240801, 1.128095, 0.095550)",
        "(-0.238774, 1.132508, 0.095289)",
        "(-0.237492, 1.135480, 0.094848)",
        "(-0.237492, 1.135480, 0.094848)",
        "(-0.236039, 1.138499, 0.094719)",
        "(-0.234571, 1.141541, 0.094666)",
        "(-0.232421, 1.146289, 0.094594)",
        "(-0.231059, 1.149598, 0.094223)",
        "(-0.231059, 1.149598, 0.094223)",
        "(-0.229602, 1.153013, 0.094350)",
        "(-0.228281, 1.156485, 0.094202)",
        "(-0.226439, 1.161775, 0.093828)",
        "(-0.224992, 1.165424, 0.093726)",
        "(-0.224992, 1.165424, 0.093726)",
        "(-0.223743, 1.169012, 0.093572)",
        "(-0.222451, 1.172615, 0.093458)",
        "(-0.220525, 1.178045, 0.093168)",
        "(-0.219128, 1.181761, 0.093099)",
        "(-0.219128, 1.181761, 0.093099)",
        "(-0.217734, 1.185578, 0.093005)",
        "(-0.216474, 1.189350, 0.092993)",
        "(-0.214939, 1.194822, 0.092471)",
        "(-0.213805, 1.198407, 0.092222)",
        "(-0.213805, 1.198407, 0.092222)",
        "(-0.212527, 1.202036, 0.092205)",
        "(-0.211235, 1.205703, 0.091842)",
        "(-0.209204, 1.211351, 0.091628)",
        "(-0.207764, 1.215198, 0.091458)",
        "(-0.207764, 1.215198, 0.091458)",
        "(-0.206372, 1.219013, 0.091357)",
        "(-0.204909, 1.223011, 0.091222)",
        "(-0.202469, 1.229404, 0.090999)",
        "(-0.200921, 1.233815, 0.090896)",
        "(-0.200921, 1.233815, 0.090896)",
        "(-0.199541, 1.238225, 0.090697)",
        "(-0.198197, 1.242717, 0.090571)",
        "(-0.195950, 1.249743, 0.090303)",
        "(-0.194494, 1.254406, 0.090171)",
        "(-0.194494, 1.254406, 0.090171)",
        "(-0.193204, 1.258862, 0.089821)",
        "(-0.191882, 1.263125, 0.089666)",
        "(-0.189950, 1.269081, 0.089487)",
        "(-0.189006, 1.272474, 0.088975)",
        "(-0.189006, 1.272474, 0.088975)",
        "(-0.188005, 1.275498, 0.088924)",
        "(-0.186964, 1.278427, 0.088729)",
        "(-0.185615, 1.282362, 0.088426)",
        "(-0.184731, 1.284888, 0.088245)",
        "(-0.184731, 1.284888, 0.088245)",
        "(-0.184000, 1.287158, 0.087995)",
        "(-0.183222, 1.289426, 0.087906)",
        "(-0.182170, 1.292927, 0.087592)",
        "(-0.181260, 1.295416, 0.087535)",
        "(-0.181260, 1.295416, 0.087535)",
        "(-0.180764, 1.297667, 0.087675)",
        "(-0.180065, 1.300141, 0.087326)",
        "(-0.178155, 1.304563, 0.087493)",
        "(-0.176876, 1.307584, 0.088054)",
        "(-0.176876, 1.307584, 0.088054)",
        "(-0.176138, 1.310380, 0.088083)",
        "(-0.175611, 1.313108, 0.087860)",
        "(-0.174572, 1.317498, 0.087206)",
        "(-0.173885, 1.320468, 0.087390)",
        "(-0.173885, 1.320468, 0.087390)",
        "(-0.173349, 1.323487, 0.087262)",
        "(-0.172800, 1.326574, 0.087034)",
        "(-0.171965, 1.331183, 0.086591)",
        "(-0.171479, 1.334271, 0.085853)",
        "(-0.171479, 1.334271, 0.085853)",
        "(-0.170795, 1.337567, 0.084966)",
        "(-0.170044, 1.340914, 0.084589)",
        "(-0.169255, 1.345836, 0.083553)",
        "(-0.168996, 1.348893, 0.082665)",
        "(-0.168996, 1.348893, 0.082665)",
        "(-0.168739, 1.351948, 0.081691)",
        "(-0.168270, 1.354939, 0.081230)",
        "(-0.167768, 1.359071, 0.080466)",
        "(-0.167513, 1.361479, 0.079866)",
        "(-0.167513, 1.361479, 0.079866)",
        "(-0.167098, 1.363849, 0.079352)",
        "(-0.166652, 1.366202, 0.078930)",
        "(-0.166018, 1.369481, 0.078746)",
        "(-0.165652, 1.371611, 0.078544)",
        "(-0.165652, 1.371611, 0.078544)",
        "(-0.165349, 1.373715, 0.078292)",
        "(-0.165020, 1.375839, 0.078295)",
        "(-0.164375, 1.379127, 0.078331)",
        "(-0.163805, 1.381532, 0.078496)",
        "(-0.163805, 1.381532, 0.078496)",
        "(-0.163304, 1.383951, 0.078624)",
        "(-0.163016, 1.386252, 0.078458)",
        "(-0.162537, 1.389868, 0.078434)",
        "(-0.162222, 1.392470, 0.078291)",
        "(-0.162222, 1.392470, 0.078291)",
        "(-0.161755, 1.395203, 0.078171)",
        "(-0.161352, 1.397890, 0.078322)",
        "(-0.161177, 1.401659, 0.078213)",
        "(-0.161129, 1.404244, 0.078211)",
        "(-0.161129, 1.404244, 0.078211)",
        "(-0.161013, 1.406955, 0.078508)",
        "(-0.161114, 1.409462, 0.078908)",
        "(-0.161594, 1.412938, 0.079529)",
        "(-0.161866, 1.415349, 0.079995)",
        "(-0.161866, 1.415349, 0.079995)",
        "(-0.162075, 1.417648, 0.081040)",
        "(-0.162290, 1.419963, 0.082381)",
        "(-0.162936, 1.423154, 0.084258)",
        "(-0.163395, 1.425102, 0.085701)",
        "(-0.163395, 1.425102, 0.085701)",
        "(-0.163857, 1.426901, 0.087128)",
        "(-0.164215, 1.428587, 0.088732)",
        "(-0.164445, 1.431243, 0.091644)",
        "(-0.164541, 1.433018, 0.093611)",
        "(-0.164541, 1.433018, 0.093611)",
        "(-0.164652, 1.434700, 0.095788)",
        "(-0.164721, 1.436324, 0.097767)",
        "(-0.164793, 1.438665, 0.100708)",
        "(-0.164831, 1.440202, 0.102478)",
        "(-0.164831, 1.440202, 0.102478)",
        "(-0.164817, 1.441681, 0.104383)",
        "(-0.164764, 1.443101, 0.106255)",
        "(-0.164904, 1.444827, 0.108909)",
        "(-0.164964, 1.445860, 0.110737)",
        "(-0.164964, 1.445860, 0.110737)",
        "(-0.165050, 1.446762, 0.112461)",
        "(-0.165195, 1.447440, 0.114142)",
        "(-0.165336, 1.448337, 0.116732)",
        "(-0.165303, 1.448922, 0.118513)",
        "(-0.165303, 1.448922, 0.118513)",
        "(-0.165404, 1.449344, 0.120130)",
        "(-0.165603, 1.449706, 0.121739)",
        "(-0.165738, 1.450343, 0.124667)",
        "(-0.165970, 1.450643, 0.126640)",
        "(-0.165970, 1.450643, 0.126640)",
        "(-0.166235, 1.450940, 0.128699)",
        "(-0.166390, 1.451279, 0.131091)",
        "(-0.166622, 1.451742, 0.134982)",
        "(-0.166943, 1.451825, 0.137728)",
        "(-0.166943, 1.451825, 0.137728)",
        "(-0.167522, 1.451558, 0.140517)",
        "(-0.168231, 1.450834, 0.143332)",
        "(-0.168635, 1.449427, 0.149147)",
        "(-0.168740, 1.448075, 0.152988)",
        "(-0.168740, 1.448075, 0.152988)",
        "(-0.169107, 1.446369, 0.156309)",
        "(-0.169390, 1.444826, 0.159359)",
        "(-0.169527, 1.443290, 0.164942)",
        "(-0.169603, 1.442621, 0.169063)",
        "(-0.169603, 1.442621, 0.169063)",
        "(-0.170046, 1.441765, 0.172765)",
        "(-0.170755, 1.440806, 0.176210)",
        "(-0.171682, 1.439755, 0.182394)",
        "(-0.172331, 1.439224, 0.187055)",
        "(-0.172331, 1.439224, 0.187055)",
        "(-0.173130, 1.438709, 0.191629)",
        "(-0.174013, 1.438226, 0.196263)",
        "(-0.175589, 1.437388, 0.203121)",
        "(-0.176829, 1.436766, 0.207631)",
        "(-0.176829, 1.436766, 0.207631)",
        "(-0.178204, 1.436161, 0.212099)",
        "(-0.179532, 1.435659, 0.216571)",
        "(-0.181623, 1.434934, 0.223407)",
        "(-0.182853, 1.434619, 0.228297)",
        "(-0.182853, 1.434619, 0.228297)",
        "(-0.183982, 1.434364, 0.233173)",
        "(-0.185108, 1.434067, 0.237770)",
        "(-0.186540, 1.433766, 0.244588)",
        "(-0.187321, 1.433673, 0.249308)",
        "(-0.187321, 1.433673, 0.249308)",
        "(-0.188276, 1.433238, 0.253455)",
        "(-0.189278, 1.432726, 0.256856)",
        "(-0.190615, 1.432202, 0.261729)",
        "(-0.191348, 1.432174, 0.265644)",
        "(-0.191348, 1.432174, 0.265644)",
        "(-0.192151, 1.431842, 0.268574)",
        "(-0.193047, 1.431043, 0.271070)",
        "(-0.194352, 1.429408, 0.274492)",
        "(-0.194986, 1.428286, 0.276786)",
        "(-0.194986, 1.428286, 0.276786)",
        "(-0.195547, 1.427203, 0.279299)",
        "(-0.195995, 1.426056, 0.281490)",
        "(-0.196764, 1.423880, 0.284114)",
        "(-0.197226, 1.422273, 0.285483)",
        "(-0.197226, 1.422273, 0.285483)",
        "(-0.197444, 1.421005, 0.287052)",
        "(-0.197465, 1.420194, 0.288978)",
        "(-0.197736, 1.419157, 0.291889)",
        "(-0.197966, 1.418498, 0.293493)",
        "(-0.197966, 1.418498, 0.293493)",
        "(-0.198200, 1.417871, 0.295094)",
        "(-0.198434, 1.417371, 0.296708)",
        "(-0.198634, 1.417060, 0.299635)",
        "(-0.198734, 1.417084, 0.301684)",
        "(-0.198734, 1.417084, 0.301684)",
        "(-0.198850, 1.417032, 0.303457)",
        "(-0.198938, 1.416977, 0.305278)",
        "(-0.199035, 1.416728, 0.308237)",
        "(-0.199105, 1.416473, 0.310190)",
        "(-0.199105, 1.416473, 0.310190)",
        "(-0.199124, 1.416192, 0.312112)",
        "(-0.199205, 1.415753, 0.314259)",
        "(-0.199315, 1.414822, 0.317433)",
        "(-0.199354, 1.414107, 0.319720)",
        "(-0.199354, 1.414107, 0.319720)",
        "(-0.199277, 1.413312, 0.321734)",
        "(-0.199289, 1.412402, 0.323858)",
        "(-0.199347, 1.411238, 0.327503)",
        "(-0.199363, 1.410416, 0.329825)",
        "(-0.199363, 1.410416, 0.329825)",
        "(-0.199471, 1.409489, 0.331873)",
        "(-0.199630, 1.408546, 0.334021)",
        "(-0.199669, 1.407131, 0.337324)",
        "(-0.199734, 1.406049, 0.339885)",
        "(-0.199734, 1.406049, 0.339885)",
        "(-0.199665, 1.404753, 0.342155)",
        "(-0.199844, 1.403236, 0.344983)",
        "(-0.200147, 1.400446, 0.348738)",
        "(-0.200457, 1.398310, 0.351176)",
        "(-0.200457, 1.398310, 0.351176)",
        "(-0.200725, 1.395971, 0.353360)",
        "(-0.200972, 1.393478, 0.355678)",
        "(-0.201386, 1.389504, 0.359695)",
        "(-0.201588, 1.386641, 0.362459)",
        "(-0.201588, 1.386641, 0.362459)",
        "(-0.201995, 1.383390, 0.364822)",
        "(-0.202511, 1.379890, 0.366782)",
        "(-0.203751, 1.374220, 0.369297)",
        "(-0.204848, 1.370174, 0.370649)",
        "(-0.204848, 1.370174, 0.370649)",
        "(-0.205945, 1.365993, 0.372228)",
        "(-0.207041, 1.362154, 0.374347)",
        "(-0.208398, 1.356748, 0.377041)",
        "(-0.209225, 1.353345, 0.379015)",
        "(-0.209225, 1.353345, 0.379015)",
        "(-0.210302, 1.350017, 0.381021)",
        "(-0.211350, 1.346820, 0.382743)",
        "(-0.212867, 1.342346, 0.385852)",
        "(-0.213660, 1.339613, 0.388208)",
        "(-0.213660, 1.339613, 0.388208)",
        "(-0.214492, 1.336804, 0.390022)",
        "(-0.215243, 1.334080, 0.391973)",
        "(-0.216494, 1.329868, 0.395419)",
        "(-0.217256, 1.326781, 0.397221)",
        "(-0.217256, 1.326781, 0.397221)",
        "(-0.218119, 1.323137, 0.398145)",
        "(-0.219229, 1.319093, 0.398973)",
        "(-0.221088, 1.312334, 0.399788)",
        "(-0.222287, 1.307287, 0.399362)",
        "(-0.222287, 1.307287, 0.399362)",
        "(-0.223602, 1.301533, 0.398481)",
        "(-0.225157, 1.295681, 0.398807)",
        "(-0.227191, 1.286708, 0.399064)",
        "(-0.228558, 1.280567, 0.399015)",
        "(-0.228558, 1.280567, 0.399015)",
        "(-0.229963, 1.274350, 0.399103)",
        "(-0.231515, 1.267813, 0.398975)",
        "(-0.233280, 1.257731, 0.398662)",
        "(-0.234574, 1.250947, 0.398751)",
        "(-0.234574, 1.250947, 0.398751)",
        "(-0.236012, 1.244348, 0.399429)",
        "(-0.237290, 1.238029, 0.400043)",
        "(-0.238593, 1.229263, 0.400321)",
        "(-0.239449, 1.223558, 0.400426)",
        "(-0.239449, 1.223558, 0.400426)",
        "(-0.240407, 1.217978, 0.400768)",
        "(-0.241402, 1.212595, 0.401176)",
        "(-0.242344, 1.204711, 0.399749)",
        "(-0.243112, 1.199572, 0.398229)",
        "(-0.243112, 1.199572, 0.398229)",
        "(-0.244287, 1.194602, 0.397811)",
        "(-0.244620, 1.189934, 0.397312)",
        "(-0.245237, 1.183385, 0.396735)",
        "(-0.245404, 1.179220, 0.395515)",
        "(-0.245404, 1.179220, 0.395515)",
        "(-0.245790, 1.175331, 0.394640)",
        "(-0.246183, 1.171606, 0.393877)",
        "(-0.246600, 1.166571, 0.392612)",
        "(-0.246611, 1.163555, 0.392126)",
        "(-0.246611, 1.163555, 0.392126)",
        "(-0.246717, 1.160640, 0.391137)",
        "(-0.246999, 1.157635, 0.389767)",
        "(-0.247357, 1.153000, 0.387233)",
        "(-0.247549, 1.150011, 0.385836)",
        "(-0.247549, 1.150011, 0.385836)",
        "(-0.247561, 1.147063, 0.384265)",
        "(-0.247866, 1.143950, 0.382510)",
        "(-0.248545, 1.139108, 0.379974)",
        "(-0.249068, 1.135876, 0.378293)",
        "(-0.249068, 1.135876, 0.378293)",
        "(-0.249442, 1.132705, 0.376770)",
        "(-0.249945, 1.129363, 0.374635)",
        "(-0.250571, 1.124272, 0.371081)",
        "(-0.251134, 1.120788, 0.368545)",
        "(-0.251134, 1.120788, 0.368545)",
        "(-0.251975, 1.117068, 0.365685)",
        "(-0.252777, 1.113260, 0.363113)",
        "(-0.254187, 1.107361, 0.359661)",
        "(-0.255273, 1.103200, 0.356840)",
        "(-0.255273, 1.103200, 0.356840)",
        "(-0.256402, 1.098948, 0.354159)",
        "(-0.257456, 1.094651, 0.351675)",
        "(-0.259415, 1.088077, 0.348309)",
        "(-0.260839, 1.083605, 0.345876)",
        "(-0.260839, 1.083605, 0.345876)",
        "(-0.262472, 1.079106, 0.343685)",
        "(-0.264128, 1.074536, 0.341090)",
        "(-0.267215, 1.067228, 0.336686)",
        "(-0.269507, 1.062030, 0.334454)",
        "(-0.269507, 1.062030, 0.334454)",
        "(-0.272065, 1.056704, 0.331919)",
        "(-0.274325, 1.051435, 0.328981)",
        "(-0.277636, 1.043734, 0.324841)",
        "(-0.279744, 1.038822, 0.322343)",
        "(-0.279744, 1.038822, 0.322343)",
        "(-0.282054, 1.034026, 0.319762)",
        "(-0.284159, 1.029348, 0.316849)",
        "(-0.287485, 1.022591, 0.313250)",
        "(-0.289795, 1.018312, 0.310790)",
        "(-0.289795, 1.018312, 0.310790)",
        "(-0.292483, 1.014229, 0.308156)",
        "(-0.295279, 1.010305, 0.305280)",
        "(-0.298902, 1.004762, 0.301341)",
        "(-0.301086, 1.001354, 0.298981)",
        "(-0.301086, 1.001354, 0.298981)",
        "(-0.303193, 0.998107, 0.296847)",
        "(-0.305548, 0.994977, 0.294493)",
        "(-0.309118, 0.990434, 0.290461)",
        "(-0.311495, 0.987448, 0.287475)",
        "(-0.311495, 0.987448, 0.287475)",
        "(-0.313923, 0.984539, 0.284790)",
        "(-0.316231, 0.981812, 0.281946)",
        "(-0.319205, 0.978190, 0.277663)",
        "(-0.321010, 0.976054, 0.274560)",
        "(-0.321010, 0.976054, 0.274560)",
        "(-0.322161, 0.974359, 0.271746)",
        "(-0.323299, 0.972844, 0.269198)",
        "(-0.324589, 0.971021, 0.265445)",
        "(-0.325182, 0.970022, 0.263235)",
        "(-0.325182, 0.970022, 0.263235)",
        "(-0.325741, 0.969269, 0.261029)",
        "(-0.326055, 0.968673, 0.258962)",
        "(-0.326614, 0.967962, 0.255485)",
        "(-0.326614, 0.967962, 0.255485)",
        "(-0.327161, 0.967605, 0.252848)",
        "(-0.327612, 0.967362, 0.250268)",
        "(-0.327555, 0.967149, 0.247640)",
        "(-0.327812, 0.966743, 0.243470)",
        "(-0.327788, 0.966456, 0.240810)",
        "(-0.327788, 0.966456, 0.240810)",
        "(-0.327606, 0.966175, 0.238194)",
        "(-0.327391, 0.965944, 0.235352)",
        "(-0.327068, 0.965569, 0.230834)",
        "(-0.326932, 0.965293, 0.228184)",
        "(-0.326932, 0.965293, 0.228184)",
        "(-0.326699, 0.965017, 0.225556)",
        "(-0.326485, 0.964784, 0.223087)",
        "(-0.326426, 0.964511, 0.219125)",
        "(-0.326490, 0.964288, 0.216529)",
        "(-0.326490, 0.964288, 0.216529)",
        "(-0.326676, 0.964002, 0.213985)",
        "(-0.326549, 0.963753, 0.211862)",
        "(-0.326553, 0.963460, 0.208480)",
        "(-0.326418, 0.963323, 0.206049)",
        "(-0.326418, 0.963323, 0.206049)",
        "(-0.325971, 0.963287, 0.203634)",
        "(-0.325321, 0.963435, 0.201212)",
        "(-0.323909, 0.964005, 0.197417)",
        "(-0.322901, 0.964679, 0.194756)",
        "(-0.322901, 0.964679, 0.194756)",
        "(-0.321889, 0.965549, 0.191972)",
        "(-0.320804, 0.966587, 0.189168)",
        "(-0.318636, 0.968570, 0.185113)",
        "(-0.317266, 0.970113, 0.182364)",
        "(-0.317266, 0.970113, 0.182364)",
        "(-0.315947, 0.971770, 0.179441)",
        "(-0.314566, 0.973510, 0.176300)",
        "(-0.312308, 0.976244, 0.171849)",
        "(-0.310860, 0.978085, 0.168816)",
        "(-0.310860, 0.978085, 0.168816)",
        "(-0.309427, 0.979919, 0.165525)",
        "(-0.308182, 0.981709, 0.162061)",
        "(-0.305930, 0.984377, 0.156850)",
        "(-0.304235, 0.986162, 0.154193)",
        "(-0.304235, 0.986162, 0.154193)",
        "(-0.302690, 0.987873, 0.151491)",
        "(-0.301567, 0.989511, 0.148551)",
        "(-0.299272, 0.992067, 0.144845)",
        "(-0.297813, 0.993793, 0.142434)",
        "(-0.297813, 0.993793, 0.142434)",
        "(-0.296448, 0.995524, 0.139956)",
        "(-0.295185, 0.997293, 0.137836)",
        "(-0.292962, 1.000004, 0.134853)",
        "(-0.291365, 1.001886, 0.132742)",
        "(-0.291365, 1.001886, 0.132742)",
        "(-0.290132, 1.003778, 0.130633)",
        "(-0.288850, 1.005689, 0.128411)",
        "(-0.286539, 1.008746, 0.126076)",
        "(-0.285024, 1.010839, 0.124378)",
        "(-0.285024, 1.010839, 0.124378)",
        "(-0.283674, 1.013002, 0.122721)",
        "(-0.282264, 1.015393, 0.120739)",
        "(-0.279667, 1.019574, 0.117963)",
        "(-0.277894, 1.022690, 0.115887)",
        "(-0.277894, 1.022690, 0.115887)",
        "(-0.275987, 1.026166, 0.113678)",
        "(-0.273987, 1.029964, 0.111335)",
        "(-0.270497, 1.036213, 0.108203)",
        "(-0.268257, 1.040613, 0.106052)",
        "(-0.268257, 1.040613, 0.106052)",
        "(-0.265925, 1.045277, 0.103984)",
        "(-0.263569, 1.050096, 0.101796)",
        "(-0.259889, 1.057669, 0.098211)",
        "(-0.257177, 1.062604, 0.096153)",
        "(-0.257177, 1.062604, 0.096153)",
        "(-0.254367, 1.067648, 0.094348)",
        "(-0.251719, 1.072777, 0.092687)",
        "(-0.248230, 1.080375, 0.090482)",
        "(-0.245884, 1.085408, 0.089137)",
        "(-0.245884, 1.085408, 0.089137)",
        "(-0.243460, 1.090394, 0.087864)",
        "(-0.241194, 1.095326, 0.086472)",
        "(-0.237594, 1.102556, 0.084856)",
        "(-0.235627, 1.107095, 0.083571)",
        "(-0.235627, 1.107095, 0.083571)",
        "(-0.233858, 1.111387, 0.082340)",
        "(-0.232000, 1.115511, 0.081443)",
        "(-0.229406, 1.121261, 0.080087)",
        "(-0.227665, 1.124977, 0.079176)",
        "(-0.227665, 1.124977, 0.079176)",
        "(-0.226050, 1.128543, 0.078404)",
        "(-0.224577, 1.131964, 0.077629)",
        "(-0.222426, 1.136916, 0.076344)",
        "(-0.220749, 1.140271, 0.075771)",
        "(-0.220749, 1.140271, 0.075771)",
        "(-0.219206, 1.143577, 0.075146)",
        "(-0.217587, 1.146859, 0.074654)",
        "(-0.215013, 1.151920, 0.073940)",
        "(-0.213154, 1.155500, 0.073509)",
        "(-0.213154, 1.155500, 0.073509)",
        "(-0.211124, 1.159322, 0.072966)",
        "(-0.209158, 1.163230, 0.072666)",
        "(-0.205718, 1.169636, 0.072636)",
        "(-0.203355, 1.174037, 0.072848)",
        "(-0.203355, 1.174037, 0.072848)",
        "(-0.200895, 1.178530, 0.073310)",
        "(-0.198582, 1.182940, 0.073974)",
        "(-0.195120, 1.189689, 0.074875)",
        "(-0.192631, 1.194266, 0.075662)",
        "(-0.192631, 1.194266, 0.075662)",
        "(-0.190192, 1.198959, 0.076277)",
        "(-0.187837, 1.203830, 0.076645)",
        "(-0.184288, 1.211174, 0.077124)",
        "(-0.182161, 1.215912, 0.077422)",
        "(-0.182161, 1.215912, 0.077422)",
        "(-0.180238, 1.220530, 0.077433)",
        "(-0.178278, 1.225189, 0.077494)",
        "(-0.175738, 1.232066, 0.077166)",
        "(-0.174516, 1.236392, 0.076677)",
        "(-0.174516, 1.236392, 0.076677)",
        "(-0.173622, 1.240513, 0.075961)",
        "(-0.172618, 1.244675, 0.075368)",
        "(-0.171129, 1.250441, 0.075110)",
        "(-0.170384, 1.253919, 0.074931)",
        "(-0.170384, 1.253919, 0.074931)",
        "(-0.169460, 1.257164, 0.074855)",
        "(-0.168675, 1.260260, 0.074890)",
        "(-0.167331, 1.264757, 0.075242)",
        "(-0.166508, 1.267595, 0.075456)",
        "(-0.166508, 1.267595, 0.075456)",
        "(-0.165832, 1.270180, 0.075643)",
        "(-0.165333, 1.272754, 0.075490)",
        "(-0.164361, 1.276605, 0.075647)",
        "(-0.163756, 1.279263, 0.075385)",
        "(-0.163756, 1.279263, 0.075385)",
        "(-0.162851, 1.281921, 0.075356)",
        "(-0.161917, 1.284667, 0.075580)",
        "(-0.160836, 1.288880, 0.075478)",
        "(-0.160267, 1.291936, 0.075000)",
        "(-0.160267, 1.291936, 0.075000)",
        "(-0.159515, 1.295185, 0.074661)",
        "(-0.158601, 1.298483, 0.074770)",
        "(-0.157286, 1.303541, 0.074725)",
        "(-0.156417, 1.306871, 0.074792)",
        "(-0.156417, 1.306871, 0.074792)",
        "(-0.155551, 1.310185, 0.074818)",
        "(-0.154802, 1.313549, 0.074560)",
        "(-0.153330, 1.318812, 0.074700)",
        "(-0.152414, 1.322294, 0.074661)",
        "(-0.152414, 1.322294, 0.074661)",
        "(-0.151619, 1.325689, 0.074785)",
        "(-0.150905, 1.329022, 0.074625)",
        "(-0.150029, 1.333550, 0.074553)",
        "(-0.149359, 1.336471, 0.074363)",
        "(-0.149359, 1.336471, 0.074363)",
        "(-0.148396, 1.339312, 0.074866)",
        "(-0.147620, 1.342045, 0.075199)",
        "(-0.146722, 1.346124, 0.075328)",
        "(-0.146086, 1.348747, 0.075601)",
        "(-0.146086, 1.348747, 0.075601)",
        "(-0.145472, 1.351325, 0.075843)",
        "(-0.145064, 1.353661, 0.076154)",
        "(-0.144731, 1.356971, 0.076168)",
        "(-0.144306, 1.359149, 0.076288)",
        "(-0.144306, 1.359149, 0.076288)",
        "(-0.144009, 1.361219, 0.076645)",
        "(-0.143624, 1.363361, 0.077093)",
        "(-0.143277, 1.366488, 0.077820)",
        "(-0.143248, 1.368508, 0.078098)",
        "(-0.143248, 1.368508, 0.078098)",
        "(-0.143193, 1.370494, 0.078622)",
        "(-0.143085, 1.372481, 0.079594)",
        "(-0.142676, 1.375463, 0.080844)",
        "(-0.142488, 1.377254, 0.081897)",
        "(-0.142488, 1.377254, 0.081897)",
        "(-0.142207, 1.378925, 0.082969)",
        "(-0.141765, 1.380628, 0.084219)",
        "(-0.140816, 1.383461, 0.085977)",
        "(-0.140271, 1.385342, 0.087169)",
        "(-0.140271, 1.385342, 0.087169)",
        "(-0.139686, 1.387202, 0.088292)",
        "(-0.139091, 1.389029, 0.089403)",
        "(-0.138318, 1.391845, 0.090670)",
        "(-0.137671, 1.393867, 0.091513)",
        "(-0.137671, 1.393867, 0.091513)",
        "(-0.137072, 1.395799, 0.092472)",
        "(-0.136649, 1.397640, 0.093367)",
        "(-0.136244, 1.400365, 0.094008)",
        "(-0.135830, 1.402304, 0.094608)",
        "(-0.135830, 1.402304, 0.094608)",
        "(-0.135541, 1.404175, 0.095234)",
        "(-0.135264, 1.406147, 0.095586)",
        "(-0.135098, 1.408674, 0.096621)",
        "(-0.135022, 1.410241, 0.097318)",
        "(-0.135022, 1.410241, 0.097318)",
        "(-0.134926, 1.411600, 0.098144)",
        "(-0.134784, 1.412901, 0.099234)",
        "(-0.134639, 1.414806, 0.100904)",
        "(-0.134641, 1.415906, 0.102291)",
        "(-0.134641, 1.415906, 0.102291)",
        "(-0.134654, 1.416912, 0.104011)",
        "(-0.134642, 1.417888, 0.105725)",
        "(-0.134902, 1.418877, 0.108717)",
        "(-0.135315, 1.419163, 0.110962)",
        "(-0.135315, 1.419163, 0.110962)",
        "(-0.135744, 1.419703, 0.112851)",
        "(-0.135793, 1.420743, 0.114880)",
        "(-0.136061, 1.422280, 0.118173)",
        "(-0.136373, 1.423218, 0.120291)",
        "(-0.136373, 1.423218, 0.120291)",
        "(-0.136812, 1.423948, 0.122373)",
        "(-0.137086, 1.424712, 0.124495)",
        "(-0.137332, 1.425836, 0.128120)",
        "(-0.137648, 1.426455, 0.130616)",
        "(-0.137648, 1.426455, 0.130616)",
        "(-0.137966, 1.427081, 0.133042)",
        "(-0.138316, 1.427693, 0.135610)",
        "(-0.138939, 1.428545, 0.139571)",
        "(-0.139333, 1.429134, 0.142161)",
        "(-0.139333, 1.429134, 0.142161)",
        "(-0.139592, 1.429806, 0.144826)",
        "(-0.139905, 1.430372, 0.147359)",
        "(-0.140573, 1.431209, 0.150701)",
        "(-0.141031, 1.431876, 0.152476)",
        "(-0.141031, 1.431876, 0.152476)",
        "(-0.141377, 1.432365, 0.154342)",
        "(-0.141720, 1.432648, 0.156285)",
        "(-0.142052, 1.432829, 0.158919)",
        "(-0.142217, 1.432856, 0.160765)",
        "(-0.142217, 1.432856, 0.160765)",
        "(-0.142307, 1.432924, 0.162823)",
        "(-0.142568, 1.432996, 0.164808)",
        "(-0.143094, 1.433040, 0.167805)",
        "(-0.143487, 1.433064, 0.169871)",
        "(-0.143487, 1.433064, 0.169871)",
        "(-0.143882, 1.433116, 0.171995)",
        "(-0.144288, 1.433126, 0.174300)",
        "(-0.145031, 1.432985, 0.178185)",
        "(-0.145507, 1.432807, 0.181159)",
        "(-0.145507, 1.432807, 0.181159)",
        "(-0.145897, 1.432412, 0.184622)",
        "(-0.146449, 1.431761, 0.187783)",
        "(-0.147203, 1.430655, 0.192526)",
        "(-0.147611, 1.429965, 0.195791)",
        "(-0.147611, 1.429965, 0.195791)",
        "(-0.148025, 1.429126, 0.199305)",
        "(-0.148454, 1.428125, 0.202840)",
        "(-0.148919, 1.426590, 0.208360)",
        "(-0.149112, 1.425627, 0.212136)",
        "(-0.149112, 1.425627, 0.212136)",
        "(-0.149288, 1.424684, 0.216119)",
        "(-0.149583, 1.423770, 0.219797)",
        "(-0.150183, 1.422594, 0.224814)",
        "(-0.150509, 1.421896, 0.228632)",
        "(-0.150509, 1.421896, 0.228632)",
        "(-0.150741, 1.421376, 0.232576)",
        "(-0.150960, 1.420895, 0.236251)",
        "(-0.151348, 1.420214, 0.242045)",
        "(-0.151751, 1.419649, 0.245804)",
        "(-0.151751, 1.419649, 0.245804)",
        "(-0.152095, 1.419148, 0.249724)",
        "(-0.152473, 1.418707, 0.253471)",
        "(-0.152922, 1.418395, 0.258284)",
        "(-0.153165, 1.418380, 0.261429)",
        "(-0.153165, 1.418380, 0.261429)",
        "(-0.153435, 1.418442, 0.264102)",
        "(-0.153659, 1.418548, 0.266433)",
        "(-0.153993, 1.418618, 0.269472)",
        "(-0.154184, 1.418612, 0.271276)",
        "(-0.154184, 1.418612, 0.271276)",
        "(-0.154343, 1.418594, 0.273069)",
        "(-0.154546, 1.418526, 0.274745)",
        "(-0.154923, 1.418274, 0.277529)",
        "(-0.155199, 1.418008, 0.279512)",
        "(-0.155199, 1.418008, 0.279512)",
        "(-0.155546, 1.417656, 0.281714)",
        "(-0.155812, 1.417315, 0.284231)",
        "(-0.156225, 1.416541, 0.287767)",
        "(-0.156641, 1.415676, 0.289833)",
        "(-0.156641, 1.415676, 0.289833)",
        "(-0.157027, 1.414611, 0.291918)",
        "(-0.157367, 1.413351, 0.294106)",
        "(-0.157828, 1.411484, 0.297192)",
        "(-0.158093, 1.410287, 0.298835)",
        "(-0.158093, 1.410287, 0.298835)",
        "(-0.158539, 1.408930, 0.300197)",
        "(-0.158983, 1.407558, 0.301854)",
        "(-0.159823, 1.405279, 0.304444)",
        "(-0.160440, 1.403659, 0.306181)",
        "(-0.160440, 1.403659, 0.306181)",
        "(-0.160972, 1.402056, 0.307927)",
        "(-0.161548, 1.400396, 0.310179)",
        "(-0.162544, 1.397510, 0.313312)",
        "(-0.163220, 1.395538, 0.315404)",
        "(-0.163220, 1.395538, 0.315404)",
        "(-0.163799, 1.393678, 0.317805)",
        "(-0.164488, 1.391706, 0.320105)",
        "(-0.165614, 1.388639, 0.323446)",
        "(-0.166410, 1.386611, 0.325392)",
        "(-0.166410, 1.386611, 0.325392)",
        "(-0.167156, 1.384620, 0.326970)",
        "(-0.167915, 1.382677, 0.328634)",
        "(-0.168960, 1.379698, 0.331191)",
        "(-0.169596, 1.377657, 0.332753)",
        "(-0.169596, 1.377657, 0.332753)",
        "(-0.170164, 1.375612, 0.334361)",
        "(-0.170794, 1.373451, 0.335790)",
        "(-0.171727, 1.370233, 0.337916)",
        "(-0.172402, 1.368221, 0.339242)",
        "(-0.172402, 1.368221, 0.339242)",
        "(-0.173063, 1.366420, 0.340542)",
        "(-0.173660, 1.364805, 0.341644)",
        "(-0.174570, 1.362644, 0.343214)",
        "(-0.175151, 1.361212, 0.343870)",
        "(-0.175151, 1.361212, 0.343870)",
        "(-0.175662, 1.359782, 0.344590)",
        "(-0.176176, 1.358408, 0.345192)",
        "(-0.177023, 1.355909, 0.345850)",
        "(-0.177654, 1.353840, 0.346110)",
        "(-0.177654, 1.353840, 0.346110)",
        "(-0.178224, 1.351367, 0.345987)",
        "(-0.178822, 1.348517, 0.345857)",
        "(-0.179572, 1.343678, 0.345572)",
        "(-0.180151, 1.340012, 0.345618)",
        "(-0.180151, 1.340012, 0.345618)",
        "(-0.180819, 1.335895, 0.345672)",
        "(-0.181381, 1.331447, 0.345338)",
        "(-0.182077, 1.324438, 0.345439)",
        "(-0.182619, 1.319677, 0.346105)",
        "(-0.182619, 1.319677, 0.346105)",
        "(-0.183251, 1.314703, 0.346370)",
        "(-0.184247, 1.309324, 0.346342)",
        "(-0.185978, 1.300162, 0.345102)",
        "(-0.186653, 1.293779, 0.345126)",
        "(-0.186653, 1.293779, 0.345126)",
        "(-0.187164, 1.287718, 0.346560)",
        "(-0.188038, 1.281771, 0.347104)",
        "(-0.189650, 1.272818, 0.345398)",
        "(-0.190998, 1.266804, 0.343907)",
        "(-0.190998, 1.266804, 0.343907)",
        "(-0.192166, 1.261071, 0.343086)",
        "(-0.193103, 1.255641, 0.342890)",
        "(-0.194636, 1.247670, 0.342894)",
        "(-0.195849, 1.242421, 0.342722)",
        "(-0.195849, 1.242421, 0.342722)",
        "(-0.197210, 1.237277, 0.342618)",
        "(-0.198728, 1.232353, 0.342341)",
        "(-0.200256, 1.225724, 0.342958)",
        "(-0.201214, 1.221685, 0.343418)",
        "(-0.201214, 1.221685, 0.343418)",
        "(-0.202156, 1.217825, 0.343372)",
        "(-0.202920, 1.214327, 0.343349)",
        "(-0.203753, 1.209748, 0.343119)",
        "(-0.204257, 1.206950, 0.342820)",
        "(-0.204257, 1.206950, 0.342820)",
        "(-0.204646, 1.204344, 0.342460)",
        "(-0.205156, 1.201693, 0.342021)",
        "(-0.205838, 1.197800, 0.341490)",
        "(-0.206336, 1.195233, 0.341067)",
        "(-0.206336, 1.195233, 0.341067)",
        "(-0.206804, 1.192691, 0.340498)",
        "(-0.207298, 1.190121, 0.339909)",
        "(-0.207999, 1.186344, 0.339462)",
        "(-0.208614, 1.183728, 0.338793)",
        "(-0.208614, 1.183728, 0.338793)",
        "(-0.209456, 1.180989, 0.337839)",
        "(-0.210223, 1.178228, 0.336866)",
        "(-0.211406, 1.174008, 0.335641)",
        "(-0.212066, 1.171177, 0.334389)",
        "(-0.212066, 1.171177, 0.334389)",
        "(-0.212867, 1.168220, 0.332935)",
        "(-0.213630, 1.165159, 0.331653)",
        "(-0.214783, 1.160347, 0.329839)",
        "(-0.215515, 1.157005, 0.328579)",
        "(-0.215515, 1.157005, 0.328579)",
        "(-0.216588, 1.153401, 0.327186)",
        "(-0.218121, 1.149421, 0.325505)",
        "(-0.220532, 1.143422, 0.323716)",
        "(-0.222223, 1.139277, 0.322027)",
        "(-0.222223, 1.139277, 0.322027)",
        "(-0.224187, 1.135057, 0.320956)",
        "(-0.226246, 1.130920, 0.320084)",
        "(-0.229445, 1.124933, 0.318626)",
        "(-0.231534, 1.121106, 0.317527)",
        "(-0.231534, 1.121106, 0.317527)",
        "(-0.233483, 1.117423, 0.316941)",
        "(-0.235468, 1.113754, 0.316142)",
        "(-0.238432, 1.108385, 0.315144)",
        "(-0.240506, 1.104922, 0.314374)",
        "(-0.240506, 1.104922, 0.314374)",
        "(-0.242765, 1.101475, 0.313385)",
        "(-0.245193, 1.097936, 0.312298)",
        "(-0.248556, 1.092601, 0.310756)",
        "(-0.250820, 1.089014, 0.309474)",
        "(-0.250820, 1.089014, 0.309474)",
        "(-0.253177, 1.085353, 0.308287)",
        "(-0.255629, 1.081724, 0.306844)",
        "(-0.259354, 1.076389, 0.304767)",
        "(-0.261967, 1.072839, 0.303324)",
        "(-0.261967, 1.072839, 0.303324)",
        "(-0.264556, 1.069423, 0.301807)",
        "(-0.266754, 1.066240, 0.300426)",
        "(-0.270090, 1.061829, 0.298738)",
        "(-0.272256, 1.059135, 0.297540)",
        "(-0.272256, 1.059135, 0.297540)",
        "(-0.274284, 1.056714, 0.296578)",
        "(-0.276198, 1.054449, 0.295564)",
        "(-0.279152, 1.051245, 0.293994)",
        "(-0.281100, 1.049274, 0.292954)",
        "(-0.281100, 1.049274, 0.292954)",
        "(-0.283048, 1.047483, 0.291863)",
        "(-0.284934, 1.045824, 0.290599)",
        "(-0.287727, 1.043297, 0.288503)",
        "(-0.289493, 1.041521, 0.287062)",
        "(-0.289493, 1.041521, 0.287062)",
        "(-0.291278, 1.039620, 0.285216)",
        "(-0.293039, 1.037613, 0.283424)",
        "(-0.295604, 1.034587, 0.280780)",
        "(-0.297007, 1.032671, 0.278678)",
        "(-0.297007, 1.032671, 0.278678)",
        "(-0.298520, 1.030752, 0.276254)",
        "(-0.299984, 1.028836, 0.273433)",
        "(-0.301801, 1.026056, 0.269635)",
        "(-0.302792, 1.024235, 0.266588)",
        "(-0.302792, 1.024235, 0.266588)",
        "(-0.304100, 1.022274, 0.263141)",
        "(-0.305484, 1.020191, 0.259845)",
        "(-0.307417, 1.017236, 0.255739)",
        "(-0.308793, 1.015315, 0.252655)",
        "(-0.308793, 1.015315, 0.252655)",
        "(-0.310182, 1.013329, 0.249452)",
        "(-0.311764, 1.011253, 0.246292)",
        "(-0.313552, 1.008372, 0.242641)",
        "(-0.314731, 1.006544, 0.239896)",
        "(-0.314731, 1.006544, 0.239896)",
        "(-0.316023, 1.004634, 0.237125)",
        "(-0.317494, 1.002767, 0.234504)",
        "(-0.319137, 1.000507, 0.230907)",
        "(-0.320204, 0.999041, 0.228093)",
        "(-0.320204, 0.999041, 0.228093)",
        "(-0.321537, 0.997499, 0.224968)",
        "(-0.322760, 0.995919, 0.222272)",
        "(-0.324395, 0.993597, 0.218029)",
        "(-0.325544, 0.992004, 0.214753)",
        "(-0.325544, 0.992004, 0.214753)",
        "(-0.326707, 0.990389, 0.211783)",
        "(-0.327758, 0.988905, 0.209200)",
        "(-0.328865, 0.987074, 0.205252)",
        "(-0.330054, 0.986015, 0.202047)",
        "(-0.330054, 0.986015, 0.202047)",
        "(-0.331028, 0.985122, 0.198926)",
        "(-0.331739, 0.984382, 0.196337)",
        "(-0.332667, 0.983534, 0.192099)",
        "(-0.333190, 0.983156, 0.189346)",
        "(-0.333190, 0.983156, 0.189346)",
        "(-0.333599, 0.982906, 0.186643)",
        "(-0.333891, 0.982745, 0.183928)",
        "(-0.334416, 0.982553, 0.179780)",
        "(-0.334849, 0.982382, 0.177072)",
        "(-0.334849, 0.982382, 0.177072)",
        "(-0.335107, 0.982249, 0.174585)",
        "(-0.335363, 0.982168, 0.172018)",
        "(-0.335885, 0.982077, 0.168831)",
        "(-0.336148, 0.982142, 0.166439)",
        "(-0.336148, 0.982142, 0.166439)",
        "(-0.336408, 0.982302, 0.164064)",
        "(-0.336501, 0.982545, 0.161712)",
        "(-0.336639, 0.982989, 0.158348)",
        "(-0.336818, 0.983340, 0.156132)",
        "(-0.336818, 0.983340, 0.156132)",
        "(-0.336896, 0.983729, 0.154242)",
        "(-0.336896, 0.984100, 0.152298)",
        "(-0.337050, 0.984706, 0.149316)",
        "(-0.337040, 0.985139, 0.147541)",
        "(-0.337040, 0.985139, 0.147541)",
        "(-0.337067, 0.985625, 0.145777)",
        "(-0.337184, 0.986126, 0.143823)",
        "(-0.337844, 0.986828, 0.140530)",
        "(-0.338054, 0.987317, 0.138492)",
        "(-0.338054, 0.987317, 0.138492)",
        "(-0.338275, 0.987967, 0.136508)",
        "(-0.338659, 0.988818, 0.133766)",
        "(-0.339405, 0.990161, 0.129621)",
        "(-0.339832, 0.990975, 0.127052)",
        "(-0.339832, 0.990975, 0.127052)",
        "(-0.339966, 0.991806, 0.124718)",
        "(-0.340156, 0.992698, 0.122494)",
        "(-0.340608, 0.993679, 0.119976)",
        "(-0.340888, 0.995204, 0.116398)",
        "(-0.340888, 0.995204, 0.116398)",
        "(-0.340612, 0.996398, 0.114317)",
        "(-0.340617, 0.997911, 0.111856)",
        "(-0.340947, 1.000583, 0.107532)",
        "(-0.340691, 1.002581, 0.104824)",
        "(-0.340691, 1.002581, 0.104824)",
        "(-0.340284, 1.004884, 0.102254)",
        "(-0.339613, 1.007431, 0.099862)",
        "(-0.338142, 1.011641, 0.096421)",
        "(-0.336737, 1.014672, 0.094276)",
        "(-0.336737, 1.014672, 0.094276)",
        "(-0.335127, 1.017973, 0.092119)",
        "(-0.333426, 1.021483, 0.090020)",
        "(-0.330292, 1.026969, 0.087660)",
        "(-0.327940, 1.030868, 0.086074)",
        "(-0.327940, 1.030868, 0.086074)",
        "(-0.325563, 1.034896, 0.084589)",
        "(-0.323065, 1.038935, 0.083239)",
        "(-0.318964, 1.044904, 0.081855)",
        "(-0.316424, 1.048770, 0.080897)",
        "(-0.316424, 1.048770, 0.080897)",
        "(-0.313809, 1.052573, 0.079898)",
        "(-0.311192, 1.056186, 0.079411)",
        "(-0.307253, 1.061275, 0.078769)",
        "(-0.304764, 1.064506, 0.078305)",
        "(-0.304764, 1.064506, 0.078305)",
        "(-0.302402, 1.067545, 0.077794)",
        "(-0.300151, 1.070367, 0.077622)",
        "(-0.297074, 1.074347, 0.077217)",
        "(-0.294979, 1.076835, 0.077171)",
        "(-0.294979, 1.076835, 0.077171)",
        "(-0.293145, 1.079112, 0.077221)",
        "(-0.291525, 1.081289, 0.077032)",
        "(-0.289397, 1.084269, 0.076912)",
        "(-0.288122, 1.085999, 0.077049)",
        "(-0.288122, 1.085999, 0.077049)",
        "(-0.287099, 1.087700, 0.076957)",
        "(-0.285978, 1.089361, 0.077019)",
        "(-0.284327, 1.091915, 0.077262)",
        "(-0.283303, 1.093688, 0.077299)",
        "(-0.283303, 1.093688, 0.077299)",
        "(-0.282247, 1.095505, 0.077206)",
        "(-0.281204, 1.097311, 0.077286)",
        "(-0.279672, 1.100087, 0.077225)",
        "(-0.278666, 1.101900, 0.077219)",
        "(-0.278666, 1.101900, 0.077219)",
        "(-0.277631, 1.103819, 0.077052)",
        "(-0.276538, 1.105855, 0.076961)",
        "(-0.274833, 1.109136, 0.076755)",
        "(-0.273587, 1.111509, 0.076479)",
        "(-0.273587, 1.111509, 0.076479)",
        "(-0.272466, 1.113935, 0.076141)",
        "(-0.271235, 1.116329, 0.076006)",
        "(-0.269343, 1.120127, 0.075686)",
        "(-0.267942, 1.122777, 0.075635)",
        "(-0.267942, 1.122777, 0.075635)",
        "(-0.266627, 1.125564, 0.075447)",
        "(-0.265284, 1.128474, 0.075359)",
        "(-0.263142, 1.132938, 0.075472)",
        "(-0.261213, 1.136094, 0.076073)",
        "(-0.261213, 1.136094, 0.076073)",
        "(-0.259109, 1.139426, 0.076784)",
        "(-0.257171, 1.142766, 0.077504)",
        "(-0.254550, 1.147859, 0.078573)",
        "(-0.252327, 1.151507, 0.079787)",
        "(-0.252327, 1.151507, 0.079787)",
        "(-0.249838, 1.155389, 0.081302)",
        "(-0.247258, 1.159325, 0.083238)",
        "(-0.244243, 1.165231, 0.084479)",
        "(-0.242733, 1.169012, 0.084647)",
        "(-0.242733, 1.169012, 0.084647)",
        "(-0.242733, 1.169012, 0.084647)"
    ],
    "rightHandRotations": [
        "(22.800020, 88.186590, 248.061100)",
        "(22.507080, 87.440450, 247.651000)",
        "(22.410630, 87.201420, 247.706200)",
        "(22.410630, 87.201420, 247.706200)",
        "(22.432160, 87.206860, 248.086800)",
        "(22.460350, 87.300640, 248.561600)",
        "(22.457820, 87.371220, 248.949000)",
        "(22.382370, 87.446290, 249.095600)",
        "(22.382370, 87.446290, 249.095600)",
        "(22.147100, 87.484200, 248.888500)",
        "(21.884710, 87.329770, 248.474700)",
        "(21.786520, 87.248700, 248.155500)",
        "(21.437920, 87.044960, 247.757500)",
        "(21.437920, 87.044960, 247.757500)",
        "(21.258970, 86.910710, 247.562700)",
        "(21.254980, 86.895000, 247.465400)",
        "(21.320300, 86.800690, 247.276500)",
        "(21.429310, 86.619420, 247.035300)",
        "(21.429310, 86.619420, 247.035300)",
        "(21.542450, 86.403390, 246.918200)",
        "(21.658560, 86.300160, 246.943200)",
        "(21.733970, 86.237820, 246.935300)",
        "(21.646910, 86.148070, 247.151600)",
        "(21.646910, 86.148070, 247.151600)",
        "(21.433300, 86.074780, 247.258600)",
        "(20.998340, 86.145780, 247.216100)",
        "(20.661730, 86.552910, 247.296600)",
        "(19.128700, 88.994630, 250.062200)",
        "(19.128700, 88.994630, 250.062200)",
        "(15.722200, 91.966140, 254.456300)",
        "(11.174450, 94.797500, 258.808500)",
        "(6.246279, 97.746900, 262.091900)",
        "(357.857200, 101.605300, 266.695400)",
        "(357.857200, 101.605300, 266.695400)",
        "(350.788900, 103.289600, 269.766000)",
        "(342.613300, 104.858300, 273.192900)",
        "(333.668500, 106.524000, 277.144600)",
        "(320.544600, 108.454100, 281.697000)",
        "(320.544600, 108.454100, 281.697000)",
        "(312.890000, 108.324100, 285.507900)",
        "(305.746700, 107.504500, 290.362100)",
        "(299.391200, 108.626900, 293.143900)",
        "(293.026700, 110.929800, 293.170500)",
        "(293.026700, 110.929800, 293.170500)",
        "(289.547900, 111.373300, 294.932200)",
        "(286.390900, 113.241000, 296.126600)",
        "(282.982400, 112.041200, 300.277800)",
        "(278.147500, 111.011600, 305.636700)",
        "(278.147500, 111.011600, 305.636700)",
        "(276.171600, 111.145900, 307.278000)",
        "(274.676800, 112.854700, 307.102000)",
        "(273.234100, 108.373900, 313.153400)",
        "(271.400900, 76.514690, 346.797100)",
        "(271.400900, 76.514690, 346.797100)",
        "(270.843000, 23.121630, 41.113950)",
        "(271.416400, 330.264100, 94.722110)",
        "(272.236000, 317.284100, 108.286300)",
        "(273.867200, 303.737600, 123.491900)",
        "(273.867200, 303.737600, 123.491900)",
        "(274.963700, 298.925100, 129.267000)",
        "(275.622300, 296.222200, 132.508500)",
        "(276.012500, 297.458400, 131.268300)",
        "(275.405300, 293.683800, 136.488800)",
        "(275.405300, 293.683800, 136.488800)",
        "(275.070100, 288.126400, 143.148100)",
        "(276.055600, 297.487700, 133.260200)",
        "(276.420500, 287.948400, 142.450500)",
        "(276.920200, 278.768700, 151.637700)",
        "(276.920200, 278.768700, 151.637700)",
        "(276.901500, 276.715500, 153.278700)",
        "(277.243500, 273.959300, 156.150800)",
        "(277.953100, 272.145600, 158.450800)",
        "(278.619700, 273.339800, 157.392200)",
        "(278.619700, 273.339800, 157.392200)",
        "(278.848100, 271.901000, 158.532500)",
        "(278.934100, 271.435300, 158.557500)",
        "(278.758100, 269.982200, 159.987300)",
        "(277.915600, 268.160900, 161.684000)",
        "(277.915600, 268.160900, 161.684000)",
        "(277.280900, 266.833800, 162.838000)",
        "(276.894300, 267.650800, 162.349700)",
        "(276.753900, 273.221200, 158.057300)",
        "(276.342500, 281.279100, 151.031100)",
        "(276.342500, 281.279100, 151.031100)",
        "(275.960100, 283.673200, 148.796800)",
        "(276.079700, 287.462900, 145.827400)",
        "(276.333800, 288.419000, 145.822600)",
        "(276.053600, 288.180800, 146.517700)",
        "(276.053600, 288.180800, 146.517700)",
        "(275.845800, 288.524500, 146.550200)",
        "(275.896400, 289.474100, 146.099200)",
        "(276.004000, 288.219400, 147.772500)",
        "(275.683000, 286.862800, 148.895300)",
        "(275.361600, 286.079500, 149.423900)",
        "(275.124400, 288.410900, 147.099800)",
        "(275.489000, 292.632600, 143.553300)",
        "(275.770500, 295.845200, 140.662300)",
        "(275.597100, 298.508700, 137.725100)",
        "(275.597100, 298.508700, 137.725100)",
        "(275.477400, 300.627900, 135.562900)",
        "(275.627600, 305.085400, 131.404200)",
        "(275.686200, 308.420200, 128.360400)",
        "(275.179100, 311.573700, 124.867800)",
        "(275.179100, 311.573700, 124.867800)",
        "(275.131000, 312.194300, 124.274300)",
        "(274.931800, 314.791300, 121.716100)",
        "(274.829000, 316.004100, 120.486800)",
        "(274.704400, 316.460200, 120.053900)",
        "(274.704400, 316.460200, 120.053900)",
        "(274.668000, 316.170100, 120.274200)",
        "(274.648800, 315.399200, 120.895600)",
        "(274.706200, 315.393700, 120.906500)",
        "(274.878200, 314.801100, 121.494800)",
        "(274.878200, 314.801100, 121.494800)",
        "(274.953900, 312.935600, 123.230300)",
        "(275.055900, 310.980800, 124.965800)",
        "(275.313300, 309.281700, 126.568500)",
        "(275.830000, 307.477800, 128.184200)",
        "(275.830000, 307.477800, 128.184200)",
        "(276.143100, 306.468400, 129.141400)",
        "(276.439800, 305.590500, 130.078900)",
        "(276.724800, 304.422400, 131.208100)",
        "(277.190400, 303.911700, 131.599900)",
        "(277.190400, 303.911700, 131.599900)",
        "(277.408600, 303.722100, 131.818400)",
        "(277.463600, 304.239300, 131.321500)",
        "(277.488000, 304.402000, 131.252400)",
        "(277.502200, 304.856100, 130.861800)",
        "(277.502200, 304.856100, 130.861800)",
        "(277.519700, 305.083300, 130.714400)",
        "(277.508900, 305.629600, 130.202700)",
        "(277.500300, 306.341900, 129.590200)",
        "(277.549200, 306.428200, 129.539200)",
        "(277.549200, 306.428200, 129.539200)",
        "(277.746100, 306.493800, 129.517200)",
        "(277.914000, 306.770400, 129.272800)",
        "(278.113600, 307.454100, 128.540800)",
        "(278.596600, 307.457900, 128.715800)",
        "(278.596600, 307.457900, 128.715800)",
        "(278.881000, 307.874100, 128.314100)",
        "(279.107600, 308.584000, 127.560100)",
        "(279.396900, 309.431900, 126.821500)",
        "(279.651500, 309.834000, 126.445200)",
        "(279.651500, 309.834000, 126.445200)",
        "(279.617400, 311.098400, 125.222900)",
        "(279.576900, 312.146100, 124.392800)",
        "(279.632600, 313.277300, 123.492300)",
        "(279.239300, 317.402000, 119.663500)",
        "(279.239300, 317.402000, 119.663500)",
        "(278.995500, 319.556000, 117.711300)",
        "(278.798700, 322.792500, 114.640400)",
        "(278.554700, 329.500700, 108.361700)",
        "(278.263800, 344.132700, 94.715930)",
        "(278.263800, 344.132700, 94.715930)",
        "(278.252800, 350.462200, 88.622880)",
        "(278.455100, 353.221000, 86.182080)",
        "(278.712500, 354.187200, 85.807080)",
        "(279.281100, 355.989900, 84.774510)",
        "(279.281100, 355.989900, 84.774510)",
        "(279.508600, 357.430400, 83.683270)",
        "(279.492900, 357.016000, 84.200760)",
        "(279.668700, 353.595900, 87.690490)",
        "(280.387300, 351.593600, 90.699790)",
        "(280.387300, 351.593600, 90.699790)",
        "(280.616400, 348.892500, 93.834410)",
        "(280.809200, 343.645300, 98.857060)",
        "(281.295000, 336.146900, 106.183300)",
        "(282.522900, 327.231200, 115.423500)",
        "(282.522900, 327.231200, 115.423500)",
        "(282.793900, 325.588900, 117.507100)",
        "(282.694100, 325.856600, 117.543300)",
        "(282.518000, 325.888400, 117.568900)",
        "(282.838100, 322.033800, 121.397500)",
        "(282.838100, 322.033800, 121.397500)",
        "(282.847400, 322.593100, 121.289800)",
        "(282.250200, 324.826200, 119.437100)",
        "(282.061100, 323.503600, 120.557600)",
        "(282.817200, 317.818700, 126.196600)",
        "(282.817200, 317.818700, 126.196600)",
        "(283.481100, 314.986900, 129.116500)",
        "(283.692800, 313.488300, 130.548100)",
        "(282.881800, 313.397800, 129.957200)",
        "(281.438100, 315.699700, 127.289100)",
        "(281.438100, 315.699700, 127.289100)",
        "(281.458600, 312.879900, 130.000800)",
        "(281.537700, 312.549100, 129.863900)",
        "(281.352200, 312.098000, 130.010600)",
        "(281.263300, 312.556000, 129.273000)",
        "(281.263300, 312.556000, 129.273000)",
        "(281.421900, 312.343000, 129.308300)",
        "(281.750300, 312.232300, 129.229500)",
        "(281.819300, 313.346000, 128.121200)",
        "(281.823200, 314.353500, 127.178200)",
        "(281.823200, 314.353500, 127.178200)",
        "(281.762800, 314.553500, 126.864700)",
        "(281.640200, 315.704400, 125.789100)",
        "(281.473400, 316.514100, 124.989900)",
        "(281.422700, 313.923400, 127.670800)",
        "(281.422700, 313.923400, 127.670800)",
        "(281.308400, 312.988600, 128.584300)",
        "(281.139700, 313.267100, 128.337900)",
        "(280.830500, 312.648400, 129.069100)",
        "(280.341500, 310.403400, 131.088700)",
        "(280.341500, 310.403400, 131.088700)",
        "(280.122800, 309.284200, 131.991400)",
        "(279.907200, 310.570200, 130.651200)",
        "(279.790200, 311.715600, 129.487800)",
        "(279.903300, 313.067400, 127.857400)",
        "(279.903300, 313.067400, 127.857400)",
        "(279.862600, 314.806100, 126.176700)",
        "(279.940800, 316.541900, 124.375000)",
        "(280.198000, 317.781700, 123.204400)",
        "(280.873100, 320.180500, 120.705100)",
        "(280.888500, 320.468300, 120.417900)",
        "(280.644200, 321.877200, 118.764400)",
        "(280.494200, 322.231200, 118.428000)",
        "(280.496700, 322.192400, 118.554900)",
        "(280.543700, 321.162600, 119.527600)",
        "(280.543700, 321.162600, 119.527600)",
        "(280.729200, 320.983100, 119.970300)",
        "(280.856800, 320.736200, 120.265800)",
        "(280.873600, 321.773300, 119.187400)",
        "(280.965800, 322.532100, 118.470500)",
        "(280.965800, 322.532100, 118.470500)",
        "(281.037600, 323.324200, 117.673600)",
        "(281.036200, 323.912800, 117.096000)",
        "(280.927900, 324.564800, 116.444000)",
        "(280.930800, 325.154500, 115.816600)",
        "(280.930800, 325.154500, 115.816600)",
        "(280.890400, 325.801800, 115.085200)",
        "(280.883200, 325.689500, 115.059900)",
        "(280.999000, 325.981100, 114.845500)",
        "(281.143600, 325.862300, 114.984500)",
        "(281.143600, 325.862300, 114.984500)",
        "(281.121600, 325.134700, 115.511500)",
        "(281.100200, 324.650800, 115.848900)",
        "(281.123200, 324.169800, 116.330200)",
        "(281.208400, 322.789600, 117.684800)",
        "(281.208400, 322.789600, 117.684800)",
        "(281.223800, 322.393400, 117.974700)",
        "(281.247900, 322.512000, 117.919800)",
        "(281.225400, 322.113800, 118.235000)",
        "(281.100400, 322.239000, 118.080700)",
        "(281.100400, 322.239000, 118.080700)",
        "(281.106500, 322.172900, 118.211800)",
        "(281.029300, 322.655200, 117.743700)",
        "(280.864100, 323.317100, 117.025000)",
        "(280.810300, 324.293500, 116.100200)",
        "(280.810300, 324.293500, 116.100200)",
        "(280.785600, 324.862100, 115.594800)",
        "(280.758700, 325.342100, 115.123200)",
        "(280.709400, 325.564600, 114.865700)",
        "(280.738800, 325.703300, 114.711300)",
        "(280.738800, 325.703300, 114.711300)",
        "(280.735100, 325.837300, 114.588600)",
        "(280.668800, 326.213700, 114.227700)",
        "(280.609100, 326.322000, 114.124500)",
        "(280.588000, 326.307800, 114.134900)",
        "(280.610200, 326.270200, 114.193600)",
        "(280.675000, 326.063500, 114.380500)",
        "(280.760000, 325.864700, 114.523900)",
        "(280.813200, 325.985500, 114.421500)",
        "(280.855800, 326.645300, 113.764800)",
        "(280.855800, 326.645300, 113.764800)",
        "(280.880200, 326.768600, 113.655200)",
        "(280.883200, 326.799800, 113.615100)",
        "(280.934300, 327.225700, 113.203300)",
        "(280.936300, 327.843900, 112.612500)",
        "(280.936300, 327.843900, 112.612500)",
        "(280.871100, 327.957100, 112.562100)",
        "(280.845300, 328.219900, 112.363900)",
        "(280.797500, 328.591900, 112.105600)",
        "(280.829000, 328.676300, 111.954500)",
        "(280.829000, 328.676300, 111.954500)",
        "(281.032200, 328.565500, 112.139300)",
        "(281.049800, 328.156800, 112.541600)",
        "(280.975500, 327.868600, 112.745100)",
        "(281.097800, 326.672000, 114.054500)",
        "(281.097800, 326.672000, 114.054500)",
        "(281.248600, 325.971500, 114.766200)",
        "(281.435600, 325.949800, 114.791100)",
        "(281.645900, 325.585800, 115.156300)",
        "(281.960000, 324.544400, 116.124100)",
        "(281.960000, 324.544400, 116.124100)",
        "(282.112700, 323.491000, 117.180500)",
        "(282.178600, 322.281300, 118.335100)",
        "(282.320900, 321.138500, 119.426800)",
        "(282.459000, 319.878000, 120.606700)",
        "(282.459000, 319.878000, 120.606700)",
        "(282.545800, 319.299600, 121.122200)",
        "(282.692600, 318.747100, 121.628300)",
        "(282.893400, 318.591900, 121.800000)",
        "(283.103500, 318.404000, 122.004700)",
        "(283.103500, 318.404000, 122.004700)",
        "(283.160200, 318.589100, 121.856000)",
        "(283.301000, 318.373500, 122.037400)",
        "(283.416500, 318.237600, 122.182500)",
        "(283.615100, 317.282200, 123.035200)",
        "(283.615100, 317.282200, 123.035200)",
        "(283.730700, 317.063700, 123.275200)",
        "(283.801000, 316.763800, 123.590000)",
        "(283.844200, 316.469200, 123.817700)",
        "(284.046300, 316.000500, 124.318900)",
        "(284.046300, 316.000500, 124.318900)",
        "(284.123000, 315.689400, 124.547400)",
        "(284.177100, 315.655300, 124.515400)",
        "(284.255600, 315.701800, 124.384900)",
        "(284.454300, 315.298300, 124.713200)",
        "(284.454300, 315.298300, 124.713200)",
        "(284.554000, 315.223400, 124.738100)",
        "(284.635600, 315.396900, 124.593100)",
        "(284.583800, 315.517500, 124.313100)",
        "(284.663400, 315.190200, 124.490400)",
        "(284.663400, 315.190200, 124.490400)",
        "(284.858200, 315.051400, 124.539400)",
        "(285.018900, 314.776300, 124.738200)",
        "(285.111100, 314.922300, 124.423000)",
        "(285.304700, 315.105600, 124.106400)",
        "(285.304700, 315.105600, 124.106400)",
        "(285.492200, 315.009600, 123.942900)",
        "(285.723200, 315.247600, 123.515200)",
        "(285.934800, 315.247300, 123.316000)",
        "(286.173300, 314.776100, 123.472600)",
        "(286.173300, 314.776100, 123.472600)",
        "(286.264400, 314.965900, 123.094600)",
        "(286.270400, 315.328700, 122.558400)",
        "(286.348500, 315.695700, 122.003300)",
        "(286.610500, 315.953900, 121.656100)",
        "(286.610500, 315.953900, 121.656100)",
        "(286.696000, 316.420300, 121.091300)",
        "(286.743400, 317.113700, 120.330700)",
        "(286.766600, 317.580300, 119.775500)",
        "(286.713400, 318.149800, 119.021200)",
        "(286.709800, 318.240100, 118.917900)",
        "(286.750000, 318.674700, 118.428800)",
        "(286.846600, 319.011400, 118.136200)",
        "(286.862500, 319.240900, 117.827300)",
        "(286.766400, 319.753500, 117.220700)",
        "(286.766400, 319.753500, 117.220700)",
        "(286.798000, 319.793100, 117.044700)",
        "(286.756400, 319.930600, 116.815200)",
        "(286.770400, 320.391100, 116.328000)",
        "(286.776700, 320.924300, 115.883900)",
        "(286.776700, 320.924300, 115.883900)",
        "(286.760300, 321.270700, 115.548900)",
        "(286.865100, 321.592700, 115.396000)",
        "(286.788100, 321.697200, 115.270400)",
        "(286.677600, 322.152800, 114.873000)",
        "(286.677600, 322.152800, 114.873000)",
        "(286.672000, 322.339000, 114.798200)",
        "(286.670100, 322.470000, 114.689100)",
        "(286.671300, 322.431500, 114.709900)",
        "(286.677700, 322.391300, 114.629500)",
        "(286.677700, 322.391300, 114.629500)",
        "(286.712200, 322.654300, 114.290200)",
        "(286.776300, 322.466900, 114.500500)",
        "(286.861600, 322.454000, 114.412700)",
        "(286.796100, 322.797200, 113.848800)",
        "(286.796100, 322.797200, 113.848800)",
        "(286.752000, 322.668500, 113.872000)",
        "(286.712300, 322.825900, 113.602600)",
        "(286.641000, 323.147900, 113.214000)",
        "(286.598100, 323.267500, 112.959300)",
        "(286.598100, 323.267500, 112.959300)",
        "(286.688300, 323.088600, 113.085000)",
        "(286.761800, 322.872200, 113.301300)",
        "(286.704800, 322.737800, 113.343000)",
        "(286.739700, 322.326800, 113.701900)",
        "(286.739700, 322.326800, 113.701900)",
        "(286.810200, 321.799800, 114.167700)",
        "(286.830000, 321.417700, 114.373800)",
        "(286.827200, 321.488300, 114.239800)",
        "(286.804700, 322.155800, 113.376400)",
        "(286.804700, 322.155800, 113.376400)",
        "(286.750200, 322.551100, 112.848400)",
        "(286.611000, 323.387900, 111.893100)",
        "(286.443500, 325.014000, 110.127600)",
        "(286.092300, 326.673600, 108.090300)",
        "(286.092300, 326.673600, 108.090300)",
        "(285.891200, 328.466800, 106.209300)",
        "(285.592900, 330.512900, 103.844200)",
        "(285.222500, 332.655900, 101.486100)",
        "(284.669700, 336.338400, 97.496420)",
        "(284.669700, 336.338400, 97.496420)",
        "(284.456200, 338.498600, 95.188140)",
        "(284.210400, 340.483600, 92.997710)",
        "(284.031800, 342.960800, 90.392430)",
        "(283.816200, 346.867800, 86.335690)",
        "(283.816200, 346.867800, 86.335690)",
        "(283.666800, 349.185200, 83.989040)",
        "(283.488200, 351.161200, 81.930520)",
        "(283.273200, 352.642300, 80.306400)",
        "(283.291900, 354.900100, 78.118450)",
        "(283.291900, 354.900100, 78.118450)",
        "(283.363100, 355.873200, 77.092750)",
        "(283.417700, 356.542500, 76.419820)",
        "(283.444500, 357.152100, 75.836140)",
        "(283.479500, 357.853500, 75.046730)",
        "(283.479500, 357.853500, 75.046730)",
        "(283.526300, 358.062200, 74.912400)",
        "(283.505100, 358.004300, 74.962220)",
        "(283.473100, 358.136100, 74.896090)",
        "(283.477400, 358.462800, 74.627150)",
        "(283.477400, 358.462800, 74.627150)",
        "(283.502100, 358.323600, 74.808920)",
        "(283.553600, 358.283700, 74.870450)",
        "(283.639900, 358.254700, 74.887420)",
        "(283.899900, 357.617300, 75.609480)",
        "(283.899900, 357.617300, 75.609480)",
        "(284.022500, 356.590100, 76.681950)",
        "(284.132400, 355.264400, 78.071610)",
        "(284.127500, 354.548700, 78.842530)",
        "(283.901100, 353.844300, 79.464860)",
        "(283.901100, 353.844300, 79.464860)",
        "(283.865100, 353.566300, 79.840460)",
        "(283.821300, 353.165200, 80.258640)",
        "(283.771600, 353.029000, 80.394780)",
        "(283.777600, 353.540100, 79.922390)",
        "(283.777600, 353.540100, 79.922390)",
        "(283.793200, 354.148800, 79.347960)",
        "(283.858800, 355.100900, 78.364170)",
        "(283.939800, 356.051000, 77.415030)",
        "(283.937600, 357.496600, 76.016360)",
        "(283.937600, 357.496600, 76.016360)",
        "(283.874700, 358.571300, 74.957150)",
        "(283.894300, 359.940000, 73.647590)",
        "(283.887300, 0.898331, 72.741940)",
        "(284.006500, 3.359464, 70.404170)",
        "(284.006500, 3.359464, 70.404170)",
        "(283.949900, 5.850014, 67.965260)",
        "(283.960900, 8.067432, 65.703540)",
        "(283.955700, 8.817392, 64.951720)",
        "(283.893600, 9.362109, 64.194290)",
        "(283.893600, 9.362109, 64.194290)",
        "(283.998400, 9.962802, 63.639710)",
        "(284.080200, 10.645290, 63.053880)",
        "(284.089000, 11.800940, 61.832170)",
        "(284.105100, 12.201580, 61.324430)",
        "(284.105100, 12.201580, 61.324430)",
        "(284.052100, 12.155480, 61.322930)",
        "(284.080700, 12.177710, 61.313520)",
        "(284.096900, 11.704090, 61.818750)",
        "(284.006400, 10.865770, 62.683240)",
        "(284.006400, 10.865770, 62.683240)",
        "(283.870100, 10.498480, 63.062820)",
        "(283.819700, 10.359590, 63.219320)",
        "(283.781000, 9.718101, 63.931130)",
        "(283.602600, 8.663455, 64.906490)",
        "(283.602600, 8.663455, 64.906490)",
        "(283.556000, 7.993089, 65.606870)",
        "(283.572400, 8.103562, 65.494950)",
        "(283.504800, 7.946632, 65.680750)",
        "(283.489800, 8.583399, 64.978840)",
        "(283.489800, 8.583399, 64.978840)",
        "(283.498100, 8.854426, 64.716970)",
        "(283.518600, 9.361038, 64.170590)",
        "(283.541700, 10.099560, 63.452220)",
        "(283.685200, 11.887730, 61.665710)",
        "(283.685200, 11.887730, 61.665710)",
        "(283.666300, 12.220150, 61.366780)",
        "(283.551300, 12.232320, 61.332820)",
        "(283.385800, 12.761760, 60.814280)",
        "(283.248100, 14.808170, 58.726280)",
        "(283.248100, 14.808170, 58.726280)",
        "(283.282300, 16.003920, 57.544760)",
        "(283.429100, 17.386430, 56.110840)",
        "(283.596000, 18.040460, 55.270560)",
        "(284.035600, 19.892580, 53.370270)",
        "(284.035600, 19.892580, 53.370270)",
        "(284.250400, 21.006140, 52.272130)",
        "(284.291500, 21.986500, 51.238090)",
        "(284.404100, 23.265850, 49.958110)",
        "(284.661500, 24.497170, 48.862930)",
        "(284.661500, 24.497170, 48.862930)",
        "(284.834100, 25.364250, 48.004560)",
        "(285.009600, 26.390360, 47.062730)",
        "(285.103200, 27.196370, 46.262470)",
        "(285.307300, 27.752230, 45.825200)",
        "(285.307300, 27.752230, 45.825200)",
        "(285.297100, 28.094940, 45.454770)",
        "(285.330100, 27.929240, 45.670790)",
        "(285.292400, 27.722280, 46.012280)",
        "(285.699200, 29.216810, 44.455210)",
        "(285.699200, 29.216810, 44.455210)",
        "(286.225300, 31.557560, 41.894860)",
        "(286.446300, 32.517750, 40.850730)",
        "(286.563700, 32.376510, 40.930910)",
        "(286.502200, 32.157040, 41.165930)",
        "(286.502200, 32.157040, 41.165930)",
        "(286.473600, 32.011020, 41.297340)",
        "(286.475100, 31.925210, 41.395760)",
        "(286.466600, 32.007050, 41.254150)",
        "(286.549900, 32.012510, 41.216300)",
        "(286.549900, 32.012510, 41.216300)",
        "(286.533300, 31.869650, 41.285130)",
        "(286.544600, 31.845030, 41.163830)",
        "(286.597200, 32.145230, 40.775350)",
        "(286.670400, 32.898980, 39.938510)",
        "(286.670400, 32.898980, 39.938510)",
        "(286.833500, 33.558240, 39.227600)",
        "(286.836500, 34.017060, 38.692220)",
        "(286.997500, 34.611670, 38.127670)",
        "(287.274700, 35.744090, 36.897250)",
        "(287.274700, 35.744090, 36.897250)",
        "(287.437200, 36.246220, 36.261390)",
        "(287.774400, 37.258410, 35.169690)",
        "(288.138500, 38.645450, 33.742620)",
        "(288.577500, 40.399640, 31.893890)",
        "(288.577500, 40.399640, 31.893890)",
        "(288.914900, 41.458590, 30.872680)",
        "(289.395700, 43.182810, 29.087460)",
        "(289.867100, 44.792610, 27.543520)",
        "(290.567500, 46.482030, 25.663680)",
        "(290.567500, 46.482030, 25.663680)",
        "(291.001300, 47.045780, 24.986330)",
        "(291.366000, 47.773360, 24.098380)",
        "(291.687700, 48.465530, 23.248840)",
        "(292.317400, 49.494240, 22.090250)",
        "(292.317400, 49.494240, 22.090250)",
        "(292.510500, 50.134970, 21.322700)",
        "(292.637600, 50.696820, 20.643960)",
        "(293.098000, 50.883100, 20.328520)",
        "(293.729200, 51.148610, 20.000890)",
        "(293.729200, 51.148610, 20.000890)",
        "(293.997600, 51.448910, 19.569540)",
        "(294.129100, 51.472540, 19.528100)",
        "(294.453300, 51.728020, 19.293930)",
        "(294.662400, 52.562690, 18.600390)",
        "(294.662400, 52.562690, 18.600390)",
        "(294.606400, 52.890770, 18.544880)",
        "(294.685600, 53.180660, 18.432380)",
        "(294.806400, 53.290630, 18.538050)",
        "(294.777600, 53.298820, 18.956170)",
        "(294.777600, 53.298820, 18.956170)",
        "(294.576500, 53.332650, 19.388650)",
        "(294.668900, 53.615730, 19.478810)",
        "(294.709200, 53.894390, 19.547440)",
        "(294.333700, 52.930730, 21.073430)",
        "(294.333700, 52.930730, 21.073430)",
        "(294.257900, 53.463570, 21.047790)",
        "(294.217800, 54.038690, 20.939030)",
        "(294.182100, 54.654530, 20.635630)",
        "(293.994700, 54.683170, 21.304820)",
        "(293.994700, 54.683170, 21.304820)",
        "(293.987100, 54.641700, 21.792050)",
        "(294.014800, 55.257010, 21.693570)",
        "(293.934100, 55.616120, 21.820720)",
        "(293.633300, 55.568670, 22.531360)",
        "(293.633300, 55.568670, 22.531360)",
        "(293.417700, 56.082180, 22.426380)",
        "(293.218800, 56.355410, 22.497660)",
        "(293.074400, 56.208100, 22.940330)",
        "(292.737000, 55.695660, 23.912510)",
        "(292.737000, 55.695660, 23.912510)",
        "(292.437600, 55.203630, 24.778910)",
        "(292.356500, 55.206170, 25.275710)",
        "(292.178200, 55.055240, 25.847810)",
        "(291.963600, 54.625110, 26.845690)",
        "(291.963600, 54.625110, 26.845690)",
        "(291.735300, 54.501830, 27.356680)",
        "(291.626400, 54.347970, 27.825800)",
        "(291.490900, 54.234340, 28.334240)",
        "(291.112300, 53.452300, 29.716220)",
        "(291.112300, 53.452300, 29.716220)",
        "(290.824900, 52.831990, 30.872800)",
        "(290.458100, 51.876580, 32.521430)",
        "(290.262800, 51.240160, 33.813690)",
        "(290.263200, 52.079940, 33.450070)",
        "(290.263200, 52.079940, 33.450070)",
        "(290.030900, 51.924650, 34.014380)",
        "(289.878400, 51.417790, 34.938610)",
        "(289.852300, 51.549790, 35.266470)",
        "(289.651100, 52.023650, 35.406680)",
        "(289.651100, 52.023650, 35.406680)",
        "(289.331100, 51.681920, 36.118020)",
        "(289.116100, 51.196400, 36.961450)",
        "(288.919700, 50.881540, 37.536660)",
        "(288.536800, 49.712080, 39.074180)",
        "(288.536800, 49.712080, 39.074180)",
        "(288.423700, 48.722540, 40.326900)",
        "(288.296300, 47.822010, 41.405650)",
        "(288.095300, 46.840530, 42.552560)",
        "(287.812500, 45.360400, 44.318080)",
        "(287.812500, 45.360400, 44.318080)",
        "(287.613500, 44.243650, 45.683940)",
        "(287.591300, 43.992970, 46.221660)",
        "(287.594900, 43.528740, 46.973930)",
        "(287.436200, 42.586850, 48.218350)",
        "(287.436200, 42.586850, 48.218350)",
        "(287.307900, 41.485970, 49.476700)",
        "(287.178100, 40.857950, 50.265620)",
        "(287.120900, 39.976870, 51.281150)",
        "(287.056800, 38.474130, 53.100960)",
        "(287.056800, 38.474130, 53.100960)",
        "(286.943800, 37.628200, 54.119130)",
        "(286.818600, 36.874570, 55.079480)",
        "(286.654500, 35.416210, 56.665340)",
        "(286.517400, 33.587240, 58.731860)",
        "(286.517400, 33.587240, 58.731860)",
        "(286.406800, 32.588010, 59.873420)",
        "(286.356600, 32.081550, 60.570490)",
        "(286.287100, 31.499270, 61.322370)",
        "(286.089300, 30.829750, 62.115910)",
        "(286.089300, 30.829750, 62.115910)",
        "(286.040000, 30.031640, 62.987290)",
        "(286.039600, 29.364200, 63.804290)",
        "(285.885500, 29.529770, 63.690830)",
        "(285.880500, 29.585570, 63.803780)",
        "(285.880500, 29.585570, 63.803780)",
        "(285.937700, 30.338900, 63.191890)",
        "(285.968600, 30.385660, 63.247570)",
        "(285.890900, 30.125480, 63.597030)",
        "(285.785100, 30.173550, 63.616600)",
        "(285.785100, 30.173550, 63.616600)",
        "(285.906000, 29.906900, 64.074750)",
        "(285.904100, 29.851960, 64.251830)",
        "(285.864200, 30.144410, 64.089990)",
        "(285.799800, 30.314380, 64.143270)",
        "(285.799800, 30.314380, 64.143270)",
        "(285.772500, 30.316460, 64.268740)",
        "(285.743000, 30.294180, 64.409490)",
        "(285.673500, 30.283270, 64.469170)",
        "(285.665600, 30.073750, 64.920500)",
        "(285.665600, 30.073750, 64.920500)",
        "(285.629500, 30.065370, 64.947880)",
        "(285.584900, 29.836080, 65.248210)",
        "(285.508100, 30.020360, 65.040210)",
        "(285.382900, 29.839360, 65.333550)",
        "(285.382900, 29.839360, 65.333550)",
        "(285.241500, 29.252860, 65.856480)",
        "(285.086800, 29.283230, 65.731420)",
        "(284.934000, 29.485370, 65.512440)",
        "(284.870800, 29.352190, 65.464740)",
        "(284.870800, 29.352190, 65.464740)",
        "(284.837900, 29.267810, 65.278270)",
        "(284.676300, 29.458720, 64.971420)",
        "(284.573600, 29.537460, 64.808570)",
        "(284.257200, 29.833680, 64.497960)",
        "(284.257200, 29.833680, 64.497960)",
        "(284.230600, 30.633630, 63.532860)",
        "(284.211000, 31.366490, 62.658560)",
        "(284.200600, 32.506150, 61.395160)",
        "(284.185100, 32.675140, 61.082170)",
        "(284.185100, 32.675140, 61.082170)",
        "(284.253500, 33.901320, 59.783490)",
        "(284.156500, 34.652470, 58.853040)",
        "(284.243700, 35.222470, 58.187880)",
        "(284.290500, 36.779440, 56.778940)",
        "(284.290500, 36.779440, 56.778940)",
        "(284.166900, 37.485910, 56.166900)",
        "(283.829700, 37.426450, 56.145460)",
        "(283.708400, 37.643180, 55.860260)",
        "(283.855300, 37.442390, 56.106080)",
        "(283.855300, 37.442390, 56.106080)",
        "(283.835700, 37.625040, 56.069130)",
        "(283.991600, 39.654550, 54.148840)",
        "(284.235000, 42.436300, 51.403500)",
        "(284.321900, 43.568760, 49.934570)",
        "(284.321900, 43.568760, 49.934570)",
        "(284.385600, 43.161940, 50.058650)",
        "(284.909300, 42.300220, 50.536070)",
        "(285.190300, 43.091660, 49.851770)",
        "(285.177800, 44.300650, 48.107720)",
        "(285.177800, 44.300650, 48.107720)",
        "(285.243000, 45.434380, 46.894020)",
        "(285.068000, 46.307950, 45.806480)",
        "(284.942700, 46.202480, 45.722980)",
        "(284.737100, 47.721360, 44.246280)",
        "(284.737100, 47.721360, 44.246280)",
        "(284.320300, 49.335590, 42.381370)",
        "(284.011000, 50.408250, 41.074380)",
        "(283.477900, 51.690200, 39.750660)",
        "(282.951000, 53.496910, 37.821240)",
        "(282.951000, 53.496910, 37.821240)",
        "(283.020200, 54.242570, 36.834170)",
        "(283.352400, 55.094200, 35.801990)",
        "(283.737100, 55.641630, 35.356800)",
        "(284.495300, 57.951920, 33.290970)",
        "(284.495300, 57.951920, 33.290970)",
        "(285.301700, 61.617650, 29.911040)",
        "(285.814900, 63.347860, 28.235320)",
        "(286.349200, 64.529810, 27.091560)",
        "(286.710100, 63.131270, 28.244790)",
        "(286.710100, 63.131270, 28.244790)",
        "(287.066800, 63.464790, 27.831160)",
        "(287.854700, 65.406850, 25.625480)",
        "(288.783600, 67.972890, 23.427440)",
        "(289.740600, 71.191390, 20.387420)",
        "(289.740600, 71.191390, 20.387420)",
        "(290.383100, 72.362110, 19.348510)",
        "(290.647600, 73.125050, 18.542850)",
        "(290.919000, 72.554350, 19.101100)",
        "(291.032000, 71.896580, 19.633860)",
        "(291.032000, 71.896580, 19.633860)",
        "(291.123900, 71.543510, 20.056680)",
        "(291.212800, 72.018520, 19.690000)",
        "(291.077400, 72.316040, 19.656720)",
        "(290.588700, 71.827510, 20.620830)",
        "(290.588700, 71.827510, 20.620830)",
        "(290.444100, 71.251720, 21.380110)",
        "(290.287700, 70.760760, 22.135080)",
        "(289.932400, 70.700260, 22.794120)",
        "(289.739600, 70.655350, 23.217520)",
        "(289.739600, 70.655350, 23.217520)",
        "(289.578200, 70.122350, 23.992820)",
        "(289.689800, 69.183750, 25.070220)",
        "(289.654300, 69.809520, 24.510340)",
        "(289.625600, 70.199790, 23.960610)",
        "(289.625600, 70.199790, 23.960610)",
        "(289.334700, 70.208760, 23.637360)",
        "(289.189900, 69.595020, 23.978560)",
        "(289.026400, 70.213550, 22.908060)",
        "(288.585900, 72.075750, 20.396850)",
        "(288.585900, 72.075750, 20.396850)",
        "(287.802900, 72.955150, 18.884100)",
        "(286.893800, 72.228140, 18.829160)",
        "(286.334500, 69.784370, 20.266360)",
        "(285.329400, 64.243260, 23.787540)",
        "(285.329400, 64.243260, 23.787540)",
        "(285.114300, 58.707920, 27.650260)",
        "(284.828700, 51.180440, 33.394430)",
        "(284.302200, 46.944160, 36.601800)",
        "(283.237700, 44.504970, 38.524210)",
        "(283.237700, 44.504970, 38.524210)",
        "(282.948200, 39.412810, 42.774810)",
        "(282.432600, 32.295720, 49.128130)",
        "(281.981900, 28.827900, 52.337270)",
        "(281.488600, 27.309230, 53.706530)",
        "(281.488600, 27.309230, 53.706530)",
        "(281.793600, 22.919680, 58.075200)",
        "(281.717600, 17.507050, 63.406540)",
        "(281.202500, 14.074510, 66.941280)",
        "(280.056600, 9.723030, 71.607890)",
        "(280.056600, 9.723030, 71.607890)",
        "(279.553900, 5.914189, 75.673390)",
        "(279.260800, 1.568110, 80.017420)",
        "(279.138500, 358.096100, 83.680240)",
        "(279.084700, 354.991900, 87.076970)",
        "(279.084700, 354.991900, 87.076970)",
        "(279.088000, 354.173200, 87.986740)",
        "(279.365600, 352.544100, 89.802710)",
        "(279.748400, 351.359900, 91.066230)",
        "(279.721100, 350.472100, 92.324340)",
        "(279.721100, 350.472100, 92.324340)",
        "(279.565100, 352.960500, 89.379670)",
        "(279.438800, 354.637600, 87.458470)",
        "(279.388300, 357.129500, 84.575840)",
        "(279.659700, 359.217500, 82.084480)",
        "(279.659700, 359.217500, 82.084480)",
        "(279.525500, 359.938500, 80.860340)",
        "(279.283700, 1.644969, 78.797180)",
        "(278.994000, 2.567116, 77.403080)",
        "(278.923600, 2.996648, 76.342630)",
        "(278.923600, 2.996648, 76.342630)",
        "(278.857300, 2.860925, 76.021760)",
        "(278.627300, 2.293079, 75.909130)",
        "(278.629600, 1.195762, 76.527500)",
        "(278.681500, 358.200500, 78.684110)",
        "(278.681500, 358.200500, 78.684110)",
        "(278.678700, 354.771700, 81.608520)",
        "(278.599400, 352.554800, 83.366940)",
        "(278.467500, 350.437300, 84.981430)",
        "(278.517600, 346.211300, 88.630090)",
        "(278.517600, 346.211300, 88.630090)",
        "(278.458400, 341.753800, 92.599750)",
        "(278.504700, 337.268500, 96.670720)",
        "(278.553000, 333.511900, 100.165800)",
        "(278.724000, 327.800100, 105.184200)",
        "(278.724000, 327.800100, 105.184200)",
        "(279.102000, 323.506000, 109.006300)",
        "(279.744900, 319.132400, 113.370900)",
        "(280.076400, 316.236100, 116.457200)",
        "(280.130700, 313.707200, 119.024200)",
        "(280.130700, 313.707200, 119.024200)",
        "(280.056500, 313.583700, 119.172200)",
        "(280.187900, 314.519200, 118.368600)",
        "(280.373700, 314.952100, 117.886600)",
        "(281.210000, 315.013900, 118.338300)",
        "(281.210000, 315.013900, 118.338300)",
        "(281.597800, 317.758700, 116.150700)",
        "(281.326800, 319.588000, 114.365000)",
        "(280.959000, 319.145600, 114.646400)",
        "(280.258800, 318.962500, 115.007000)",
        "(280.258800, 318.962500, 115.007000)",
        "(279.907200, 321.601900, 112.592400)",
        "(279.934800, 327.098000, 107.640200)",
        "(280.398600, 333.534500, 102.034500)",
        "(279.633500, 339.423300, 95.951390)",
        "(279.633500, 339.423300, 95.951390)",
        "(278.631800, 341.988000, 92.479500)",
        "(277.866000, 345.935400, 88.426540)",
        "(277.432600, 350.965500, 83.862040)",
        "(278.143600, 349.012000, 85.519070)",
        "(278.143600, 349.012000, 85.519070)",
        "(278.344400, 345.943800, 88.003180)",
        "(278.231900, 344.728100, 88.689060)",
        "(278.132200, 341.693800, 91.277960)",
        "(278.429700, 333.245500, 99.497170)",
        "(278.429700, 333.245500, 99.497170)",
        "(278.697700, 326.597100, 106.539200)",
        "(278.890400, 322.635500, 110.742000)",
        "(278.995700, 319.785200, 113.863500)",
        "(278.892100, 318.754400, 115.634600)",
        "(278.892100, 318.754400, 115.634600)",
        "(278.966500, 317.471500, 117.203400)",
        "(279.111100, 313.246000, 121.465200)",
        "(279.253500, 310.027500, 124.832400)",
        "(278.920600, 310.287000, 125.171800)",
        "(278.920600, 310.287000, 125.171800)",
        "(278.656600, 309.844400, 125.622400)",
        "(278.766800, 308.159400, 127.126500)",
        "(279.247900, 307.054300, 128.385500)",
        "(279.353600, 307.450100, 128.468900)",
        "(279.353600, 307.450100, 128.468900)",
        "(279.073100, 308.280900, 127.195800)",
        "(278.992600, 307.202400, 127.921700)",
        "(279.132800, 306.815800, 128.361700)",
        "(279.307600, 308.080400, 127.255100)",
        "(279.307600, 308.080400, 127.255100)",
        "(279.278500, 309.475300, 125.720400)",
        "(279.240700, 310.451600, 124.639400)",
        "(279.242600, 311.929600, 123.029900)",
        "(279.246200, 313.219400, 121.923100)",
        "(279.246200, 313.219400, 121.923100)",
        "(279.165700, 313.875400, 121.265100)",
        "(279.045200, 314.184300, 120.917900)",
        "(278.935100, 314.091100, 120.850900)",
        "(278.952400, 314.273400, 120.584500)",
        "(278.952400, 314.273400, 120.584500)",
        "(279.063400, 313.945800, 120.902000)",
        "(279.233300, 313.586100, 121.192500)",
        "(279.318100, 312.916200, 121.809000)",
        "(279.383100, 312.399900, 122.273700)",
        "(279.383100, 312.399900, 122.273700)",
        "(279.384500, 312.345600, 122.338900)",
        "(279.405800, 312.035900, 122.670700)",
        "(279.414600, 311.576300, 123.111900)",
        "(279.318800, 311.429200, 123.159500)",
        "(279.318800, 311.429200, 123.159500)",
        "(279.246200, 311.683200, 122.848800)",
        "(279.249500, 311.806200, 122.733100)",
        "(279.196000, 312.544800, 121.981700)",
        "(279.138600, 313.755500, 120.773400)",
        "(279.138600, 313.755500, 120.773400)",
        "(279.129800, 314.113400, 120.394000)",
        "(279.122400, 314.589200, 119.889900)",
        "(279.065800, 315.343100, 119.156000)",
        "(278.995200, 315.816800, 118.615000)",
        "(278.995200, 315.816800, 118.615000)",
        "(278.996000, 315.965300, 118.493700)",
        "(279.009000, 316.472400, 117.992500)",
        "(279.052000, 316.592000, 117.879800)",
        "(279.099900, 316.743800, 117.720200)",
        "(279.099900, 316.743800, 117.720200)",
        "(279.150800, 316.963200, 117.556600)",
        "(279.176100, 317.096600, 117.417600)",
        "(279.234000, 317.309800, 117.220900)",
        "(279.281500, 317.344000, 117.193500)",
        "(279.281500, 317.344000, 117.193500)",
        "(279.268200, 317.560000, 116.990400)",
        "(279.330400, 318.061000, 116.565800)",
        "(279.393400, 318.233200, 116.467200)",
        "(279.367800, 318.188500, 116.464500)",
        "(279.367800, 318.188500, 116.464500)",
        "(279.368400, 317.813400, 116.878100)",
        "(279.387200, 317.533100, 117.242900)",
        "(279.391700, 317.197600, 117.554200)",
        "(279.392900, 316.648100, 118.098300)",
        "(279.392900, 316.648100, 118.098300)",
        "(279.441400, 316.563100, 118.178300)",
        "(279.488800, 316.662300, 118.106600)",
        "(279.519900, 316.845300, 117.920800)",
        "(279.552900, 317.159800, 117.588200)",
        "(279.552900, 317.159800, 117.588200)",
        "(279.567000, 317.247300, 117.557100)",
        "(279.551800, 317.373400, 117.447100)",
        "(279.511400, 317.348500, 117.488200)",
        "(279.492700, 317.263900, 117.656000)",
        "(279.492700, 317.263900, 117.656000)",
        "(279.447000, 317.681500, 117.303000)",
        "(279.388200, 318.242600, 116.829700)",
        "(279.376800, 318.167300, 116.853400)",
        "(279.235700, 319.099100, 115.616900)",
        "(279.235700, 319.099100, 115.616900)",
        "(279.209900, 320.200800, 114.319700)",
        "(279.360000, 319.728500, 114.972900)",
        "(279.641300, 319.111700, 115.699700)",
        "(279.738100, 316.881400, 118.030200)",
        "(279.738100, 316.881400, 118.030200)",
        "(279.645900, 314.096700, 120.729900)",
        "(279.679700, 311.113300, 123.804100)",
        "(279.927600, 308.628400, 126.406800)",
        "(280.281400, 305.309800, 129.729500)",
        "(280.281400, 305.309800, 129.729500)",
        "(280.410200, 305.059800, 129.970800)",
        "(280.516900, 306.625000, 128.384400)",
        "(280.583200, 309.844400, 124.846800)",
        "(280.748300, 309.498300, 124.551300)",
        "(280.748300, 309.498300, 124.551300)",
        "(280.868000, 308.338300, 125.495100)",
        "(281.129200, 307.964300, 125.914600)",
        "(281.229200, 307.840500, 126.115200)",
        "(281.175800, 307.315800, 126.676400)",
        "(281.175800, 307.315800, 126.676400)",
        "(281.211200, 306.852800, 127.280800)",
        "(281.239400, 306.346600, 127.821800)",
        "(281.261400, 305.851800, 128.416200)",
        "(281.606100, 305.148300, 129.595300)",
        "(281.606100, 305.148300, 129.595300)",
        "(281.887800, 304.417900, 130.458200)",
        "(282.149900, 303.377700, 131.495500)",
        "(282.341900, 302.416700, 132.459800)",
        "(282.577600, 302.103100, 132.925800)",
        "(282.577600, 302.103100, 132.925800)",
        "(282.757000, 301.677200, 133.503500)",
        "(282.848900, 301.703400, 133.576600)",
        "(282.882400, 302.099800, 133.340400)",
        "(283.129400, 302.741300, 132.845800)",
        "(283.129400, 302.741300, 132.845800)",
        "(283.366900, 302.503500, 133.162900)",
        "(283.488200, 302.242200, 133.555000)",
        "(283.449100, 301.867300, 133.905500)",
        "(283.187800, 301.426700, 134.471300)",
        "(283.187800, 301.426700, 134.471300)",
        "(282.956300, 301.774100, 134.227600)",
        "(282.904500, 302.299700, 133.906800)",
        "(282.760900, 302.850600, 133.493100)",
        "(282.235100, 303.309000, 132.927900)",
        "(282.235100, 303.309000, 132.927900)",
        "(281.943200, 304.294600, 131.999200)",
        "(281.653000, 305.425900, 130.868900)",
        "(281.482800, 306.841600, 129.560000)",
        "(281.234300, 308.274700, 128.227500)",
        "(281.234300, 308.274700, 128.227500)",
        "(280.971500, 308.996800, 127.311700)",
        "(281.067700, 308.864100, 127.468500)",
        "(281.234700, 308.538400, 127.767100)",
        "(281.412100, 307.784800, 128.461000)",
        "(281.412100, 307.784800, 128.461000)",
        "(281.502300, 307.191800, 129.050100)",
        "(281.521300, 306.450000, 129.680600)",
        "(281.733300, 305.491300, 130.654300)",
        "(282.013800, 303.949800, 132.199900)",
        "(282.013800, 303.949800, 132.199900)",
        "(282.102400, 302.665400, 133.338000)",
        "(282.203100, 301.767800, 134.125100)",
        "(282.387200, 301.383600, 134.530100)",
        "(282.807300, 301.108800, 134.908800)",
        "(282.807300, 301.108800, 134.908800)",
        "(283.065200, 300.613900, 135.399900)",
        "(283.200400, 300.046100, 135.908000)",
        "(283.289300, 299.645600, 136.317700)",
        "(283.478300, 299.412000, 136.510300)",
        "(283.478300, 299.412000, 136.510300)",
        "(283.701800, 299.485500, 136.541800)",
        "(283.901200, 299.180200, 136.857000)",
        "(283.920000, 299.272100, 136.756100)",
        "(284.152300, 299.311200, 136.891900)",
        "(284.152300, 299.311200, 136.891900)",
        "(284.326600, 299.387800, 136.927200)",
        "(284.447800, 299.481300, 136.995700)",
        "(284.458000, 299.234900, 137.382100)",
        "(284.489600, 298.952900, 137.938100)",
        "(284.489600, 298.952900, 137.938100)",
        "(284.652700, 298.761400, 138.393300)",
        "(284.864800, 298.831300, 138.587800)",
        "(284.998500, 299.006300, 138.689000)",
        "(285.282700, 299.180800, 138.848400)",
        "(285.282700, 299.180800, 138.848400)",
        "(285.706500, 299.361900, 139.026600)",
        "(286.142100, 299.110600, 139.661700)",
        "(286.377100, 298.764900, 140.261000)",
        "(286.547300, 297.920800, 141.412100)",
        "(286.547300, 297.920800, 141.412100)",
        "(286.821800, 297.511600, 142.075300)",
        "(287.219500, 297.409500, 142.592100)",
        "(287.635400, 297.456500, 142.995600)",
        "(287.997300, 297.224400, 143.788700)",
        "(287.997300, 297.224400, 143.788700)",
        "(288.110100, 297.181200, 144.233900)",
        "(288.250800, 297.299900, 144.540300)",
        "(288.493300, 297.320900, 145.210100)",
        "(288.545500, 297.381700, 145.608700)",
        "(288.545500, 297.381700, 145.608700)",
        "(288.574600, 297.437500, 145.982300)",
        "(288.610800, 297.397900, 146.442800)",
        "(288.701900, 297.439100, 146.802100)",
        "(288.803200, 297.749200, 147.228700)",
        "(288.803200, 297.749200, 147.228700)",
        "(288.742000, 297.862800, 147.598000)",
        "(288.680800, 297.710500, 148.131000)",
        "(288.587900, 297.689700, 148.556500)",
        "(288.481800, 298.470600, 148.605800)",
        "(288.481800, 298.470600, 148.605800)",
        "(288.485200, 298.824700, 148.771800)",
        "(288.386000, 299.165500, 148.955000)",
        "(288.096200, 299.660600, 148.983100)",
        "(287.601200, 300.186500, 149.070900)",
        "(287.601200, 300.186500, 149.070900)",
        "(287.521900, 300.743800, 149.151700)",
        "(287.486400, 301.259800, 149.193100)",
        "(287.333600, 301.439700, 149.481900)",
        "(286.822300, 301.834800, 149.689900)",
        "(286.822300, 301.834800, 149.689900)",
        "(286.620400, 302.221000, 149.811800)",
        "(286.469100, 302.493600, 149.959200)",
        "(286.275100, 302.891900, 150.189600)",
        "(285.998400, 303.380200, 150.083400)",
        "(285.998400, 303.380200, 150.083400)",
        "(285.785500, 303.849500, 150.075900)",
        "(285.626800, 303.914500, 150.370000)",
        "(285.494300, 303.853500, 150.738500)",
        "(285.243600, 303.850900, 151.202600)",
        "(285.243600, 303.850900, 151.202600)",
        "(285.047700, 304.058100, 151.281200)",
        "(284.899400, 303.981800, 151.562700)",
        "(284.778400, 303.948400, 151.741700)",
        "(284.642900, 304.225500, 151.867700)",
        "(284.642900, 304.225500, 151.867700)",
        "(284.507800, 304.594700, 151.715000)",
        "(284.407700, 304.932200, 151.587300)",
        "(284.337300, 305.258800, 151.421100)",
        "(284.273700, 306.173900, 150.858800)",
        "(284.273700, 306.173900, 150.858800)",
        "(284.087800, 306.759400, 150.547700)",
        "(283.814600, 306.926800, 150.523700)",
        "(283.301100, 307.321300, 150.281000)",
        "(283.056700, 307.750200, 150.107000)",
        "(283.056700, 307.750200, 150.107000)",
        "(282.896400, 308.480700, 149.687900)",
        "(282.647700, 309.145400, 149.279300)",
        "(282.287800, 309.696100, 148.952600)",
        "(281.827300, 309.319200, 149.500600)",
        "(281.827300, 309.319200, 149.500600)",
        "(281.394300, 309.935200, 148.996600)",
        "(281.051600, 309.809300, 149.151800)",
        "(280.695500, 310.125500, 148.840600)",
        "(280.174800, 311.943200, 147.402300)",
        "(280.174800, 311.943200, 147.402300)",
        "(279.742800, 313.515100, 146.189800)",
        "(279.215500, 314.948600, 145.143900)",
        "(278.748300, 316.258000, 144.126000)",
        "(278.097700, 319.152400, 141.810600)",
        "(278.097700, 319.152400, 141.810600)",
        "(277.723300, 320.588100, 140.618600)",
        "(277.364300, 322.318000, 139.162900)",
        "(277.019000, 324.549500, 137.164400)",
        "(276.629000, 327.436100, 134.516200)",
        "(276.629000, 327.436100, 134.516200)",
        "(276.543700, 329.376100, 132.711900)",
        "(276.482900, 329.966200, 132.283600)",
        "(276.170600, 330.197400, 132.218400)",
        "(276.027700, 329.888400, 132.619700)",
        "(276.027700, 329.888400, 132.619700)",
        "(276.013300, 328.841600, 133.762100)",
        "(275.957400, 329.231000, 133.527400)",
        "(275.859600, 329.035300, 133.806600)",
        "(275.777400, 328.938400, 134.022900)",
        "(275.777400, 328.938400, 134.022900)",
        "(275.682300, 327.767200, 135.286600)",
        "(275.607900, 326.088700, 137.049300)",
        "(275.379200, 327.027200, 136.268200)",
        "(275.247500, 326.341000, 137.038700)",
        "(275.247500, 326.341000, 137.038700)",
        "(275.198900, 325.052800, 138.374100)",
        "(275.190600, 325.623200, 137.935800)",
        "(275.137100, 323.037200, 140.550200)",
        "(274.972700, 322.293500, 141.398900)",
        "(274.972700, 322.293500, 141.398900)",
        "(274.673000, 322.754600, 140.973800)",
        "(274.348700, 323.590500, 139.995400)",
        "(274.206400, 325.576500, 138.439500)",
        "(274.043600, 327.766600, 136.382000)",
        "(274.043600, 327.766600, 136.382000)",
        "(273.789100, 332.141100, 132.189000)",
        "(273.391300, 338.774000, 125.957200)",
        "(273.002700, 341.481000, 123.737300)",
        "(273.233700, 338.845500, 126.930900)",
        "(273.233700, 338.845500, 126.930900)",
        "(273.247900, 342.421700, 124.346300)",
        "(272.697700, 355.467600, 111.689600)",
        "(272.097600, 0.163875, 107.112300)",
        "(272.028800, 8.730387, 99.106900)",
        "(272.028800, 8.730387, 99.106900)",
        "(272.077600, 22.114180, 85.771260)",
        "(272.406600, 32.562950, 75.214540)",
        "(272.682500, 46.649200, 61.683200)",
        "(272.936900, 56.015600, 52.397570)",
        "(272.936900, 56.015600, 52.397570)",
        "(273.181900, 63.459750, 45.120960)",
        "(273.179400, 70.800270, 38.032270)",
        "(273.069000, 87.010720, 22.188990)",
        "(273.491500, 87.939100, 21.514140)",
        "(273.491500, 87.939100, 21.514140)",
        "(273.309800, 75.539700, 34.134730)",
        "(274.214300, 74.251630, 35.352790)",
        "(274.953900, 79.883420, 29.676690)",
        "(275.325700, 77.196700, 32.259850)",
        "(275.325700, 77.196700, 32.259850)",
        "(275.826400, 71.336400, 37.960300)",
        "(276.245100, 70.055020, 39.102650)",
        "(276.757500, 73.257230, 35.407830)",
        "(276.924900, 76.383980, 32.139780)",
        "(276.924900, 76.383980, 32.139780)",
        "(277.267000, 78.136190, 30.180020)",
        "(277.621900, 79.175300, 29.137460)",
        "(277.980600, 81.264310, 26.819530)",
        "(278.926100, 82.769210, 25.257690)",
        "(278.926100, 82.769210, 25.257690)",
        "(278.920000, 84.609730, 23.391220)",
        "(279.101200, 86.017460, 21.460710)",
        "(279.926800, 86.803500, 20.149820)",
        "(280.496700, 87.958370, 18.268050)",
        "(280.496700, 87.958370, 18.268050)",
        "(280.768300, 88.584340, 17.203110)",
        "(281.171100, 89.374930, 15.999760)",
        "(281.675200, 90.396510, 14.138280)",
        "(281.242300, 91.617420, 12.518180)",
        "(281.242300, 91.617420, 12.518180)",
        "(280.732800, 92.450490, 11.549860)",
        "(280.646100, 92.635130, 11.288030)",
        "(280.604900, 96.425910, 7.088944)",
        "(280.215500, 98.315410, 5.133276)",
        "(280.215500, 98.315410, 5.133276)",
        "(279.862400, 100.881300, 2.315189)",
        "(278.811900, 102.126100, 1.299447)",
        "(279.414700, 100.448000, 1.634159)",
        "(279.739000, 98.247210, 2.949411)",
        "(279.739000, 98.247210, 2.949411)",
        "(279.546900, 95.929390, 4.462653)",
        "(279.624900, 93.701190, 5.797965)",
        "(279.689300, 91.958160, 6.304697)",
        "(279.553200, 90.068420, 7.197334)",
        "(279.553200, 90.068420, 7.197334)",
        "(279.446600, 86.909100, 9.385365)",
        "(279.303300, 84.573010, 10.858180)",
        "(279.221900, 84.450290, 10.275190)",
        "(278.908800, 85.331150, 8.297538)",
        "(278.908800, 85.331150, 8.297538)",
        "(278.741800, 85.867640, 7.130605)",
        "(278.442700, 87.413960, 4.998224)",
        "(278.147400, 88.886250, 3.103349)",
        "(277.863200, 87.213020, 4.180907)",
        "(277.863200, 87.213020, 4.180907)",
        "(277.718100, 88.958590, 2.067662)",
        "(277.503300, 89.709500, 0.752493)",
        "(277.255700, 89.854130, 359.874200)",
        "(277.127000, 89.912910, 359.505300)",
        "(277.127000, 89.912910, 359.505300)",
        "(276.910000, 88.613440, 0.218913)",
        "(276.632700, 89.254080, 359.084700)",
        "(276.593200, 88.049880, 359.642500)",
        "(276.810600, 86.668940, 359.965800)",
        "(276.810600, 86.668940, 359.965800)",
        "(276.745500, 86.007730, 359.887500)",
        "(276.790200, 85.414700, 359.651900)",
        "(276.937900, 81.680910, 2.107017)",
        "(277.059000, 81.382050, 1.886014)",
        "(277.059000, 81.382050, 1.886014)",
        "(277.189800, 80.770830, 1.867041)",
        "(277.366500, 80.193320, 1.771412)",
        "(277.739700, 77.122030, 3.503801)",
        "(277.736200, 73.512450, 6.192503)",
        "(277.736200, 73.512450, 6.192503)",
        "(277.865800, 70.448360, 8.426477)",
        "(277.972400, 69.263280, 8.948701)",
        "(278.095600, 67.303270, 9.643878)",
        "(278.080800, 65.594560, 10.690400)",
        "(278.080800, 65.594560, 10.690400)",
        "(278.069200, 64.868520, 10.783820)",
        "(278.127800, 65.306700, 9.689171)",
        "(278.211600, 63.371080, 10.687850)",
        "(278.205100, 61.568780, 11.800600)",
        "(278.205100, 61.568780, 11.800600)",
        "(278.188000, 60.217750, 12.710070)",
        "(278.292400, 60.075220, 12.433670)",
        "(278.376100, 61.496450, 10.453670)",
        "(278.278400, 61.590290, 10.085850)",
        "(278.278400, 61.590290, 10.085850)",
        "(278.262800, 60.849250, 10.530180)",
        "(278.183800, 61.492380, 9.524122)",
        "(278.093400, 61.651970, 9.096195)",
        "(278.079300, 62.047650, 8.239808)",
        "(278.079300, 62.047650, 8.239808)",
        "(277.957600, 62.031910, 7.832300)",
        "(277.864900, 60.733730, 8.796730)",
        "(277.719800, 60.418830, 8.780091)",
        "(277.389300, 59.970040, 8.746416)",
        "(277.389300, 59.970040, 8.746416)",
        "(277.168800, 59.739180, 8.678959)",
        "(276.884200, 60.019900, 8.172674)",
        "(276.627900, 61.343390, 6.623328)",
        "(276.346800, 62.448280, 5.153195)",
        "(276.346800, 62.448280, 5.153195)",
        "(275.976400, 63.191470, 4.185801)",
        "(275.614800, 63.312840, 4.004106)",
        "(275.299000, 68.124890, 359.020400)",
        "(274.921700, 74.499820, 352.525300)",
        "(274.921700, 74.499820, 352.525300)",
        "(274.728600, 81.500570, 345.395400)",
        "(274.379500, 87.455130, 339.430900)",
        "(273.898600, 96.246570, 330.520900)",
        "(273.555500, 103.391300, 323.422400)",
        "(273.555500, 103.391300, 323.422400)",
        "(273.173600, 110.284900, 316.476000)",
        "(272.691200, 116.128300, 310.567800)",
        "(272.331400, 128.448600, 298.315500)",
        "(271.993900, 136.546900, 290.374500)",
        "(271.993900, 136.546900, 290.374500)",
        "(271.867200, 149.704800, 277.291400)",
        "(271.746400, 164.723100, 262.351300)",
        "(271.776100, 186.736000, 240.333100)",
        "(271.879900, 198.559600, 228.549100)",
        "(271.879900, 198.559600, 228.549100)",
        "(271.972400, 207.442800, 219.726900)",
        "(272.065800, 213.391000, 213.820800)",
        "(272.433600, 224.290200, 202.883300)",
        "(272.703000, 232.309200, 194.839100)",
        "(272.703000, 232.309200, 194.839100)",
        "(273.059100, 235.904500, 191.181000)",
        "(273.328100, 240.581600, 186.511800)",
        "(273.736600, 244.683200, 182.393200)",
        "(274.252900, 245.358100, 181.816400)",
        "(274.252900, 245.358100, 181.816400)",
        "(274.573500, 246.236900, 181.051300)",
        "(274.890300, 248.542100, 178.810700)",
        "(275.323900, 253.277600, 174.311300)",
        "(275.530800, 254.756300, 172.933900)",
        "(275.530800, 254.756300, 172.933900)",
        "(275.892100, 255.770200, 171.990200)",
        "(276.291700, 256.685500, 171.208900)",
        "(276.416200, 256.929000, 171.104100)",
        "(276.318100, 256.840400, 171.478500)",
        "(276.318100, 256.840400, 171.478500)",
        "(276.269600, 256.134800, 172.452300)",
        "(276.854400, 256.882100, 172.019600)",
        "(277.226100, 261.051000, 168.098100)",
        "(277.521900, 260.797000, 168.433900)",
        "(277.521900, 260.797000, 168.433900)",
        "(277.692000, 260.227300, 169.141700)",
        "(277.874100, 262.272100, 167.259000)",
        "(278.274400, 264.993700, 164.869100)",
        "(278.987400, 266.133900, 164.012700)",
        "(278.987400, 266.133900, 164.012700)",
        "(279.173800, 265.627000, 164.637100)",
        "(279.442800, 264.248900, 166.023500)",
        "(279.786300, 264.312700, 166.137900)",
        "(280.033100, 265.489000, 165.208300)",
        "(280.033100, 265.489000, 165.208300)",
        "(280.131700, 265.298400, 165.471100)",
        "(280.395900, 264.127000, 166.842400)",
        "(280.962800, 261.838700, 169.131100)",
        "(281.598100, 260.928700, 170.309600)",
        "(281.598100, 260.928700, 170.309600)",
        "(281.905200, 259.725800, 171.619900)",
        "(282.300200, 257.999200, 173.269400)",
        "(282.834500, 257.372000, 173.897400)",
        "(283.403400, 258.282800, 172.982300)",
        "(283.403400, 258.282800, 172.982300)",
        "(283.607200, 259.237000, 172.029100)",
        "(283.829600, 260.106000, 171.257800)",
[truncated: 268,011 more chars]
