# Supplementary material for: Playing the mirror game in virtual reality with an autonomous character
Source: Sci Rep. 2022 Dec 9;12:21329. doi: 10.1038/s41598-022-25197-z (PMC9734752; doi:10.1038/s41598-022-25197-z)
Supplement: Supplementary file 2 — Supplementary Information 1. [file 41598_2022_25197_MOESM2_ESM.zip › Data/Couple3/baseline_player2.json]

{
    "isFemale": true,
    "eyesLevel": 1.6948965787887574,
    "timestamps": [
        0.0,
        0.02001953125,
        0.040008544921875,
        0.05999755859375,
        0.08001708984375,
        0.100006103515625,
        0.1199951171875,
        0.1400146484375,
        0.160003662109375,
        0.180023193359375,
        0.20001220703125,
        0.220001220703125,
        0.240020751953125,
        0.260009765625,
        0.279998779296875,
        0.300018310546875,
        0.32000732421875,
        0.339996337890625,
        0.360015869140625,
        0.3800048828125,
        0.4000244140625,
        0.420013427734375,
        0.44000244140625,
        0.46002197265625,
        0.480010986328125,
        0.5,
        0.52001953125,
        0.540008544921875,
        0.55999755859375,
        0.58001708984375,
        0.600006103515625,
        0.6199951171875,
        0.6400146484375,
        0.660003662109375,
        0.680023193359375,
        0.70001220703125,
        0.720001220703125,
        0.740020751953125,
        0.760009765625,
        0.779998779296875,
        0.800018310546875,
        0.82000732421875,
        0.839996337890625,
        0.860015869140625,
        0.8800048828125,
        0.9000244140625,
        0.920013427734375,
        0.94000244140625,
        0.96002197265625,
        0.980010986328125,
        1.0,
        1.02001953125,
        1.040008544921875,
        1.05999755859375,
        1.08001708984375,
        1.100006103515625,
        1.1199951171875,
        1.1400146484375,
        1.160003662109375,
        1.180023193359375,
        1.20001220703125,
        1.220001220703125,
        1.240020751953125,
        1.260009765625,
        1.279998779296875,
        1.300018310546875,
        1.32000732421875,
        1.339996337890625,
        1.360015869140625,
        1.3800048828125,
        1.4000244140625,
        1.420013427734375,
        1.44000244140625,
        1.46002197265625,
        1.480010986328125,
        1.5,
        1.52001953125,
        1.540008544921875,
        1.55999755859375,
        1.58001708984375,
        1.600006103515625,
        1.6199951171875,
        1.6400146484375,
        1.660003662109375,
        1.680023193359375,
        1.70001220703125,
        1.720001220703125,
        1.740020751953125,
        1.760009765625,
        1.779998779296875,
        1.800018310546875,
        1.82000732421875,
        1.839996337890625,
        1.860015869140625,
        1.8800048828125,
        1.9000244140625,
        1.920013427734375,
        1.94000244140625,
        1.96002197265625,
        1.980010986328125,
        2.0,
        2.02001953125,
        2.040008544921875,
        2.05999755859375,
        2.08001708984375,
        2.100006103515625,
        2.1199951171875,
        2.1400146484375,
        2.160003662109375,
        2.180023193359375,
        2.20001220703125,
        2.220001220703125,
        2.240020751953125,
        2.260009765625,
        2.279998779296875,
        2.300018310546875,
        2.32000732421875,
        2.339996337890625,
        2.360015869140625,
        2.3800048828125,
        2.4000244140625,
        2.420013427734375,
        2.44000244140625,
        2.46002197265625,
        2.480010986328125,
        2.5,
        2.52001953125,
        2.540008544921875,
        2.55999755859375,
        2.58001708984375,
        2.600006103515625,
        2.6199951171875,
        2.6400146484375,
        2.660003662109375,
        2.680023193359375,
        2.70001220703125,
        2.720001220703125,
        2.740020751953125,
        2.760009765625,
        2.779998779296875,
        2.800018310546875,
        2.82000732421875,
        2.839996337890625,
        2.860015869140625,
        2.8800048828125,
        2.9000244140625,
        2.920013427734375,
        2.94000244140625,
        2.96002197265625,
        2.980010986328125,
        3.0,
        3.02001953125,
        3.040008544921875,
        3.05999755859375,
        3.08001708984375,
        3.100006103515625,
        3.1199951171875,
        3.1400146484375,
        3.160003662109375,
        3.180023193359375,
        3.20001220703125,
        3.220001220703125,
        3.240020751953125,
        3.260009765625,
        3.279998779296875,
        3.300018310546875,
        3.32000732421875,
        3.339996337890625,
        3.360015869140625,
        3.3800048828125,
        3.4000244140625,
        3.420013427734375,
        3.44000244140625,
        3.46002197265625,
        3.480010986328125,
        3.5,
        3.52001953125,
        3.540008544921875,
        3.55999755859375,
        3.58001708984375,
        3.600006103515625,
        3.6199951171875,
        3.6400146484375,
        3.660003662109375,
        3.680023193359375,
        3.70001220703125,
        3.720001220703125,
        3.740020751953125,
        3.760009765625,
        3.779998779296875,
        3.800018310546875,
        3.82000732421875,
        3.839996337890625,
        3.860015869140625,
        3.8800048828125,
        3.9000244140625,
        3.920013427734375,
        3.94000244140625,
        3.96002197265625,
        3.980010986328125,
        4.0,
        4.02001953125,
        4.040008544921875,
        4.05999755859375,
        4.08001708984375,
        4.100006103515625,
        4.1199951171875,
        4.1400146484375,
        4.160003662109375,
        4.180023193359375,
        4.20001220703125,
        4.220001220703125,
        4.240020751953125,
        4.260009765625,
        4.279998779296875,
        4.300018310546875,
        4.32000732421875,
        4.339996337890625,
        4.360015869140625,
        4.3800048828125,
        4.4000244140625,
        4.420013427734375,
        4.44000244140625,
        4.46002197265625,
        4.480010986328125,
        4.5,
        4.52001953125,
        4.540008544921875,
        4.55999755859375,
        4.58001708984375,
        4.600006103515625,
        4.6199951171875,
        4.6400146484375,
        4.660003662109375,
        4.680023193359375,
        4.70001220703125,
        4.720001220703125,
        4.740020751953125,
        4.760009765625,
        4.779998779296875,
        4.800018310546875,
        4.82000732421875,
        4.839996337890625,
        4.860015869140625,
        4.8800048828125,
        4.9000244140625,
        4.920013427734375,
        4.94000244140625,
        4.96002197265625,
        4.980010986328125,
        5.0,
        5.02001953125,
        5.040008544921875,
        5.05999755859375,
        5.08001708984375,
        5.100006103515625,
        5.1199951171875,
        5.1400146484375,
        5.160003662109375,
        5.180023193359375,
        5.20001220703125,
        5.220001220703125,
        5.240020751953125,
        5.260009765625,
        5.279998779296875,
        5.300018310546875,
        5.32000732421875,
        5.339996337890625,
        5.360015869140625,
        5.3800048828125,
        5.4000244140625,
        5.420013427734375,
        5.44000244140625,
        5.46002197265625,
        5.480010986328125,
        5.5,
        5.52001953125,
        5.540008544921875,
        5.55999755859375,
        5.58001708984375,
        5.600006103515625,
        5.6199951171875,
        5.6400146484375,
        5.660003662109375,
        5.680023193359375,
        5.70001220703125,
        5.720001220703125,
        5.740020751953125,
        5.760009765625,
        5.779998779296875,
        5.800018310546875,
        5.82000732421875,
        5.839996337890625,
        5.860015869140625,
        5.8800048828125,
        5.9000244140625,
        5.920013427734375,
        5.94000244140625,
        5.96002197265625,
        5.980010986328125,
        6.0,
        6.02001953125,
        6.040008544921875,
        6.05999755859375,
        6.08001708984375,
        6.100006103515625,
        6.1199951171875,
        6.1400146484375,
        6.160003662109375,
        6.180023193359375,
        6.20001220703125,
        6.220001220703125,
        6.240020751953125,
        6.260009765625,
        6.279998779296875,
        6.300018310546875,
        6.32000732421875,
        6.339996337890625,
        6.360015869140625,
        6.3800048828125,
        6.4000244140625,
        6.420013427734375,
        6.44000244140625,
        6.46002197265625,
        6.480010986328125,
        6.5,
        6.52001953125,
        6.540008544921875,
        6.55999755859375,
        6.58001708984375,
        6.600006103515625,
        6.6199951171875,
        6.6400146484375,
        6.660003662109375,
        6.680023193359375,
        6.70001220703125,
        6.720001220703125,
        6.740020751953125,
        6.760009765625,
        6.779998779296875,
        6.800018310546875,
        6.82000732421875,
        6.839996337890625,
        6.860015869140625,
        6.8800048828125,
        6.9000244140625,
        6.920013427734375,
        6.94000244140625,
        6.96002197265625,
        6.980010986328125,
        7.0,
        7.02001953125,
        7.040008544921875,
        7.05999755859375,
        7.08001708984375,
        7.100006103515625,
        7.1199951171875,
        7.1400146484375,
        7.160003662109375,
        7.180023193359375,
        7.20001220703125,
        7.220001220703125,
        7.240020751953125,
        7.260009765625,
        7.279998779296875,
        7.300018310546875,
        7.32000732421875,
        7.339996337890625,
        7.360015869140625,
        7.3800048828125,
        7.4000244140625,
        7.420013427734375,
        7.44000244140625,
        7.46002197265625,
        7.480010986328125,
        7.5,
        7.52001953125,
        7.540008544921875,
        7.55999755859375,
        7.58001708984375,
        7.600006103515625,
        7.6199951171875,
        7.6400146484375,
        7.660003662109375,
        7.680023193359375,
        7.70001220703125,
        7.720001220703125,
        7.740020751953125,
        7.760009765625,
        7.779998779296875,
        7.800018310546875,
        7.82000732421875,
        7.839996337890625,
        7.860015869140625,
        7.8800048828125,
        7.9000244140625,
        7.920013427734375,
        7.94000244140625,
        7.96002197265625,
        7.980010986328125,
        8.0,
        8.02001953125,
        8.040008544921875,
        8.05999755859375,
        8.08001708984375,
        8.100006103515625,
        8.1199951171875,
        8.1400146484375,
        8.160003662109375,
        8.180023193359375,
        8.20001220703125,
        8.220001220703125,
        8.240020751953125,
        8.260009765625,
        8.279998779296875,
        8.300018310546875,
        8.32000732421875,
        8.339996337890625,
        8.360015869140625,
        8.3800048828125,
        8.4000244140625,
        8.420013427734375,
        8.44000244140625,
        8.46002197265625,
        8.480010986328125,
        8.5,
        8.52001953125,
        8.540008544921875,
        8.55999755859375,
        8.58001708984375,
        8.600006103515625,
        8.6199951171875,
        8.6400146484375,
        8.660003662109375,
        8.680023193359375,
        8.70001220703125,
        8.720001220703125,
        8.740020751953125,
        8.760009765625,
        8.779998779296875,
        8.800018310546875,
        8.82000732421875,
        8.839996337890625,
        8.860015869140625,
        8.8800048828125,
        8.9000244140625,
        8.920013427734375,
        8.94000244140625,
        8.96002197265625,
        8.980010986328125,
        9.0,
        9.02001953125,
        9.040008544921875,
        9.05999755859375,
        9.08001708984375,
        9.100006103515625,
        9.1199951171875,
        9.1400146484375,
        9.160003662109375,
        9.180023193359375,
        9.20001220703125,
        9.220001220703125,
        9.240020751953125,
        9.260009765625,
        9.279998779296875,
        9.300018310546875,
        9.32000732421875,
        9.339996337890625,
        9.360015869140625,
        9.3800048828125,
        9.4000244140625,
        9.420013427734375,
        9.44000244140625,
        9.46002197265625,
        9.480010986328125,
        9.5,
        9.52001953125,
        9.540008544921875,
        9.55999755859375,
        9.58001708984375,
        9.600006103515625,
        9.6199951171875,
        9.6400146484375,
        9.660003662109375,
        9.680023193359375,
        9.70001220703125,
        9.720001220703125,
        9.740020751953125,
        9.760009765625,
        9.779998779296875,
        9.800018310546875,
        9.82000732421875,
        9.839996337890625,
        9.860015869140625,
        9.8800048828125,
        9.9000244140625,
        9.920013427734375,
        9.94000244140625,
        9.96002197265625,
        9.980010986328125,
        10.0,
        10.02001953125,
        10.040008544921875,
        10.05999755859375,
        10.08001708984375,
        10.100006103515625,
        10.1199951171875,
        10.1400146484375,
        10.160003662109375,
        10.180023193359375,
        10.20001220703125,
        10.220001220703125,
        10.240020751953125,
        10.260009765625,
        10.279998779296875,
        10.300018310546875,
        10.32000732421875,
        10.339996337890625,
        10.360015869140625,
        10.3800048828125,
        10.4000244140625,
        10.420013427734375,
        10.44000244140625,
        10.46002197265625,
        10.480010986328125,
        10.5,
        10.52001953125,
        10.540008544921875,
        10.55999755859375,
        10.58001708984375,
        10.600006103515625,
        10.6199951171875,
        10.6400146484375,
        10.660003662109375,
        10.680023193359375,
        10.70001220703125,
        10.720001220703125,
        10.740020751953125,
        10.760009765625,
        10.779998779296875,
        10.800018310546875,
        10.82000732421875,
        10.839996337890625,
        10.860015869140625,
        10.8800048828125,
        10.9000244140625,
        10.920013427734375,
        10.94000244140625,
        10.96002197265625,
        10.980010986328125,
        11.0,
        11.02001953125,
        11.040008544921875,
        11.05999755859375,
        11.08001708984375,
        11.100006103515625,
        11.1199951171875,
        11.1400146484375,
        11.160003662109375,
        11.180023193359375,
        11.20001220703125,
        11.220001220703125,
        11.240020751953125,
        11.260009765625,
        11.279998779296875,
        11.300018310546875,
        11.32000732421875,
        11.339996337890625,
        11.360015869140625,
        11.3800048828125,
        11.4000244140625,
        11.420013427734375,
        11.44000244140625,
        11.46002197265625,
        11.480010986328125,
        11.5,
        11.52001953125,
        11.540008544921875,
        11.55999755859375,
        11.58001708984375,
        11.600006103515625,
        11.6199951171875,
        11.6400146484375,
        11.660003662109375,
        11.680023193359375,
        11.70001220703125,
        11.720001220703125,
        11.740020751953125,
        11.760009765625,
        11.779998779296875,
        11.800018310546875,
        11.82000732421875,
        11.839996337890625,
        11.860015869140625,
        11.8800048828125,
        11.9000244140625,
        11.920013427734375,
        11.94000244140625,
        11.96002197265625,
        11.980010986328125,
        12.0,
        12.02001953125,
        12.040008544921875,
        12.05999755859375,
        12.08001708984375,
        12.100006103515625,
        12.1199951171875,
        12.1400146484375,
        12.160003662109375,
        12.180023193359375,
        12.20001220703125,
        12.220001220703125,
        12.240020751953125,
        12.260009765625,
        12.279998779296875,
        12.300018310546875,
        12.32000732421875,
        12.339996337890625,
        12.360015869140625,
        12.3800048828125,
        12.4000244140625,
        12.420013427734375,
        12.44000244140625,
        12.46002197265625,
        12.480010986328125,
        12.5,
        12.52001953125,
        12.540008544921875,
        12.55999755859375,
        12.58001708984375,
        12.600006103515625,
        12.6199951171875,
        12.6400146484375,
        12.660003662109375,
        12.680023193359375,
        12.70001220703125,
        12.720001220703125,
        12.740020751953125,
        12.760009765625,
        12.779998779296875,
        12.800018310546875,
        12.82000732421875,
        12.839996337890625,
        12.860015869140625,
        12.8800048828125,
        12.9000244140625,
        12.920013427734375,
        12.94000244140625,
        12.96002197265625,
        12.980010986328125,
        13.0,
        13.02001953125,
        13.040008544921875,
        13.05999755859375,
        13.08001708984375,
        13.100006103515625,
        13.1199951171875,
        13.1400146484375,
        13.160003662109375,
        13.180023193359375,
        13.20001220703125,
        13.220001220703125,
        13.240020751953125,
        13.260009765625,
        13.279998779296875,
        13.300018310546875,
        13.32000732421875,
        13.339996337890625,
        13.360015869140625,
        13.3800048828125,
        13.4000244140625,
        13.420013427734375,
        13.44000244140625,
        13.46002197265625,
        13.480010986328125,
        13.5,
        13.52001953125,
        13.540008544921875,
        13.55999755859375,
        13.58001708984375,
        13.600006103515625,
        13.6199951171875,
        13.6400146484375,
        13.660003662109375,
        13.680023193359375,
        13.70001220703125,
        13.720001220703125,
        13.740020751953125,
        13.760009765625,
        13.779998779296875,
        13.800018310546875,
        13.82000732421875,
        13.839996337890625,
        13.860015869140625,
        13.8800048828125,
        13.9000244140625,
        13.920013427734375,
        13.94000244140625,
        13.96002197265625,
        13.980010986328125,
        14.0,
        14.02001953125,
        14.040008544921875,
        14.05999755859375,
        14.08001708984375,
        14.100006103515625,
        14.1199951171875,
        14.1400146484375,
        14.160003662109375,
        14.180023193359375,
        14.20001220703125,
        14.220001220703125,
        14.240020751953125,
        14.260009765625,
        14.279998779296875,
        14.300018310546875,
        14.32000732421875,
        14.339996337890625,
        14.360015869140625,
        14.3800048828125,
        14.4000244140625,
        14.420013427734375,
        14.44000244140625,
        14.46002197265625,
        14.480010986328125,
        14.5,
        14.52001953125,
        14.540008544921875,
        14.55999755859375,
        14.58001708984375,
        14.600006103515625,
        14.6199951171875,
        14.6400146484375,
        14.660003662109375,
        14.680023193359375,
        14.70001220703125,
        14.720001220703125,
        14.740020751953125,
        14.760009765625,
        14.779998779296875,
        14.800018310546875,
        14.82000732421875,
        14.839996337890625,
        14.860015869140625,
        14.8800048828125,
        14.9000244140625,
        14.920013427734375,
        14.94000244140625,
        14.96002197265625,
        14.980010986328125,
        15.0,
        15.02001953125,
        15.040008544921875,
        15.05999755859375,
        15.08001708984375,
        15.100006103515625,
        15.1199951171875,
        15.1400146484375,
        15.160003662109375,
        15.180023193359375,
        15.20001220703125,
        15.220001220703125,
        15.240020751953125,
        15.260009765625,
        15.279998779296875,
        15.300018310546875,
        15.32000732421875,
        15.339996337890625,
        15.360015869140625,
        15.3800048828125,
        15.4000244140625,
        15.420013427734375,
        15.44000244140625,
        15.46002197265625,
        15.480010986328125,
        15.5,
        15.52001953125,
        15.540008544921875,
        15.55999755859375,
        15.58001708984375,
        15.600006103515625,
        15.6199951171875,
        15.6400146484375,
        15.660003662109375,
        15.680023193359375,
        15.70001220703125,
        15.720001220703125,
        15.740020751953125,
        15.760009765625,
        15.779998779296875,
        15.800018310546875,
        15.82000732421875,
        15.839996337890625,
        15.860015869140625,
        15.8800048828125,
        15.9000244140625,
        15.920013427734375,
        15.94000244140625,
        15.96002197265625,
        15.980010986328125,
        16.0,
        16.02001953125,
        16.040008544921876,
        16.05999755859375,
        16.08001708984375,
        16.100006103515626,
        16.1199951171875,
        16.1400146484375,
        16.160003662109376,
        16.180023193359376,
        16.20001220703125,
        16.220001220703126,
        16.240020751953126,
        16.260009765625,
        16.279998779296876,
        16.300018310546876,
        16.32000732421875,
        16.339996337890626,
        16.360015869140626,
        16.3800048828125,
        16.4000244140625,
        16.420013427734376,
        16.44000244140625,
        16.46002197265625,
        16.480010986328126,
        16.5,
        16.52001953125,
        16.540008544921876,
        16.55999755859375,
        16.58001708984375,
        16.600006103515626,
        16.6199951171875,
        16.6400146484375,
        16.660003662109376,
        16.680023193359376,
        16.70001220703125,
        16.720001220703126,
        16.740020751953126,
        16.760009765625,
        16.779998779296876,
        16.800018310546876,
        16.82000732421875,
        16.839996337890626,
        16.860015869140626,
        16.8800048828125,
        16.9000244140625,
        16.920013427734376,
        16.94000244140625,
        16.96002197265625,
        16.980010986328126,
        17.0,
        17.02001953125,
        17.040008544921876,
        17.05999755859375,
        17.08001708984375,
        17.100006103515626,
        17.1199951171875,
        17.1400146484375,
        17.160003662109376,
        17.180023193359376,
        17.20001220703125,
        17.220001220703126,
        17.240020751953126,
        17.260009765625,
        17.279998779296876,
        17.300018310546876,
        17.32000732421875,
        17.339996337890626,
        17.360015869140626,
        17.3800048828125,
        17.4000244140625,
        17.420013427734376,
        17.44000244140625,
        17.46002197265625,
        17.480010986328126,
        17.5,
        17.52001953125,
        17.540008544921876,
        17.55999755859375,
        17.58001708984375,
        17.600006103515626,
        17.6199951171875,
        17.6400146484375,
        17.660003662109376,
        17.680023193359376,
        17.70001220703125,
        17.720001220703126,
        17.740020751953126,
        17.760009765625,
        17.779998779296876,
        17.800018310546876,
        17.82000732421875,
        17.839996337890626,
        17.860015869140626,
        17.8800048828125,
        17.9000244140625,
        17.920013427734376,
        17.94000244140625,
        17.96002197265625,
        17.980010986328126,
        18.0,
        18.02001953125,
        18.040008544921876,
        18.05999755859375,
        18.08001708984375,
        18.100006103515626,
        18.1199951171875,
        18.1400146484375,
        18.160003662109376,
        18.180023193359376,
        18.20001220703125,
        18.220001220703126,
        18.240020751953126,
        18.260009765625,
        18.279998779296876,
        18.300018310546876,
        18.32000732421875,
        18.339996337890626,
        18.360015869140626,
        18.3800048828125,
        18.4000244140625,
        18.420013427734376,
        18.44000244140625,
        18.46002197265625,
        18.480010986328126,
        18.5,
        18.52001953125,
        18.540008544921876,
        18.55999755859375,
        18.58001708984375,
        18.600006103515626,
        18.6199951171875,
        18.6400146484375,
        18.660003662109376,
        18.680023193359376,
        18.70001220703125,
        18.720001220703126,
        18.740020751953126,
        18.760009765625,
        18.779998779296876,
        18.800018310546876,
        18.82000732421875,
        18.839996337890626,
        18.860015869140626,
        18.8800048828125,
        18.9000244140625,
        18.920013427734376,
        18.94000244140625,
        18.96002197265625,
        18.980010986328126,
        19.0,
        19.02001953125,
        19.040008544921876,
        19.05999755859375,
        19.08001708984375,
        19.100006103515626,
        19.1199951171875,
        19.1400146484375,
        19.160003662109376,
        19.180023193359376,
        19.20001220703125,
        19.220001220703126,
        19.240020751953126,
        19.260009765625,
        19.279998779296876,
        19.300018310546876,
        19.32000732421875,
        19.339996337890626,
        19.360015869140626,
        19.3800048828125,
        19.4000244140625,
        19.420013427734376,
        19.44000244140625,
        19.46002197265625,
        19.480010986328126,
        19.5,
        19.52001953125,
        19.540008544921876,
        19.55999755859375,
        19.58001708984375,
        19.600006103515626,
        19.6199951171875,
        19.6400146484375,
        19.660003662109376,
        19.680023193359376,
        19.70001220703125,
        19.720001220703126,
        19.740020751953126,
        19.760009765625,
        19.779998779296876,
        19.800018310546876,
        19.82000732421875,
        19.839996337890626,
        19.860015869140626,
        19.8800048828125,
        19.9000244140625,
        19.920013427734376,
        19.94000244140625,
        19.96002197265625,
        19.980010986328126,
        20.0,
        20.02001953125,
        20.040008544921876,
        20.05999755859375,
        20.08001708984375,
        20.100006103515626,
        20.1199951171875,
        20.1400146484375,
        20.160003662109376,
        20.180023193359376,
        20.20001220703125,
        20.220001220703126,
        20.240020751953126,
        20.260009765625,
        20.279998779296876,
        20.300018310546876,
        20.32000732421875,
        20.339996337890626,
        20.360015869140626,
        20.3800048828125,
        20.4000244140625,
        20.420013427734376,
        20.44000244140625,
        20.46002197265625,
        20.480010986328126,
        20.5,
        20.52001953125,
        20.540008544921876,
        20.55999755859375,
        20.58001708984375,
        20.600006103515626,
        20.6199951171875,
        20.6400146484375,
        20.660003662109376,
        20.680023193359376,
        20.70001220703125,
        20.720001220703126,
        20.740020751953126,
        20.760009765625,
        20.779998779296876,
        20.800018310546876,
        20.82000732421875,
        20.839996337890626,
        20.860015869140626,
        20.8800048828125,
        20.9000244140625,
        20.920013427734376,
        20.94000244140625,
        20.96002197265625,
        20.980010986328126,
        21.0,
        21.02001953125,
        21.040008544921876,
        21.05999755859375,
        21.08001708984375,
        21.100006103515626,
        21.1199951171875,
        21.1400146484375,
        21.160003662109376,
        21.180023193359376,
        21.20001220703125,
        21.220001220703126,
        21.240020751953126,
        21.260009765625,
        21.279998779296876,
        21.300018310546876,
        21.32000732421875,
        21.339996337890626,
        21.360015869140626,
        21.3800048828125,
        21.4000244140625,
        21.420013427734376,
        21.44000244140625,
        21.46002197265625,
        21.480010986328126,
        21.5,
        21.52001953125,
        21.540008544921876,
        21.55999755859375,
        21.58001708984375,
        21.600006103515626,
        21.6199951171875,
        21.6400146484375,
        21.660003662109376,
        21.680023193359376,
        21.70001220703125,
        21.720001220703126,
        21.740020751953126,
        21.760009765625,
        21.779998779296876,
        21.800018310546876,
        21.82000732421875,
        21.839996337890626,
        21.860015869140626,
        21.8800048828125,
        21.9000244140625,
        21.920013427734376,
        21.94000244140625,
        21.96002197265625,
        21.980010986328126,
        22.0,
        22.02001953125,
        22.040008544921876,
        22.05999755859375,
        22.08001708984375,
        22.100006103515626,
        22.1199951171875,
        22.1400146484375,
        22.160003662109376,
        22.180023193359376,
        22.20001220703125,
        22.220001220703126,
        22.240020751953126,
        22.260009765625,
        22.279998779296876,
        22.300018310546876,
        22.32000732421875,
        22.339996337890626,
        22.360015869140626,
        22.3800048828125,
        22.4000244140625,
        22.420013427734376,
        22.44000244140625,
        22.46002197265625,
        22.480010986328126,
        22.5,
        22.52001953125,
        22.540008544921876,
        22.55999755859375,
        22.58001708984375,
        22.600006103515626,
        22.6199951171875,
        22.6400146484375,
        22.660003662109376,
        22.680023193359376,
        22.70001220703125,
        22.720001220703126,
        22.740020751953126,
        22.760009765625,
        22.779998779296876,
        22.800018310546876,
        22.82000732421875,
        22.839996337890626,
        22.860015869140626,
        22.8800048828125,
        22.9000244140625,
        22.920013427734376,
        22.94000244140625,
        22.96002197265625,
        22.980010986328126,
        23.0,
        23.02001953125,
        23.040008544921876,
        23.05999755859375,
        23.08001708984375,
        23.100006103515626,
        23.1199951171875,
        23.1400146484375,
        23.160003662109376,
        23.180023193359376,
        23.20001220703125,
        23.220001220703126,
        23.240020751953126,
        23.260009765625,
        23.279998779296876,
        23.300018310546876,
        23.32000732421875,
        23.339996337890626,
        23.360015869140626,
        23.3800048828125,
        23.4000244140625,
        23.420013427734376,
        23.44000244140625,
        23.46002197265625,
        23.480010986328126,
        23.5,
        23.52001953125,
        23.540008544921876,
        23.55999755859375,
        23.58001708984375,
        23.600006103515626,
        23.6199951171875,
        23.6400146484375,
        23.660003662109376,
        23.680023193359376,
        23.70001220703125,
        23.720001220703126,
        23.740020751953126,
        23.760009765625,
        23.779998779296876,
        23.800018310546876,
        23.82000732421875,
        23.839996337890626,
        23.860015869140626,
        23.8800048828125,
        23.9000244140625,
        23.920013427734376,
        23.94000244140625,
        23.96002197265625,
        23.980010986328126,
        24.0,
        24.02001953125,
        24.040008544921876,
        24.05999755859375,
        24.08001708984375,
        24.100006103515626,
        24.1199951171875,
        24.1400146484375,
        24.160003662109376,
        24.180023193359376,
        24.20001220703125,
        24.220001220703126,
        24.240020751953126,
        24.260009765625,
        24.279998779296876,
        24.300018310546876,
        24.32000732421875,
        24.339996337890626,
        24.360015869140626,
        24.3800048828125,
        24.4000244140625,
        24.420013427734376,
        24.44000244140625,
        24.46002197265625,
        24.480010986328126,
        24.5,
        24.52001953125,
        24.540008544921876,
        24.55999755859375,
        24.58001708984375,
        24.600006103515626,
        24.6199951171875,
        24.6400146484375,
        24.660003662109376,
        24.680023193359376,
        24.70001220703125,
        24.720001220703126,
        24.740020751953126,
        24.760009765625,
        24.779998779296876,
        24.800018310546876,
        24.82000732421875,
        24.839996337890626,
        24.860015869140626,
        24.8800048828125,
        24.9000244140625,
        24.920013427734376,
        24.94000244140625,
        24.96002197265625,
        24.980010986328126,
        25.0,
        25.02001953125,
        25.040008544921876,
        25.05999755859375,
        25.08001708984375,
        25.100006103515626,
        25.1199951171875,
        25.1400146484375,
        25.160003662109376,
        25.180023193359376,
        25.20001220703125,
        25.220001220703126,
        25.240020751953126,
        25.260009765625,
        25.279998779296876,
        25.300018310546876,
        25.32000732421875,
        25.339996337890626,
        25.360015869140626,
        25.3800048828125,
        25.4000244140625,
        25.420013427734376,
        25.44000244140625,
        25.46002197265625,
        25.480010986328126,
        25.5,
        25.52001953125,
        25.540008544921876,
        25.55999755859375,
        25.58001708984375,
        25.600006103515626,
        25.6199951171875,
        25.6400146484375,
        25.660003662109376,
        25.680023193359376,
        25.70001220703125,
        25.720001220703126,
        25.740020751953126,
        25.760009765625,
        25.779998779296876,
        25.800018310546876,
        25.82000732421875,
        25.839996337890626,
        25.860015869140626,
        25.8800048828125,
        25.9000244140625,
        25.920013427734376,
        25.94000244140625,
        25.96002197265625,
        25.980010986328126,
        26.0,
        26.02001953125,
        26.040008544921876,
        26.05999755859375,
        26.08001708984375,
        26.100006103515626,
        26.1199951171875,
        26.1400146484375,
        26.160003662109376,
        26.180023193359376,
        26.20001220703125,
        26.220001220703126,
        26.240020751953126,
        26.260009765625,
        26.279998779296876,
        26.300018310546876,
        26.32000732421875,
        26.339996337890626,
        26.360015869140626,
        26.3800048828125,
        26.4000244140625,
        26.420013427734376,
        26.44000244140625,
        26.46002197265625,
        26.480010986328126,
        26.5,
        26.52001953125,
        26.540008544921876,
        26.55999755859375,
        26.58001708984375,
        26.600006103515626,
        26.6199951171875,
        26.6400146484375,
        26.660003662109376,
        26.680023193359376,
        26.70001220703125,
        26.720001220703126,
        26.740020751953126,
        26.760009765625,
        26.779998779296876,
        26.800018310546876,
        26.82000732421875,
        26.839996337890626,
        26.860015869140626,
        26.8800048828125,
        26.9000244140625,
        26.920013427734376,
        26.94000244140625,
        26.96002197265625,
        26.980010986328126,
        27.0,
        27.02001953125,
        27.040008544921876,
        27.05999755859375,
        27.08001708984375,
        27.100006103515626,
        27.1199951171875,
        27.1400146484375,
        27.160003662109376,
        27.180023193359376,
        27.20001220703125,
        27.220001220703126,
        27.240020751953126,
        27.260009765625,
        27.279998779296876,
        27.300018310546876,
        27.32000732421875,
        27.339996337890626,
        27.360015869140626,
        27.3800048828125,
        27.4000244140625,
        27.420013427734376,
        27.44000244140625,
        27.46002197265625,
        27.480010986328126,
        27.5,
        27.52001953125,
        27.540008544921876,
        27.55999755859375,
        27.58001708984375,
        27.600006103515626,
        27.6199951171875,
        27.6400146484375,
        27.660003662109376,
        27.680023193359376,
        27.70001220703125,
        27.720001220703126,
        27.740020751953126,
        27.760009765625,
        27.779998779296876,
        27.800018310546876,
        27.82000732421875,
        27.839996337890626,
        27.860015869140626,
        27.8800048828125,
        27.9000244140625,
        27.920013427734376,
        27.94000244140625,
        27.96002197265625,
        27.980010986328126,
        28.0,
        28.02001953125,
        28.040008544921876,
        28.05999755859375,
        28.08001708984375,
        28.100006103515626,
        28.1199951171875,
        28.1400146484375,
        28.160003662109376,
        28.180023193359376,
        28.20001220703125,
        28.220001220703126,
        28.240020751953126,
        28.260009765625,
        28.279998779296876,
        28.300018310546876,
        28.32000732421875,
        28.339996337890626,
        28.360015869140626,
        28.3800048828125,
        28.4000244140625,
        28.420013427734376,
        28.44000244140625,
        28.46002197265625,
        28.480010986328126,
        28.5,
        28.52001953125,
        28.540008544921876,
        28.55999755859375,
        28.58001708984375,
        28.600006103515626,
        28.6199951171875,
        28.6400146484375,
        28.660003662109376,
        28.680023193359376,
        28.70001220703125,
        28.720001220703126,
        28.740020751953126,
        28.760009765625,
        28.779998779296876,
        28.800018310546876,
        28.82000732421875,
        28.839996337890626,
        28.860015869140626,
        28.8800048828125,
        28.9000244140625,
        28.920013427734376,
        28.94000244140625,
        28.96002197265625,
        28.980010986328126,
        29.0,
        29.02001953125,
        29.040008544921876,
        29.05999755859375,
        29.08001708984375,
        29.100006103515626,
        29.1199951171875,
        29.1400146484375,
        29.160003662109376,
        29.180023193359376,
        29.20001220703125,
        29.220001220703126,
        29.240020751953126,
        29.260009765625,
        29.279998779296876,
        29.300018310546876,
        29.32000732421875,
        29.339996337890626,
        29.360015869140626,
        29.3800048828125,
        29.4000244140625,
        29.420013427734376,
        29.44000244140625,
        29.46002197265625,
        29.480010986328126,
        29.5,
        29.52001953125,
        29.540008544921876,
        29.55999755859375,
        29.58001708984375,
        29.600006103515626,
        29.6199951171875,
        29.6400146484375,
        29.660003662109376,
        29.680023193359376,
        29.70001220703125,
        29.720001220703126,
        29.740020751953126,
        29.760009765625,
        29.779998779296876,
        29.800018310546876,
        29.82000732421875,
        29.839996337890626,
        29.860015869140626,
        29.8800048828125,
        29.9000244140625,
        29.920013427734376,
        29.94000244140625,
        29.96002197265625,
        29.980010986328126,
        30.0,
        30.02001953125,
        30.040008544921876,
        30.05999755859375,
        30.08001708984375,
        30.100006103515626,
        30.1199951171875,
        30.1400146484375,
        30.160003662109376,
        30.180023193359376,
        30.20001220703125,
        30.220001220703126,
        30.240020751953126,
        30.260009765625,
        30.279998779296876,
        30.300018310546876,
        30.32000732421875,
        30.339996337890626,
        30.360015869140626,
        30.3800048828125,
        30.4000244140625,
        30.420013427734376,
        30.44000244140625,
        30.46002197265625,
        30.480010986328126,
        30.5,
        30.52001953125,
        30.540008544921876,
        30.55999755859375,
        30.58001708984375,
        30.600006103515626,
        30.6199951171875,
        30.6400146484375,
        30.660003662109376,
        30.680023193359376,
        30.70001220703125,
        30.720001220703126,
        30.740020751953126,
        30.760009765625,
        30.779998779296876,
        30.800018310546876,
        30.82000732421875,
        30.839996337890626,
        30.860015869140626,
        30.8800048828125,
        30.9000244140625,
        30.920013427734376,
        30.94000244140625,
        30.96002197265625,
        30.980010986328126,
        31.0,
        31.02001953125,
        31.040008544921876,
        31.05999755859375,
        31.08001708984375,
        31.100006103515626,
        31.1199951171875,
        31.1400146484375,
        31.160003662109376,
        31.180023193359376,
        31.20001220703125,
        31.220001220703126,
        31.240020751953126,
        31.260009765625,
        31.279998779296876,
        31.300018310546876,
        31.32000732421875,
        31.339996337890626,
        31.360015869140626,
        31.3800048828125,
        31.4000244140625,
        31.420013427734376,
        31.44000244140625,
        31.46002197265625,
        31.480010986328126,
        31.5,
        31.52001953125,
        31.540008544921876,
        31.55999755859375,
        31.58001708984375,
        31.600006103515626,
        31.6199951171875,
        31.6400146484375,
        31.660003662109376,
        31.680023193359376,
        31.70001220703125,
        31.720001220703126,
        31.740020751953126,
        31.760009765625,
        31.779998779296876,
        31.800018310546876,
        31.82000732421875,
        31.839996337890626,
        31.860015869140626,
        31.8800048828125,
        31.9000244140625,
        31.920013427734376,
        31.94000244140625,
        31.96002197265625,
        31.980010986328126,
        32.0,
        32.02001953125,
        32.040008544921878,
        32.05999755859375,
        32.08001708984375,
        32.100006103515628,
        32.1199951171875,
        32.1400146484375,
        32.160003662109378,
        32.180023193359378,
        32.20001220703125,
        32.220001220703128,
        32.240020751953128,
        32.260009765625,
        32.279998779296878,
        32.300018310546878,
        32.32000732421875,
        32.339996337890628,
        32.360015869140628,
        32.3800048828125,
        32.4000244140625,
        32.420013427734378,
        32.44000244140625,
        32.46002197265625,
        32.480010986328128,
        32.5,
        32.52001953125,
        32.540008544921878,
        32.55999755859375,
        32.58001708984375,
        32.600006103515628,
        32.6199951171875,
        32.6400146484375,
        32.660003662109378,
        32.680023193359378,
        32.70001220703125,
        32.720001220703128,
        32.740020751953128,
        32.760009765625,
        32.779998779296878,
        32.800018310546878,
        32.82000732421875,
        32.839996337890628,
        32.860015869140628,
        32.8800048828125,
        32.9000244140625,
        32.920013427734378,
        32.94000244140625,
        32.96002197265625,
        32.980010986328128,
        33.0,
        33.02001953125,
        33.040008544921878,
        33.05999755859375,
        33.08001708984375,
        33.100006103515628,
        33.1199951171875,
        33.1400146484375,
        33.160003662109378,
        33.180023193359378,
        33.20001220703125,
        33.220001220703128,
        33.240020751953128,
        33.260009765625,
        33.279998779296878,
        33.300018310546878,
        33.32000732421875,
        33.339996337890628,
        33.360015869140628,
        33.3800048828125,
        33.4000244140625,
        33.420013427734378,
        33.44000244140625,
        33.46002197265625,
        33.480010986328128,
        33.5,
        33.52001953125,
        33.540008544921878,
        33.55999755859375,
        33.58001708984375,
        33.600006103515628,
        33.6199951171875,
        33.6400146484375,
        33.660003662109378,
        33.680023193359378,
        33.70001220703125,
        33.720001220703128,
        33.740020751953128,
        33.760009765625,
        33.779998779296878,
        33.800018310546878,
        33.82000732421875,
        33.839996337890628,
        33.860015869140628,
        33.8800048828125,
        33.9000244140625,
        33.920013427734378,
        33.94000244140625,
        33.96002197265625,
        33.980010986328128,
        34.0,
        34.02001953125,
        34.040008544921878,
        34.05999755859375,
        34.08001708984375,
        34.100006103515628,
        34.1199951171875,
        34.1400146484375,
        34.160003662109378,
        34.180023193359378,
        34.20001220703125,
        34.220001220703128,
        34.240020751953128,
        34.260009765625,
        34.279998779296878,
        34.300018310546878,
        34.32000732421875,
        34.339996337890628,
        34.360015869140628,
        34.3800048828125,
        34.4000244140625,
        34.420013427734378,
        34.44000244140625,
        34.46002197265625,
        34.480010986328128,
        34.5,
        34.52001953125,
        34.540008544921878,
        34.55999755859375,
        34.58001708984375,
        34.600006103515628,
        34.6199951171875,
        34.6400146484375,
        34.660003662109378,
        34.680023193359378,
        34.70001220703125,
        34.720001220703128,
        34.740020751953128,
        34.760009765625,
        34.779998779296878,
        34.800018310546878,
        34.82000732421875,
        34.839996337890628,
        34.860015869140628,
        34.8800048828125,
        34.9000244140625,
        34.920013427734378,
        34.94000244140625,
        34.96002197265625,
        34.980010986328128,
        35.0,
        35.02001953125,
        35.040008544921878,
        35.05999755859375,
        35.08001708984375,
        35.100006103515628,
        35.1199951171875,
        35.1400146484375,
        35.160003662109378,
        35.180023193359378,
        35.20001220703125,
        35.220001220703128,
        35.240020751953128,
        35.260009765625,
        35.279998779296878,
        35.300018310546878,
        35.32000732421875,
        35.339996337890628,
        35.360015869140628,
        35.3800048828125,
        35.4000244140625,
        35.420013427734378,
        35.44000244140625,
        35.46002197265625,
        35.480010986328128,
        35.5,
        35.52001953125,
        35.540008544921878,
        35.55999755859375,
        35.58001708984375,
        35.600006103515628,
        35.6199951171875,
        35.6400146484375,
        35.660003662109378,
        35.680023193359378,
        35.70001220703125,
        35.720001220703128,
        35.740020751953128,
        35.760009765625,
        35.779998779296878,
        35.800018310546878,
        35.82000732421875,
        35.839996337890628,
        35.860015869140628,
        35.8800048828125,
        35.9000244140625,
        35.920013427734378,
        35.94000244140625,
        35.96002197265625,
        35.980010986328128,
        36.0,
        36.02001953125,
        36.040008544921878,
        36.05999755859375,
        36.08001708984375,
        36.100006103515628,
        36.1199951171875,
        36.1400146484375,
        36.160003662109378,
        36.180023193359378,
        36.20001220703125,
        36.220001220703128,
        36.240020751953128,
        36.260009765625,
        36.279998779296878,
        36.300018310546878,
        36.32000732421875,
        36.339996337890628,
        36.360015869140628,
        36.3800048828125,
        36.4000244140625,
        36.420013427734378,
        36.44000244140625,
        36.46002197265625,
        36.480010986328128,
        36.5,
        36.52001953125,
        36.540008544921878,
        36.55999755859375,
        36.58001708984375,
        36.600006103515628,
        36.6199951171875,
        36.6400146484375,
        36.660003662109378,
        36.680023193359378,
        36.70001220703125,
        36.720001220703128,
        36.740020751953128,
        36.760009765625,
        36.779998779296878,
        36.800018310546878,
        36.82000732421875,
        36.839996337890628,
        36.860015869140628,
        36.8800048828125,
        36.9000244140625,
        36.920013427734378,
        36.94000244140625,
        36.96002197265625,
        36.980010986328128,
        37.0,
        37.02001953125,
        37.040008544921878,
        37.05999755859375,
        37.08001708984375,
        37.100006103515628,
        37.1199951171875,
        37.1400146484375,
        37.160003662109378,
        37.180023193359378,
        37.20001220703125,
        37.220001220703128,
        37.240020751953128,
        37.260009765625,
        37.279998779296878,
        37.300018310546878,
        37.32000732421875,
        37.339996337890628,
        37.360015869140628,
        37.3800048828125,
        37.4000244140625,
        37.420013427734378,
        37.44000244140625,
        37.46002197265625,
        37.480010986328128,
        37.5,
        37.52001953125,
        37.540008544921878,
        37.55999755859375,
        37.58001708984375,
        37.600006103515628,
        37.6199951171875,
        37.6400146484375,
        37.660003662109378,
        37.680023193359378,
        37.70001220703125,
        37.720001220703128,
        37.740020751953128,
        37.760009765625,
        37.779998779296878,
        37.800018310546878,
        37.82000732421875,
        37.839996337890628,
        37.860015869140628,
        37.8800048828125,
        37.9000244140625,
        37.920013427734378,
        37.94000244140625,
        37.96002197265625,
        37.980010986328128,
        38.0,
        38.02001953125,
        38.040008544921878,
        38.05999755859375,
        38.08001708984375,
        38.100006103515628,
        38.1199951171875,
        38.1400146484375,
        38.160003662109378,
        38.180023193359378,
        38.20001220703125,
        38.220001220703128,
        38.240020751953128,
        38.260009765625,
        38.279998779296878,
        38.300018310546878,
        38.32000732421875,
        38.339996337890628,
        38.360015869140628,
        38.3800048828125,
        38.4000244140625,
        38.420013427734378,
        38.44000244140625,
        38.46002197265625,
        38.480010986328128,
        38.5,
        38.52001953125,
        38.540008544921878,
        38.55999755859375,
        38.58001708984375,
        38.600006103515628,
        38.6199951171875,
        38.6400146484375,
        38.660003662109378,
        38.680023193359378,
        38.70001220703125,
        38.720001220703128,
        38.740020751953128,
        38.760009765625,
        38.779998779296878,
        38.800018310546878,
        38.82000732421875,
        38.839996337890628,
        38.860015869140628,
        38.8800048828125,
        38.9000244140625,
        38.920013427734378,
        38.94000244140625,
        38.96002197265625,
        38.980010986328128,
        39.0,
        39.02001953125,
        39.040008544921878,
        39.05999755859375,
        39.08001708984375,
        39.100006103515628,
        39.1199951171875,
        39.1400146484375,
        39.160003662109378,
        39.180023193359378,
        39.20001220703125,
        39.220001220703128,
        39.240020751953128,
        39.260009765625,
        39.279998779296878,
        39.300018310546878,
        39.32000732421875,
        39.339996337890628,
        39.360015869140628,
        39.3800048828125,
        39.4000244140625,
        39.420013427734378,
        39.44000244140625,
        39.46002197265625,
        39.480010986328128,
        39.5,
        39.52001953125,
        39.540008544921878,
        39.55999755859375,
        39.58001708984375,
        39.600006103515628,
        39.6199951171875,
        39.6400146484375,
        39.660003662109378,
        39.680023193359378,
        39.70001220703125,
        39.720001220703128,
        39.740020751953128,
        39.760009765625,
        39.779998779296878,
        39.800018310546878,
        39.82000732421875,
        39.839996337890628,
        39.860015869140628,
        39.8800048828125,
        39.9000244140625,
        39.920013427734378,
        39.94000244140625,
        39.96002197265625,
        39.980010986328128,
        40.0,
        40.02001953125,
        40.040008544921878,
        40.05999755859375,
        40.08001708984375,
        40.100006103515628,
        40.1199951171875,
        40.1400146484375,
        40.160003662109378,
        40.180023193359378,
        40.20001220703125,
        40.220001220703128,
        40.240020751953128,
        40.260009765625,
        40.279998779296878,
        40.300018310546878,
        40.32000732421875,
        40.339996337890628,
        40.360015869140628,
        40.3800048828125,
        40.4000244140625,
        40.420013427734378,
        40.44000244140625,
        40.46002197265625,
        40.480010986328128,
        40.5,
        40.52001953125,
        40.540008544921878,
        40.55999755859375,
        40.58001708984375,
        40.600006103515628,
        40.6199951171875,
        40.6400146484375,
        40.660003662109378,
        40.680023193359378,
        40.70001220703125,
        40.720001220703128,
        40.740020751953128,
        40.760009765625,
        40.779998779296878,
        40.800018310546878,
        40.82000732421875,
        40.839996337890628,
        40.860015869140628,
        40.8800048828125,
        40.9000244140625,
        40.920013427734378,
        40.94000244140625,
        40.96002197265625,
        40.980010986328128,
        41.0,
        41.02001953125,
        41.040008544921878,
        41.05999755859375,
        41.08001708984375,
        41.100006103515628,
        41.1199951171875,
        41.1400146484375,
        41.160003662109378,
        41.180023193359378,
        41.20001220703125,
        41.220001220703128,
        41.240020751953128,
        41.260009765625,
        41.279998779296878,
        41.300018310546878,
        41.32000732421875,
        41.339996337890628,
        41.360015869140628,
        41.3800048828125,
        41.4000244140625,
        41.420013427734378,
        41.44000244140625,
        41.46002197265625,
        41.480010986328128,
        41.5,
        41.52001953125,
        41.540008544921878,
        41.55999755859375,
        41.58001708984375,
        41.600006103515628,
        41.6199951171875,
        41.6400146484375,
        41.660003662109378,
        41.680023193359378,
        41.70001220703125,
        41.720001220703128,
        41.740020751953128,
        41.760009765625,
        41.779998779296878,
        41.800018310546878,
        41.82000732421875,
        41.839996337890628,
        41.860015869140628,
        41.8800048828125,
        41.899993896484378,
        41.920013427734378,
        41.94000244140625,
        41.96002197265625,
        41.980010986328128,
        42.0,
        42.02001953125,
        42.040008544921878,
        42.05999755859375,
        42.08001708984375,
        42.100006103515628,
        42.1199951171875,
        42.1400146484375,
        42.160003662109378,
        42.180023193359378,
        42.20001220703125,
        42.220001220703128,
        42.240020751953128,
        42.260009765625,
        42.279998779296878,
        42.300018310546878,
        42.32000732421875,
        42.339996337890628,
        42.360015869140628,
        42.3800048828125,
        42.399993896484378,
        42.420013427734378,
        42.44000244140625,
        42.46002197265625,
        42.480010986328128,
        42.5,
        42.52001953125,
        42.540008544921878,
        42.55999755859375,
        42.58001708984375,
        42.600006103515628,
        42.6199951171875,
        42.6400146484375,
        42.660003662109378,
        42.680023193359378,
        42.70001220703125,
        42.720001220703128,
        42.740020751953128,
        42.760009765625,
        42.779998779296878,
        42.800018310546878,
        42.82000732421875,
        42.839996337890628,
        42.860015869140628,
        42.8800048828125,
        42.899993896484378,
        42.920013427734378,
        42.94000244140625,
        42.96002197265625,
        42.980010986328128,
        43.0,
        43.02001953125,
        43.040008544921878,
        43.05999755859375,
        43.08001708984375,
        43.100006103515628,
        43.1199951171875,
        43.1400146484375,
        43.160003662109378,
        43.180023193359378,
        43.20001220703125,
        43.220001220703128,
        43.240020751953128,
        43.260009765625,
        43.279998779296878,
        43.300018310546878,
        43.32000732421875,
        43.339996337890628,
        43.360015869140628,
        43.3800048828125,
        43.399993896484378,
        43.420013427734378,
        43.44000244140625,
        43.46002197265625,
        43.480010986328128,
        43.5,
        43.52001953125,
        43.540008544921878,
        43.55999755859375,
        43.58001708984375,
        43.600006103515628,
        43.6199951171875,
        43.6400146484375,
        43.660003662109378,
        43.680023193359378,
        43.70001220703125,
        43.720001220703128,
        43.740020751953128,
        43.760009765625,
        43.779998779296878,
        43.800018310546878,
        43.82000732421875,
        43.839996337890628,
        43.860015869140628,
        43.8800048828125,
        43.899993896484378,
        43.920013427734378,
        43.94000244140625,
        43.96002197265625,
        43.980010986328128,
        44.0,
        44.02001953125,
        44.040008544921878,
        44.05999755859375,
        44.08001708984375,
        44.100006103515628,
        44.1199951171875,
        44.1400146484375,
        44.160003662109378,
        44.180023193359378,
        44.20001220703125,
        44.220001220703128,
        44.240020751953128,
        44.260009765625,
        44.279998779296878,
        44.300018310546878,
        44.32000732421875,
        44.339996337890628,
        44.360015869140628,
        44.3800048828125,
        44.399993896484378,
        44.420013427734378,
        44.44000244140625,
        44.46002197265625,
        44.480010986328128,
        44.5,
        44.52001953125,
        44.540008544921878,
        44.55999755859375,
        44.58001708984375,
        44.600006103515628,
        44.6199951171875,
        44.6400146484375,
        44.660003662109378,
        44.680023193359378,
        44.70001220703125,
        44.720001220703128,
        44.740020751953128,
        44.760009765625,
        44.779998779296878,
        44.800018310546878,
        44.82000732421875,
        44.839996337890628,
        44.860015869140628,
        44.8800048828125,
        44.899993896484378,
        44.920013427734378,
        44.94000244140625,
        44.96002197265625,
        44.980010986328128,
        45.0,
        45.02001953125,
        45.040008544921878,
        45.05999755859375,
        45.08001708984375,
        45.100006103515628,
        45.1199951171875,
        45.1400146484375,
        45.160003662109378,
        45.180023193359378,
        45.20001220703125,
        45.220001220703128,
        45.240020751953128,
        45.260009765625,
        45.279998779296878,
        45.300018310546878,
        45.32000732421875,
        45.339996337890628,
        45.360015869140628,
        45.3800048828125,
        45.399993896484378,
        45.420013427734378,
        45.44000244140625,
        45.46002197265625,
        45.480010986328128,
        45.5,
        45.52001953125,
        45.540008544921878,
        45.55999755859375,
        45.58001708984375,
        45.600006103515628,
        45.6199951171875,
        45.6400146484375,
        45.660003662109378,
        45.680023193359378,
        45.70001220703125,
        45.720001220703128,
        45.740020751953128,
        45.760009765625,
        45.779998779296878,
        45.800018310546878,
        45.82000732421875,
        45.839996337890628,
        45.860015869140628,
        45.8800048828125,
        45.899993896484378,
        45.920013427734378,
        45.94000244140625,
        45.96002197265625,
        45.980010986328128,
        46.0,
        46.02001953125,
        46.040008544921878,
        46.05999755859375,
        46.08001708984375,
        46.100006103515628,
        46.1199951171875,
        46.1400146484375,
        46.160003662109378,
        46.180023193359378,
        46.20001220703125,
        46.220001220703128,
        46.240020751953128,
        46.260009765625,
        46.279998779296878,
        46.300018310546878,
        46.32000732421875,
        46.339996337890628,
        46.360015869140628,
        46.3800048828125,
        46.399993896484378,
        46.420013427734378,
        46.44000244140625,
        46.46002197265625,
        46.480010986328128,
        46.5,
        46.52001953125,
        46.540008544921878,
        46.55999755859375,
        46.58001708984375,
        46.600006103515628,
        46.6199951171875,
        46.6400146484375,
        46.660003662109378,
        46.680023193359378,
        46.70001220703125,
        46.720001220703128,
        46.740020751953128,
        46.760009765625,
        46.779998779296878,
        46.800018310546878,
        46.82000732421875,
        46.839996337890628,
        46.860015869140628,
        46.8800048828125,
        46.899993896484378,
        46.920013427734378,
        46.94000244140625,
        46.96002197265625,
        46.980010986328128,
        47.0,
        47.02001953125,
        47.040008544921878,
        47.05999755859375,
        47.08001708984375,
        47.100006103515628,
        47.1199951171875,
        47.1400146484375,
        47.160003662109378,
        47.180023193359378,
        47.20001220703125,
        47.220001220703128,
        47.240020751953128,
        47.260009765625,
        47.279998779296878,
        47.300018310546878,
        47.32000732421875,
        47.339996337890628,
        47.360015869140628,
        47.3800048828125,
        47.399993896484378,
        47.420013427734378,
        47.44000244140625,
        47.46002197265625,
        47.480010986328128,
        47.5,
        47.52001953125,
        47.540008544921878,
        47.55999755859375,
        47.58001708984375,
        47.600006103515628,
        47.6199951171875,
        47.6400146484375,
        47.660003662109378,
        47.680023193359378,
        47.70001220703125,
        47.720001220703128,
        47.740020751953128,
        47.760009765625,
        47.779998779296878,
        47.800018310546878,
        47.82000732421875,
        47.839996337890628,
        47.860015869140628,
        47.8800048828125,
        47.899993896484378,
        47.920013427734378,
        47.94000244140625,
        47.96002197265625,
        47.980010986328128,
        48.0,
        48.02001953125,
        48.040008544921878,
        48.05999755859375,
        48.08001708984375,
        48.100006103515628,
        48.1199951171875,
        48.1400146484375,
        48.160003662109378,
        48.180023193359378,
        48.20001220703125,
        48.220001220703128,
        48.240020751953128,
        48.260009765625,
        48.279998779296878,
        48.300018310546878,
        48.32000732421875,
        48.339996337890628,
        48.360015869140628,
        48.3800048828125,
        48.399993896484378,
        48.420013427734378,
        48.44000244140625,
        48.46002197265625,
        48.480010986328128,
        48.5,
        48.52001953125,
        48.540008544921878,
        48.55999755859375,
        48.58001708984375,
        48.600006103515628,
        48.6199951171875,
        48.6400146484375,
        48.660003662109378,
        48.680023193359378,
        48.70001220703125,
        48.720001220703128,
        48.740020751953128,
        48.760009765625,
        48.779998779296878,
        48.800018310546878,
        48.82000732421875,
        48.839996337890628,
        48.860015869140628,
        48.8800048828125,
        48.899993896484378,
        48.920013427734378,
        48.94000244140625,
        48.96002197265625,
        48.980010986328128,
        49.0,
        49.02001953125,
        49.040008544921878,
        49.05999755859375,
        49.08001708984375,
        49.100006103515628,
        49.1199951171875,
        49.1400146484375,
        49.160003662109378,
        49.180023193359378,
        49.20001220703125,
        49.220001220703128,
        49.240020751953128,
        49.260009765625,
        49.279998779296878,
        49.300018310546878,
        49.32000732421875,
        49.339996337890628,
        49.360015869140628,
        49.3800048828125,
        49.399993896484378,
        49.420013427734378,
        49.44000244140625,
        49.46002197265625,
        49.480010986328128,
        49.5,
        49.52001953125,
        49.540008544921878,
        49.55999755859375,
        49.58001708984375,
        49.600006103515628,
        49.6199951171875,
        49.6400146484375,
        49.660003662109378,
        49.680023193359378,
        49.70001220703125,
        49.720001220703128,
        49.740020751953128,
        49.760009765625,
        49.779998779296878,
        49.800018310546878,
        49.82000732421875,
        49.839996337890628,
        49.860015869140628,
        49.8800048828125,
        49.899993896484378,
        49.920013427734378,
        49.94000244140625,
        49.96002197265625,
        49.980010986328128,
        50.0,
        50.02001953125,
        50.040008544921878,
        50.05999755859375,
        50.08001708984375,
        50.100006103515628,
        50.1199951171875,
        50.1400146484375,
        50.160003662109378,
        50.180023193359378,
        50.20001220703125,
        50.220001220703128,
        50.240020751953128,
        50.260009765625,
        50.279998779296878,
        50.300018310546878,
        50.32000732421875,
        50.339996337890628,
        50.360015869140628,
        50.3800048828125,
        50.399993896484378,
        50.420013427734378,
        50.44000244140625,
        50.46002197265625,
        50.480010986328128,
        50.5,
        50.52001953125,
        50.540008544921878,
        50.55999755859375,
        50.58001708984375,
        50.600006103515628,
        50.6199951171875,
        50.6400146484375,
        50.660003662109378,
        50.680023193359378,
        50.70001220703125,
        50.720001220703128,
        50.740020751953128,
        50.760009765625,
        50.779998779296878,
        50.800018310546878,
        50.82000732421875,
        50.839996337890628,
        50.860015869140628,
        50.8800048828125,
        50.899993896484378,
        50.920013427734378,
        50.94000244140625,
        50.96002197265625,
        50.980010986328128,
        51.0,
        51.02001953125,
        51.040008544921878,
        51.05999755859375,
        51.08001708984375,
        51.100006103515628,
        51.1199951171875,
        51.1400146484375,
        51.160003662109378,
        51.180023193359378,
        51.20001220703125,
        51.220001220703128,
        51.240020751953128,
        51.260009765625,
        51.279998779296878,
        51.300018310546878,
        51.32000732421875,
        51.339996337890628,
        51.360015869140628,
        51.3800048828125,
        51.399993896484378,
        51.420013427734378,
        51.44000244140625,
        51.46002197265625,
        51.480010986328128,
        51.5,
        51.52001953125,
        51.540008544921878,
        51.55999755859375,
        51.58001708984375,
        51.600006103515628,
        51.6199951171875,
        51.6400146484375,
        51.660003662109378,
        51.680023193359378,
        51.70001220703125,
        51.720001220703128,
        51.740020751953128,
        51.760009765625,
        51.779998779296878,
        51.800018310546878,
        51.82000732421875,
        51.839996337890628,
        51.860015869140628,
        51.8800048828125,
        51.899993896484378,
        51.920013427734378,
        51.94000244140625,
        51.96002197265625,
        51.980010986328128,
        52.0,
        52.02001953125,
        52.040008544921878,
        52.05999755859375,
        52.08001708984375,
        52.100006103515628,
        52.1199951171875,
        52.1400146484375,
        52.160003662109378,
        52.180023193359378,
        52.20001220703125,
        52.220001220703128,
        52.240020751953128,
        52.260009765625,
        52.279998779296878,
        52.300018310546878,
        52.32000732421875,
        52.339996337890628,
        52.360015869140628,
        52.3800048828125,
        52.399993896484378,
        52.420013427734378,
        52.44000244140625,
        52.46002197265625,
        52.480010986328128,
        52.5,
        52.52001953125,
        52.540008544921878,
        52.55999755859375,
        52.58001708984375,
        52.600006103515628,
        52.6199951171875,
        52.6400146484375,
        52.660003662109378,
        52.680023193359378,
        52.70001220703125,
        52.720001220703128,
        52.740020751953128,
        52.760009765625,
        52.779998779296878,
        52.800018310546878,
        52.82000732421875,
        52.839996337890628,
        52.860015869140628,
        52.8800048828125,
        52.899993896484378,
        52.920013427734378,
        52.94000244140625,
        52.96002197265625,
        52.980010986328128,
        53.0,
        53.02001953125,
        53.040008544921878,
        53.05999755859375,
        53.08001708984375,
        53.100006103515628,
        53.1199951171875,
        53.1400146484375,
        53.160003662109378,
        53.180023193359378,
        53.20001220703125,
        53.220001220703128,
        53.240020751953128,
        53.260009765625,
        53.279998779296878,
        53.300018310546878,
        53.32000732421875,
        53.339996337890628,
        53.360015869140628,
        53.3800048828125,
        53.399993896484378,
        53.420013427734378,
        53.44000244140625,
        53.46002197265625,
        53.480010986328128,
        53.5,
        53.52001953125,
        53.540008544921878,
        53.55999755859375,
        53.58001708984375,
        53.600006103515628,
        53.6199951171875,
        53.6400146484375,
        53.660003662109378,
        53.680023193359378,
        53.70001220703125,
        53.720001220703128,
        53.740020751953128,
        53.760009765625,
        53.779998779296878,
        53.800018310546878,
        53.82000732421875,
        53.839996337890628,
        53.860015869140628,
        53.8800048828125,
        53.899993896484378,
        53.920013427734378,
        53.94000244140625,
        53.96002197265625,
        53.980010986328128,
        54.0,
        54.02001953125,
        54.040008544921878,
        54.05999755859375,
        54.08001708984375,
        54.100006103515628,
        54.1199951171875,
        54.1400146484375,
        54.160003662109378,
        54.180023193359378,
        54.20001220703125,
        54.220001220703128,
        54.240020751953128,
        54.260009765625,
        54.279998779296878,
        54.300018310546878,
        54.32000732421875,
        54.339996337890628,
        54.360015869140628,
        54.3800048828125,
        54.399993896484378,
        54.420013427734378,
        54.44000244140625,
        54.46002197265625,
        54.480010986328128,
        54.5,
        54.52001953125,
        54.540008544921878,
        54.55999755859375,
        54.58001708984375,
        54.600006103515628,
        54.6199951171875,
        54.6400146484375,
        54.660003662109378,
        54.680023193359378,
        54.70001220703125,
        54.720001220703128,
        54.740020751953128,
        54.760009765625,
        54.779998779296878,
        54.800018310546878,
        54.82000732421875,
        54.839996337890628,
        54.860015869140628,
        54.8800048828125,
        54.899993896484378,
        54.920013427734378,
        54.94000244140625,
        54.96002197265625,
        54.980010986328128,
        55.0,
        55.02001953125,
        55.040008544921878,
        55.05999755859375,
        55.08001708984375,
        55.100006103515628,
        55.1199951171875,
        55.1400146484375,
        55.160003662109378,
        55.180023193359378,
        55.20001220703125,
        55.220001220703128,
        55.240020751953128,
        55.260009765625,
        55.279998779296878,
        55.300018310546878,
        55.32000732421875,
        55.339996337890628,
        55.360015869140628,
        55.3800048828125,
        55.399993896484378,
        55.420013427734378,
        55.44000244140625,
        55.46002197265625,
        55.480010986328128,
        55.5,
        55.52001953125,
        55.540008544921878,
        55.55999755859375,
        55.58001708984375,
        55.600006103515628,
        55.6199951171875,
        55.6400146484375,
        55.660003662109378,
        55.680023193359378,
        55.70001220703125,
        55.720001220703128,
        55.740020751953128,
        55.760009765625,
        55.779998779296878,
        55.800018310546878,
        55.82000732421875,
        55.839996337890628,
        55.860015869140628,
        55.8800048828125,
        55.899993896484378,
        55.920013427734378,
        55.94000244140625,
        55.96002197265625,
        55.980010986328128,
        56.0,
        56.02001953125,
        56.040008544921878,
        56.05999755859375,
        56.08001708984375,
        56.100006103515628,
        56.1199951171875,
        56.1400146484375,
        56.160003662109378,
        56.180023193359378,
        56.20001220703125,
        56.220001220703128,
        56.240020751953128,
        56.260009765625,
        56.279998779296878,
        56.300018310546878,
        56.32000732421875,
        56.339996337890628,
        56.360015869140628,
        56.3800048828125,
        56.399993896484378,
        56.420013427734378,
        56.44000244140625,
        56.46002197265625,
        56.480010986328128,
        56.5,
        56.52001953125,
        56.540008544921878,
        56.55999755859375,
        56.58001708984375,
        56.600006103515628,
        56.6199951171875,
        56.6400146484375,
        56.660003662109378,
        56.680023193359378,
        56.70001220703125,
        56.720001220703128,
        56.740020751953128,
        56.760009765625,
        56.779998779296878,
        56.800018310546878,
        56.82000732421875,
        56.839996337890628,
        56.860015869140628,
        56.8800048828125,
        56.899993896484378,
        56.920013427734378,
        56.94000244140625,
        56.96002197265625,
        56.980010986328128,
        57.0,
        57.02001953125,
        57.040008544921878,
        57.05999755859375,
        57.08001708984375,
        57.100006103515628,
        57.1199951171875,
        57.1400146484375,
        57.160003662109378,
        57.180023193359378,
        57.20001220703125,
        57.220001220703128,
        57.240020751953128,
        57.260009765625,
        57.279998779296878,
        57.300018310546878,
        57.32000732421875,
        57.339996337890628,
        57.360015869140628,
        57.3800048828125,
        57.399993896484378,
        57.420013427734378,
        57.44000244140625,
        57.46002197265625,
        57.480010986328128,
        57.5,
        57.52001953125,
        57.540008544921878,
        57.55999755859375,
        57.58001708984375,
        57.600006103515628,
        57.6199951171875,
        57.6400146484375,
        57.660003662109378,
        57.680023193359378,
        57.70001220703125,
        57.720001220703128,
        57.740020751953128,
        57.760009765625,
        57.779998779296878,
        57.800018310546878,
        57.82000732421875,
        57.839996337890628,
        57.860015869140628,
        57.8800048828125,
        57.899993896484378,
        57.920013427734378,
        57.94000244140625,
        57.96002197265625,
        57.980010986328128,
        58.0,
        58.02001953125,
        58.040008544921878,
        58.05999755859375,
        58.08001708984375,
        58.100006103515628,
        58.1199951171875,
        58.1400146484375,
        58.160003662109378,
        58.180023193359378,
        58.20001220703125,
        58.220001220703128,
        58.240020751953128,
        58.260009765625,
        58.279998779296878,
        58.300018310546878,
        58.32000732421875,
        58.339996337890628,
        58.360015869140628,
        58.3800048828125,
        58.399993896484378,
        58.420013427734378,
        58.44000244140625,
        58.46002197265625,
        58.480010986328128,
        58.5,
        58.52001953125,
        58.540008544921878,
        58.55999755859375,
        58.58001708984375,
        58.600006103515628,
        58.6199951171875,
        58.6400146484375,
        58.660003662109378,
        58.680023193359378,
        58.70001220703125,
        58.720001220703128,
        58.740020751953128,
        58.760009765625,
        58.779998779296878,
        58.800018310546878,
        58.82000732421875,
        58.839996337890628,
        58.860015869140628,
        58.8800048828125,
        58.899993896484378,
        58.920013427734378,
        58.94000244140625,
        58.96002197265625,
        58.980010986328128,
        59.0,
        59.02001953125,
        59.040008544921878,
        59.05999755859375,
        59.08001708984375,
        59.100006103515628,
        59.1199951171875,
        59.1400146484375,
        59.160003662109378,
        59.180023193359378,
        59.20001220703125,
        59.220001220703128,
        59.240020751953128,
        59.260009765625,
        59.279998779296878,
        59.300018310546878,
        59.32000732421875,
        59.339996337890628,
        59.360015869140628,
        59.3800048828125,
        59.399993896484378,
        59.420013427734378,
        59.44000244140625,
        59.46002197265625,
        59.480010986328128,
        59.5,
        59.52001953125,
        59.540008544921878,
        59.55999755859375,
        59.58001708984375,
        59.600006103515628,
        59.6199951171875,
        59.6400146484375,
        59.660003662109378,
        59.680023193359378,
        59.70001220703125,
        59.720001220703128,
        59.740020751953128,
        59.760009765625,
        59.779998779296878,
        59.800018310546878,
        59.82000732421875,
        59.839996337890628,
        59.860015869140628,
        59.8800048828125,
        59.899993896484378,
        59.920013427734378,
        59.94000244140625,
        59.96002197265625,
        59.980010986328128
    ],
    "rightHandPositions": [
        "(0.561101, 1.246507, 0.056622)",
        "(0.560155, 1.246403, 0.057165)",
        "(0.559211, 1.246477, 0.057568)",
        "(0.558789, 1.246569, 0.057840)",
        "(0.557924, 1.246745, 0.058471)",
        "(0.557007, 1.246795, 0.059155)",
        "(0.555989, 1.246568, 0.059498)",
        "(0.555065, 1.246293, 0.060056)",
        "(0.554664, 1.246193, 0.060301)",
        "(0.553920, 1.246242, 0.060905)",
        "(0.553325, 1.246503, 0.061649)",
        "(0.552701, 1.246742, 0.062214)",
        "(0.551904, 1.246653, 0.062118)",
        "(0.551614, 1.246678, 0.062262)",
        "(0.551143, 1.246677, 0.062728)",
        "(0.550768, 1.246721, 0.063126)",
        "(0.550579, 1.246770, 0.063464)",
        "(0.550120, 1.246839, 0.063505)",
        "(0.549889, 1.246884, 0.063340)",
        "(0.549861, 1.247024, 0.063402)",
        "(0.549763, 1.247112, 0.063474)",
        "(0.549566, 1.247146, 0.063372)",
        "(0.549405, 1.247146, 0.063218)",
        "(0.549376, 1.247154, 0.063175)",
        "(0.549282, 1.247230, 0.063082)",
        "(0.549262, 1.247216, 0.062956)",
        "(0.549228, 1.247146, 0.062753)",
        "(0.549209, 1.247063, 0.062606)",
        "(0.549219, 1.247027, 0.062563)",
        "(0.549255, 1.246993, 0.062484)",
        "(0.549308, 1.246901, 0.062401)",
        "(0.549365, 1.246824, 0.062271)",
        "(0.549480, 1.246827, 0.062189)",
        "(0.549521, 1.246836, 0.062137)",
        "(0.549605, 1.246881, 0.062019)",
        "(0.549660, 1.246843, 0.061908)",
        "(0.549749, 1.246806, 0.061722)",
        "(0.549866, 1.246809, 0.061622)",
        "(0.549925, 1.246840, 0.061569)",
        "(0.550068, 1.246971, 0.061404)",
        "(0.550226, 1.247044, 0.061203)",
        "(0.550386, 1.247005, 0.061115)",
        "(0.550535, 1.246894, 0.061037)",
        "(0.550639, 1.246846, 0.060986)",
        "(0.550831, 1.246832, 0.060878)",
        "(0.550970, 1.246814, 0.060880)",
        "(0.551057, 1.246803, 0.060841)",
        "(0.551108, 1.246832, 0.060761)",
        "(0.551137, 1.246847, 0.060744)",
        "(0.551220, 1.246869, 0.060782)",
        "(0.551266, 1.246840, 0.060962)",
        "(0.551265, 1.246782, 0.061138)",
        "(0.551218, 1.246750, 0.061118)",
        "(0.551165, 1.246756, 0.061029)",
        "(0.551199, 1.246734, 0.061056)",
        "(0.551267, 1.246742, 0.061268)",
        "(0.551316, 1.246737, 0.061461)",
        "(0.551376, 1.246980, 0.061485)",
        "(0.551468, 1.247172, 0.061557)",
        "(0.551777, 1.247008, 0.062268)",
        "(0.551951, 1.246790, 0.062760)",
        "(0.551848, 1.246158, 0.062919)",
        "(0.551616, 1.244964, 0.063175)",
        "(0.551662, 1.244509, 0.063487)",
        "(0.551830, 1.244111, 0.063951)",
        "(0.551887, 1.244127, 0.064050)",
        "(0.552162, 1.244418, 0.064420)",
        "(0.552264, 1.244243, 0.064615)",
        "(0.552335, 1.244100, 0.064817)",
        "(0.552359, 1.243379, 0.065215)",
        "(0.552372, 1.242342, 0.065724)",
        "(0.552404, 1.241413, 0.066124)",
        "(0.552646, 1.240972, 0.066612)",
        "(0.552806, 1.240834, 0.066838)",
        "(0.553257, 1.240799, 0.067328)",
        "(0.553556, 1.240277, 0.067712)",
        "(0.553854, 1.239496, 0.068108)",
        "(0.554203, 1.238760, 0.068332)",
        "(0.554574, 1.238614, 0.068558)",
        "(0.555220, 1.238085, 0.069061)",
        "(0.555630, 1.237314, 0.069420)",
        "(0.555847, 1.236372, 0.069708)",
        "(0.556196, 1.235927, 0.070221)",
        "(0.556331, 1.235733, 0.070411)",
        "(0.556364, 1.235367, 0.070487)",
        "(0.556357, 1.235682, 0.070472)",
        "(0.556224, 1.235863, 0.071055)",
        "(0.555593, 1.235285, 0.071612)",
        "(0.555266, 1.234953, 0.072157)",
        "(0.554219, 1.234535, 0.072912)",
        "(0.552905, 1.234714, 0.074106)",
        "(0.551122, 1.235693, 0.074728)",
        "(0.549422, 1.237019, 0.076210)",
        "(0.548893, 1.237902, 0.077592)",
        "(0.548057, 1.239900, 0.080753)",
        "(0.546779, 1.241192, 0.083716)",
        "(0.545681, 1.242655, 0.087046)",
        "(0.544639, 1.244648, 0.090405)",
        "(0.543833, 1.245692, 0.091607)",
        "(0.542228, 1.247728, 0.093937)",
        "(0.541244, 1.249857, 0.096937)",
        "(0.540141, 1.251447, 0.099845)",
        "(0.538881, 1.253173, 0.102148)",
        "(0.538158, 1.254200, 0.102913)",
        "(0.536585, 1.255351, 0.104806)",
        "(0.534120, 1.254759, 0.106168)",
        "(0.531458, 1.253426, 0.107354)",
        "(0.528691, 1.250935, 0.108978)",
        "(0.527509, 1.249792, 0.109900)",
        "(0.524658, 1.247178, 0.111090)",
        "(0.520543, 1.244503, 0.110277)",
        "(0.515282, 1.240833, 0.108971)",
        "(0.510924, 1.237092, 0.108958)",
        "(0.509910, 1.235467, 0.110091)",
        "(0.507766, 1.233284, 0.111004)",
        "(0.505197, 1.230848, 0.111337)",
        "(0.502465, 1.228417, 0.111615)",
        "(0.498534, 1.224379, 0.113038)",
        "(0.495408, 1.221171, 0.114356)",
        "(0.490023, 1.215507, 0.117911)",
        "(0.486883, 1.211652, 0.121780)",
        "(0.483812, 1.208721, 0.124867)",
        "(0.477911, 1.204675, 0.128635)",
        "(0.474165, 1.202433, 0.131028)",
        "(0.468409, 1.199063, 0.136735)",
        "(0.464012, 1.196644, 0.143755)",
        "(0.459001, 1.195093, 0.150742)",
        "(0.454014, 1.195210, 0.154066)",
        "(0.450142, 1.195120, 0.156184)",
        "(0.441951, 1.195307, 0.161366)",
        "(0.436002, 1.196646, 0.166889)",
        "(0.431280, 1.198917, 0.171794)",
        "(0.426592, 1.201814, 0.175445)",
        "(0.423759, 1.203392, 0.177025)",
        "(0.418320, 1.206600, 0.179016)",
        "(0.413838, 1.210184, 0.180903)",
        "(0.409110, 1.214027, 0.183795)",
        "(0.403755, 1.217910, 0.186729)",
        "(0.401048, 1.219932, 0.188458)",
        "(0.396035, 1.224189, 0.191207)",
        "(0.390788, 1.228603, 0.193754)",
        "(0.385636, 1.233200, 0.195923)",
        "(0.381397, 1.237695, 0.197476)",
        "(0.379479, 1.240096, 0.197932)",
        "(0.374468, 1.245048, 0.199098)",
        "(0.369175, 1.249947, 0.200613)",
        "(0.364140, 1.254665, 0.202900)",
        "(0.359876, 1.259460, 0.205538)",
        "(0.358145, 1.261830, 0.206304)",
        "(0.354403, 1.266325, 0.205945)",
        "(0.349730, 1.271117, 0.204529)",
        "(0.344437, 1.276793, 0.206132)",
        "(0.341228, 1.283047, 0.209561)",
        "(0.339445, 1.286431, 0.210754)",
        "(0.335405, 1.293047, 0.211651)",
        "(0.330938, 1.299677, 0.211739)",
        "(0.327295, 1.305968, 0.212494)",
        "(0.324975, 1.311713, 0.213497)",
        "(0.324106, 1.314415, 0.213664)",
        "(0.321450, 1.319787, 0.213496)",
        "(0.318594, 1.324753, 0.213443)",
        "(0.316754, 1.328733, 0.213797)",
        "(0.315743, 1.331443, 0.213699)",
        "(0.315653, 1.332372, 0.213490)",
        "(0.314753, 1.334109, 0.212976)",
        "(0.313528, 1.335392, 0.212227)",
        "(0.313323, 1.335517, 0.210639)",
        "(0.314133, 1.334880, 0.209271)",
        "(0.314397, 1.334531, 0.208860)",
        "(0.314479, 1.334232, 0.208841)",
        "(0.314073, 1.333504, 0.208873)",
        "(0.314218, 1.333049, 0.208521)",
        "(0.314414, 1.332772, 0.208189)",
        "(0.314435, 1.332349, 0.207910)",
        "(0.314396, 1.332356, 0.207597)",
        "(0.313833, 1.332740, 0.207066)",
        "(0.313457, 1.333278, 0.206709)",
        "(0.312885, 1.334214, 0.206800)",
        "(0.312631, 1.334827, 0.206875)",
        "(0.312214, 1.335951, 0.206471)",
        "(0.311263, 1.337377, 0.206041)",
        "(0.310383, 1.338751, 0.205605)",
        "(0.309727, 1.339988, 0.204887)",
        "(0.309244, 1.340552, 0.204273)",
        "(0.308526, 1.341460, 0.203233)",
        "(0.307815, 1.341902, 0.201948)",
        "(0.306630, 1.342098, 0.200936)",
        "(0.304330, 1.342022, 0.200525)",
        "(0.303095, 1.341825, 0.200277)",
        "(0.300725, 1.340880, 0.199492)",
        "(0.300322, 1.339609, 0.198599)",
        "(0.298690, 1.338855, 0.197432)",
        "(0.296312, 1.338466, 0.196295)",
        "(0.295127, 1.338337, 0.195697)",
        "(0.293181, 1.338003, 0.195222)",
        "(0.292492, 1.337507, 0.194475)",
        "(0.291302, 1.337461, 0.192636)",
        "(0.289282, 1.337842, 0.190835)",
        "(0.288489, 1.338102, 0.190153)",
        "(0.287154, 1.338457, 0.189584)",
        "(0.286298, 1.338790, 0.189077)",
        "(0.284835, 1.339441, 0.187760)",
        "(0.283253, 1.340237, 0.185882)",
        "(0.282501, 1.340655, 0.184956)",
        "(0.281070, 1.341471, 0.183796)",
        "(0.279799, 1.342425, 0.183351)",
        "(0.277818, 1.343505, 0.182657)",
        "(0.275687, 1.344418, 0.181335)",
        "(0.274633, 1.344746, 0.180622)",
        "(0.272693, 1.345257, 0.179756)",
        "(0.271518, 1.345463, 0.178743)",
        "(0.269763, 1.345668, 0.177359)",
        "(0.267432, 1.345922, 0.175799)",
        "(0.266476, 1.345937, 0.175073)",
        "(0.265184, 1.345809, 0.173764)",
        "(0.264174, 1.345652, 0.172829)",
        "(0.261924, 1.345902, 0.172221)",
        "(0.259825, 1.346282, 0.171742)",
        "(0.259001, 1.346341, 0.171405)",
        "(0.258274, 1.346394, 0.170772)",
        "(0.257473, 1.346390, 0.169458)",
        "(0.256255, 1.346631, 0.168196)",
        "(0.254408, 1.347031, 0.167327)",
        "(0.253603, 1.347181, 0.167224)",
        "(0.253071, 1.347324, 0.167009)",
        "(0.252449, 1.347710, 0.166689)",
        "(0.250616, 1.348534, 0.166402)",
        "(0.248709, 1.349644, 0.166466)",
        "(0.247930, 1.350213, 0.166590)",
        "(0.246634, 1.351359, 0.166852)",
        "(0.245656, 1.352707, 0.166080)",
        "(0.244057, 1.354498, 0.165195)",
        "(0.242367, 1.356422, 0.165043)",
        "(0.241634, 1.357423, 0.165191)",
        "(0.240001, 1.359458, 0.165292)",
        "(0.238049, 1.361337, 0.165320)",
        "(0.236316, 1.362953, 0.165161)",
        "(0.234867, 1.364178, 0.165139)",
        "(0.234597, 1.364736, 0.165222)",
        "(0.233744, 1.365907, 0.165497)",
        "(0.232341, 1.367084, 0.165518)",
        "(0.231409, 1.367959, 0.165143)",
        "(0.231298, 1.368517, 0.164671)",
        "(0.231188, 1.368770, 0.164397)",
        "(0.231038, 1.369030, 0.164114)",
        "(0.230952, 1.369179, 0.164014)",
        "(0.230532, 1.369170, 0.163827)",
        "(0.230169, 1.368739, 0.163431)",
        "(0.229998, 1.368501, 0.163212)",
        "(0.229509, 1.367962, 0.163258)",
        "(0.229187, 1.367290, 0.163358)",
        "(0.229128, 1.366570, 0.163298)",
        "(0.229030, 1.365910, 0.163184)",
        "(0.228683, 1.365655, 0.163221)",
        "(0.228416, 1.365328, 0.163276)",
        "(0.227958, 1.364687, 0.163524)",
        "(0.227402, 1.364089, 0.163718)",
        "(0.227002, 1.363527, 0.163702)",
        "(0.226955, 1.363241, 0.163715)",
        "(0.226615, 1.362678, 0.163964)",
        "(0.226136, 1.362181, 0.164164)",
        "(0.225602, 1.361629, 0.164305)",
        "(0.225322, 1.361108, 0.164732)",
        "(0.225225, 1.360879, 0.164904)",
        "(0.224832, 1.360505, 0.164974)",
        "(0.224383, 1.360277, 0.164932)",
        "(0.223977, 1.359879, 0.165219)",
        "(0.223800, 1.359429, 0.165732)",
        "(0.223733, 1.359345, 0.165769)",
        "(0.223198, 1.359087, 0.165600)",
        "(0.222797, 1.358857, 0.165438)",
        "(0.222874, 1.358783, 0.165636)",
        "(0.222707, 1.358482, 0.165847)",
        "(0.222606, 1.358385, 0.165848)",
        "(0.222349, 1.358155, 0.165948)",
        "(0.222017, 1.357719, 0.166375)",
        "(0.221903, 1.357349, 0.166116)",
        "(0.221688, 1.357087, 0.165635)",
        "(0.221543, 1.356943, 0.165647)",
        "(0.221632, 1.356869, 0.165852)",
        "(0.221543, 1.356436, 0.166056)",
        "(0.221309, 1.355995, 0.165904)",
        "(0.221067, 1.355461, 0.165804)",
        "(0.220977, 1.355293, 0.165884)",
        "(0.220934, 1.355219, 0.165890)",
        "(0.220688, 1.354853, 0.165954)",
        "(0.220409, 1.354378, 0.166038)",
        "(0.220379, 1.354144, 0.166012)",
        "(0.220248, 1.353960, 0.165949)",
        "(0.220069, 1.353707, 0.165735)",
        "(0.219694, 1.353507, 0.165791)",
        "(0.219285, 1.353405, 0.165959)",
        "(0.219114, 1.353207, 0.165836)",
        "(0.219103, 1.353239, 0.165579)",
        "(0.218759, 1.353455, 0.165064)",
        "(0.218480, 1.353747, 0.164682)",
        "(0.218562, 1.354070, 0.164496)",
        "(0.218361, 1.354530, 0.164271)",
        "(0.218064, 1.354951, 0.163950)",
        "(0.217785, 1.355612, 0.163247)",
        "(0.217908, 1.355971, 0.163062)",
        "(0.217846, 1.356526, 0.162724)",
        "(0.217754, 1.356908, 0.162382)",
        "(0.217752, 1.357044, 0.162241)",
        "(0.217706, 1.357307, 0.161953)",
        "(0.217641, 1.357502, 0.161613)",
        "(0.217651, 1.357633, 0.161229)",
        "(0.217555, 1.357786, 0.161122)",
        "(0.217564, 1.357930, 0.161058)",
        "(0.217528, 1.358118, 0.160880)",
        "(0.217360, 1.358441, 0.160545)",
        "(0.217265, 1.358831, 0.160267)",
        "(0.217075, 1.359340, 0.160093)",
        "(0.216919, 1.359777, 0.160094)",
        "(0.216572, 1.360739, 0.160088)",
        "(0.216269, 1.361841, 0.160053)",
        "(0.215838, 1.363582, 0.160163)",
        "(0.215434, 1.365422, 0.160180)",
        "(0.215315, 1.366304, 0.160063)",
        "(0.214910, 1.368115, 0.160010)",
        "(0.214655, 1.369931, 0.160430)",
        "(0.214510, 1.371774, 0.160946)",
        "(0.214108, 1.373703, 0.160926)",
        "(0.213869, 1.374674, 0.160987)",
        "(0.213495, 1.376621, 0.161556)",
        "(0.213260, 1.378540, 0.161926)",
        "(0.212821, 1.380434, 0.161838)",
        "(0.212493, 1.382546, 0.161928)",
        "(0.212276, 1.383655, 0.162103)",
        "(0.211748, 1.385987, 0.162253)",
        "(0.211213, 1.388617, 0.161825)",
        "(0.210689, 1.391345, 0.160288)",
        "(0.210145, 1.394207, 0.158004)",
        "(0.209671, 1.395743, 0.156777)",
        "(0.208862, 1.398953, 0.154137)",
        "(0.207918, 1.402054, 0.151104)",
        "(0.207088, 1.404862, 0.148100)",
        "(0.206627, 1.407275, 0.144617)",
        "(0.206458, 1.408273, 0.142743)",
        "(0.206287, 1.410045, 0.139370)",
        "(0.206232, 1.411356, 0.136330)",
        "(0.206212, 1.412294, 0.133412)",
        "(0.206244, 1.413041, 0.130725)",
        "(0.206162, 1.413319, 0.129691)",
        "(0.205962, 1.413836, 0.127493)",
        "(0.206034, 1.414108, 0.125733)",
        "(0.206035, 1.414300, 0.124355)",
        "(0.206178, 1.414452, 0.122750)",
        "(0.206445, 1.414475, 0.121918)",
        "(0.206525, 1.414703, 0.120793)",
        "(0.206106, 1.415088, 0.120368)",
        "(0.206047, 1.415318, 0.119793)",
        "(0.206150, 1.415585, 0.119078)",
        "(0.206074, 1.415808, 0.118919)",
        "(0.205978, 1.416436, 0.118969)",
        "(0.205691, 1.417192, 0.118942)",
        "(0.205794, 1.417931, 0.118603)",
        "(0.205623, 1.418742, 0.118438)",
        "(0.205684, 1.419106, 0.118353)",
        "(0.205388, 1.420529, 0.118001)",
        "(0.205536, 1.421562, 0.117626)",
        "(0.205796, 1.422781, 0.117213)",
        "(0.205697, 1.423842, 0.116663)",
        "(0.205687, 1.424321, 0.116300)",
        "(0.205867, 1.425071, 0.115515)",
        "(0.206033, 1.425740, 0.115176)",
        "(0.206249, 1.426226, 0.114582)",
        "(0.206530, 1.426677, 0.113461)",
        "(0.206706, 1.426950, 0.112720)",
        "(0.206905, 1.427336, 0.111648)",
        "(0.207044, 1.427722, 0.110568)",
        "(0.207288, 1.428032, 0.109136)",
        "(0.207675, 1.428240, 0.107512)",
        "(0.207783, 1.428343, 0.107070)",
        "(0.207820, 1.428625, 0.106469)",
        "(0.208134, 1.428718, 0.105386)",
        "(0.208408, 1.428748, 0.104223)",
        "(0.208661, 1.428796, 0.103775)",
        "(0.208788, 1.428865, 0.103515)",
        "(0.208857, 1.428967, 0.103059)",
        "(0.209190, 1.429066, 0.102505)",
        "(0.209545, 1.429195, 0.101999)",
        "(0.209799, 1.429432, 0.101680)",
        "(0.209904, 1.429590, 0.101566)",
        "(0.210259, 1.429767, 0.101446)",
        "(0.210673, 1.429807, 0.101381)",
        "(0.211036, 1.429651, 0.101786)",
        "(0.211435, 1.429050, 0.103417)",
        "(0.211734, 1.428654, 0.104128)",
        "(0.212243, 1.427494, 0.105469)",
        "(0.212826, 1.426077, 0.106422)",
        "(0.213390, 1.424341, 0.106827)",
        "(0.213952, 1.422320, 0.107173)",
        "(0.214193, 1.421182, 0.107395)",
        "(0.214668, 1.418628, 0.107573)",
        "(0.214869, 1.415916, 0.107156)",
        "(0.215420, 1.412880, 0.106247)",
        "(0.216038, 1.409758, 0.105272)",
        "(0.216328, 1.408218, 0.104760)",
        "(0.216961, 1.405210, 0.103256)",
        "(0.217924, 1.402192, 0.101710)",
        "(0.218612, 1.399432, 0.100313)",
        "(0.219128, 1.396719, 0.098875)",
        "(0.219712, 1.395451, 0.098318)",
        "(0.220727, 1.392982, 0.097423)",
        "(0.221902, 1.390507, 0.096696)",
        "(0.222911, 1.388146, 0.094957)",
        "(0.224136, 1.385674, 0.093637)",
        "(0.224405, 1.384524, 0.093696)",
        "(0.225272, 1.382296, 0.093600)",
        "(0.226515, 1.380046, 0.092929)",
        "(0.227428, 1.377916, 0.092478)",
        "(0.228272, 1.375834, 0.092617)",
        "(0.228604, 1.374804, 0.092604)",
        "(0.229224, 1.372768, 0.092088)",
        "(0.230357, 1.370588, 0.091685)",
        "(0.231329, 1.368578, 0.091428)",
        "(0.231853, 1.366714, 0.091407)",
        "(0.232262, 1.365848, 0.091390)",
        "(0.233311, 1.364314, 0.091284)",
        "(0.234137, 1.363133, 0.090811)",
        "(0.234251, 1.362387, 0.090314)",
        "(0.234486, 1.361894, 0.090370)",
        "(0.235082, 1.361568, 0.090387)",
        "(0.235785, 1.361212, 0.090231)",
        "(0.235910, 1.361140, 0.090545)",
        "(0.234669, 1.361615, 0.090581)",
        "(0.233958, 1.362279, 0.090649)",
        "(0.234081, 1.362630, 0.090573)",
        "(0.234543, 1.363157, 0.090132)",
        "(0.234619, 1.363552, 0.090085)",
        "(0.234341, 1.364156, 0.090203)",
        "(0.234486, 1.364306, 0.090419)",
        "(0.234517, 1.364368, 0.090500)",
        "(0.234680, 1.364295, 0.090558)",
        "(0.234871, 1.363913, 0.090572)",
        "(0.234892, 1.362704, 0.090683)",
        "(0.235060, 1.361597, 0.090672)",
        "(0.235530, 1.359750, 0.090762)",
        "(0.236327, 1.357315, 0.090954)",
        "(0.236931, 1.354590, 0.091032)",
        "(0.237318, 1.351614, 0.091009)",
        "(0.238052, 1.348323, 0.091240)",
        "(0.238775, 1.346525, 0.091232)",
        "(0.239861, 1.342983, 0.090770)",
        "(0.240748, 1.339445, 0.090405)",
        "(0.241089, 1.335960, 0.090454)",
        "(0.242242, 1.332152, 0.090148)",
        "(0.243040, 1.330047, 0.089880)",
        "(0.244722, 1.325517, 0.088974)",
        "(0.245991, 1.320815, 0.088801)",
        "(0.246932, 1.316088, 0.089479)",
        "(0.248424, 1.311288, 0.089690)",
        "(0.249277, 1.308771, 0.089558)",
        "(0.250526, 1.303806, 0.088360)",
        "(0.251629, 1.299087, 0.088370)",
        "(0.252555, 1.294657, 0.089438)",
        "(0.253901, 1.290503, 0.089866)",
        "(0.254622, 1.288563, 0.089384)",
        "(0.255850, 1.284949, 0.088590)",
        "(0.256548, 1.281764, 0.088884)",
        "(0.257303, 1.278919, 0.089896)",
        "(0.258125, 1.276069, 0.089913)",
        "(0.258671, 1.274619, 0.089645)",
        "(0.259784, 1.271655, 0.088872)",
        "(0.260710, 1.268657, 0.088937)",
        "(0.261614, 1.265515, 0.089331)",
        "(0.262987, 1.262086, 0.088954)",
        "(0.263795, 1.260292, 0.088573)",
        "(0.265154, 1.256802, 0.088369)",
        "(0.266422, 1.253446, 0.088854)",
        "(0.267202, 1.250191, 0.088514)",
        "(0.268358, 1.246777, 0.088025)",
        "(0.268897, 1.245086, 0.088295)",
        "(0.269908, 1.241771, 0.088640)",
        "(0.270878, 1.238317, 0.088451)",
        "(0.271935, 1.234600, 0.087527)",
        "(0.273527, 1.230345, 0.086376)",
        "(0.273949, 1.228241, 0.086607)",
        "(0.274287, 1.224135, 0.088487)",
        "(0.275109, 1.219908, 0.089297)",
        "(0.276706, 1.215775, 0.088543)",
        "(0.278270, 1.211896, 0.088321)",
        "(0.279033, 1.210124, 0.088647)",
        "(0.280195, 1.206707, 0.089412)",
        "(0.281579, 1.203226, 0.090039)",
        "(0.283343, 1.199555, 0.090125)",
        "(0.285390, 1.195625, 0.090219)",
        "(0.286215, 1.193573, 0.090421)",
        "(0.287632, 1.189304, 0.091072)",
        "(0.289016, 1.184937, 0.091550)",
        "(0.291231, 1.180763, 0.090901)",
        "(0.293204, 1.176832, 0.090366)",
        "(0.293947, 1.174961, 0.090298)",
        "(0.294896, 1.171310, 0.090217)",
        "(0.296369, 1.167721, 0.089655)",
        "(0.298014, 1.164387, 0.089436)",
        "(0.299266, 1.161425, 0.089375)",
        "(0.299474, 1.160111, 0.089378)",
        "(0.299525, 1.157525, 0.089709)",
        "(0.300022, 1.155293, 0.090150)",
        "(0.300459, 1.153396, 0.089950)",
        "(0.300489, 1.151775, 0.089810)",
        "(0.300550, 1.150931, 0.089890)",
        "(0.300711, 1.149010, 0.089886)",
        "(0.301246, 1.146796, 0.089911)",
        "(0.301737, 1.144157, 0.090346)",
        "(0.302406, 1.141111, 0.091210)",
        "(0.302905, 1.139465, 0.091520)",
        "(0.304126, 1.136208, 0.092197)",
        "(0.305367, 1.133201, 0.092973)",
        "(0.306519, 1.130272, 0.093796)",
        "(0.307910, 1.127381, 0.094303)",
        "(0.308772, 1.126129, 0.094331)",
        "(0.309996, 1.123835, 0.094649)",
        "(0.310991, 1.121828, 0.094985)",
        "(0.311909, 1.119828, 0.095133)",
        "(0.312851, 1.117878, 0.095229)",
        "(0.313274, 1.116834, 0.095354)",
        "(0.314327, 1.114566, 0.095377)",
        "(0.315571, 1.111901, 0.095022)",
        "(0.317085, 1.108787, 0.094893)",
        "(0.318760, 1.105280, 0.095120)",
        "(0.319902, 1.103346, 0.095165)",
        "(0.321897, 1.099546, 0.095418)",
        "(0.323953, 1.095607, 0.095706)",
        "(0.326603, 1.091606, 0.095963)",
        "(0.329255, 1.087696, 0.096342)",
        "(0.330803, 1.086004, 0.096563)",
        "(0.332964, 1.082808, 0.097270)",
        "(0.335054, 1.079868, 0.097541)",
        "(0.337498, 1.077302, 0.097526)",
        "(0.339669, 1.074727, 0.098472)",
        "(0.340798, 1.073476, 0.099317)",
        "(0.343129, 1.070753, 0.100607)",
        "(0.346391, 1.067664, 0.101201)",
        "(0.350463, 1.064128, 0.101321)",
        "(0.354400, 1.060182, 0.102795)",
        "(0.356001, 1.058157, 0.104303)",
        "(0.359809, 1.053898, 0.106666)",
        "(0.364243, 1.049381, 0.108115)",
        "(0.369237, 1.045234, 0.109011)",
        "(0.373016, 1.041373, 0.110802)",
        "(0.374585, 1.039588, 0.111963)",
        "(0.377818, 1.036231, 0.113666)",
        "(0.381135, 1.033248, 0.114875)",
        "(0.383798, 1.030423, 0.116339)",
        "(0.386451, 1.027756, 0.118190)",
        "(0.387738, 1.026400, 0.119111)",
        "(0.390522, 1.024023, 0.121245)",
        "(0.393090, 1.021742, 0.123952)",
        "(0.395827, 1.019440, 0.127232)",
        "(0.398958, 1.016855, 0.130637)",
        "(0.400632, 1.015431, 0.132252)",
        "(0.404601, 1.012532, 0.135280)",
        "(0.408357, 1.009638, 0.138577)",
        "(0.411851, 1.006603, 0.141354)",
        "(0.415531, 1.003718, 0.143757)",
        "(0.417303, 1.002283, 0.145172)",
        "(0.420914, 0.999442, 0.147683)",
        "(0.424570, 0.997208, 0.149852)",
        "(0.427165, 0.995192, 0.152942)",
        "(0.429544, 0.993766, 0.156191)",
        "(0.430751, 0.993110, 0.157630)",
        "(0.432871, 0.991988, 0.160305)",
        "(0.434750, 0.991076, 0.163107)",
        "(0.436023, 0.990363, 0.165434)",
        "(0.437199, 0.989805, 0.167406)",
        "(0.437605, 0.989474, 0.168473)",
        "(0.438147, 0.989012, 0.171275)",
        "(0.438637, 0.988853, 0.173887)",
        "(0.438963, 0.988871, 0.176522)",
        "(0.439138, 0.989223, 0.179169)",
        "(0.439283, 0.989293, 0.180301)",
        "(0.439897, 0.989473, 0.182327)",
        "(0.440572, 0.989364, 0.184564)",
        "(0.441666, 0.989153, 0.186885)",
        "(0.442943, 0.988807, 0.189086)",
        "(0.443496, 0.988623, 0.190259)",
        "(0.444644, 0.988212, 0.192337)",
        "(0.446175, 0.987734, 0.194109)",
        "(0.447803, 0.987015, 0.196112)",
        "(0.449509, 0.986247, 0.198593)",
        "(0.450448, 0.985860, 0.199585)",
        "(0.452329, 0.985251, 0.201259)",
        "(0.453967, 0.984741, 0.203204)",
        "(0.455343, 0.984265, 0.205301)",
        "(0.456511, 0.983862, 0.207309)",
        "(0.457138, 0.983683, 0.208272)",
        "(0.458315, 0.983401, 0.210193)",
        "(0.459294, 0.983237, 0.212311)",
        "(0.460016, 0.983201, 0.214250)",
        "(0.460749, 0.983312, 0.216184)",
        "(0.461122, 0.983364, 0.217152)",
        "(0.461876, 0.983537, 0.219200)",
        "(0.462537, 0.983667, 0.221325)",
        "(0.463130, 0.983932, 0.223708)",
        "(0.463779, 0.984217, 0.225920)",
        "(0.464068, 0.984321, 0.227087)",
        "(0.464715, 0.984658, 0.229843)",
        "(0.465220, 0.984829, 0.232480)",
        "(0.465715, 0.985179, 0.234866)",
        "(0.466132, 0.985599, 0.237215)",
        "(0.466391, 0.985856, 0.238413)",
        "(0.466820, 0.986274, 0.240905)",
        "(0.467127, 0.986622, 0.243589)",
        "(0.467619, 0.987058, 0.246129)",
        "(0.468100, 0.987421, 0.248551)",
        "(0.468333, 0.987621, 0.249911)",
        "(0.468679, 0.988004, 0.252702)",
        "(0.468959, 0.988420, 0.255150)",
        "(0.469300, 0.988885, 0.257286)",
        "(0.469663, 0.989340, 0.259340)",
        "(0.469761, 0.989555, 0.260499)",
        "(0.469900, 0.989976, 0.262257)",
        "(0.469996, 0.990435, 0.263523)",
        "(0.469905, 0.990809, 0.264563)",
        "(0.469864, 0.991247, 0.265292)",
        "(0.469763, 0.991285, 0.265276)",
        "(0.469698, 0.991487, 0.265245)",
        "(0.469372, 0.991776, 0.265641)",
        "(0.469219, 0.991850, 0.265753)",
        "(0.469145, 0.991855, 0.265100)",
        "(0.469142, 0.991899, 0.264853)",
        "(0.469053, 0.991955, 0.264596)",
        "(0.468895, 0.992020, 0.264239)",
        "(0.468631, 0.992056, 0.264093)",
        "(0.468404, 0.992200, 0.264116)",
        "(0.468363, 0.992311, 0.264122)",
        "(0.468258, 0.992475, 0.264389)",
        "(0.468308, 0.992644, 0.264948)",
        "(0.468438, 0.992725, 0.266128)",
        "(0.468780, 0.992894, 0.267310)",
        "(0.468955, 0.992975, 0.267793)",
        "(0.469087, 0.993045, 0.268886)",
        "(0.469258, 0.993260, 0.270116)",
        "(0.469454, 0.993507, 0.271014)",
        "(0.469762, 0.994128, 0.272064)",
        "(0.469798, 0.994425, 0.272530)",
        "(0.469841, 0.994948, 0.273135)",
        "(0.469517, 0.995058, 0.273379)",
        "(0.469467, 0.995361, 0.273564)",
        "(0.469339, 0.995625, 0.273913)",
        "(0.469188, 0.995660, 0.274116)",
        "(0.468831, 0.995666, 0.274367)",
        "(0.468581, 0.995643, 0.274382)",
        "(0.468343, 0.995631, 0.274336)",
        "(0.468209, 0.995598, 0.274020)",
        "(0.468083, 0.995495, 0.273773)",
        "(0.467758, 0.995126, 0.272711)",
        "(0.467189, 0.994363, 0.271052)",
        "(0.466924, 0.993822, 0.269338)",
        "(0.466547, 0.993251, 0.267291)",
        "(0.466296, 0.992934, 0.266244)",
        "(0.465929, 0.992493, 0.264223)",
        "(0.465522, 0.992037, 0.262213)",
        "(0.465243, 0.991618, 0.260087)",
        "(0.465077, 0.991323, 0.258270)",
        "(0.464854, 0.991106, 0.257722)",
        "(0.464659, 0.990846, 0.256738)",
        "(0.464466, 0.990484, 0.255529)",
        "(0.464456, 0.990354, 0.254505)",
        "(0.464273, 0.990208, 0.254029)",
        "(0.464239, 0.990184, 0.253881)",
        "(0.464335, 0.990336, 0.253954)",
        "(0.464179, 0.990292, 0.253628)",
        "(0.464244, 0.990371, 0.253547)",
        "(0.464390, 0.990488, 0.253714)",
        "(0.464517, 0.990583, 0.253836)",
        "(0.464609, 0.990661, 0.254288)",
        "(0.464583, 0.990717, 0.254652)",
        "(0.464578, 0.990757, 0.254835)",
        "(0.464541, 0.990703, 0.254903)",
        "(0.464564, 0.990700, 0.254842)",
        "(0.464641, 0.990705, 0.254774)",
        "(0.464719, 0.990478, 0.254818)",
        "(0.464882, 0.990211, 0.254465)",
        "(0.465133, 0.989773, 0.254145)",
        "(0.465312, 0.989656, 0.253948)",
        "(0.465633, 0.989283, 0.253151)",
        "(0.465975, 0.988894, 0.252002)",
        "(0.466138, 0.988451, 0.250619)",
        "(0.466341, 0.988084, 0.249461)",
        "(0.466368, 0.987818, 0.248680)",
        "(0.466563, 0.987342, 0.246752)",
        "(0.466680, 0.986786, 0.244881)",
        "(0.466551, 0.986148, 0.242964)",
        "(0.466740, 0.985829, 0.240809)",
        "(0.466679, 0.985573, 0.239812)",
        "(0.466764, 0.985171, 0.237237)",
        "(0.466839, 0.984882, 0.234637)",
        "(0.466649, 0.984557, 0.232426)",
        "(0.466489, 0.984285, 0.230089)",
        "(0.466496, 0.984118, 0.228717)",
        "(0.466555, 0.983805, 0.225916)",
        "(0.466479, 0.983525, 0.223562)",
        "(0.466267, 0.983246, 0.221341)",
        "(0.466241, 0.982899, 0.218602)",
        "(0.466312, 0.982714, 0.217169)",
        "(0.466441, 0.982270, 0.214249)",
        "(0.466341, 0.981911, 0.212189)",
        "(0.466219, 0.981583, 0.210281)",
        "(0.466348, 0.981375, 0.208193)",
        "(0.466420, 0.981315, 0.207240)",
        "(0.466332, 0.981135, 0.205809)",
        "(0.466328, 0.981154, 0.204925)",
        "(0.466114, 0.981105, 0.204399)",
        "(0.466081, 0.981255, 0.204290)",
        "(0.466052, 0.981308, 0.204196)",
        "(0.465755, 0.981451, 0.204355)",
        "(0.465534, 0.981798, 0.205589)",
        "(0.465160, 0.982337, 0.207450)",
        "(0.464898, 0.982963, 0.209329)",
        "(0.464828, 0.983315, 0.210466)",
        "(0.464785, 0.984134, 0.213067)",
        "(0.464627, 0.984884, 0.215977)",
        "(0.464447, 0.985646, 0.218860)",
        "(0.464464, 0.986387, 0.221447)",
        "(0.464451, 0.986666, 0.222575)",
        "(0.464507, 0.987243, 0.224703)",
        "(0.464508, 0.987654, 0.226065)",
        "(0.464397, 0.987859, 0.227127)",
        "(0.464074, 0.987858, 0.227788)",
        "(0.463958, 0.987892, 0.227962)",
        "(0.463746, 0.987899, 0.227979)",
        "(0.463687, 0.987897, 0.227494)",
        "(0.463758, 0.987954, 0.227143)",
        "(0.463625, 0.987805, 0.226577)",
        "(0.463597, 0.987690, 0.226077)",
        "(0.463686, 0.987415, 0.225029)",
        "(0.463897, 0.987097, 0.224017)",
        "(0.464020, 0.986724, 0.222683)",
        "(0.464031, 0.986442, 0.220465)",
        "(0.463986, 0.986326, 0.219108)",
        "(0.463522, 0.986168, 0.216245)",
        "(0.462706, 0.986119, 0.213467)",
        "(0.461678, 0.986274, 0.210183)",
        "(0.460489, 0.986786, 0.206290)",
        "(0.459685, 0.987092, 0.204305)",
        "(0.457736, 0.988002, 0.200277)",
        "(0.455368, 0.989198, 0.196232)",
        "(0.452852, 0.990902, 0.191505)",
        "(0.449864, 0.993157, 0.186287)",
        "(0.448053, 0.994278, 0.183970)",
        "(0.444294, 0.997042, 0.179899)",
        "(0.440452, 1.000273, 0.175912)",
        "(0.436547, 1.003869, 0.171444)",
        "(0.432225, 1.007611, 0.167657)",
        "(0.430046, 1.009562, 0.166026)",
        "(0.425808, 1.013744, 0.162999)",
        "(0.421824, 1.018462, 0.159809)",
        "(0.417367, 1.023176, 0.156611)",
        "(0.413130, 1.028284, 0.153645)",
        "(0.411180, 1.031089, 0.152447)",
        "(0.406904, 1.036367, 0.150390)",
        "(0.402885, 1.041464, 0.147998)",
        "(0.399489, 1.046558, 0.145447)",
        "(0.396127, 1.051452, 0.143336)",
        "(0.394341, 1.053784, 0.142252)",
        "(0.391213, 1.058427, 0.140075)",
        "(0.388482, 1.063156, 0.138047)",
        "(0.385415, 1.067556, 0.136395)",
        "(0.382683, 1.071803, 0.135010)",
        "(0.381413, 1.073890, 0.134138)",
        "(0.379116, 1.077988, 0.132155)",
        "(0.376855, 1.081904, 0.130238)",
        "(0.374654, 1.085615, 0.127963)",
        "(0.372381, 1.089055, 0.125228)",
        "(0.371163, 1.090669, 0.124061)",
        "(0.369138, 1.094174, 0.122042)",
        "(0.366682, 1.097786, 0.119596)",
        "(0.364366, 1.101849, 0.116952)",
        "(0.361811, 1.106240, 0.114507)",
        "(0.360332, 1.108661, 0.113442)",
        "(0.356851, 1.113733, 0.111534)",
        "(0.353383, 1.119177, 0.109024)",
        "(0.349827, 1.125090, 0.105635)",
        "(0.345955, 1.131590, 0.102533)",
        "(0.343751, 1.134893, 0.101312)",
        "(0.339147, 1.141807, 0.098816)",
        "(0.334530, 1.148978, 0.095827)",
        "(0.330501, 1.156603, 0.092962)",
        "(0.325952, 1.164210, 0.090146)",
        "(0.323576, 1.167950, 0.088634)",
        "(0.319243, 1.175336, 0.085678)",
        "(0.315510, 1.182583, 0.084302)",
        "(0.311982, 1.189648, 0.083580)",
        "(0.308092, 1.196340, 0.081785)",
        "(0.306333, 1.199650, 0.080977)",
        "(0.302879, 1.205927, 0.080662)",
        "(0.300180, 1.211930, 0.081446)",
        "(0.297359, 1.217440, 0.081342)",
        "(0.294749, 1.222376, 0.081020)",
        "(0.293474, 1.224662, 0.081143)",
        "(0.291043, 1.228639, 0.081639)",
        "(0.288957, 1.232015, 0.082312)",
        "(0.287657, 1.234767, 0.083138)",
        "(0.286108, 1.237008, 0.083321)",
        "(0.285298, 1.238084, 0.083399)",
        "(0.284211, 1.240079, 0.084399)",
        "(0.282995, 1.241889, 0.085690)",
        "(0.282069, 1.243582, 0.086209)",
        "(0.281306, 1.245367, 0.086469)",
        "(0.280744, 1.246317, 0.086799)",
        "(0.279534, 1.248451, 0.087470)",
        "(0.278259, 1.250903, 0.088176)",
        "(0.276743, 1.253709, 0.089053)",
        "(0.275400, 1.256982, 0.089773)",
        "(0.274658, 1.258766, 0.089891)",
        "(0.272993, 1.262699, 0.089798)",
        "(0.271166, 1.266939, 0.090086)",
        "(0.269629, 1.271455, 0.090416)",
        "(0.267763, 1.276342, 0.090218)",
        "(0.266694, 1.278870, 0.090149)",
        "(0.264663, 1.284277, 0.090237)",
        "(0.262671, 1.289964, 0.090438)",
        "(0.261169, 1.295694, 0.090630)",
        "(0.259942, 1.301420, 0.090780)",
        "(0.258898, 1.304311, 0.090855)",
        "(0.256165, 1.310160, 0.091011)",
        "(0.254081, 1.315733, 0.091057)",
        "(0.252716, 1.320816, 0.091121)",
        "(0.251233, 1.325658, 0.091449)",
        "(0.250038, 1.328073, 0.091555)",
        "(0.247939, 1.332634, 0.091788)",
        "(0.246863, 1.336648, 0.092020)",
        "(0.245709, 1.340300, 0.091762)",
        "(0.244939, 1.343264, 0.091447)",
        "(0.244535, 1.344589, 0.091459)",
        "(0.243601, 1.346820, 0.092000)",
        "(0.243047, 1.348482, 0.092407)",
        "(0.243358, 1.349079, 0.092184)",
        "(0.243505, 1.349772, 0.091536)",
        "(0.243316, 1.349887, 0.091326)",
        "(0.243305, 1.349712, 0.091528)",
        "(0.243058, 1.349134, 0.092152)",
        "(0.243569, 1.348210, 0.091794)",
        "(0.243861, 1.346815, 0.091431)",
        "(0.243721, 1.346229, 0.091581)",
        "(0.243422, 1.345016, 0.092247)",
        "(0.243489, 1.343725, 0.092630)",
        "(0.243769, 1.342578, 0.092693)",
        "(0.244000, 1.341682, 0.092710)",
        "(0.244060, 1.341310, 0.092689)",
        "(0.243718, 1.341062, 0.092489)",
        "(0.243291, 1.340794, 0.092522)",
        "(0.243552, 1.340673, 0.092716)",
        "(0.243948, 1.340260, 0.092655)",
        "(0.243935, 1.340273, 0.092616)",
        "(0.243584, 1.340333, 0.092559)",
        "(0.243515, 1.340318, 0.092481)",
        "(0.243716, 1.340259, 0.092216)",
        "(0.243680, 1.340316, 0.091805)",
        "(0.243583, 1.340351, 0.091715)",
        "(0.243694, 1.340386, 0.091768)",
        "(0.244093, 1.340223, 0.091956)",
        "(0.244425, 1.340046, 0.091900)",
        "(0.244541, 1.339872, 0.091636)",
        "(0.244608, 1.339798, 0.091624)",
        "(0.244932, 1.339544, 0.091605)",
        "(0.245020, 1.339352, 0.091604)",
        "(0.244898, 1.339102, 0.091755)",
        "(0.245036, 1.338637, 0.091875)",
        "(0.245126, 1.338563, 0.091834)",
        "(0.245174, 1.338418, 0.091853)",
        "(0.245112, 1.338187, 0.091830)",
        "(0.245135, 1.337925, 0.091925)",
        "(0.245136, 1.337531, 0.092091)",
        "(0.245193, 1.337448, 0.092103)",
        "(0.245382, 1.337159, 0.092169)",
        "(0.245470, 1.337098, 0.092194)",
        "(0.245513, 1.336950, 0.092334)",
        "(0.245646, 1.336949, 0.092466)",
        "(0.245688, 1.336965, 0.092535)",
        "(0.245646, 1.337072, 0.093046)",
        "(0.245222, 1.337448, 0.093880)",
        "(0.245012, 1.337865, 0.094352)",
        "(0.244975, 1.338281, 0.094329)",
        "(0.245020, 1.338485, 0.094422)",
        "(0.244990, 1.339017, 0.094939)",
        "(0.244519, 1.339833, 0.095798)",
        "(0.244272, 1.340467, 0.096009)",
        "(0.244382, 1.340981, 0.096352)",
        "(0.244394, 1.341182, 0.096610)",
        "(0.244332, 1.341618, 0.097399)",
        "(0.243872, 1.341899, 0.098390)",
        "(0.243728, 1.341950, 0.099518)",
        "(0.243892, 1.341907, 0.099962)",
        "(0.243916, 1.341883, 0.100058)",
        "(0.244013, 1.341792, 0.100369)",
        "(0.243992, 1.341617, 0.101229)",
        "(0.244001, 1.341499, 0.101804)",
        "(0.244089, 1.341544, 0.101819)",
        "(0.244092, 1.341574, 0.101971)",
        "(0.243764, 1.341797, 0.102449)",
        "(0.243842, 1.341977, 0.102439)",
        "(0.243960, 1.342207, 0.102344)",
        "(0.243830, 1.342531, 0.102190)",
        "(0.243713, 1.342695, 0.102159)",
        "(0.243494, 1.343082, 0.102171)",
        "(0.243429, 1.343408, 0.102142)",
        "(0.243445, 1.343851, 0.101976)",
        "(0.243304, 1.344412, 0.101791)",
        "(0.243168, 1.344759, 0.101723)",
        "(0.243050, 1.345262, 0.101623)",
        "(0.243057, 1.345634, 0.101442)",
        "(0.242899, 1.346051, 0.101028)",
        "(0.242258, 1.346521, 0.100693)",
        "(0.242131, 1.346687, 0.100460)",
        "(0.242459, 1.346788, 0.100017)",
        "(0.242623, 1.347136, 0.099047)",
        "(0.242393, 1.347461, 0.098551)",
        "(0.242219, 1.347958, 0.098094)",
        "(0.242245, 1.348187, 0.097917)",
        "(0.242169, 1.348702, 0.097511)",
        "(0.242015, 1.349465, 0.096638)",
        "(0.241670, 1.350348, 0.096272)",
        "(0.241434, 1.351220, 0.096136)",
        "(0.241446, 1.351552, 0.095989)",
        "(0.241216, 1.352688, 0.095179)",
        "(0.240778, 1.353750, 0.095051)",
        "(0.240273, 1.354847, 0.095335)",
        "(0.239673, 1.356047, 0.095129)",
        "(0.239515, 1.356649, 0.094995)",
        "(0.239137, 1.357888, 0.094744)",
        "(0.238958, 1.359144, 0.094712)",
        "(0.238360, 1.360995, 0.094645)",
        "(0.237860, 1.362935, 0.094342)",
        "(0.237570, 1.363950, 0.094168)",
        "(0.236970, 1.366072, 0.093824)",
        "(0.236338, 1.368212, 0.093469)",
        "(0.235849, 1.370434, 0.093384)",
        "(0.235192, 1.372779, 0.093208)",
        "(0.234953, 1.373867, 0.093128)",
        "(0.234598, 1.375909, 0.092753)",
        "(0.233924, 1.377820, 0.092684)",
        "(0.233316, 1.379356, 0.093007)",
        "(0.232961, 1.380473, 0.092924)",
        "(0.233039, 1.380560, 0.092722)",
        "(0.232970, 1.381027, 0.092376)",
        "(0.232453, 1.381400, 0.092704)",
        "(0.232200, 1.381062, 0.092933)",
        "(0.232464, 1.380025, 0.092345)",
        "(0.232615, 1.379418, 0.091968)",
        "(0.232841, 1.378116, 0.091866)",
        "(0.232396, 1.377071, 0.092604)",
        "(0.232467, 1.376043, 0.092935)",
        "(0.232869, 1.375219, 0.092656)",
        "(0.232957, 1.374932, 0.092697)",
        "(0.232800, 1.375016, 0.093145)",
        "(0.232391, 1.375047, 0.094224)",
        "(0.232200, 1.375531, 0.094640)",
        "(0.231885, 1.376460, 0.095183)",
        "(0.231681, 1.376930, 0.095446)",
        "(0.230808, 1.378356, 0.096437)",
        "(0.229901, 1.380031, 0.097134)",
        "(0.229330, 1.381901, 0.097230)",
        "(0.228625, 1.384105, 0.097576)",
        "(0.228157, 1.385355, 0.097849)",
        "(0.226974, 1.388142, 0.098195)",
        "(0.226114, 1.391071, 0.098085)",
        "(0.225226, 1.394326, 0.097822)",
        "(0.223853, 1.397902, 0.098136)",
        "(0.223159, 1.399736, 0.098285)",
        "(0.222169, 1.403325, 0.098234)",
        "(0.221705, 1.406598, 0.097692)",
        "(0.220859, 1.409806, 0.096972)",
        "(0.219940, 1.412791, 0.096927)",
        "(0.219352, 1.414235, 0.097116)",
        "(0.218548, 1.416957, 0.097761)",
        "(0.218131, 1.419615, 0.097810)",
        "(0.218101, 1.421944, 0.097384)",
        "(0.218005, 1.423764, 0.097491)",
        "(0.217671, 1.424599, 0.097781)",
        "(0.216991, 1.425587, 0.099283)",
        "(0.216647, 1.425929, 0.101062)",
        "(0.216423, 1.425861, 0.103139)",
        "(0.216135, 1.425825, 0.106315)",
        "(0.215864, 1.425827, 0.107877)",
        "(0.215677, 1.425778, 0.110483)",
        "(0.215899, 1.425922, 0.113359)",
        "(0.215554, 1.426720, 0.117164)",
        "(0.214984, 1.427856, 0.121085)",
        "(0.214853, 1.428459, 0.122789)",
        "(0.214802, 1.429749, 0.125794)",
        "(0.214633, 1.431273, 0.129228)",
        "(0.214124, 1.433197, 0.133202)",
        "(0.213678, 1.435333, 0.137771)",
        "(0.213488, 1.436428, 0.140037)",
        "(0.213508, 1.438542, 0.143796)",
        "(0.213646, 1.440463, 0.147205)",
        "(0.213809, 1.442237, 0.151606)",
        "(0.213610, 1.444047, 0.156231)",
        "(0.213517, 1.444889, 0.158306)",
        "(0.213665, 1.446353, 0.162024)",
        "(0.213986, 1.447703, 0.165731)",
        "(0.214133, 1.448987, 0.169913)",
        "(0.214451, 1.450081, 0.174340)",
        "(0.214726, 1.450535, 0.176491)",
        "(0.215154, 1.451312, 0.180486)",
        "(0.215733, 1.451752, 0.183995)",
        "(0.216364, 1.452080, 0.187867)",
        "(0.216690, 1.452581, 0.192280)",
        "(0.216951, 1.452773, 0.194270)",
        "(0.217797, 1.452892, 0.197732)",
        "(0.218690, 1.452717, 0.201353)",
        "(0.219524, 1.452408, 0.205723)",
        "(0.220085, 1.452014, 0.210506)",
        "(0.220550, 1.451759, 0.212809)",
        "(0.221781, 1.451082, 0.217062)",
        "(0.222909, 1.450376, 0.221210)",
        "(0.223804, 1.449704, 0.225923)",
        "(0.224684, 1.449037, 0.231092)",
        "(0.225210, 1.448681, 0.233558)",
        "(0.226447, 1.447836, 0.238190)",
        "(0.227707, 1.446968, 0.242854)",
        "(0.228611, 1.446361, 0.247835)",
        "(0.229829, 1.445825, 0.251996)",
        "(0.230409, 1.445588, 0.253722)",
        "(0.231491, 1.445295, 0.256877)",
        "(0.232272, 1.445226, 0.260700)",
        "(0.233362, 1.445169, 0.265023)",
        "(0.234247, 1.445143, 0.268626)",
        "(0.234634, 1.445105, 0.270281)",
        "(0.235492, 1.444891, 0.273620)",
        "(0.236403, 1.444628, 0.277384)",
        "(0.237213, 1.444327, 0.281192)",
        "(0.238466, 1.443838, 0.284841)",
        "(0.239062, 1.443564, 0.286555)",
        "(0.240139, 1.442944, 0.289682)",
        "(0.241356, 1.442329, 0.292750)",
        "(0.242747, 1.441833, 0.296389)",
        "(0.244427, 1.441372, 0.300017)",
        "(0.245220, 1.441140, 0.301707)",
        "(0.246783, 1.440652, 0.304899)",
        "(0.248478, 1.440115, 0.308459)",
        "(0.250627, 1.439410, 0.312518)",
        "(0.252514, 1.438681, 0.316407)",
        "(0.253492, 1.438270, 0.318303)",
        "(0.255514, 1.437250, 0.322158)",
        "(0.257790, 1.436035, 0.325756)",
        "(0.259924, 1.434716, 0.328942)",
        "(0.262120, 1.433218, 0.332505)",
        "(0.263253, 1.432362, 0.334438)",
        "(0.265472, 1.430537, 0.338356)",
        "(0.267789, 1.428422, 0.341786)",
        "(0.270163, 1.425968, 0.344922)",
        "(0.272456, 1.423292, 0.348106)",
        "(0.273534, 1.421854, 0.349821)",
        "(0.275602, 1.418677, 0.353260)",
        "(0.277817, 1.414910, 0.355980)",
        "(0.280203, 1.410414, 0.358143)",
        "(0.282593, 1.405601, 0.361264)",
        "(0.283656, 1.403159, 0.363149)",
        "(0.285639, 1.397873, 0.366655)",
        "(0.287369, 1.392072, 0.369280)",
        "(0.289604, 1.385549, 0.371281)",
        "(0.291547, 1.378955, 0.373952)",
        "(0.292342, 1.375675, 0.375501)",
        "(0.293746, 1.369053, 0.378591)",
        "(0.295396, 1.362057, 0.381617)",
        "(0.297762, 1.354828, 0.383869)",
        "(0.299836, 1.348028, 0.386487)",
        "(0.300701, 1.344777, 0.388134)",
        "(0.302526, 1.338185, 0.391564)",
        "(0.304821, 1.331203, 0.394358)",
        "(0.307158, 1.323830, 0.396573)",
        "(0.309080, 1.316392, 0.399356)",
        "(0.310081, 1.312685, 0.400949)",
        "(0.312920, 1.305264, 0.403554)",
        "(0.315727, 1.298274, 0.404988)",
        "(0.318324, 1.291782, 0.405980)",
        "(0.320910, 1.285546, 0.407421)",
        "(0.322203, 1.282533, 0.408446)",
        "(0.324877, 1.276537, 0.410237)",
        "(0.327569, 1.270147, 0.410418)",
        "(0.329879, 1.263549, 0.409754)",
        "(0.332368, 1.256899, 0.409938)",
        "(0.333756, 1.253583, 0.410420)",
        "(0.336536, 1.246951, 0.411563)",
        "(0.338977, 1.240292, 0.412083)",
        "(0.341371, 1.233642, 0.412453)",
        "(0.344408, 1.226877, 0.412676)",
        "(0.346148, 1.223510, 0.412516)",
        "(0.349638, 1.216803, 0.412161)",
        "(0.352732, 1.210176, 0.411770)",
        "(0.356037, 1.203121, 0.410589)",
        "(0.359829, 1.195475, 0.409046)",
        "(0.362129, 1.191493, 0.408117)",
        "(0.366367, 1.183374, 0.405872)",
        "(0.370832, 1.174884, 0.403454)",
        "(0.375813, 1.165998, 0.400751)",
        "(0.381325, 1.156639, 0.396910)",
        "(0.383818, 1.151861, 0.395289)",
        "(0.388665, 1.142172, 0.392729)",
        "(0.393609, 1.132285, 0.388976)",
        "(0.398723, 1.122520, 0.383824)",
        "(0.403643, 1.113225, 0.379049)",
        "(0.406164, 1.108835, 0.377594)",
        "(0.411451, 1.100530, 0.374005)",
        "(0.416208, 1.092407, 0.367821)",
        "(0.420070, 1.084400, 0.361103)",
        "(0.424591, 1.077017, 0.356773)",
        "(0.426825, 1.073600, 0.355071)",
        "(0.430181, 1.067305, 0.350181)",
        "(0.432889, 1.061688, 0.343907)",
        "(0.435360, 1.056593, 0.337801)",
        "(0.437823, 1.051787, 0.330980)",
        "(0.438894, 1.049382, 0.327363)",
        "(0.441076, 1.044548, 0.321779)",
        "(0.443342, 1.039726, 0.315710)",
        "(0.445557, 1.034709, 0.308877)",
        "(0.448109, 1.029789, 0.302189)",
        "(0.449308, 1.027478, 0.299672)",
        "(0.451296, 1.023103, 0.294945)",
        "(0.452871, 1.019092, 0.288415)",
        "(0.454387, 1.015468, 0.280634)",
        "(0.456097, 1.012361, 0.273927)",
        "(0.456879, 1.010823, 0.271267)",
        "(0.458506, 1.008016, 0.266044)",
        "(0.459979, 1.005377, 0.259968)",
        "(0.461440, 1.003048, 0.254678)",
        "(0.462549, 1.000938, 0.249261)",
        "(0.462962, 0.999925, 0.246167)",
        "(0.463733, 0.997982, 0.239705)",
        "(0.464474, 0.996014, 0.233873)",
        "(0.465354, 0.994038, 0.229946)",
        "(0.466147, 0.992272, 0.225920)",
        "(0.466595, 0.991544, 0.223589)",
        "(0.467418, 0.990156, 0.219251)",
        "(0.468231, 0.988930, 0.215413)",
        "(0.468945, 0.988031, 0.212189)",
        "(0.469113, 0.987108, 0.209047)",
        "(0.469308, 0.986785, 0.207101)",
        "(0.469847, 0.986201, 0.203015)",
        "(0.470387, 0.985488, 0.199892)",
        "(0.470873, 0.984830, 0.197314)",
        "(0.471400, 0.984224, 0.194257)",
        "(0.471807, 0.983960, 0.192416)",
        "(0.472942, 0.983459, 0.188304)",
        "(0.474090, 0.982826, 0.184508)",
        "(0.475272, 0.982090, 0.181864)",
        "(0.476261, 0.981185, 0.179852)",
        "(0.476826, 0.980723, 0.178207)",
        "(0.478278, 0.979904, 0.174330)",
        "(0.479734, 0.979133, 0.170778)",
        "(0.480843, 0.978406, 0.168512)",
        "(0.481709, 0.977678, 0.165752)",
        "(0.482237, 0.977422, 0.163707)",
        "(0.483276, 0.977087, 0.159422)",
        "(0.484026, 0.976794, 0.155801)",
        "(0.484429, 0.976488, 0.153462)",
        "(0.484894, 0.976212, 0.150403)",
        "(0.485284, 0.976167, 0.148698)",
        "(0.485869, 0.976057, 0.145705)",
        "(0.486080, 0.976122, 0.143617)",
        "(0.485858, 0.976144, 0.141392)",
        "(0.485993, 0.976378, 0.138518)",
        "(0.486045, 0.976457, 0.137173)",
        "(0.485924, 0.976565, 0.134495)",
        "(0.485926, 0.976980, 0.131776)",
        "(0.485737, 0.977470, 0.129595)",
        "(0.485492, 0.978038, 0.127751)",
        "(0.485373, 0.978294, 0.126777)",
        "(0.484998, 0.978804, 0.124739)",
        "(0.484566, 0.979383, 0.122287)",
        "(0.483933, 0.979900, 0.119757)",
        "(0.483242, 0.980366, 0.117388)",
        "(0.482876, 0.980594, 0.116114)",
        "(0.482345, 0.981401, 0.113282)",
        "(0.481471, 0.982371, 0.110869)",
        "(0.480253, 0.983317, 0.109121)",
        "(0.479295, 0.984409, 0.107067)",
        "(0.478762, 0.984950, 0.106020)",
        "(0.477392, 0.986037, 0.104301)",
        "(0.475777, 0.987059, 0.102778)",
        "(0.474544, 0.988091, 0.101006)",
        "(0.473413, 0.989088, 0.099658)",
        "(0.472801, 0.989575, 0.099130)",
        "(0.471181, 0.990543, 0.098456)",
        "(0.469540, 0.991555, 0.097529)",
        "(0.468447, 0.992680, 0.095805)",
        "(0.467369, 0.993752, 0.094257)",
        "(0.466780, 0.994253, 0.093548)",
        "(0.465245, 0.995144, 0.092970)",
        "(0.463577, 0.995960, 0.092482)",
        "(0.462456, 0.997050, 0.091213)",
        "(0.460949, 0.997815, 0.090329)",
        "(0.460203, 0.998148, 0.089999)",
        "(0.458918, 0.998879, 0.089059)",
        "(0.457444, 0.999625, 0.088473)",
        "(0.455755, 1.000440, 0.087630)",
        "(0.453950, 1.001231, 0.086802)",
        "(0.453032, 1.001683, 0.086296)",
        "(0.451435, 1.002809, 0.085305)",
        "(0.449444, 1.003791, 0.084693)",
        "(0.447709, 1.004860, 0.083686)",
        "(0.446096, 1.005928, 0.082600)",
        "(0.445144, 1.006405, 0.082262)",
        "(0.443177, 1.007384, 0.081914)",
        "(0.441511, 1.008601, 0.081291)",
        "(0.439942, 1.009787, 0.080344)",
        "(0.438135, 1.010862, 0.079539)",
        "(0.437213, 1.011450, 0.079139)",
        "(0.435426, 1.012782, 0.078052)",
        "(0.433305, 1.014159, 0.076887)",
        "(0.431161, 1.015610, 0.075788)",
        "(0.429016, 1.017223, 0.074624)",
        "(0.427835, 1.018058, 0.073975)",
        "(0.425351, 1.019746, 0.072607)",
        "(0.423061, 1.021633, 0.070698)",
        "(0.420367, 1.023476, 0.069474)",
        "(0.417605, 1.025353, 0.068306)",
        "(0.416304, 1.026359, 0.067555)",
        "(0.413723, 1.028543, 0.065864)",
        "(0.410878, 1.030874, 0.064494)",
        "(0.407653, 1.033237, 0.063685)",
        "(0.404501, 1.035716, 0.062660)",
        "(0.402999, 1.037029, 0.061907)",
        "(0.399882, 1.039673, 0.060338)",
        "(0.396688, 1.042294, 0.059196)",
        "(0.393570, 1.045032, 0.057986)",
        "(0.390524, 1.047863, 0.056374)",
        "(0.389046, 1.049284, 0.055703)",
        "(0.385926, 1.051935, 0.054384)",
        "(0.382961, 1.054521, 0.053340)",
        "(0.380010, 1.057159, 0.052287)",
        "(0.377134, 1.059763, 0.051182)",
        "(0.375789, 1.061053, 0.050609)",
        "(0.373109, 1.063610, 0.049805)",
        "(0.370226, 1.066172, 0.049229)",
        "(0.367369, 1.068746, 0.048266)",
        "(0.364991, 1.071537, 0.047070)",
        "(0.363778, 1.072956, 0.046483)",
        "(0.360990, 1.075793, 0.045629)",
        "(0.358067, 1.078688, 0.045226)",
        "(0.355610, 1.081850, 0.043927)",
        "(0.353094, 1.085101, 0.042673)",
        "(0.351657, 1.086680, 0.042298)",
        "(0.348469, 1.089769, 0.041692)",
        "(0.345633, 1.092987, 0.041133)",
        "(0.342609, 1.096237, 0.040917)",
        "(0.339622, 1.099590, 0.040376)",
        "(0.338229, 1.101323, 0.039980)",
        "(0.335705, 1.104908, 0.039115)",
        "(0.333227, 1.108487, 0.038559)",
        "(0.330640, 1.111992, 0.038524)",
        "(0.327982, 1.115445, 0.038113)",
        "(0.326814, 1.117219, 0.037885)",
        "(0.324049, 1.120760, 0.037982)",
        "(0.321042, 1.124503, 0.038344)",
        "(0.318318, 1.128622, 0.038077)",
        "(0.315283, 1.132817, 0.037984)",
        "(0.313625, 1.134955, 0.038218)",
        "(0.310538, 1.139565, 0.038500)",
        "(0.307623, 1.144531, 0.038374)",
        "(0.304846, 1.149679, 0.039082)",
        "(0.302411, 1.155058, 0.039577)",
        "(0.301045, 1.157835, 0.039515)",
        "(0.297453, 1.163394, 0.039756)",
        "(0.294491, 1.169309, 0.040561)",
        "(0.291730, 1.175574, 0.040549)",
        "(0.288192, 1.181921, 0.039976)",
        "(0.286675, 1.185196, 0.040006)",
        "(0.283621, 1.191819, 0.040395)",
        "(0.279910, 1.198496, 0.041216)",
        "(0.276186, 1.205381, 0.041319)",
        "(0.272875, 1.212447, 0.040631)",
        "(0.271351, 1.215995, 0.040017)",
        "(0.268135, 1.223032, 0.038965)",
        "(0.264892, 1.230028, 0.037987)",
        "(0.261463, 1.236957, 0.037299)",
        "(0.258425, 1.243972, 0.036376)",
        "(0.257049, 1.247512, 0.035863)",
        "(0.253978, 1.254517, 0.035121)",
        "(0.251110, 1.261335, 0.034732)",
        "(0.248648, 1.268017, 0.033826)",
        "(0.246241, 1.274698, 0.033089)",
        "(0.244966, 1.277989, 0.032783)",
        "(0.242363, 1.284418, 0.032035)",
        "(0.240064, 1.290565, 0.031108)",
        "(0.238248, 1.296196, 0.030840)",
        "(0.236183, 1.301572, 0.031095)",
        "(0.234937, 1.304239, 0.031151)",
        "(0.232565, 1.309492, 0.030908)",
        "(0.231208, 1.314606, 0.030278)",
        "(0.229591, 1.319621, 0.030278)",
        "(0.227585, 1.324552, 0.030593)",
        "(0.226697, 1.326957, 0.030636)",
        "(0.225493, 1.331681, 0.030418)",
        "(0.224258, 1.336363, 0.030015)",
        "(0.223161, 1.340673, 0.030379)",
        "(0.221847, 1.344764, 0.030891)",
        "(0.221190, 1.346789, 0.030814)",
        "(0.220304, 1.350685, 0.030712)",
        "(0.219474, 1.354489, 0.031288)",
        "(0.218340, 1.358445, 0.031659)",
        "(0.217307, 1.362371, 0.031746)",
        "(0.216680, 1.364333, 0.031863)",
        "(0.215622, 1.368246, 0.032467)",
        "(0.214782, 1.372296, 0.032736)",
        "(0.213891, 1.376469, 0.032373)",
        "(0.212999, 1.380404, 0.032647)",
        "(0.212433, 1.382300, 0.033177)",
        "(0.211238, 1.386039, 0.034039)",
        "(0.210677, 1.389557, 0.034309)",
        "(0.210014, 1.393017, 0.034742)",
        "(0.208895, 1.396413, 0.035872)",
        "(0.208406, 1.398080, 0.036326)",
        "(0.208052, 1.401220, 0.036830)",
        "(0.207577, 1.404418, 0.037272)",
        "(0.206521, 1.407683, 0.038151)",
        "(0.206007, 1.410710, 0.039275)",
        "(0.205746, 1.412240, 0.039745)",
        "(0.205177, 1.415233, 0.040691)",
        "(0.204692, 1.417873, 0.041977)",
        "(0.204048, 1.420452, 0.043306)",
        "(0.203238, 1.422967, 0.045193)",
        "(0.202929, 1.424229, 0.046079)",
        "(0.202857, 1.426568, 0.047097)",
        "(0.202846, 1.428901, 0.048262)",
        "(0.202158, 1.431328, 0.050605)",
        "(0.201529, 1.433826, 0.053065)",
        "(0.201387, 1.435085, 0.054034)",
        "(0.201363, 1.437353, 0.055826)",
        "(0.201229, 1.439319, 0.058654)",
        "(0.200490, 1.441375, 0.062372)",
        "(0.199739, 1.443513, 0.065929)",
        "(0.199539, 1.444548, 0.067477)",
        "(0.199473, 1.446380, 0.070477)",
        "(0.199352, 1.448015, 0.074312)",
        "(0.199068, 1.449695, 0.078659)",
        "(0.198514, 1.451630, 0.082549)",
        "(0.198155, 1.452620, 0.084257)",
        "(0.197745, 1.454268, 0.087763)",
        "(0.197706, 1.455496, 0.091620)",
        "(0.197258, 1.456783, 0.095600)",
        "(0.196501, 1.458138, 0.098881)",
        "(0.196351, 1.458681, 0.100366)",
        "(0.196372, 1.459505, 0.103036)",
        "(0.196366, 1.460155, 0.105905)",
        "(0.195583, 1.460979, 0.109013)",
        "(0.195179, 1.461614, 0.111739)",
        "(0.195227, 1.461771, 0.112977)",
        "(0.195670, 1.461868, 0.115411)",
        "(0.195606, 1.462114, 0.118181)",
        "(0.195195, 1.462441, 0.121138)",
        "(0.195035, 1.462748, 0.123545)",
        "(0.195069, 1.462873, 0.124637)",
        "(0.195335, 1.463072, 0.126878)",
        "(0.195487, 1.463170, 0.129361)",
        "(0.195418, 1.463145, 0.131891)",
        "(0.195219, 1.463246, 0.134332)",
        "(0.195270, 1.463227, 0.135714)",
        "(0.195343, 1.463345, 0.138092)",
        "(0.195147, 1.463585, 0.140582)",
        "(0.194569, 1.463745, 0.143480)",
        "(0.194794, 1.463608, 0.145982)",
        "(0.195088, 1.463447, 0.147065)",
        "(0.195540, 1.463162, 0.148823)",
        "(0.195254, 1.463007, 0.151422)",
        "(0.195316, 1.462536, 0.153870)",
        "(0.195422, 1.461951, 0.156280)",
        "(0.195379, 1.461660, 0.157743)",
        "(0.195469, 1.461010, 0.160458)",
        "(0.195718, 1.460219, 0.162134)",
        "(0.195901, 1.459414, 0.164185)",
        "(0.196037, 1.458661, 0.166971)",
        "(0.196114, 1.458363, 0.168235)",
        "(0.196482, 1.457789, 0.170131)",
        "(0.196996, 1.457169, 0.171587)",
        "(0.197415, 1.456517, 0.173652)",
        "(0.197478, 1.455887, 0.176434)",
        "(0.197450, 1.455615, 0.177764)",
        "(0.197807, 1.454809, 0.179707)",
        "(0.198510, 1.453686, 0.181474)",
        "(0.199201, 1.452325, 0.183868)",
        "(0.199548, 1.450922, 0.186613)",
        "(0.199679, 1.450150, 0.187918)",
        "(0.200226, 1.448251, 0.190549)",
        "(0.201137, 1.445905, 0.193009)",
        "(0.201652, 1.443514, 0.196454)",
        "(0.201831, 1.441264, 0.200442)",
        "(0.201945, 1.440148, 0.202143)",
        "(0.202843, 1.437868, 0.204313)",
        "(0.203731, 1.435681, 0.206264)",
        "(0.204341, 1.433682, 0.209158)",
        "(0.204680, 1.432118, 0.212365)",
        "(0.204864, 1.431489, 0.213580)",
        "(0.205272, 1.430469, 0.215510)",
        "(0.205793, 1.429594, 0.217420)",
        "(0.205989, 1.428974, 0.219736)",
        "(0.206243, 1.428507, 0.222427)",
        "(0.206450, 1.428306, 0.223669)",
        "(0.206990, 1.427980, 0.225783)",
        "(0.207555, 1.427579, 0.227714)",
        "(0.208088, 1.427037, 0.230121)",
        "(0.208588, 1.426609, 0.232689)",
        "(0.208836, 1.426450, 0.233957)",
        "(0.209383, 1.426062, 0.235893)",
        "(0.210150, 1.425498, 0.237641)",
        "(0.210627, 1.424787, 0.240276)",
        "(0.211195, 1.423829, 0.243158)",
        "(0.211547, 1.423192, 0.244339)",
        "(0.212087, 1.421766, 0.246414)",
        "(0.212656, 1.420139, 0.248989)",
        "(0.213426, 1.418256, 0.251828)",
        "(0.214253, 1.416194, 0.254753)",
        "(0.214608, 1.415124, 0.256235)",
        "(0.215260, 1.412890, 0.258767)",
        "(0.216251, 1.410344, 0.260949)",
        "(0.217152, 1.407675, 0.263933)",
        "(0.217989, 1.404996, 0.266986)",
        "(0.218419, 1.403609, 0.268224)",
        "(0.219507, 1.400714, 0.270244)",
        "(0.220518, 1.397597, 0.272583)",
        "(0.221738, 1.394273, 0.275522)",
        "(0.222637, 1.391107, 0.278133)",
        "(0.223135, 1.389473, 0.279252)",
        "(0.224229, 1.386115, 0.281504)",
        "(0.225392, 1.382613, 0.283811)",
        "(0.226440, 1.379168, 0.286307)",
        "(0.227330, 1.375984, 0.288616)",
        "(0.227768, 1.374432, 0.289599)",
        "(0.228834, 1.371414, 0.291006)",
        "(0.229815, 1.368585, 0.292390)",
        "(0.230655, 1.366247, 0.294123)",
        "(0.231065, 1.364393, 0.295213)",
        "(0.231223, 1.363586, 0.295569)",
        "(0.231750, 1.362194, 0.296600)",
        "(0.232106, 1.361123, 0.297771)",
        "(0.232123, 1.360295, 0.298857)",
        "(0.232152, 1.359251, 0.299866)",
        "(0.232247, 1.358619, 0.300400)",
        "(0.232647, 1.357047, 0.301509)",
        "(0.232941, 1.355208, 0.303476)",
        "(0.233636, 1.352895, 0.305688)",
        "(0.234285, 1.350199, 0.308000)",
        "(0.234785, 1.348705, 0.309103)",
        "(0.235924, 1.345502, 0.311084)",
        "(0.237122, 1.342266, 0.312966)",
        "(0.238263, 1.339053, 0.315808)",
        "(0.239436, 1.335812, 0.318695)",
        "(0.240067, 1.334165, 0.319988)",
        "(0.241620, 1.330614, 0.322773)",
        "(0.243194, 1.326905, 0.326196)",
        "(0.245140, 1.322868, 0.329663)",
        "(0.247143, 1.318592, 0.332401)",
        "(0.248113, 1.316358, 0.333677)",
        "(0.250203, 1.311584, 0.336436)",
        "(0.252375, 1.306583, 0.339569)",
        "(0.254878, 1.301507, 0.342988)",
        "(0.257485, 1.296375, 0.345725)",
        "(0.258674, 1.293805, 0.346872)",
        "(0.261238, 1.288549, 0.348774)",
        "(0.263914, 1.283111, 0.350662)",
        "(0.266674, 1.277571, 0.352750)",
        "(0.269212, 1.272096, 0.354218)",
        "(0.270556, 1.269324, 0.354796)",
        "(0.273527, 1.263655, 0.355753)",
        "(0.276414, 1.257920, 0.356778)",
        "(0.279361, 1.252213, 0.358529)",
        "(0.282516, 1.246595, 0.359656)",
        "(0.284041, 1.243835, 0.359954)",
        "(0.287042, 1.238422, 0.360178)",
        "(0.289914, 1.232957, 0.360628)",
        "(0.293275, 1.227332, 0.361101)",
        "(0.296453, 1.221732, 0.360712)",
        "(0.297888, 1.219000, 0.360350)",
        "(0.300688, 1.213612, 0.359835)",
        "(0.303738, 1.208217, 0.359604)",
        "(0.306956, 1.202915, 0.359436)",
        "(0.309965, 1.197771, 0.358993)",
        "(0.311214, 1.195258, 0.358524)",
        "(0.313809, 1.190267, 0.357406)",
        "(0.316727, 1.185341, 0.356466)",
        "(0.319713, 1.180574, 0.355536)",
        "(0.322322, 1.175876, 0.354456)",
        "(0.323411, 1.173590, 0.353688)",
        "(0.325561, 1.169117, 0.352337)",
        "(0.328058, 1.164918, 0.351217)",
        "(0.330129, 1.161023, 0.350231)",
        "(0.331791, 1.157458, 0.348805)",
        "(0.332621, 1.155762, 0.347914)",
        "(0.334604, 1.152471, 0.346025)",
        "(0.336120, 1.149076, 0.343975)",
        "(0.338007, 1.145550, 0.342149)",
        "(0.339789, 1.141931, 0.340847)",
        "(0.340675, 1.140140, 0.339921)",
        "(0.342634, 1.136462, 0.337520)",
        "(0.344491, 1.132589, 0.334973)",
        "(0.346577, 1.128698, 0.332780)",
        "(0.348618, 1.124646, 0.330817)",
        "(0.349692, 1.122615, 0.329620)",
        "(0.351585, 1.118545, 0.326562)",
        "(0.353562, 1.114594, 0.323448)",
        "(0.355790, 1.110781, 0.321207)",
        "(0.357991, 1.107042, 0.318801)",
        "(0.358984, 1.105174, 0.317547)",
        "(0.361189, 1.101560, 0.315285)",
        "(0.363456, 1.098043, 0.313409)",
        "(0.365559, 1.094865, 0.311746)",
        "(0.367577, 1.092038, 0.310055)",
        "(0.368374, 1.090663, 0.309162)",
        "(0.370189, 1.088163, 0.306847)",
        "(0.372072, 1.085728, 0.304243)",
        "(0.373846, 1.083238, 0.301800)",
        "(0.375954, 1.080629, 0.300210)",
        "(0.377036, 1.079300, 0.299354)",
        "(0.379326, 1.076617, 0.297341)",
        "(0.381562, 1.073902, 0.294874)",
        "(0.383694, 1.071175, 0.292687)",
        "(0.386000, 1.068516, 0.291278)",
        "(0.387191, 1.067249, 0.290279)",
        "(0.389192, 1.064754, 0.287411)",
        "(0.391217, 1.062341, 0.284840)",
        "(0.393371, 1.059996, 0.283592)",
        "(0.395309, 1.057792, 0.281397)",
        "(0.396246, 1.056756, 0.279890)",
        "(0.397977, 1.054687, 0.277149)",
        "(0.399620, 1.052695, 0.275623)",
        "(0.401159, 1.050934, 0.273696)",
        "(0.402576, 1.049290, 0.271021)",
        "(0.403163, 1.048448, 0.269588)",
        "(0.404393, 1.046801, 0.267175)",
        "(0.405579, 1.045214, 0.265324)",
        "(0.406718, 1.043738, 0.262973)",
        "(0.407762, 1.042308, 0.259863)",
        "(0.408163, 1.041539, 0.258355)",
        "(0.409152, 1.040108, 0.256121)",
        "(0.410128, 1.038804, 0.254595)",
        "(0.411077, 1.037698, 0.252222)",
        "(0.411840, 1.036650, 0.249518)",
        "(0.412175, 1.036132, 0.248220)",
        "(0.412898, 1.035072, 0.245925)",
        "(0.413803, 1.033918, 0.244277)",
        "(0.414742, 1.032740, 0.242008)",
        "(0.415681, 1.031555, 0.239190)",
        "(0.416073, 1.030942, 0.237681)",
        "(0.416966, 1.029734, 0.235411)",
        "(0.417828, 1.028502, 0.233646)",
        "(0.418809, 1.027455, 0.231180)",
        "(0.419727, 1.026417, 0.228746)",
        "(0.420152, 1.025904, 0.227848)",
        "(0.420951, 1.024982, 0.226035)",
        "(0.421674, 1.024206, 0.223427)",
        "(0.422481, 1.023526, 0.220602)",
        "(0.423203, 1.022864, 0.217561)",
        "(0.423517, 1.022515, 0.216135)",
        "(0.424050, 1.021787, 0.213327)",
        "(0.424742, 1.021029, 0.209604)",
        "(0.425685, 1.020259, 0.205394)",
        "(0.426288, 1.019261, 0.202354)",
        "(0.426569, 1.018829, 0.200908)",
        "(0.426915, 1.018122, 0.196970)",
        "(0.427099, 1.017542, 0.192668)",
        "(0.427298, 1.016982, 0.189073)",
        "(0.427568, 1.016555, 0.185519)",
        "(0.427722, 1.016356, 0.183868)",
        "(0.427912, 1.016030, 0.180736)",
        "(0.428049, 1.015948, 0.177097)",
        "(0.428125, 1.015894, 0.173683)",
        "(0.427890, 1.015810, 0.171188)",
        "(0.427700, 1.015844, 0.169722)",
        "(0.427158, 1.016103, 0.165992)",
        "(0.426587, 1.016438, 0.162160)",
        "(0.425996, 1.016713, 0.158674)",
        "(0.425471, 1.016870, 0.156137)",
        "(0.425092, 1.016883, 0.155002)",
        "(0.424478, 1.017134, 0.152196)",
        "(0.423835, 1.017531, 0.149199)",
        "(0.423217, 1.017964, 0.146486)",
        "(0.422500, 1.018399, 0.143924)",
        "(0.422035, 1.018571, 0.142911)",
        "(0.421085, 1.018977, 0.141142)",
        "(0.420206, 1.019572, 0.138412)",
        "(0.419277, 1.020171, 0.136126)",
        "(0.418230, 1.020772, 0.134191)",
        "(0.417686, 1.021114, 0.133155)",
        "(0.416640, 1.021804, 0.131348)",
        "(0.415614, 1.022382, 0.129738)",
        "(0.414602, 1.022938, 0.128017)",
        "(0.413668, 1.023606, 0.126294)",
        "(0.413145, 1.023927, 0.125317)",
        "(0.412286, 1.024577, 0.123201)",
        "(0.411527, 1.025110, 0.121172)",
        "(0.410725, 1.025770, 0.118962)",
        "(0.409722, 1.026471, 0.116953)",
        "(0.409121, 1.026832, 0.115981)",
        "(0.408071, 1.027662, 0.114046)",
        "(0.406976, 1.028779, 0.111482)",
        "(0.405597, 1.030114, 0.109064)",
        "(0.403859, 1.031574, 0.106838)",
        "(0.402911, 1.032365, 0.105551)",
        "(0.401163, 1.034177, 0.102810)",
        "(0.399345, 1.035984, 0.100342)",
        "(0.397383, 1.037682, 0.098324)",
        "(0.395457, 1.039435, 0.096376)",
        "(0.394525, 1.040347, 0.095271)",
        "(0.392660, 1.042129, 0.093102)",
        "(0.390840, 1.043780, 0.091373)",
        "(0.388984, 1.045373, 0.089965)",
        "(0.387234, 1.047076, 0.088411)",
        "(0.386423, 1.047953, 0.087606)",
        "(0.384752, 1.049698, 0.085856)",
        "(0.382916, 1.051563, 0.084389)",
        "(0.380823, 1.053490, 0.083431)",
        "(0.378739, 1.055481, 0.082203)",
        "(0.377797, 1.056508, 0.081457)",
        "(0.375984, 1.058547, 0.080015)",
        "(0.373965, 1.060494, 0.078995)",
        "(0.371810, 1.062420, 0.078139)",
        "(0.369850, 1.064467, 0.077181)",
        "(0.368851, 1.065491, 0.076662)",
        "(0.366922, 1.067549, 0.075683)",
        "(0.364990, 1.069525, 0.074865)",
        "(0.362693, 1.071330, 0.074505)",
        "(0.360736, 1.073315, 0.073947)",
        "(0.359866, 1.074340, 0.073537)",
        "(0.358094, 1.076314, 0.072832)",
        "(0.356199, 1.078245, 0.072018)",
        "(0.354221, 1.080115, 0.071706)",
        "(0.352359, 1.082043, 0.071401)",
        "(0.351447, 1.083081, 0.071063)",
        "(0.349702, 1.085287, 0.070313)",
        "(0.347658, 1.087452, 0.069723)",
        "(0.345745, 1.089739, 0.069122)",
        "(0.344030, 1.092321, 0.067921)",
        "(0.343023, 1.093612, 0.067277)",
        "(0.340845, 1.096174, 0.066347)",
        "(0.338777, 1.098806, 0.065575)",
        "(0.336660, 1.101506, 0.064945)",
        "(0.334690, 1.104377, 0.064030)",
        "(0.333729, 1.105834, 0.063466)",
        "(0.331731, 1.108754, 0.062495)",
        "(0.329278, 1.111672, 0.062082)",
        "(0.326719, 1.114761, 0.061841)",
        "(0.324184, 1.118291, 0.060826)",
        "(0.322821, 1.120203, 0.060144)",
        "(0.319596, 1.124070, 0.059388)",
        "(0.315996, 1.127982, 0.059334)",
        "(0.311972, 1.132235, 0.059498)",
        "(0.307903, 1.137060, 0.059008)",
        "(0.305916, 1.139600, 0.058698)",
        "(0.301865, 1.144840, 0.057994)",
        "(0.297304, 1.150011, 0.058118)",
        "(0.292811, 1.155135, 0.058762)",
        "(0.288471, 1.160439, 0.058755)",
        "(0.286408, 1.163163, 0.058598)",
        "(0.282198, 1.168682, 0.058484)",
        "(0.277389, 1.174050, 0.059451)",
        "(0.272952, 1.179586, 0.060042)",
        "(0.268840, 1.185317, 0.059941)",
        "(0.266777, 1.188143, 0.060096)",
        "(0.262405, 1.193658, 0.060882)",
        "(0.258222, 1.199137, 0.061333)",
        "(0.254126, 1.204339, 0.062190)",
        "(0.250404, 1.209366, 0.062971)",
        "(0.248604, 1.211846, 0.063284)",
        "(0.245087, 1.216663, 0.063935)",
        "(0.241404, 1.221118, 0.064909)",
        "(0.238536, 1.225438, 0.065463)",
        "(0.235718, 1.229714, 0.065791)",
        "(0.234184, 1.231838, 0.065998)",
        "(0.231292, 1.235922, 0.066597)",
        "(0.228770, 1.239810, 0.067155)",
        "(0.226053, 1.243556, 0.067922)",
        "(0.223445, 1.247135, 0.068790)",
        "(0.222292, 1.248902, 0.069113)",
        "(0.220198, 1.252481, 0.069368)",
        "(0.218024, 1.256095, 0.069379)",
        "(0.215815, 1.259465, 0.070110)",
        "(0.213560, 1.262748, 0.070959)",
        "(0.212471, 1.264452, 0.071170)",
        "(0.210780, 1.268002, 0.070961)",
        "(0.208978, 1.271478, 0.070985)",
        "(0.206793, 1.274756, 0.071879)",
        "(0.204867, 1.278076, 0.072416)",
        "(0.204021, 1.279809, 0.072512)",
        "(0.202224, 1.283417, 0.072645)",
        "(0.200194, 1.287111, 0.073178)",
        "(0.198315, 1.290848, 0.073722)",
        "(0.196235, 1.294889, 0.074141)",
        "(0.195299, 1.297032, 0.074266)",
        "(0.193145, 1.301579, 0.074454)",
        "(0.191018, 1.306268, 0.075097)",
        "(0.188813, 1.310975, 0.075858)",
        "(0.186568, 1.316301, 0.076521)",
        "(0.185390, 1.319042, 0.076802)",
        "(0.183166, 1.324539, 0.077119)",
        "(0.181350, 1.329686, 0.077188)",
        "(0.179389, 1.334421, 0.077887)",
        "(0.177348, 1.338955, 0.078432)",
        "(0.176517, 1.341142, 0.078498)",
        "(0.175086, 1.345279, 0.078433)",
        "(0.173374, 1.349241, 0.078932)",
        "(0.171501, 1.353149, 0.079442)",
        "(0.170369, 1.356900, 0.079265)",
        "(0.169866, 1.358708, 0.079127)",
        "(0.168708, 1.362255, 0.079340)",
        "(0.167536, 1.365593, 0.079707)",
        "(0.166841, 1.368639, 0.079546)",
        "(0.165561, 1.371679, 0.079654)",
        "(0.164977, 1.373187, 0.079801)",
        "(0.164162, 1.376069, 0.079558)",
        "(0.163754, 1.378540, 0.079118)",
        "(0.162941, 1.380694, 0.079109)",
        "(0.162185, 1.382551, 0.079266)",
        "(0.161779, 1.383473, 0.079288)",
        "(0.161179, 1.385139, 0.079218)",
        "(0.160703, 1.386705, 0.078852)",
        "(0.160000, 1.388097, 0.078682)",
        "(0.159166, 1.389258, 0.079189)",
        "(0.158934, 1.389797, 0.079422)",
        "(0.158654, 1.391145, 0.078979)",
        "(0.157962, 1.392585, 0.078543)",
        "(0.157234, 1.393945, 0.078862)",
        "(0.156436, 1.395355, 0.079588)",
        "(0.156059, 1.396165, 0.079764)",
        "(0.155485, 1.398113, 0.079193)",
        "(0.154856, 1.400237, 0.078959)",
        "(0.154018, 1.402462, 0.079653)",
        "(0.153057, 1.405180, 0.079783)",
        "(0.152672, 1.406643, 0.079658)",
        "(0.152142, 1.409747, 0.079234)",
        "(0.151301, 1.412942, 0.079514)",
        "(0.150299, 1.416351, 0.080014)",
        "(0.149445, 1.420063, 0.080198)",
        "(0.149026, 1.422026, 0.080102)",
        "(0.148433, 1.425821, 0.079650)",
        "(0.147706, 1.429368, 0.079695)",
        "(0.146881, 1.432755, 0.079955)",
        "(0.146242, 1.436008, 0.079800)",
        "(0.145961, 1.437627, 0.079455)",
        "(0.145368, 1.440755, 0.079139)",
        "(0.144889, 1.443662, 0.079352)",
        "(0.144353, 1.446556, 0.079653)",
        "(0.143859, 1.449639, 0.079098)",
        "(0.143713, 1.451059, 0.078927)",
        "(0.143459, 1.453633, 0.079176)",
        "(0.143346, 1.455983, 0.079461)",
        "(0.143177, 1.458308, 0.079135)",
        "(0.143087, 1.460353, 0.078966)",
        "(0.143086, 1.461233, 0.078938)",
        "(0.142992, 1.462762, 0.079256)",
        "(0.143072, 1.464236, 0.079141)",
        "(0.143455, 1.465667, 0.078204)",
        "(0.143705, 1.466922, 0.077838)",
        "(0.143671, 1.467517, 0.078072)",
        "(0.143598, 1.468665, 0.078453)",
        "(0.143896, 1.469546, 0.078575)",
        "(0.144102, 1.469814, 0.078486)",
        "(0.144338, 1.470537, 0.078781)",
        "(0.144343, 1.470945, 0.079112)",
        "(0.144266, 1.471782, 0.079930)",
        "(0.144398, 1.472130, 0.080575)",
        "(0.144560, 1.472596, 0.081680)",
        "(0.144636, 1.473304, 0.083082)",
        "(0.144627, 1.473614, 0.083716)",
        "(0.144651, 1.474158, 0.085200)",
        "(0.144741, 1.474680, 0.086776)",
        "(0.144718, 1.475214, 0.088562)",
        "(0.144707, 1.475805, 0.090086)",
        "(0.144770, 1.476037, 0.090842)",
        "(0.144831, 1.476493, 0.092273)",
        "(0.144669, 1.476900, 0.094356)",
        "(0.144566, 1.477428, 0.096359)",
        "(0.144644, 1.478130, 0.097742)",
        "(0.144701, 1.478477, 0.098623)",
        "(0.144866, 1.479302, 0.100377)",
        "(0.144839, 1.480304, 0.102102)",
        "(0.144889, 1.481252, 0.104160)",
        "(0.145160, 1.482087, 0.106060)",
        "(0.145307, 1.482441, 0.106884)",
        "(0.145585, 1.482934, 0.108508)",
        "(0.145677, 1.483320, 0.110694)",
        "(0.145858, 1.483522, 0.113400)",
        "(0.146669, 1.483444, 0.116115)",
        "(0.147013, 1.483413, 0.117157)",
        "(0.147040, 1.483438, 0.119058)",
        "(0.147118, 1.483203, 0.121235)",
        "(0.147002, 1.483020, 0.123667)",
        "(0.147216, 1.482832, 0.125251)",
        "(0.147371, 1.482785, 0.126145)",
        "(0.147534, 1.482641, 0.128796)",
        "(0.147771, 1.482449, 0.131675)",
        "(0.148028, 1.482293, 0.134046)",
        "(0.148638, 1.482015, 0.136305)",
        "(0.148949, 1.481852, 0.137517)",
        "(0.149163, 1.481657, 0.140030)",
        "(0.149400, 1.481587, 0.142858)",
        "(0.149608, 1.481674, 0.145455)",
        "(0.149764, 1.482037, 0.147903)",
        "(0.149837, 1.482293, 0.149234)",
        "(0.150189, 1.482837, 0.151511)",
        "(0.150692, 1.483156, 0.153785)",
        "(0.151141, 1.483323, 0.156768)",
        "(0.150692, 1.483731, 0.160298)",
        "(0.150346, 1.483885, 0.162078)",
        "(0.150127, 1.483942, 0.164722)",
        "(0.150769, 1.483860, 0.166894)",
        "(0.151072, 1.483725, 0.169500)",
        "(0.151280, 1.483654, 0.172388)",
        "(0.151488, 1.483622, 0.173488)",
        "(0.151830, 1.483569, 0.175646)",
        "(0.152201, 1.483447, 0.178553)",
        "(0.152476, 1.483521, 0.180999)",
        "(0.152820, 1.483677, 0.182852)",
        "(0.152964, 1.483732, 0.183926)",
        "(0.153354, 1.483729, 0.185930)",
        "(0.153687, 1.483553, 0.188203)",
        "(0.154033, 1.483296, 0.190236)",
        "(0.154364, 1.483070, 0.192225)",
        "(0.154493, 1.483016, 0.193429)",
        "(0.154852, 1.482820, 0.195477)",
        "(0.155434, 1.482385, 0.197331)",
        "(0.155729, 1.481864, 0.199583)",
        "(0.155983, 1.481308, 0.202098)",
        "(0.156185, 1.481012, 0.203263)",
        "(0.156735, 1.480381, 0.205576)",
        "(0.157232, 1.479536, 0.208651)",
        "(0.157612, 1.478526, 0.211507)",
        "(0.158151, 1.477365, 0.213743)",
        "(0.158351, 1.476814, 0.215026)",
        "(0.158759, 1.475828, 0.217593)",
        "(0.159229, 1.474834, 0.219957)",
        "(0.159657, 1.473781, 0.222513)",
        "(0.160167, 1.472730, 0.225037)",
        "(0.160455, 1.472221, 0.226227)",
        "(0.160855, 1.471280, 0.229105)",
        "(0.161118, 1.470361, 0.232584)",
        "(0.161629, 1.469331, 0.235304)",
        "(0.162240, 1.468361, 0.237774)",
        "(0.162461, 1.467974, 0.239261)",
        "(0.162776, 1.467380, 0.242380)",
        "(0.163302, 1.466770, 0.245112)",
        "(0.163841, 1.466089, 0.247796)",
        "(0.164272, 1.465339, 0.251182)",
        "(0.164517, 1.464916, 0.252942)",
        "(0.165177, 1.463911, 0.256397)",
        "(0.165673, 1.462923, 0.259516)",
        "(0.166148, 1.461856, 0.262783)",
        "(0.166657, 1.460705, 0.266155)",
        "(0.166854, 1.460172, 0.267715)",
        "(0.167456, 1.459077, 0.270512)",
        "(0.167896, 1.457872, 0.273713)",
        "(0.168473, 1.456451, 0.276637)",
        "(0.169077, 1.454829, 0.279671)",
        "(0.169406, 1.453993, 0.281352)",
        "(0.170050, 1.452198, 0.284752)",
        "(0.170746, 1.450206, 0.288283)",
        "(0.171477, 1.448187, 0.291686)",
        "(0.172192, 1.446105, 0.295105)",
        "(0.172656, 1.445027, 0.296945)",
        "(0.173561, 1.442806, 0.300780)",
        "(0.174555, 1.440436, 0.304460)",
        "(0.175724, 1.437921, 0.308435)",
        "(0.177053, 1.435283, 0.312616)",
        "(0.177652, 1.433982, 0.314537)",
        "(0.178870, 1.431404, 0.318069)",
        "(0.180366, 1.428800, 0.321739)",
        "(0.181719, 1.426305, 0.325557)",
        "(0.183164, 1.423879, 0.329340)",
        "(0.183922, 1.422639, 0.331113)",
        "(0.185546, 1.420145, 0.334403)",
        "(0.187177, 1.417620, 0.337795)",
        "(0.188736, 1.414985, 0.341556)",
        "(0.190324, 1.412235, 0.344599)",
        "(0.191091, 1.410814, 0.345946)",
        "(0.192688, 1.407853, 0.349141)",
        "(0.194459, 1.404890, 0.352792)",
        "(0.195939, 1.401887, 0.356180)",
        "(0.197745, 1.398738, 0.359321)",
        "(0.198677, 1.397122, 0.360883)",
        "(0.200051, 1.394050, 0.364277)",
        "(0.201600, 1.390893, 0.366998)",
        "(0.203024, 1.387753, 0.368823)",
        "(0.204412, 1.384633, 0.370624)",
        "(0.205261, 1.383016, 0.371730)",
        "(0.207153, 1.379622, 0.373824)",
        "(0.208989, 1.376117, 0.375706)",
        "(0.210683, 1.372541, 0.376871)",
        "(0.212244, 1.368987, 0.377783)",
        "(0.213112, 1.367205, 0.378421)",
        "(0.214949, 1.363720, 0.380272)",
        "(0.216377, 1.360473, 0.380918)",
        "(0.217865, 1.357148, 0.381268)",
        "(0.219386, 1.353684, 0.382280)",
        "(0.220238, 1.351845, 0.382849)",
        "(0.222169, 1.347806, 0.384082)",
        "(0.224090, 1.343514, 0.385072)",
        "(0.226128, 1.338817, 0.386266)",
        "(0.228162, 1.333817, 0.387421)",
        "(0.229191, 1.331228, 0.387838)",
        "(0.231435, 1.325807, 0.388604)",
        "(0.233661, 1.320134, 0.388844)",
        "(0.236019, 1.314268, 0.388991)",
        "(0.238620, 1.308186, 0.389344)",
        "(0.239951, 1.305065, 0.389305)",
        "(0.242709, 1.298629, 0.388678)",
        "(0.245374, 1.291872, 0.387518)",
        "(0.248407, 1.284834, 0.387144)",
        "(0.251644, 1.277764, 0.386876)",
        "(0.253225, 1.274287, 0.386569)",
        "(0.256362, 1.267318, 0.385396)",
        "(0.259257, 1.260290, 0.383973)",
        "(0.262351, 1.253204, 0.382720)",
        "(0.266004, 1.246099, 0.382491)",
        "(0.267786, 1.242607, 0.382179)",
        "(0.270944, 1.235849, 0.380322)",
        "(0.273555, 1.229229, 0.377774)",
        "(0.276728, 1.222558, 0.376287)",
        "(0.280286, 1.215892, 0.375442)",
        "(0.281991, 1.212658, 0.374632)",
        "(0.284719, 1.206371, 0.372150)",
        "(0.287020, 1.200408, 0.369815)",
        "(0.289916, 1.194621, 0.368046)",
        "(0.292970, 1.188972, 0.366823)",
        "(0.294430, 1.186299, 0.366330)",
        "(0.296834, 1.181248, 0.364814)",
        "(0.299222, 1.176598, 0.363002)",
        "(0.301585, 1.172188, 0.361173)",
        "(0.303928, 1.167896, 0.359396)",
        "(0.305184, 1.165756, 0.358796)",
        "(0.307752, 1.161499, 0.357747)",
        "(0.310106, 1.157388, 0.356047)",
        "(0.312447, 1.153426, 0.354044)",
        "(0.314831, 1.149624, 0.352259)",
        "(0.316110, 1.147784, 0.351521)",
        "(0.318389, 1.144157, 0.349905)",
        "(0.320655, 1.140634, 0.347703)",
        "(0.322769, 1.137092, 0.345740)",
        "(0.324920, 1.133638, 0.343860)",
        "(0.326009, 1.131953, 0.342867)",
        "(0.328224, 1.128584, 0.340307)",
        "(0.330417, 1.125129, 0.337057)",
        "(0.332638, 1.121538, 0.334351)",
        "(0.334989, 1.117943, 0.332177)",
        "(0.336094, 1.116178, 0.330760)",
        "(0.338045, 1.112729, 0.326993)",
        "(0.339784, 1.109394, 0.323006)",
        "(0.341640, 1.106082, 0.319826)",
        "(0.343483, 1.102800, 0.316346)",
        "(0.344476, 1.101238, 0.314225)",
        "(0.346344, 1.098061, 0.309860)",
        "(0.348434, 1.094796, 0.305963)",
        "(0.350508, 1.091428, 0.301946)",
        "(0.352846, 1.087930, 0.297795)",
        "(0.354012, 1.086107, 0.295475)",
        "(0.356492, 1.082419, 0.291022)",
        "(0.359030, 1.078745, 0.286947)",
        "(0.361433, 1.075143, 0.282640)",
        "(0.363788, 1.071703, 0.277308)",
        "(0.364981, 1.070052, 0.274197)",
        "(0.367454, 1.066583, 0.269128)",
        "(0.370224, 1.063018, 0.265522)",
        "(0.372880, 1.059587, 0.261285)",
        "(0.375328, 1.056359, 0.256126)",
        "(0.376433, 1.054673, 0.253785)",
        "(0.379020, 1.051260, 0.250432)",
        "(0.381529, 1.048022, 0.247825)",
        "(0.383944, 1.045350, 0.244781)",
        "(0.385966, 1.043198, 0.241395)",
        "(0.386855, 1.042272, 0.240060)",
        "(0.388548, 1.040559, 0.238561)",
        "(0.389859, 1.039228, 0.237296)",
        "(0.390920, 1.038427, 0.235396)",
        "(0.391516, 1.038000, 0.233721)",
        "(0.391837, 1.037816, 0.233151)",
        "(0.392443, 1.037405, 0.232289)",
        "(0.392807, 1.037112, 0.231826)",
        "(0.393411, 1.036663, 0.231113)",
        "(0.393976, 1.036214, 0.230356)",
        "(0.394315, 1.035976, 0.229976)",
        "(0.394951, 1.035419, 0.229429)",
        "(0.395841, 1.034650, 0.228371)",
        "(0.397028, 1.033856, 0.227332)",
        "(0.398165, 1.032724, 0.226810)",
        "(0.398757, 1.032164, 0.226215)",
        "(0.400013, 1.031153, 0.224131)",
        "(0.401283, 1.029960, 0.221766)",
        "(0.402795, 1.028651, 0.219390)",
        "(0.404353, 1.027066, 0.217388)",
        "(0.405168, 1.026272, 0.216359)",
        "(0.406846, 1.024800, 0.213651)",
        "(0.408632, 1.023487, 0.210627)",
        "(0.410120, 1.022169, 0.208216)",
        "(0.411144, 1.020972, 0.205040)",
        "(0.411581, 1.020445, 0.202983)",
        "(0.412615, 1.019466, 0.198994)",
        "(0.413766, 1.018289, 0.195768)",
        "(0.415032, 1.017121, 0.192873)",
        "(0.416295, 1.015922, 0.190144)",
        "(0.416915, 1.015399, 0.188564)",
        "(0.418029, 1.014519, 0.185016)",
        "(0.418832, 1.013543, 0.182380)",
        "(0.419345, 1.012712, 0.179457)",
        "(0.419906, 1.012154, 0.175937)",
        "(0.420174, 1.011873, 0.174286)",
        "(0.420678, 1.011354, 0.171387)",
        "(0.421085, 1.010869, 0.168768)",
        "(0.421260, 1.010412, 0.166378)",
        "(0.421600, 1.010282, 0.163150)",
        "(0.421825, 1.010321, 0.161447)",
        "(0.421712, 1.010118, 0.159011)",
        "(0.421348, 1.010038, 0.156563)",
        "(0.421033, 1.010168, 0.153736)",
        "(0.420780, 1.010281, 0.151345)",
        "(0.420625, 1.010315, 0.150392)",
        "(0.420211, 1.010336, 0.148745)",
        "(0.419913, 1.010492, 0.147167)",
        "(0.419546, 1.010634, 0.145539)",
        "(0.419259, 1.010905, 0.143566)",
        "(0.419114, 1.011032, 0.142752)",
        "(0.418713, 1.011124, 0.141208)",
        "(0.418454, 1.011236, 0.139153)",
        "(0.418350, 1.011144, 0.137436)",
        "(0.418354, 1.010875, 0.136420)",
        "(0.418417, 1.010777, 0.135768)",
        "(0.418632, 1.010636, 0.134165)",
        "(0.418878, 1.010418, 0.132828)",
        "(0.419364, 1.010321, 0.131445)",
        "(0.419733, 1.010216, 0.130145)",
        "(0.419833, 1.010115, 0.129678)",
        "(0.420139, 1.010091, 0.128181)",
        "(0.420549, 1.010309, 0.126076)",
        "(0.420625, 1.010326, 0.124431)",
        "(0.420597, 1.010339, 0.122982)",
        "(0.420678, 1.010475, 0.122032)",
        "(0.420833, 1.010845, 0.119945)",
        "(0.420861, 1.011225, 0.118178)",
        "(0.420638, 1.011574, 0.116485)",
        "(0.420306, 1.012118, 0.114456)",
        "(0.420135, 1.012447, 0.113385)",
        "(0.419698, 1.012996, 0.111471)",
        "(0.419331, 1.013513, 0.109782)",
        "(0.419095, 1.014150, 0.108149)",
        "(0.418613, 1.014714, 0.106581)",
        "(0.418481, 1.015074, 0.105703)",
        "(0.418224, 1.015814, 0.103783)",
        "(0.417867, 1.016384, 0.102172)",
        "(0.417465, 1.016992, 0.101112)",
        "(0.416961, 1.017719, 0.099498)",
        "(0.416689, 1.018055, 0.098698)",
        "(0.416170, 1.018622, 0.097341)",
        "(0.415682, 1.019126, 0.096225)",
        "(0.415292, 1.019639, 0.095236)",
        "(0.415032, 1.020160, 0.094104)",
        "(0.415007, 1.020429, 0.093488)",
        "(0.414785, 1.020803, 0.092419)",
        "(0.414558, 1.021155, 0.091469)",
        "(0.414305, 1.021499, 0.090482)",
        "(0.414049, 1.021855, 0.089297)",
        "(0.413894, 1.022044, 0.088673)",
        "(0.413650, 1.022533, 0.087432)",
        "(0.413250, 1.023018, 0.086315)",
        "(0.412609, 1.023448, 0.085626)",
        "(0.411984, 1.024169, 0.084379)",
        "(0.411745, 1.024733, 0.083379)",
        "(0.411080, 1.025779, 0.081680)",
        "(0.410090, 1.026772, 0.080494)",
        "(0.409022, 1.027889, 0.079457)",
        "(0.407837, 1.029078, 0.078268)",
        "(0.407243, 1.029695, 0.077792)",
        "(0.406008, 1.030894, 0.076724)",
        "(0.404634, 1.032002, 0.075784)",
        "(0.403331, 1.033179, 0.074789)",
        "(0.402052, 1.034386, 0.073745)",
        "(0.401437, 1.034979, 0.073296)",
        "(0.400120, 1.036057, 0.072642)",
        "(0.398813, 1.037107, 0.071800)",
        "(0.397808, 1.038348, 0.070558)",
        "(0.396655, 1.039463, 0.069588)",
        "(0.396005, 1.039936, 0.069297)",
        "(0.394858, 1.040931, 0.068800)",
        "(0.393599, 1.041915, 0.068219)",
        "(0.392238, 1.043054, 0.067594)",
        "(0.390733, 1.044389, 0.066733)",
        "(0.389900, 1.045137, 0.066208)",
        "(0.388208, 1.046752, 0.065167)",
        "(0.386490, 1.048606, 0.063656)",
        "(0.384650, 1.050676, 0.061960)",
        "(0.382294, 1.052772, 0.060915)",
        "(0.380912, 1.053920, 0.060578)",
        "(0.378190, 1.056662, 0.059298)",
        "(0.375286, 1.059900, 0.057962)",
        "(0.371928, 1.063403, 0.056893)",
        "(0.367919, 1.067155, 0.056381)",
        "(0.365671, 1.069144, 0.056541)",
        "(0.361234, 1.073453, 0.056382)",
        "(0.356966, 1.078232, 0.055192)",
        "(0.352707, 1.083186, 0.054040)",
        "(0.347980, 1.087956, 0.053767)",
        "(0.345660, 1.090355, 0.053818)",
        "(0.341425, 1.095405, 0.053015)",
        "(0.337599, 1.100573, 0.051490)",
        "(0.333148, 1.105292, 0.050881)",
        "(0.328712, 1.109904, 0.050993)",
        "(0.326680, 1.112381, 0.050660)",
        "(0.322597, 1.117343, 0.049756)",
        "(0.318679, 1.122188, 0.049154)",
        "(0.314781, 1.126876, 0.048820)",
        "(0.310840, 1.131505, 0.048588)",
        "(0.308885, 1.133811, 0.048582)",
        "(0.305232, 1.138559, 0.048295)",
        "(0.301791, 1.143396, 0.047898)",
        "(0.298259, 1.148157, 0.047559)",
        "(0.294633, 1.152838, 0.047544)",
        "(0.292792, 1.155165, 0.047725)",
        "(0.288958, 1.159832, 0.048088)",
        "(0.285433, 1.164659, 0.048324)",
        "(0.281843, 1.169546, 0.048676)",
        "(0.278038, 1.174407, 0.049096)",
        "(0.276229, 1.176824, 0.049175)",
        "(0.272966, 1.181622, 0.049216)",
        "(0.269757, 1.186140, 0.049529)",
        "(0.266577, 1.190491, 0.049910)",
        "(0.263668, 1.194710, 0.049967)",
        "(0.262325, 1.196754, 0.050025)",
        "(0.259463, 1.200663, 0.050438)",
        "(0.256732, 1.204385, 0.050932)",
        "(0.254495, 1.207989, 0.050775)",
        "(0.252482, 1.211280, 0.050955)",
        "(0.251369, 1.212846, 0.051293)",
        "(0.249223, 1.215941, 0.051900)",
        "(0.247669, 1.218830, 0.051816)",
        "(0.246177, 1.221367, 0.051947)",
        "(0.244481, 1.223669, 0.052734)",
        "(0.243643, 1.224813, 0.053187)",
        "(0.242503, 1.227326, 0.053053)",
        "(0.241549, 1.229603, 0.052391)",
        "(0.240510, 1.231441, 0.052364)",
        "(0.239168, 1.232943, 0.053372)",
        "(0.238527, 1.233732, 0.053861)",
        "(0.237535, 1.235572, 0.053873)",
        "(0.236726, 1.237578, 0.053527)",
        "(0.235512, 1.239602, 0.053709)",
        "(0.234184, 1.241822, 0.054081)",
        "(0.233494, 1.243066, 0.054064)",
        "(0.232303, 1.245549, 0.054090)",
        "(0.231245, 1.248089, 0.054182)",
        "(0.229739, 1.250750, 0.054579)",
        "(0.227909, 1.253464, 0.055408)",
        "(0.227079, 1.254874, 0.055773)",
        "(0.225731, 1.258081, 0.055610)",
        "(0.224139, 1.261511, 0.055491)",
        "(0.222341, 1.264865, 0.056274)",
        "(0.220333, 1.268478, 0.057006)",
        "(0.219404, 1.270451, 0.057057)",
        "(0.217624, 1.274474, 0.057186)",
        "(0.215562, 1.278716, 0.057816)",
        "(0.213107, 1.283341, 0.058418)",
        "(0.210963, 1.288504, 0.058314)",
        "(0.209986, 1.291170, 0.058167)",
        "(0.207975, 1.296717, 0.058124)",
        "(0.205626, 1.302238, 0.058467)",
        "(0.203827, 1.307756, 0.058127)",
        "(0.202104, 1.312864, 0.058155)",
        "(0.201065, 1.315268, 0.058469)",
        "(0.199077, 1.320078, 0.059137)",
        "(0.197500, 1.324956, 0.059096)",
        "(0.196288, 1.329714, 0.058206)",
        "(0.194684, 1.333761, 0.058610)",
        "(0.193832, 1.335598, 0.059205)",
        "(0.192345, 1.339430, 0.060205)",
        "(0.190941, 1.343636, 0.060299)",
        "(0.189860, 1.347676, 0.060214)",
        "(0.188469, 1.351195, 0.061204)",
        "(0.187790, 1.352885, 0.061668)",
        "(0.186472, 1.356297, 0.062202)",
        "(0.185291, 1.359473, 0.062757)",
        "(0.184279, 1.362296, 0.063466)",
        "(0.183227, 1.365055, 0.064202)",
        "(0.182580, 1.366428, 0.064712)",
        "(0.181331, 1.369175, 0.065795)",
        "(0.180523, 1.371939, 0.066186)",
        "(0.179670, 1.374684, 0.066324)",
        "(0.178561, 1.377246, 0.067102)",
        "(0.178131, 1.378556, 0.067480)",
        "(0.177254, 1.381339, 0.067547)",
        "(0.176348, 1.383932, 0.068051)",
        "(0.175310, 1.386463, 0.069020)",
        "(0.174406, 1.389267, 0.069379)",
        "(0.173969, 1.390794, 0.069270)",
        "(0.173143, 1.393749, 0.069236)",
        "(0.172412, 1.396592, 0.069519)",
        "(0.171344, 1.399485, 0.070344)",
        "(0.170411, 1.402648, 0.070668)",
        "(0.170107, 1.404250, 0.070563)",
        "(0.169698, 1.407270, 0.070228)",
        "(0.169179, 1.410042, 0.070464)",
        "(0.168366, 1.412975, 0.070502)",
        "(0.167663, 1.415872, 0.070647)",
        "(0.167623, 1.417287, 0.070284)",
        "(0.167452, 1.419985, 0.069396)",
        "(0.167081, 1.422194, 0.069587)",
        "(0.166071, 1.424382, 0.070237)",
        "(0.165557, 1.426620, 0.069900)",
        "(0.165542, 1.427652, 0.069470)",
        "(0.165269, 1.429574, 0.069228)",
        "(0.164477, 1.431410, 0.069571)",
        "(0.164048, 1.433224, 0.069326)",
        "(0.163814, 1.435048, 0.068939)",
        "(0.163661, 1.436005, 0.068713)",
        "(0.163434, 1.437926, 0.068309)",
        "(0.163041, 1.439819, 0.068239)",
        "(0.162729, 1.441739, 0.068158)",
        "(0.162461, 1.443668, 0.068200)",
        "(0.162298, 1.444697, 0.068080)",
        "(0.162020, 1.446729, 0.067747)",
        "(0.161745, 1.448654, 0.067877)",
        "(0.161278, 1.450638, 0.068329)",
        "(0.160737, 1.452740, 0.068841)",
        "(0.160492, 1.453853, 0.068942)",
        "(0.160155, 1.456126, 0.069074)",
        "(0.159736, 1.458501, 0.069341)",
        "(0.159122, 1.460990, 0.069998)",
        "(0.158819, 1.463399, 0.070609)",
        "(0.158721, 1.464542, 0.070974)",
        "(0.158306, 1.466858, 0.071934)",
        "(0.157972, 1.469068, 0.073156)",
        "(0.157622, 1.470924, 0.074891)",
        "(0.157313, 1.472377, 0.076777)",
        "(0.157099, 1.473005, 0.077696)",
        "(0.156628, 1.474049, 0.079964)",
        "(0.156083, 1.474844, 0.082650)",
        "(0.155792, 1.475514, 0.084833)",
        "(0.155644, 1.476051, 0.086862)",
        "(0.155450, 1.476251, 0.088113)",
        "(0.154901, 1.476761, 0.090580)",
        "(0.154601, 1.477398, 0.092574)",
        "(0.154649, 1.477909, 0.094533)",
        "(0.154353, 1.478559, 0.096145)",
        "(0.154216, 1.478896, 0.096902)",
        "(0.153666, 1.479572, 0.098764)",
        "(0.153292, 1.480202, 0.100335)",
        "(0.152768, 1.481018, 0.101635)",
        "(0.152240, 1.481822, 0.103564)",
        "(0.152113, 1.482235, 0.104420)",
        "(0.151885, 1.483156, 0.105567)",
        "(0.151513, 1.484030, 0.106956)",
        "(0.151263, 1.484694, 0.108489)",
        "(0.151063, 1.485117, 0.110187)",
        "(0.150910, 1.485245, 0.111185)",
        "(0.150595, 1.485464, 0.112968)",
        "(0.150319, 1.485481, 0.115178)",
        "(0.150126, 1.485343, 0.117712)",
        "(0.150016, 1.485148, 0.119889)",
        "(0.149973, 1.484975, 0.121177)",
        "(0.150037, 1.484294, 0.124419)",
        "(0.149939, 1.483276, 0.128132)",
        "(0.150181, 1.482057, 0.131118)",
        "(0.150350, 1.480750, 0.134051)",
        "(0.150489, 1.479981, 0.135695)",
        "(0.150562, 1.478298, 0.139011)",
        "(0.150643, 1.476270, 0.142588)",
        "(0.150644, 1.474042, 0.146643)",
        "(0.150685, 1.471792, 0.150319)",
        "(0.150877, 1.470603, 0.151974)",
        "(0.151199, 1.468195, 0.155332)",
        "(0.151201, 1.466048, 0.158981)",
        "(0.151255, 1.464256, 0.162193)",
        "(0.151593, 1.462520, 0.165039)",
        "(0.151803, 1.461737, 0.166427)",
        "(0.152230, 1.460249, 0.169529)",
        "(0.152421, 1.458925, 0.172785)",
        "(0.152562, 1.457857, 0.175700)",
        "(0.152808, 1.457103, 0.177771)",
        "(0.152902, 1.456849, 0.178791)",
        "(0.153202, 1.456347, 0.181274)",
        "(0.153671, 1.455823, 0.183830)",
        "(0.153901, 1.455514, 0.186274)",
        "(0.154104, 1.455240, 0.189196)",
        "(0.154222, 1.455079, 0.190664)",
        "(0.154556, 1.454779, 0.192915)",
        "(0.155117, 1.454407, 0.195203)",
        "(0.155670, 1.454069, 0.197944)",
        "(0.155858, 1.453915, 0.200426)",
        "(0.155975, 1.453850, 0.201646)",
        "(0.156463, 1.453620, 0.204072)",
        "(0.156974, 1.453322, 0.206834)",
        "(0.157508, 1.453042, 0.209970)",
        "(0.157803, 1.452837, 0.213020)",
        "(0.158063, 1.452623, 0.214697)",
        "(0.158818, 1.452027, 0.218195)",
        "(0.159630, 1.451418, 0.221606)",
        "(0.160525, 1.450691, 0.225319)",
        "(0.161429, 1.449859, 0.229421)",
        "(0.162014, 1.449384, 0.231526)",
        "(0.163206, 1.448273, 0.235598)",
        "(0.164467, 1.446820, 0.240210)",
        "(0.165947, 1.445103, 0.244638)",
        "(0.167259, 1.443324, 0.248671)",
        "(0.167946, 1.442322, 0.250903)",
        "(0.169195, 1.440239, 0.255434)",
        "(0.170603, 1.438044, 0.259457)",
        "(0.171929, 1.435830, 0.263246)",
        "(0.173184, 1.433551, 0.266919)",
        "(0.173807, 1.432332, 0.268858)",
        "(0.174964, 1.429906, 0.272262)",
        "(0.176197, 1.427277, 0.275350)",
        "(0.177072, 1.424594, 0.278498)",
        "(0.178107, 1.421801, 0.281475)",
        "(0.178619, 1.420471, 0.282449)",
        "(0.179570, 1.417773, 0.284442)",
        "(0.180331, 1.415008, 0.286745)",
        "(0.181115, 1.412166, 0.289395)",
        "(0.181440, 1.409482, 0.291059)",
        "(0.181992, 1.408056, 0.291913)",
        "(0.182704, 1.405167, 0.293845)",
        "(0.183498, 1.402337, 0.295930)",
        "(0.184109, 1.399734, 0.298059)",
        "(0.184746, 1.397290, 0.299859)",
        "(0.185113, 1.396082, 0.300733)",
        "(0.185969, 1.393730, 0.302794)",
        "(0.186807, 1.391614, 0.305223)",
        "(0.187791, 1.389565, 0.307826)",
        "(0.188979, 1.387504, 0.310421)",
        "(0.189629, 1.386479, 0.311711)",
        "(0.190912, 1.384405, 0.314499)",
        "(0.192370, 1.382231, 0.317701)",
        "(0.193991, 1.380020, 0.321174)",
        "(0.195586, 1.377821, 0.323895)",
        "(0.196418, 1.376668, 0.325321)",
        "(0.198192, 1.374234, 0.328428)",
        "(0.200120, 1.371557, 0.332084)",
        "(0.202020, 1.368767, 0.335589)",
        "(0.203988, 1.365796, 0.338308)",
        "(0.204806, 1.364241, 0.339531)",
        "(0.206894, 1.360811, 0.342266)",
        "(0.209034, 1.357121, 0.345292)",
        "(0.211277, 1.353198, 0.348003)",
        "(0.213369, 1.349116, 0.350230)",
        "(0.214390, 1.346971, 0.351326)",
        "(0.216647, 1.342426, 0.353903)",
        "(0.219252, 1.337602, 0.356334)",
        "(0.221577, 1.332705, 0.358540)",
        "(0.223735, 1.327844, 0.360481)",
        "(0.224847, 1.325413, 0.361472)",
        "(0.227045, 1.320609, 0.363248)",
        "(0.229307, 1.316018, 0.364078)",
        "(0.231277, 1.311548, 0.365152)",
        "(0.233551, 1.306942, 0.366565)",
        "(0.234717, 1.304649, 0.367119)",
        "(0.236761, 1.300152, 0.367901)",
        "(0.238799, 1.295676, 0.368717)",
        "(0.240955, 1.291228, 0.369242)",
        "(0.242838, 1.286846, 0.369311)",
        "(0.243691, 1.284644, 0.369326)",
        "(0.245595, 1.280127, 0.369485)",
        "(0.247915, 1.275609, 0.369932)",
        "(0.249847, 1.271232, 0.370155)",
        "(0.251553, 1.266941, 0.370010)",
        "(0.252530, 1.264803, 0.369874)",
        "(0.254432, 1.260476, 0.369609)",
        "(0.256377, 1.255958, 0.369897)",
        "(0.258529, 1.251440, 0.370119)",
        "(0.260719, 1.247001, 0.369969)",
        "(0.261873, 1.244755, 0.369871)",
        "(0.263940, 1.240227, 0.370032)",
        "(0.266230, 1.235727, 0.370178)",
        "(0.268523, 1.231240, 0.369949)",
        "(0.270745, 1.226816, 0.369543)",
        "(0.271872, 1.224593, 0.369378)",
        "(0.274230, 1.220005, 0.369088)",
        "(0.276738, 1.215149, 0.368552)",
        "(0.279387, 1.209831, 0.368176)",
        "(0.282477, 1.204155, 0.368046)",
        "(0.284023, 1.201248, 0.367618)",
        "(0.287254, 1.195305, 0.366709)",
        "(0.290321, 1.189062, 0.365671)",
        "(0.293812, 1.182623, 0.364620)",
        "(0.297490, 1.176202, 0.363204)",
        "(0.299208, 1.172994, 0.362372)",
        "(0.302700, 1.166575, 0.360841)",
        "(0.306502, 1.160173, 0.359210)",
        "(0.310012, 1.153828, 0.357438)",
        "(0.313392, 1.147709, 0.355024)",
        "(0.315060, 1.144704, 0.353528)",
        "(0.318233, 1.138640, 0.350432)",
        "(0.321364, 1.132530, 0.347416)",
        "(0.324938, 1.126418, 0.344970)",
        "(0.328649, 1.120375, 0.342667)",
        "(0.330462, 1.117454, 0.341101)",
        "(0.333801, 1.111712, 0.337415)",
        "(0.337080, 1.105982, 0.334151)",
        "(0.340689, 1.100440, 0.331491)",
        "(0.344087, 1.095207, 0.328179)",
        "(0.345734, 1.092651, 0.326242)",
        "(0.348912, 1.087567, 0.322448)",
        "(0.352613, 1.082696, 0.318927)",
        "(0.356221, 1.077924, 0.315478)",
        "(0.359663, 1.073358, 0.311222)",
        "(0.361172, 1.071048, 0.308676)",
        "(0.364547, 1.066198, 0.304606)",
        "(0.368510, 1.061392, 0.301511)",
        "(0.372297, 1.056946, 0.298083)",
        "(0.375917, 1.052770, 0.294137)",
        "(0.377704, 1.050734, 0.291961)",
        "(0.381527, 1.046649, 0.288170)",
        "(0.385542, 1.042702, 0.284859)",
        "(0.389504, 1.038974, 0.281048)",
        "(0.393125, 1.035309, 0.276704)",
        "(0.394801, 1.033430, 0.274856)",
        "(0.398253, 1.029910, 0.272026)",
        "(0.401278, 1.026718, 0.268703)",
        "(0.404124, 1.023759, 0.265225)",
        "(0.406852, 1.020959, 0.261461)",
        "(0.408346, 1.019709, 0.259545)",
        "(0.411148, 1.017097, 0.256572)",
        "(0.413591, 1.014760, 0.253649)",
        "(0.415642, 1.012831, 0.249397)",
        "(0.417674, 1.010977, 0.244964)",
        "(0.418606, 1.009945, 0.243040)",
        "(0.420728, 1.007880, 0.240332)",
        "(0.422726, 1.005980, 0.237640)",
        "(0.424645, 1.004462, 0.234210)",
        "(0.426450, 1.002990, 0.230608)",
        "(0.427269, 1.002236, 0.229025)",
        "(0.428839, 1.000805, 0.226217)",
        "(0.430025, 0.999578, 0.222915)",
        "(0.431118, 0.998640, 0.218760)",
        "(0.432043, 0.997533, 0.214952)",
        "(0.432584, 0.997023, 0.213347)",
        "(0.433418, 0.995839, 0.210263)",
        "(0.434369, 0.994913, 0.206606)",
        "(0.435372, 0.993930, 0.202825)",
        "(0.436465, 0.992905, 0.198956)",
        "(0.437089, 0.992371, 0.197212)",
        "(0.438344, 0.991279, 0.193804)",
        "(0.439603, 0.990332, 0.189725)",
        "(0.440820, 0.989425, 0.185311)",
        "(0.441796, 0.988365, 0.181760)",
        "(0.442061, 0.987856, 0.180002)",
        "(0.442617, 0.987264, 0.175722)",
        "(0.443150, 0.986724, 0.171509)",
        "(0.443718, 0.986239, 0.167594)",
        "(0.444134, 0.985651, 0.164442)",
        "(0.444322, 0.985480, 0.163033)",
        "(0.444525, 0.985302, 0.159798)",
        "(0.444747, 0.985438, 0.156558)",
        "(0.444890, 0.985645, 0.153534)",
        "(0.444869, 0.985908, 0.150455)",
        "(0.444926, 0.986135, 0.148868)",
        "(0.444867, 0.986433, 0.145579)",
        "(0.444811, 0.986553, 0.143668)",
        "(0.444417, 0.986671, 0.141309)",
        "(0.443956, 0.987225, 0.138008)",
        "(0.443677, 0.987470, 0.136484)",
        "(0.443226, 0.987929, 0.134144)",
        "(0.442694, 0.988338, 0.132178)",
        "(0.442203, 0.989041, 0.129955)",
        "(0.441616, 0.989965, 0.127349)",
        "(0.441284, 0.990381, 0.126091)",
        "(0.440703, 0.991263, 0.123585)",
        "(0.440149, 0.992132, 0.121411)",
        "(0.439458, 0.993008, 0.119237)",
        "(0.438909, 0.994113, 0.116840)",
        "(0.438615, 0.994653, 0.115660)",
        "(0.437950, 0.995725, 0.113611)",
        "(0.436989, 0.996883, 0.111686)",
        "(0.436026, 0.998252, 0.109315)",
        "(0.435007, 0.999567, 0.107012)",
        "(0.434502, 1.000285, 0.105899)",
        "(0.433417, 1.001701, 0.103920)",
        "(0.432075, 1.002922, 0.102536)",
        "(0.430823, 1.004292, 0.101062)",
        "(0.429636, 1.005766, 0.099407)",
        "(0.428962, 1.006424, 0.098735)",
        "(0.427654, 1.007775, 0.097632)",
        "(0.426195, 1.009134, 0.096416)",
        "(0.424686, 1.010656, 0.094973)",
        "(0.423098, 1.012218, 0.093467)",
        "(0.422263, 1.012940, 0.092869)",
        "(0.420639, 1.014543, 0.091632)",
        "(0.418977, 1.016175, 0.090207)",
        "(0.417404, 1.017757, 0.088882)",
        "(0.415889, 1.019328, 0.087476)",
        "(0.415169, 1.020155, 0.086668)",
        "(0.413513, 1.021816, 0.085082)",
        "(0.411703, 1.023373, 0.083793)",
        "(0.409772, 1.024898, 0.082653)",
        "(0.407837, 1.026638, 0.081166)",
        "(0.406838, 1.027658, 0.080302)",
        "(0.404646, 1.029739, 0.078510)",
        "(0.402332, 1.031782, 0.076804)",
        "(0.400075, 1.033825, 0.075580)",
        "(0.397673, 1.035820, 0.074600)",
        "(0.396384, 1.036816, 0.074110)",
        "(0.393971, 1.039066, 0.072806)",
        "(0.391473, 1.041233, 0.071393)",
        "(0.389071, 1.043296, 0.070441)",
        "(0.386715, 1.045436, 0.069521)",
        "(0.385423, 1.046568, 0.068904)",
        "(0.382812, 1.048772, 0.067848)",
        "(0.380453, 1.051167, 0.066517)",
        "(0.378178, 1.053570, 0.065019)",
        "(0.375923, 1.055562, 0.064464)",
        "(0.374811, 1.056473, 0.064322)",
        "(0.372673, 1.058511, 0.063423)",
        "(0.370443, 1.060642, 0.062459)",
        "(0.368170, 1.062724, 0.061464)",
        "(0.365987, 1.064835, 0.060303)",
        "(0.364969, 1.065975, 0.059646)",
        "(0.362873, 1.068157, 0.058825)",
        "(0.360577, 1.070177, 0.058320)",
        "(0.358587, 1.072477, 0.057206)",
        "(0.356638, 1.074695, 0.056445)",
        "(0.355466, 1.075604, 0.056413)",
        "(0.353147, 1.077420, 0.056515)",
        "(0.351099, 1.079431, 0.056092)",
        "(0.349380, 1.081705, 0.055047)",
        "(0.347356, 1.083588, 0.054828)",
        "(0.346317, 1.084440, 0.054920)",
        "(0.344288, 1.086203, 0.054931)",
        "(0.342523, 1.088172, 0.054599)",
        "(0.340609, 1.090146, 0.054499)",
        "(0.338488, 1.092010, 0.054855)",
        "(0.337410, 1.092916, 0.054975)",
        "(0.335493, 1.095021, 0.054854)",
        "(0.333572, 1.097214, 0.054771)",
        "(0.331512, 1.099341, 0.054960)",
        "(0.329219, 1.101511, 0.055177)",
        "(0.328092, 1.102650, 0.055283)",
        "(0.325659, 1.105014, 0.055480)",
        "(0.323109, 1.107572, 0.055596)",
        "(0.320406, 1.110240, 0.055861)",
        "(0.317687, 1.113030, 0.056039)",
        "(0.316431, 1.114564, 0.055956)",
        "(0.313703, 1.117570, 0.056123)",
        "(0.310767, 1.120561, 0.056460)",
        "(0.307951, 1.123662, 0.056741)",
        "(0.305095, 1.126656, 0.057200)",
        "(0.303801, 1.128207, 0.057379)",
        "(0.301015, 1.131364, 0.057583)",
        "(0.298022, 1.134689, 0.057503)",
        "(0.295341, 1.138129, 0.057225)",
        "(0.292853, 1.141390, 0.056885)",
        "(0.291661, 1.142924, 0.056831)",
        "(0.289044, 1.145834, 0.057075)",
        "(0.286167, 1.148721, 0.057593)",
        "(0.283973, 1.152117, 0.057496)",
        "(0.281833, 1.155695, 0.056545)",
        "(0.280611, 1.157381, 0.056210)",
        "(0.278228, 1.160630, 0.056055)",
        "(0.275868, 1.163938, 0.055892)",
        "(0.273305, 1.167313, 0.055606)",
        "(0.270549, 1.170604, 0.055506)",
        "(0.269343, 1.172292, 0.055555)",
        "(0.266671, 1.175785, 0.055581)",
        "(0.263939, 1.179580, 0.055403)",
        "(0.260805, 1.183406, 0.055517)",
        "(0.257746, 1.187407, 0.055705)",
        "(0.256237, 1.189479, 0.055765)",
        "(0.253486, 1.193820, 0.055509)",
        "(0.250996, 1.198199, 0.055426)",
        "(0.248320, 1.202293, 0.055828)",
        "(0.245491, 1.206232, 0.056571)",
        "(0.244119, 1.208237, 0.056724)",
        "(0.241604, 1.212311, 0.056640)",
        "(0.238962, 1.216088, 0.057048)",
        "(0.236659, 1.219708, 0.057772)",
        "(0.234969, 1.223587, 0.058414)",
        "(0.233726, 1.225461, 0.058501)",
        "(0.231160, 1.229157, 0.058865)",
        "(0.229098, 1.232899, 0.059139)",
        "(0.227037, 1.236623, 0.059523)",
        "(0.224981, 1.240247, 0.060099)",
        "(0.223852, 1.242004, 0.060217)",
        "(0.221814, 1.245310, 0.060290)",
        "(0.220161, 1.248064, 0.060955)",
        "(0.218702, 1.250554, 0.061845)",
        "(0.216998, 1.253145, 0.062143)",
        "(0.216310, 1.254436, 0.062188)",
        "(0.214996, 1.256803, 0.062429)",
        "(0.213859, 1.258910, 0.062687)",
        "(0.212397, 1.260907, 0.063131)",
        "(0.210881, 1.262922, 0.063627)",
        "(0.210401, 1.264026, 0.063581)",
        "(0.209437, 1.266266, 0.063366)",
        "(0.208088, 1.268374, 0.063684)",
        "(0.206328, 1.270523, 0.064573)",
        "(0.204678, 1.273012, 0.065138)",
        "(0.204042, 1.274482, 0.064867)",
        "(0.202854, 1.277521, 0.064332)",
        "(0.201139, 1.280376, 0.064984)",
        "(0.199135, 1.283409, 0.065799)",
        "(0.197587, 1.286841, 0.065486)",
        "(0.196927, 1.288559, 0.065511)",
        "(0.195144, 1.291860, 0.066561)",
        "(0.193242, 1.295455, 0.067377)",
        "(0.191755, 1.299358, 0.067323)",
        "(0.190068, 1.303040, 0.067752)",
        "(0.189190, 1.304805, 0.068187)",
        "(0.187635, 1.308471, 0.069235)",
        "(0.185921, 1.312351, 0.070217)",
        "(0.184259, 1.316217, 0.070786)",
        "(0.182956, 1.319813, 0.070865)",
        "(0.182324, 1.321386, 0.071264)",
        "(0.180928, 1.324388, 0.072757)",
        "(0.179317, 1.327623, 0.073622)",
        "(0.178335, 1.330803, 0.073814)",
        "(0.177352, 1.333486, 0.074410)",
        "(0.176756, 1.334678, 0.074879)",
        "(0.175740, 1.337015, 0.075617)",
        "(0.175065, 1.339285, 0.075765)",
        "(0.174404, 1.341190, 0.075874)",
        "(0.173903, 1.342633, 0.076368)",
        "(0.173678, 1.343278, 0.076616)",
        "(0.173122, 1.344592, 0.076858)",
        "(0.172712, 1.345908, 0.076530)",
        "(0.172456, 1.347039, 0.076127)",
        "(0.172153, 1.347666, 0.076312)",
        "(0.171902, 1.348139, 0.076297)",
        "(0.171665, 1.348786, 0.076015)",
        "(0.171516, 1.349464, 0.075885)",
        "(0.171141, 1.350330, 0.075633)",
        "(0.170669, 1.351243, 0.075613)",
        "(0.170386, 1.351691, 0.075654)",
        "(0.170129, 1.352485, 0.075486)",
        "(0.169515, 1.354472, 0.074826)",
        "(0.168755, 1.356342, 0.074498)",
        "(0.167794, 1.358237, 0.075317)",
        "(0.167306, 1.359369, 0.075749)",
        "(0.166458, 1.362118, 0.075983)",
        "(0.166015, 1.365167, 0.075792)",
        "(0.165326, 1.368103, 0.076181)",
        "(0.164549, 1.370862, 0.077038)",
        "(0.164207, 1.372254, 0.077341)",
        "(0.163569, 1.375070, 0.077676)",
        "(0.163184, 1.377758, 0.077806)",
        "(0.162760, 1.380233, 0.078174)",
        "(0.162044, 1.382549, 0.079176)",
        "(0.161584, 1.383687, 0.079709)",
        "(0.161165, 1.386031, 0.080041)",
        "(0.160908, 1.388349, 0.080075)",
        "(0.160470, 1.390489, 0.080812)",
        "(0.159450, 1.392698, 0.082063)",
        "(0.159097, 1.393816, 0.082686)",
        "(0.158717, 1.396102, 0.083598)",
        "(0.158351, 1.398509, 0.084397)",
        "(0.157810, 1.400972, 0.085580)",
        "(0.157407, 1.403291, 0.087237)",
        "(0.157214, 1.404467, 0.088079)",
        "(0.156679, 1.406846, 0.089734)",
        "(0.156369, 1.409024, 0.091464)",
        "(0.156103, 1.411000, 0.093434)",
        "(0.155681, 1.413014, 0.095252)",
        "(0.155485, 1.413965, 0.096207)",
        "(0.155384, 1.415645, 0.098294)",
        "(0.155253, 1.417114, 0.100381)",
        "(0.154990, 1.418359, 0.102585)",
        "(0.154821, 1.419283, 0.105119)",
        "(0.154864, 1.419602, 0.106485)",
        "(0.154840, 1.420209, 0.108992)",
        "(0.154783, 1.420783, 0.111499)",
        "(0.154768, 1.421218, 0.114478)",
        "(0.154879, 1.421673, 0.117301)",
        "(0.154902, 1.421944, 0.118421)",
        "(0.154921, 1.422404, 0.120874)",
        "(0.154835, 1.422673, 0.124072)",
        "(0.154849, 1.422914, 0.127265)",
        "(0.154995, 1.423306, 0.129716)",
        "(0.154884, 1.423597, 0.130963)",
        "(0.154971, 1.424028, 0.133875)",
        "(0.155166, 1.424529, 0.136692)",
        "(0.155088, 1.425104, 0.139486)",
        "(0.154857, 1.425494, 0.142805)",
        "(0.154762, 1.425667, 0.144326)",
        "(0.154592, 1.426027, 0.147140)",
        "(0.154797, 1.426372, 0.149937)",
        "(0.154845, 1.426805, 0.152735)",
        "(0.154850, 1.427130, 0.155767)",
        "(0.154842, 1.427246, 0.157338)",
        "(0.155014, 1.427441, 0.160381)",
        "(0.155223, 1.427566, 0.163360)",
        "(0.155546, 1.427552, 0.166119)",
        "(0.155663, 1.427420, 0.169036)",
        "(0.155761, 1.427304, 0.170621)",
        "(0.155967, 1.427243, 0.173293)",
        "(0.156359, 1.427315, 0.175099)",
        "(0.156594, 1.427306, 0.177164)",
        "(0.156681, 1.427259, 0.179825)",
        "(0.156816, 1.427261, 0.181156)",
        "(0.157018, 1.427402, 0.183409)",
        "(0.157297, 1.427602, 0.185081)",
        "(0.157598, 1.427692, 0.187096)",
        "(0.157690, 1.427816, 0.189551)",
        "(0.157760, 1.427930, 0.190848)",
        "(0.157800, 1.428402, 0.192766)",
        "(0.158151, 1.428886, 0.193617)",
        "(0.158421, 1.428893, 0.195437)",
        "(0.158533, 1.428719, 0.198009)",
        "(0.158646, 1.428676, 0.199109)",
        "(0.158897, 1.428590, 0.200795)",
        "(0.159196, 1.428228, 0.202540)",
        "(0.159550, 1.427589, 0.204872)",
        "(0.159686, 1.426959, 0.207475)",
        "(0.159739, 1.426632, 0.208826)",
        "(0.160180, 1.425979, 0.210839)",
        "(0.160632, 1.425229, 0.212550)",
        "(0.160914, 1.424202, 0.214950)",
        "(0.161227, 1.423033, 0.217696)",
        "(0.161365, 1.422427, 0.219097)",
        "(0.161672, 1.421148, 0.221930)",
        "(0.162023, 1.419893, 0.224311)",
        "(0.162338, 1.418603, 0.226690)",
        "(0.162831, 1.416945, 0.229591)",
        "(0.163052, 1.416049, 0.231171)",
        "(0.163459, 1.414442, 0.234263)",
        "(0.163897, 1.412997, 0.237190)",
        "(0.164474, 1.411559, 0.239752)",
        "(0.164805, 1.409993, 0.242584)",
        "(0.165132, 1.409131, 0.244247)",
        "(0.165603, 1.407629, 0.247536)",
        "(0.165999, 1.406486, 0.250349)",
        "(0.166579, 1.405411, 0.252668)",
        "(0.167049, 1.404551, 0.254522)",
        "(0.167294, 1.404182, 0.255670)",
        "(0.167681, 1.403511, 0.258292)",
        "(0.168157, 1.403037, 0.260345)",
        "(0.168688, 1.402769, 0.261351)",
        "(0.169142, 1.402530, 0.262619)",
        "(0.169352, 1.402401, 0.263438)",
        "(0.169643, 1.402280, 0.264864)",
        "(0.169995, 1.402334, 0.265643)",
        "(0.170375, 1.402348, 0.266850)",
        "(0.170665, 1.402378, 0.267961)",
        "(0.170808, 1.402365, 0.268506)",
        "(0.171075, 1.402154, 0.270012)",
        "(0.171756, 1.401719, 0.271567)",
        "(0.172307, 1.401452, 0.272455)",
        "(0.172610, 1.401352, 0.273594)",
        "(0.172788, 1.401317, 0.274164)",
        "(0.173311, 1.401203, 0.274859)",
        "(0.173818, 1.400713, 0.276039)",
        "(0.174460, 1.399876, 0.277591)",
        "(0.175102, 1.398906, 0.279214)",
        "(0.175391, 1.398354, 0.280124)",
        "(0.176138, 1.397019, 0.281957)",
        "(0.176979, 1.395234, 0.283824)",
        "(0.177908, 1.392962, 0.285902)",
        "(0.179037, 1.390193, 0.288482)",
        "(0.179672, 1.388593, 0.289973)",
        "(0.180927, 1.385210, 0.292966)",
        "(0.182272, 1.381589, 0.295415)",
        "(0.183720, 1.377627, 0.297923)",
        "(0.185451, 1.373292, 0.301070)",
        "(0.186284, 1.371099, 0.302691)",
        "(0.187881, 1.366832, 0.305455)",
        "(0.189642, 1.362531, 0.308113)",
        "(0.191330, 1.358353, 0.310689)",
        "(0.193081, 1.354218, 0.313400)",
        "(0.193999, 1.352194, 0.314704)",
        "(0.195742, 1.348367, 0.316747)",
        "(0.197412, 1.344618, 0.318816)",
        "(0.198986, 1.340987, 0.321012)",
        "(0.200718, 1.337392, 0.323175)",
        "(0.201522, 1.335666, 0.324103)",
        "(0.203116, 1.332248, 0.325739)",
        "(0.204704, 1.328867, 0.327525)",
        "(0.206251, 1.325599, 0.329186)",
        "(0.207862, 1.322548, 0.330082)",
        "(0.208562, 1.320975, 0.330699)",
        "(0.210114, 1.317705, 0.332318)",
        "(0.211650, 1.314569, 0.333677)",
        "(0.212868, 1.311796, 0.334263)",
        "(0.214093, 1.309224, 0.334693)",
        "(0.214763, 1.307971, 0.334967)",
        "(0.216017, 1.305522, 0.335860)",
        "(0.217109, 1.303267, 0.336647)",
        "(0.218185, 1.301093, 0.337167)",
        "(0.219339, 1.298822, 0.337505)",
        "(0.219889, 1.297619, 0.337710)",
        "(0.221152, 1.295085, 0.338385)",
        "(0.222455, 1.292458, 0.338929)",
        "(0.223721, 1.289733, 0.339224)",
        "(0.224979, 1.286946, 0.339144)",
        "(0.225597, 1.285460, 0.339118)",
        "(0.227112, 1.282278, 0.339467)",
        "(0.228680, 1.278940, 0.339803)",
        "(0.230009, 1.275670, 0.339479)",
        "(0.231434, 1.272182, 0.339187)",
        "(0.232262, 1.270326, 0.339117)",
        "(0.233958, 1.266501, 0.338828)",
        "(0.235748, 1.262483, 0.338526)",
        "(0.237334, 1.258269, 0.337895)",
        "(0.239186, 1.253646, 0.337305)",
        "(0.240189, 1.251228, 0.336928)",
        "(0.242400, 1.246301, 0.336183)",
        "(0.244435, 1.241340, 0.335339)",
        "(0.246593, 1.236310, 0.334575)",
        "(0.248755, 1.231241, 0.333449)",
        "(0.249889, 1.228686, 0.332674)",
        "(0.252234, 1.223423, 0.331491)",
        "(0.254605, 1.218013, 0.330435)",
        "(0.256945, 1.212561, 0.329287)",
        "(0.259416, 1.207270, 0.327664)",
        "(0.260688, 1.204692, 0.326714)",
        "(0.263177, 1.199457, 0.325002)",
        "(0.265523, 1.194181, 0.323845)",
        "(0.267985, 1.189201, 0.322501)",
        "(0.270396, 1.184587, 0.320671)",
        "(0.271596, 1.182392, 0.319659)",
        "(0.273825, 1.178125, 0.317721)",
        "(0.276072, 1.173900, 0.316386)",
        "(0.278308, 1.169753, 0.315373)",
        "(0.280524, 1.166003, 0.313538)",
        "(0.281570, 1.164244, 0.312508)",
        "(0.283481, 1.160779, 0.311010)",
        "(0.285181, 1.157516, 0.309845)",
        "(0.286902, 1.154687, 0.308486)",
        "(0.288658, 1.151740, 0.307256)",
        "(0.289393, 1.150288, 0.306833)",
        "(0.290702, 1.147866, 0.305984)",
        "(0.291618, 1.146025, 0.305169)",
        "(0.292415, 1.144685, 0.304547)",
        "(0.292876, 1.143750, 0.303865)",
        "(0.292983, 1.143425, 0.303354)",
        "(0.293180, 1.142628, 0.302290)",
        "(0.293719, 1.141426, 0.301351)",
        "(0.294656, 1.139668, 0.300697)",
        "(0.295721, 1.137809, 0.299422)",
        "(0.296273, 1.136790, 0.298883)",
        "(0.297634, 1.134659, 0.297978)",
        "(0.299166, 1.132488, 0.296761)",
        "(0.300628, 1.130046, 0.295547)",
        "(0.302480, 1.127328, 0.294511)",
        "(0.303552, 1.125852, 0.294044)",
        "(0.305836, 1.122839, 0.292952)",
        "(0.308195, 1.119645, 0.291665)",
        "(0.310564, 1.116458, 0.289948)",
        "(0.313122, 1.113091, 0.288486)",
        "(0.314570, 1.111341, 0.287950)",
        "(0.317351, 1.107944, 0.286724)",
        "(0.319723, 1.104725, 0.284373)",
        "(0.322252, 1.101303, 0.282426)",
        "(0.324938, 1.097899, 0.280374)",
        "(0.326409, 1.096162, 0.279399)",
        "(0.328969, 1.092761, 0.277363)",
        "(0.331441, 1.089437, 0.274850)",
        "(0.334067, 1.086037, 0.272186)",
        "(0.336869, 1.082494, 0.269663)",
        "(0.338390, 1.080732, 0.268461)",
        "(0.341151, 1.077295, 0.265671)",
        "(0.343992, 1.073934, 0.262345)",
        "(0.346867, 1.070299, 0.259002)",
        "(0.350122, 1.066650, 0.255967)",
        "(0.351644, 1.064829, 0.254504)",
        "(0.354336, 1.061469, 0.250696)",
        "(0.357008, 1.058266, 0.246371)",
        "(0.359786, 1.054774, 0.242801)",
        "(0.362951, 1.051402, 0.240196)",
        "(0.364272, 1.049745, 0.238899)",
        "(0.366856, 1.046827, 0.235712)",
        "(0.369098, 1.044312, 0.231491)",
        "(0.371317, 1.041835, 0.227278)",
        "(0.373832, 1.039072, 0.224617)",
        "(0.374988, 1.037754, 0.223140)",
        "(0.377402, 1.035399, 0.219422)",
        "(0.379904, 1.033018, 0.215309)",
        "(0.382506, 1.030466, 0.212337)",
        "(0.384715, 1.027975, 0.210105)",
        "(0.385589, 1.026921, 0.208650)",
        "(0.387362, 1.025410, 0.205086)",
        "(0.388621, 1.024051, 0.201544)",
        "(0.390009, 1.022857, 0.198448)",
        "(0.391693, 1.021512, 0.196429)",
        "(0.392497, 1.020787, 0.195634)",
        "(0.393992, 1.019751, 0.192844)",
        "(0.395378, 1.019143, 0.188595)",
        "(0.396652, 1.017836, 0.185429)",
        "(0.398377, 1.016127, 0.183906)",
        "(0.399188, 1.015395, 0.182703)",
        "(0.400913, 1.014285, 0.179607)",
        "(0.402688, 1.013055, 0.176876)",
        "(0.404319, 1.011734, 0.174542)",
        "(0.405976, 1.010618, 0.172152)",
        "(0.406829, 1.010110, 0.170817)",
        "(0.408680, 1.009191, 0.168075)",
        "(0.410713, 1.008097, 0.165690)",
        "(0.412558, 1.006691, 0.164038)",
        "(0.414158, 1.005644, 0.161598)",
        "(0.414958, 1.005310, 0.159914)",
        "(0.416508, 1.004400, 0.157036)",
        "(0.418165, 1.003223, 0.154688)",
        "(0.420085, 1.002346, 0.151988)",
        "(0.421737, 1.001127, 0.150152)",
        "(0.422607, 1.000669, 0.149284)",
        "(0.423987, 0.999765, 0.147177)",
        "(0.425446, 0.999021, 0.145333)",
        "(0.426733, 0.998386, 0.143434)",
        "(0.427865, 0.997901, 0.141291)",
        "(0.428442, 0.997778, 0.140379)",
        "(0.429523, 0.997355, 0.138862)",
        "(0.430413, 0.996983, 0.137145)",
        "(0.431281, 0.996801, 0.135498)",
        "(0.432106, 0.996616, 0.134559)",
        "(0.432393, 0.996508, 0.134032)",
        "(0.433066, 0.996548, 0.132484)",
        "(0.433877, 0.996766, 0.130269)",
        "(0.434697, 0.996803, 0.128308)",
        "(0.435554, 0.996771, 0.126594)",
        "(0.436040, 0.996826, 0.125499)",
        "(0.437007, 0.996797, 0.123242)",
        "(0.437946, 0.996533, 0.121290)",
        "(0.439177, 0.996432, 0.119780)",
        "(0.440225, 0.996095, 0.118364)",
        "(0.440714, 0.995928, 0.117447)",
        "(0.441859, 0.995890, 0.115199)",
        "(0.442971, 0.995850, 0.113107)",
        "(0.444010, 0.995550, 0.111774)",
        "(0.445127, 0.995515, 0.109997)",
        "(0.445671, 0.995607, 0.108851)",
        "(0.446747, 0.995643, 0.107312)",
        "(0.447339, 0.995492, 0.105830)",
        "(0.447835, 0.995842, 0.103641)",
        "(0.448143, 0.996334, 0.101269)",
        "(0.448239, 0.996507, 0.100305)",
        "(0.448491, 0.996825, 0.099233)",
        "(0.448385, 0.997170, 0.098053)",
        "(0.448266, 0.997981, 0.096078)",
        "(0.448046, 0.998832, 0.094180)",
        "(0.447854, 0.999190, 0.093332)",
        "(0.447322, 0.999933, 0.091483)",
        "(0.446786, 1.001006, 0.089527)",
        "(0.446143, 1.001916, 0.088161)",
        "(0.445286, 1.002747, 0.086722)",
        "(0.444855, 1.003283, 0.085820)",
        "(0.444118, 1.004611, 0.084206)",
        "(0.443236, 1.005756, 0.083060)",
        "(0.442293, 1.006961, 0.081944)",
        "(0.441174, 1.008250, 0.080748)",
        "(0.440570, 1.008931, 0.080134)",
        "(0.439249, 1.010234, 0.079325)",
        "(0.437872, 1.011584, 0.078523)",
        "(0.436557, 1.012986, 0.077646)",
        "(0.435239, 1.014213, 0.077031)",
        "(0.434557, 1.014630, 0.076970)",
        "(0.433283, 1.015354, 0.076975)",
        "(0.432250, 1.016257, 0.076877)",
        "(0.431313, 1.017244, 0.076315)",
        "(0.430468, 1.018085, 0.075899)",
        "(0.430073, 1.018420, 0.075798)",
        "(0.429415, 1.019096, 0.075677)",
        "(0.428810, 1.019790, 0.075533)",
        "(0.428144, 1.020581, 0.075187)",
        "(0.427453, 1.021474, 0.074551)",
        "(0.427133, 1.021884, 0.074323)",
        "(0.426549, 1.022655, 0.074159)",
        "(0.426054, 1.023637, 0.073777)",
        "(0.425234, 1.024647, 0.073470)",
        "(0.424081, 1.025624, 0.073307)",
        "(0.423424, 1.026207, 0.073059)",
        "(0.422189, 1.028012, 0.072154)",
        "(0.420588, 1.029689, 0.071446)",
        "(0.418649, 1.031240, 0.071122)",
        "(0.416730, 1.033146, 0.070577)",
        "(0.415673, 1.034152, 0.070149)",
        "(0.413364, 1.036264, 0.069474)",
        "(0.410728, 1.038579, 0.068676)",
        "(0.407856, 1.041065, 0.067894)",
        "(0.404939, 1.043691, 0.066981)",
        "(0.403440, 1.045145, 0.066527)",
        "(0.400134, 1.048043, 0.065717)",
        "(0.396426, 1.050931, 0.065270)",
        "(0.392747, 1.054120, 0.064634)",
        "(0.388938, 1.057595, 0.063596)",
        "(0.386967, 1.059432, 0.062960)",
        "(0.383085, 1.063184, 0.061842)",
        "(0.379110, 1.066871, 0.060918)",
        "(0.375180, 1.070466, 0.060363)",
        "(0.371137, 1.074126, 0.059727)",
        "(0.369134, 1.076048, 0.059325)",
        "(0.365292, 1.079998, 0.058301)",
        "(0.361270, 1.083784, 0.057249)",
        "(0.357461, 1.087519, 0.056328)",
        "(0.353804, 1.091296, 0.055541)",
        "(0.351919, 1.093197, 0.055013)",
        "(0.348200, 1.097059, 0.053751)",
        "(0.344748, 1.100861, 0.052722)",
        "(0.341357, 1.104504, 0.052051)",
        "(0.337611, 1.108104, 0.051583)",
        "(0.335751, 1.109955, 0.051305)",
        "(0.332357, 1.113827, 0.050419)",
        "(0.329236, 1.117835, 0.049136)",
        "(0.326019, 1.121442, 0.048542)",
        "(0.322769, 1.124705, 0.048640)",
        "(0.321181, 1.126373, 0.048513)",
        "(0.318398, 1.130074, 0.047508)",
        "(0.315706, 1.133651, 0.046606)",
        "(0.312928, 1.136600, 0.046687)",
        "(0.310246, 1.139264, 0.047297)",
        "(0.309052, 1.140743, 0.047406)",
        "(0.306778, 1.143951, 0.046988)",
        "(0.304932, 1.147233, 0.046234)",
        "(0.302830, 1.150046, 0.045869)",
        "(0.300625, 1.152421, 0.046223)",
        "(0.299655, 1.153577, 0.046511)",
        "(0.297780, 1.155921, 0.046923)"
    ],
    "leftHandPositions": [
        "(0.542962, 1.243432, -0.100255)",
        "(0.541770, 1.243586, -0.100901)",
        "(0.540544, 1.243823, -0.101617)",
        "(0.539930, 1.243897, -0.102123)",
        "(0.538638, 1.243978, -0.103395)",
        "(0.537273, 1.244184, -0.104424)",
        "(0.535860, 1.244418, -0.105336)",
        "(0.534537, 1.244674, -0.106336)",
        "(0.533922, 1.244783, -0.106904)",
        "(0.532757, 1.244944, -0.108170)",
        "(0.531727, 1.244972, -0.109173)",
        "(0.530643, 1.244668, -0.109918)",
        "(0.529627, 1.244237, -0.110550)",
        "(0.529212, 1.244199, -0.110902)",
        "(0.528546, 1.244269, -0.111548)",
        "(0.527924, 1.244056, -0.111904)",
        "(0.527652, 1.244388, -0.112032)",
        "(0.527508, 1.244673, -0.112282)",
        "(0.527476, 1.244739, -0.112362)",
        "(0.527508, 1.244656, -0.112392)",
        "(0.527489, 1.244669, -0.112389)",
        "(0.527582, 1.244707, -0.112434)",
        "(0.527610, 1.244662, -0.112445)",
        "(0.527618, 1.244627, -0.112447)",
        "(0.527574, 1.244536, -0.112367)",
        "(0.527504, 1.244554, -0.112271)",
        "(0.527440, 1.244536, -0.112186)",
        "(0.527405, 1.244463, -0.112181)",
        "(0.527382, 1.244410, -0.112159)",
        "(0.527407, 1.244367, -0.112150)",
        "(0.527489, 1.244389, -0.112122)",
        "(0.527681, 1.244390, -0.112110)",
        "(0.527804, 1.244316, -0.112066)",
        "(0.527853, 1.244299, -0.111995)",
        "(0.528078, 1.244288, -0.111827)",
        "(0.528366, 1.244212, -0.111683)",
        "(0.528537, 1.244130, -0.111558)",
        "(0.528781, 1.244108, -0.111396)",
        "(0.528908, 1.244113, -0.111297)",
        "(0.529239, 1.244153, -0.111194)",
        "(0.529433, 1.244116, -0.111134)",
        "(0.529650, 1.244126, -0.111033)",
        "(0.529941, 1.244130, -0.111041)",
        "(0.530055, 1.244095, -0.111040)",
        "(0.530211, 1.243987, -0.111080)",
        "(0.530400, 1.243816, -0.111190)",
        "(0.530527, 1.243715, -0.111276)",
        "(0.530611, 1.243679, -0.111358)",
        "(0.530645, 1.243657, -0.111398)",
        "(0.530725, 1.243612, -0.111490)",
        "(0.530828, 1.243543, -0.111605)",
        "(0.530942, 1.243535, -0.111694)",
        "(0.531045, 1.243527, -0.111786)",
        "(0.531088, 1.243522, -0.111839)",
        "(0.531182, 1.243498, -0.111964)",
        "(0.531256, 1.243522, -0.112083)",
        "(0.531372, 1.243507, -0.112294)",
        "(0.531451, 1.243392, -0.112443)",
        "(0.531487, 1.243327, -0.112487)",
        "(0.531587, 1.243270, -0.112624)",
        "(0.531895, 1.243101, -0.113099)",
        "(0.532093, 1.242661, -0.113549)",
        "(0.531987, 1.241535, -0.114205)",
        "(0.531858, 1.240949, -0.114638)",
        "(0.531052, 1.238663, -0.115380)",
        "(0.530124, 1.236350, -0.116215)",
        "(0.529504, 1.234908, -0.117154)",
        "(0.529036, 1.233843, -0.117723)",
        "(0.528961, 1.233600, -0.117977)",
        "(0.529200, 1.233804, -0.118517)",
        "(0.529369, 1.233189, -0.118839)",
        "(0.529322, 1.231641, -0.119245)",
        "(0.529457, 1.229680, -0.120205)",
        "(0.529529, 1.228731, -0.120637)",
        "(0.529687, 1.226910, -0.121133)",
        "(0.529832, 1.225183, -0.121561)",
        "(0.530050, 1.223549, -0.121994)",
        "(0.530712, 1.222971, -0.122230)",
        "(0.531151, 1.223131, -0.121931)",
        "(0.531885, 1.222970, -0.121570)",
        "(0.532452, 1.222165, -0.121310)",
        "(0.533074, 1.221443, -0.121329)",
        "(0.533515, 1.220694, -0.121205)",
        "(0.533715, 1.220559, -0.121192)",
        "(0.533791, 1.220274, -0.121388)",
        "(0.533666, 1.219932, -0.122063)",
        "(0.532954, 1.219793, -0.122805)",
        "(0.531793, 1.219548, -0.123628)",
        "(0.531032, 1.219381, -0.124349)",
        "(0.529453, 1.219432, -0.126123)",
        "(0.527513, 1.219783, -0.127950)",
        "(0.525221, 1.220176, -0.130019)",
        "(0.522820, 1.220911, -0.132368)",
        "(0.521580, 1.221542, -0.133638)",
        "(0.519352, 1.223099, -0.136169)",
        "(0.517176, 1.225022, -0.138939)",
        "(0.514924, 1.227074, -0.141425)",
        "(0.512864, 1.229338, -0.143832)",
        "(0.511981, 1.230582, -0.145402)",
        "(0.510114, 1.232902, -0.148574)",
        "(0.508116, 1.234827, -0.151611)",
        "(0.505689, 1.235862, -0.154525)",
        "(0.503521, 1.237144, -0.157771)",
        "(0.502395, 1.237500, -0.159554)",
        "(0.499741, 1.237702, -0.162932)",
        "(0.497050, 1.237643, -0.166172)",
        "(0.493749, 1.236489, -0.169128)",
        "(0.489670, 1.233779, -0.172113)",
        "(0.488003, 1.232664, -0.173863)",
        "(0.484255, 1.230102, -0.176484)",
        "(0.480633, 1.228097, -0.177085)",
        "(0.477790, 1.225926, -0.179110)",
        "(0.474545, 1.223047, -0.181665)",
        "(0.472213, 1.221030, -0.182866)",
        "(0.468540, 1.217810, -0.185320)",
        "(0.464810, 1.214231, -0.188045)",
        "(0.461724, 1.211046, -0.190626)",
        "(0.458442, 1.207801, -0.192629)",
        "(0.455445, 1.205339, -0.193824)",
        "(0.449883, 1.200699, -0.198805)",
        "(0.446483, 1.197619, -0.204258)",
        "(0.442942, 1.195087, -0.207778)",
        "(0.439365, 1.193020, -0.210938)",
        "(0.437721, 1.192212, -0.212358)",
        "(0.434515, 1.190895, -0.215131)",
        "(0.431880, 1.190243, -0.217835)",
        "(0.428441, 1.190015, -0.222203)",
        "(0.425113, 1.190371, -0.226138)",
        "(0.423796, 1.190832, -0.227499)",
        "(0.421565, 1.192151, -0.229735)",
        "(0.418626, 1.193928, -0.231776)",
        "(0.416036, 1.196033, -0.233832)",
        "(0.412011, 1.198445, -0.236785)",
        "(0.408700, 1.200017, -0.239262)",
        "(0.403271, 1.203412, -0.243814)",
        "(0.399079, 1.207164, -0.246316)",
        "(0.395843, 1.211192, -0.248310)",
        "(0.389854, 1.215029, -0.248811)",
        "(0.386686, 1.217103, -0.249042)",
        "(0.381354, 1.221650, -0.249463)",
        "(0.375921, 1.226570, -0.250911)",
        "(0.370573, 1.231677, -0.252058)",
        "(0.365822, 1.236528, -0.252100)",
        "(0.363021, 1.238856, -0.251965)",
        "(0.357093, 1.243462, -0.252339)",
        "(0.352257, 1.247768, -0.253158)",
        "(0.347971, 1.252007, -0.254263)",
        "(0.343898, 1.256400, -0.255219)",
        "(0.341950, 1.258612, -0.255419)",
        "(0.337678, 1.262948, -0.255492)",
        "(0.333566, 1.267654, -0.255987)",
        "(0.329229, 1.272808, -0.256639)",
        "(0.325094, 1.277703, -0.256690)",
        "(0.323468, 1.280138, -0.256862)",
        "(0.320699, 1.285197, -0.257284)",
        "(0.317265, 1.290518, -0.257147)",
        "(0.313283, 1.296185, -0.256853)",
        "(0.310036, 1.301568, -0.256145)",
        "(0.308584, 1.304160, -0.255862)",
        "(0.306390, 1.309137, -0.255658)",
        "(0.304510, 1.313609, -0.255122)",
        "(0.301822, 1.317688, -0.253936)",
        "(0.298867, 1.321645, -0.252978)",
        "(0.298225, 1.323356, -0.252505)",
        "(0.297897, 1.325982, -0.250938)",
        "(0.297627, 1.327741, -0.248856)",
        "(0.297542, 1.328345, -0.246414)",
        "(0.297117, 1.328130, -0.244417)",
        "(0.297044, 1.327823, -0.243824)",
        "(0.296867, 1.327084, -0.242957)",
        "(0.296993, 1.326208, -0.242941)",
        "(0.297189, 1.325543, -0.243264)",
        "(0.296851, 1.325418, -0.243624)",
        "(0.296441, 1.325577, -0.243737)",
        "(0.296179, 1.326048, -0.243877)",
        "(0.296358, 1.326988, -0.244037)",
        "(0.296260, 1.328511, -0.244380)",
        "(0.295435, 1.330588, -0.244536)",
        "(0.294930, 1.331779, -0.244582)",
        "(0.293934, 1.334142, -0.244116)",
        "(0.293305, 1.336273, -0.243123)",
        "(0.292756, 1.338328, -0.242310)",
        "(0.291721, 1.340484, -0.242358)",
        "(0.291226, 1.341436, -0.242507)",
        "(0.290326, 1.342738, -0.242161)",
        "(0.289104, 1.343296, -0.240683)",
        "(0.287821, 1.343568, -0.239890)",
        "(0.286596, 1.343892, -0.240037)",
        "(0.285584, 1.344121, -0.240007)",
        "(0.283151, 1.344522, -0.239395)",
        "(0.280944, 1.344661, -0.238627)",
        "(0.279367, 1.344713, -0.238437)",
        "(0.276159, 1.345183, -0.238258)",
        "(0.274520, 1.345385, -0.237999)",
        "(0.272316, 1.345542, -0.237575)",
        "(0.270837, 1.345417, -0.237106)",
        "(0.269149, 1.345170, -0.236262)",
        "(0.265919, 1.345215, -0.235382)",
        "(0.264929, 1.345249, -0.235303)",
        "(0.264344, 1.345590, -0.235855)",
        "(0.262480, 1.346348, -0.235463)",
        "(0.260724, 1.347101, -0.234311)",
        "(0.258613, 1.347902, -0.233003)",
        "(0.257853, 1.348250, -0.232545)",
        "(0.257048, 1.349091, -0.232260)",
        "(0.255067, 1.350325, -0.231627)",
        "(0.252719, 1.351481, -0.230345)",
        "(0.250813, 1.352201, -0.229000)",
        "(0.250125, 1.352416, -0.228389)",
        "(0.248474, 1.353097, -0.227522)",
        "(0.246898, 1.354166, -0.227034)",
        "(0.245205, 1.355098, -0.225852)",
        "(0.243558, 1.355801, -0.224072)",
        "(0.242583, 1.356153, -0.223266)",
        "(0.241556, 1.356909, -0.222451)",
        "(0.239980, 1.357810, -0.221634)",
        "(0.237591, 1.358734, -0.220322)",
        "(0.235807, 1.359797, -0.219953)",
        "(0.235441, 1.360313, -0.220007)",
        "(0.234933, 1.361460, -0.220116)",
        "(0.233585, 1.362743, -0.219354)",
        "(0.231612, 1.364087, -0.217902)",
        "(0.230000, 1.365313, -0.217009)",
        "(0.229518, 1.365873, -0.216902)",
        "(0.229166, 1.366895, -0.217033)",
        "(0.228805, 1.367809, -0.216653)",
        "(0.227348, 1.368963, -0.215501)",
        "(0.226235, 1.369982, -0.214742)",
        "(0.225804, 1.370455, -0.214638)",
        "(0.225100, 1.371279, -0.214327)",
        "(0.224445, 1.372043, -0.213395)",
        "(0.223045, 1.373190, -0.212903)",
        "(0.222091, 1.374482, -0.213162)",
        "(0.221304, 1.375154, -0.213053)",
        "(0.219697, 1.376342, -0.212517)",
        "(0.218468, 1.377402, -0.212147)",
        "(0.217788, 1.378537, -0.212324)",
        "(0.216314, 1.379798, -0.211958)",
        "(0.215547, 1.380345, -0.211634)",
        "(0.214937, 1.380973, -0.211500)",
        "(0.214082, 1.381916, -0.211604)",
        "(0.213071, 1.382467, -0.211678)",
        "(0.212599, 1.382631, -0.211623)",
        "(0.212498, 1.382672, -0.211642)",
        "(0.212169, 1.382598, -0.211461)",
        "(0.211683, 1.382419, -0.211033)",
        "(0.211576, 1.382409, -0.211343)",
        "(0.211112, 1.382041, -0.211857)",
        "(0.211103, 1.381853, -0.211881)",
        "(0.211025, 1.381495, -0.211585)",
        "(0.210967, 1.381306, -0.211484)",
        "(0.210850, 1.381165, -0.211487)",
        "(0.210584, 1.380988, -0.211727)",
        "(0.210330, 1.380965, -0.211954)",
        "(0.210023, 1.380965, -0.212242)",
        "(0.209767, 1.380908, -0.212247)",
        "(0.209413, 1.380868, -0.212146)",
        "(0.209087, 1.381024, -0.212351)",
        "(0.208834, 1.381164, -0.212649)",
        "(0.208434, 1.381436, -0.213034)",
        "(0.207684, 1.381924, -0.213174)",
        "(0.207510, 1.382318, -0.213071)",
        "(0.207354, 1.382687, -0.212913)",
        "(0.207218, 1.382848, -0.212917)",
        "(0.206727, 1.383369, -0.213026)",
        "(0.206472, 1.383822, -0.213211)",
        "(0.206325, 1.384016, -0.213088)",
        "(0.206000, 1.384361, -0.212872)",
        "(0.205879, 1.384486, -0.212876)",
        "(0.205535, 1.385047, -0.212866)",
        "(0.205264, 1.385376, -0.212794)",
        "(0.205019, 1.385575, -0.212613)",
        "(0.204841, 1.385789, -0.212470)",
        "(0.204748, 1.385945, -0.212225)",
        "(0.204567, 1.386234, -0.211620)",
        "(0.204308, 1.386476, -0.211119)",
        "(0.204140, 1.386614, -0.210916)",
        "(0.203946, 1.386760, -0.210578)",
        "(0.203809, 1.386840, -0.210322)",
        "(0.203638, 1.386963, -0.210017)",
        "(0.203424, 1.387061, -0.209702)",
        "(0.203153, 1.387161, -0.209224)",
        "(0.202936, 1.387273, -0.209071)",
        "(0.202858, 1.387327, -0.209014)",
        "(0.202678, 1.387502, -0.208986)",
        "(0.202552, 1.387646, -0.208869)",
        "(0.202320, 1.387946, -0.208557)",
        "(0.201956, 1.388398, -0.208382)",
        "(0.201882, 1.388602, -0.208333)",
        "(0.201730, 1.389013, -0.208275)",
        "(0.201604, 1.389530, -0.207981)",
        "(0.201367, 1.390038, -0.207755)",
        "(0.201174, 1.390669, -0.207987)",
        "(0.200985, 1.391181, -0.208020)",
        "(0.200864, 1.391827, -0.207575)",
        "(0.200728, 1.392388, -0.207085)",
        "(0.200691, 1.392634, -0.207322)",
        "(0.200522, 1.393584, -0.207403)",
        "(0.200449, 1.393753, -0.207259)",
        "(0.200304, 1.394249, -0.206722)",
        "(0.200319, 1.394488, -0.206736)",
        "(0.200300, 1.395118, -0.206910)",
        "(0.200280, 1.395492, -0.206841)",
        "(0.200267, 1.395775, -0.206652)",
        "(0.200238, 1.396067, -0.206473)",
        "(0.200297, 1.396334, -0.206678)",
        "(0.200289, 1.396777, -0.206878)",
        "(0.200329, 1.396982, -0.206777)",
        "(0.200363, 1.397147, -0.206683)",
        "(0.200423, 1.397316, -0.206711)",
        "(0.200567, 1.397628, -0.206723)",
        "(0.200726, 1.398031, -0.206541)",
        "(0.200604, 1.398460, -0.206343)",
        "(0.200564, 1.398906, -0.206387)",
        "(0.200439, 1.400089, -0.206988)",
        "(0.200225, 1.401280, -0.206966)",
        "(0.199910, 1.402470, -0.206172)",
        "(0.199799, 1.403776, -0.205653)",
        "(0.199722, 1.404489, -0.205551)",
        "(0.199678, 1.405957, -0.205613)",
        "(0.199518, 1.407508, -0.205626)",
        "(0.199408, 1.409030, -0.205237)",
        "(0.199236, 1.410771, -0.204950)",
        "(0.199220, 1.411712, -0.205031)",
        "(0.199124, 1.413798, -0.205150)",
        "(0.198736, 1.416034, -0.204586)",
        "(0.198551, 1.418343, -0.203785)",
        "(0.198657, 1.420873, -0.203396)",
        "(0.198447, 1.422368, -0.203033)",
        "(0.197792, 1.425480, -0.201987)",
        "(0.197217, 1.428672, -0.200303)",
        "(0.197058, 1.431633, -0.197450)",
        "(0.196861, 1.435078, -0.195056)",
        "(0.196521, 1.436986, -0.193649)",
        "(0.195861, 1.440581, -0.189669)",
        "(0.195565, 1.443837, -0.185294)",
        "(0.195730, 1.446720, -0.181079)",
        "(0.195629, 1.449471, -0.177341)",
        "(0.195362, 1.450745, -0.175358)",
        "(0.194968, 1.452846, -0.171247)",
        "(0.195159, 1.454027, -0.167390)",
        "(0.195284, 1.454807, -0.164511)",
        "(0.195117, 1.455304, -0.161858)",
        "(0.195108, 1.455264, -0.160444)",
        "(0.195354, 1.455249, -0.158343)",
        "(0.195384, 1.455548, -0.157362)",
        "(0.195384, 1.455883, -0.156333)",
        "(0.195696, 1.455811, -0.154449)",
        "(0.195882, 1.455713, -0.153329)",
        "(0.196073, 1.455902, -0.152083)",
        "(0.195787, 1.456787, -0.152190)",
        "(0.195558, 1.457723, -0.152057)",
        "(0.195790, 1.458293, -0.151115)",
        "(0.195982, 1.458532, -0.150679)",
        "(0.196142, 1.459274, -0.150025)",
        "(0.195994, 1.460042, -0.149099)",
        "(0.195979, 1.460819, -0.148755)",
        "(0.195863, 1.462168, -0.150252)",
        "(0.195968, 1.462679, -0.150356)",
        "(0.196188, 1.463248, -0.149052)",
        "(0.196780, 1.463337, -0.147165)",
        "(0.197121, 1.463565, -0.146226)",
        "(0.197154, 1.463789, -0.145914)",
        "(0.197027, 1.463847, -0.146138)",
        "(0.197063, 1.464239, -0.145699)",
        "(0.197067, 1.464265, -0.145364)",
        "(0.197300, 1.464236, -0.143738)",
        "(0.197516, 1.464282, -0.143098)",
        "(0.197603, 1.464337, -0.142846)",
        "(0.197877, 1.464361, -0.141813)",
        "(0.198063, 1.464273, -0.140411)",
        "(0.198393, 1.464082, -0.138622)",
        "(0.198811, 1.464170, -0.137809)",
        "(0.198821, 1.464558, -0.137997)",
        "(0.198787, 1.465159, -0.137360)",
        "(0.199192, 1.465432, -0.135659)",
        "(0.199649, 1.465703, -0.134030)",
        "(0.199990, 1.466176, -0.133083)",
        "(0.200079, 1.466427, -0.132722)",
        "(0.200235, 1.466956, -0.132162)",
        "(0.200565, 1.467058, -0.131808)",
        "(0.201172, 1.467336, -0.130766)",
        "(0.201663, 1.467534, -0.130293)",
        "(0.201899, 1.467632, -0.130009)",
        "(0.202578, 1.467536, -0.129480)",
        "(0.203337, 1.467187, -0.129312)",
        "(0.203740, 1.466833, -0.129890)",
        "(0.204238, 1.466231, -0.130920)",
        "(0.204482, 1.465934, -0.131377)",
        "(0.205360, 1.464481, -0.132835)",
        "(0.206085, 1.462718, -0.133838)",
        "(0.206984, 1.460481, -0.134181)",
        "(0.207718, 1.457675, -0.133952)",
        "(0.208125, 1.456004, -0.133745)",
        "(0.209070, 1.452479, -0.133474)",
        "(0.209655, 1.448885, -0.132391)",
        "(0.209913, 1.445303, -0.130962)",
        "(0.210236, 1.441890, -0.130731)",
        "(0.210469, 1.440154, -0.130448)",
        "(0.210930, 1.436508, -0.128623)",
        "(0.211817, 1.432545, -0.126079)",
        "(0.212029, 1.429024, -0.124339)",
        "(0.211968, 1.425881, -0.122813)",
        "(0.212234, 1.424348, -0.122207)",
        "(0.212534, 1.421643, -0.121593)",
        "(0.212794, 1.419360, -0.121567)",
        "(0.212958, 1.417232, -0.120534)",
        "(0.213879, 1.414746, -0.118741)",
        "(0.214463, 1.413448, -0.117974)",
        "(0.215162, 1.411133, -0.117016)",
        "(0.215144, 1.409212, -0.116691)",
        "(0.215458, 1.407302, -0.116628)",
        "(0.216052, 1.405429, -0.116426)",
        "(0.216398, 1.404463, -0.116077)",
        "(0.217022, 1.402724, -0.115701)",
        "(0.217333, 1.401227, -0.115577)",
        "(0.217801, 1.399822, -0.115485)",
        "(0.218686, 1.398029, -0.114938)",
        "(0.218918, 1.397256, -0.114561)",
        "(0.219387, 1.395840, -0.114013)",
        "(0.219359, 1.395216, -0.114197)",
        "(0.219225, 1.394395, -0.114545)",
        "(0.219527, 1.393796, -0.114250)",
        "(0.219689, 1.393658, -0.113964)",
        "(0.219635, 1.393759, -0.113568)",
        "(0.219452, 1.394094, -0.113631)",
        "(0.219490, 1.394396, -0.113396)",
        "(0.219641, 1.394839, -0.113203)",
        "(0.219720, 1.395197, -0.113129)",
        "(0.219813, 1.395737, -0.112938)",
        "(0.219902, 1.396111, -0.112699)",
        "(0.220020, 1.396187, -0.112360)",
        "(0.220249, 1.396045, -0.112380)",
        "(0.220405, 1.395944, -0.112514)",
        "(0.220466, 1.395397, -0.112819)",
        "(0.220736, 1.394747, -0.112938)",
        "(0.221226, 1.393473, -0.113077)",
        "(0.221768, 1.391275, -0.113257)",
        "(0.222080, 1.389754, -0.113536)",
        "(0.222665, 1.386963, -0.114018)",
        "(0.223490, 1.383683, -0.114591)",
        "(0.224324, 1.380000, -0.114875)",
        "(0.224998, 1.376064, -0.115232)",
        "(0.225253, 1.374004, -0.115618)",
        "(0.226083, 1.369666, -0.116157)",
        "(0.226967, 1.365132, -0.116085)",
        "(0.226993, 1.360955, -0.116289)",
        "(0.227258, 1.356724, -0.116962)",
        "(0.227515, 1.354504, -0.117170)",
        "(0.228403, 1.349687, -0.117175)",
        "(0.228762, 1.344855, -0.117424)",
        "(0.229119, 1.340000, -0.118077)",
        "(0.229970, 1.334832, -0.118521)",
        "(0.230378, 1.332195, -0.118584)",
        "(0.231017, 1.327022, -0.118003)",
        "(0.231570, 1.322157, -0.118285)",
        "(0.231899, 1.317707, -0.119285)",
        "(0.232624, 1.313348, -0.119532)",
        "(0.233085, 1.311211, -0.119435)",
        "(0.234176, 1.307125, -0.119313)",
        "(0.234769, 1.303459, -0.119116)",
        "(0.235615, 1.299955, -0.119374)",
        "(0.236674, 1.296248, -0.119223)",
        "(0.237061, 1.294389, -0.118911)",
        "(0.238349, 1.290628, -0.119386)",
        "(0.239506, 1.286930, -0.120396)",
        "(0.240548, 1.282971, -0.120910)",
        "(0.242330, 1.278412, -0.120522)",
        "(0.243041, 1.276093, -0.120206)",
        "(0.243999, 1.271758, -0.120034)",
        "(0.245067, 1.267767, -0.120266)",
        "(0.246152, 1.264037, -0.120388)",
        "(0.247171, 1.260333, -0.120084)",
        "(0.247812, 1.258467, -0.120198)",
        "(0.248246, 1.254844, -0.120608)",
        "(0.248692, 1.251164, -0.121266)",
        "(0.249475, 1.247113, -0.121479)",
        "(0.250692, 1.242616, -0.120771)",
        "(0.251322, 1.240348, -0.120505)",
        "(0.253056, 1.235559, -0.120167)",
        "(0.254554, 1.230950, -0.121096)",
        "(0.255391, 1.226705, -0.122857)",
        "(0.256429, 1.222486, -0.124215)",
        "(0.257307, 1.220335, -0.124429)",
        "(0.259021, 1.216089, -0.124291)",
        "(0.261032, 1.212080, -0.124089)",
        "(0.262369, 1.208550, -0.124204)",
        "(0.263389, 1.205534, -0.125460)",
        "(0.264302, 1.203916, -0.125895)",
        "(0.266081, 1.200486, -0.125757)",
        "(0.267364, 1.196899, -0.124780)",
        "(0.269310, 1.193572, -0.124891)",
        "(0.270315, 1.190486, -0.124480)",
        "(0.270748, 1.188982, -0.124305)",
        "(0.271476, 1.185761, -0.123635)",
        "(0.272762, 1.182660, -0.123336)",
        "(0.273401, 1.179848, -0.123109)",
        "(0.273932, 1.177168, -0.123010)",
        "(0.273999, 1.175832, -0.122925)",
        "(0.274438, 1.173138, -0.122818)",
        "(0.274573, 1.170678, -0.122569)",
        "(0.274557, 1.168362, -0.122563)",
        "(0.274610, 1.166007, -0.122646)",
        "(0.274647, 1.164726, -0.122480)",
        "(0.274843, 1.161987, -0.122300)",
        "(0.275458, 1.159432, -0.122859)",
        "(0.275598, 1.156883, -0.123268)",
        "(0.276218, 1.154217, -0.123506)",
        "(0.276552, 1.152894, -0.123755)",
        "(0.277387, 1.150247, -0.124311)",
        "(0.278404, 1.147931, -0.125315)",
        "(0.279664, 1.145690, -0.125581)",
        "(0.280618, 1.143544, -0.125600)",
        "(0.280930, 1.142615, -0.125927)",
        "(0.281899, 1.140680, -0.126408)",
        "(0.282979, 1.138492, -0.126181)",
        "(0.284338, 1.136267, -0.126087)",
        "(0.285448, 1.133884, -0.126133)",
        "(0.286148, 1.132538, -0.126077)",
        "(0.287700, 1.129535, -0.125993)",
        "(0.288760, 1.126134, -0.126292)",
        "(0.290421, 1.122301, -0.126867)",
        "(0.292553, 1.118201, -0.127137)",
        "(0.293669, 1.116104, -0.127408)",
        "(0.295536, 1.112273, -0.128119)",
        "(0.297819, 1.108650, -0.128590)",
        "(0.300162, 1.105129, -0.128801)",
        "(0.302151, 1.101889, -0.129285)",
        "(0.303169, 1.100471, -0.129811)",
        "(0.304890, 1.097917, -0.130721)",
        "(0.306666, 1.095312, -0.130896)",
        "(0.308426, 1.092891, -0.131053)",
        "(0.310713, 1.090551, -0.131344)",
        "(0.311957, 1.089359, -0.131496)",
        "(0.314450, 1.087034, -0.131863)",
        "(0.317258, 1.084469, -0.132025)",
        "(0.320542, 1.081522, -0.132147)",
        "(0.323518, 1.078136, -0.133000)",
        "(0.325154, 1.076415, -0.133689)",
        "(0.328905, 1.072591, -0.135659)",
        "(0.332988, 1.068366, -0.137807)",
        "(0.337477, 1.063992, -0.139932)",
        "(0.341466, 1.059543, -0.141871)",
        "(0.343374, 1.057367, -0.142927)",
        "(0.346860, 1.053401, -0.145482)",
        "(0.350409, 1.049651, -0.147174)",
        "(0.353620, 1.045972, -0.148322)",
        "(0.356385, 1.043009, -0.150912)",
        "(0.357586, 1.041636, -0.152397)",
        "(0.359771, 1.039027, -0.155243)",
        "(0.362021, 1.036334, -0.157697)",
        "(0.364546, 1.033744, -0.160529)",
        "(0.367415, 1.031140, -0.163656)",
        "(0.368563, 1.029799, -0.165396)",
        "(0.371130, 1.027265, -0.168835)",
        "(0.374112, 1.024674, -0.171653)",
        "(0.377057, 1.022074, -0.174503)",
        "(0.379880, 1.019664, -0.177318)",
        "(0.381318, 1.018470, -0.178513)",
        "(0.384188, 1.016079, -0.180357)",
        "(0.386909, 1.014061, -0.182424)",
        "(0.389269, 1.012468, -0.184894)",
        "(0.391084, 1.011134, -0.187186)",
        "(0.391776, 1.010518, -0.188283)",
        "(0.393355, 1.009524, -0.190434)",
        "(0.394903, 1.008636, -0.192442)",
        "(0.396144, 1.007825, -0.194275)",
        "(0.397179, 1.007208, -0.196102)",
        "(0.397550, 1.006895, -0.197032)",
        "(0.398164, 1.006337, -0.199159)",
        "(0.398953, 1.005848, -0.201487)",
        "(0.400016, 1.005245, -0.203177)",
        "(0.401163, 1.004384, -0.204687)",
        "(0.401819, 1.004092, -0.205763)",
        "(0.403206, 1.003549, -0.208420)",
        "(0.404746, 1.002620, -0.210737)",
        "(0.406534, 1.001666, -0.213684)",
        "(0.408548, 1.000742, -0.216753)",
        "(0.409789, 1.000207, -0.217973)",
        "(0.412595, 0.998801, -0.220014)",
        "(0.415472, 0.997484, -0.222534)",
        "(0.418196, 0.996158, -0.225547)",
        "(0.420846, 0.995036, -0.229155)",
        "(0.422362, 0.994555, -0.230778)",
        "(0.425678, 0.993171, -0.232691)",
        "(0.428774, 0.991557, -0.234180)",
        "(0.431389, 0.990474, -0.236733)",
        "(0.433638, 0.989737, -0.239878)",
        "(0.434681, 0.989307, -0.241331)",
        "(0.436995, 0.988662, -0.244066)",
        "(0.439139, 0.987950, -0.246760)",
        "(0.441129, 0.987657, -0.250075)",
        "(0.442851, 0.987501, -0.253087)",
        "(0.443604, 0.987358, -0.254442)",
        "(0.445146, 0.987132, -0.256825)",
        "(0.446327, 0.986991, -0.259327)",
        "(0.447235, 0.987266, -0.262454)",
        "(0.447885, 0.987537, -0.265424)",
        "(0.448371, 0.987647, -0.266666)",
        "(0.449125, 0.987797, -0.269205)",
        "(0.449804, 0.988101, -0.272025)",
        "(0.450527, 0.988393, -0.274703)",
        "(0.451287, 0.988719, -0.277434)",
        "(0.451688, 0.988805, -0.278734)",
        "(0.452437, 0.989046, -0.281468)",
        "(0.452962, 0.989508, -0.284722)",
        "(0.453607, 0.989882, -0.287738)",
        "(0.454404, 0.990127, -0.290425)",
        "(0.454808, 0.990294, -0.291788)",
        "(0.455308, 0.990688, -0.294911)",
        "(0.455957, 0.991289, -0.297938)",
        "(0.456639, 0.991682, -0.300276)",
        "(0.457021, 0.992174, -0.302684)",
        "(0.457135, 0.992480, -0.303934)",
        "(0.457158, 0.993114, -0.306433)",
        "(0.457041, 0.993750, -0.308337)",
        "(0.456732, 0.994291, -0.309521)",
        "(0.456375, 0.994786, -0.310312)",
        "(0.456110, 0.994932, -0.310502)",
        "(0.455250, 0.995285, -0.311133)",
        "(0.454536, 0.995928, -0.311910)",
        "(0.454001, 0.996153, -0.311845)",
        "(0.453356, 0.996250, -0.311255)",
        "(0.453020, 0.996296, -0.311114)",
        "(0.452494, 0.996510, -0.311302)",
        "(0.451982, 0.997065, -0.311806)",
        "(0.452053, 0.996974, -0.311642)",
        "(0.451791, 0.997230, -0.311694)",
        "(0.451734, 0.997286, -0.311800)",
        "(0.451504, 0.997582, -0.312300)",
        "(0.451583, 0.998035, -0.313067)",
        "(0.451634, 0.998119, -0.313526)",
        "(0.451716, 0.998379, -0.314359)",
        "(0.451768, 0.998545, -0.314859)",
        "(0.451925, 0.998760, -0.315692)",
        "(0.452117, 0.998938, -0.316681)",
        "(0.452483, 0.999222, -0.317652)",
        "(0.452852, 0.999334, -0.318518)",
        "(0.453031, 0.999472, -0.318961)",
        "(0.453265, 0.999776, -0.320029)",
        "(0.453334, 0.999948, -0.320970)",
        "(0.453488, 1.000167, -0.321711)",
        "(0.453642, 1.000335, -0.322254)",
        "(0.453726, 1.000409, -0.322456)",
        "(0.453711, 1.000306, -0.322657)",
        "(0.453764, 1.000372, -0.322990)",
        "(0.453779, 1.000378, -0.323181)",
        "(0.454074, 1.000387, -0.321676)",
        "(0.453963, 1.000240, -0.320631)",
        "(0.453170, 0.999768, -0.318266)",
        "(0.452029, 0.999598, -0.316140)",
        "(0.450695, 0.999582, -0.314199)",
        "(0.449311, 0.999378, -0.311528)",
        "(0.448659, 0.999220, -0.310122)",
        "(0.447394, 0.999104, -0.307565)",
        "(0.446177, 0.998979, -0.305229)",
        "(0.445211, 0.998755, -0.302979)",
        "(0.444446, 0.998499, -0.300927)",
        "(0.444024, 0.998458, -0.300172)",
        "(0.443323, 0.998326, -0.298863)",
        "(0.443016, 0.998137, -0.297502)",
        "(0.442710, 0.997887, -0.296605)",
        "(0.442494, 0.997839, -0.296092)",
        "(0.442380, 0.997832, -0.295892)",
        "(0.442306, 0.997798, -0.296076)",
        "(0.442465, 0.997909, -0.296352)",
        "(0.442609, 0.997790, -0.297080)",
        "(0.443028, 0.997759, -0.297513)",
        "(0.443241, 0.997731, -0.297751)",
        "(0.443736, 0.997529, -0.298263)",
        "(0.444329, 0.997386, -0.298723)",
        "(0.444763, 0.997106, -0.298887)",
        "(0.445391, 0.996927, -0.299065)",
        "(0.445422, 0.996832, -0.299084)",
        "(0.445848, 0.996559, -0.299084)",
        "(0.446567, 0.996223, -0.298939)",
        "(0.447484, 0.995695, -0.298546)",
        "(0.447893, 0.995437, -0.298525)",
        "(0.448362, 0.995226, -0.298428)",
        "(0.449021, 0.994798, -0.298146)",
        "(0.449871, 0.994330, -0.297770)",
        "(0.450701, 0.993690, -0.297033)",
        "(0.451154, 0.993038, -0.296505)",
        "(0.451470, 0.992856, -0.296177)",
        "(0.452022, 0.992211, -0.295085)",
        "(0.452737, 0.991521, -0.293634)",
        "(0.453130, 0.990982, -0.292715)",
        "(0.453617, 0.990497, -0.291435)",
        "(0.453871, 0.990168, -0.290545)",
        "(0.454463, 0.989442, -0.288618)",
        "(0.454897, 0.988789, -0.286863)",
        "(0.455265, 0.988156, -0.285044)",
        "(0.455739, 0.987393, -0.282995)",
        "(0.455937, 0.987002, -0.281986)",
        "(0.456365, 0.986391, -0.280210)",
        "(0.456762, 0.985584, -0.277861)",
        "(0.457111, 0.984912, -0.275517)",
        "(0.457403, 0.984377, -0.273504)",
        "(0.457501, 0.984165, -0.272628)",
        "(0.457577, 0.983534, -0.270777)",
        "(0.457818, 0.983073, -0.268744)",
        "(0.457712, 0.982772, -0.267092)",
        "(0.457358, 0.982641, -0.265990)",
        "(0.457272, 0.982663, -0.265505)",
        "(0.457025, 0.982595, -0.264508)",
        "(0.456804, 0.982576, -0.263686)",
        "(0.456382, 0.982846, -0.263980)",
        "(0.456370, 0.982891, -0.264307)",
        "(0.456311, 0.982972, -0.264348)",
        "(0.456264, 0.983303, -0.265056)",
        "(0.456116, 0.983724, -0.266655)",
        "(0.455982, 0.984194, -0.268467)",
        "(0.455957, 0.984787, -0.270413)",
        "(0.455853, 0.985127, -0.271556)",
        "(0.455510, 0.985820, -0.274256)",
        "(0.455384, 0.986657, -0.276919)",
        "(0.455145, 0.987361, -0.279538)",
        "(0.454890, 0.988217, -0.282115)",
        "(0.454765, 0.988544, -0.283226)",
        "(0.454649, 0.989035, -0.284928)",
        "(0.454610, 0.989378, -0.286022)",
        "(0.454438, 0.989641, -0.287016)",
        "(0.454163, 0.989808, -0.287795)",
        "(0.454074, 0.989821, -0.288024)",
        "(0.454133, 0.989884, -0.287947)",
        "(0.454136, 0.989888, -0.287767)",
        "(0.454056, 0.989860, -0.287687)",
        "(0.454252, 0.989815, -0.286022)",
        "(0.454241, 0.989646, -0.285008)",
        "(0.453893, 0.989377, -0.282826)",
        "(0.453381, 0.989242, -0.280563)",
        "(0.452316, 0.989051, -0.278646)",
        "(0.451598, 0.989133, -0.276381)",
        "(0.451273, 0.989128, -0.275027)",
        "(0.450652, 0.989180, -0.272257)",
        "(0.449652, 0.989252, -0.269769)",
        "(0.448834, 0.989550, -0.266334)",
        "(0.447835, 0.989909, -0.261938)",
        "(0.447147, 0.990305, -0.259873)",
        "(0.445128, 0.991474, -0.256184)",
        "(0.442611, 0.993089, -0.252651)",
        "(0.439576, 0.995087, -0.249019)",
        "(0.436682, 0.997628, -0.244244)",
        "(0.434993, 0.998840, -0.241775)",
        "(0.431269, 1.001829, -0.237220)",
        "(0.427483, 1.006070, -0.233654)",
        "(0.422812, 1.010761, -0.230413)",
        "(0.417808, 1.015280, -0.226713)",
        "(0.415495, 1.017600, -0.224873)",
        "(0.411277, 1.022470, -0.221510)",
        "(0.407194, 1.027877, -0.218780)",
        "(0.402845, 1.033763, -0.216463)",
        "(0.398405, 1.039460, -0.213875)",
        "(0.396287, 1.042220, -0.212507)",
        "(0.392356, 1.047772, -0.209765)",
        "(0.388946, 1.053227, -0.207087)",
        "(0.385595, 1.058301, -0.204654)",
        "(0.382079, 1.062784, -0.202380)",
        "(0.380366, 1.065003, -0.201349)",
        "(0.377251, 1.069232, -0.199581)",
        "(0.374718, 1.073476, -0.198209)",
        "(0.372689, 1.077592, -0.196665)",
        "(0.370145, 1.080981, -0.194232)",
        "(0.368875, 1.082617, -0.192998)",
        "(0.366789, 1.085717, -0.190566)",
        "(0.365680, 1.089128, -0.188053)",
        "(0.364877, 1.092749, -0.185197)",
        "(0.362577, 1.096117, -0.182288)",
        "(0.361179, 1.097778, -0.180926)",
        "(0.358519, 1.101281, -0.178478)",
        "(0.357110, 1.104955, -0.175139)",
        "(0.356057, 1.108682, -0.171178)",
        "(0.354220, 1.112458, -0.167187)",
        "(0.352957, 1.114432, -0.165299)",
        "(0.350090, 1.118916, -0.162144)",
        "(0.347297, 1.124269, -0.159154)",
        "(0.344179, 1.130182, -0.155899)",
        "(0.340617, 1.136339, -0.151780)",
        "(0.338719, 1.139472, -0.149575)",
        "(0.334770, 1.146107, -0.145514)",
        "(0.330994, 1.153114, -0.141809)",
        "(0.327713, 1.160471, -0.138250)",
        "(0.324421, 1.167920, -0.134582)",
        "(0.322370, 1.171553, -0.132676)",
        "(0.317657, 1.178642, -0.129576)",
        "(0.312962, 1.185700, -0.128063)",
        "(0.309346, 1.192639, -0.127002)",
        "(0.307062, 1.199279, -0.125651)",
        "(0.305370, 1.202283, -0.124339)",
        "(0.301765, 1.207836, -0.121875)",
        "(0.298953, 1.213192, -0.121134)",
        "(0.296574, 1.218146, -0.121667)",
        "(0.294868, 1.222522, -0.121927)",
        "(0.293509, 1.224448, -0.121572)",
        "(0.291056, 1.227737, -0.120992)",
        "(0.289387, 1.230230, -0.121161)",
        "(0.288052, 1.232280, -0.121259)",
        "(0.287723, 1.234035, -0.121340)",
        "(0.286980, 1.234983, -0.121546)",
        "(0.284614, 1.236874, -0.122216)",
        "(0.282705, 1.238819, -0.123296)",
        "(0.281412, 1.240571, -0.123599)",
        "(0.280889, 1.242419, -0.122398)",
        "(0.280497, 1.243572, -0.121778)",
        "(0.278778, 1.246439, -0.120856)",
        "(0.276682, 1.250001, -0.120939)",
        "(0.274444, 1.253968, -0.120851)",
        "(0.272423, 1.258337, -0.119953)",
        "(0.271451, 1.260555, -0.119444)",
        "(0.269215, 1.265477, -0.118342)",
        "(0.266657, 1.270705, -0.117612)",
        "(0.264086, 1.276183, -0.116604)",
        "(0.261727, 1.281695, -0.115472)",
        "(0.260786, 1.284436, -0.114918)",
        "(0.258650, 1.289917, -0.113476)",
        "(0.256009, 1.295634, -0.112400)",
        "(0.253113, 1.301765, -0.112742)",
        "(0.250639, 1.307853, -0.113250)",
        "(0.249708, 1.310719, -0.113165)",
        "(0.248545, 1.315948, -0.112064)",
        "(0.246757, 1.320833, -0.110587)",
        "(0.244280, 1.325768, -0.110442)",
        "(0.242336, 1.330546, -0.111183)",
        "(0.241395, 1.332770, -0.111474)",
        "(0.240273, 1.336695, -0.111262)",
        "(0.239492, 1.340094, -0.110743)",
        "(0.238598, 1.343050, -0.110295)",
        "(0.237685, 1.345671, -0.110196)",
        "(0.237255, 1.346863, -0.110064)",
        "(0.236750, 1.348794, -0.109884)",
        "(0.236493, 1.350121, -0.109997)",
        "(0.236436, 1.351002, -0.109871)",
        "(0.236597, 1.351226, -0.109983)",
        "(0.236563, 1.351365, -0.110077)",
        "(0.235770, 1.351742, -0.110389)",
        "(0.235135, 1.351810, -0.110740)",
        "(0.235364, 1.351628, -0.111036)",
        "(0.235758, 1.351014, -0.110558)",
        "(0.235848, 1.350664, -0.110180)",
        "(0.235573, 1.350450, -0.110439)",
        "(0.234491, 1.350279, -0.111986)",
        "(0.233825, 1.350678, -0.113666)",
        "(0.233795, 1.350809, -0.114002)",
        "(0.233954, 1.350782, -0.113660)",
        "(0.234039, 1.350726, -0.112316)",
        "(0.233534, 1.351146, -0.112261)",
        "(0.232925, 1.352097, -0.113791)",
        "(0.232564, 1.352933, -0.114334)",
        "(0.232577, 1.353126, -0.114111)",
        "(0.232845, 1.353381, -0.112877)",
        "(0.232825, 1.353585, -0.112152)",
        "(0.232554, 1.353942, -0.112753)",
        "(0.232066, 1.354290, -0.113230)",
        "(0.232105, 1.354269, -0.113093)",
        "(0.232625, 1.353880, -0.112368)",
        "(0.233443, 1.353147, -0.111705)",
        "(0.233403, 1.352745, -0.111857)",
        "(0.233237, 1.352179, -0.112320)",
        "(0.233179, 1.351931, -0.112404)",
        "(0.233448, 1.351593, -0.112243)",
        "(0.234021, 1.350798, -0.111661)",
        "(0.234181, 1.350635, -0.111957)",
        "(0.233741, 1.350774, -0.112286)",
        "(0.233633, 1.350880, -0.112330)",
        "(0.233621, 1.351094, -0.112107)",
        "(0.233758, 1.351190, -0.111823)",
        "(0.233919, 1.351332, -0.111652)",
        "(0.233842, 1.351581, -0.111614)",
        "(0.233694, 1.351781, -0.111594)",
        "(0.233531, 1.352086, -0.111544)",
        "(0.233629, 1.352212, -0.111584)",
        "(0.233732, 1.352262, -0.111657)",
        "(0.233823, 1.352299, -0.111980)",
        "(0.233839, 1.352320, -0.112146)",
        "(0.233653, 1.352393, -0.112826)",
        "(0.233829, 1.352450, -0.113348)",
        "(0.234078, 1.352355, -0.113937)",
        "(0.234349, 1.352221, -0.114208)",
        "(0.234244, 1.352258, -0.114268)",
        "(0.234292, 1.352185, -0.115488)",
        "(0.234098, 1.352289, -0.116612)",
        "(0.234500, 1.352216, -0.117140)",
        "(0.234346, 1.352381, -0.117937)",
        "(0.234130, 1.352593, -0.118976)",
        "(0.233841, 1.353069, -0.120212)",
        "(0.233789, 1.353350, -0.120957)",
        "(0.234189, 1.353540, -0.121885)",
        "(0.234148, 1.353820, -0.123121)",
        "(0.234024, 1.353987, -0.123778)",
        "(0.233550, 1.354388, -0.125159)",
        "(0.233454, 1.354689, -0.126508)",
        "(0.233526, 1.354952, -0.127458)",
        "(0.233537, 1.355206, -0.127978)",
        "(0.233459, 1.355374, -0.128339)",
        "(0.233190, 1.355745, -0.128873)",
        "(0.233393, 1.355889, -0.128918)",
        "(0.233392, 1.356227, -0.129041)",
        "(0.233195, 1.356889, -0.129115)",
        "(0.233025, 1.357271, -0.129295)",
        "(0.232624, 1.357951, -0.129417)",
        "(0.232654, 1.358133, -0.129335)",
        "(0.232510, 1.358800, -0.129394)",
        "(0.232118, 1.359805, -0.129232)",
        "(0.231896, 1.360257, -0.129220)",
        "(0.231486, 1.361146, -0.129185)",
        "(0.231376, 1.361700, -0.129002)",
        "(0.231462, 1.362212, -0.128209)",
        "(0.231624, 1.362471, -0.127355)",
        "(0.231494, 1.362649, -0.127089)",
        "(0.231004, 1.363250, -0.126858)",
        "(0.230797, 1.363806, -0.126589)",
        "(0.230850, 1.364032, -0.125734)",
        "(0.230942, 1.364240, -0.124425)",
        "(0.230853, 1.364432, -0.124233)",
        "(0.230314, 1.365250, -0.125042)",
        "(0.229498, 1.366307, -0.125981)",
        "(0.229267, 1.367114, -0.125669)",
        "(0.229587, 1.367853, -0.124951)",
        "(0.229584, 1.368396, -0.124912)",
        "(0.229190, 1.369845, -0.125600)",
        "(0.228472, 1.371620, -0.126511)",
        "(0.228431, 1.373302, -0.126467)",
        "(0.228592, 1.374979, -0.126122)",
        "(0.228626, 1.375885, -0.126223)",
        "(0.228204, 1.378011, -0.127076)",
        "(0.227582, 1.380209, -0.127416)",
        "(0.227303, 1.382393, -0.127301)",
        "(0.227169, 1.384541, -0.127425)",
        "(0.227072, 1.385560, -0.127580)",
        "(0.226832, 1.387548, -0.127815)",
        "(0.226220, 1.389673, -0.128091)",
        "(0.225574, 1.391903, -0.128926)",
        "(0.225422, 1.393845, -0.129519)",
        "(0.225353, 1.394750, -0.129696)",
        "(0.225035, 1.396479, -0.129841)",
        "(0.224737, 1.398106, -0.130345)",
        "(0.224415, 1.399495, -0.131011)",
        "(0.224457, 1.400508, -0.131263)",
        "(0.224407, 1.400903, -0.131093)",
        "(0.224534, 1.401370, -0.130541)",
        "(0.224712, 1.401161, -0.130403)",
        "(0.224749, 1.400766, -0.130018)",
        "(0.224405, 1.399592, -0.129962)",
        "(0.224409, 1.398926, -0.129989)",
        "(0.224652, 1.397316, -0.129963)",
        "(0.224417, 1.395879, -0.129480)",
        "(0.224064, 1.394888, -0.129735)",
        "(0.223764, 1.394529, -0.130775)",
        "(0.223636, 1.394426, -0.131064)",
        "(0.223623, 1.394675, -0.130872)",
        "(0.223516, 1.394829, -0.130897)",
        "(0.223102, 1.395799, -0.131100)",
        "(0.222413, 1.397917, -0.131404)",
        "(0.222091, 1.398944, -0.131396)",
        "(0.221516, 1.401233, -0.131139)",
        "(0.221180, 1.403597, -0.130724)",
        "(0.220540, 1.406258, -0.130538)",
        "(0.219697, 1.409067, -0.130286)",
        "(0.219328, 1.410417, -0.130058)",
        "(0.218741, 1.413132, -0.129360)",
        "(0.218093, 1.416014, -0.128951)",
        "(0.216939, 1.419305, -0.128459)",
        "(0.216208, 1.422437, -0.127978)",
        "(0.215923, 1.423892, -0.127634)",
        "(0.215466, 1.426656, -0.126819)",
        "(0.214798, 1.429351, -0.125890)",
        "(0.214196, 1.432038, -0.125696)",
        "(0.213539, 1.434831, -0.126330)",
        "(0.213199, 1.436151, -0.126461)",
        "(0.212885, 1.438458, -0.126229)",
        "(0.212947, 1.440159, -0.125310)",
        "(0.212958, 1.441429, -0.125691)",
        "(0.212397, 1.442470, -0.126965)",
        "(0.211879, 1.442878, -0.127738)",
        "(0.211914, 1.443091, -0.128994)",
        "(0.212490, 1.442761, -0.130350)",
        "(0.212324, 1.443045, -0.133136)",
        "(0.211711, 1.444186, -0.136971)",
        "(0.211475, 1.444816, -0.138902)",
        "(0.211514, 1.446030, -0.142247)",
        "(0.211719, 1.447157, -0.144448)",
        "(0.211956, 1.448513, -0.147423)",
        "(0.212051, 1.450118, -0.151724)",
        "(0.211849, 1.451094, -0.153978)",
        "(0.211372, 1.452924, -0.157855)",
        "(0.210827, 1.454867, -0.161090)",
        "(0.210706, 1.456760, -0.164614)",
        "(0.210351, 1.458977, -0.168582)",
        "(0.210160, 1.460073, -0.170372)",
        "(0.210085, 1.462084, -0.173007)",
        "(0.210009, 1.463822, -0.175282)",
        "(0.210071, 1.465328, -0.178140)",
        "(0.210009, 1.466770, -0.181446)",
        "(0.210070, 1.467355, -0.182792)",
        "(0.209981, 1.468443, -0.185042)",
        "(0.209601, 1.469562, -0.187381)",
        "(0.209340, 1.470663, -0.191356)",
        "(0.208933, 1.471769, -0.195998)",
        "(0.208872, 1.472195, -0.198090)",
        "(0.209148, 1.472754, -0.201655)",
        "(0.209437, 1.473297, -0.204766)",
        "(0.209611, 1.473857, -0.207493)",
        "(0.210091, 1.474244, -0.210540)",
        "(0.210363, 1.474386, -0.212325)",
        "(0.211005, 1.474676, -0.216900)",
        "(0.211658, 1.474800, -0.221680)",
        "(0.212208, 1.474712, -0.226052)",
        "(0.213163, 1.474395, -0.230726)",
        "(0.213770, 1.474166, -0.233090)",
        "(0.215209, 1.473546, -0.238113)",
        "(0.216150, 1.473072, -0.243351)",
        "(0.217019, 1.472651, -0.248225)",
        "(0.218982, 1.471553, -0.251889)",
        "(0.220008, 1.470996, -0.253649)",
        "(0.221651, 1.470083, -0.257212)",
        "(0.223034, 1.469208, -0.260882)",
        "(0.223982, 1.468385, -0.264999)",
        "(0.225388, 1.467406, -0.270482)",
        "(0.225990, 1.466981, -0.273230)",
        "(0.227206, 1.466189, -0.277961)",
        "(0.228153, 1.465492, -0.281666)",
        "(0.229072, 1.464795, -0.285066)",
        "(0.230154, 1.464120, -0.288621)",
        "(0.230729, 1.463812, -0.290477)",
        "(0.232038, 1.463332, -0.294484)",
        "(0.233039, 1.462906, -0.297845)",
        "(0.233632, 1.462431, -0.300384)",
        "(0.234954, 1.461702, -0.303090)",
        "(0.235781, 1.461294, -0.304504)",
        "(0.237314, 1.460428, -0.307169)",
        "(0.238451, 1.459673, -0.310027)",
        "(0.239329, 1.459037, -0.313838)",
        "(0.240677, 1.458320, -0.318188)",
        "(0.241624, 1.457829, -0.320212)",
        "(0.243808, 1.456531, -0.323629)",
        "(0.245881, 1.455011, -0.326691)",
        "(0.247338, 1.453669, -0.329727)",
        "(0.249209, 1.452099, -0.332814)",
        "(0.250362, 1.451306, -0.334751)",
        "(0.252958, 1.449709, -0.338913)",
        "(0.254990, 1.448154, -0.342355)",
        "(0.257146, 1.446339, -0.345108)",
        "(0.259794, 1.444546, -0.348790)",
        "(0.261129, 1.443611, -0.350733)",
        "(0.263635, 1.441528, -0.354363)",
        "(0.266105, 1.438738, -0.357147)",
        "(0.268900, 1.435417, -0.360273)",
        "(0.271702, 1.432208, -0.364841)",
        "(0.272938, 1.430583, -0.367250)",
        "(0.275330, 1.426786, -0.371650)",
        "(0.277826, 1.422249, -0.375386)",
        "(0.280606, 1.417197, -0.379160)",
        "(0.283189, 1.411877, -0.382942)",
        "(0.284008, 1.409212, -0.384770)",
        "(0.285269, 1.403665, -0.388526)",
        "(0.287291, 1.397380, -0.392409)",
        "(0.289639, 1.390972, -0.396838)",
        "(0.291593, 1.384604, -0.401240)",
        "(0.292718, 1.381239, -0.403346)",
        "(0.294760, 1.374119, -0.407021)",
        "(0.297128, 1.366874, -0.411303)",
        "(0.300822, 1.359379, -0.415677)",
        "(0.303696, 1.351979, -0.419565)",
        "(0.304929, 1.348286, -0.421193)",
        "(0.307241, 1.341143, -0.424900)",
        "(0.310569, 1.334045, -0.429161)",
        "(0.314687, 1.326244, -0.432448)",
        "(0.317778, 1.318200, -0.435037)",
        "(0.319294, 1.314188, -0.436118)",
        "(0.323391, 1.306366, -0.438222)",
        "(0.327209, 1.299262, -0.440675)",
        "(0.330213, 1.292221, -0.441784)",
        "(0.333755, 1.284978, -0.442190)",
        "(0.335485, 1.281523, -0.442844)",
        "(0.338899, 1.274857, -0.445372)",
        "(0.342871, 1.267483, -0.447264)",
        "(0.346300, 1.259496, -0.447038)",
        "(0.349072, 1.251940, -0.447045)",
        "(0.350969, 1.248295, -0.447408)",
        "(0.355519, 1.241458, -0.449107)",
        "(0.359393, 1.234927, -0.450903)",
        "(0.363006, 1.228240, -0.450579)",
        "(0.365960, 1.221218, -0.448902)",
        "(0.367411, 1.217682, -0.447989)",
        "(0.370825, 1.211046, -0.447854)",
        "(0.373843, 1.204650, -0.448760)",
        "(0.377043, 1.197429, -0.447716)",
        "(0.380660, 1.189500, -0.445456)",
        "(0.382511, 1.185434, -0.443969)",
        "(0.386208, 1.177528, -0.442384)",
        "(0.390731, 1.169837, -0.441867)",
        "(0.396014, 1.161448, -0.439340)",
        "(0.400484, 1.151962, -0.434815)",
        "(0.402485, 1.146986, -0.432306)",
        "(0.407254, 1.137055, -0.429224)",
        "(0.413468, 1.127482, -0.428375)",
        "(0.420272, 1.117802, -0.426101)",
        "(0.425710, 1.107182, -0.420553)",
        "(0.427831, 1.101847, -0.417708)",
        "(0.432556, 1.091826, -0.412819)",
        "(0.439018, 1.083448, -0.410521)",
        "(0.445018, 1.075897, -0.408154)",
        "(0.449070, 1.068192, -0.403846)",
        "(0.451199, 1.064584, -0.401730)",
        "(0.455536, 1.058431, -0.397117)",
        "(0.459199, 1.052540, -0.392427)",
        "(0.462587, 1.047590, -0.387511)",
        "(0.464895, 1.042470, -0.381749)",
        "(0.465888, 1.040162, -0.379050)",
        "(0.467827, 1.036237, -0.373427)",
        "(0.469171, 1.032907, -0.369295)",
        "(0.469855, 1.028867, -0.362625)",
        "(0.470137, 1.024310, -0.354217)",
        "(0.470518, 1.022318, -0.350450)",
        "(0.471210, 1.018921, -0.345564)",
        "(0.472267, 1.016340, -0.342591)",
        "(0.472912, 1.013104, -0.337383)",
        "(0.473542, 1.010042, -0.331985)",
        "(0.474084, 1.008929, -0.330124)",
        "(0.475044, 1.007046, -0.328084)",
        "(0.475929, 1.004954, -0.325241)",
        "(0.476619, 1.002349, -0.321084)",
        "(0.477614, 1.000285, -0.318029)",
        "(0.478100, 0.999685, -0.317780)",
        "(0.478470, 0.998175, -0.316929)",
        "(0.479022, 0.996135, -0.312915)",
        "(0.479653, 0.994318, -0.308378)",
        "(0.479956, 0.992889, -0.305136)",
        "(0.479844, 0.992222, -0.303946)",
        "(0.479768, 0.991136, -0.301163)",
        "(0.479880, 0.989982, -0.297234)",
        "(0.479787, 0.989107, -0.294211)",
        "(0.479607, 0.988749, -0.291818)",
        "(0.479356, 0.988310, -0.290119)",
        "(0.479155, 0.987087, -0.285321)",
        "(0.479260, 0.985884, -0.280193)",
        "(0.478913, 0.984896, -0.276552)",
        "(0.478565, 0.984282, -0.273389)",
        "(0.478418, 0.983844, -0.271397)",
        "(0.478534, 0.982824, -0.266698)",
        "(0.479015, 0.981865, -0.261818)",
        "(0.479143, 0.981146, -0.258938)",
        "(0.478861, 0.980409, -0.256788)",
        "(0.478847, 0.979969, -0.255329)",
        "(0.479553, 0.979122, -0.251553)",
        "(0.480432, 0.978055, -0.247661)",
        "(0.480483, 0.976986, -0.245756)",
        "(0.480595, 0.976773, -0.245058)",
        "(0.480880, 0.976379, -0.243598)",
        "(0.481940, 0.975135, -0.239105)",
        "(0.482927, 0.974335, -0.235726)",
        "(0.483088, 0.973912, -0.234114)",
        "(0.482984, 0.973759, -0.232989)",
        "(0.483057, 0.973694, -0.232103)",
        "(0.483512, 0.973519, -0.229178)",
        "(0.483891, 0.973591, -0.226173)",
        "(0.483225, 0.973948, -0.224648)",
        "(0.482440, 0.974394, -0.222865)",
        "(0.482154, 0.974465, -0.221424)",
        "(0.481973, 0.974473, -0.217527)",
        "(0.481826, 0.974663, -0.213991)",
        "(0.481303, 0.975053, -0.211231)",
        "(0.480665, 0.975509, -0.208643)",
        "(0.480351, 0.975785, -0.207324)",
        "(0.479704, 0.976448, -0.204831)",
        "(0.478894, 0.977230, -0.202718)",
        "(0.478061, 0.977939, -0.200461)",
        "(0.477358, 0.978644, -0.197780)",
        "(0.477033, 0.978981, -0.196300)",
        "(0.476463, 0.979647, -0.193385)",
        "(0.475467, 0.980620, -0.191482)",
        "(0.474051, 0.981670, -0.189552)",
        "(0.473244, 0.982507, -0.186015)",
        "(0.472810, 0.982997, -0.184352)",
        "(0.471898, 0.984145, -0.181772)",
        "(0.470687, 0.985347, -0.179834)",
        "(0.469260, 0.986591, -0.178325)",
        "(0.467753, 0.987831, -0.176857)",
        "(0.466888, 0.988458, -0.176225)",
        "(0.465075, 0.989862, -0.175358)",
        "(0.463536, 0.991181, -0.173723)",
        "(0.462479, 0.992458, -0.170854)",
        "(0.461011, 0.993767, -0.168484)",
        "(0.460102, 0.994425, -0.167518)",
        "(0.458324, 0.996002, -0.166161)",
        "(0.456516, 0.997581, -0.164765)",
        "(0.454764, 0.998996, -0.163390)",
        "(0.453006, 1.000272, -0.162174)",
        "(0.452162, 1.000852, -0.161583)",
        "(0.450474, 1.001917, -0.160640)",
        "(0.448960, 1.002844, -0.159745)",
        "(0.447786, 1.003541, -0.158697)",
        "(0.446320, 1.004176, -0.158372)",
        "(0.445573, 1.004531, -0.158356)",
        "(0.444048, 1.005307, -0.158556)",
        "(0.442479, 1.006042, -0.158543)",
        "(0.441308, 1.006966, -0.158087)",
        "(0.440062, 1.007911, -0.157525)",
        "(0.439304, 1.008343, -0.157378)",
        "(0.437650, 1.009315, -0.157622)",
        "(0.436165, 1.010345, -0.157467)",
        "(0.434779, 1.011454, -0.157063)",
        "(0.433329, 1.012528, -0.156510)",
        "(0.432431, 1.012942, -0.156278)",
        "(0.430680, 1.014002, -0.155982)",
        "(0.429099, 1.015304, -0.155250)",
        "(0.427022, 1.016726, -0.155006)",
        "(0.424453, 1.018167, -0.154620)",
        "(0.423326, 1.018923, -0.154057)",
        "(0.421357, 1.020548, -0.152206)",
        "(0.419412, 1.022408, -0.150408)",
        "(0.416652, 1.024150, -0.149121)",
        "(0.413955, 1.026097, -0.148200)",
        "(0.412745, 1.027151, -0.147541)",
        "(0.410249, 1.029263, -0.145496)",
        "(0.407696, 1.031458, -0.143482)",
        "(0.405055, 1.033713, -0.141649)",
        "(0.402164, 1.035959, -0.139858)",
        "(0.400747, 1.037150, -0.138969)",
        "(0.397774, 1.039534, -0.137434)",
        "(0.394808, 1.041882, -0.135841)",
        "(0.391971, 1.044296, -0.134361)",
        "(0.389010, 1.046782, -0.133340)",
        "(0.387668, 1.048006, -0.132509)",
        "(0.385262, 1.050374, -0.130417)",
        "(0.382713, 1.052643, -0.128398)",
        "(0.380179, 1.055025, -0.126995)",
        "(0.377334, 1.057400, -0.126227)",
        "(0.375964, 1.058527, -0.125585)",
        "(0.373722, 1.060776, -0.123594)",
        "(0.371556, 1.063148, -0.121836)",
        "(0.368561, 1.065569, -0.120991)",
        "(0.365575, 1.068249, -0.120347)",
        "(0.364246, 1.069633, -0.119710)",
        "(0.361661, 1.072422, -0.118065)",
        "(0.358795, 1.075359, -0.116608)",
        "(0.355378, 1.078533, -0.115866)",
        "(0.351923, 1.082004, -0.115059)",
        "(0.350196, 1.083814, -0.114438)",
        "(0.347373, 1.087528, -0.112654)",
        "(0.344739, 1.091354, -0.110896)",
        "(0.341532, 1.095181, -0.110095)",
        "(0.338062, 1.098936, -0.109448)",
        "(0.336648, 1.100823, -0.108777)",
        "(0.334339, 1.104604, -0.107022)",
        "(0.332237, 1.108289, -0.105451)",
        "(0.329653, 1.111989, -0.104803)",
        "(0.326086, 1.115550, -0.104224)",
        "(0.324537, 1.117423, -0.104176)",
        "(0.322056, 1.121261, -0.103619)",
        "(0.319398, 1.125091, -0.103070)",
        "(0.316522, 1.129009, -0.102594)",
        "(0.313908, 1.132957, -0.101668)",
        "(0.312762, 1.134869, -0.100743)",
        "(0.310571, 1.138726, -0.099180)",
        "(0.308664, 1.143034, -0.099030)",
        "(0.306062, 1.147832, -0.099051)",
        "(0.303454, 1.152896, -0.097943)",
        "(0.302234, 1.155467, -0.097205)",
        "(0.299504, 1.160976, -0.096894)",
        "(0.296502, 1.167200, -0.097786)",
        "(0.292948, 1.174061, -0.098221)",
        "(0.290318, 1.181193, -0.097170)",
        "(0.289172, 1.184800, -0.096193)",
        "(0.286349, 1.192077, -0.094378)",
        "(0.283086, 1.199653, -0.094464)",
        "(0.279397, 1.207324, -0.093901)",
        "(0.276597, 1.214860, -0.091908)",
        "(0.275755, 1.218495, -0.090267)",
        "(0.274305, 1.225574, -0.087375)",
        "(0.270922, 1.232309, -0.086301)",
        "(0.267298, 1.238849, -0.086152)",
        "(0.264410, 1.245170, -0.085288)",
        "(0.263454, 1.248224, -0.084289)",
        "(0.262695, 1.254105, -0.081987)",
        "(0.259717, 1.259896, -0.080003)",
        "(0.256735, 1.265483, -0.079939)",
        "(0.254329, 1.271141, -0.079133)",
        "(0.253428, 1.273957, -0.078338)",
        "(0.252006, 1.279346, -0.076517)",
        "(0.249906, 1.284467, -0.075773)",
        "(0.247235, 1.289503, -0.075424)",
        "(0.245136, 1.294724, -0.074444)",
        "(0.244275, 1.297338, -0.073891)",
        "(0.242797, 1.302625, -0.072660)",
        "(0.241381, 1.307910, -0.071099)",
        "(0.239606, 1.312949, -0.070271)",
        "(0.237390, 1.317755, -0.070992)",
        "(0.236227, 1.320150, -0.071376)",
        "(0.234013, 1.324922, -0.071769)",
        "(0.232670, 1.329256, -0.071830)",
        "(0.231184, 1.333102, -0.072074)",
        "(0.229369, 1.336719, -0.072338)",
        "(0.228367, 1.338499, -0.072384)",
        "(0.227162, 1.341930, -0.072859)",
        "(0.225614, 1.345606, -0.073744)",
        "(0.223634, 1.349853, -0.074183)",
        "(0.222199, 1.354155, -0.074224)",
        "(0.221730, 1.356291, -0.073936)",
        "(0.220852, 1.360658, -0.073265)",
        "(0.219645, 1.364932, -0.073433)",
        "(0.217978, 1.369229, -0.074042)",
        "(0.217103, 1.373269, -0.073903)",
        "(0.216839, 1.375180, -0.073833)",
        "(0.216085, 1.378937, -0.073916)",
        "(0.214662, 1.382690, -0.074116)",
        "(0.213646, 1.386245, -0.074484)",
        "(0.213053, 1.389591, -0.074047)",
        "(0.212958, 1.391205, -0.073708)",
        "(0.212739, 1.394238, -0.073763)",
        "(0.211068, 1.397602, -0.074754)",
        "(0.209560, 1.401169, -0.075617)",
        "(0.209091, 1.404379, -0.075508)",
        "(0.208996, 1.405977, -0.075115)",
        "(0.208837, 1.409031, -0.074419)",
        "(0.208330, 1.411903, -0.075182)",
        "(0.206620, 1.415089, -0.076519)",
        "(0.205633, 1.418008, -0.077546)",
        "(0.205474, 1.419395, -0.077900)",
        "(0.205524, 1.421882, -0.078156)",
        "(0.204917, 1.424456, -0.078904)",
        "(0.203413, 1.427091, -0.081236)",
        "(0.202012, 1.429701, -0.084835)",
        "(0.201441, 1.431128, -0.086188)",
        "(0.200821, 1.434053, -0.087347)",
        "(0.200646, 1.436684, -0.088659)",
        "(0.199826, 1.439087, -0.092238)",
        "(0.198729, 1.441563, -0.096360)",
        "(0.198452, 1.442803, -0.098124)",
        "(0.198027, 1.445267, -0.100666)",
        "(0.197808, 1.447369, -0.104155)",
        "(0.197404, 1.449169, -0.109519)",
        "(0.196440, 1.451257, -0.114356)",
        "(0.196003, 1.452334, -0.116163)",
        "(0.195505, 1.454277, -0.118807)",
        "(0.195590, 1.455668, -0.121967)",
        "(0.195649, 1.456738, -0.125899)",
        "(0.195108, 1.457992, -0.128507)",
        "(0.194961, 1.458511, -0.129533)",
        "(0.194937, 1.459189, -0.131881)",
        "(0.194705, 1.459671, -0.135138)",
        "(0.194273, 1.460202, -0.137795)",
        "(0.194212, 1.460581, -0.139865)",
        "(0.194131, 1.460746, -0.140896)",
        "(0.194068, 1.461020, -0.143092)",
        "(0.193997, 1.461277, -0.145365)",
        "(0.193596, 1.461665, -0.147593)",
        "(0.193486, 1.462083, -0.149653)",
        "(0.193429, 1.462313, -0.150569)",
        "(0.193287, 1.462775, -0.152420)",
        "(0.193482, 1.462995, -0.154446)",
        "(0.193503, 1.463149, -0.155884)",
        "(0.193260, 1.463325, -0.157049)",
        "(0.193268, 1.463303, -0.157921)",
        "(0.193118, 1.463269, -0.160559)",
        "(0.193283, 1.463189, -0.163278)",
        "(0.193219, 1.463382, -0.165175)",
        "(0.192942, 1.463715, -0.166898)",
        "(0.192995, 1.463742, -0.168127)",
        "(0.193242, 1.463769, -0.171327)",
        "(0.193288, 1.463944, -0.174227)",
        "(0.193338, 1.464151, -0.176459)",
        "(0.193395, 1.464130, -0.179053)",
        "(0.193552, 1.463985, -0.180633)",
        "(0.193914, 1.463652, -0.184525)",
        "(0.193991, 1.463344, -0.187832)",
        "(0.194277, 1.462776, -0.190606)",
        "(0.194462, 1.462017, -0.193846)",
        "(0.194686, 1.461609, -0.195505)",
        "(0.195050, 1.460836, -0.198470)",
        "(0.195513, 1.460006, -0.201364)",
        "(0.195832, 1.459252, -0.204325)",
        "(0.196300, 1.458274, -0.207524)",
        "(0.196641, 1.457754, -0.209257)",
        "(0.197518, 1.456564, -0.212548)",
        "(0.198033, 1.455439, -0.215466)",
        "(0.198634, 1.454003, -0.218371)",
        "(0.199159, 1.452276, -0.221697)",
        "(0.199539, 1.451251, -0.223588)",
        "(0.200257, 1.449059, -0.227640)",
        "(0.200786, 1.446713, -0.231215)",
        "(0.201392, 1.444138, -0.234568)",
        "(0.201669, 1.441733, -0.237985)",
        "(0.201746, 1.440619, -0.239864)",
        "(0.201870, 1.438636, -0.243536)",
        "(0.202042, 1.436693, -0.246477)",
        "(0.202584, 1.434684, -0.248084)",
        "(0.203507, 1.432691, -0.250214)",
        "(0.203704, 1.431924, -0.251677)",
        "(0.203412, 1.430848, -0.254676)",
        "(0.203483, 1.430053, -0.257182)",
        "(0.204010, 1.429253, -0.259273)",
        "(0.204842, 1.428518, -0.260793)",
        "(0.205023, 1.428293, -0.261478)",
        "(0.205047, 1.428094, -0.263104)",
        "(0.205564, 1.427835, -0.265305)",
        "(0.206097, 1.427636, -0.267494)",
        "(0.206410, 1.427473, -0.269292)",
        "(0.206614, 1.427312, -0.270318)",
        "(0.207308, 1.426658, -0.272948)",
        "(0.207784, 1.425797, -0.275950)",
        "(0.208154, 1.424698, -0.278325)",
        "(0.208896, 1.423310, -0.280643)",
        "(0.209332, 1.422552, -0.281841)",
        "(0.210158, 1.420972, -0.284447)",
        "(0.210807, 1.419262, -0.287058)",
        "(0.211535, 1.417343, -0.289763)",
        "(0.212426, 1.415231, -0.292896)",
        "(0.212815, 1.414112, -0.294376)",
        "(0.213687, 1.411574, -0.296845)",
        "(0.214849, 1.408652, -0.298792)",
        "(0.215761, 1.405758, -0.301657)",
        "(0.216329, 1.402911, -0.304752)",
        "(0.216616, 1.401388, -0.306225)",
        "(0.217676, 1.398074, -0.308573)",
        "(0.218985, 1.394505, -0.310459)",
        "(0.219841, 1.391053, -0.312946)",
        "(0.220647, 1.387532, -0.315507)",
        "(0.221155, 1.385716, -0.316614)",
        "(0.222425, 1.382040, -0.318516)",
        "(0.223364, 1.378478, -0.320198)",
        "(0.224369, 1.374816, -0.321998)",
        "(0.225603, 1.371056, -0.324253)",
        "(0.225942, 1.369280, -0.325519)",
        "(0.226769, 1.365755, -0.327603)",
        "(0.227612, 1.362384, -0.328692)",
        "(0.227596, 1.359665, -0.329755)",
        "(0.228080, 1.357323, -0.331247)",
        "(0.228384, 1.356328, -0.331939)",
        "(0.229293, 1.354718, -0.332988)",
        "(0.229309, 1.353623, -0.333312)",
        "(0.228835, 1.352798, -0.333611)",
        "(0.228619, 1.351752, -0.334665)",
        "(0.228571, 1.351111, -0.335300)",
        "(0.228670, 1.349583, -0.336744)",
        "(0.229152, 1.347990, -0.338615)",
        "(0.228870, 1.346602, -0.341220)",
        "(0.229038, 1.344703, -0.343476)",
        "(0.229367, 1.343525, -0.344672)",
        "(0.230495, 1.340700, -0.347206)",
        "(0.231559, 1.337805, -0.350376)",
        "(0.232168, 1.334635, -0.352991)",
        "(0.233225, 1.330935, -0.354921)",
        "(0.233844, 1.328968, -0.355826)",
        "(0.235760, 1.324674, -0.358095)",
        "(0.237621, 1.320220, -0.361185)",
        "(0.239033, 1.315587, -0.364833)",
        "(0.240071, 1.310812, -0.369174)",
        "(0.240859, 1.308300, -0.371594)",
        "(0.242825, 1.302935, -0.376194)",
        "(0.244104, 1.297075, -0.378978)",
        "(0.245753, 1.290751, -0.381265)",
        "(0.248317, 1.284572, -0.384664)",
        "(0.249445, 1.281589, -0.386484)",
        "(0.251243, 1.275609, -0.389508)",
        "(0.253665, 1.269211, -0.391168)",
        "(0.256061, 1.262645, -0.392866)",
        "(0.258731, 1.255785, -0.394956)",
        "(0.260197, 1.252428, -0.395896)",
        "(0.263322, 1.245725, -0.397424)",
        "(0.265997, 1.239070, -0.398299)",
        "(0.269097, 1.232464, -0.399414)",
        "(0.272286, 1.225996, -0.400357)",
        "(0.273757, 1.222865, -0.400631)",
        "(0.276674, 1.216822, -0.400556)",
        "(0.279683, 1.211148, -0.400360)",
        "(0.282501, 1.205686, -0.400783)",
        "(0.285691, 1.200466, -0.401993)",
        "(0.287344, 1.197877, -0.402447)",
        "(0.290196, 1.192730, -0.402588)",
        "(0.293546, 1.187567, -0.401755)",
        "(0.296818, 1.182632, -0.401479)",
        "(0.299922, 1.177915, -0.401754)",
        "(0.301478, 1.175593, -0.401786)",
        "(0.304187, 1.170920, -0.400942)",
        "(0.306826, 1.166129, -0.398987)",
        "(0.309425, 1.161520, -0.398261)",
        "(0.312492, 1.157159, -0.398436)",
        "(0.313965, 1.154964, -0.398471)",
        "(0.316890, 1.150424, -0.397830)",
        "(0.319310, 1.145790, -0.396680)",
        "(0.321942, 1.141381, -0.396384)",
        "(0.324882, 1.137034, -0.395961)",
        "(0.326098, 1.134786, -0.395484)",
        "(0.328651, 1.130371, -0.394577)",
        "(0.331375, 1.126053, -0.394105)",
        "(0.334471, 1.121822, -0.393538)",
        "(0.336985, 1.117459, -0.392635)",
        "(0.338507, 1.115361, -0.392033)",
        "(0.341203, 1.111080, -0.390677)",
        "(0.344089, 1.107109, -0.389787)",
        "(0.346678, 1.103420, -0.388359)",
        "(0.349153, 1.099864, -0.386596)",
        "(0.350307, 1.098179, -0.385945)",
        "(0.352488, 1.095025, -0.385282)",
        "(0.354816, 1.092123, -0.384421)",
        "(0.357125, 1.089188, -0.383029)",
        "(0.359198, 1.086356, -0.382266)",
        "(0.360205, 1.085107, -0.382721)",
        "(0.362743, 1.082853, -0.383340)",
        "(0.365075, 1.080339, -0.382448)",
        "(0.366958, 1.077767, -0.380497)",
        "(0.368603, 1.075388, -0.378971)",
        "(0.369412, 1.074237, -0.378412)",
        "(0.371841, 1.072312, -0.377790)",
        "(0.373696, 1.070348, -0.377646)",
        "(0.375694, 1.068257, -0.376448)",
        "(0.377448, 1.065950, -0.374889)",
        "(0.378441, 1.064873, -0.374079)",
        "(0.380274, 1.062758, -0.373170)",
        "(0.382237, 1.060858, -0.372570)",
        "(0.383815, 1.058670, -0.370949)",
        "(0.385587, 1.056435, -0.368904)",
        "(0.386381, 1.055262, -0.367831)",
        "(0.388008, 1.053020, -0.366342)",
        "(0.389756, 1.051208, -0.365973)",
        "(0.391235, 1.049328, -0.364456)",
        "(0.392758, 1.047535, -0.362459)",
        "(0.393393, 1.046705, -0.361740)",
        "(0.394518, 1.045282, -0.360768)",
        "(0.395310, 1.043796, -0.359076)",
        "(0.396318, 1.042376, -0.356767)",
        "(0.397208, 1.041014, -0.354889)",
        "(0.397725, 1.040400, -0.354097)",
        "(0.398421, 1.038876, -0.351907)",
        "(0.399348, 1.037314, -0.349586)",
        "(0.400618, 1.035856, -0.347658)",
        "(0.401702, 1.034311, -0.346336)",
        "(0.402277, 1.033490, -0.345276)",
        "(0.403311, 1.031659, -0.342951)",
        "(0.404430, 1.029900, -0.340914)",
        "(0.405373, 1.028038, -0.339059)",
        "(0.406603, 1.026255, -0.336944)",
        "(0.407212, 1.025465, -0.336025)",
        "(0.408277, 1.023965, -0.334115)",
        "(0.409107, 1.022573, -0.332064)",
        "(0.409960, 1.021450, -0.330361)",
        "(0.410611, 1.020248, -0.327986)",
        "(0.410740, 1.019519, -0.326566)",
        "(0.411241, 1.018278, -0.323654)",
        "(0.411736, 1.017279, -0.321307)",
        "(0.412148, 1.016379, -0.318884)",
        "(0.412458, 1.015604, -0.316466)",
        "(0.412544, 1.015179, -0.315253)",
        "(0.412778, 1.014586, -0.313216)",
        "(0.413062, 1.014221, -0.310897)",
        "(0.413086, 1.013727, -0.307412)",
        "(0.412886, 1.013191, -0.303519)",
        "(0.412803, 1.012977, -0.301745)",
        "(0.412499, 1.012548, -0.298799)",
        "(0.412425, 1.012206, -0.295669)",
        "(0.412276, 1.011737, -0.291960)",
        "(0.412115, 1.011223, -0.288246)",
        "(0.412192, 1.011045, -0.286569)",
        "(0.412245, 1.010523, -0.283239)",
        "(0.412679, 1.010032, -0.279863)",
        "(0.413062, 1.009365, -0.276801)",
        "(0.413271, 1.008837, -0.274603)",
        "(0.413288, 1.008735, -0.273963)",
        "(0.413150, 1.008557, -0.271586)",
        "(0.412947, 1.008262, -0.267266)",
        "(0.412389, 1.007822, -0.262580)",
        "(0.411641, 1.007942, -0.259940)",
        "(0.411088, 1.008083, -0.259097)",
        "(0.410194, 1.008783, -0.257177)",
        "(0.409043, 1.009019, -0.253046)",
        "(0.408216, 1.009397, -0.248508)",
        "(0.407232, 1.009947, -0.245090)",
        "(0.406545, 1.010210, -0.243951)",
        "(0.405383, 1.010715, -0.241365)",
        "(0.404619, 1.011269, -0.238042)",
        "(0.403945, 1.011917, -0.234644)",
        "(0.402856, 1.012499, -0.231820)",
        "(0.402200, 1.012723, -0.230485)",
        "(0.401226, 1.013231, -0.227920)",
        "(0.400907, 1.013832, -0.225027)",
        "(0.400326, 1.014160, -0.222239)",
        "(0.399566, 1.014470, -0.220428)",
        "(0.399201, 1.014644, -0.219525)",
        "(0.398742, 1.014922, -0.217189)",
        "(0.398303, 1.015278, -0.214837)",
        "(0.397732, 1.015982, -0.213189)",
        "(0.396707, 1.016618, -0.211574)",
        "(0.396206, 1.016944, -0.210660)",
        "(0.395369, 1.017644, -0.208539)",
        "(0.394686, 1.018489, -0.206544)",
        "(0.393724, 1.019214, -0.204067)",
        "(0.393028, 1.020039, -0.200569)",
        "(0.392652, 1.020479, -0.198726)",
        "(0.391645, 1.021495, -0.195484)",
        "(0.390145, 1.022621, -0.192598)",
        "(0.388654, 1.024004, -0.189595)",
        "(0.387217, 1.025605, -0.186485)",
        "(0.386482, 1.026532, -0.184913)",
        "(0.384780, 1.028389, -0.180866)",
        "(0.382741, 1.030303, -0.176535)",
        "(0.380651, 1.032438, -0.172949)",
        "(0.378593, 1.034645, -0.169213)",
        "(0.377640, 1.035737, -0.167015)",
        "(0.375932, 1.037964, -0.162341)",
        "(0.373808, 1.040190, -0.158700)",
        "(0.371230, 1.042416, -0.156193)",
        "(0.368990, 1.044623, -0.153083)",
        "(0.368228, 1.045765, -0.151304)",
        "(0.366665, 1.047969, -0.147370)",
        "(0.364486, 1.050245, -0.143712)",
        "(0.361999, 1.052810, -0.141217)",
        "(0.359428, 1.055554, -0.138933)",
        "(0.357992, 1.056885, -0.137828)",
        "(0.355256, 1.059513, -0.135728)",
        "(0.353491, 1.062250, -0.132988)",
        "(0.351769, 1.064925, -0.130099)",
        "(0.349636, 1.067444, -0.127911)",
        "(0.348341, 1.068605, -0.126891)",
        "(0.346044, 1.071012, -0.125268)",
        "(0.344370, 1.073541, -0.123759)",
        "(0.342617, 1.076010, -0.122283)",
        "(0.340621, 1.078459, -0.121025)",
        "(0.339680, 1.079731, -0.120381)",
        "(0.337945, 1.082464, -0.118925)",
        "(0.336381, 1.085284, -0.116680)",
        "(0.334678, 1.088040, -0.114884)",
        "(0.332322, 1.090675, -0.113763)",
        "(0.331135, 1.092034, -0.113166)",
        "(0.329173, 1.094971, -0.111788)",
        "(0.326926, 1.097888, -0.110359)",
        "(0.324767, 1.100773, -0.108963)",
        "(0.323015, 1.103739, -0.107176)",
        "(0.322083, 1.105206, -0.106288)",
        "(0.319731, 1.108060, -0.104771)",
        "(0.317493, 1.110944, -0.103778)",
        "(0.315482, 1.113846, -0.102526)",
        "(0.313817, 1.116736, -0.100844)",
        "(0.312946, 1.118136, -0.099950)",
        "(0.310936, 1.120848, -0.098895)",
        "(0.308715, 1.123755, -0.098153)",
        "(0.306880, 1.127054, -0.096366)",
        "(0.305317, 1.130665, -0.094246)",
        "(0.304257, 1.132512, -0.093605)",
        "(0.300923, 1.136302, -0.093058)",
        "(0.297676, 1.140602, -0.092347)",
        "(0.295023, 1.145331, -0.090349)",
        "(0.291911, 1.150208, -0.088917)",
        "(0.289979, 1.152635, -0.088554)",
        "(0.286240, 1.157583, -0.088348)",
        "(0.282910, 1.162647, -0.087766)",
        "(0.279449, 1.167568, -0.086803)",
        "(0.275742, 1.172282, -0.086288)",
        "(0.273762, 1.174600, -0.086332)",
        "(0.269786, 1.179373, -0.086782)",
        "(0.265775, 1.184367, -0.086363)",
        "(0.262317, 1.189299, -0.085607)",
        "(0.259068, 1.194117, -0.085091)",
        "(0.257062, 1.196494, -0.085123)",
        "(0.252628, 1.201232, -0.085642)",
        "(0.249186, 1.205847, -0.085643)",
        "(0.246066, 1.210259, -0.085273)",
        "(0.243025, 1.214612, -0.084971)",
        "(0.241321, 1.216775, -0.084825)",
        "(0.237811, 1.220997, -0.084172)",
        "(0.234899, 1.224894, -0.083404)",
        "(0.232283, 1.228485, -0.082841)",
        "(0.229678, 1.231946, -0.082660)",
        "(0.228087, 1.233693, -0.082180)",
        "(0.225558, 1.237089, -0.080841)",
        "(0.223352, 1.240220, -0.079837)",
        "(0.221057, 1.243394, -0.079351)",
        "(0.218425, 1.246741, -0.078628)",
        "(0.217114, 1.248449, -0.078049)",
        "(0.215010, 1.251831, -0.076857)",
        "(0.213104, 1.255130, -0.076178)",
        "(0.210536, 1.258682, -0.075476)",
        "(0.208005, 1.262372, -0.074843)",
        "(0.206918, 1.264236, -0.074385)",
        "(0.205127, 1.268066, -0.073114)",
        "(0.203142, 1.272090, -0.071886)",
        "(0.201128, 1.276004, -0.071389)",
        "(0.198904, 1.279887, -0.071004)",
        "(0.197788, 1.281883, -0.070766)",
        "(0.195900, 1.285938, -0.070115)",
        "(0.194022, 1.290141, -0.070013)",
        "(0.191650, 1.294553, -0.070136)",
        "(0.189132, 1.299120, -0.069713)",
        "(0.188196, 1.301429, -0.069233)",
        "(0.186646, 1.306027, -0.068390)",
        "(0.184291, 1.310935, -0.068653)",
        "(0.181805, 1.316049, -0.068881)",
        "(0.180149, 1.321196, -0.068154)",
        "(0.179589, 1.323692, -0.067849)",
        "(0.178306, 1.328504, -0.068048)",
        "(0.175821, 1.333347, -0.067965)",
        "(0.173954, 1.337673, -0.067477)",
        "(0.172779, 1.341190, -0.067526)",
        "(0.172200, 1.342837, -0.067585)",
        "(0.170735, 1.345968, -0.067522)",
        "(0.169325, 1.349097, -0.067342)",
        "(0.168211, 1.352000, -0.067239)",
        "(0.167334, 1.354844, -0.066701)",
        "(0.166949, 1.356222, -0.066375)",
        "(0.166142, 1.358859, -0.066037)",
        "(0.165106, 1.361329, -0.066075)",
        "(0.164153, 1.363718, -0.065581)",
        "(0.163911, 1.365674, -0.065213)",
        "(0.163848, 1.366611, -0.065108)",
        "(0.162821, 1.368750, -0.064876)",
        "(0.161748, 1.370916, -0.064240)",
        "(0.161473, 1.372749, -0.063212)",
        "(0.161242, 1.374396, -0.062798)",
        "(0.161072, 1.375179, -0.062823)",
        "(0.160029, 1.376956, -0.062678)",
        "(0.159306, 1.378709, -0.062181)",
        "(0.159180, 1.380278, -0.061709)",
        "(0.158760, 1.381968, -0.061460)",
        "(0.158422, 1.382843, -0.061366)",
        "(0.157777, 1.384621, -0.061511)",
        "(0.157268, 1.386368, -0.061475)",
        "(0.156793, 1.388184, -0.061325)",
        "(0.156652, 1.389304, -0.061225)",
        "(0.156486, 1.390454, -0.061201)",
        "(0.155384, 1.392773, -0.060890)",
        "(0.154748, 1.394918, -0.060774)",
        "(0.154349, 1.397145, -0.061080)",
        "(0.153705, 1.399698, -0.061525)",
        "(0.153203, 1.401158, -0.061412)",
        "(0.152503, 1.404287, -0.060789)",
        "(0.151854, 1.407605, -0.060865)",
        "(0.150929, 1.411340, -0.061492)",
        "(0.150141, 1.415500, -0.061309)",
        "(0.149861, 1.417705, -0.060807)",
        "(0.149612, 1.421892, -0.060178)",
        "(0.149540, 1.425703, -0.060586)",
        "(0.149232, 1.429482, -0.060563)",
        "(0.148706, 1.433184, -0.060156)",
        "(0.148306, 1.434989, -0.059918)",
        "(0.147769, 1.438234, -0.059303)",
        "(0.148131, 1.440690, -0.058794)",
        "(0.148175, 1.443129, -0.058205)",
        "(0.147291, 1.445751, -0.057654)",
        "(0.146884, 1.446988, -0.057333)",
        "(0.146879, 1.448958, -0.056959)",
        "(0.147198, 1.450563, -0.056380)",
        "(0.147171, 1.452028, -0.055366)",
        "(0.146771, 1.453160, -0.055163)",
        "(0.146706, 1.453472, -0.055544)",
        "(0.146489, 1.453905, -0.056143)",
        "(0.146828, 1.454137, -0.055075)",
        "(0.147310, 1.454393, -0.053852)",
        "(0.147091, 1.454591, -0.054097)",
        "(0.146794, 1.454885, -0.054090)",
        "(0.146464, 1.455476, -0.054404)",
        "(0.147164, 1.455866, -0.054136)",
        "(0.147454, 1.456527, -0.053652)",
        "(0.147333, 1.456960, -0.054276)",
        "(0.147120, 1.457437, -0.054999)",
        "(0.146972, 1.458002, -0.056226)",
        "(0.147140, 1.458519, -0.056493)",
        "(0.147415, 1.459002, -0.057298)",
        "(0.147396, 1.459789, -0.059276)",
        "(0.147346, 1.460113, -0.060161)",
        "(0.147360, 1.460750, -0.061646)",
        "(0.147413, 1.461435, -0.063332)",
        "(0.147126, 1.462223, -0.065546)",
        "(0.146959, 1.463297, -0.067561)",
        "(0.146899, 1.463879, -0.068296)",
        "(0.147084, 1.464952, -0.069652)",
        "(0.147184, 1.465930, -0.071357)",
        "(0.147231, 1.466879, -0.073258)",
        "(0.147042, 1.467828, -0.075529)",
        "(0.146944, 1.468278, -0.076623)",
        "(0.146898, 1.469087, -0.078347)",
        "(0.146955, 1.469742, -0.079569)",
        "(0.146845, 1.470261, -0.081552)",
        "(0.146733, 1.470693, -0.084132)",
        "(0.146538, 1.470955, -0.085278)",
        "(0.146364, 1.471458, -0.086899)",
        "(0.146450, 1.471850, -0.088686)",
        "(0.146282, 1.472267, -0.091515)",
        "(0.145804, 1.472835, -0.094537)",
        "(0.145701, 1.473119, -0.095666)",
        "(0.145901, 1.473623, -0.096948)",
        "(0.146303, 1.473984, -0.098408)",
        "(0.146468, 1.474324, -0.100755)",
        "(0.146008, 1.474917, -0.103300)",
        "(0.145857, 1.475222, -0.104411)",
        "(0.145969, 1.475662, -0.106573)",
        "(0.146262, 1.475999, -0.109056)",
        "(0.146182, 1.476570, -0.111478)",
        "(0.145795, 1.477198, -0.113741)",
        "(0.145698, 1.477417, -0.114895)",
        "(0.145922, 1.477640, -0.117308)",
        "(0.146010, 1.477916, -0.119781)",
        "(0.145729, 1.478396, -0.122705)",
        "(0.145361, 1.478918, -0.125830)",
        "(0.145335, 1.479103, -0.127174)",
        "(0.145735, 1.479357, -0.129594)",
        "(0.145860, 1.479708, -0.131800)",
        "(0.145540, 1.480059, -0.134629)",
        "(0.145461, 1.480181, -0.137911)",
        "(0.145630, 1.480182, -0.139431)",
        "(0.145865, 1.480174, -0.142554)",
        "(0.145820, 1.480309, -0.145750)",
        "(0.145755, 1.480368, -0.148668)",
        "(0.145729, 1.480439, -0.151463)",
        "(0.145726, 1.480513, -0.153036)",
        "(0.145797, 1.480685, -0.156164)",
        "(0.145901, 1.480906, -0.158857)",
        "(0.146006, 1.481084, -0.161400)",
        "(0.146123, 1.481171, -0.164105)",
        "(0.146208, 1.481132, -0.165676)",
        "(0.146184, 1.481090, -0.168948)",
        "(0.146052, 1.481079, -0.172008)",
        "(0.146359, 1.480832, -0.174654)",
        "(0.146702, 1.480366, -0.177215)",
        "(0.146838, 1.480098, -0.178622)",
        "(0.146990, 1.479492, -0.181563)",
        "(0.147263, 1.478817, -0.184667)",
        "(0.147522, 1.478045, -0.187923)",
        "(0.147749, 1.477232, -0.191423)",
        "(0.147861, 1.476794, -0.193153)",
        "(0.148255, 1.475886, -0.196790)",
        "(0.148694, 1.474970, -0.200485)",
        "(0.148798, 1.474169, -0.203723)",
        "(0.149209, 1.473233, -0.207060)",
        "(0.149491, 1.472697, -0.208983)",
        "(0.149930, 1.471655, -0.213015)",
        "(0.150041, 1.470641, -0.216617)",
        "(0.150382, 1.469600, -0.220411)",
        "(0.150952, 1.468602, -0.224774)",
        "(0.151210, 1.468113, -0.226795)",
        "(0.151635, 1.467119, -0.230416)",
        "(0.152240, 1.465998, -0.234127)",
        "(0.152574, 1.465069, -0.238909)",
        "(0.153088, 1.464042, -0.243410)",
        "(0.153419, 1.463440, -0.245131)",
        "(0.154089, 1.462103, -0.248423)",
        "(0.154792, 1.460796, -0.252663)",
        "(0.155198, 1.459646, -0.257723)",
        "(0.155496, 1.458394, -0.263157)",
        "(0.156010, 1.457626, -0.265517)",
        "(0.157082, 1.456036, -0.269579)",
        "(0.158161, 1.454436, -0.274091)",
        "(0.158708, 1.453021, -0.279065)",
        "(0.159254, 1.451578, -0.283765)",
        "(0.159695, 1.450836, -0.286129)",
        "(0.160360, 1.449454, -0.290644)",
        "(0.161556, 1.447938, -0.295354)",
        "(0.162612, 1.446440, -0.300431)",
        "(0.163589, 1.444844, -0.305113)",
        "(0.164232, 1.443930, -0.306925)",
        "(0.165395, 1.442048, -0.310127)",
        "(0.166778, 1.440239, -0.314634)",
        "(0.167265, 1.438756, -0.319325)",
        "(0.168048, 1.436864, -0.323042)",
        "(0.168698, 1.435722, -0.324761)",
        "(0.169997, 1.433501, -0.329092)",
        "(0.171005, 1.431426, -0.334040)",
        "(0.172042, 1.429178, -0.338355)",
        "(0.173406, 1.426773, -0.341787)",
        "(0.174002, 1.425634, -0.343266)",
        "(0.175068, 1.423654, -0.347173)",
        "(0.176073, 1.421792, -0.351068)",
        "(0.177357, 1.419739, -0.354606)",
        "(0.178792, 1.417432, -0.357774)",
        "(0.179550, 1.416297, -0.359759)",
        "(0.180839, 1.414070, -0.364033)",
        "(0.182039, 1.411769, -0.368101)",
        "(0.183377, 1.409070, -0.371480)",
        "(0.184661, 1.406169, -0.375408)",
        "(0.185072, 1.404702, -0.377718)",
        "(0.186249, 1.401584, -0.381910)",
        "(0.187187, 1.398287, -0.384556)",
        "(0.187629, 1.395113, -0.386288)",
        "(0.188487, 1.392109, -0.388298)",
        "(0.188686, 1.390767, -0.389637)",
        "(0.189373, 1.387935, -0.392403)",
        "(0.190546, 1.384889, -0.394393)",
        "(0.191784, 1.381984, -0.396517)",
        "(0.192812, 1.379254, -0.398859)",
        "(0.192978, 1.377932, -0.399968)",
        "(0.193293, 1.374943, -0.401572)",
        "(0.194381, 1.371533, -0.403074)",
        "(0.195405, 1.368188, -0.405044)",
        "(0.196505, 1.364864, -0.407517)",
        "(0.197144, 1.363097, -0.408382)",
        "(0.198304, 1.359523, -0.409302)",
        "(0.199116, 1.356126, -0.409328)",
        "(0.199926, 1.352791, -0.409513)",
        "(0.200768, 1.349352, -0.410210)",
        "(0.201559, 1.347499, -0.410640)",
        "(0.202928, 1.343799, -0.411840)",
        "(0.204448, 1.339947, -0.413241)",
        "(0.206439, 1.335616, -0.414792)",
        "(0.208172, 1.330920, -0.416491)",
        "(0.209112, 1.328451, -0.417375)",
        "(0.211606, 1.323195, -0.419173)",
        "(0.214164, 1.317490, -0.420408)",
        "(0.216013, 1.311802, -0.420651)",
        "(0.218008, 1.305688, -0.421175)",
        "(0.219559, 1.302495, -0.421723)",
        "(0.223340, 1.295949, -0.423502)",
        "(0.226777, 1.289300, -0.424892)",
        "(0.230310, 1.282372, -0.425702)",
        "(0.234433, 1.275398, -0.426435)",
        "(0.236553, 1.272075, -0.427204)",
        "(0.240734, 1.265557, -0.428666)",
        "(0.244979, 1.258870, -0.428750)",
        "(0.248908, 1.251844, -0.427741)",
        "(0.252857, 1.244556, -0.426774)",
        "(0.254995, 1.240948, -0.427072)",
        "(0.259876, 1.233722, -0.428103)",
        "(0.264386, 1.226282, -0.428094)",
        "(0.268465, 1.218655, -0.426528)",
        "(0.272465, 1.211192, -0.425348)",
        "(0.274827, 1.207699, -0.425407)",
        "(0.279526, 1.200872, -0.425358)",
        "(0.283398, 1.194017, -0.424011)",
        "(0.286892, 1.186996, -0.421251)",
        "(0.291154, 1.180350, -0.419670)",
        "(0.293495, 1.177264, -0.419549)",
        "(0.297746, 1.171331, -0.419549)",
        "(0.301548, 1.165502, -0.418987)",
        "(0.305313, 1.159763, -0.417120)",
        "(0.308672, 1.154245, -0.415014)",
        "(0.310138, 1.151648, -0.414393)",
        "(0.313231, 1.146794, -0.413457)",
        "(0.316278, 1.142293, -0.411848)",
        "(0.318674, 1.137961, -0.409434)",
        "(0.320885, 1.133883, -0.407302)",
        "(0.322080, 1.131944, -0.406288)",
        "(0.324219, 1.127990, -0.404085)",
        "(0.326404, 1.124002, -0.401501)",
        "(0.328656, 1.120219, -0.399254)",
        "(0.330182, 1.116379, -0.396907)",
        "(0.330981, 1.114466, -0.395601)",
        "(0.332955, 1.110727, -0.392664)",
        "(0.334858, 1.106972, -0.389471)",
        "(0.336538, 1.103133, -0.386205)",
        "(0.338354, 1.099330, -0.383186)",
        "(0.339328, 1.097445, -0.381723)",
        "(0.341478, 1.093871, -0.379226)",
        "(0.343566, 1.090483, -0.377166)",
        "(0.345408, 1.087102, -0.374725)",
        "(0.347156, 1.083645, -0.371291)",
        "(0.347979, 1.081891, -0.369455)",
        "(0.349856, 1.078443, -0.365906)",
        "(0.351754, 1.075116, -0.363117)",
        "(0.353774, 1.071985, -0.360609)",
        "(0.355603, 1.068612, -0.356740)",
        "(0.356402, 1.066814, -0.354339)",
        "(0.357978, 1.063202, -0.349846)",
        "(0.359998, 1.059953, -0.346951)",
        "(0.361835, 1.056830, -0.344275)",
        "(0.363557, 1.053642, -0.340445)",
        "(0.364269, 1.051995, -0.338196)",
        "(0.365896, 1.048976, -0.334289)",
        "(0.367424, 1.046312, -0.331056)",
        "(0.368641, 1.043685, -0.327126)",
        "(0.369513, 1.041023, -0.322808)",
        "(0.369963, 1.039809, -0.321081)",
        "(0.370964, 1.037636, -0.318673)",
        "(0.371843, 1.035728, -0.316404)",
        "(0.372476, 1.033974, -0.313203)",
        "(0.372973, 1.032325, -0.309676)",
        "(0.373241, 1.031558, -0.308187)",
        "(0.373953, 1.030474, -0.306829)",
        "(0.374303, 1.029643, -0.305674)",
        "(0.374533, 1.028828, -0.303381)",
        "(0.374920, 1.028126, -0.301335)",
        "(0.375106, 1.027791, -0.300720)",
        "(0.375649, 1.027151, -0.299699)",
        "(0.376270, 1.026559, -0.298249)",
        "(0.376625, 1.026075, -0.296968)",
        "(0.376992, 1.025589, -0.295339)",
        "(0.377230, 1.025322, -0.294530)",
        "(0.377715, 1.024694, -0.293009)",
        "(0.378341, 1.024011, -0.291947)",
        "(0.379145, 1.023290, -0.291310)",
        "(0.380241, 1.022389, -0.289833)",
        "(0.380845, 1.021851, -0.288992)",
        "(0.382052, 1.020669, -0.287731)",
        "(0.383546, 1.019377, -0.286539)",
        "(0.385270, 1.018042, -0.284883)",
        "(0.387105, 1.016554, -0.282785)",
        "(0.387900, 1.015819, -0.282113)",
        "(0.389599, 1.014542, -0.281102)",
        "(0.391250, 1.013209, -0.279698)",
        "(0.393197, 1.012003, -0.277471)",
        "(0.394641, 1.010375, -0.273739)",
        "(0.395385, 1.009587, -0.272117)",
        "(0.397088, 1.008204, -0.269917)",
        "(0.399014, 1.006817, -0.267634)",
        "(0.400957, 1.005465, -0.264754)",
        "(0.402825, 1.004125, -0.262037)",
        "(0.403669, 1.003407, -0.260842)",
        "(0.405668, 1.002143, -0.258328)",
        "(0.407634, 1.000747, -0.255342)",
        "(0.409630, 0.999399, -0.252228)",
        "(0.411124, 0.998141, -0.250104)",
        "(0.411759, 0.997428, -0.248767)",
        "(0.413096, 0.996010, -0.245345)",
        "(0.414619, 0.994730, -0.241817)",
        "(0.415877, 0.993576, -0.238562)",
        "(0.416820, 0.992619, -0.236335)",
        "(0.417298, 0.992326, -0.235435)",
        "(0.418119, 0.991638, -0.233158)",
        "(0.419064, 0.991158, -0.230614)",
        "(0.419812, 0.990809, -0.228580)",
        "(0.420124, 0.990621, -0.226773)",
        "(0.420185, 0.990609, -0.225595)",
        "(0.420187, 0.990741, -0.223050)",
        "(0.419891, 0.991152, -0.220844)",
        "(0.419229, 0.991598, -0.218747)",
        "(0.418490, 0.991913, -0.216207)",
        "(0.418180, 0.992071, -0.214737)",
        "(0.417566, 0.992515, -0.212199)",
        "(0.416565, 0.992995, -0.210719)",
        "(0.415702, 0.993432, -0.209172)",
        "(0.415163, 0.993731, -0.206861)",
        "(0.414905, 0.993799, -0.205782)",
        "(0.414594, 0.994098, -0.204275)",
        "(0.414140, 0.994258, -0.202934)",
        "(0.414125, 0.994472, -0.201153)",
        "(0.414290, 0.994681, -0.199372)",
        "(0.414162, 0.994686, -0.198747)",
        "(0.414069, 0.994919, -0.197379)",
        "(0.413996, 0.994971, -0.195279)",
        "(0.414291, 0.995141, -0.193123)",
        "(0.414414, 0.995351, -0.190827)",
        "(0.414156, 0.995393, -0.189910)",
        "(0.413509, 0.995621, -0.188403)",
        "(0.413184, 0.995930, -0.186067)",
        "(0.413144, 0.996514, -0.183191)",
        "(0.412181, 0.997018, -0.180985)",
        "(0.411525, 0.997298, -0.180034)",
        "(0.410798, 0.998129, -0.177465)",
        "(0.410322, 0.999019, -0.174165)",
        "(0.409472, 0.999885, -0.171475)",
        "(0.408080, 1.000790, -0.169829)",
        "(0.407482, 1.001267, -0.168984)",
        "(0.406649, 1.002315, -0.166667)",
        "(0.405652, 1.003349, -0.164345)",
        "(0.404527, 1.004364, -0.162734)",
        "(0.403386, 1.005319, -0.160979)",
        "(0.402949, 1.005822, -0.160092)",
        "(0.402182, 1.006806, -0.158336)",
        "(0.401564, 1.007707, -0.156510)",
        "(0.400878, 1.008518, -0.155130)",
        "(0.399860, 1.009308, -0.154324)",
        "(0.399323, 1.009683, -0.153768)",
        "(0.398469, 1.010566, -0.152496)",
        "(0.397843, 1.011493, -0.151183)",
        "(0.397061, 1.012299, -0.149764)",
        "(0.396262, 1.013288, -0.148907)",
        "(0.395649, 1.013777, -0.148767)",
        "(0.394548, 1.014810, -0.148487)",
        "(0.393917, 1.015981, -0.147825)",
        "(0.393119, 1.017058, -0.147186)",
        "(0.392289, 1.018081, -0.146266)",
        "(0.391962, 1.018618, -0.145605)",
        "(0.391442, 1.019673, -0.144055)",
        "(0.390702, 1.020674, -0.143032)",
        "(0.389705, 1.021536, -0.142595)",
        "(0.388992, 1.022383, -0.141861)",
        "(0.388734, 1.022791, -0.141312)",
        "(0.388027, 1.023628, -0.140313)",
        "(0.387188, 1.024410, -0.139505)",
        "(0.386438, 1.025251, -0.138723)",
        "(0.385631, 1.026159, -0.137922)",
        "(0.385071, 1.026646, -0.137697)",
        "(0.383710, 1.027660, -0.137452)",
        "(0.382476, 1.028763, -0.136966)",
        "(0.381608, 1.029997, -0.135851)",
        "(0.380467, 1.031167, -0.134742)",
        "(0.379830, 1.031810, -0.134502)",
        "(0.378478, 1.033115, -0.134043)",
        "(0.377194, 1.034390, -0.132940)",
        "(0.376043, 1.035740, -0.131653)",
        "(0.374407, 1.037085, -0.130871)",
        "(0.373525, 1.037827, -0.130585)",
        "(0.372219, 1.039605, -0.128863)",
        "(0.371534, 1.042016, -0.124787)",
        "(0.370041, 1.044842, -0.121077)",
        "(0.366633, 1.047805, -0.119479)",
        "(0.364364, 1.049314, -0.119059)",
        "(0.360736, 1.052981, -0.117861)",
        "(0.357319, 1.057025, -0.115567)",
        "(0.353635, 1.061419, -0.113168)",
        "(0.348954, 1.065911, -0.111856)",
        "(0.346416, 1.068259, -0.111758)",
        "(0.341483, 1.073063, -0.110698)",
        "(0.337414, 1.078252, -0.108540)",
        "(0.333072, 1.083507, -0.106696)",
        "(0.327883, 1.088591, -0.105813)",
        "(0.325145, 1.091130, -0.105625)",
        "(0.320398, 1.096373, -0.104394)",
        "(0.316554, 1.101632, -0.102018)",
        "(0.312738, 1.106786, -0.100166)",
        "(0.308352, 1.111635, -0.099227)",
        "(0.306216, 1.114027, -0.099126)",
        "(0.302495, 1.118889, -0.097534)",
        "(0.299314, 1.123737, -0.095242)",
        "(0.296181, 1.128326, -0.093714)",
        "(0.292682, 1.132689, -0.092907)",
        "(0.291038, 1.134857, -0.092535)",
        "(0.288049, 1.139262, -0.091405)",
        "(0.285046, 1.143625, -0.089961)",
        "(0.282099, 1.147818, -0.088763)",
        "(0.279178, 1.151814, -0.088045)",
        "(0.277633, 1.153804, -0.087864)",
        "(0.274199, 1.157895, -0.088028)",
        "(0.270738, 1.162158, -0.087759)",
        "(0.267827, 1.166619, -0.086425)",
        "(0.264901, 1.170979, -0.085529)",
        "(0.263301, 1.173110, -0.085368)",
        "(0.259836, 1.177252, -0.085193)",
        "(0.256711, 1.181350, -0.085230)",
        "(0.254022, 1.185378, -0.084615)",
        "(0.251389, 1.189282, -0.083943)",
        "(0.250021, 1.191195, -0.083773)",
        "(0.247395, 1.194968, -0.083436)",
        "(0.245091, 1.198565, -0.083045)",
        "(0.243050, 1.201944, -0.083110)",
        "(0.240564, 1.205204, -0.083422)",
        "(0.239371, 1.206814, -0.083584)",
        "(0.237611, 1.210044, -0.083216)",
        "(0.236324, 1.213069, -0.082087)",
        "(0.235251, 1.215823, -0.081368)",
        "(0.233467, 1.218269, -0.081154)",
        "(0.232606, 1.219378, -0.081480)",
        "(0.231295, 1.221637, -0.081697)",
        "(0.230569, 1.223631, -0.081058)",
        "(0.229509, 1.225473, -0.080996)",
        "(0.227926, 1.227308, -0.081206)",
        "(0.227291, 1.228289, -0.081298)",
        "(0.226377, 1.230386, -0.080571)",
        "(0.225219, 1.232587, -0.079551)",
        "(0.223884, 1.234818, -0.079057)",
        "(0.222691, 1.237190, -0.078898)",
        "(0.221952, 1.238441, -0.078764)",
        "(0.220442, 1.241065, -0.078253)",
        "(0.219055, 1.243693, -0.077863)",
        "(0.217516, 1.246525, -0.077859)",
        "(0.215724, 1.249727, -0.077877)",
        "(0.214861, 1.251478, -0.077516)",
        "(0.213320, 1.255243, -0.076607)",
        "(0.211532, 1.259103, -0.076175)",
        "(0.209518, 1.263259, -0.076255)",
        "(0.207588, 1.267660, -0.075609)",
        "(0.206762, 1.269958, -0.075061)",
        "(0.204748, 1.274542, -0.074706)",
        "(0.202280, 1.279330, -0.075014)",
        "(0.199962, 1.284463, -0.075116)",
        "(0.198060, 1.289861, -0.074593)",
        "(0.197138, 1.292592, -0.074311)",
        "(0.195058, 1.298070, -0.074044)",
        "(0.192956, 1.303337, -0.073516)",
        "(0.191234, 1.308287, -0.072847)",
        "(0.189787, 1.312888, -0.072365)",
        "(0.189009, 1.315109, -0.072185)",
        "(0.187222, 1.319413, -0.072044)",
        "(0.185511, 1.323489, -0.071985)",
        "(0.184382, 1.327327, -0.071287)",
        "(0.183695, 1.330930, -0.070883)",
        "(0.182926, 1.332820, -0.070837)",
        "(0.181299, 1.336509, -0.070727)",
        "(0.180372, 1.339979, -0.070621)",
        "(0.179788, 1.343225, -0.070181)",
        "(0.179134, 1.346202, -0.070274)",
        "(0.178547, 1.347692, -0.070296)",
        "(0.177623, 1.350556, -0.069870)",
        "(0.176783, 1.353285, -0.069312)",
        "(0.176063, 1.355790, -0.069213)",
        "(0.175761, 1.358049, -0.069670)",
        "(0.175303, 1.359271, -0.069543)",
        "(0.173895, 1.361835, -0.069076)",
        "(0.172933, 1.364293, -0.069325)",
        "(0.171872, 1.366769, -0.069952)",
        "(0.171249, 1.369411, -0.069512)",
        "(0.171043, 1.370743, -0.069174)",
        "(0.170290, 1.373429, -0.069094)",
        "(0.169079, 1.376310, -0.069417)",
        "(0.168268, 1.379297, -0.069361)",
        "(0.167983, 1.382351, -0.068567)",
        "(0.167777, 1.383863, -0.068415)",
        "(0.167150, 1.386861, -0.068560)",
        "(0.166225, 1.389982, -0.068545)",
        "(0.165547, 1.392921, -0.068666)",
        "(0.165271, 1.395924, -0.068631)",
        "(0.164908, 1.397499, -0.068359)",
        "(0.164786, 1.400260, -0.068271)",
        "(0.164827, 1.402594, -0.068774)",
        "(0.163885, 1.405047, -0.068872)",
        "(0.163517, 1.407273, -0.068323)",
        "(0.163576, 1.408251, -0.068052)",
        "(0.163386, 1.410065, -0.068528)",
        "(0.162955, 1.411858, -0.069321)",
        "(0.162461, 1.413839, -0.069068)",
        "(0.162385, 1.415752, -0.068276)",
        "(0.162438, 1.416668, -0.067924)",
        "(0.162218, 1.418451, -0.067837)",
        "(0.161583, 1.420201, -0.068134)",
        "(0.161106, 1.421987, -0.068252)",
        "(0.161146, 1.423711, -0.067704)",
        "(0.161226, 1.424546, -0.067350)",
        "(0.161245, 1.426067, -0.067292)",
        "(0.160514, 1.427709, -0.067851)",
        "(0.159968, 1.429468, -0.068242)",
        "(0.159825, 1.431237, -0.067870)",
        "(0.159904, 1.432088, -0.067616)",
        "(0.159758, 1.433750, -0.067827)",
        "(0.159255, 1.435498, -0.068672)",
        "(0.158580, 1.437511, -0.069270)",
        "(0.158392, 1.439537, -0.069169)",
        "(0.158274, 1.440631, -0.068803)",
        "(0.158187, 1.442606, -0.068891)",
        "(0.157785, 1.444528, -0.070267)",
        "(0.156741, 1.446832, -0.071382)",
        "(0.156276, 1.449075, -0.071550)",
        "(0.156249, 1.450070, -0.071650)",
        "(0.155826, 1.451784, -0.073157)",
        "(0.154845, 1.453299, -0.075945)",
        "(0.153972, 1.454770, -0.078174)",
        "(0.153696, 1.455917, -0.079888)",
        "(0.153429, 1.456437, -0.081104)",
        "(0.152581, 1.457531, -0.084505)",
        "(0.151636, 1.458767, -0.087573)",
        "(0.151331, 1.460056, -0.089369)",
        "(0.151230, 1.461338, -0.090547)",
        "(0.151166, 1.461911, -0.091647)",
        "(0.150624, 1.463017, -0.094338)",
        "(0.149812, 1.464182, -0.097244)",
        "(0.149620, 1.465150, -0.099073)",
        "(0.149457, 1.466067, -0.100483)",
        "(0.149378, 1.466463, -0.101330)",
        "(0.148894, 1.467288, -0.103350)",
        "(0.148545, 1.468170, -0.104892)",
        "(0.148126, 1.469164, -0.105874)",
        "(0.148059, 1.469953, -0.106817)",
        "(0.147934, 1.470378, -0.107414)",
        "(0.147695, 1.471179, -0.108589)",
        "(0.147122, 1.472056, -0.109458)",
        "(0.146855, 1.472581, -0.110563)",
        "(0.146716, 1.472885, -0.111768)",
        "(0.146641, 1.472985, -0.112294)",
        "(0.146322, 1.473199, -0.113155)",
        "(0.145998, 1.473242, -0.114575)",
        "(0.145601, 1.473192, -0.116926)",
        "(0.145318, 1.473049, -0.119073)",
        "(0.145193, 1.472923, -0.119919)",
        "(0.145004, 1.472416, -0.122045)",
        "(0.144708, 1.471635, -0.125173)",
        "(0.144177, 1.470771, -0.128409)",
        "(0.143761, 1.469669, -0.131604)",
        "(0.143531, 1.469019, -0.133513)",
        "(0.142778, 1.467645, -0.137777)",
        "(0.142200, 1.466128, -0.142488)",
        "(0.141819, 1.464664, -0.146986)",
        "(0.141621, 1.463211, -0.150882)",
        "(0.141622, 1.462464, -0.152809)",
        "(0.141653, 1.460854, -0.156978)",
        "(0.141490, 1.459288, -0.161069)",
        "(0.141290, 1.457821, -0.165109)",
        "(0.141484, 1.456331, -0.168724)",
        "(0.141630, 1.455580, -0.170512)",
        "(0.141782, 1.454098, -0.174346)",
        "(0.141976, 1.452728, -0.177604)",
        "(0.142227, 1.451594, -0.180727)",
        "(0.142380, 1.450607, -0.184036)",
        "(0.142452, 1.450168, -0.185630)",
        "(0.142869, 1.449327, -0.188341)",
        "(0.143186, 1.448627, -0.190931)",
        "(0.143592, 1.448124, -0.194017)",
        "(0.143801, 1.447801, -0.196711)",
        "(0.143969, 1.447661, -0.197895)",
        "(0.144354, 1.447308, -0.200209)",
        "(0.144711, 1.447016, -0.203263)",
        "(0.145080, 1.446779, -0.206480)",
        "(0.145215, 1.446696, -0.209089)",
        "(0.145297, 1.446695, -0.209909)",
        "(0.145577, 1.446596, -0.211784)",
        "(0.146197, 1.446398, -0.214750)",
        "(0.146259, 1.446388, -0.217915)",
        "(0.146548, 1.446243, -0.220324)",
        "(0.146746, 1.446138, -0.221554)",
        "(0.147264, 1.445808, -0.225033)",
        "(0.147645, 1.445442, -0.229294)",
        "(0.147762, 1.444947, -0.233369)",
        "(0.148357, 1.443964, -0.236722)",
        "(0.148785, 1.443366, -0.238494)",
        "(0.149794, 1.441864, -0.242579)",
        "(0.150368, 1.440371, -0.247597)",
        "(0.150864, 1.438771, -0.253455)",
        "(0.151732, 1.436877, -0.258648)",
        "(0.152448, 1.435692, -0.260929)",
        "(0.153674, 1.433189, -0.265490)",
        "(0.154758, 1.430645, -0.271760)",
        "(0.155731, 1.427939, -0.278373)",
        "(0.157112, 1.425072, -0.283809)",
        "(0.157825, 1.423627, -0.286212)",
        "(0.159091, 1.420779, -0.291073)",
        "(0.160688, 1.417671, -0.295112)",
        "(0.162492, 1.414412, -0.298585)",
        "(0.164033, 1.411375, -0.302890)",
        "(0.164544, 1.409964, -0.304921)",
        "(0.165509, 1.406999, -0.308829)",
        "(0.167423, 1.403614, -0.312459)",
        "(0.169423, 1.400195, -0.316186)",
        "(0.170657, 1.397066, -0.319797)",
        "(0.171229, 1.395528, -0.321609)",
        "(0.172834, 1.392425, -0.325558)",
        "(0.174318, 1.389518, -0.329322)",
        "(0.175806, 1.386883, -0.332851)",
        "(0.177558, 1.384447, -0.336448)",
        "(0.178112, 1.383372, -0.338300)",
        "(0.179536, 1.381177, -0.342062)",
        "(0.181189, 1.379167, -0.346005)",
        "(0.182874, 1.377217, -0.350418)",
        "(0.184621, 1.375231, -0.355555)",
        "(0.185335, 1.374165, -0.358111)",
        "(0.187297, 1.371787, -0.362371)",
        "(0.189392, 1.369325, -0.365903)",
        "(0.191467, 1.367045, -0.370335)",
        "(0.193498, 1.364652, -0.374574)",
        "(0.194183, 1.363413, -0.376543)",
        "(0.196484, 1.360535, -0.380104)",
        "(0.198916, 1.357547, -0.383743)",
        "(0.200764, 1.354648, -0.387521)",
        "(0.202465, 1.351427, -0.391102)",
        "(0.203625, 1.349571, -0.392576)",
        "(0.206301, 1.345427, -0.395376)",
        "(0.208386, 1.341446, -0.398622)",
        "(0.210552, 1.337289, -0.402157)",
        "(0.212997, 1.332576, -0.405404)",
        "(0.214299, 1.330058, -0.406904)",
        "(0.216436, 1.324974, -0.409505)",
        "(0.218521, 1.319813, -0.411999)",
        "(0.220696, 1.314536, -0.414399)",
        "(0.223058, 1.309245, -0.417183)",
        "(0.224468, 1.306663, -0.418622)",
        "(0.226473, 1.301656, -0.420867)",
        "(0.228562, 1.296681, -0.422410)",
        "(0.230515, 1.291787, -0.424226)",
        "(0.232622, 1.286780, -0.426053)",
        "(0.233731, 1.284251, -0.426857)",
        "(0.235852, 1.279106, -0.427774)",
        "(0.238083, 1.273874, -0.428196)",
        "(0.240437, 1.268811, -0.429156)",
        "(0.242307, 1.263909, -0.430625)",
        "(0.243556, 1.261506, -0.431200)",
        "(0.245960, 1.256720, -0.431451)",
        "(0.248301, 1.251898, -0.431043)",
        "(0.250437, 1.247139, -0.431395)",
        "(0.252789, 1.242512, -0.432801)",
        "(0.254066, 1.240260, -0.433603)",
        "(0.256784, 1.235604, -0.433960)",
        "(0.258873, 1.230801, -0.433441)",
        "(0.261335, 1.226157, -0.433642)",
        "(0.264033, 1.221856, -0.434959)",
        "(0.265310, 1.219713, -0.435445)",
        "(0.267835, 1.215255, -0.435362)",
        "(0.270287, 1.210496, -0.434600)",
        "(0.273296, 1.205607, -0.434238)",
        "(0.276589, 1.200563, -0.434812)",
        "(0.278497, 1.197876, -0.434728)",
        "(0.282083, 1.192005, -0.433853)",
        "(0.285736, 1.185500, -0.432808)",
        "(0.290168, 1.178637, -0.432073)",
        "(0.294551, 1.171429, -0.431109)",
        "(0.296933, 1.167721, -0.430530)",
        "(0.301801, 1.160214, -0.429445)",
        "(0.307008, 1.152560, -0.428753)",
        "(0.312594, 1.144957, -0.428150)",
        "(0.318079, 1.137337, -0.427270)",
        "(0.320879, 1.133559, -0.426659)",
        "(0.326102, 1.125957, -0.425169)",
        "(0.331627, 1.118573, -0.423878)",
        "(0.337146, 1.111525, -0.423029)",
        "(0.342320, 1.104617, -0.421030)",
        "(0.344556, 1.101093, -0.419572)",
        "(0.349125, 1.094216, -0.416910)",
        "(0.354285, 1.087919, -0.415294)",
        "(0.359140, 1.082014, -0.413544)",
        "(0.363441, 1.076305, -0.410740)",
        "(0.365177, 1.073400, -0.408937)",
        "(0.368759, 1.067921, -0.405444)",
        "(0.372460, 1.062912, -0.402809)",
        "(0.376269, 1.058381, -0.400378)",
        "(0.379145, 1.053744, -0.396665)",
        "(0.380548, 1.051526, -0.394717)",
        "(0.383436, 1.047482, -0.391863)",
        "(0.386379, 1.043969, -0.389483)",
        "(0.388709, 1.040458, -0.385837)",
        "(0.390647, 1.036793, -0.381407)",
        "(0.391722, 1.035059, -0.379791)",
        "(0.394090, 1.031938, -0.377090)",
        "(0.396301, 1.028902, -0.373321)",
        "(0.398183, 1.025719, -0.368762)",
        "(0.399820, 1.022408, -0.365336)",
        "(0.400971, 1.021023, -0.363961)",
        "(0.403207, 1.018399, -0.360994)",
        "(0.405316, 1.015932, -0.358183)",
        "(0.407121, 1.013562, -0.355571)",
        "(0.408786, 1.011434, -0.353314)",
        "(0.409682, 1.010489, -0.351888)",
        "(0.411275, 1.008605, -0.348815)",
        "(0.412705, 1.006617, -0.345390)",
        "(0.413920, 1.004483, -0.341529)",
        "(0.415427, 1.002537, -0.338038)",
        "(0.416278, 1.001668, -0.336937)",
        "(0.417879, 1.000035, -0.334997)",
        "(0.419269, 0.998395, -0.332194)",
        "(0.420235, 0.996495, -0.328325)",
        "(0.421329, 0.994794, -0.324973)",
        "(0.421972, 0.994069, -0.323685)",
        "(0.423088, 0.992573, -0.320982)",
        "(0.424240, 0.991140, -0.317693)",
        "(0.425313, 0.989743, -0.314601)",
        "(0.426660, 0.988646, -0.312497)",
        "(0.427264, 0.988087, -0.311585)",
        "(0.428481, 0.987002, -0.309473)",
        "(0.429579, 0.985879, -0.306556)",
        "(0.430600, 0.984715, -0.303450)",
        "(0.431691, 0.983427, -0.300088)",
        "(0.432430, 0.982905, -0.298534)",
        "(0.433873, 0.981727, -0.295575)",
        "(0.435133, 0.980184, -0.291626)",
        "(0.436568, 0.978807, -0.287410)",
        "(0.437851, 0.977431, -0.283474)",
        "(0.438551, 0.976842, -0.281678)",
        "(0.439808, 0.975734, -0.278557)",
        "(0.440886, 0.974518, -0.274993)",
        "(0.442066, 0.973478, -0.271182)",
        "(0.443221, 0.972533, -0.267424)",
        "(0.443797, 0.972131, -0.265368)",
        "(0.444761, 0.971270, -0.261177)",
        "(0.445517, 0.970461, -0.257762)",
        "(0.446334, 0.969919, -0.255167)",
        "(0.446947, 0.969321, -0.252277)",
        "(0.447278, 0.969073, -0.250379)",
        "(0.447755, 0.968598, -0.246642)",
        "(0.447968, 0.968190, -0.243279)",
        "(0.448131, 0.968101, -0.240238)",
        "(0.447972, 0.967930, -0.237623)",
        "(0.447990, 0.968022, -0.236294)",
        "(0.447818, 0.968075, -0.232994)",
        "(0.447468, 0.968134, -0.229631)",
        "(0.447056, 0.968319, -0.227229)",
        "(0.446594, 0.968590, -0.224149)",
        "(0.446353, 0.968700, -0.222149)",
        "(0.446105, 0.969225, -0.217979)",
        "(0.445610, 0.969799, -0.214602)",
        "(0.444544, 0.970196, -0.212614)",
        "(0.443536, 0.970877, -0.210973)",
        "(0.443284, 0.971359, -0.209454)",
        "(0.442543, 0.972182, -0.206104)",
        "(0.441339, 0.972966, -0.203047)",
        "(0.439636, 0.973763, -0.200559)",
        "(0.438191, 0.974868, -0.197187)",
        "(0.437567, 0.975550, -0.195163)",
        "(0.436168, 0.976878, -0.191381)",
        "(0.434501, 0.978243, -0.188351)",
        "(0.432917, 0.979891, -0.185572)",
        "(0.431386, 0.981607, -0.182186)",
        "(0.430626, 0.982494, -0.180669)",
        "(0.429114, 0.984244, -0.177773)",
        "(0.427492, 0.985887, -0.175361)",
        "(0.425807, 0.987365, -0.173176)",
        "(0.424475, 0.988879, -0.170800)",
        "(0.423962, 0.989611, -0.169479)",
        "(0.422864, 0.990949, -0.167456)",
        "(0.421340, 0.991927, -0.166649)",
        "(0.419853, 0.993020, -0.166216)",
        "(0.418757, 0.994273, -0.164469)",
        "(0.418260, 0.994874, -0.163435)",
        "(0.417326, 0.996190, -0.161906)",
        "(0.415562, 0.997280, -0.161243)",
        "(0.413913, 0.998673, -0.160164)",
        "(0.412538, 1.000347, -0.157618)",
        "(0.411887, 1.001316, -0.156467)",
        "(0.409922, 1.003046, -0.154803)",
        "(0.407466, 1.004657, -0.153676)",
        "(0.405051, 1.006498, -0.151977)",
        "(0.403136, 1.008708, -0.149215)",
        "(0.402240, 1.009866, -0.147805)",
        "(0.400009, 1.012011, -0.145806)",
        "(0.396859, 1.013798, -0.144895)",
        "(0.394457, 1.016212, -0.142768)",
        "(0.392110, 1.018738, -0.139365)",
        "(0.390989, 1.020060, -0.138020)",
        "(0.388404, 1.022474, -0.135971)",
        "(0.385505, 1.024886, -0.134470)",
        "(0.382627, 1.027474, -0.132806)",
        "(0.380006, 1.030182, -0.130731)",
        "(0.378786, 1.031606, -0.129658)",
        "(0.376110, 1.034377, -0.127595)",
        "(0.373253, 1.037071, -0.126311)",
        "(0.370479, 1.039824, -0.125278)",
        "(0.367617, 1.042550, -0.123766)",
        "(0.366348, 1.044002, -0.122872)",
        "(0.363940, 1.046994, -0.120967)",
        "(0.361306, 1.049848, -0.119195)",
        "(0.358451, 1.052539, -0.117584)",
        "(0.356259, 1.055522, -0.115584)",
        "(0.355227, 1.056992, -0.114480)",
        "(0.353172, 1.059884, -0.112611)",
        "(0.350626, 1.062491, -0.111233)",
        "(0.348166, 1.065205, -0.110242)",
        "(0.345792, 1.068007, -0.108703)",
        "(0.344715, 1.069433, -0.107865)",
        "(0.342257, 1.072219, -0.106526)",
        "(0.339325, 1.074804, -0.105917)",
        "(0.336586, 1.077393, -0.105194)",
        "(0.334166, 1.080038, -0.104122)",
        "(0.332690, 1.081210, -0.103474)",
        "(0.330234, 1.083638, -0.103049)",
        "(0.327352, 1.086008, -0.102955)",
        "(0.324312, 1.088547, -0.102132)",
        "(0.321788, 1.091441, -0.100936)",
        "(0.320519, 1.092916, -0.100155)",
        "(0.317641, 1.095696, -0.099380)",
        "(0.314699, 1.098432, -0.099160)",
        "(0.312076, 1.101376, -0.098188)",
        "(0.309706, 1.104452, -0.096778)",
        "(0.308506, 1.105974, -0.096198)",
        "(0.305781, 1.108901, -0.095338)",
        "(0.302782, 1.111711, -0.095099)",
        "(0.300108, 1.114611, -0.094379)",
        "(0.297940, 1.117726, -0.093098)",
        "(0.296859, 1.119349, -0.092340)",
        "(0.294211, 1.122529, -0.091334)",
        "(0.291215, 1.125584, -0.091369)",
        "(0.288576, 1.128951, -0.090739)",
        "(0.286262, 1.132566, -0.089390)",
        "(0.285158, 1.134346, -0.088930)",
        "(0.282714, 1.137952, -0.088624)",
        "(0.279598, 1.141735, -0.088190)",
        "(0.276808, 1.145735, -0.087411)",
        "(0.274147, 1.149705, -0.086332)",
        "(0.273044, 1.151649, -0.085736)",
        "(0.270735, 1.155455, -0.084686)",
        "(0.267852, 1.159006, -0.084142)",
        "(0.265098, 1.162510, -0.084029)",
        "(0.262826, 1.166097, -0.082734)",
        "(0.261993, 1.167845, -0.081833)",
        "(0.260198, 1.171023, -0.080581)",
        "(0.257904, 1.173830, -0.080602)",
        "(0.255128, 1.176634, -0.080943)",
        "(0.252843, 1.179729, -0.080454)",
        "(0.251920, 1.181321, -0.079798)",
        "(0.250224, 1.184398, -0.078065)",
        "(0.248324, 1.187104, -0.077558)",
        "(0.245985, 1.189754, -0.078133)",
        "(0.243533, 1.192612, -0.078346)",
        "(0.242497, 1.194205, -0.077934)",
        "(0.240526, 1.197419, -0.076724)",
        "(0.238330, 1.200688, -0.075904)",
        "(0.235782, 1.204044, -0.076107)",
        "(0.233035, 1.207612, -0.076262)",
        "(0.231836, 1.209543, -0.075889)",
        "(0.229726, 1.213562, -0.074720)",
        "(0.227559, 1.217562, -0.073992)",
        "(0.224973, 1.221556, -0.074381)",
        "(0.222414, 1.225554, -0.074414)",
        "(0.221303, 1.227560, -0.073905)",
        "(0.219367, 1.231501, -0.072518)",
        "(0.217553, 1.235117, -0.072152)",
        "(0.215021, 1.238561, -0.072965)",
        "(0.212592, 1.242095, -0.073225)",
        "(0.211720, 1.243929, -0.072806)",
        "(0.210513, 1.247465, -0.071436)",
        "(0.209032, 1.250470, -0.071114)",
        "(0.207110, 1.253281, -0.071835)",
        "(0.205253, 1.256106, -0.072194)",
        "(0.204521, 1.257563, -0.071801)",
        "(0.203680, 1.260450, -0.070148)",
        "(0.202798, 1.263181, -0.068961)",
        "(0.200940, 1.265762, -0.069551)",
        "(0.198635, 1.268547, -0.070223)",
        "(0.197853, 1.270116, -0.069871)",
        "(0.196971, 1.273232, -0.068468)",
        "(0.195974, 1.276114, -0.067602)",
        "(0.194614, 1.278849, -0.067478)",
        "(0.192738, 1.281546, -0.067709)",
        "(0.191919, 1.282906, -0.067903)",
        "(0.190666, 1.285889, -0.067115)",
        "(0.189808, 1.288890, -0.065816)",
        "(0.188555, 1.291645, -0.065548)",
        "(0.186520, 1.294477, -0.066565)",
        "(0.185461, 1.296078, -0.066812)",
        "(0.184071, 1.299495, -0.066227)",
        "(0.182984, 1.303024, -0.065140)",
        "(0.181697, 1.306150, -0.065265)",
        "(0.180003, 1.309257, -0.066070)",
        "(0.178961, 1.310923, -0.066622)",
        "(0.177250, 1.314335, -0.067557)",
        "(0.176111, 1.317874, -0.067778)",
        "(0.175160, 1.321256, -0.067737)",
        "(0.174042, 1.324359, -0.068728)",
        "(0.173104, 1.325927, -0.069440)",
        "(0.171199, 1.328940, -0.071178)",
        "(0.169909, 1.331969, -0.072141)",
        "(0.169255, 1.334784, -0.072191)",
        "(0.168689, 1.337227, -0.072987)",
        "(0.167873, 1.338482, -0.073455)",
        "(0.166318, 1.340912, -0.074467)",
        "(0.165679, 1.343099, -0.075090)",
        "(0.165419, 1.345177, -0.074675)",
        "(0.164850, 1.346881, -0.074984)",
        "(0.164210, 1.347621, -0.075737)",
        "(0.163366, 1.349079, -0.076927)",
        "(0.163160, 1.350517, -0.076607)",
        "(0.163240, 1.351807, -0.075262)",
        "(0.162909, 1.352669, -0.075303)",
        "(0.162555, 1.352866, -0.075738)",
        "(0.161594, 1.353966, -0.076744)",
        "(0.161058, 1.355110, -0.076584)",
        "(0.161091, 1.356394, -0.075200)",
        "(0.160921, 1.357521, -0.074877)",
        "(0.160538, 1.358129, -0.075171)",
        "(0.159672, 1.359721, -0.075562)",
        "(0.159389, 1.361649, -0.074706)",
        "(0.159293, 1.363670, -0.073437)",
        "(0.159034, 1.365509, -0.073437)",
        "(0.158528, 1.366613, -0.073654)",
        "(0.157530, 1.369124, -0.073951)",
        "(0.156888, 1.371918, -0.073606)",
        "(0.156776, 1.374627, -0.073715)",
        "(0.156009, 1.377403, -0.074375)",
        "(0.155434, 1.378796, -0.074876)",
        "(0.154586, 1.381448, -0.075896)",
        "(0.154103, 1.383845, -0.077016)",
        "(0.153610, 1.386204, -0.078238)",
        "(0.152433, 1.388873, -0.079444)",
        "(0.152160, 1.390177, -0.080190)",
        "(0.151746, 1.392950, -0.080788)",
        "(0.151054, 1.395772, -0.081254)",
        "(0.150598, 1.398378, -0.082936)",
        "(0.149502, 1.401383, -0.085115)",
        "(0.149042, 1.403011, -0.085984)",
        "(0.148486, 1.406206, -0.086962)",
        "(0.148500, 1.408993, -0.087303)",
        "(0.148313, 1.411069, -0.088958)",
        "(0.147689, 1.412772, -0.091803)",
        "(0.147155, 1.413653, -0.093336)",
        "(0.146494, 1.415392, -0.095336)",
        "(0.146527, 1.416948, -0.096735)",
        "(0.146118, 1.418242, -0.099596)",
        "(0.145228, 1.419649, -0.103205)",
        "(0.144708, 1.420498, -0.104687)",
        "(0.144356, 1.422257, -0.106414)",
        "(0.144697, 1.423882, -0.107377)",
        "(0.144714, 1.425189, -0.109254)",
        "(0.144205, 1.426478, -0.111754)",
        "(0.143848, 1.427091, -0.113031)",
        "(0.143729, 1.428061, -0.115414)",
        "(0.143610, 1.428948, -0.117674)",
        "(0.143407, 1.429533, -0.120649)",
        "(0.142996, 1.430084, -0.123724)",
        "(0.142941, 1.430304, -0.125008)",
        "(0.142924, 1.430847, -0.126991)",
        "(0.142951, 1.431310, -0.128956)",
        "(0.142770, 1.431563, -0.131372)",
        "(0.142570, 1.431628, -0.134284)",
        "(0.142438, 1.431656, -0.135622)",
        "(0.142377, 1.431725, -0.138012)",
        "(0.142101, 1.431707, -0.140645)",
        "(0.141942, 1.431411, -0.143712)",
        "(0.141823, 1.431074, -0.146260)",
        "(0.141861, 1.430875, -0.147533)",
        "(0.141766, 1.430533, -0.150447)",
        "(0.141573, 1.430293, -0.153736)",
        "(0.141287, 1.430186, -0.156857)",
        "(0.141241, 1.430255, -0.159364)",
        "(0.141309, 1.430345, -0.160483)",
        "(0.141351, 1.430564, -0.163344)",
        "(0.141126, 1.431001, -0.166646)",
        "(0.140875, 1.431615, -0.169312)",
        "(0.140988, 1.432031, -0.171661)",
        "(0.141196, 1.432100, -0.172904)",
        "(0.141082, 1.432366, -0.175626)",
        "(0.140888, 1.432564, -0.177961)",
        "(0.140830, 1.432565, -0.180707)",
        "(0.140941, 1.432451, -0.183788)",
        "(0.141019, 1.432511, -0.184944)",
        "(0.141123, 1.432823, -0.186442)",
        "(0.140986, 1.433150, -0.188657)",
        "(0.140913, 1.433409, -0.191641)",
        "(0.140828, 1.433696, -0.194079)",
        "(0.140927, 1.433858, -0.194838)",
        "(0.141306, 1.433978, -0.196316)",
        "(0.141268, 1.433969, -0.198721)",
        "(0.141235, 1.433687, -0.202194)",
        "(0.141331, 1.433268, -0.204951)",
        "(0.141487, 1.433008, -0.205786)",
        "(0.142154, 1.432200, -0.207872)",
        "(0.142327, 1.431408, -0.211121)",
        "(0.142339, 1.430620, -0.215163)",
        "(0.142485, 1.429806, -0.218571)",
        "(0.142705, 1.429388, -0.220011)",
        "(0.143429, 1.428475, -0.222773)",
        "(0.143718, 1.427680, -0.226445)",
        "(0.144079, 1.426684, -0.231273)",
        "(0.144379, 1.425648, -0.235876)",
        "(0.144754, 1.425047, -0.237950)",
        "(0.145598, 1.423805, -0.241782)",
        "(0.146247, 1.422611, -0.245606)",
        "(0.146762, 1.421362, -0.250160)",
        "(0.147517, 1.419904, -0.255487)",
        "(0.147990, 1.419164, -0.257971)",
        "(0.148886, 1.417698, -0.261985)",
        "(0.149824, 1.416289, -0.265871)",
        "(0.150694, 1.414826, -0.270151)",
        "(0.151524, 1.413346, -0.274405)",
        "(0.151947, 1.412574, -0.276454)",
        "(0.152958, 1.410921, -0.280292)",
        "(0.153592, 1.409424, -0.283965)",
        "(0.154475, 1.407928, -0.287735)",
        "(0.155267, 1.406719, -0.290955)",
        "(0.155541, 1.406204, -0.292492)",
        "(0.156373, 1.405087, -0.294963)",
        "(0.157351, 1.404112, -0.296826)",
        "(0.157736, 1.403469, -0.298358)",
        "(0.158099, 1.402907, -0.299839)",
        "(0.158378, 1.402641, -0.300627)",
        "(0.158811, 1.402201, -0.301492)",
        "(0.158863, 1.402003, -0.301648)",
        "(0.158882, 1.402050, -0.301939)",
        "(0.159304, 1.401766, -0.303038)",
        "(0.159363, 1.401763, -0.303072)",
        "(0.159607, 1.401647, -0.303133)",
        "(0.159605, 1.401556, -0.303233)",
        "(0.159823, 1.401362, -0.303760)",
        "(0.159985, 1.400978, -0.305024)",
        "(0.159986, 1.400825, -0.305320)",
        "(0.160218, 1.400501, -0.305375)",
        "(0.160512, 1.400096, -0.305677)",
        "(0.160728, 1.399544, -0.306335)",
        "(0.160883, 1.398872, -0.306904)",
        "(0.161027, 1.398695, -0.307034)",
        "(0.161669, 1.397389, -0.308512)",
        "(0.162340, 1.396158, -0.309938)",
        "(0.162583, 1.394760, -0.310753)",
        "(0.163344, 1.392700, -0.311663)",
        "(0.163832, 1.391448, -0.312386)",
        "(0.164774, 1.388725, -0.314598)",
        "(0.165321, 1.385900, -0.316636)",
        "(0.166034, 1.382746, -0.318762)",
        "(0.167254, 1.379252, -0.321398)",
        "(0.167908, 1.377510, -0.322597)",
        "(0.168885, 1.374097, -0.324482)",
        "(0.169845, 1.370621, -0.326335)",
        "(0.170844, 1.366992, -0.328810)",
        "(0.172187, 1.363128, -0.331811)",
        "(0.172916, 1.361130, -0.333048)",
        "(0.174111, 1.357076, -0.334978)",
        "(0.175345, 1.352819, -0.337045)",
        "(0.176578, 1.348438, -0.339710)",
        "(0.178230, 1.343939, -0.342443)",
        "(0.178592, 1.341795, -0.343751)",
        "(0.179431, 1.337421, -0.346331)",
        "(0.180798, 1.333000, -0.348521)",
        "(0.182265, 1.328647, -0.350017)",
        "(0.183443, 1.324560, -0.351511)",
        "(0.183771, 1.322457, -0.352514)",
        "(0.184732, 1.318456, -0.354147)",
        "(0.186313, 1.314267, -0.355439)",
        "(0.188097, 1.309960, -0.356827)",
        "(0.189637, 1.305936, -0.358509)",
        "(0.190228, 1.304080, -0.359211)",
        "(0.191529, 1.300642, -0.360038)",
        "(0.192763, 1.297498, -0.360749)",
        "(0.193860, 1.294533, -0.361538)",
        "(0.195255, 1.291648, -0.361888)",
        "(0.195819, 1.290269, -0.361920)",
        "(0.196936, 1.287561, -0.362445)",
        "(0.198097, 1.284802, -0.363469)",
        "(0.199449, 1.281840, -0.364230)",
        "(0.200867, 1.278635, -0.364660)",
        "(0.201648, 1.276923, -0.364935)",
        "(0.203329, 1.273320, -0.365899)",
        "(0.205120, 1.269410, -0.366835)",
        "(0.206963, 1.265205, -0.367590)",
        "(0.208782, 1.260837, -0.367955)",
        "(0.209774, 1.258534, -0.368242)",
        "(0.212253, 1.253771, -0.368984)",
        "(0.214406, 1.248904, -0.369977)",
        "(0.216339, 1.243953, -0.370831)",
        "(0.218732, 1.238817, -0.371687)",
        "(0.220124, 1.236227, -0.371724)",
        "(0.222439, 1.231103, -0.370942)",
        "(0.224582, 1.225919, -0.370689)",
        "(0.227426, 1.220675, -0.370736)",
        "(0.230111, 1.215337, -0.370634)",
        "(0.231510, 1.212661, -0.370616)",
        "(0.234135, 1.207416, -0.370203)",
        "(0.236904, 1.202253, -0.369630)",
        "(0.239752, 1.197233, -0.369881)",
        "(0.242062, 1.192353, -0.370846)",
        "(0.243337, 1.189957, -0.370789)",
        "(0.245816, 1.185238, -0.369329)",
        "(0.247836, 1.180464, -0.367447)",
        "(0.249966, 1.175636, -0.366717)",
        "(0.252729, 1.171124, -0.366749)",
        "(0.254033, 1.168998, -0.366388)",
        "(0.256359, 1.164850, -0.364993)",
        "(0.258431, 1.160684, -0.363652)",
        "(0.261052, 1.156553, -0.363267)",
        "(0.263592, 1.152548, -0.362761)",
        "(0.264752, 1.150629, -0.362195)",
        "(0.266694, 1.146779, -0.360200)",
        "(0.268690, 1.142989, -0.358334)",
        "(0.271007, 1.139401, -0.357091)",
        "(0.273287, 1.136131, -0.356448)",
        "(0.274079, 1.134640, -0.356108)",
        "(0.275544, 1.132051, -0.354739)",
        "(0.276751, 1.129922, -0.353172)",
        "(0.278032, 1.128196, -0.352314)",
        "(0.278920, 1.126831, -0.351771)",
        "(0.279115, 1.126232, -0.351294)",
        "(0.279542, 1.125051, -0.350147)",
        "(0.280101, 1.123800, -0.348822)",
        "(0.280875, 1.122428, -0.347909)",
        "(0.281660, 1.120925, -0.347411)",
        "(0.282198, 1.120131, -0.347168)",
        "(0.283462, 1.118383, -0.346535)",
        "(0.284878, 1.116314, -0.346138)",
        "(0.286444, 1.114164, -0.345975)",
        "(0.288119, 1.112052, -0.345523)",
        "(0.288951, 1.110923, -0.345181)",
        "(0.290751, 1.108529, -0.344478)",
        "(0.292745, 1.105867, -0.344001)",
        "(0.295006, 1.103105, -0.343753)",
        "(0.297306, 1.100359, -0.342839)",
        "(0.298255, 1.098892, -0.342252)",
        "(0.300488, 1.095949, -0.341249)",
        "(0.302846, 1.092900, -0.340570)",
        "(0.305229, 1.089771, -0.339794)",
        "(0.307727, 1.086637, -0.338409)",
        "(0.308960, 1.085021, -0.337464)",
        "(0.311354, 1.081634, -0.335940)",
        "(0.314217, 1.078325, -0.335068)",
        "(0.316870, 1.074948, -0.334208)",
        "(0.319547, 1.071654, -0.331924)",
        "(0.320751, 1.069916, -0.330454)",
        "(0.323320, 1.066358, -0.327681)",
        "(0.326105, 1.062812, -0.325568)",
        "(0.328853, 1.059147, -0.323326)",
        "(0.331596, 1.055393, -0.320700)",
        "(0.332919, 1.053439, -0.319333)",
        "(0.335960, 1.049668, -0.317137)",
        "(0.339294, 1.046037, -0.315254)",
        "(0.342365, 1.042428, -0.313439)",
        "(0.345462, 1.039040, -0.311056)",
        "(0.346949, 1.037348, -0.309734)",
        "(0.350222, 1.034300, -0.307560)",
        "(0.353164, 1.031336, -0.305754)",
        "(0.355643, 1.028278, -0.302563)",
        "(0.358475, 1.025411, -0.299084)",
        "(0.359857, 1.023947, -0.297547)",
        "(0.362586, 1.021046, -0.295139)",
        "(0.365315, 1.018323, -0.291989)",
        "(0.367629, 1.015385, -0.288073)",
        "(0.370248, 1.012686, -0.285512)",
        "(0.371595, 1.011456, -0.284618)",
        "(0.374096, 1.009040, -0.282318)",
        "(0.376711, 1.007007, -0.279012)",
        "(0.378690, 1.004981, -0.275756)",
        "(0.380583, 1.003178, -0.273583)",
        "(0.381660, 1.002549, -0.272823)",
        "(0.383398, 1.001017, -0.270345)",
        "(0.385313, 0.999725, -0.266919)",
        "(0.386781, 0.998240, -0.263569)",
        "(0.388209, 0.996822, -0.261472)",
        "(0.388966, 0.996131, -0.260191)",
        "(0.390454, 0.994731, -0.257090)",
        "(0.392126, 0.993493, -0.253697)",
        "(0.393559, 0.992091, -0.250531)",
        "(0.394992, 0.990949, -0.248363)",
        "(0.395662, 0.990462, -0.247482)",
        "(0.396782, 0.989477, -0.245244)",
        "(0.398020, 0.988712, -0.242305)",
        "(0.399060, 0.987843, -0.239361)",
        "(0.399902, 0.987071, -0.237721)",
        "(0.400260, 0.986734, -0.236832)",
        "(0.400953, 0.986098, -0.233967)",
        "(0.401803, 0.985590, -0.230202)",
        "(0.402348, 0.984891, -0.226937)",
        "(0.402860, 0.984311, -0.224939)",
        "(0.403153, 0.984120, -0.224186)",
        "(0.403504, 0.983708, -0.221738)",
        "(0.404061, 0.983567, -0.218112)",
        "(0.404480, 0.983315, -0.214840)",
        "(0.404784, 0.982826, -0.212003)",
        "(0.404982, 0.982610, -0.211017)",
        "(0.405586, 0.982308, -0.209364)",
        "(0.406304, 0.981996, -0.207340)",
        "(0.406941, 0.981765, -0.205070)",
        "(0.407354, 0.981745, -0.203039)",
        "(0.407434, 0.981828, -0.201929)",
        "(0.407324, 0.981890, -0.199817)",
        "(0.407395, 0.982349, -0.197314)",
        "(0.407215, 0.982652, -0.194387)",
        "(0.407172, 0.983081, -0.191603)",
        "(0.407104, 0.983302, -0.190344)",
        "(0.406840, 0.983646, -0.187815)",
        "(0.406771, 0.984087, -0.184894)",
        "(0.406795, 0.984467, -0.182038)",
        "(0.407150, 0.984864, -0.179177)",
        "(0.407501, 0.985062, -0.177464)",
        "(0.408116, 0.985398, -0.174561)",
        "(0.408453, 0.985576, -0.172649)",
        "(0.408846, 0.985658, -0.170378)",
        "(0.409555, 0.985819, -0.167164)",
        "(0.409945, 0.985913, -0.165678)",
        "(0.410505, 0.986102, -0.163397)",
        "(0.410534, 0.986181, -0.161987)",
        "(0.410817, 0.986611, -0.160203)",
        "(0.411121, 0.987364, -0.157752)",
        "(0.411062, 0.987764, -0.156532)",
        "(0.410711, 0.988674, -0.154453)",
        "(0.409983, 0.989572, -0.152791)",
        "(0.409631, 0.990625, -0.150277)",
        "(0.409325, 0.991831, -0.147960)",
        "(0.408858, 0.992274, -0.147240)",
        "(0.407929, 0.993178, -0.145641)",
        "(0.407452, 0.994285, -0.143274)",
        "(0.407411, 0.995703, -0.140415)",
        "(0.406782, 0.996770, -0.138269)",
        "(0.406403, 0.997320, -0.137973)",
        "(0.405564, 0.998449, -0.137241)",
        "(0.404921, 0.999805, -0.135722)",
        "(0.404178, 1.001106, -0.134215)",
        "(0.403443, 1.002646, -0.132873)",
        "(0.402822, 1.003310, -0.132199)",
        "(0.401514, 1.004618, -0.131003)",
        "(0.400410, 1.006032, -0.129619)",
        "(0.399367, 1.007340, -0.128444)",
        "(0.398230, 1.008530, -0.127984)",
        "(0.397606, 1.009067, -0.127944)",
        "(0.396616, 1.010304, -0.127550)",
        "(0.395591, 1.011393, -0.126930)",
        "(0.394650, 1.012369, -0.126635)",
        "(0.394068, 1.013471, -0.126153)",
        "(0.393722, 1.013919, -0.125890)",
        "(0.393118, 1.014786, -0.125691)",
        "(0.392568, 1.015695, -0.125671)",
        "(0.391856, 1.016557, -0.125196)",
        "(0.391375, 1.017574, -0.124547)",
        "(0.391152, 1.018126, -0.124063)",
        "(0.390604, 1.019251, -0.123022)",
        "(0.389875, 1.020331, -0.122197)",
        "(0.388938, 1.021342, -0.121659)",
        "(0.388023, 1.022630, -0.121065)",
        "(0.387464, 1.023380, -0.120512)",
        "(0.386314, 1.025161, -0.118976)",
        "(0.385009, 1.027127, -0.117552)",
        "(0.383405, 1.029258, -0.116151)",
        "(0.381379, 1.031482, -0.114940)",
        "(0.380329, 1.032688, -0.114486)",
        "(0.378075, 1.035124, -0.113382)",
        "(0.375710, 1.037727, -0.112117)",
        "(0.373352, 1.040548, -0.110379)",
        "(0.371189, 1.043614, -0.108055)",
        "(0.369976, 1.045149, -0.106957)",
        "(0.367444, 1.048379, -0.105282)",
        "(0.364440, 1.051828, -0.103686)",
        "(0.360996, 1.055413, -0.102029)",
        "(0.357708, 1.059367, -0.099802)",
        "(0.356116, 1.061431, -0.098690)",
        "(0.352734, 1.065468, -0.096980)",
        "(0.348777, 1.069231, -0.095767)",
        "(0.344988, 1.073208, -0.094719)",
        "(0.341571, 1.077446, -0.092904)",
        "(0.339908, 1.079552, -0.091949)",
        "(0.336575, 1.083642, -0.090364)",
        "(0.333089, 1.087524, -0.089131)",
        "(0.329722, 1.091375, -0.087797)",
        "(0.326724, 1.095243, -0.086289)",
        "(0.325366, 1.097157, -0.085602)",
        "(0.322299, 1.100807, -0.084337)",
        "(0.319173, 1.104377, -0.083168)",
        "(0.316333, 1.107938, -0.082125)",
        "(0.313289, 1.111387, -0.081321)",
        "(0.311831, 1.113125, -0.080952)",
        "(0.308975, 1.116639, -0.080098)",
        "(0.306341, 1.120221, -0.078687)",
        "(0.303615, 1.123714, -0.077257)",
        "(0.300899, 1.127195, -0.076283)",
        "(0.299624, 1.128929, -0.075908)",
        "(0.297022, 1.132225, -0.075147)",
        "(0.294682, 1.135333, -0.074538)",
        "(0.292317, 1.138044, -0.074375)",
        "(0.290098, 1.140709, -0.074616)",
        "(0.288986, 1.142067, -0.074580)",
        "(0.286948, 1.144795, -0.074046)",
        "(0.285703, 1.147587, -0.072861)",
        "(0.284267, 1.149885, -0.072218)",
        "(0.282477, 1.151639, -0.072759)",
        "(0.281476, 1.152509, -0.073198)",
        "(0.279445, 1.154453, -0.073262)"
    ],
    "rightHandRotations": [
        "(357.265800, 274.240500, 256.101100)",
        "(357.118800, 274.746800, 256.244500)",
        "(357.008500, 275.276500, 256.240900)",
        "(356.966700, 275.489900, 256.173700)",
        "(356.889700, 275.870900, 256.118100)",
        "(356.774800, 276.275700, 256.190600)",
        "(356.576000, 276.832400, 256.343500)",
        "(356.368700, 277.287000, 256.569200)",
        "(356.282000, 277.502600, 256.651000)",
        "(356.196400, 277.829200, 256.696400)",
        "(356.211200, 277.987200, 256.598900)",
        "(356.228200, 278.222000, 256.600600)",
        "(356.125900, 278.664200, 256.612100)",
        "(356.094900, 278.791500, 256.644300)",
        "(356.002700, 278.918400, 256.657900)",
        "(355.948500, 278.986500, 256.695400)",
        "(355.930800, 278.977600, 256.739700)",
        "(355.864000, 279.169600, 256.723000)",
        "(355.839900, 279.296400, 256.676500)",
        "(355.866100, 279.271700, 256.645200)",
        "(355.848700, 279.257000, 256.587700)",
        "(355.825500, 279.310700, 256.575800)",
        "(355.819900, 279.366500, 256.573500)",
        "(355.830300, 279.368000, 256.568300)",
        "(355.886300, 279.303800, 256.537800)",
        "(355.903800, 279.266900, 256.478000)",
        "(355.901600, 279.292800, 256.463400)",
        "(355.919100, 279.265300, 256.475200)",
        "(355.935600, 279.239500, 256.487000)",
        "(355.971900, 279.181900, 256.519700)",
        "(355.942000, 279.138700, 256.502500)",
        "(355.904700, 279.102300, 256.475200)",
        "(355.909300, 279.042800, 256.486300)",
        "(355.917200, 279.012900, 256.494400)",
        "(355.945600, 278.966300, 256.553200)",
        "(355.935200, 278.962600, 256.569500)",
        "(355.925700, 278.975900, 256.580500)",
        "(355.942100, 278.966600, 256.601400)",
        "(355.955600, 278.963700, 256.599000)",
        "(355.998000, 278.985400, 256.591700)",
        "(356.013200, 279.037100, 256.577000)",
        "(356.011200, 279.053500, 256.592700)",
        "(356.012100, 279.060100, 256.609800)",
        "(356.038200, 279.060700, 256.613300)",
        "(356.131000, 279.065900, 256.598400)",
        "(356.192900, 279.054100, 256.602700)",
        "(356.243800, 279.084100, 256.631500)",
        "(356.274900, 279.139300, 256.646100)",
        "(356.276000, 279.157000, 256.638100)",
        "(356.273200, 279.172900, 256.623800)",
        "(356.250300, 279.196100, 256.682200)",
        "(356.258700, 279.227500, 256.779100)",
        "(356.273500, 279.326400, 256.785800)",
        "(356.274600, 279.409200, 256.754700)",
        "(356.261400, 279.432800, 256.728400)",
        "(356.253600, 279.436700, 256.780100)",
        "(356.229700, 279.466200, 256.830000)",
        "(356.220800, 279.579700, 256.681700)",
        "(356.183600, 279.598600, 256.425200)",
        "(356.009600, 279.425800, 256.224900)",
        "(355.922400, 279.461400, 256.534000)",
        "(355.650200, 279.713800, 256.841400)",
        "(355.174300, 279.908400, 257.186200)",
        "(355.037700, 280.010000, 257.625900)",
        "(354.847300, 280.130900, 257.791400)",
        "(354.797700, 280.296400, 257.937400)",
        "(354.886000, 280.167400, 257.653600)",
        "(354.832100, 280.319700, 257.569900)",
        "(354.851900, 280.440100, 257.827200)",
        "(354.787300, 280.677100, 258.696000)",
        "(354.623200, 280.867600, 259.359700)",
        "(354.494000, 281.047300, 259.659400)",
        "(354.601400, 281.145300, 259.838800)",
        "(354.696400, 281.178300, 259.874100)",
        "(354.963700, 281.186500, 259.767200)",
        "(355.051400, 281.242700, 259.727200)",
        "(355.114500, 281.342500, 259.994400)",
        "(355.233200, 281.463700, 260.262600)",
        "(355.356000, 281.436800, 260.344900)",
        "(355.454000, 281.326400, 260.341000)",
        "(355.482400, 281.314900, 260.479100)",
        "(355.533300, 281.367000, 260.772000)",
        "(355.787900, 281.390800, 261.124800)",
        "(355.850000, 281.437100, 261.187000)",
        "(355.851000, 281.654900, 261.036700)",
        "(355.997400, 281.991600, 260.851000)",
        "(356.021800, 282.271500, 260.978700)",
        "(355.678200, 282.781100, 261.419800)",
        "(355.440400, 282.943100, 261.347000)",
        "(355.003800, 283.508600, 261.812500)",
        "(354.702100, 284.246900, 262.275900)",
        "(354.487800, 285.434100, 262.641000)",
        "(354.130000, 286.307000, 262.439200)",
        "(353.995200, 286.485300, 262.348000)",
        "(353.731500, 286.677800, 262.519400)",
        "(353.095000, 286.926200, 262.806800)",
        "(352.529000, 287.055700, 263.499700)",
        "(352.131000, 287.213200, 264.263400)",
        "(351.908100, 287.483100, 264.443600)",
        "(351.365500, 287.939000, 264.465300)",
        "(350.938400, 288.039800, 264.764800)",
        "(350.239100, 288.101000, 264.926600)",
        "(349.667300, 288.363400, 265.002000)",
        "(349.488600, 288.624600, 265.088200)",
        "(348.697700, 288.959400, 265.170700)",
        "(347.184000, 289.489000, 265.104600)",
        "(345.635800, 290.172300, 265.786700)",
        "(343.843100, 290.772400, 267.349000)",
        "(343.009400, 290.951200, 268.043900)",
        "(341.073000, 291.471500, 268.489300)",
        "(339.081500, 292.821300, 268.015600)",
        "(336.893600, 294.981200, 268.470200)",
        "(334.830100, 296.541100, 269.767400)",
        "(333.973300, 296.488200, 270.422100)",
        "(332.550300, 296.760000, 270.346900)",
        "(331.112900, 297.565700, 270.569300)",
        "(329.812000, 298.558600, 271.159000)",
        "(327.654000, 299.451900, 272.193700)",
        "(325.838100, 300.097500, 273.173400)",
        "(322.439000, 300.868100, 275.402600)",
        "(320.017200, 300.830200, 277.387800)",
        "(317.890600, 301.084200, 278.580000)",
        "(314.653200, 302.302500, 280.074100)",
        "(312.695700, 303.177100, 281.224700)",
        "(309.366100, 303.882500, 284.033600)",
        "(306.313400, 303.133000, 287.158800)",
        "(303.315000, 302.220900, 289.755600)",
        "(301.305100, 303.173500, 290.325000)",
        "(299.667000, 303.967300, 290.434100)",
        "(296.347600, 304.722200, 290.940100)",
        "(294.076600, 303.213200, 293.246200)",
        "(292.407800, 301.019400, 296.171500)",
        "(290.987200, 299.399400, 298.392600)",
        "(290.160800, 298.974200, 299.070900)",
        "(288.825400, 298.905200, 299.139900)",
        "(287.875900, 298.224100, 299.786400)",
        "(286.710700, 296.501200, 301.611200)",
        "(285.350900, 295.441300, 303.179100)",
        "(284.694500, 294.698600, 304.182600)",
        "(283.547900, 293.772000, 305.665200)",
        "(282.336200, 292.873700, 306.907400)",
        "(281.259600, 292.590100, 307.471500)",
        "(280.618400, 292.817100, 307.403600)",
        "(280.385700, 293.261300, 306.973000)",
        "(279.335800, 294.798700, 305.432200)",
        "(278.014800, 296.428400, 304.159800)",
        "(276.877900, 294.863600, 306.060000)",
        "(276.042800, 290.318200, 310.903000)",
        "(275.777400, 289.654700, 311.718600)",
        "(275.401700, 295.594000, 305.878800)",
        "(274.833900, 305.484600, 295.280200)",
        "(273.609200, 308.689400, 291.898200)",
        "(272.507000, 299.838900, 301.753700)",
        "(271.881600, 298.514600, 303.573400)",
        "(270.863600, 317.373800, 284.832700)",
        "(270.913600, 41.340250, 200.537300)",
        "(271.582600, 63.339280, 178.595900)",
        "(271.852500, 65.915790, 176.361500)",
        "(271.991100, 64.120020, 178.285000)",
        "(272.681800, 65.112070, 177.229300)",
        "(273.435900, 69.964270, 172.167700)",
        "(273.805600, 73.552400, 168.776200)",
        "(273.844000, 73.086140, 169.479600)",
        "(273.723000, 71.983610, 170.556800)",
        "(273.953400, 72.978440, 169.327900)",
        "(274.431200, 72.511660, 169.641400)",
        "(274.621800, 67.423290, 174.521800)",
        "(274.377900, 62.207960, 179.605900)",
        "(274.289100, 61.487840, 180.302400)",
        "(274.277700, 63.877740, 177.902600)",
        "(274.381500, 66.601700, 175.400400)",
        "(274.406300, 65.521510, 176.556800)",
        "(274.338100, 64.747250, 177.310000)",
        "(274.201900, 63.658910, 178.314300)",
        "(274.091600, 62.486850, 179.326300)",
        "(274.142700, 60.433600, 181.122600)",
        "(274.073800, 58.426830, 182.892300)",
        "(274.036600, 60.024870, 181.267700)",
        "(273.997300, 61.431850, 179.832600)",
        "(274.034400, 62.146760, 179.075600)",
        "(274.119400, 64.025890, 177.019500)",
        "(274.224000, 66.092800, 174.758300)",
        "(274.335500, 65.456090, 175.238600)",
        "(274.472100, 64.339610, 176.255900)",
        "(274.546800, 62.293460, 178.074500)",
        "(274.504900, 58.889210, 181.231200)",
        "(274.431200, 56.756810, 183.090900)",
        "(274.485800, 57.505690, 182.335400)",
        "(274.476200, 57.309220, 182.509200)",
        "(274.221700, 53.153120, 186.489900)",
        "(273.462600, 42.007160, 197.429500)",
        "(273.308400, 37.742380, 201.500200)",
        "(273.361200, 39.916680, 199.113200)",
        "(273.378800, 41.449510, 197.463400)",
        "(273.097400, 43.051400, 195.856100)",
        "(272.636700, 35.215230, 203.705700)",
        "(272.750400, 30.026720, 208.434100)",
        "(273.106400, 31.777580, 206.307800)",
        "(273.164700, 31.763840, 206.213200)",
        "(272.983900, 29.474570, 208.427400)",
        "(272.821900, 24.128490, 213.833000)",
        "(273.065000, 22.928140, 214.833700)",
        "(273.445600, 21.450320, 215.926000)",
        "(273.590200, 19.896770, 217.214100)",
        "(273.661700, 16.773860, 220.140900)",
        "(273.453700, 15.111510, 221.856800)",
        "(273.409900, 16.893910, 219.957000)",
        "(273.595600, 17.484830, 219.068600)",
        "(273.709400, 16.719620, 219.717300)",
        "(273.723900, 13.947880, 222.445100)",
        "(273.686300, 6.128963, 230.155900)",
        "(273.853700, 2.734695, 233.316500)",
        "(274.070700, 3.953206, 231.796700)",
        "(274.151200, 3.024658, 232.580600)",
        "(274.249000, 358.399700, 237.051400)",
        "(274.199100, 354.719200, 240.713600)",
        "(273.993700, 359.276600, 236.171900)",
        "(273.794800, 4.358821, 231.126200)",
        "(273.763900, 4.934810, 230.537400)",
        "(273.775800, 2.858949, 232.605400)",
        "(273.959300, 358.169300, 237.215900)",
        "(274.209200, 359.653600, 235.540100)",
        "(274.352800, 4.476408, 230.678200)",
        "(274.332300, 5.654851, 229.582000)",
        "(274.234200, 2.444961, 232.956300)",
        "(274.154600, 2.412335, 232.953100)",
        "(274.069300, 6.014828, 229.324400)",
        "(274.021500, 10.977780, 224.476500)",
        "(273.989000, 11.984740, 223.578000)",
        "(273.922000, 11.686160, 224.122100)",
        "(274.119900, 9.760226, 225.960600)",
        "(274.350200, 11.931910, 223.537900)",
        "(274.403100, 15.262790, 220.205200)",
        "(274.373300, 17.144070, 218.460800)",
        "(274.382000, 21.483400, 214.314900)",
        "(274.483300, 24.812940, 210.993900)",
        "(274.667200, 25.186370, 210.576200)",
        "(274.806500, 23.132630, 212.693400)",
        "(274.775800, 20.932530, 214.984900)",
        "(274.721900, 19.122920, 216.916200)",
        "(274.858400, 20.785740, 215.281000)",
        "(275.032500, 20.388050, 215.609200)",
        "(275.105100, 17.836600, 218.071800)",
        "(275.149700, 17.670720, 218.195200)",
        "(275.158300, 18.228640, 217.598700)",
        "(275.120700, 18.516860, 217.320200)",
        "(274.992200, 17.575820, 218.254100)",
        "(274.935900, 16.147580, 219.536700)",
        "(274.919900, 15.855280, 219.764700)",
        "(274.763900, 16.046250, 219.556600)",
        "(274.583700, 14.876790, 220.734100)",
        "(274.455000, 11.988370, 223.587800)",
        "(274.386500, 9.599877, 225.907800)",
        "(274.368300, 10.021940, 225.460800)",
        "(274.372400, 9.900892, 225.610000)",
        "(274.367400, 8.723097, 226.864700)",
        "(274.427500, 7.855137, 227.832400)",
        "(274.518100, 6.221352, 229.401500)",
        "(274.555500, 4.828865, 230.780700)",
        "(274.590100, 3.068935, 232.579100)",
        "(274.629000, 2.252743, 233.435800)",
        "(274.677400, 0.959048, 234.720700)",
        "(274.641100, 358.740600, 236.987100)",
        "(274.655000, 357.895800, 237.891400)",
        "(274.744300, 357.345300, 238.412800)",
        "(274.838900, 357.843900, 237.858200)",
        "(274.895500, 357.044100, 238.679200)",
        "(274.929500, 355.428300, 240.420400)",
        "(274.966900, 355.458600, 240.408900)",
        "(275.145800, 356.223800, 239.521800)",
        "(275.280800, 356.371100, 239.251000)",
        "(275.239100, 355.712200, 239.984300)",
        "(275.244000, 354.777400, 240.961000)",
        "(275.252500, 354.714600, 240.998500)",
        "(275.258400, 354.529400, 241.192500)",
        "(275.228900, 353.521500, 242.287700)",
        "(275.407900, 352.699700, 242.968500)",
        "(275.591500, 352.817100, 242.617600)",
        "(275.611800, 352.945600, 242.505600)",
        "(275.550800, 352.604100, 242.952000)",
        "(275.575200, 351.686900, 243.941700)",
        "(275.689000, 351.188100, 244.370500)",
        "(275.783400, 350.221200, 245.269400)",
        "(275.774900, 349.909400, 245.556000)",
        "(275.764200, 350.228000, 245.243300)",
        "(275.773800, 349.963300, 245.496400)",
        "(275.780400, 349.214800, 246.206000)",
        "(275.794100, 348.887100, 246.528300)",
        "(275.821500, 348.944200, 246.439100)",
        "(275.891400, 349.251400, 246.090100)",
        "(275.849600, 349.891300, 245.502800)",
        "(275.769100, 349.866800, 245.545500)",
        "(275.834000, 347.698000, 247.642000)",
        "(275.915700, 347.305500, 247.949600)",
        "(276.016000, 348.288800, 246.827800)",
        "(276.062000, 348.987600, 246.051900)",
        "(276.037400, 349.076400, 245.961600)",
        "(275.996000, 349.723800, 245.341600)",
        "(275.987100, 350.807900, 244.210400)",
        "(276.028700, 352.141800, 242.724900)",
        "(275.986400, 352.218100, 242.636700)",
        "(275.973700, 353.270400, 241.594800)",
        "(276.008300, 353.953500, 240.911600)",
        "(276.005100, 354.064600, 240.789900)",
        "(275.960200, 354.105200, 240.701000)",
        "(275.892400, 353.648900, 241.061100)",
        "(275.870000, 353.218400, 241.414800)",
        "(275.782300, 353.118900, 241.510700)",
        "(275.742900, 353.210900, 241.436800)",
        "(275.751800, 353.445600, 241.201500)",
        "(275.789400, 353.312400, 241.267200)",
        "(275.825400, 353.183600, 241.319200)",
        "(275.822200, 353.412100, 241.025500)",
        "(275.779000, 353.772400, 240.651100)",
        "(275.725600, 354.461800, 239.953000)",
        "(275.689000, 354.835200, 239.563300)",
        "(275.580400, 355.665400, 238.734700)",
        "(275.543800, 357.773100, 236.635100)",
        "(275.570800, 358.862200, 235.523100)",
        "(275.595600, 1.277292, 233.050400)",
        "(275.524200, 2.843017, 231.587600)",
        "(275.488300, 4.189751, 230.348100)",
        "(275.648500, 6.723682, 227.737600)",
        "(275.707500, 7.943195, 226.503900)",
        "(275.664300, 10.070420, 224.479600)",
        "(275.674100, 11.401200, 223.199600)",
        "(275.818100, 12.485090, 222.007800)",
        "(275.851900, 13.898300, 220.596200)",
        "(275.823000, 14.911150, 219.602400)",
        "(275.844100, 17.406000, 217.132700)",
        "(275.956400, 20.082520, 214.370800)",
        "(276.253400, 20.454650, 213.799900)",
        "(276.551300, 20.204450, 213.735700)",
        "(276.692600, 20.934500, 212.924100)",
        "(276.896800, 23.062130, 210.531600)",
        "(277.091300, 25.279820, 207.951300)",
        "(277.156800, 27.631390, 205.274700)",
        "(277.226300, 29.328730, 203.170000)",
        "(277.246000, 30.010950, 202.192200)",
        "(277.145700, 31.769990, 199.871200)",
        "(277.030200, 33.792500, 197.474900)",
        "(276.888700, 35.305740, 195.567900)",
        "(276.736500, 36.900510, 193.598900)",
        "(276.673100, 38.350340, 192.055100)",
        "(276.611600, 40.618510, 189.473600)",
        "(276.484800, 41.834680, 187.953400)",
        "(276.442400, 42.412610, 187.236400)",
        "(276.526100, 40.990540, 188.450000)",
        "(276.533000, 39.653130, 189.642400)",
        "(276.548600, 39.757400, 189.342600)",
        "(276.577400, 42.146730, 186.940700)",
        "(276.469900, 42.083860, 186.878400)",
        "(276.354900, 40.836260, 187.936600)",
        "(276.313000, 41.149650, 187.571300)",
        "(276.276700, 42.981910, 185.842500)",
        "(276.227300, 44.709200, 184.138700)",
        "(276.103500, 44.582870, 184.099200)",
        "(276.128600, 45.216110, 183.388900)",
        "(276.162900, 45.427430, 183.209900)",
        "(276.328900, 46.598770, 182.025600)",
        "(276.387800, 46.861420, 181.716800)",
        "(276.456700, 47.594900, 180.895200)",
        "(276.655500, 48.766700, 179.655400)",
        "(276.726300, 49.112470, 179.257000)",
        "(276.724200, 49.297400, 178.835600)",
        "(276.666200, 50.452580, 177.666600)",
        "(276.661300, 50.656580, 177.391500)",
        "(276.647900, 50.088010, 177.811300)",
        "(276.643600, 50.164580, 177.593300)",
        "(276.632700, 50.726600, 176.912300)",
        "(276.641800, 51.688840, 175.799500)",
        "(276.693000, 51.737550, 175.574300)",
        "(276.673800, 51.293010, 175.734200)",
        "(276.628500, 51.973900, 175.009000)",
        "(276.631400, 53.796870, 173.224100)",
        "(276.667000, 52.930920, 173.965600)",
        "(276.644100, 51.952140, 174.723100)",
        "(276.608100, 52.058660, 174.594500)",
        "(276.614700, 52.153360, 174.472900)",
        "(276.642100, 52.231120, 174.342600)",
        "(276.569800, 52.148820, 174.368500)",
        "(276.492700, 52.238330, 174.226400)",
        "(276.461200, 53.228850, 173.203200)",
        "(276.477100, 53.966140, 172.475100)",
        "(276.477700, 54.829710, 171.602100)",
        "(276.489700, 55.233930, 171.139300)",
        "(276.520100, 56.298240, 170.065400)",
        "(276.476800, 58.370330, 168.150100)",
        "(276.433300, 58.444840, 168.157000)",
        "(276.382600, 56.500420, 170.258300)",
        "(276.388600, 52.740820, 174.224900)",
        "(276.372700, 48.141010, 178.814900)",
        "(276.290400, 45.251170, 181.730000)",
        "(276.229900, 44.550350, 182.498400)",
        "(276.126600, 43.399230, 183.710700)",
        "(276.081500, 42.343630, 184.731600)",
        "(275.827700, 39.708650, 187.151500)",
        "(275.539100, 36.803030, 189.958300)",
        "(275.416700, 35.596010, 191.182300)",
        "(275.270500, 32.154350, 194.526700)",
        "(275.041200, 28.119640, 198.350200)",
        "(274.943800, 26.506000, 199.901600)",
        "(274.892200, 25.088600, 201.186000)",
        "(274.800800, 23.585030, 202.694700)",
        "(274.615600, 20.435270, 205.742400)",
        "(274.611000, 16.610680, 209.641600)",
        "(274.990400, 13.086880, 212.920600)",
        "(275.163000, 8.876797, 216.740900)",
        "(275.095400, 9.008181, 216.664400)",
        "(275.077800, 7.957520, 217.882600)",
        "(275.186700, 4.270253, 221.424000)",
        "(275.215400, 2.673898, 222.992800)",
        "(275.041800, 1.315807, 224.492400)",
        "(274.989700, 0.704681, 225.110500)",
        "(275.029600, 359.240800, 226.415100)",
        "(275.064100, 354.726300, 230.845300)",
        "(275.044500, 351.643200, 233.916200)",
        "(274.942100, 350.652000, 234.929300)",
        "(274.917100, 349.458700, 236.135000)",
        "(274.965300, 346.002100, 239.543600)",
        "(275.162500, 344.221500, 241.212500)",
        "(275.255400, 345.641200, 239.653800)",
        "(275.183000, 344.327200, 240.900600)",
        "(275.209000, 340.724600, 244.454700)",
        "(275.310100, 335.793600, 249.293800)",
        "(275.202200, 333.123900, 252.060400)",
        "(274.999700, 338.880500, 246.403700)",
        "(274.959300, 343.234300, 242.259600)",
        "(275.001000, 343.228600, 242.254600)",
        "(275.185300, 342.333000, 243.036900)",
        "(275.171300, 342.806500, 242.594100)",
        "(275.094500, 344.972600, 240.482500)",
        "(275.037000, 345.060300, 240.479600)",
        "(275.010300, 345.355200, 240.203400)",
        "(275.013300, 345.786600, 239.841000)",
        "(275.013800, 346.290200, 239.359100)",
        "(274.984900, 347.824400, 237.893000)",
        "(274.965800, 347.511300, 238.201300)",
        "(274.971600, 345.556800, 240.185700)",
        "(274.969700, 342.305600, 243.495300)",
        "(274.943900, 340.830700, 245.007900)",
        "(274.900100, 340.371300, 245.473600)",
        "(274.806100, 337.429300, 248.437300)",
        "(274.849900, 335.035900, 250.884700)",
        "(274.997200, 332.169400, 253.598600)",
        "(275.043900, 329.982200, 255.689400)",
        "(274.868300, 329.451900, 256.258500)",
        "(274.988500, 326.949500, 258.702800)",
        "(275.143100, 325.439400, 260.190700)",
        "(275.452900, 322.487800, 263.024300)",
        "(275.330000, 318.167000, 267.086300)",
        "(275.126600, 313.542700, 271.941300)",
        "(275.323400, 308.950100, 276.536100)",
        "(275.554000, 307.679300, 277.756400)",
        "(276.093400, 309.550900, 275.788200)",
        "(276.390400, 306.692000, 278.658000)",
        "(276.430400, 301.963100, 283.710300)",
        "(276.730100, 298.865400, 286.979300)",
        "(276.985200, 299.109300, 286.617500)",
        "(277.339800, 299.052800, 286.444800)",
        "(277.256500, 297.301800, 288.229100)",
        "(277.039100, 294.653000, 291.185400)",
        "(276.955300, 294.945800, 290.964900)",
        "(276.997700, 295.509200, 290.351300)",
        "(277.091100, 296.369000, 289.146800)",
        "(276.979100, 295.702600, 289.706000)",
        "(276.831500, 294.964800, 290.519200)",
        "(277.068400, 294.845000, 290.494400)",
        "(277.284500, 294.473400, 290.688500)",
        "(277.537400, 292.438700, 292.526300)",
        "(277.572900, 289.209300, 295.797000)",
        "(277.424600, 288.310200, 296.526000)",
        "(277.477500, 286.407700, 298.186600)",
        "(277.463600, 283.996000, 300.554700)",
        "(277.389000, 280.778000, 303.688400)",
        "(277.303800, 280.993700, 303.309700)",
        "(277.326500, 283.986000, 300.105200)",
        "(277.607000, 285.244900, 298.463800)",
        "(277.525900, 283.483900, 300.076900)",
        "(277.185800, 277.839700, 305.939900)",
        "(277.243300, 276.155000, 307.556500)",
        "(277.691400, 279.511400, 303.849400)",
        "(278.070600, 281.167000, 302.034000)",
        "(278.143200, 280.719800, 302.468800)",
        "(278.086000, 279.778300, 303.503600)",
        "(278.191000, 278.262800, 305.004800)",
        "(278.488400, 277.370300, 305.788400)",
        "(278.844200, 275.638500, 307.405200)",
        "(278.983000, 274.353500, 308.653600)",
        "(279.330600, 271.090100, 311.801000)",
        "(279.815100, 269.239800, 313.610400)",
        "(280.541400, 270.167400, 312.582000)",
        "(281.085300, 270.423700, 312.210400)",
        "(281.208100, 270.129000, 312.513800)",
        "(281.272600, 269.597600, 313.071400)",
        "(281.801100, 269.806200, 312.775400)",
        "(282.472900, 269.287400, 313.235700)",
        "(282.940100, 268.556500, 313.941800)",
        "(283.028200, 268.182800, 314.285200)",
        "(283.236400, 267.486400, 315.073400)",
        "(283.774700, 266.988800, 315.744400)",
        "(284.181300, 267.592100, 315.126000)",
        "(284.324000, 268.190100, 314.609400)",
        "(284.428900, 268.286700, 314.599200)",
        "(284.716300, 268.649000, 314.294600)",
        "(285.132000, 268.835000, 314.152100)",
        "(285.499500, 268.417100, 314.659500)",
        "(285.917700, 267.602700, 315.649400)",
        "(286.194300, 267.348300, 315.932300)",
        "(286.829600, 266.826600, 316.453800)",
        "(287.319200, 266.176000, 317.185100)",
        "(287.693000, 265.504100, 317.971600)",
        "(288.174700, 265.261900, 318.264400)",
        "(288.458600, 265.345900, 318.162100)",
        "(288.838700, 265.148400, 318.385600)",
        "(289.128500, 264.742700, 318.828800)",
        "(289.434900, 264.555100, 319.024000)",
        "(289.783900, 264.399000, 319.202600)",
        "(289.957100, 264.278000, 319.350800)",
        "(290.341600, 264.360700, 319.374800)",
        "(290.741100, 264.837900, 319.010600)",
        "(291.304600, 264.741200, 319.129700)",
        "(291.958000, 264.125800, 319.753200)",
        "(292.354800, 263.766300, 320.021500)",
        "(292.953300, 263.004800, 320.663400)",
        "(293.511900, 262.455200, 321.166800)",
        "(294.315200, 262.169300, 321.411500)",
        "(295.075200, 261.891500, 321.687300)",
        "(295.475400, 261.769800, 321.830500)",
        "(295.952400, 261.289700, 322.334700)",
        "(296.408400, 261.293200, 322.290400)",
        "(297.002900, 261.702100, 321.818500)",
        "(297.539100, 261.499300, 322.112700)",
        "(297.810100, 261.179400, 322.541900)",
        "(298.299000, 260.936600, 322.960100)",
        "(298.982500, 261.441000, 322.573300)",
        "(299.794100, 262.149500, 321.919300)",
        "(300.602000, 261.332100, 322.563000)",
        "(300.923700, 260.421400, 323.485100)",
        "(301.688900, 259.449400, 324.507000)",
        "(302.676700, 259.586500, 324.415000)",
        "(303.782500, 260.245200, 323.905600)",
        "(304.504600, 260.121600, 324.279500)",
        "(304.792700, 259.904100, 324.646200)",
        "(305.469900, 259.985300, 324.855100)",
        "(306.270500, 260.472400, 324.619100)",
        "(306.879700, 260.818400, 324.557500)",
        "(307.485700, 261.040800, 324.696600)",
        "(307.745800, 261.208300, 324.754800)",
        "(308.380600, 261.336700, 324.903500)",
        "(308.893400, 261.067400, 325.348300)",
        "(309.430500, 260.620900, 325.945300)",
        "(310.000900, 260.381700, 326.401900)",
        "(310.308700, 260.400500, 326.599100)",
        "(311.175700, 260.592700, 326.807100)",
        "(311.992000, 260.554700, 327.157700)",
        "(312.634000, 261.065100, 327.267200)",
        "(313.372900, 261.776300, 327.101700)",
        "(313.724300, 262.029400, 327.171900)",
        "(314.454200, 262.694000, 327.126900)",
        "(315.226900, 263.227200, 326.907500)",
        "(315.604600, 263.215100, 327.293700)",
        "(315.959300, 263.234100, 327.677000)",
        "(316.157800, 263.428800, 327.732400)",
        "(316.505600, 263.992500, 327.793300)",
        "(316.854200, 264.448600, 327.974900)",
        "(317.021500, 265.100000, 327.969500)",
        "(317.215600, 265.855600, 327.859000)",
        "(317.272900, 266.122700, 327.854300)",
        "(317.385900, 266.152200, 328.197100)",
        "(317.508600, 266.098400, 328.506900)",
        "(317.547400, 265.984000, 328.879700)",
        "(317.497900, 265.959000, 329.260800)",
        "(317.475000, 266.078700, 329.325300)",
        "(317.471500, 266.456000, 329.348900)",
        "(317.471500, 266.683400, 329.447800)",
        "(317.654400, 266.890200, 329.672200)",
        "(317.863700, 266.994300, 329.878100)",
        "(317.932800, 267.035900, 329.990100)",
        "(317.954300, 267.292800, 330.160700)",
        "(318.112200, 267.755400, 330.147300)",
        "(318.308600, 268.125600, 330.206900)",
        "(318.577100, 268.314300, 330.426900)",
        "(318.730900, 268.540900, 330.416000)",
        "(319.013300, 269.081400, 330.283300)",
        "(319.234300, 269.451000, 330.349200)",
        "(319.415600, 269.679000, 330.547800)",
        "(319.563800, 269.899300, 330.677500)",
        "(319.670300, 270.054500, 330.741600)",
        "(319.877000, 270.343200, 330.842500)",
        "(319.977000, 270.549700, 331.091300)",
        "(319.961000, 270.838000, 331.167800)",
        "(319.985700, 271.242600, 331.234500)",
        "(320.011800, 271.461200, 331.239600)",
        "(320.051300, 271.852200, 331.333600)",
        "(320.086600, 272.232900, 331.364400)",
        "(320.064400, 272.530000, 331.553100)",
        "(320.088700, 272.947500, 331.597100)",
        "(320.104900, 273.121700, 331.643600)",
        "(320.156900, 273.285300, 331.974400)",
        "(320.159500, 273.561000, 332.182000)",
        "(320.157900, 273.958100, 332.268500)",
        "(320.086100, 274.400700, 332.411700)",
        "(320.065200, 274.617800, 332.470600)",
        "(319.989600, 275.028900, 332.562600)",
        "(319.897100, 275.348900, 332.764600)",
        "(319.902500, 275.679000, 332.931600)",
        "(319.882800, 276.036100, 333.059500)",
        "(319.888900, 276.142400, 333.186500)",
        "(319.841100, 276.338100, 333.480300)",
        "(319.805000, 276.697300, 333.612700)",
        "(319.797800, 277.116400, 333.667100)",
        "(319.794000, 277.450000, 333.793700)",
        "(319.779200, 277.507300, 333.932500)",
        "(319.705500, 277.686900, 334.073100)",
        "(319.678700, 277.871100, 334.126700)",
        "(319.639100, 277.890800, 334.225900)",
        "(319.634000, 277.856800, 334.363400)",
        "(319.614600, 277.858300, 334.339600)",
        "(319.584800, 277.792300, 334.368400)",
        "(319.565600, 277.426500, 334.640000)",
        "(319.586300, 277.025600, 334.827900)",
        "(319.603500, 277.105500, 334.664500)",
        "(319.616300, 277.135000, 334.615300)",
        "(319.617300, 277.098200, 334.649400)",
        "(319.612400, 277.072200, 334.616500)",
        "(319.575300, 277.028500, 334.627700)",
        "(319.506000, 276.997400, 334.645000)",
        "(319.484300, 277.015500, 334.628900)",
        "(319.447400, 277.046800, 334.640800)",
        "(319.430200, 277.025500, 334.711000)",
        "(319.410000, 277.025100, 334.857800)",
        "(319.482700, 277.171100, 334.914900)",
        "(319.517700, 277.304000, 334.897500)",
        "(319.477500, 277.538500, 334.891300)",
        "(319.520100, 277.704900, 334.988400)",
        "(319.604100, 277.953100, 334.944500)",
        "(319.736600, 277.993300, 335.080300)",
        "(319.791000, 278.007500, 335.105800)",
        "(319.856200, 278.108500, 335.087900)",
        "(319.698200, 278.217000, 335.028600)",
        "(319.716900, 278.277300, 335.001900)",
        "(319.710200, 278.307600, 335.032000)",
        "(319.685900, 278.310500, 335.063500)",
        "(319.588200, 278.351200, 335.083600)",
        "(319.534900, 278.371800, 335.055400)",
        "(319.478700, 278.351200, 335.077100)",
        "(319.479000, 278.334500, 335.052900)",
        "(319.495300, 278.326200, 335.037800)",
        "(319.544400, 278.324900, 334.955000)",
        "(319.625000, 278.296200, 334.790300)",
        "(319.766400, 278.275400, 334.629000)",
        "(319.816000, 278.217800, 334.437300)",
        "(319.812000, 278.162300, 334.373900)",
        "(319.879900, 277.836200, 334.309300)",
        "(319.923400, 277.537700, 334.222000)",
        "(319.996900, 277.386700, 333.978200)",
        "(320.063100, 277.227800, 333.817100)",
        "(320.027500, 277.051800, 333.887300)",
        "(320.072000, 276.840800, 333.943400)",
        "(320.143700, 276.959600, 333.658200)",
        "(320.189300, 277.146500, 333.427600)",
        "(320.149500, 277.236500, 333.311200)",
        "(320.134800, 277.269300, 333.270300)",
        "(320.096900, 277.235400, 333.319300)",
        "(320.041100, 277.417400, 333.168800)",
        "(320.005100, 277.590000, 333.055700)",
        "(320.023500, 277.574700, 333.100600)",
        "(320.056500, 277.567700, 333.117900)",
        "(320.094800, 277.487600, 333.199900)",
        "(320.064500, 277.445500, 333.269300)",
        "(320.068600, 277.480200, 333.273800)",
        "(320.099300, 277.592300, 333.209800)",
        "(320.107200, 277.632800, 333.171700)",
        "(320.117200, 277.619100, 333.153200)",
        "(320.228000, 277.423400, 333.269900)",
        "(320.266900, 277.370200, 333.230700)",
        "(320.398500, 277.133500, 333.323300)",
        "(320.465500, 277.043100, 333.348800)",
        "(320.612100, 277.013200, 333.256000)",
        "(320.755800, 277.026500, 333.089500)",
        "(320.854700, 276.955600, 332.942900)",
        "(320.961700, 276.641400, 333.016900)",
        "(321.012500, 276.554700, 332.965300)",
        "(321.179100, 276.441200, 332.802900)",
        "(321.301800, 276.159700, 332.729300)",
        "(321.337000, 275.804100, 332.641000)",
        "(321.484200, 275.558100, 332.564200)",
        "(321.514600, 275.401200, 332.504000)",
        "(321.634100, 275.305100, 332.233300)",
        "(321.801100, 275.145100, 331.929500)",
        "(321.830300, 274.686300, 331.929400)",
        "(321.853000, 274.177400, 331.935000)",
        "(321.932400, 274.038600, 331.808900)",
        "(322.060300, 273.725800, 331.578900)",
        "(322.145800, 273.151700, 331.563200)",
        "(322.166300, 272.606400, 331.594900)",
        "(322.272500, 272.401800, 331.348000)",
        "(322.370400, 272.341800, 331.192800)",
        "(322.502000, 272.219300, 330.846100)",
        "(322.548900, 271.716700, 330.848100)",
        "(322.563300, 271.297500, 330.870000)",
        "(322.661000, 271.090600, 330.682800)",
        "(322.709700, 271.003200, 330.587300)",
        "(322.668400, 270.715100, 330.557200)",
        "(322.697900, 270.462500, 330.612400)",
        "(322.639600, 270.371400, 330.591700)",
        "(322.618800, 270.515800, 330.480800)",
        "(322.619800, 270.579800, 330.423900)",
        "(322.553400, 270.913900, 330.277900)",
        "(322.497700, 271.053400, 330.315500)",
        "(322.318800, 271.417400, 330.448800)",
        "(322.181200, 272.155500, 330.246500)",
        "(322.136000, 272.481000, 330.228100)",
        "(322.074900, 273.070800, 330.256700)",
        "(321.938900, 273.507400, 330.367800)",
        "(321.803300, 273.884000, 330.522200)",
        "(321.771900, 274.223900, 330.619800)",
        "(321.731200, 274.395800, 330.665000)",
        "(321.733700, 274.613800, 330.847700)",
        "(321.812400, 274.902000, 330.854000)",
        "(321.833500, 275.052800, 330.933000)",
        "(321.722600, 275.159700, 330.971300)",
        "(321.665800, 275.204500, 331.005100)",
        "(321.621600, 275.286900, 331.001700)",
        "(321.654600, 275.417500, 330.845600)",
        "(321.692500, 275.419000, 330.806700)",
        "(321.683600, 275.309300, 330.805100)",
        "(321.688200, 275.233500, 330.774500)",
        "(321.763500, 275.008900, 330.732400)",
        "(321.940600, 274.730500, 330.722300)",
        "(322.069100, 274.483200, 330.668900)",
        "(322.208800, 274.480500, 330.385500)",
        "(322.274600, 274.527400, 330.158100)",
        "(322.272400, 274.465900, 329.782000)",
        "(322.174800, 274.235600, 329.585300)",
        "(322.124700, 274.093500, 329.222300)",
        "(322.065900, 274.001300, 328.714400)",
        "(321.972700, 273.904200, 328.498600)",
        "(321.681500, 273.579300, 328.134700)",
        "(321.298300, 273.190300, 327.825200)",
        "(320.987300, 272.996100, 327.252600)",
        "(320.470400, 272.880600, 326.464900)",
        "(320.076500, 272.691300, 326.198400)",
        "(319.317100, 272.117900, 325.888100)",
        "(318.553600, 271.739000, 325.510700)",
        "(317.786500, 271.787400, 324.703800)",
        "(316.786100, 271.771500, 324.071500)",
        "(316.291500, 271.697000, 323.837200)",
        "(315.386200, 271.659200, 323.367600)",
        "(314.539400, 271.789600, 322.709700)",
        "(313.369100, 271.972500, 321.960000)",
        "(312.263000, 272.064500, 321.269700)",
        "(311.753100, 272.000600, 321.052300)",
        "(310.524400, 271.818200, 320.835500)",
        "(309.406000, 271.976700, 320.257400)",
        "(308.585000, 272.327000, 319.501000)",
        "(307.637800, 272.554100, 318.953800)",
        "(307.136700, 272.736000, 318.618400)",
        "(306.316800, 273.206500, 317.836800)",
        "(305.654600, 273.663700, 317.120400)",
        "(304.832700, 273.952400, 316.627800)",
        "(304.099200, 273.986000, 316.404900)",
        "(303.772200, 274.089500, 316.169200)",
        "(303.140100, 274.371300, 315.616000)",
        "(302.575900, 274.495200, 315.186100)",
        "(302.056800, 274.785800, 314.515400)",
        "(301.508300, 275.346600, 313.594500)",
        "(301.239000, 275.494100, 313.315000)",
        "(300.863400, 275.450300, 313.059900)",
        "(300.399100, 275.748600, 312.478300)",
        "(300.103300, 276.034300, 311.699000)",
        "(299.710200, 276.299900, 311.063900)",
        "(299.390800, 276.348800, 310.894900)",
        "(298.609600, 276.344800, 310.623900)",
        "(298.037000, 276.710500, 309.959700)",
        "(297.559100, 277.505700, 308.650600)",
        "(296.896300, 277.981800, 307.828200)",
        "(296.440100, 277.967700, 307.732000)",
        "(295.449900, 277.911700, 307.455500)",
        "(294.587200, 278.326400, 306.591600)",
        "(293.967500, 278.781900, 305.746300)",
        "(293.019300, 279.701300, 304.434000)",
        "(292.500100, 280.417700, 303.546500)",
        "(291.641600, 281.899800, 301.626600)",
        "(290.972800, 282.161100, 301.240900)",
        "(290.348600, 282.296600, 301.176800)",
        "(289.538500, 284.158400, 299.068100)",
        "(289.208200, 285.022300, 298.117100)",
        "(288.475600, 285.508700, 297.629800)",
        "(287.884300, 284.967900, 298.586300)",
        "(287.278000, 285.540500, 298.028000)",
        "(286.813100, 286.558300, 296.909900)",
        "(286.572400, 286.868400, 296.628200)",
        "(286.107700, 287.481300, 296.166400)",
        "(285.698700, 287.911800, 296.086200)",
        "(285.566300, 287.536300, 296.686300)",
        "(285.321200, 288.040600, 295.985800)",
        "(285.182300, 288.530100, 295.471200)",
        "(284.967200, 288.557400, 295.681400)",
        "(284.624200, 288.436700, 296.145000)",
        "(284.466900, 289.003800, 295.536200)",
        "(284.392100, 290.097400, 294.488700)",
        "(284.285600, 290.401700, 294.245800)",
        "(284.041200, 290.774600, 293.948900)",
        "(283.792300, 290.927100, 293.847400)",
        "(283.488700, 290.821800, 294.075200)",
        "(283.238600, 290.882900, 294.145000)",
        "(283.116600, 291.371800, 293.676000)",
        "(282.853500, 293.001400, 292.048800)",
        "(282.524800, 293.901000, 291.290700)",
        "(282.279800, 294.326700, 290.978600)",
        "(281.953600, 295.897300, 289.337600)",
        "(281.755700, 296.827500, 288.390700)",
        "(281.317300, 298.405900, 286.913000)",
        "(280.906800, 299.962100, 285.445600)",
        "(280.760400, 300.959800, 284.570200)",
        "(280.624500, 301.923100, 283.662200)",
        "(280.368500, 303.212600, 282.404000)",
        "(279.566300, 307.477400, 278.172400)",
        "(279.135300, 311.264000, 274.448400)",
        "(279.040300, 312.982400, 272.708400)",
        "(278.802400, 315.032600, 270.709300)",
        "(278.553300, 317.415900, 268.325200)",
        "(278.136400, 322.055900, 263.802700)",
        "(277.952400, 324.517500, 261.499900)",
        "(277.842400, 327.072100, 258.913000)",
        "(277.755900, 329.396900, 256.409400)",
        "(277.671100, 330.476700, 255.298600)",
        "(277.366000, 332.819300, 253.096100)",
        "(277.209900, 334.145400, 251.857700)",
        "(277.357400, 333.421700, 252.487400)",
        "(277.591700, 333.723900, 251.979400)",
        "(277.586300, 334.533500, 251.074600)",
        "(277.410500, 334.820900, 250.855400)",
        "(277.122100, 335.004900, 250.847400)",
        "(277.267900, 333.394000, 252.309600)",
        "(277.376900, 331.912300, 253.549700)",
        "(277.310400, 331.852500, 253.640700)",
        "(277.107800, 331.415800, 254.287000)",
        "(277.137700, 329.693000, 256.146700)",
        "(277.275800, 327.706800, 258.043700)",
        "(277.414200, 326.557800, 259.132000)",
        "(277.472200, 326.452400, 259.220700)",
        "(277.462800, 328.359200, 257.291100)",
        "(277.417500, 329.648000, 256.008900)",
        "(277.435700, 328.484100, 257.238600)",
        "(277.546300, 326.513000, 259.154500)",
        "(277.514700, 326.434700, 259.205300)",
        "(277.381000, 327.283200, 258.372700)",
        "(277.326900, 327.171300, 258.474500)",
        "(277.374800, 326.370300, 259.204300)",
        "(277.387500, 326.914000, 258.506400)",
        "(277.357800, 327.400100, 257.985000)",
        "(277.312400, 327.395300, 258.014800)",
        "(277.310700, 326.312700, 259.164900)",
        "(277.397600, 325.651600, 259.725300)",
        "(277.524100, 326.130700, 259.160600)",
        "(277.559200, 326.112000, 259.192000)",
        "(277.656400, 325.575700, 259.742400)",
        "(277.663500, 325.612700, 259.770300)",
        "(277.621100, 325.884900, 259.540200)",
        "(277.698800, 325.782500, 259.809100)",
        "(277.730500, 325.682200, 259.909700)",
        "(277.743300, 325.640800, 259.969400)",
        "(277.759700, 325.903400, 259.752400)",
        "(277.753100, 325.540400, 260.117700)",
        "(277.750100, 325.016000, 260.696700)",
        "(277.756400, 324.841600, 260.879400)",
        "(277.808700, 324.253300, 261.533400)",
        "(277.816200, 324.187400, 261.602000)",
        "(277.840500, 324.162900, 261.648500)",
        "(277.864700, 324.120200, 261.704000)",
        "(277.867900, 324.111100, 261.712500)",
        "(277.789500, 324.293900, 261.568000)",
        "(277.572100, 325.523800, 260.385700)",
        "(277.567900, 326.876300, 259.201200)",
        "(277.726700, 327.874200, 258.151400)",
        "(277.764500, 327.913100, 258.085600)",
        "(277.721400, 328.411400, 257.656800)",
        "(277.600400, 330.805200, 255.498800)",
        "(277.645300, 332.618900, 253.704500)",
        "(277.752600, 332.923300, 253.354200)",
        "(277.794100, 333.127800, 253.186000)",
        "(277.795800, 333.974200, 252.475300)",
        "(277.671000, 335.704300, 250.922500)",
        "(277.583700, 336.202800, 250.617000)",
        "(277.699600, 336.208700, 250.624400)",
        "(277.758500, 336.346500, 250.454000)",
        "(277.827000, 336.434800, 250.356000)",
        "(277.763400, 336.285900, 250.653700)",
        "(277.698000, 336.013800, 251.037300)",
        "(277.713900, 335.922500, 251.081300)",
        "(277.717200, 335.994000, 251.015800)",
        "(277.770300, 337.430900, 249.678200)",
        "(277.832900, 337.463600, 249.658600)",
        "(277.887300, 337.198900, 249.907500)",
        "(277.906300, 337.426000, 249.656300)",
        "(277.896500, 337.566000, 249.510900)",
        "(277.851800, 337.766000, 249.339400)",
        "(277.828200, 337.872200, 249.242700)",
        "(277.819900, 337.998600, 249.072400)",
        "(277.747100, 338.680200, 248.364200)",
        "(277.656300, 339.215500, 247.831000)",
        "(277.511600, 339.804000, 247.228600)",
        "(277.470700, 340.119300, 246.840400)",
        "(277.482500, 341.103600, 245.775200)",
        "(277.392000, 343.305100, 243.661200)",
        "(277.373500, 343.645000, 243.340000)",
        "(277.437300, 342.469300, 244.419300)",
        "(277.515700, 341.466000, 245.227500)",
        "(277.506400, 342.416800, 244.239200)",
        "(277.396500, 342.858500, 243.779600)",
        "(277.341200, 342.785600, 243.851900)",
        "(277.240200, 342.941100, 243.675900)",
        "(277.224900, 343.762100, 242.666000)",
        "(277.168800, 345.255300, 241.127900)",
        "(277.150600, 346.220700, 240.222500)",
        "(277.188500, 346.329600, 240.069700)",
        "(277.399200, 347.327900, 238.833000)",
        "(277.362700, 348.508600, 237.553100)",
        "(277.221600, 350.045300, 236.192900)",
        "(277.240800, 351.828600, 234.338800)",
        "(277.259500, 352.140500, 233.988400)",
        "(277.258400, 352.777800, 233.266700)",
        "(277.180500, 353.088100, 233.000200)",
        "(277.049400, 355.155200, 230.896600)",
        "(277.043900, 357.617900, 228.425800)",
        "(277.068900, 358.758500, 227.246200)",
        "(277.162200, 0.797920, 225.133100)",
        "(277.262500, 2.767457, 223.147700)",
        "(277.291200, 4.747327, 221.193700)",
        "(277.363000, 7.145906, 218.748200)",
        "(277.405800, 7.803315, 218.065700)",
        "(277.553100, 8.823444, 216.989700)",
        "(277.577500, 10.868220, 214.918800)",
        "(277.489900, 12.648670, 213.264900)",
        "(277.529500, 13.254370, 212.704600)",
        "(277.571600, 12.771230, 213.133400)",
        "(277.605200, 12.530400, 213.267600)",
        "(277.442500, 14.083030, 211.814400)",
        "(277.380400, 14.870750, 211.136000)",
        "(277.507000, 12.733330, 213.156100)",
        "(277.573300, 11.462850, 214.322600)",
        "(277.486300, 9.745568, 215.984400)",
        "(277.243400, 10.766300, 215.191700)",
        "(277.146200, 9.760180, 216.310600)",
        "(277.222100, 7.595639, 218.313000)",
        "(277.225400, 7.116860, 218.775700)",
        "(277.158400, 8.014143, 217.986000)",
        "(277.049700, 9.029965, 217.130800)",
        "(277.129800, 8.980454, 217.241700)",
        "(277.309000, 7.838482, 218.420200)",
        "(277.325300, 7.841784, 218.445100)",
        "(277.267900, 9.407910, 217.069300)",
        "(277.308100, 10.908670, 215.725100)",
        "(277.467200, 10.802050, 215.797700)",
        "(277.485400, 11.632870, 214.980700)",
        "(277.471400, 12.850710, 213.842600)",
        "(277.537100, 15.754560, 211.118900)",
        "(277.610900, 16.931610, 209.910000)",
        "(277.687800, 18.722460, 208.040500)",
        "(277.783300, 22.356630, 204.563900)",
        "(277.881200, 23.962840, 203.065100)",
        "(278.157900, 25.334500, 201.799000)",
        "(278.485600, 24.862980, 202.209000)",
        "(278.883300, 25.667170, 201.305600)",
        "(278.999400, 27.147760, 199.877900)",
        "(279.006800, 28.287000, 198.778600)",
        "(278.945300, 30.087120, 197.134000)",
        "(279.156300, 30.953530, 196.289900)",
        "(279.516500, 31.015630, 196.156700)",
        "(279.726000, 31.896720, 195.259800)",
        "(279.818500, 32.965660, 194.227900)",
        "(279.753400, 35.435620, 192.040800)",
        "(279.571600, 36.195040, 191.434300)",
        "(279.475000, 36.112090, 191.635800)",
        "(279.418800, 37.027360, 191.199100)",
        "(279.509000, 37.403170, 191.049100)",
        "(279.824900, 36.217790, 192.508200)",
        "(279.987900, 34.713440, 194.262700)",
        "(280.186100, 35.604060, 193.907600)",
        "(280.470700, 36.902660, 193.181300)",
        "(280.626700, 36.876830, 193.374600)",
        "(280.948200, 35.786660, 194.693700)",
        "(281.125900, 35.837590, 194.999300)",
        "(281.201400, 37.874100, 193.428400)",
        "(281.271800, 40.520750, 191.391400)",
        "(281.369900, 41.659230, 190.551100)",
        "(281.728300, 42.296780, 190.294700)",
        "(282.036200, 42.113980, 190.720300)",
        "(282.046100, 42.985750, 190.341900)",
        "(282.170100, 44.667200, 189.265400)",
        "(282.271500, 45.108280, 189.043100)",
        "(282.449900, 44.998510, 189.525800)",
        "(282.548700, 44.865340, 189.992100)",
        "(282.638500, 45.886480, 189.460500)",
        "(282.697200, 46.925610, 188.961000)",
        "(282.721500, 47.251720, 188.847600)",
        "(282.866500, 47.692630, 188.758400)",
        "(282.970600, 47.333190, 189.438900)",
        "(282.945200, 47.708040, 189.466900)",
        "(283.001700, 49.317850, 188.458900)",
        "(283.047900, 49.760920, 188.255000)",
        "(283.120400, 49.666360, 188.605100)",
        "(283.122700, 49.581490, 188.973400)",
        "(283.018200, 50.712780, 188.334000)",
        "(282.948800, 52.496360, 187.125500)",
        "(282.891400, 52.972800, 186.922100)",
        "(282.795200, 52.776220, 187.538400)",
        "(282.849300, 52.305490, 188.390200)",
        "(282.927700, 52.749160, 188.432800)",
        "(282.972100, 53.629230, 188.215000)",
        "(282.986000, 53.757880, 188.390100)",
        "(282.959400, 53.296540, 189.324000)",
        "(282.873600, 53.017900, 190.055000)",
        "(282.838800, 53.887310, 189.798600)",
        "(282.798100, 53.722110, 190.491100)",
        "(282.796100, 53.339400, 191.006500)",
        "(282.789700, 52.701840, 191.805100)",
        "(282.694900, 53.629610, 191.316400)",
        "(282.421900, 55.321610, 190.295700)",
        "(282.320900, 56.464310, 189.523100)",
        "(282.302400, 56.774040, 189.346900)",
        "(282.216900, 57.173940, 189.296000)",
        "(282.080500, 58.022190, 188.861200)",
        "(282.056700, 58.744790, 188.556700)",
        "(282.093300, 58.542380, 189.270200)",
        "(282.137800, 58.256840, 189.739500)",
        "(282.311700, 57.185960, 191.070000)",
        "(282.497200, 56.115800, 192.412500)",
        "(282.616800, 56.076940, 192.969500)",
        "(282.709400, 56.391980, 193.164300)",
        "(282.783700, 56.452240, 193.294400)",
        "(282.976500, 56.461300, 193.588300)",
        "(283.084200, 56.857790, 193.604300)",
        "(283.010400, 57.630430, 193.398300)",
        "(283.085500, 58.407240, 193.080800)",
        "(283.123400, 58.588200, 193.144600)",
        "(283.154500, 58.530450, 193.718500)",
        "(283.177900, 57.911920, 194.838500)",
        "(283.321200, 57.225590, 195.878700)",
        "(283.329100, 57.242320, 196.273400)",
        "(283.283400, 57.382090, 196.411900)",
        "(283.191600, 57.909940, 196.430800)",
        "(283.120900, 57.697660, 197.129900)",
        "(283.023200, 57.259170, 197.913100)",
        "(282.942600, 57.092070, 198.506100)",
        "(282.886400, 57.214500, 198.625300)",
        "(282.748700, 57.585720, 198.698200)",
        "(282.583200, 56.805830, 199.774400)",
        "(282.291900, 55.277430, 201.512200)",
        "(281.747700, 55.490220, 201.692300)",
        "(281.492800, 56.262190, 201.222200)",
        "(281.129900, 57.435390, 200.596100)",
        "(280.963400, 56.644580, 201.692400)",
        "(280.725300, 53.711330, 204.979700)",
        "(280.417800, 52.106160, 206.970800)",
        "(280.285800, 51.911860, 207.352600)",
        "(280.134900, 52.042760, 207.659000)",
        "(279.921900, 51.116590, 209.136700)",
        "(279.620900, 47.979930, 212.623800)",
        "(279.405000, 46.396400, 214.479800)",
        "(279.306800, 46.781870, 214.284800)",
        "(279.107400, 47.770320, 213.809500)",
        "(278.965100, 46.480060, 215.666100)",
        "(278.894100, 43.566670, 218.821600)",
        "(278.766700, 41.808730, 220.895400)",
        "(278.671500, 41.046680, 222.009100)",
        "(278.332400, 36.604050, 227.037400)",
        "(278.119200, 30.822760, 232.891400)",
        "(277.971300, 27.323110, 236.463500)",
        "(277.669600, 24.886920, 239.243700)",
        "(277.421200, 23.859220, 240.441200)",
        "(277.034800, 21.593360, 243.054800)",
        "(277.280500, 17.359610, 247.526900)",
        "(277.863600, 13.492210, 251.477400)",
        "(278.128900, 9.053617, 256.080100)",
        "(278.127100, 6.615518, 258.635100)",
        "(278.108700, 2.445844, 263.119500)",
        "(278.351000, 359.721000, 266.006900)",
        "(278.638700, 356.940400, 268.871300)",
        "(279.011300, 352.828400, 273.183400)",
        "(279.287800, 350.867700, 275.263700)",
        "(279.805100, 347.684600, 278.647300)",
        "(280.201400, 346.251200, 280.257500)",
        "(280.950600, 344.292100, 282.311200)",
        "(281.871600, 341.317500, 285.367900)",
        "(282.384000, 339.397100, 287.335100)",
        "(283.332900, 336.439700, 290.322700)",
        "(284.267400, 332.705000, 293.946700)",
        "(285.262600, 328.329500, 298.087800)",
        "(286.570300, 324.298400, 301.805400)",
        "(287.091500, 322.406000, 303.500700)",
        "(288.068300, 318.555500, 307.168700)",
        "(289.431000, 316.166000, 309.352600)",
        "(291.153100, 314.718300, 310.421400)",
        "(292.527000, 313.166700, 311.477400)",
        "(292.990500, 311.924000, 312.717500)",
        "(294.111300, 310.204700, 314.622700)",
        "(295.710700, 310.496800, 314.110700)",
        "(297.079200, 310.994500, 313.217700)",
        "(298.250300, 309.068600, 314.758800)",
        "(298.796200, 307.880900, 315.780900)",
        "(299.968800, 306.969800, 316.309000)",
        "(301.308100, 306.935300, 315.703600)",
        "(302.342400, 306.561300, 315.638400)",
        "(303.351600, 305.987100, 315.515300)",
        "(303.838100, 305.667000, 315.423700)",
        "(304.610900, 303.847200, 316.412800)",
        "(305.612100, 302.079900, 317.251400)",
        "(306.813100, 300.661400, 317.520800)",
        "(307.938000, 299.071700, 317.947700)",
        "(308.351700, 298.007400, 318.483600)",
        "(308.960100, 296.382400, 319.485100)",
        "(309.840700, 296.212200, 318.999000)",
        "(310.915300, 296.797400, 317.716500)",
        "(311.761300, 296.603000, 317.233600)",
        "(312.046900, 296.101900, 317.373700)",
        "(312.629200, 294.967100, 317.733000)",
        "(313.301600, 294.237700, 317.492300)",
        "(313.853100, 293.341500, 317.521900)",
        "(314.384300, 292.959500, 317.293400)",
        "(314.681300, 293.050000, 316.918800)",
        "(315.294600, 293.417900, 315.971300)",
        "(315.807100, 293.410300, 315.397500)",
        "(316.183500, 292.315700, 315.739200)",
        "(316.606800, 291.330300, 315.937000)",
        "(316.901700, 290.990500, 315.851800)",
        "(317.430500, 290.329800, 315.722700)",
        "(317.856900, 289.456100, 315.810200)",
        "(318.193500, 288.383400, 316.002700)",
        "(318.308400, 287.636400, 316.099400)",
        "(318.481100, 287.473000, 315.949800)",
        "(318.949100, 287.249100, 315.511600)",
        "(319.217400, 286.523300, 315.526900)",
        "(319.357200, 285.572600, 315.794200)",
        "(319.518900, 284.928400, 315.814300)",
        "(319.710100, 284.727100, 315.667900)",
        "(320.168900, 284.459400, 315.232000)",
        "(320.510400, 283.878200, 314.986400)",
        "(320.688900, 282.575300, 315.361200)",
        "(320.850700, 281.131200, 315.974300)",
        "(321.035400, 280.739900, 315.947300)",
        "(321.584600, 280.208600, 315.586300)",
        "(322.003500, 279.510900, 315.499600)",
        "(322.184100, 278.250800, 315.975500)",
        "(322.363600, 277.453100, 316.161900)",
        "(322.552300, 277.364400, 315.881800)",
        "(322.954800, 277.326600, 315.314800)",
        "(323.141600, 276.951900, 315.036900)",
        "(323.170600, 276.075000, 315.348900)",
        "(323.330400, 275.559000, 315.170100)",
        "(323.498900, 275.377300, 314.997500)",
        "(323.703200, 274.799900, 314.805400)",
        "(323.678800, 273.807700, 315.048500)",
        "(323.530300, 273.058000, 315.196900)",
        "(323.667200, 272.630800, 314.977000)",
        "(323.721300, 272.438500, 314.854100)",
        "(323.730000, 271.961700, 314.670200)",
        "(323.733900, 271.444000, 314.513100)",
        "(323.666500, 270.618200, 314.574000)",
        "(323.594300, 269.639500, 314.791100)",
        "(323.561600, 269.178000, 314.857100)",
        "(323.430300, 268.397400, 314.877300)",
        "(323.325300, 267.961700, 314.712700)",
        "(323.229100, 267.683700, 314.504200)",
        "(323.157700, 267.363800, 314.323800)",
        "(323.108600, 267.275500, 314.191200)",
        "(323.134200, 267.253100, 313.710400)",
        "(322.968300, 267.035600, 313.457400)",
        "(322.663300, 266.557500, 313.486200)",
        "(322.491100, 266.277200, 313.318000)",
        "(322.396900, 266.163200, 313.161500)",
        "(322.083500, 265.890100, 313.048000)",
        "(321.714500, 265.723000, 312.981100)",
        "(321.576100, 265.822900, 312.645300)",
        "(321.500900, 265.800300, 312.464800)",
        "(321.423000, 265.720200, 312.432200)",
        "(321.035200, 265.427800, 312.534000)",
        "(320.667900, 265.404200, 312.496600)",
        "(320.575300, 265.836400, 311.968400)",
        "(320.482300, 266.186300, 311.553400)",
        "(320.401100, 266.302900, 311.374900)",
        "(320.077600, 266.112300, 311.421400)",
        "(319.744400, 265.983600, 311.538300)",
        "(319.696300, 266.196700, 311.180600)",
        "(319.439600, 266.242200, 311.076000)",
        "(319.317300, 266.219500, 311.078800)",
        "(319.210500, 266.302500, 310.908200)",
        "(319.092900, 266.250300, 310.957400)",
        "(318.881600, 266.269300, 310.850800)",
        "(318.619700, 266.336100, 310.788500)",
        "(318.484400, 266.419500, 310.711400)",
        "(318.340800, 266.513800, 310.572900)",
        "(318.053500, 266.406400, 310.657000)",
        "(317.874700, 266.537600, 310.505900)",
        "(317.715400, 266.727000, 310.307200)",
        "(317.571600, 266.716900, 310.303100)",
        "(317.208700, 266.559800, 310.466000)",
        "(316.994000, 266.553300, 310.428900)",
        "(316.823500, 266.697800, 310.194600)",
        "(316.564300, 266.859300, 310.078800)",
        "(316.451200, 266.933800, 310.039000)",
        "(316.294100, 267.141100, 309.793000)",
        "(315.986200, 267.241300, 309.677300)",
        "(315.679400, 267.209700, 309.603800)",
        "(315.396600, 267.182200, 309.489600)",
        "(315.205500, 267.219700, 309.420400)",
        "(314.847600, 267.371800, 309.227800)",
        "(314.551600, 267.743300, 308.662200)",
        "(314.115000, 267.846000, 308.594400)",
        "(313.676800, 268.018100, 308.476000)",
        "(313.513800, 268.227000, 308.310000)",
        "(313.256100, 268.675600, 307.746200)",
        "(312.880700, 268.988200, 307.435500)",
        "(312.396600, 269.033200, 307.388900)",
        "(311.950100, 269.262000, 307.185600)",
        "(311.755600, 269.517900, 306.930900)",
        "(311.310400, 270.117800, 306.386900)",
        "(310.844300, 270.498700, 306.058500)",
        "(310.391400, 270.901800, 305.648700)",
        "(309.945400, 271.539600, 305.062000)",
        "(309.732800, 271.762700, 304.844900)",
        "(309.222200, 272.201800, 304.393900)",
        "(308.806600, 272.485100, 304.054200)",
        "(308.399300, 272.889700, 303.645400)",
        "(308.014300, 273.360000, 303.147000)",
        "(307.847800, 273.623600, 302.897800)",
        "(307.497900, 273.932300, 302.561100)",
        "(307.011900, 274.220300, 302.347400)",
        "(306.582500, 274.806500, 301.781600)",
        "(306.368500, 275.477400, 301.076300)",
        "(306.217100, 275.770600, 300.713000)",
        "(305.652300, 276.225600, 300.239800)",
        "(305.038200, 276.395400, 300.072400)",
        "(304.724400, 277.077500, 299.302800)",
        "(304.371600, 277.764000, 298.561900)",
        "(304.095300, 277.951600, 298.373500)",
        "(303.443900, 278.195600, 298.071400)",
        "(303.017700, 278.403700, 297.811200)",
        "(302.489400, 278.591500, 297.705400)",
        "(301.910200, 279.117800, 297.200700)",
        "(301.654600, 279.484300, 296.816200)",
        "(301.231600, 280.296400, 295.961400)",
        "(300.789800, 280.895900, 295.346600)",
        "(300.164400, 281.118700, 295.167100)",
        "(299.542900, 281.551800, 294.626200)",
        "(299.320200, 281.754100, 294.366500)",
        "(298.751200, 281.901400, 294.164300)",
        "(298.114400, 282.104900, 294.004600)",
        "(297.669700, 282.902300, 293.231600)",
        "(297.116300, 283.710700, 292.425300)",
        "(296.766600, 283.970000, 292.214500)",
        "(296.211400, 284.681700, 291.581100)",
        "(295.738000, 285.774700, 290.560300)",
        "(295.240200, 286.074400, 290.332600)",
        "(294.827500, 286.340700, 289.952300)",
        "(294.535000, 286.799200, 289.356800)",
        "(293.603900, 287.844300, 288.327600)",
        "(292.914300, 288.325600, 287.830300)",
        "(292.388700, 289.875700, 286.222800)",
        "(291.724100, 292.370400, 283.859500)",
        "(291.464100, 293.107000, 283.148700)",
        "(290.887900, 294.066000, 282.242700)",
        "(289.996500, 295.075100, 281.383200)",
        "(289.216600, 297.159300, 279.463600)",
        "(288.691600, 299.738100, 276.921500)",
        "(288.526900, 301.149000, 275.551700)",
        "(288.152100, 303.476000, 273.175600)",
        "(287.720700, 305.646600, 270.823200)",
        "(287.110700, 308.292000, 268.314000)",
        "(286.598300, 310.969300, 265.793700)",
        "(286.373700, 312.185500, 264.539100)",
        "(285.812300, 314.746700, 261.848400)",
        "(285.325300, 317.366400, 259.389000)",
        "(285.143300, 320.381300, 256.455300)",
        "(284.917800, 323.139400, 253.585000)",
        "(284.790900, 324.689700, 252.050000)",
        "(284.606200, 328.172500, 248.648700)",
        "(284.540000, 331.243500, 245.594800)",
        "(284.376000, 332.736300, 244.122400)",
        "(284.048000, 334.537900, 242.433100)",
        "(283.911800, 335.916300, 241.148100)",
        "(283.804000, 338.667200, 238.487000)",
        "(283.916200, 340.289600, 236.700400)",
        "(283.868500, 342.570600, 234.471900)",
        "(283.805100, 345.560900, 231.625100)",
        "(283.861600, 346.969300, 230.243100)",
        "(284.173500, 349.036500, 228.109300)",
        "(284.520500, 351.141400, 225.940400)",
        "(284.570600, 352.834000, 224.323500)",
        "(284.568200, 355.296400, 221.954200)",
        "(284.686300, 356.528700, 220.730300)",
        "(284.831200, 357.912000, 219.220200)",
        "(284.761300, 358.986500, 218.151100)",
        "(284.840500, 0.890066, 216.393200)",
        "(284.973200, 2.540196, 214.744100)",
        "(285.017000, 3.432199, 213.850800)",
        "(285.037100, 4.855911, 212.487900)",
        "(285.340200, 6.028090, 211.399600)",
        "(285.877300, 7.180266, 210.338800)",
        "(285.993200, 8.200470, 209.289200)",
        "(285.926500, 8.950901, 208.544400)",
        "(285.980600, 10.467370, 207.240100)",
        "(286.144100, 10.850220, 206.870300)",
        "(286.208600, 11.631000, 206.014100)",
        "(286.134100, 13.265960, 204.586900)",
        "(286.140400, 13.914360, 204.027500)",
        "(286.209500, 14.115380, 203.871700)",
        "(286.368500, 14.756720, 203.159500)",
        "(286.501000, 16.466760, 201.615900)",
        "(286.487000, 17.663640, 200.566600)",
        "(286.505200, 18.216300, 200.045300)",
        "(286.538300, 19.276800, 199.087100)",
        "(286.472900, 20.320520, 198.212400)",
        "(286.485000, 21.711210, 196.953100)",
        "(286.414700, 23.396600, 195.452400)",
        "(286.428700, 23.993050, 194.981500)",
        "(286.619800, 23.941440, 195.135500)",
        "(286.704600, 24.029150, 194.946900)",
        "(286.689200, 25.770480, 193.493800)",
        "(286.825500, 27.442420, 192.272000)",
        "(286.946400, 27.909370, 191.919000)",
        "(287.105600, 28.168930, 191.756800)",
        "(286.898800, 29.009780, 191.136300)",
        "(286.750100, 30.999980, 189.565700)",
        "(286.906100, 32.438930, 188.622600)",
        "(287.032500, 32.673390, 188.570000)",
        "(287.193300, 32.320960, 189.167800)",
        "(287.063400, 32.554220, 189.326600)",
        "(286.931300, 33.421280, 188.943300)",
        "(287.169500, 34.349200, 188.495700)",
        "(287.375200, 34.674340, 188.396000)",
        "(287.550500, 35.031870, 188.489600)",
        "(287.360600, 35.508230, 188.299300)",
        "(287.373100, 36.635730, 187.605800)",
        "(287.726000, 37.422480, 187.417100)",
        "(287.807100, 37.475640, 187.552600)",
        "(287.799400, 37.289850, 187.934400)",
        "(287.723300, 37.653410, 187.828500)",
        "(287.851000, 39.341280, 186.627700)",
        "(287.908100, 40.277270, 186.088200)",
        "(287.846600, 40.331640, 186.145100)",
        "(287.597900, 40.120900, 186.494700)",
        "(287.479500, 40.554220, 186.314400)",
        "(287.499400, 41.438560, 185.821500)",
        "(287.619900, 41.748210, 185.817200)",
        "(287.651700, 41.649670, 186.016500)",
        "(287.636000, 41.373220, 186.463100)",
        "(287.579500, 41.563860, 186.461400)",
        "(287.546300, 41.993110, 186.267100)",
        "(287.558800, 42.521980, 185.981300)",
        "(287.473100, 42.805250, 185.806700)",
        "(287.471500, 43.225410, 185.641700)",
        "(287.552900, 44.089190, 184.852500)",
        "(287.681900, 45.436550, 183.838200)",
        "(287.606600, 45.233390, 184.444000)",
        "(287.512500, 44.786930, 184.903300)",
        "(287.517800, 43.766260, 185.903000)",
        "(287.642000, 44.152410, 185.872000)",
        "(287.664900, 44.087920, 186.334100)",
        "(287.600400, 44.024260, 186.603300)",
        "(287.546100, 44.266400, 186.563400)",
        "(287.482600, 44.432060, 186.744000)",
        "(287.600800, 43.448890, 187.804600)",
        "(287.649300, 43.206560, 188.249900)",
        "(287.571400, 43.740620, 188.137100)",
        "(287.593300, 43.939740, 188.118600)",
        "(287.781100, 43.621690, 188.686300)",
        "(287.937400, 42.818610, 189.555400)",
        "(287.918200, 42.867830, 189.651900)",
        "(287.930800, 43.841830, 189.058300)",
[truncated: 525,773 more chars]
