# Supplementary material for: Playing the mirror game in virtual reality with an autonomous character
Source: Sci Rep. 2022 Dec 9;12:21329. doi: 10.1038/s41598-022-25197-z (PMC9734752; doi:10.1038/s41598-022-25197-z)
Supplement: Supplementary file 2 — Supplementary Information 1. [file 41598_2022_25197_MOESM2_ESM.zip › Data/Couple3/condition1_trial1_player1.json]

{
    "isFemale": false,
    "eyesLevel": 1.6809231042861939,
    "timestamps": [
        0.0,
        0.02001953125,
        0.040008544921875,
        0.060028076171875,
        0.08001708984375,
        0.100006103515625,
        0.120025634765625,
        0.1400146484375,
        0.160003662109375,
        0.180023193359375,
        0.20001220703125,
        0.220001220703125,
        0.240020751953125,
        0.260009765625,
        0.279998779296875,
        0.300018310546875,
        0.32000732421875,
        0.34002685546875,
        0.360015869140625,
        0.3800048828125,
        0.4000244140625,
        0.420013427734375,
        0.44000244140625,
        0.46002197265625,
        0.480010986328125,
        0.5,
        0.52001953125,
        0.540008544921875,
        0.560028076171875,
        0.58001708984375,
        0.600006103515625,
        0.620025634765625,
        0.6400146484375,
        0.660003662109375,
        0.680023193359375,
        0.70001220703125,
        0.720001220703125,
        0.740020751953125,
        0.760009765625,
        0.779998779296875,
        0.800018310546875,
        0.82000732421875,
        0.84002685546875,
        0.860015869140625,
        0.8800048828125,
        0.9000244140625,
        0.920013427734375,
        0.94000244140625,
        0.96002197265625,
        0.980010986328125,
        1.0,
        1.02001953125,
        1.040008544921875,
        1.060028076171875,
        1.08001708984375,
        1.100006103515625,
        1.120025634765625,
        1.1400146484375,
        1.160003662109375,
        1.180023193359375,
        1.20001220703125,
        1.220001220703125,
        1.240020751953125,
        1.260009765625,
        1.279998779296875,
        1.300018310546875,
        1.32000732421875,
        1.34002685546875,
        1.360015869140625,
        1.3800048828125,
        1.4000244140625,
        1.420013427734375,
        1.44000244140625,
        1.46002197265625,
        1.480010986328125,
        1.5,
        1.52001953125,
        1.540008544921875,
        1.560028076171875,
        1.58001708984375,
        1.600006103515625,
        1.620025634765625,
        1.6400146484375,
        1.660003662109375,
        1.680023193359375,
        1.70001220703125,
        1.720001220703125,
        1.740020751953125,
        1.760009765625,
        1.779998779296875,
        1.800018310546875,
        1.82000732421875,
        1.84002685546875,
        1.860015869140625,
        1.8800048828125,
        1.9000244140625,
        1.920013427734375,
        1.94000244140625,
        1.96002197265625,
        1.980010986328125,
        2.0,
        2.02001953125,
        2.040008544921875,
        2.060028076171875,
        2.08001708984375,
        2.100006103515625,
        2.120025634765625,
        2.1400146484375,
        2.160003662109375,
        2.180023193359375,
        2.20001220703125,
        2.220001220703125,
        2.240020751953125,
        2.260009765625,
        2.279998779296875,
        2.300018310546875,
        2.32000732421875,
        2.34002685546875,
        2.360015869140625,
        2.3800048828125,
        2.4000244140625,
        2.420013427734375,
        2.44000244140625,
        2.46002197265625,
        2.480010986328125,
        2.5,
        2.52001953125,
        2.540008544921875,
        2.560028076171875,
        2.58001708984375,
        2.600006103515625,
        2.620025634765625,
        2.6400146484375,
        2.660003662109375,
        2.680023193359375,
        2.70001220703125,
        2.720001220703125,
        2.740020751953125,
        2.760009765625,
        2.779998779296875,
        2.800018310546875,
        2.82000732421875,
        2.84002685546875,
        2.860015869140625,
        2.8800048828125,
        2.9000244140625,
        2.920013427734375,
        2.94000244140625,
        2.96002197265625,
        2.980010986328125,
        3.0,
        3.02001953125,
        3.040008544921875,
        3.060028076171875,
        3.08001708984375,
        3.100006103515625,
        3.120025634765625,
        3.1400146484375,
        3.160003662109375,
        3.180023193359375,
        3.20001220703125,
        3.220001220703125,
        3.240020751953125,
        3.260009765625,
        3.279998779296875,
        3.300018310546875,
        3.32000732421875,
        3.34002685546875,
        3.360015869140625,
        3.3800048828125,
        3.4000244140625,
        3.420013427734375,
        3.44000244140625,
        3.46002197265625,
        3.480010986328125,
        3.5,
        3.52001953125,
        3.540008544921875,
        3.560028076171875,
        3.58001708984375,
        3.600006103515625,
        3.620025634765625,
        3.6400146484375,
        3.660003662109375,
        3.680023193359375,
        3.70001220703125,
        3.720001220703125,
        3.740020751953125,
        3.760009765625,
        3.779998779296875,
        3.800018310546875,
        3.82000732421875,
        3.84002685546875,
        3.860015869140625,
        3.8800048828125,
        3.9000244140625,
        3.920013427734375,
        3.94000244140625,
        3.96002197265625,
        3.980010986328125,
        4.0,
        4.02001953125,
        4.040008544921875,
        4.060028076171875,
        4.08001708984375,
        4.100006103515625,
        4.120025634765625,
        4.1400146484375,
        4.160003662109375,
        4.180023193359375,
        4.20001220703125,
        4.220001220703125,
        4.240020751953125,
        4.260009765625,
        4.279998779296875,
        4.300018310546875,
        4.32000732421875,
        4.34002685546875,
        4.360015869140625,
        4.3800048828125,
        4.4000244140625,
        4.420013427734375,
        4.44000244140625,
        4.46002197265625,
        4.480010986328125,
        4.5,
        4.52001953125,
        4.540008544921875,
        4.560028076171875,
        4.58001708984375,
        4.600006103515625,
        4.620025634765625,
        4.6400146484375,
        4.660003662109375,
        4.680023193359375,
        4.70001220703125,
        4.720001220703125,
        4.740020751953125,
        4.760009765625,
        4.779998779296875,
        4.800018310546875,
        4.82000732421875,
        4.84002685546875,
        4.860015869140625,
        4.8800048828125,
        4.9000244140625,
        4.920013427734375,
        4.94000244140625,
        4.96002197265625,
        4.980010986328125,
        5.0,
        5.02001953125,
        5.040008544921875,
        5.060028076171875,
        5.08001708984375,
        5.100006103515625,
        5.120025634765625,
        5.1400146484375,
        5.160003662109375,
        5.180023193359375,
        5.20001220703125,
        5.220001220703125,
        5.240020751953125,
        5.260009765625,
        5.279998779296875,
        5.300018310546875,
        5.32000732421875,
        5.34002685546875,
        5.360015869140625,
        5.3800048828125,
        5.4000244140625,
        5.420013427734375,
        5.44000244140625,
        5.46002197265625,
        5.480010986328125,
        5.5,
        5.52001953125,
        5.540008544921875,
        5.560028076171875,
        5.58001708984375,
        5.600006103515625,
        5.620025634765625,
        5.6400146484375,
        5.660003662109375,
        5.680023193359375,
        5.70001220703125,
        5.720001220703125,
        5.740020751953125,
        5.760009765625,
        5.779998779296875,
        5.800018310546875,
        5.82000732421875,
        5.84002685546875,
        5.860015869140625,
        5.8800048828125,
        5.9000244140625,
        5.920013427734375,
        5.94000244140625,
        5.96002197265625,
        5.980010986328125,
        6.0,
        6.02001953125,
        6.040008544921875,
        6.060028076171875,
        6.08001708984375,
        6.100006103515625,
        6.120025634765625,
        6.1400146484375,
        6.160003662109375,
        6.180023193359375,
        6.20001220703125,
        6.220001220703125,
        6.240020751953125,
        6.260009765625,
        6.279998779296875,
        6.300018310546875,
        6.32000732421875,
        6.34002685546875,
        6.360015869140625,
        6.3800048828125,
        6.4000244140625,
        6.420013427734375,
        6.44000244140625,
        6.46002197265625,
        6.480010986328125,
        6.5,
        6.52001953125,
        6.540008544921875,
        6.560028076171875,
        6.58001708984375,
        6.600006103515625,
        6.620025634765625,
        6.6400146484375,
        6.660003662109375,
        6.680023193359375,
        6.70001220703125,
        6.720001220703125,
        6.740020751953125,
        6.760009765625,
        6.779998779296875,
        6.800018310546875,
        6.82000732421875,
        6.84002685546875,
        6.860015869140625,
        6.8800048828125,
        6.9000244140625,
        6.920013427734375,
        6.94000244140625,
        6.96002197265625,
        6.980010986328125,
        7.0,
        7.02001953125,
        7.040008544921875,
        7.060028076171875,
        7.08001708984375,
        7.100006103515625,
        7.120025634765625,
        7.1400146484375,
        7.160003662109375,
        7.180023193359375,
        7.20001220703125,
        7.220001220703125,
        7.240020751953125,
        7.260009765625,
        7.279998779296875,
        7.300018310546875,
        7.32000732421875,
        7.34002685546875,
        7.360015869140625,
        7.3800048828125,
        7.4000244140625,
        7.420013427734375,
        7.44000244140625,
        7.46002197265625,
        7.480010986328125,
        7.5,
        7.52001953125,
        7.540008544921875,
        7.560028076171875,
        7.58001708984375,
        7.600006103515625,
        7.620025634765625,
        7.6400146484375,
        7.660003662109375,
        7.680023193359375,
        7.70001220703125,
        7.720001220703125,
        7.740020751953125,
        7.760009765625,
        7.779998779296875,
        7.800018310546875,
        7.82000732421875,
        7.84002685546875,
        7.860015869140625,
        7.8800048828125,
        7.9000244140625,
        7.920013427734375,
        7.94000244140625,
        7.96002197265625,
        7.980010986328125,
        8.0,
        8.02001953125,
        8.040008544921875,
        8.060028076171875,
        8.08001708984375,
        8.100006103515625,
        8.120025634765625,
        8.1400146484375,
        8.160003662109375,
        8.180023193359375,
        8.20001220703125,
        8.220001220703125,
        8.240020751953125,
        8.260009765625,
        8.279998779296875,
        8.300018310546875,
        8.32000732421875,
        8.34002685546875,
        8.360015869140625,
        8.3800048828125,
        8.4000244140625,
        8.420013427734375,
        8.44000244140625,
        8.46002197265625,
        8.480010986328125,
        8.5,
        8.52001953125,
        8.540008544921875,
        8.560028076171875,
        8.58001708984375,
        8.600006103515625,
        8.620025634765625,
        8.6400146484375,
        8.660003662109375,
        8.680023193359375,
        8.70001220703125,
        8.720001220703125,
        8.740020751953125,
        8.760009765625,
        8.779998779296875,
        8.800018310546875,
        8.82000732421875,
        8.84002685546875,
        8.860015869140625,
        8.8800048828125,
        8.9000244140625,
        8.920013427734375,
        8.94000244140625,
        8.96002197265625,
        8.980010986328125,
        9.0,
        9.02001953125,
        9.040008544921875,
        9.060028076171875,
        9.08001708984375,
        9.100006103515625,
        9.120025634765625,
        9.1400146484375,
        9.160003662109375,
        9.180023193359375,
        9.20001220703125,
        9.220001220703125,
        9.240020751953125,
        9.260009765625,
        9.279998779296875,
        9.300018310546875,
        9.32000732421875,
        9.34002685546875,
        9.360015869140625,
        9.3800048828125,
        9.4000244140625,
        9.420013427734375,
        9.44000244140625,
        9.46002197265625,
        9.480010986328125,
        9.5,
        9.52001953125,
        9.540008544921875,
        9.560028076171875,
        9.58001708984375,
        9.600006103515625,
        9.620025634765625,
        9.6400146484375,
        9.660003662109375,
        9.680023193359375,
        9.70001220703125,
        9.720001220703125,
        9.740020751953125,
        9.760009765625,
        9.779998779296875,
        9.800018310546875,
        9.82000732421875,
        9.84002685546875,
        9.860015869140625,
        9.8800048828125,
        9.9000244140625,
        9.920013427734375,
        9.94000244140625,
        9.96002197265625,
        9.980010986328125,
        10.0,
        10.02001953125,
        10.040008544921875,
        10.060028076171875,
        10.08001708984375,
        10.100006103515625,
        10.120025634765625,
        10.1400146484375,
        10.160003662109375,
        10.180023193359375,
        10.20001220703125,
        10.220001220703125,
        10.240020751953125,
        10.260009765625,
        10.279998779296875,
        10.300018310546875,
        10.32000732421875,
        10.34002685546875,
        10.360015869140625,
        10.3800048828125,
        10.4000244140625,
        10.420013427734375,
        10.44000244140625,
        10.46002197265625,
        10.480010986328125,
        10.5,
        10.52001953125,
        10.540008544921875,
        10.560028076171875,
        10.58001708984375,
        10.600006103515625,
        10.620025634765625,
        10.6400146484375,
        10.660003662109375,
        10.680023193359375,
        10.70001220703125,
        10.720001220703125,
        10.740020751953125,
        10.760009765625,
        10.779998779296875,
        10.800018310546875,
        10.82000732421875,
        10.84002685546875,
        10.860015869140625,
        10.8800048828125,
        10.9000244140625,
        10.920013427734375,
        10.94000244140625,
        10.96002197265625,
        10.980010986328125,
        11.0,
        11.02001953125,
        11.040008544921875,
        11.060028076171875,
        11.08001708984375,
        11.100006103515625,
        11.120025634765625,
        11.1400146484375,
        11.160003662109375,
        11.180023193359375,
        11.20001220703125,
        11.220001220703125,
        11.240020751953125,
        11.260009765625,
        11.279998779296875,
        11.300018310546875,
        11.32000732421875,
        11.34002685546875,
        11.360015869140625,
        11.3800048828125,
        11.4000244140625,
        11.420013427734375,
        11.44000244140625,
        11.46002197265625,
        11.480010986328125,
        11.5,
        11.52001953125,
        11.540008544921875,
        11.560028076171875,
        11.58001708984375,
        11.600006103515625,
        11.620025634765625,
        11.6400146484375,
        11.660003662109375,
        11.680023193359375,
        11.70001220703125,
        11.720001220703125,
        11.740020751953125,
        11.760009765625,
        11.779998779296875,
        11.800018310546875,
        11.82000732421875,
        11.84002685546875,
        11.860015869140625,
        11.8800048828125,
        11.9000244140625,
        11.920013427734375,
        11.94000244140625,
        11.96002197265625,
        11.980010986328125,
        12.0,
        12.02001953125,
        12.040008544921875,
        12.060028076171875,
        12.08001708984375,
        12.100006103515625,
        12.120025634765625,
        12.1400146484375,
        12.160003662109375,
        12.180023193359375,
        12.20001220703125,
        12.220001220703125,
        12.240020751953125,
        12.260009765625,
        12.279998779296875,
        12.300018310546875,
        12.32000732421875,
        12.34002685546875,
        12.360015869140625,
        12.3800048828125,
        12.4000244140625,
        12.420013427734375,
        12.44000244140625,
        12.46002197265625,
        12.480010986328125,
        12.5,
        12.52001953125,
        12.540008544921875,
        12.560028076171875,
        12.58001708984375,
        12.600006103515625,
        12.620025634765625,
        12.6400146484375,
        12.660003662109375,
        12.680023193359375,
        12.70001220703125,
        12.720001220703125,
        12.740020751953125,
        12.760009765625,
        12.779998779296875,
        12.800018310546875,
        12.82000732421875,
        12.84002685546875,
        12.860015869140625,
        12.8800048828125,
        12.9000244140625,
        12.920013427734375,
        12.94000244140625,
        12.96002197265625,
        12.980010986328125,
        13.0,
        13.02001953125,
        13.040008544921875,
        13.060028076171875,
        13.08001708984375,
        13.100006103515625,
        13.120025634765625,
        13.1400146484375,
        13.160003662109375,
        13.180023193359375,
        13.20001220703125,
        13.220001220703125,
        13.240020751953125,
        13.260009765625,
        13.279998779296875,
        13.300018310546875,
        13.32000732421875,
        13.34002685546875,
        13.360015869140625,
        13.3800048828125,
        13.4000244140625,
        13.420013427734375,
        13.44000244140625,
        13.46002197265625,
        13.480010986328125,
        13.5,
        13.52001953125,
        13.540008544921875,
        13.560028076171875,
        13.58001708984375,
        13.600006103515625,
        13.620025634765625,
        13.6400146484375,
        13.660003662109375,
        13.680023193359375,
        13.70001220703125,
        13.720001220703125,
        13.740020751953125,
        13.760009765625,
        13.779998779296875,
        13.800018310546875,
        13.82000732421875,
        13.84002685546875,
        13.860015869140625,
        13.8800048828125,
        13.9000244140625,
        13.920013427734375,
        13.94000244140625,
        13.96002197265625,
        13.980010986328125,
        14.0,
        14.02001953125,
        14.040008544921875,
        14.060028076171875,
        14.08001708984375,
        14.100006103515625,
        14.120025634765625,
        14.1400146484375,
        14.160003662109375,
        14.180023193359375,
        14.20001220703125,
        14.220001220703125,
        14.240020751953125,
        14.260009765625,
        14.279998779296875,
        14.300018310546875,
        14.32000732421875,
        14.34002685546875,
        14.360015869140625,
        14.3800048828125,
        14.4000244140625,
        14.420013427734375,
        14.44000244140625,
        14.46002197265625,
        14.480010986328125,
        14.5,
        14.52001953125,
        14.540008544921875,
        14.560028076171875,
        14.58001708984375,
        14.600006103515625,
        14.620025634765625,
        14.6400146484375,
        14.660003662109375,
        14.680023193359375,
        14.70001220703125,
        14.720001220703125,
        14.740020751953125,
        14.760009765625,
        14.779998779296875,
        14.800018310546875,
        14.82000732421875,
        14.84002685546875,
        14.860015869140625,
        14.8800048828125,
        14.9000244140625,
        14.920013427734375,
        14.94000244140625,
        14.96002197265625,
        14.980010986328125,
        15.0,
        15.02001953125,
        15.040008544921875,
        15.060028076171875,
        15.08001708984375,
        15.100006103515625,
        15.120025634765625,
        15.1400146484375,
        15.160003662109375,
        15.180023193359375,
        15.20001220703125,
        15.220001220703125,
        15.240020751953125,
        15.260009765625,
        15.279998779296875,
        15.300018310546875,
        15.32000732421875,
        15.34002685546875,
        15.360015869140625,
        15.3800048828125,
        15.4000244140625,
        15.420013427734375,
        15.44000244140625,
        15.46002197265625,
        15.480010986328125,
        15.5,
        15.52001953125,
        15.540008544921875,
        15.560028076171875,
        15.58001708984375,
        15.600006103515625,
        15.620025634765625,
        15.6400146484375,
        15.660003662109375,
        15.680023193359375,
        15.70001220703125,
        15.720001220703125,
        15.740020751953125,
        15.760009765625,
        15.779998779296875,
        15.800018310546875,
        15.82000732421875,
        15.84002685546875,
        15.860015869140625,
        15.8800048828125,
        15.9000244140625,
        15.920013427734375,
        15.94000244140625,
        15.96002197265625,
        15.980010986328125,
        16.0,
        16.02001953125,
        16.040008544921876,
        16.060028076171876,
        16.08001708984375,
        16.100006103515626,
        16.120025634765626,
        16.1400146484375,
        16.160003662109376,
        16.180023193359376,
        16.20001220703125,
        16.220001220703126,
        16.240020751953126,
        16.260009765625,
        16.279998779296876,
        16.300018310546876,
        16.32000732421875,
        16.34002685546875,
        16.360015869140626,
        16.3800048828125,
        16.4000244140625,
        16.420013427734376,
        16.44000244140625,
        16.46002197265625,
        16.480010986328126,
        16.5,
        16.52001953125,
        16.540008544921876,
        16.560028076171876,
        16.58001708984375,
        16.600006103515626,
        16.620025634765626,
        16.6400146484375,
        16.660003662109376,
        16.680023193359376,
        16.70001220703125,
        16.720001220703126,
        16.740020751953126,
        16.760009765625,
        16.779998779296876,
        16.800018310546876,
        16.82000732421875,
        16.84002685546875,
        16.860015869140626,
        16.8800048828125,
        16.9000244140625,
        16.920013427734376,
        16.94000244140625,
        16.96002197265625,
        16.980010986328126,
        17.0,
        17.02001953125,
        17.040008544921876,
        17.060028076171876,
        17.08001708984375,
        17.100006103515626,
        17.120025634765626,
        17.1400146484375,
        17.160003662109376,
        17.180023193359376,
        17.20001220703125,
        17.220001220703126,
        17.240020751953126,
        17.260009765625,
        17.279998779296876,
        17.300018310546876,
        17.32000732421875,
        17.34002685546875,
        17.360015869140626,
        17.3800048828125,
        17.4000244140625,
        17.420013427734376,
        17.44000244140625,
        17.46002197265625,
        17.480010986328126,
        17.5,
        17.52001953125,
        17.540008544921876,
        17.560028076171876,
        17.58001708984375,
        17.600006103515626,
        17.620025634765626,
        17.6400146484375,
        17.660003662109376,
        17.680023193359376,
        17.70001220703125,
        17.720001220703126,
        17.740020751953126,
        17.760009765625,
        17.779998779296876,
        17.800018310546876,
        17.82000732421875,
        17.84002685546875,
        17.860015869140626,
        17.8800048828125,
        17.9000244140625,
        17.920013427734376,
        17.94000244140625,
        17.96002197265625,
        17.980010986328126,
        18.0,
        18.02001953125,
        18.040008544921876,
        18.060028076171876,
        18.08001708984375,
        18.100006103515626,
        18.120025634765626,
        18.1400146484375,
        18.160003662109376,
        18.180023193359376,
        18.20001220703125,
        18.220001220703126,
        18.240020751953126,
        18.260009765625,
        18.279998779296876,
        18.300018310546876,
        18.32000732421875,
        18.34002685546875,
        18.360015869140626,
        18.3800048828125,
        18.4000244140625,
        18.420013427734376,
        18.44000244140625,
        18.46002197265625,
        18.480010986328126,
        18.5,
        18.52001953125,
        18.540008544921876,
        18.560028076171876,
        18.58001708984375,
        18.600006103515626,
        18.620025634765626,
        18.6400146484375,
        18.660003662109376,
        18.680023193359376,
        18.70001220703125,
        18.720001220703126,
        18.740020751953126,
        18.760009765625,
        18.779998779296876,
        18.800018310546876,
        18.82000732421875,
        18.84002685546875,
        18.860015869140626,
        18.8800048828125,
        18.9000244140625,
        18.920013427734376,
        18.94000244140625,
        18.96002197265625,
        18.980010986328126,
        19.0,
        19.02001953125,
        19.040008544921876,
        19.060028076171876,
        19.08001708984375,
        19.100006103515626,
        19.120025634765626,
        19.1400146484375,
        19.160003662109376,
        19.180023193359376,
        19.20001220703125,
        19.220001220703126,
        19.240020751953126,
        19.260009765625,
        19.279998779296876,
        19.300018310546876,
        19.32000732421875,
        19.34002685546875,
        19.360015869140626,
        19.3800048828125,
        19.4000244140625,
        19.420013427734376,
        19.44000244140625,
        19.46002197265625,
        19.480010986328126,
        19.5,
        19.52001953125,
        19.540008544921876,
        19.560028076171876,
        19.58001708984375,
        19.600006103515626,
        19.620025634765626,
        19.6400146484375,
        19.660003662109376,
        19.680023193359376,
        19.70001220703125,
        19.720001220703126,
        19.740020751953126,
        19.760009765625,
        19.779998779296876,
        19.800018310546876,
        19.82000732421875,
        19.84002685546875,
        19.860015869140626,
        19.8800048828125,
        19.9000244140625,
        19.920013427734376,
        19.94000244140625,
        19.96002197265625,
        19.980010986328126,
        20.0,
        20.02001953125,
        20.040008544921876,
        20.060028076171876,
        20.08001708984375,
        20.100006103515626,
        20.120025634765626,
        20.1400146484375,
        20.160003662109376,
        20.180023193359376,
        20.20001220703125,
        20.220001220703126,
        20.240020751953126,
        20.260009765625,
        20.279998779296876,
        20.300018310546876,
        20.32000732421875,
        20.34002685546875,
        20.360015869140626,
        20.3800048828125,
        20.4000244140625,
        20.420013427734376,
        20.44000244140625,
        20.46002197265625,
        20.480010986328126,
        20.5,
        20.52001953125,
        20.540008544921876,
        20.55999755859375,
        20.58001708984375,
        20.600006103515626,
        20.620025634765626,
        20.6400146484375,
        20.660003662109376,
        20.680023193359376,
        20.70001220703125,
        20.720001220703126,
        20.740020751953126,
        20.760009765625,
        20.779998779296876,
        20.800018310546876,
        20.82000732421875,
        20.84002685546875,
        20.860015869140626,
        20.8800048828125,
        20.9000244140625,
        20.920013427734376,
        20.94000244140625,
        20.96002197265625,
        20.980010986328126,
        21.0,
        21.02001953125,
        21.040008544921876,
        21.05999755859375,
        21.08001708984375,
        21.100006103515626,
        21.120025634765626,
        21.1400146484375,
        21.160003662109376,
        21.180023193359376,
        21.20001220703125,
        21.220001220703126,
        21.240020751953126,
        21.260009765625,
        21.279998779296876,
        21.300018310546876,
        21.32000732421875,
        21.34002685546875,
        21.360015869140626,
        21.3800048828125,
        21.4000244140625,
        21.420013427734376,
        21.44000244140625,
        21.46002197265625,
        21.480010986328126,
        21.5,
        21.52001953125,
        21.540008544921876,
        21.55999755859375,
        21.58001708984375,
        21.600006103515626,
        21.620025634765626,
        21.6400146484375,
        21.660003662109376,
        21.680023193359376,
        21.70001220703125,
        21.720001220703126,
        21.740020751953126,
        21.760009765625,
        21.779998779296876,
        21.800018310546876,
        21.82000732421875,
        21.84002685546875,
        21.860015869140626,
        21.8800048828125,
        21.9000244140625,
        21.920013427734376,
        21.94000244140625,
        21.96002197265625,
        21.980010986328126,
        22.0,
        22.02001953125,
        22.040008544921876,
        22.05999755859375,
        22.08001708984375,
        22.100006103515626,
        22.120025634765626,
        22.1400146484375,
        22.160003662109376,
        22.180023193359376,
        22.20001220703125,
        22.220001220703126,
        22.240020751953126,
        22.260009765625,
        22.279998779296876,
        22.300018310546876,
        22.32000732421875,
        22.34002685546875,
        22.360015869140626,
        22.3800048828125,
        22.4000244140625,
        22.420013427734376,
        22.44000244140625,
        22.46002197265625,
        22.480010986328126,
        22.5,
        22.52001953125,
        22.540008544921876,
        22.55999755859375,
        22.58001708984375,
        22.600006103515626,
        22.620025634765626,
        22.6400146484375,
        22.660003662109376,
        22.680023193359376,
        22.70001220703125,
        22.720001220703126,
        22.740020751953126,
        22.760009765625,
        22.779998779296876,
        22.800018310546876,
        22.82000732421875,
        22.84002685546875,
        22.860015869140626,
        22.8800048828125,
        22.9000244140625,
        22.920013427734376,
        22.94000244140625,
        22.96002197265625,
        22.980010986328126,
        23.0,
        23.02001953125,
        23.040008544921876,
        23.05999755859375,
        23.08001708984375,
        23.100006103515626,
        23.120025634765626,
        23.1400146484375,
        23.160003662109376,
        23.180023193359376,
        23.20001220703125,
        23.220001220703126,
        23.240020751953126,
        23.260009765625,
        23.279998779296876,
        23.300018310546876,
        23.32000732421875,
        23.34002685546875,
        23.360015869140626,
        23.3800048828125,
        23.4000244140625,
        23.420013427734376,
        23.44000244140625,
        23.46002197265625,
        23.480010986328126,
        23.5,
        23.52001953125,
        23.540008544921876,
        23.55999755859375,
        23.58001708984375,
        23.600006103515626,
        23.620025634765626,
        23.6400146484375,
        23.660003662109376,
        23.680023193359376,
        23.70001220703125,
        23.720001220703126,
        23.740020751953126,
        23.760009765625,
        23.779998779296876,
        23.800018310546876,
        23.82000732421875,
        23.84002685546875,
        23.860015869140626,
        23.8800048828125,
        23.9000244140625,
        23.920013427734376,
        23.94000244140625,
        23.96002197265625,
        23.980010986328126,
        24.0,
        24.02001953125,
        24.040008544921876,
        24.05999755859375,
        24.08001708984375,
        24.100006103515626,
        24.120025634765626,
        24.1400146484375,
        24.160003662109376,
        24.180023193359376,
        24.20001220703125,
        24.220001220703126,
        24.240020751953126,
        24.260009765625,
        24.279998779296876,
        24.300018310546876,
        24.32000732421875,
        24.34002685546875,
        24.360015869140626,
        24.3800048828125,
        24.4000244140625,
        24.420013427734376,
        24.44000244140625,
        24.46002197265625,
        24.480010986328126,
        24.5,
        24.52001953125,
        24.540008544921876,
        24.55999755859375,
        24.58001708984375,
        24.600006103515626,
        24.620025634765626,
        24.6400146484375,
        24.660003662109376,
        24.680023193359376,
        24.70001220703125,
        24.720001220703126,
        24.740020751953126,
        24.760009765625,
        24.779998779296876,
        24.800018310546876,
        24.82000732421875,
        24.84002685546875,
        24.860015869140626,
        24.8800048828125,
        24.9000244140625,
        24.920013427734376,
        24.94000244140625,
        24.96002197265625,
        24.980010986328126,
        25.0,
        25.02001953125,
        25.040008544921876,
        25.05999755859375,
        25.08001708984375,
        25.100006103515626,
        25.120025634765626,
        25.1400146484375,
        25.160003662109376,
        25.180023193359376,
        25.20001220703125,
        25.220001220703126,
        25.240020751953126,
        25.260009765625,
        25.279998779296876,
        25.300018310546876,
        25.32000732421875,
        25.34002685546875,
        25.360015869140626,
        25.3800048828125,
        25.4000244140625,
        25.420013427734376,
        25.44000244140625,
        25.46002197265625,
        25.480010986328126,
        25.5,
        25.52001953125,
        25.540008544921876,
        25.55999755859375,
        25.58001708984375,
        25.600006103515626,
        25.620025634765626,
        25.6400146484375,
        25.660003662109376,
        25.680023193359376,
        25.70001220703125,
        25.720001220703126,
        25.740020751953126,
        25.760009765625,
        25.779998779296876,
        25.800018310546876,
        25.82000732421875,
        25.84002685546875,
        25.860015869140626,
        25.8800048828125,
        25.9000244140625,
        25.920013427734376,
        25.94000244140625,
        25.96002197265625,
        25.980010986328126,
        26.0,
        26.02001953125,
        26.040008544921876,
        26.05999755859375,
        26.08001708984375,
        26.100006103515626,
        26.120025634765626,
        26.1400146484375,
        26.160003662109376,
        26.180023193359376,
        26.20001220703125,
        26.220001220703126,
        26.240020751953126,
        26.260009765625,
        26.279998779296876,
        26.300018310546876,
        26.32000732421875,
        26.34002685546875,
        26.360015869140626,
        26.3800048828125,
        26.4000244140625,
        26.420013427734376,
        26.44000244140625,
        26.46002197265625,
        26.480010986328126,
        26.5,
        26.52001953125,
        26.540008544921876,
        26.55999755859375,
        26.58001708984375,
        26.600006103515626,
        26.620025634765626,
        26.6400146484375,
        26.660003662109376,
        26.680023193359376,
        26.70001220703125,
        26.720001220703126,
        26.740020751953126,
        26.760009765625,
        26.779998779296876,
        26.800018310546876,
        26.82000732421875,
        26.84002685546875,
        26.860015869140626,
        26.8800048828125,
        26.9000244140625,
        26.920013427734376,
        26.94000244140625,
        26.96002197265625,
        26.980010986328126,
        27.0,
        27.02001953125,
        27.040008544921876,
        27.05999755859375,
        27.08001708984375,
        27.100006103515626,
        27.120025634765626,
        27.1400146484375,
        27.160003662109376,
        27.180023193359376,
        27.20001220703125,
        27.220001220703126,
        27.240020751953126,
        27.260009765625,
        27.279998779296876,
        27.300018310546876,
        27.32000732421875,
        27.34002685546875,
        27.360015869140626,
        27.3800048828125,
        27.4000244140625,
        27.420013427734376,
        27.44000244140625,
        27.46002197265625,
        27.480010986328126,
        27.5,
        27.52001953125,
        27.540008544921876,
        27.55999755859375,
        27.58001708984375,
        27.600006103515626,
        27.620025634765626,
        27.6400146484375,
        27.660003662109376,
        27.680023193359376,
        27.70001220703125,
        27.720001220703126,
        27.740020751953126,
        27.760009765625,
        27.779998779296876,
        27.800018310546876,
        27.82000732421875,
        27.84002685546875,
        27.860015869140626,
        27.8800048828125,
        27.9000244140625,
        27.920013427734376,
        27.94000244140625,
        27.96002197265625,
        27.980010986328126,
        28.0,
        28.02001953125,
        28.040008544921876,
        28.05999755859375,
        28.08001708984375,
        28.100006103515626,
        28.120025634765626,
        28.1400146484375,
        28.160003662109376,
        28.180023193359376,
        28.20001220703125,
        28.220001220703126,
        28.240020751953126,
        28.260009765625,
        28.279998779296876,
        28.300018310546876,
        28.32000732421875,
        28.34002685546875,
        28.360015869140626,
        28.3800048828125,
        28.4000244140625,
        28.420013427734376,
        28.44000244140625,
        28.46002197265625,
        28.480010986328126,
        28.5,
        28.52001953125,
        28.540008544921876,
        28.55999755859375,
        28.58001708984375,
        28.600006103515626,
        28.620025634765626,
        28.6400146484375,
        28.660003662109376,
        28.680023193359376,
        28.70001220703125,
        28.720001220703126,
        28.740020751953126,
        28.760009765625,
        28.779998779296876,
        28.800018310546876,
        28.82000732421875,
        28.84002685546875,
        28.860015869140626,
        28.8800048828125,
        28.9000244140625,
        28.920013427734376,
        28.94000244140625,
        28.96002197265625,
        28.980010986328126,
        29.0,
        29.02001953125,
        29.040008544921876,
        29.05999755859375,
        29.08001708984375,
        29.100006103515626,
        29.120025634765626,
        29.1400146484375,
        29.160003662109376,
        29.180023193359376,
        29.20001220703125,
        29.220001220703126,
        29.240020751953126,
        29.260009765625,
        29.279998779296876,
        29.300018310546876,
        29.32000732421875,
        29.34002685546875,
        29.360015869140626,
        29.3800048828125,
        29.4000244140625,
        29.420013427734376,
        29.44000244140625,
        29.46002197265625,
        29.480010986328126,
        29.5,
        29.52001953125,
        29.540008544921876,
        29.55999755859375,
        29.58001708984375,
        29.600006103515626,
        29.620025634765626,
        29.6400146484375,
        29.660003662109376,
        29.680023193359376,
        29.70001220703125,
        29.720001220703126,
        29.740020751953126,
        29.760009765625,
        29.779998779296876,
        29.800018310546876,
        29.82000732421875,
        29.84002685546875,
        29.860015869140626,
        29.8800048828125,
        29.9000244140625,
        29.920013427734376,
        29.94000244140625,
        29.96002197265625,
        29.980010986328126,
        30.0,
        30.02001953125,
        30.040008544921876,
        30.05999755859375,
        30.08001708984375,
        30.100006103515626,
        30.120025634765626,
        30.1400146484375,
        30.160003662109376,
        30.180023193359376,
        30.20001220703125,
        30.220001220703126,
        30.240020751953126,
        30.260009765625,
        30.279998779296876,
        30.300018310546876,
        30.32000732421875,
        30.34002685546875,
        30.360015869140626,
        30.3800048828125,
        30.4000244140625,
        30.420013427734376,
        30.44000244140625,
        30.46002197265625,
        30.480010986328126,
        30.5,
        30.52001953125,
        30.540008544921876,
        30.55999755859375,
        30.58001708984375,
        30.600006103515626,
        30.620025634765626,
        30.6400146484375,
        30.660003662109376,
        30.680023193359376,
        30.70001220703125,
        30.720001220703126,
        30.740020751953126,
        30.760009765625,
        30.779998779296876,
        30.800018310546876,
        30.82000732421875,
        30.84002685546875,
        30.860015869140626,
        30.8800048828125,
        30.9000244140625,
        30.920013427734376,
        30.94000244140625,
        30.96002197265625,
        30.980010986328126,
        31.0,
        31.02001953125,
        31.040008544921876,
        31.05999755859375,
        31.08001708984375,
        31.100006103515626,
        31.120025634765626,
        31.1400146484375,
        31.160003662109376,
        31.180023193359376,
        31.20001220703125,
        31.220001220703126,
        31.240020751953126,
        31.260009765625,
        31.279998779296876,
        31.300018310546876,
        31.32000732421875,
        31.34002685546875,
        31.360015869140626,
        31.3800048828125,
        31.4000244140625,
        31.420013427734376,
        31.44000244140625,
        31.46002197265625,
        31.480010986328126,
        31.5,
        31.52001953125,
        31.540008544921876,
        31.55999755859375,
        31.58001708984375,
        31.600006103515626,
        31.620025634765626,
        31.6400146484375,
        31.660003662109376,
        31.680023193359376,
        31.70001220703125,
        31.720001220703126,
        31.740020751953126,
        31.760009765625,
        31.779998779296876,
        31.800018310546876,
        31.82000732421875,
        31.84002685546875,
        31.860015869140626,
        31.8800048828125,
        31.9000244140625,
        31.920013427734376,
        31.94000244140625,
        31.96002197265625,
        31.980010986328126,
        32.0,
        32.02001953125,
        32.040008544921878,
        32.05999755859375,
        32.08001708984375,
        32.100006103515628,
        32.120025634765628,
        32.1400146484375,
        32.160003662109378,
        32.180023193359378,
        32.20001220703125,
        32.220001220703128,
        32.240020751953128,
        32.260009765625,
        32.279998779296878,
        32.300018310546878,
        32.32000732421875,
        32.34002685546875,
        32.360015869140628,
        32.3800048828125,
        32.4000244140625,
        32.420013427734378,
        32.44000244140625,
        32.46002197265625,
        32.480010986328128,
        32.5,
        32.52001953125,
        32.540008544921878,
        32.55999755859375,
        32.58001708984375,
        32.600006103515628,
        32.620025634765628,
        32.6400146484375,
        32.660003662109378,
        32.680023193359378,
        32.70001220703125,
        32.720001220703128,
        32.740020751953128,
        32.760009765625,
        32.779998779296878,
        32.800018310546878,
        32.82000732421875,
        32.84002685546875,
        32.860015869140628,
        32.8800048828125,
        32.9000244140625,
        32.920013427734378,
        32.94000244140625,
        32.96002197265625,
        32.980010986328128,
        33.0,
        33.02001953125,
        33.040008544921878,
        33.05999755859375,
        33.08001708984375,
        33.100006103515628,
        33.120025634765628,
        33.1400146484375,
        33.160003662109378,
        33.180023193359378,
        33.20001220703125,
        33.220001220703128,
        33.240020751953128,
        33.260009765625,
        33.279998779296878,
        33.300018310546878,
        33.32000732421875,
        33.34002685546875,
        33.360015869140628,
        33.3800048828125,
        33.4000244140625,
        33.420013427734378,
        33.44000244140625,
        33.46002197265625,
        33.480010986328128,
        33.5,
        33.52001953125,
        33.540008544921878,
        33.55999755859375,
        33.58001708984375,
        33.600006103515628,
        33.620025634765628,
        33.6400146484375,
        33.660003662109378,
        33.680023193359378,
        33.70001220703125,
        33.720001220703128,
        33.740020751953128,
        33.760009765625,
        33.779998779296878,
        33.800018310546878,
        33.82000732421875,
        33.84002685546875,
        33.860015869140628,
        33.8800048828125,
        33.9000244140625,
        33.920013427734378,
        33.94000244140625,
        33.96002197265625,
        33.980010986328128,
        34.0,
        34.02001953125,
        34.040008544921878,
        34.05999755859375,
        34.08001708984375,
        34.100006103515628,
        34.120025634765628,
        34.1400146484375,
        34.160003662109378,
        34.180023193359378,
        34.20001220703125,
        34.220001220703128,
        34.240020751953128,
        34.260009765625,
        34.279998779296878,
        34.300018310546878,
        34.32000732421875,
        34.34002685546875,
        34.360015869140628,
        34.3800048828125,
        34.4000244140625,
        34.420013427734378,
        34.44000244140625,
        34.46002197265625,
        34.480010986328128,
        34.5,
        34.52001953125,
        34.540008544921878,
        34.55999755859375,
        34.58001708984375,
        34.600006103515628,
        34.620025634765628,
        34.6400146484375,
        34.660003662109378,
        34.680023193359378,
        34.70001220703125,
        34.720001220703128,
        34.740020751953128,
        34.760009765625,
        34.779998779296878,
        34.800018310546878,
        34.82000732421875,
        34.84002685546875,
        34.860015869140628,
        34.8800048828125,
        34.9000244140625,
        34.920013427734378,
        34.94000244140625,
        34.96002197265625,
        34.980010986328128,
        35.0,
        35.02001953125,
        35.040008544921878,
        35.05999755859375,
        35.08001708984375,
        35.100006103515628,
        35.120025634765628,
        35.1400146484375,
        35.160003662109378,
        35.180023193359378,
        35.20001220703125,
        35.220001220703128,
        35.240020751953128,
        35.260009765625,
        35.279998779296878,
        35.300018310546878,
        35.32000732421875,
        35.34002685546875,
        35.360015869140628,
        35.3800048828125,
        35.4000244140625,
        35.420013427734378,
        35.44000244140625,
        35.46002197265625,
        35.480010986328128,
        35.5,
        35.52001953125,
        35.540008544921878,
        35.55999755859375,
        35.58001708984375,
        35.600006103515628,
        35.620025634765628,
        35.6400146484375,
        35.660003662109378,
        35.680023193359378,
        35.70001220703125,
        35.720001220703128,
        35.740020751953128,
        35.760009765625,
        35.779998779296878,
        35.800018310546878,
        35.82000732421875,
        35.84002685546875,
        35.860015869140628,
        35.8800048828125,
        35.9000244140625,
        35.920013427734378,
        35.94000244140625,
        35.96002197265625,
        35.980010986328128,
        36.0,
        36.02001953125,
        36.040008544921878,
        36.05999755859375,
        36.08001708984375,
        36.100006103515628,
        36.120025634765628,
        36.1400146484375,
        36.160003662109378,
        36.180023193359378,
        36.20001220703125,
        36.220001220703128,
        36.240020751953128,
        36.260009765625,
        36.279998779296878,
        36.300018310546878,
        36.32000732421875,
        36.34002685546875,
        36.360015869140628,
        36.3800048828125,
        36.4000244140625,
        36.420013427734378,
        36.44000244140625,
        36.46002197265625,
        36.480010986328128,
        36.5,
        36.52001953125,
        36.540008544921878,
        36.55999755859375,
        36.58001708984375,
        36.600006103515628,
        36.620025634765628,
        36.6400146484375,
        36.660003662109378,
        36.680023193359378,
        36.70001220703125,
        36.720001220703128,
        36.740020751953128,
        36.760009765625,
        36.779998779296878,
        36.800018310546878,
        36.82000732421875,
        36.84002685546875,
        36.860015869140628,
        36.8800048828125,
        36.9000244140625,
        36.920013427734378,
        36.94000244140625,
        36.96002197265625,
        36.980010986328128,
        37.0,
        37.02001953125,
        37.040008544921878,
        37.05999755859375,
        37.08001708984375,
        37.100006103515628,
        37.120025634765628,
        37.1400146484375,
        37.160003662109378,
        37.180023193359378,
        37.20001220703125,
        37.220001220703128,
        37.240020751953128,
        37.260009765625,
        37.279998779296878,
        37.300018310546878,
        37.32000732421875,
        37.34002685546875,
        37.360015869140628,
        37.3800048828125,
        37.4000244140625,
        37.420013427734378,
        37.44000244140625,
        37.46002197265625,
        37.480010986328128,
        37.5,
        37.52001953125,
        37.540008544921878,
        37.55999755859375,
        37.58001708984375,
        37.600006103515628,
        37.620025634765628,
        37.6400146484375,
        37.660003662109378,
        37.680023193359378,
        37.70001220703125,
        37.720001220703128,
        37.740020751953128,
        37.760009765625,
        37.779998779296878,
        37.800018310546878,
        37.82000732421875,
        37.84002685546875,
        37.860015869140628,
        37.8800048828125,
        37.9000244140625,
        37.920013427734378,
        37.94000244140625,
        37.96002197265625,
        37.980010986328128,
        38.0,
        38.02001953125,
        38.040008544921878,
        38.05999755859375,
        38.08001708984375,
        38.100006103515628,
        38.120025634765628,
        38.1400146484375,
        38.160003662109378,
        38.180023193359378,
        38.20001220703125,
        38.220001220703128,
        38.240020751953128,
        38.260009765625,
        38.279998779296878,
        38.300018310546878,
        38.32000732421875,
        38.34002685546875,
        38.360015869140628,
        38.3800048828125,
        38.4000244140625,
        38.420013427734378,
        38.44000244140625,
        38.46002197265625,
        38.480010986328128,
        38.5,
        38.52001953125,
        38.540008544921878,
        38.55999755859375,
        38.58001708984375,
        38.600006103515628,
        38.620025634765628,
        38.6400146484375,
        38.660003662109378,
        38.680023193359378,
        38.70001220703125,
        38.720001220703128,
        38.740020751953128,
        38.760009765625,
        38.779998779296878,
        38.800018310546878,
        38.82000732421875,
        38.84002685546875,
        38.860015869140628,
        38.8800048828125,
        38.9000244140625,
        38.920013427734378,
        38.94000244140625,
        38.96002197265625,
        38.980010986328128,
        39.0,
        39.02001953125,
        39.040008544921878,
        39.05999755859375,
        39.08001708984375,
        39.100006103515628,
        39.120025634765628,
        39.1400146484375,
        39.160003662109378,
        39.180023193359378,
        39.20001220703125,
        39.220001220703128,
        39.240020751953128,
        39.260009765625,
        39.279998779296878,
        39.300018310546878,
        39.32000732421875,
        39.34002685546875,
        39.360015869140628,
        39.3800048828125,
        39.4000244140625,
        39.420013427734378,
        39.44000244140625,
        39.46002197265625,
        39.480010986328128,
        39.5,
        39.52001953125,
        39.540008544921878,
        39.55999755859375,
        39.58001708984375,
        39.600006103515628,
        39.620025634765628,
        39.6400146484375,
        39.660003662109378,
        39.680023193359378,
        39.70001220703125,
        39.720001220703128,
        39.740020751953128,
        39.760009765625,
        39.779998779296878,
        39.800018310546878,
        39.82000732421875,
        39.84002685546875,
        39.860015869140628,
        39.8800048828125,
        39.9000244140625,
        39.920013427734378,
        39.94000244140625,
        39.96002197265625,
        39.980010986328128,
        40.0,
        40.02001953125,
        40.040008544921878,
        40.05999755859375,
        40.08001708984375,
        40.100006103515628,
        40.120025634765628,
        40.1400146484375,
        40.160003662109378,
        40.180023193359378,
        40.20001220703125,
        40.220001220703128,
        40.240020751953128,
        40.260009765625,
        40.279998779296878,
        40.300018310546878,
        40.32000732421875,
        40.34002685546875,
        40.360015869140628,
        40.3800048828125,
        40.4000244140625,
        40.420013427734378,
        40.44000244140625,
        40.46002197265625,
        40.480010986328128,
        40.5,
        40.52001953125,
        40.540008544921878,
        40.55999755859375,
        40.58001708984375,
        40.600006103515628,
        40.620025634765628,
        40.6400146484375,
        40.660003662109378,
        40.680023193359378,
        40.70001220703125,
        40.720001220703128,
        40.740020751953128,
        40.760009765625,
        40.779998779296878,
        40.800018310546878,
        40.82000732421875,
        40.84002685546875,
        40.860015869140628,
        40.8800048828125,
        40.9000244140625,
        40.920013427734378,
        40.94000244140625,
        40.96002197265625,
        40.980010986328128,
        41.0,
        41.02001953125,
        41.040008544921878,
        41.05999755859375,
        41.08001708984375,
        41.100006103515628,
        41.120025634765628,
        41.1400146484375,
        41.160003662109378,
        41.180023193359378,
        41.20001220703125,
        41.220001220703128,
        41.240020751953128,
        41.260009765625,
        41.279998779296878,
        41.300018310546878,
        41.32000732421875,
        41.34002685546875,
        41.360015869140628,
        41.3800048828125,
        41.4000244140625,
        41.420013427734378,
        41.44000244140625,
        41.46002197265625,
        41.480010986328128,
        41.5,
        41.52001953125,
        41.540008544921878,
        41.55999755859375,
        41.58001708984375,
        41.600006103515628,
        41.620025634765628,
        41.6400146484375,
        41.660003662109378,
        41.680023193359378,
        41.70001220703125,
        41.720001220703128,
        41.740020751953128,
        41.760009765625,
        41.779998779296878,
        41.800018310546878,
        41.82000732421875,
        41.84002685546875,
        41.860015869140628,
        41.8800048828125,
        41.9000244140625,
        41.920013427734378,
        41.94000244140625,
        41.96002197265625,
        41.980010986328128,
        42.0,
        42.02001953125,
        42.040008544921878,
        42.05999755859375,
        42.08001708984375,
        42.100006103515628,
        42.120025634765628,
        42.1400146484375,
        42.160003662109378,
        42.180023193359378,
        42.20001220703125,
        42.220001220703128,
        42.240020751953128,
        42.260009765625,
        42.279998779296878,
        42.300018310546878,
        42.32000732421875,
        42.34002685546875,
        42.360015869140628,
        42.3800048828125,
        42.4000244140625,
        42.420013427734378,
        42.44000244140625,
        42.46002197265625,
        42.480010986328128,
        42.5,
        42.52001953125,
        42.540008544921878,
        42.55999755859375,
        42.58001708984375,
        42.600006103515628,
        42.620025634765628,
        42.6400146484375,
        42.660003662109378,
        42.680023193359378,
        42.70001220703125,
        42.720001220703128,
        42.740020751953128,
        42.760009765625,
        42.779998779296878,
        42.800018310546878,
        42.82000732421875,
        42.84002685546875,
        42.860015869140628,
        42.8800048828125,
        42.9000244140625,
        42.920013427734378,
        42.94000244140625,
        42.96002197265625,
        42.980010986328128,
        43.0,
        43.02001953125,
        43.040008544921878,
        43.05999755859375,
        43.08001708984375,
        43.100006103515628,
        43.120025634765628,
        43.1400146484375,
        43.160003662109378,
        43.180023193359378,
        43.20001220703125,
        43.220001220703128,
        43.240020751953128,
        43.260009765625,
        43.279998779296878,
        43.300018310546878,
        43.32000732421875,
        43.34002685546875,
        43.360015869140628,
        43.3800048828125,
        43.4000244140625,
        43.420013427734378,
        43.44000244140625,
        43.46002197265625,
        43.480010986328128,
        43.5,
        43.52001953125,
        43.540008544921878,
        43.55999755859375,
        43.58001708984375,
        43.600006103515628,
        43.620025634765628,
        43.6400146484375,
        43.660003662109378,
        43.680023193359378,
        43.70001220703125,
        43.720001220703128,
        43.740020751953128,
        43.760009765625,
        43.779998779296878,
        43.800018310546878,
        43.82000732421875,
        43.84002685546875,
        43.860015869140628,
        43.8800048828125,
        43.9000244140625,
        43.920013427734378,
        43.94000244140625,
        43.96002197265625,
        43.980010986328128,
        44.0,
        44.02001953125,
        44.040008544921878,
        44.05999755859375,
        44.08001708984375,
        44.100006103515628,
        44.120025634765628,
        44.1400146484375,
        44.160003662109378,
        44.180023193359378,
        44.20001220703125,
        44.220001220703128,
        44.240020751953128,
        44.260009765625,
        44.279998779296878,
        44.300018310546878,
        44.32000732421875,
        44.34002685546875,
        44.360015869140628,
        44.3800048828125,
        44.4000244140625,
        44.420013427734378,
        44.44000244140625,
        44.46002197265625,
        44.480010986328128,
        44.5,
        44.52001953125,
        44.540008544921878,
        44.55999755859375,
        44.58001708984375,
        44.600006103515628,
        44.620025634765628,
        44.6400146484375,
        44.660003662109378,
        44.680023193359378,
        44.70001220703125,
        44.720001220703128,
        44.740020751953128,
        44.760009765625,
        44.779998779296878,
        44.800018310546878,
        44.82000732421875,
        44.84002685546875,
        44.860015869140628,
        44.8800048828125,
        44.9000244140625,
        44.920013427734378,
        44.94000244140625,
        44.96002197265625,
        44.980010986328128,
        45.0,
        45.02001953125,
        45.040008544921878,
        45.05999755859375,
        45.08001708984375,
        45.100006103515628,
        45.120025634765628,
        45.1400146484375,
        45.160003662109378,
        45.180023193359378,
        45.20001220703125,
        45.220001220703128,
        45.240020751953128,
        45.260009765625,
        45.279998779296878,
        45.300018310546878,
        45.32000732421875,
        45.34002685546875,
        45.360015869140628,
        45.3800048828125,
        45.4000244140625,
        45.420013427734378,
        45.44000244140625,
        45.46002197265625,
        45.480010986328128,
        45.5,
        45.52001953125,
        45.540008544921878,
        45.55999755859375,
        45.58001708984375,
        45.600006103515628,
        45.620025634765628,
        45.6400146484375,
        45.660003662109378,
        45.680023193359378,
        45.70001220703125,
        45.720001220703128,
        45.740020751953128,
        45.760009765625,
        45.779998779296878,
        45.800018310546878,
        45.82000732421875,
        45.84002685546875,
        45.860015869140628,
        45.8800048828125,
        45.9000244140625,
        45.920013427734378,
        45.94000244140625,
        45.96002197265625,
        45.980010986328128,
        46.0,
        46.02001953125,
        46.040008544921878,
        46.05999755859375,
        46.08001708984375,
        46.100006103515628,
        46.120025634765628,
        46.1400146484375,
        46.160003662109378,
        46.180023193359378,
        46.20001220703125,
        46.220001220703128,
        46.240020751953128,
        46.260009765625,
        46.279998779296878,
        46.300018310546878,
        46.32000732421875,
        46.34002685546875,
        46.360015869140628,
        46.3800048828125,
        46.4000244140625,
        46.420013427734378,
        46.44000244140625,
        46.46002197265625,
        46.480010986328128,
        46.5,
        46.52001953125,
        46.540008544921878,
        46.55999755859375,
        46.58001708984375,
        46.600006103515628,
        46.620025634765628,
        46.6400146484375,
        46.660003662109378,
        46.680023193359378,
        46.70001220703125,
        46.720001220703128,
        46.740020751953128,
        46.760009765625,
        46.779998779296878,
        46.800018310546878,
        46.82000732421875,
        46.84002685546875,
        46.860015869140628,
        46.8800048828125,
        46.9000244140625,
        46.920013427734378,
        46.94000244140625,
        46.96002197265625,
        46.980010986328128,
        47.0,
        47.02001953125,
        47.040008544921878,
        47.05999755859375,
        47.08001708984375,
        47.100006103515628,
        47.120025634765628,
        47.1400146484375,
        47.160003662109378,
        47.180023193359378,
        47.20001220703125,
        47.220001220703128,
        47.240020751953128,
        47.260009765625,
        47.279998779296878,
        47.300018310546878,
        47.32000732421875,
        47.34002685546875,
        47.360015869140628,
        47.3800048828125,
        47.4000244140625,
        47.420013427734378,
        47.44000244140625,
        47.46002197265625,
        47.480010986328128,
        47.5,
        47.52001953125,
        47.540008544921878,
        47.55999755859375,
        47.58001708984375,
        47.600006103515628,
        47.620025634765628,
        47.6400146484375,
        47.660003662109378,
        47.680023193359378,
        47.70001220703125,
        47.720001220703128,
        47.740020751953128,
        47.760009765625,
        47.779998779296878,
        47.800018310546878,
        47.82000732421875,
        47.84002685546875,
        47.860015869140628,
        47.8800048828125,
        47.9000244140625,
        47.920013427734378,
        47.94000244140625,
        47.96002197265625,
        47.980010986328128,
        48.0,
        48.02001953125,
        48.040008544921878,
        48.05999755859375,
        48.08001708984375,
        48.100006103515628,
        48.120025634765628,
        48.1400146484375,
        48.160003662109378,
        48.180023193359378,
        48.20001220703125,
        48.220001220703128,
        48.240020751953128,
        48.260009765625,
        48.279998779296878,
        48.300018310546878,
        48.32000732421875,
        48.34002685546875,
        48.360015869140628,
        48.3800048828125,
        48.4000244140625,
        48.420013427734378,
        48.44000244140625,
        48.46002197265625,
        48.480010986328128,
        48.5,
        48.52001953125,
        48.540008544921878,
        48.55999755859375,
        48.58001708984375,
        48.600006103515628,
        48.620025634765628,
        48.6400146484375,
        48.660003662109378,
        48.680023193359378,
        48.70001220703125,
        48.720001220703128,
        48.740020751953128,
        48.760009765625,
        48.779998779296878,
        48.800018310546878,
        48.82000732421875,
        48.84002685546875,
        48.860015869140628,
        48.8800048828125,
        48.9000244140625,
        48.920013427734378,
        48.94000244140625,
        48.96002197265625,
        48.980010986328128,
        49.0,
        49.02001953125,
        49.040008544921878,
        49.05999755859375,
        49.08001708984375,
        49.100006103515628,
        49.120025634765628,
        49.1400146484375,
        49.160003662109378,
        49.180023193359378,
        49.20001220703125,
        49.220001220703128,
        49.240020751953128,
        49.260009765625,
        49.279998779296878,
        49.300018310546878,
        49.32000732421875,
        49.34002685546875,
        49.360015869140628,
        49.3800048828125,
        49.4000244140625,
        49.420013427734378,
        49.44000244140625,
        49.46002197265625,
        49.480010986328128,
        49.5,
        49.52001953125,
        49.540008544921878,
        49.55999755859375,
        49.58001708984375,
        49.600006103515628,
        49.620025634765628,
        49.6400146484375,
        49.660003662109378,
        49.680023193359378,
        49.70001220703125,
        49.720001220703128,
        49.740020751953128,
        49.760009765625,
        49.779998779296878,
        49.800018310546878,
        49.82000732421875,
        49.84002685546875,
        49.860015869140628,
        49.8800048828125,
        49.9000244140625,
        49.920013427734378,
        49.94000244140625,
        49.96002197265625,
        49.980010986328128,
        50.0,
        50.02001953125,
        50.040008544921878,
        50.05999755859375,
        50.08001708984375,
        50.100006103515628,
        50.120025634765628,
        50.1400146484375,
        50.160003662109378,
        50.180023193359378,
        50.20001220703125,
        50.220001220703128,
        50.240020751953128,
        50.260009765625,
        50.279998779296878,
        50.300018310546878,
        50.32000732421875,
        50.34002685546875,
        50.360015869140628,
        50.3800048828125,
        50.4000244140625,
        50.420013427734378,
        50.44000244140625,
        50.46002197265625,
        50.480010986328128,
        50.5,
        50.52001953125,
        50.540008544921878,
        50.55999755859375,
        50.58001708984375,
        50.600006103515628,
        50.620025634765628,
        50.6400146484375,
        50.660003662109378,
        50.680023193359378,
        50.70001220703125,
        50.720001220703128,
        50.740020751953128,
        50.760009765625,
        50.779998779296878,
        50.800018310546878,
        50.82000732421875,
        50.84002685546875,
        50.860015869140628,
        50.8800048828125,
        50.9000244140625,
        50.920013427734378,
        50.94000244140625,
        50.96002197265625,
        50.980010986328128,
        51.0,
        51.02001953125,
        51.040008544921878,
        51.05999755859375,
        51.08001708984375,
        51.100006103515628,
        51.120025634765628,
        51.1400146484375,
        51.160003662109378,
        51.180023193359378,
        51.20001220703125,
        51.220001220703128,
        51.240020751953128,
        51.260009765625,
        51.279998779296878,
        51.300018310546878,
        51.32000732421875,
        51.34002685546875,
        51.360015869140628,
        51.3800048828125,
        51.4000244140625,
        51.420013427734378,
        51.44000244140625,
        51.46002197265625,
        51.480010986328128,
        51.5,
        51.52001953125,
        51.540008544921878,
        51.55999755859375,
        51.58001708984375,
        51.600006103515628,
        51.620025634765628,
        51.6400146484375,
        51.660003662109378,
        51.680023193359378,
        51.70001220703125,
        51.720001220703128,
        51.740020751953128,
        51.760009765625,
        51.779998779296878,
        51.800018310546878,
        51.82000732421875,
        51.84002685546875,
        51.860015869140628,
        51.8800048828125,
        51.9000244140625,
        51.920013427734378,
        51.94000244140625,
        51.96002197265625,
        51.980010986328128,
        52.0,
        52.02001953125,
        52.040008544921878,
        52.05999755859375,
        52.08001708984375,
        52.100006103515628,
        52.120025634765628,
        52.1400146484375,
        52.160003662109378,
        52.180023193359378,
        52.20001220703125,
        52.220001220703128,
        52.240020751953128,
        52.260009765625,
        52.279998779296878,
        52.300018310546878,
        52.32000732421875,
        52.34002685546875,
        52.360015869140628,
        52.3800048828125,
        52.4000244140625,
        52.420013427734378,
        52.44000244140625,
        52.46002197265625,
        52.480010986328128,
        52.5,
        52.52001953125,
        52.540008544921878,
        52.55999755859375,
        52.58001708984375,
        52.600006103515628,
        52.620025634765628,
        52.6400146484375,
        52.660003662109378,
        52.680023193359378,
        52.70001220703125,
        52.720001220703128,
        52.740020751953128,
        52.760009765625,
        52.779998779296878,
        52.800018310546878,
        52.82000732421875,
        52.84002685546875,
        52.860015869140628,
        52.8800048828125,
        52.9000244140625,
        52.920013427734378,
        52.94000244140625,
        52.96002197265625,
        52.980010986328128,
        53.0,
        53.02001953125,
        53.040008544921878,
        53.05999755859375,
        53.08001708984375,
        53.100006103515628,
        53.120025634765628,
        53.1400146484375,
        53.160003662109378,
        53.180023193359378,
        53.20001220703125,
        53.220001220703128,
        53.240020751953128,
        53.260009765625,
        53.279998779296878,
        53.300018310546878,
        53.32000732421875,
        53.34002685546875,
        53.360015869140628,
        53.3800048828125,
        53.4000244140625,
        53.420013427734378,
        53.44000244140625,
        53.46002197265625,
        53.480010986328128,
        53.5,
        53.52001953125,
        53.540008544921878,
        53.55999755859375,
        53.58001708984375,
        53.600006103515628,
        53.620025634765628,
        53.6400146484375,
        53.660003662109378,
        53.680023193359378,
        53.70001220703125,
        53.720001220703128,
        53.740020751953128,
        53.760009765625,
        53.779998779296878,
        53.800018310546878,
        53.82000732421875,
        53.84002685546875,
        53.860015869140628,
        53.8800048828125,
        53.9000244140625,
        53.920013427734378,
        53.94000244140625,
        53.96002197265625,
        53.980010986328128,
        54.0,
        54.02001953125,
        54.040008544921878,
        54.05999755859375,
        54.08001708984375,
        54.100006103515628,
        54.120025634765628,
        54.1400146484375,
        54.160003662109378,
        54.180023193359378,
        54.20001220703125,
        54.220001220703128,
        54.240020751953128,
        54.260009765625,
        54.279998779296878,
        54.300018310546878,
        54.32000732421875,
        54.34002685546875,
        54.360015869140628,
        54.3800048828125,
        54.4000244140625,
        54.420013427734378,
        54.44000244140625,
        54.46002197265625,
        54.480010986328128,
        54.5,
        54.52001953125,
        54.540008544921878,
        54.55999755859375,
        54.58001708984375,
        54.600006103515628,
        54.620025634765628,
        54.6400146484375,
        54.660003662109378,
        54.680023193359378,
        54.70001220703125,
        54.720001220703128,
        54.740020751953128,
        54.760009765625,
        54.779998779296878,
        54.800018310546878,
        54.82000732421875,
        54.84002685546875,
        54.860015869140628,
        54.8800048828125,
        54.9000244140625,
        54.920013427734378,
        54.94000244140625,
        54.96002197265625,
        54.980010986328128,
        55.0,
        55.02001953125,
        55.040008544921878,
        55.05999755859375,
        55.08001708984375,
        55.100006103515628,
        55.120025634765628,
        55.1400146484375,
        55.160003662109378,
        55.180023193359378,
        55.20001220703125,
        55.220001220703128,
        55.240020751953128,
        55.260009765625,
        55.279998779296878,
        55.300018310546878,
        55.32000732421875,
        55.34002685546875,
        55.360015869140628,
        55.3800048828125,
        55.4000244140625,
        55.420013427734378,
        55.44000244140625,
        55.46002197265625,
        55.480010986328128,
        55.5,
        55.52001953125,
        55.540008544921878,
        55.55999755859375,
        55.58001708984375,
        55.600006103515628,
        55.620025634765628,
        55.6400146484375,
        55.660003662109378,
        55.680023193359378,
        55.70001220703125,
        55.720001220703128,
        55.740020751953128,
        55.760009765625,
        55.779998779296878,
        55.800018310546878,
        55.82000732421875,
        55.84002685546875,
        55.860015869140628,
        55.8800048828125,
        55.9000244140625,
        55.920013427734378,
        55.94000244140625,
        55.96002197265625,
        55.980010986328128,
        56.0,
        56.02001953125,
        56.040008544921878,
        56.05999755859375,
        56.08001708984375,
        56.100006103515628,
        56.120025634765628,
        56.1400146484375,
        56.160003662109378,
        56.180023193359378,
        56.20001220703125,
        56.220001220703128,
        56.240020751953128,
        56.260009765625,
        56.279998779296878,
        56.300018310546878,
        56.32000732421875,
        56.34002685546875,
        56.360015869140628,
        56.3800048828125,
        56.4000244140625,
        56.420013427734378,
        56.44000244140625,
        56.46002197265625,
        56.480010986328128,
        56.5,
        56.52001953125,
        56.540008544921878,
        56.55999755859375,
        56.58001708984375,
        56.600006103515628,
        56.620025634765628,
        56.6400146484375,
        56.660003662109378,
        56.680023193359378,
        56.70001220703125,
        56.720001220703128,
        56.740020751953128,
        56.760009765625,
        56.779998779296878,
        56.800018310546878,
        56.82000732421875,
        56.84002685546875,
        56.860015869140628,
        56.8800048828125,
        56.9000244140625,
        56.920013427734378,
        56.94000244140625,
        56.96002197265625,
        56.980010986328128,
        57.0,
        57.02001953125,
        57.040008544921878,
        57.05999755859375,
        57.08001708984375,
        57.100006103515628,
        57.120025634765628,
        57.1400146484375,
        57.160003662109378,
        57.180023193359378,
        57.20001220703125,
        57.220001220703128,
        57.240020751953128,
        57.260009765625,
        57.279998779296878,
        57.300018310546878,
        57.32000732421875,
        57.34002685546875,
        57.360015869140628,
        57.3800048828125,
        57.4000244140625,
        57.420013427734378,
        57.44000244140625,
        57.46002197265625,
        57.480010986328128,
        57.5,
        57.52001953125,
        57.540008544921878,
        57.55999755859375,
        57.58001708984375,
        57.600006103515628,
        57.620025634765628,
        57.6400146484375,
        57.660003662109378,
        57.680023193359378,
        57.70001220703125,
        57.720001220703128,
        57.740020751953128,
        57.760009765625,
        57.779998779296878,
        57.800018310546878,
        57.82000732421875,
        57.84002685546875,
        57.860015869140628,
        57.8800048828125,
        57.9000244140625,
        57.920013427734378,
        57.94000244140625,
        57.96002197265625,
        57.980010986328128,
        58.0,
        58.02001953125,
        58.040008544921878,
        58.05999755859375,
        58.08001708984375,
        58.100006103515628,
        58.120025634765628,
        58.1400146484375,
        58.160003662109378,
        58.180023193359378,
        58.20001220703125,
        58.220001220703128,
        58.240020751953128,
        58.260009765625,
        58.279998779296878,
        58.300018310546878,
        58.32000732421875,
        58.34002685546875,
        58.360015869140628,
        58.3800048828125,
        58.4000244140625,
        58.420013427734378,
        58.44000244140625,
        58.46002197265625,
        58.480010986328128,
        58.5,
        58.52001953125,
        58.540008544921878,
        58.55999755859375,
        58.58001708984375,
        58.600006103515628,
        58.620025634765628,
        58.6400146484375,
        58.660003662109378,
        58.680023193359378,
        58.70001220703125,
        58.720001220703128,
        58.740020751953128,
        58.760009765625,
        58.779998779296878,
        58.800018310546878,
        58.82000732421875,
        58.84002685546875,
        58.860015869140628,
        58.8800048828125,
        58.9000244140625,
        58.920013427734378,
        58.94000244140625,
        58.96002197265625,
        58.980010986328128,
        59.0,
        59.02001953125,
        59.040008544921878,
        59.05999755859375,
        59.08001708984375,
        59.100006103515628,
        59.120025634765628,
        59.1400146484375,
        59.160003662109378,
        59.180023193359378,
        59.20001220703125,
        59.220001220703128,
        59.240020751953128,
        59.260009765625,
        59.279998779296878,
        59.300018310546878,
        59.32000732421875,
        59.34002685546875,
        59.360015869140628,
        59.3800048828125,
        59.4000244140625,
        59.420013427734378,
        59.44000244140625,
        59.46002197265625,
        59.480010986328128,
        59.5,
        59.52001953125,
        59.540008544921878,
        59.55999755859375,
        59.58001708984375,
        59.600006103515628,
        59.620025634765628,
        59.6400146484375,
        59.660003662109378,
        59.680023193359378,
        59.70001220703125,
        59.720001220703128,
        59.740020751953128,
        59.760009765625,
        59.779998779296878,
        59.800018310546878,
        59.82000732421875,
        59.84002685546875,
        59.860015869140628,
        59.8800048828125,
        59.9000244140625,
        59.920013427734378,
        59.94000244140625,
        59.96002197265625,
        59.980010986328128
    ],
    "rightHandPositions": [
        "(-0.493753, 1.179730, -0.064829)",
        "(-0.493753, 1.179730, -0.064829)",
        "(-0.493962, 1.173578, -0.063737)",
        "(-0.493990, 1.168128, -0.063487)",
        "(-0.493329, 1.165451, -0.063772)",
        "(-0.491300, 1.163083, -0.064093)",
        "(-0.491300, 1.163083, -0.064093)",
        "(-0.489560, 1.161861, -0.064552)",
        "(-0.487732, 1.161215, -0.065261)",
        "(-0.485952, 1.158392, -0.066032)",
        "(-0.482532, 1.148687, -0.067699)",
        "(-0.479970, 1.142885, -0.069410)",
        "(-0.479970, 1.142885, -0.069410)",
        "(-0.477849, 1.137862, -0.071931)",
        "(-0.475679, 1.131041, -0.075578)",
        "(-0.471293, 1.120103, -0.081211)",
        "(-0.469054, 1.114868, -0.084369)",
        "(-0.469054, 1.114868, -0.084369)",
        "(-0.467635, 1.110254, -0.087152)",
        "(-0.466395, 1.104517, -0.090260)",
        "(-0.464838, 1.095138, -0.094574)",
        "(-0.464838, 1.095138, -0.094574)",
        "(-0.464627, 1.090336, -0.096500)",
        "(-0.464664, 1.086225, -0.098965)",
        "(-0.463389, 1.080560, -0.103876)",
        "(-0.457239, 1.071041, -0.115079)",
        "(-0.452217, 1.068982, -0.118351)",
        "(-0.452217, 1.068982, -0.118351)",
        "(-0.447573, 1.070534, -0.117582)",
        "(-0.441718, 1.073125, -0.115651)",
        "(-0.429762, 1.078021, -0.111439)",
        "(-0.429762, 1.078021, -0.111439)",
        "(-0.420559, 1.082661, -0.106189)",
        "(-0.411160, 1.087368, -0.102648)",
        "(-0.400923, 1.091448, -0.101985)",
        "(-0.386396, 1.100229, -0.097880)",
        "(-0.386396, 1.100229, -0.097880)",
        "(-0.378737, 1.108045, -0.092994)",
        "(-0.370412, 1.114971, -0.089528)",
        "(-0.362177, 1.121048, -0.087909)",
        "(-0.350457, 1.129427, -0.087503)",
        "(-0.343642, 1.134980, -0.087149)",
        "(-0.343642, 1.134980, -0.087149)",
        "(-0.337392, 1.140000, -0.087968)",
        "(-0.332458, 1.144809, -0.088375)",
        "(-0.328183, 1.151554, -0.086960)",
        "(-0.328183, 1.151554, -0.086960)",
        "(-0.326347, 1.154999, -0.086096)",
        "(-0.325639, 1.157396, -0.085480)",
        "(-0.325818, 1.158699, -0.084865)",
        "(-0.327659, 1.158804, -0.083820)",
        "(-0.327659, 1.158804, -0.083820)",
        "(-0.330150, 1.157454, -0.083045)",
        "(-0.333997, 1.154943, -0.082085)",
        "(-0.338340, 1.151151, -0.082204)",
        "(-0.347136, 1.143907, -0.081770)",
        "(-0.347136, 1.143907, -0.081770)",
        "(-0.353225, 1.138486, -0.080269)",
        "(-0.359974, 1.132702, -0.079402)",
        "(-0.367198, 1.127048, -0.079047)",
        "(-0.378646, 1.119846, -0.077604)",
        "(-0.378646, 1.119846, -0.077604)",
        "(-0.384999, 1.115322, -0.078482)",
        "(-0.388550, 1.110487, -0.082163)",
        "(-0.388948, 1.106135, -0.085677)",
        "(-0.386786, 1.103013, -0.086620)",
        "(-0.386786, 1.103013, -0.086620)",
        "(-0.384297, 1.102662, -0.085678)",
        "(-0.380508, 1.102705, -0.084920)",
        "(-0.375773, 1.102713, -0.084358)",
        "(-0.369917, 1.103281, -0.085844)",
        "(-0.369917, 1.103281, -0.085844)",
        "(-0.365964, 1.103676, -0.087194)",
        "(-0.361448, 1.103896, -0.088714)",
        "(-0.357085, 1.103999, -0.091463)",
        "(-0.352590, 1.104691, -0.095424)",
        "(-0.352590, 1.104691, -0.095424)",
        "(-0.350115, 1.105069, -0.098387)",
        "(-0.347471, 1.105271, -0.101022)",
        "(-0.344946, 1.105299, -0.103231)",
        "(-0.341204, 1.104652, -0.107214)",
        "(-0.341204, 1.104652, -0.107214)",
        "(-0.338165, 1.103528, -0.109399)",
        "(-0.335085, 1.101380, -0.110467)",
        "(-0.332720, 1.097354, -0.111199)",
        "(-0.335349, 1.088109, -0.109581)",
        "(-0.335349, 1.088109, -0.109581)",
        "(-0.343127, 1.081457, -0.104698)",
        "(-0.355274, 1.075651, -0.096337)",
        "(-0.368398, 1.070604, -0.085785)",
        "(-0.387646, 1.062753, -0.071509)",
        "(-0.387646, 1.062753, -0.071509)",
        "(-0.402494, 1.059362, -0.061703)",
        "(-0.418543, 1.059167, -0.053722)",
        "(-0.434169, 1.061799, -0.048602)",
        "(-0.450635, 1.068195, -0.040389)",
        "(-0.450635, 1.068195, -0.040389)",
        "(-0.456217, 1.066187, -0.032784)",
        "(-0.463155, 1.055658, -0.031877)",
        "(-0.470621, 1.046290, -0.034015)",
        "(-0.478583, 1.041348, -0.034351)",
        "(-0.478583, 1.041348, -0.034351)",
        "(-0.480956, 1.041156, -0.033579)",
        "(-0.481058, 1.039225, -0.033815)",
        "(-0.478570, 1.036153, -0.034969)",
        "(-0.471613, 1.031742, -0.036959)",
        "(-0.471613, 1.031742, -0.036959)",
        "(-0.465664, 1.030128, -0.038079)",
        "(-0.459505, 1.029708, -0.038890)",
        "(-0.452377, 1.027493, -0.039965)",
        "(-0.440756, 1.019120, -0.046085)",
        "(-0.440756, 1.019120, -0.046085)",
        "(-0.434564, 1.016832, -0.048580)",
        "(-0.430569, 1.018291, -0.048079)",
        "(-0.428963, 1.022017, -0.046001)",
        "(-0.425096, 1.023565, -0.043101)",
        "(-0.425096, 1.023565, -0.043101)",
        "(-0.422548, 1.021911, -0.043071)",
        "(-0.421707, 1.021611, -0.042643)",
        "(-0.421396, 1.022410, -0.040944)",
        "(-0.422016, 1.024526, -0.037135)",
        "(-0.422016, 1.024526, -0.037135)",
        "(-0.422977, 1.026183, -0.034257)",
        "(-0.424122, 1.027319, -0.032059)",
        "(-0.424818, 1.027678, -0.030277)",
        "(-0.424891, 1.026265, -0.030012)",
        "(-0.424891, 1.026265, -0.030012)",
        "(-0.425244, 1.025889, -0.029943)",
        "(-0.426172, 1.026754, -0.028866)",
        "(-0.427054, 1.027733, -0.027466)",
        "(-0.428436, 1.027854, -0.027175)",
        "(-0.428436, 1.027854, -0.027175)",
        "(-0.429231, 1.027340, -0.027417)",
        "(-0.430306, 1.026867, -0.027988)",
        "(-0.431016, 1.025929, -0.028990)",
        "(-0.430843, 1.023832, -0.030937)",
        "(-0.430843, 1.023832, -0.030937)",
        "(-0.430583, 1.022945, -0.031900)",
        "(-0.430425, 1.022726, -0.032414)",
        "(-0.430054, 1.022408, -0.032900)",
        "(-0.429267, 1.021872, -0.033717)",
        "(-0.429267, 1.021872, -0.033717)",
        "(-0.428578, 1.021381, -0.034415)",
        "(-0.427672, 1.020608, -0.035246)",
        "(-0.426870, 1.019932, -0.036005)",
        "(-0.426104, 1.019467, -0.037009)",
        "(-0.426104, 1.019467, -0.037009)",
        "(-0.425719, 1.019494, -0.037614)",
        "(-0.425180, 1.019534, -0.037873)",
        "(-0.424580, 1.019594, -0.037966)",
        "(-0.424197, 1.020027, -0.037964)",
        "(-0.424197, 1.020027, -0.037964)",
        "(-0.424062, 1.020277, -0.037921)",
        "(-0.423993, 1.020347, -0.038038)",
        "(-0.423865, 1.020488, -0.038057)",
        "(-0.423811, 1.020507, -0.038182)",
        "(-0.423811, 1.020507, -0.038182)",
        "(-0.424227, 1.020912, -0.038223)",
        "(-0.424641, 1.021320, -0.038143)",
        "(-0.424624, 1.021275, -0.038025)",
        "(-0.425173, 1.021621, -0.037839)",
        "(-0.425173, 1.021621, -0.037839)",
        "(-0.425651, 1.022198, -0.037481)",
        "(-0.426127, 1.022681, -0.037321)",
        "(-0.426376, 1.022791, -0.037230)",
        "(-0.425962, 1.022305, -0.037346)",
        "(-0.425962, 1.022305, -0.037346)",
        "(-0.425537, 1.021865, -0.037900)",
        "(-0.425145, 1.021707, -0.038422)",
        "(-0.424842, 1.021921, -0.038704)",
        "(-0.424513, 1.022215, -0.039081)",
        "(-0.424513, 1.022215, -0.039081)",
        "(-0.424299, 1.022169, -0.039483)",
        "(-0.423843, 1.021739, -0.040157)",
        "(-0.423044, 1.021046, -0.040786)",
        "(-0.421825, 1.020309, -0.041377)",
        "(-0.421825, 1.020309, -0.041377)",
        "(-0.421360, 1.020027, -0.042012)",
        "(-0.420989, 1.019716, -0.042639)",
        "(-0.420621, 1.019346, -0.043345)",
        "(-0.420180, 1.018925, -0.044216)",
        "(-0.420180, 1.018925, -0.044216)",
        "(-0.419772, 1.018367, -0.045114)",
        "(-0.419219, 1.017819, -0.046104)",
        "(-0.418582, 1.017377, -0.047208)",
        "(-0.417468, 1.016893, -0.048828)",
        "(-0.417468, 1.016893, -0.048828)",
        "(-0.416632, 1.016625, -0.049898)",
        "(-0.415778, 1.016208, -0.051212)",
        "(-0.414878, 1.015685, -0.052702)",
        "(-0.413375, 1.014763, -0.055054)",
        "(-0.413375, 1.014763, -0.055054)",
        "(-0.412300, 1.014185, -0.056603)",
        "(-0.411283, 1.013835, -0.058027)",
        "(-0.410176, 1.013383, -0.059527)",
        "(-0.408461, 1.012642, -0.061826)",
        "(-0.408461, 1.012642, -0.061826)",
        "(-0.407345, 1.012036, -0.063485)",
        "(-0.406155, 1.011179, -0.065285)",
        "(-0.404923, 1.010153, -0.067229)",
        "(-0.403169, 1.008567, -0.070170)",
        "(-0.403169, 1.008567, -0.070170)",
        "(-0.402274, 1.007503, -0.072258)",
        "(-0.401530, 1.006588, -0.074376)",
        "(-0.400820, 1.005854, -0.076375)",
        "(-0.399473, 1.005215, -0.078730)",
        "(-0.399473, 1.005215, -0.078730)",
        "(-0.398478, 1.004941, -0.080327)",
        "(-0.397261, 1.004467, -0.082107)",
        "(-0.396171, 1.004053, -0.083915)",
        "(-0.394875, 1.003899, -0.086290)",
        "(-0.394875, 1.003899, -0.086290)",
        "(-0.393976, 1.003816, -0.087726)",
        "(-0.393162, 1.003904, -0.089003)",
        "(-0.392309, 1.003911, -0.090335)",
        "(-0.391211, 1.003877, -0.092377)",
        "(-0.391211, 1.003877, -0.092377)",
        "(-0.390666, 1.003928, -0.093637)",
        "(-0.390090, 1.003808, -0.094990)",
        "(-0.389483, 1.003493, -0.096495)",
        "(-0.388858, 1.003029, -0.098873)",
        "(-0.388858, 1.003029, -0.098873)",
        "(-0.388511, 1.002959, -0.100096)",
        "(-0.388129, 1.002863, -0.101347)",
        "(-0.387616, 1.002747, -0.102643)",
        "(-0.386722, 1.002559, -0.104588)",
        "(-0.386722, 1.002559, -0.104588)",
        "(-0.386095, 1.002480, -0.105827)",
        "(-0.385386, 1.002385, -0.107006)",
        "(-0.384668, 1.002241, -0.108212)",
        "(-0.383766, 1.001865, -0.110526)",
        "(-0.383766, 1.001865, -0.110526)",
        "(-0.383139, 1.001505, -0.112352)",
        "(-0.382503, 1.001134, -0.114328)",
        "(-0.381951, 1.000907, -0.116287)",
        "(-0.380933, 1.000366, -0.119502)",
        "(-0.380933, 1.000366, -0.119502)",
        "(-0.380263, 0.999850, -0.121969)",
        "(-0.379562, 0.999442, -0.124333)",
        "(-0.378745, 0.998989, -0.126696)",
        "(-0.377739, 0.998610, -0.130145)",
        "(-0.377739, 0.998610, -0.130145)",
        "(-0.377030, 0.998436, -0.132300)",
        "(-0.376243, 0.998103, -0.134719)",
        "(-0.375318, 0.997598, -0.137292)",
        "(-0.373994, 0.997075, -0.140895)",
        "(-0.373994, 0.997075, -0.140895)",
        "(-0.373066, 0.996986, -0.143030)",
        "(-0.371949, 0.996600, -0.145675)",
        "(-0.370767, 0.996151, -0.148722)",
        "(-0.368948, 0.995932, -0.153006)",
        "(-0.368948, 0.995932, -0.153006)",
        "(-0.367792, 0.996202, -0.155471)",
        "(-0.366704, 0.996671, -0.157866)",
        "(-0.365532, 0.997093, -0.160376)",
        "(-0.363662, 0.997439, -0.164777)",
        "(-0.363662, 0.997439, -0.164777)",
        "(-0.362460, 0.997667, -0.167602)",
        "(-0.361305, 0.998058, -0.170215)",
        "(-0.360197, 0.998507, -0.172747)",
        "(-0.358650, 0.999262, -0.176283)",
        "(-0.358650, 0.999262, -0.176283)",
        "(-0.357748, 0.999798, -0.178530)",
        "(-0.356804, 1.000299, -0.180688)",
        "(-0.355919, 1.000648, -0.183048)",
        "(-0.354605, 1.001058, -0.186688)",
        "(-0.354605, 1.001058, -0.186688)",
        "(-0.353726, 1.001294, -0.189153)",
        "(-0.352706, 1.001523, -0.191583)",
        "(-0.351647, 1.001835, -0.193965)",
        "(-0.350093, 1.002469, -0.197493)",
        "(-0.350093, 1.002469, -0.197493)",
        "(-0.348809, 1.003034, -0.199852)",
        "(-0.347317, 1.003732, -0.202334)",
        "(-0.345593, 1.004631, -0.204880)",
        "(-0.342773, 1.006428, -0.208553)",
        "(-0.342773, 1.006428, -0.208553)",
        "(-0.340671, 1.007953, -0.210774)",
        "(-0.338608, 1.009517, -0.213262)",
        "(-0.336399, 1.011114, -0.215902)",
        "(-0.333090, 1.013475, -0.220057)",
        "(-0.333090, 1.013475, -0.220057)",
        "(-0.331011, 1.015012, -0.222876)",
        "(-0.329090, 1.016457, -0.225800)",
        "(-0.327174, 1.017933, -0.228419)",
        "(-0.324405, 1.020211, -0.231861)",
        "(-0.324405, 1.020211, -0.231861)",
        "(-0.322824, 1.021722, -0.234002)",
        "(-0.321383, 1.023140, -0.236130)",
        "(-0.320105, 1.024506, -0.238089)",
        "(-0.318228, 1.026587, -0.240466)",
        "(-0.318228, 1.026587, -0.240466)",
        "(-0.317193, 1.027920, -0.242254)",
        "(-0.316128, 1.029174, -0.244301)",
        "(-0.314917, 1.030439, -0.246514)",
        "(-0.312944, 1.032602, -0.249776)",
        "(-0.312944, 1.032602, -0.249776)",
        "(-0.311569, 1.034247, -0.252112)",
        "(-0.310066, 1.035988, -0.254773)",
        "(-0.308295, 1.037886, -0.257736)",
        "(-0.305344, 1.041314, -0.262129)",
        "(-0.305344, 1.041314, -0.262129)",
        "(-0.303151, 1.044024, -0.264694)",
        "(-0.301033, 1.046946, -0.267166)",
        "(-0.298794, 1.049954, -0.269582)",
        "(-0.295490, 1.054435, -0.273294)",
        "(-0.295490, 1.054435, -0.273294)",
        "(-0.293463, 1.057491, -0.275786)",
        "(-0.291374, 1.060615, -0.278146)",
        "(-0.289277, 1.063759, -0.280479)",
        "(-0.286227, 1.068420, -0.283847)",
        "(-0.286227, 1.068420, -0.283847)",
        "(-0.284406, 1.071474, -0.286150)",
        "(-0.282563, 1.074417, -0.288422)",
        "(-0.280841, 1.077297, -0.290659)",
        "(-0.278197, 1.081475, -0.293931)",
        "(-0.278197, 1.081475, -0.293931)",
        "(-0.276652, 1.084155, -0.296074)",
        "(-0.275333, 1.086676, -0.298306)",
        "(-0.274001, 1.088996, -0.300697)",
        "(-0.272246, 1.092324, -0.303645)",
        "(-0.272246, 1.092324, -0.303645)",
        "(-0.271488, 1.094173, -0.305679)",
        "(-0.270664, 1.095679, -0.308072)",
        "(-0.270122, 1.096969, -0.310417)",
        "(-0.269707, 1.098509, -0.314129)",
        "(-0.269707, 1.098509, -0.314129)",
        "(-0.269567, 1.099542, -0.316326)",
        "(-0.269507, 1.100546, -0.318533)",
        "(-0.269589, 1.101360, -0.320967)",
        "(-0.269665, 1.102406, -0.324619)",
        "(-0.269665, 1.102406, -0.324619)",
        "(-0.269874, 1.103048, -0.327241)",
        "(-0.269754, 1.103703, -0.329918)",
        "(-0.269700, 1.104450, -0.332413)",
        "(-0.269552, 1.105547, -0.336233)",
        "(-0.269552, 1.105547, -0.336233)",
        "(-0.269299, 1.106286, -0.338588)",
        "(-0.268919, 1.107031, -0.340839)",
        "(-0.268404, 1.107753, -0.343190)",
        "(-0.267669, 1.108959, -0.346443)",
        "(-0.267669, 1.108959, -0.346443)",
        "(-0.267272, 1.109814, -0.348423)",
        "(-0.266986, 1.110670, -0.350689)",
        "(-0.266645, 1.111650, -0.352994)",
        "(-0.265931, 1.113365, -0.356540)",
        "(-0.265931, 1.113365, -0.356540)",
        "(-0.265504, 1.114704, -0.358600)",
        "(-0.265136, 1.116071, -0.360452)",
        "(-0.264628, 1.117380, -0.362431)",
        "(-0.264029, 1.119158, -0.365383)",
        "(-0.264029, 1.119158, -0.365383)",
        "(-0.263543, 1.120251, -0.367343)",
        "(-0.263111, 1.121271, -0.369234)",
        "(-0.262726, 1.122313, -0.370915)",
        "(-0.262114, 1.123984, -0.373157)",
        "(-0.262114, 1.123984, -0.373157)",
        "(-0.261771, 1.125123, -0.374657)",
        "(-0.261348, 1.126287, -0.376111)",
        "(-0.260968, 1.127589, -0.377338)",
        "(-0.260362, 1.129712, -0.378885)",
        "(-0.260362, 1.129712, -0.378885)",
        "(-0.259875, 1.131238, -0.379744)",
        "(-0.259276, 1.132899, -0.380554)",
        "(-0.258466, 1.134775, -0.381211)",
        "(-0.257047, 1.137927, -0.381857)",
        "(-0.257047, 1.137927, -0.381857)",
        "(-0.255851, 1.140285, -0.382016)",
        "(-0.254596, 1.142820, -0.382284)",
        "(-0.253297, 1.145582, -0.382449)",
        "(-0.251032, 1.150396, -0.382153)",
        "(-0.251032, 1.150396, -0.382153)",
        "(-0.249387, 1.154146, -0.381990)",
        "(-0.247566, 1.157894, -0.382017)",
        "(-0.245877, 1.161960, -0.381894)",
        "(-0.243180, 1.168293, -0.382043)",
        "(-0.243180, 1.168293, -0.382043)",
        "(-0.241326, 1.172525, -0.382728)",
        "(-0.239491, 1.176769, -0.383728)",
        "(-0.237536, 1.181009, -0.384715)",
        "(-0.235013, 1.187125, -0.386105)",
        "(-0.235013, 1.187125, -0.386105)",
        "(-0.233374, 1.191063, -0.386748)",
        "(-0.231749, 1.194817, -0.387797)",
        "(-0.230285, 1.198391, -0.388960)",
        "(-0.228470, 1.203577, -0.390568)",
        "(-0.228470, 1.203577, -0.390568)",
        "(-0.227269, 1.206913, -0.391573)",
        "(-0.226216, 1.210149, -0.392585)",
        "(-0.225138, 1.213344, -0.393520)",
        "(-0.223696, 1.218043, -0.394838)",
        "(-0.223696, 1.218043, -0.394838)",
        "(-0.222864, 1.221224, -0.395449)",
        "(-0.222061, 1.224561, -0.395844)",
        "(-0.221186, 1.228088, -0.396060)",
        "(-0.219805, 1.233636, -0.396675)",
        "(-0.219805, 1.233636, -0.396675)",
        "(-0.218639, 1.237640, -0.397040)",
        "(-0.217533, 1.241727, -0.397311)",
        "(-0.216473, 1.245956, -0.397213)",
        "(-0.214835, 1.252380, -0.397046)",
        "(-0.214835, 1.252380, -0.397046)",
        "(-0.213642, 1.256787, -0.396842)",
        "(-0.212312, 1.261206, -0.396752)",
        "(-0.211070, 1.265514, -0.396664)",
        "(-0.209258, 1.271823, -0.396664)",
        "(-0.209258, 1.271823, -0.396664)",
        "(-0.208030, 1.275993, -0.396551)",
        "(-0.206989, 1.280222, -0.395908)",
        "(-0.205939, 1.284589, -0.394934)",
        "(-0.204502, 1.291246, -0.393841)",
        "(-0.204502, 1.291246, -0.393841)",
        "(-0.203592, 1.295783, -0.392918)",
        "(-0.202703, 1.300363, -0.391903)",
        "(-0.201823, 1.304909, -0.390940)",
        "(-0.200735, 1.311697, -0.389630)",
        "(-0.200735, 1.311697, -0.389630)",
        "(-0.200176, 1.316192, -0.388615)",
        "(-0.199765, 1.320663, -0.387095)",
        "(-0.199572, 1.324933, -0.385793)",
        "(-0.199126, 1.331229, -0.384020)",
        "(-0.199126, 1.331229, -0.384020)",
        "(-0.198669, 1.335394, -0.382594)",
        "(-0.198236, 1.339450, -0.381033)",
        "(-0.197408, 1.343443, -0.379259)",
        "(-0.196295, 1.349117, -0.376850)",
        "(-0.196295, 1.349117, -0.376850)",
        "(-0.195359, 1.352840, -0.375320)",
        "(-0.194512, 1.356499, -0.373345)",
        "(-0.193542, 1.360058, -0.371181)",
        "(-0.192354, 1.364714, -0.367852)",
        "(-0.192354, 1.364714, -0.367852)",
        "(-0.191578, 1.367427, -0.365850)",
        "(-0.190843, 1.369943, -0.364004)",
        "(-0.190025, 1.372262, -0.362538)",
        "(-0.188840, 1.375453, -0.360778)",
        "(-0.188840, 1.375453, -0.360778)",
        "(-0.188147, 1.377349, -0.359662)",
        "(-0.187463, 1.379076, -0.358282)",
        "(-0.186939, 1.380674, -0.357137)",
        "(-0.186198, 1.383151, -0.355402)",
        "(-0.186198, 1.383151, -0.355402)",
        "(-0.185503, 1.385006, -0.353879)",
        "(-0.184881, 1.386982, -0.352275)",
        "(-0.184305, 1.389094, -0.350781)",
        "(-0.183489, 1.392427, -0.348164)",
        "(-0.183489, 1.392427, -0.348164)",
        "(-0.182876, 1.394752, -0.345933)",
        "(-0.182296, 1.397060, -0.343626)",
        "(-0.181818, 1.399299, -0.341081)",
        "(-0.180765, 1.402739, -0.337065)",
        "(-0.180765, 1.402739, -0.337065)",
        "(-0.179997, 1.405053, -0.334219)",
        "(-0.179210, 1.407274, -0.331466)",
        "(-0.178534, 1.409450, -0.328702)",
        "(-0.177652, 1.412451, -0.324366)",
        "(-0.177652, 1.412451, -0.324366)",
        "(-0.177109, 1.414440, -0.321245)",
        "(-0.176297, 1.416470, -0.317616)",
        "(-0.175886, 1.418300, -0.314388)",
        "(-0.175549, 1.420866, -0.310246)",
        "(-0.175549, 1.420866, -0.310246)",
        "(-0.175329, 1.422442, -0.307378)",
        "(-0.175470, 1.423744, -0.304320)",
        "(-0.174961, 1.425197, -0.301481)",
        "(-0.173976, 1.427156, -0.297985)",
        "(-0.173976, 1.427156, -0.297985)",
        "(-0.173227, 1.428211, -0.294342)",
        "(-0.172228, 1.429220, -0.290870)",
        "(-0.171803, 1.430012, -0.287861)",
        "(-0.171525, 1.430820, -0.284053)",
        "(-0.171525, 1.430820, -0.284053)",
        "(-0.172621, 1.430945, -0.282105)",
        "(-0.172601, 1.431475, -0.279160)",
        "(-0.172568, 1.431868, -0.276229)",
        "(-0.173888, 1.431628, -0.274723)",
        "(-0.173888, 1.431628, -0.274723)",
        "(-0.173522, 1.432072, -0.273970)",
        "(-0.172642, 1.432742, -0.272923)",
        "(-0.171708, 1.433493, -0.272370)",
        "(-0.170033, 1.434654, -0.269842)",
        "(-0.170033, 1.434654, -0.269842)",
        "(-0.169304, 1.435100, -0.267432)",
        "(-0.168745, 1.435435, -0.264792)",
        "(-0.168382, 1.435693, -0.262289)",
        "(-0.167863, 1.435936, -0.257845)",
        "(-0.167863, 1.435936, -0.257845)",
        "(-0.167436, 1.436150, -0.255054)",
        "(-0.166929, 1.436370, -0.252117)",
        "(-0.166426, 1.436452, -0.249035)",
        "(-0.166142, 1.436175, -0.243864)",
        "(-0.166142, 1.436175, -0.243864)",
        "(-0.165995, 1.435874, -0.240530)",
        "(-0.165823, 1.435539, -0.237447)",
        "(-0.165514, 1.435226, -0.234293)",
        "(-0.165176, 1.434608, -0.229536)",
        "(-0.165176, 1.434608, -0.229536)",
        "(-0.165149, 1.434109, -0.226136)",
        "(-0.165251, 1.433455, -0.222685)",
        "(-0.165684, 1.432670, -0.219566)",
        "(-0.165238, 1.432065, -0.214468)",
        "(-0.165238, 1.432065, -0.214468)",
        "(-0.164630, 1.431864, -0.211244)",
        "(-0.164318, 1.431611, -0.208206)",
        "(-0.163931, 1.431438, -0.205068)",
        "(-0.163253, 1.431234, -0.199770)",
        "(-0.163253, 1.431234, -0.199770)",
        "(-0.162942, 1.431024, -0.196385)",
        "(-0.162586, 1.430796, -0.193232)",
        "(-0.162182, 1.430537, -0.189952)",
        "(-0.161775, 1.430006, -0.184929)",
        "(-0.161775, 1.430006, -0.184929)",
        "(-0.161547, 1.429626, -0.181399)",
        "(-0.161561, 1.429062, -0.177987)",
        "(-0.161651, 1.428471, -0.174682)",
        "(-0.161596, 1.427604, -0.169914)",
        "(-0.161596, 1.427604, -0.169914)",
        "(-0.161252, 1.427108, -0.167441)",
        "(-0.160824, 1.426596, -0.165300)",
        "(-0.160721, 1.425988, -0.162934)",
        "(-0.160478, 1.425136, -0.159239)",
        "(-0.160478, 1.425136, -0.159239)",
        "(-0.160352, 1.424566, -0.157194)",
        "(-0.160229, 1.423847, -0.155492)",
        "(-0.160185, 1.423049, -0.154039)",
        "(-0.160118, 1.421644, -0.151439)",
        "(-0.160118, 1.421644, -0.151439)",
        "(-0.159954, 1.420672, -0.149326)",
        "(-0.159829, 1.419689, -0.147445)",
        "(-0.159711, 1.418766, -0.145621)",
        "(-0.159636, 1.417455, -0.142656)",
        "(-0.159636, 1.417455, -0.142656)",
        "(-0.159582, 1.416675, -0.140425)",
        "(-0.159632, 1.415967, -0.138273)",
        "(-0.159573, 1.415405, -0.136098)",
        "(-0.159576, 1.414463, -0.132770)",
        "(-0.159576, 1.414463, -0.132770)",
        "(-0.159608, 1.413754, -0.130747)",
        "(-0.159721, 1.413010, -0.128689)",
        "(-0.159915, 1.412187, -0.126618)",
        "(-0.160184, 1.410843, -0.123626)",
        "(-0.160184, 1.410843, -0.123626)",
        "(-0.160362, 1.409784, -0.121995)",
        "(-0.160532, 1.408512, -0.120511)",
        "(-0.160738, 1.406926, -0.119212)",
        "(-0.161287, 1.404067, -0.117242)",
        "(-0.161287, 1.404067, -0.117242)",
        "(-0.161722, 1.402001, -0.116088)",
        "(-0.162020, 1.399992, -0.115239)",
        "(-0.162371, 1.397982, -0.114671)",
        "(-0.162826, 1.395024, -0.113984)",
        "(-0.162826, 1.395024, -0.113984)",
        "(-0.163234, 1.393018, -0.113305)",
        "(-0.163930, 1.390877, -0.112478)",
        "(-0.164400, 1.388753, -0.111633)",
        "(-0.165190, 1.385386, -0.110654)",
        "(-0.165190, 1.385386, -0.110654)",
        "(-0.165554, 1.382961, -0.109977)",
        "(-0.166086, 1.380638, -0.109345)",
        "(-0.166660, 1.378216, -0.108466)",
        "(-0.167558, 1.374541, -0.107348)",
        "(-0.167558, 1.374541, -0.107348)",
        "(-0.167866, 1.372247, -0.106792)",
        "(-0.168182, 1.369967, -0.106402)",
        "(-0.168619, 1.367667, -0.106005)",
        "(-0.169436, 1.364230, -0.105183)",
        "(-0.169436, 1.364230, -0.105183)",
        "(-0.169918, 1.362090, -0.104682)",
        "(-0.170406, 1.360007, -0.104073)",
        "(-0.171125, 1.357723, -0.103271)",
        "(-0.172448, 1.353812, -0.102162)",
        "(-0.172448, 1.353812, -0.102162)",
        "(-0.173501, 1.350774, -0.101387)",
        "(-0.174433, 1.347480, -0.100630)",
        "(-0.175319, 1.344231, -0.099991)",
        "(-0.176563, 1.339461, -0.099421)",
        "(-0.176563, 1.339461, -0.099421)",
        "(-0.177263, 1.336425, -0.099008)",
        "(-0.177853, 1.333505, -0.098652)",
        "(-0.178642, 1.330594, -0.098232)",
        "(-0.179570, 1.326387, -0.097104)",
        "(-0.179570, 1.326387, -0.097104)",
        "(-0.180252, 1.323607, -0.096564)",
        "(-0.180952, 1.320813, -0.095831)",
        "(-0.181507, 1.318011, -0.094794)",
        "(-0.182454, 1.313732, -0.093929)",
        "(-0.182454, 1.313732, -0.093929)",
        "(-0.183049, 1.310984, -0.093361)",
        "(-0.183450, 1.308299, -0.092808)",
        "(-0.183744, 1.305643, -0.092474)",
        "(-0.184146, 1.301419, -0.091986)",
        "(-0.184146, 1.301419, -0.091986)",
        "(-0.184416, 1.298404, -0.091266)",
        "(-0.184743, 1.295359, -0.090935)",
        "(-0.185253, 1.292309, -0.090656)",
        "(-0.186034, 1.287838, -0.090239)",
        "(-0.186034, 1.287838, -0.090239)",
        "(-0.186469, 1.284884, -0.089987)",
        "(-0.186954, 1.281854, -0.089611)",
        "(-0.187589, 1.278720, -0.089718)",
        "(-0.188472, 1.274127, -0.089418)",
        "(-0.188472, 1.274127, -0.089418)",
        "(-0.189076, 1.271105, -0.089411)",
        "(-0.189633, 1.268133, -0.089327)",
        "(-0.190379, 1.265033, -0.089270)",
        "(-0.191824, 1.260391, -0.089047)",
        "(-0.191824, 1.260391, -0.089047)",
        "(-0.192645, 1.257070, -0.088820)",
        "(-0.193469, 1.253738, -0.088998)",
        "(-0.194191, 1.250473, -0.089262)",
        "(-0.195534, 1.245561, -0.089295)",
        "(-0.195534, 1.245561, -0.089295)",
        "(-0.196433, 1.242378, -0.089416)",
        "(-0.197207, 1.239312, -0.089590)",
        "(-0.197927, 1.236362, -0.089761)",
        "(-0.199062, 1.232087, -0.090086)",
        "(-0.199062, 1.232087, -0.090086)",
        "(-0.199926, 1.229236, -0.090254)",
        "(-0.200723, 1.226445, -0.090384)",
        "(-0.201426, 1.223747, -0.090548)",
        "(-0.202674, 1.219661, -0.090882)",
        "(-0.202674, 1.219661, -0.090882)",
        "(-0.203487, 1.216712, -0.090900)",
        "(-0.204342, 1.213530, -0.090607)",
        "(-0.205149, 1.210347, -0.090322)",
        "(-0.205772, 1.205834, -0.090337)",
        "(-0.205772, 1.205834, -0.090337)",
        "(-0.206059, 1.202662, -0.090333)",
        "(-0.206763, 1.199094, -0.090035)",
        "(-0.207922, 1.195359, -0.089951)",
        "(-0.209524, 1.189816, -0.089762)",
        "(-0.209524, 1.189816, -0.089762)",
        "(-0.210502, 1.186178, -0.089584)",
        "(-0.211238, 1.182653, -0.089691)",
        "(-0.212048, 1.179217, -0.090150)",
        "(-0.213699, 1.174142, -0.090513)",
        "(-0.213699, 1.174142, -0.090513)",
        "(-0.214848, 1.170872, -0.090395)",
        "(-0.215991, 1.167690, -0.090432)",
        "(-0.217298, 1.164469, -0.090303)",
        "(-0.218778, 1.159430, -0.090014)",
        "(-0.218778, 1.159430, -0.090014)",
        "(-0.219840, 1.155832, -0.089705)",
        "(-0.221372, 1.152193, -0.090035)",
        "(-0.222815, 1.148782, -0.090547)",
        "(-0.224746, 1.143863, -0.091463)",
        "(-0.224746, 1.143863, -0.091463)",
        "(-0.226269, 1.140514, -0.091920)",
        "(-0.227926, 1.137202, -0.092357)",
        "(-0.229376, 1.134002, -0.092908)",
        "(-0.231413, 1.129387, -0.093850)",
        "(-0.231413, 1.129387, -0.093850)",
        "(-0.232797, 1.126454, -0.094731)",
        "(-0.234274, 1.123560, -0.095470)",
        "(-0.236015, 1.120659, -0.096084)",
        "(-0.238436, 1.116443, -0.096954)",
        "(-0.238436, 1.116443, -0.096954)",
        "(-0.240170, 1.113660, -0.097545)",
        "(-0.241817, 1.110947, -0.098423)",
        "(-0.243449, 1.108230, -0.099183)",
        "(-0.245985, 1.104254, -0.100045)",
        "(-0.245985, 1.104254, -0.100045)",
        "(-0.247329, 1.101778, -0.101171)",
        "(-0.248637, 1.099450, -0.102629)",
        "(-0.249893, 1.097114, -0.103599)",
        "(-0.252261, 1.093552, -0.105215)",
        "(-0.252261, 1.093552, -0.105215)",
        "(-0.253843, 1.091099, -0.106012)",
        "(-0.255626, 1.088540, -0.107112)",
        "(-0.257516, 1.085780, -0.108127)",
        "(-0.260654, 1.081374, -0.109822)",
        "(-0.260654, 1.081374, -0.109822)",
        "(-0.262677, 1.078359, -0.111037)",
        "(-0.264731, 1.075372, -0.112353)",
        "(-0.266757, 1.072339, -0.113480)",
        "(-0.269721, 1.067889, -0.115228)",
        "(-0.269721, 1.067889, -0.115228)",
        "(-0.271510, 1.064948, -0.116176)",
        "(-0.273137, 1.062007, -0.116909)",
        "(-0.274849, 1.059163, -0.117939)",
        "(-0.277706, 1.054740, -0.119982)",
        "(-0.277706, 1.054740, -0.119982)",
        "(-0.279472, 1.051675, -0.121511)",
        "(-0.281300, 1.048453, -0.122943)",
        "(-0.283410, 1.045082, -0.124389)",
        "(-0.286633, 1.039921, -0.126643)",
        "(-0.286633, 1.039921, -0.126643)",
        "(-0.288549, 1.036546, -0.128358)",
        "(-0.290791, 1.033179, -0.130152)",
        "(-0.293283, 1.029725, -0.131620)",
        "(-0.297458, 1.024488, -0.133617)",
        "(-0.297458, 1.024488, -0.133617)",
        "(-0.300100, 1.021155, -0.135228)",
        "(-0.302473, 1.018111, -0.137135)",
        "(-0.304566, 1.015344, -0.139208)",
        "(-0.307363, 1.011598, -0.142044)",
        "(-0.307363, 1.011598, -0.142044)",
        "(-0.309017, 1.009442, -0.143836)",
        "(-0.310326, 1.007529, -0.145591)",
        "(-0.311492, 1.005843, -0.147379)",
        "(-0.312854, 1.003556, -0.149911)",
        "(-0.312854, 1.003556, -0.149911)",
        "(-0.313528, 1.002228, -0.151800)",
        "(-0.314201, 1.001047, -0.153844)",
        "(-0.314811, 0.999950, -0.155954)",
        "(-0.315314, 0.998519, -0.159629)",
        "(-0.315314, 0.998519, -0.159629)",
        "(-0.315182, 0.997808, -0.162576)",
        "(-0.314853, 0.997267, -0.165807)",
        "(-0.314765, 0.996783, -0.168706)",
        "(-0.314984, 0.995860, -0.172779)",
        "(-0.314984, 0.995860, -0.172779)",
        "(-0.315076, 0.995087, -0.175786)",
        "(-0.315138, 0.994235, -0.178930)",
        "(-0.315408, 0.993326, -0.182071)",
        "(-0.316028, 0.991831, -0.186341)",
        "(-0.316028, 0.991831, -0.186341)",
        "(-0.316509, 0.990795, -0.189151)",
        "(-0.317013, 0.989750, -0.192197)",
        "(-0.317912, 0.988444, -0.194904)",
        "(-0.319977, 0.986397, -0.198790)",
        "(-0.319977, 0.986397, -0.198790)",
        "(-0.322132, 0.984871, -0.201737)",
        "(-0.323588, 0.982944, -0.204318)",
        "(-0.324382, 0.980973, -0.207611)",
        "(-0.326079, 0.977995, -0.211815)",
        "(-0.326079, 0.977995, -0.211815)",
        "(-0.327194, 0.976025, -0.214111)",
        "(-0.328002, 0.974347, -0.216562)",
        "(-0.328759, 0.972927, -0.219068)",
        "(-0.330002, 0.971010, -0.222941)",
        "(-0.330002, 0.971010, -0.222941)",
        "(-0.331025, 0.969742, -0.225311)",
        "(-0.332092, 0.968612, -0.227433)",
        "(-0.332793, 0.967689, -0.229833)",
        "(-0.334188, 0.966604, -0.233850)",
        "(-0.334188, 0.966604, -0.233850)",
        "(-0.335008, 0.965822, -0.236677)",
        "(-0.335983, 0.965191, -0.239480)",
        "(-0.337124, 0.964682, -0.242323)",
        "(-0.338460, 0.963833, -0.246658)",
        "(-0.338460, 0.963833, -0.246658)",
        "(-0.339413, 0.963296, -0.249794)",
        "(-0.340574, 0.962706, -0.252690)",
        "(-0.341808, 0.962063, -0.255608)",
        "(-0.343236, 0.961067, -0.260177)",
        "(-0.343236, 0.961067, -0.260177)",
        "(-0.344355, 0.960424, -0.263012)",
        "(-0.345583, 0.959736, -0.265677)",
        "(-0.346697, 0.959049, -0.268341)",
        "(-0.348340, 0.958065, -0.272266)",
        "(-0.348340, 0.958065, -0.272266)",
        "(-0.349345, 0.957520, -0.274932)",
        "(-0.350235, 0.957060, -0.277580)",
        "(-0.351123, 0.956671, -0.280221)",
        "(-0.352448, 0.956181, -0.284141)",
        "(-0.352448, 0.956181, -0.284141)",
        "(-0.353270, 0.956029, -0.286983)",
        "(-0.353924, 0.955993, -0.290041)",
        "(-0.354534, 0.956069, -0.293171)",
        "(-0.355529, 0.956152, -0.297363)",
        "(-0.355529, 0.956152, -0.297363)",
        "(-0.356238, 0.956300, -0.300121)",
        "(-0.356868, 0.956564, -0.303099)",
        "(-0.357468, 0.956848, -0.305945)",
        "(-0.358308, 0.957404, -0.310583)",
        "(-0.358308, 0.957404, -0.310583)",
        "(-0.358861, 0.957777, -0.313688)",
        "(-0.359470, 0.958172, -0.316797)",
        "(-0.360157, 0.958558, -0.319713)",
        "(-0.361177, 0.959190, -0.323776)",
        "(-0.361177, 0.959190, -0.323776)",
        "(-0.361805, 0.959746, -0.326676)",
        "(-0.362359, 0.960312, -0.329572)",
        "(-0.363030, 0.960922, -0.332342)",
        "(-0.363760, 0.961783, -0.336506)",
        "(-0.363760, 0.961783, -0.336506)",
        "(-0.364189, 0.962475, -0.339977)",
        "(-0.364729, 0.963290, -0.343709)",
        "(-0.365224, 0.964138, -0.347202)",
        "(-0.365803, 0.965543, -0.351786)",
        "(-0.365803, 0.965543, -0.351786)",
        "(-0.366102, 0.966728, -0.355016)",
        "(-0.366280, 0.968074, -0.358402)",
        "(-0.366400, 0.969531, -0.361666)",
        "(-0.366485, 0.971793, -0.366446)",
        "(-0.366485, 0.971793, -0.366446)",
        "(-0.366452, 0.973380, -0.369660)",
        "(-0.366208, 0.975052, -0.373032)",
        "(-0.365950, 0.976703, -0.376156)",
        "(-0.365589, 0.979185, -0.380639)",
        "(-0.365589, 0.979185, -0.380639)",
        "(-0.365237, 0.980857, -0.383673)",
        "(-0.364884, 0.982594, -0.386695)",
        "(-0.364362, 0.984332, -0.389504)",
        "(-0.363492, 0.987096, -0.393558)",
        "(-0.363492, 0.987096, -0.393558)",
        "(-0.362877, 0.988954, -0.396045)",
        "(-0.362095, 0.990848, -0.398736)",
        "(-0.361295, 0.992819, -0.401462)",
        "(-0.359895, 0.995807, -0.405145)",
        "(-0.359895, 0.995807, -0.405145)",
        "(-0.359013, 0.997829, -0.407392)",
        "(-0.358070, 0.999752, -0.409486)",
        "(-0.357150, 1.001607, -0.411472)",
        "(-0.356063, 1.004357, -0.414544)",
        "(-0.356063, 1.004357, -0.414544)",
        "(-0.355470, 1.006117, -0.416572)",
        "(-0.354859, 1.007781, -0.418392)",
        "(-0.354182, 1.009377, -0.420120)",
        "(-0.353342, 1.011849, -0.423060)",
        "(-0.353342, 1.011849, -0.423060)",
        "(-0.352833, 1.013481, -0.425010)",
        "(-0.352331, 1.015092, -0.426948)",
        "(-0.351775, 1.016790, -0.428998)",
        "(-0.350893, 1.019534, -0.432596)",
        "(-0.350893, 1.019534, -0.432596)",
        "(-0.350306, 1.021490, -0.435026)",
        "(-0.349687, 1.023641, -0.437617)",
        "(-0.349043, 1.026016, -0.440330)",
        "(-0.348248, 1.029912, -0.444953)",
        "(-0.348248, 1.029912, -0.444953)",
        "(-0.347730, 1.032701, -0.448228)",
        "(-0.347263, 1.035654, -0.451595)",
        "(-0.346786, 1.038745, -0.454989)",
        "(-0.346012, 1.043620, -0.460051)",
        "(-0.346012, 1.043620, -0.460051)",
        "(-0.345414, 1.047019, -0.463735)",
        "(-0.344790, 1.050520, -0.467306)",
        "(-0.344051, 1.054078, -0.470879)",
        "(-0.342787, 1.059741, -0.476234)",
        "(-0.342787, 1.059741, -0.476234)",
        "(-0.341784, 1.063661, -0.479680)",
        "(-0.340859, 1.067744, -0.483179)",
        "(-0.339851, 1.071997, -0.486732)",
        "(-0.338632, 1.078204, -0.491994)",
        "(-0.338632, 1.078204, -0.491994)",
        "(-0.337577, 1.082346, -0.495228)",
        "(-0.336536, 1.086551, -0.498146)",
        "(-0.335386, 1.090800, -0.500949)",
        "(-0.333684, 1.097111, -0.504894)",
        "(-0.333684, 1.097111, -0.504894)",
        "(-0.332393, 1.101223, -0.507190)",
        "(-0.331114, 1.105389, -0.509528)",
        "(-0.329737, 1.109487, -0.511722)",
        "(-0.327537, 1.115609, -0.514444)",
        "(-0.327537, 1.115609, -0.514444)",
        "(-0.325968, 1.119792, -0.516028)",
        "(-0.324269, 1.124063, -0.517625)",
        "(-0.322504, 1.128555, -0.519274)",
        "(-0.319606, 1.135516, -0.521605)",
        "(-0.319606, 1.135516, -0.521605)",
        "(-0.317551, 1.140247, -0.522728)",
        "(-0.315383, 1.145213, -0.523929)",
        "(-0.313138, 1.150356, -0.525082)",
        "(-0.309319, 1.158371, -0.526653)",
        "(-0.309319, 1.158371, -0.526653)",
        "(-0.306884, 1.163876, -0.527680)",
        "(-0.304274, 1.169395, -0.528512)",
        "(-0.301575, 1.174928, -0.529173)",
        "(-0.297748, 1.183341, -0.529866)",
        "(-0.297748, 1.183341, -0.529866)",
        "(-0.295180, 1.188910, -0.530133)",
        "(-0.292644, 1.194444, -0.530098)",
        "(-0.290082, 1.199956, -0.530090)",
        "(-0.286435, 1.208276, -0.530068)",
        "(-0.286435, 1.208276, -0.530068)",
        "(-0.284007, 1.213874, -0.529824)",
        "(-0.281576, 1.219459, -0.529361)",
        "(-0.279142, 1.224972, -0.528512)",
        "(-0.275524, 1.233193, -0.527130)",
        "(-0.275524, 1.233193, -0.527130)",
        "(-0.273245, 1.238706, -0.526255)",
        "(-0.271009, 1.244248, -0.525066)",
        "(-0.268901, 1.249851, -0.523577)",
        "(-0.265414, 1.258386, -0.520865)",
        "(-0.265414, 1.258386, -0.520865)",
        "(-0.263134, 1.264101, -0.518981)",
        "(-0.261064, 1.269540, -0.516581)",
        "(-0.258963, 1.274908, -0.514077)",
        "(-0.255851, 1.282699, -0.510350)",
        "(-0.255851, 1.282699, -0.510350)",
        "(-0.253744, 1.287588, -0.507762)",
        "(-0.251718, 1.292232, -0.505201)",
        "(-0.249795, 1.296709, -0.502830)",
        "(-0.247557, 1.303080, -0.500256)",
        "(-0.247557, 1.303080, -0.500256)",
        "(-0.245918, 1.307093, -0.499083)",
        "(-0.244384, 1.310786, -0.498157)",
        "(-0.242693, 1.313941, -0.496382)",
        "(-0.240243, 1.317976, -0.492526)",
        "(-0.240243, 1.317976, -0.492526)",
        "(-0.238478, 1.320695, -0.489925)",
        "(-0.236852, 1.323613, -0.487764)",
        "(-0.235426, 1.326586, -0.485545)",
        "(-0.233246, 1.331080, -0.481644)",
        "(-0.233246, 1.331080, -0.481644)",
        "(-0.231829, 1.334095, -0.478621)",
        "(-0.230366, 1.337288, -0.475333)",
        "(-0.228994, 1.340425, -0.471754)",
        "(-0.227377, 1.344895, -0.465765)",
        "(-0.227377, 1.344895, -0.465765)",
        "(-0.226570, 1.348053, -0.462085)",
        "(-0.225533, 1.351169, -0.458099)",
        "(-0.224423, 1.354301, -0.454108)",
        "(-0.222756, 1.358971, -0.448216)",
        "(-0.222756, 1.358971, -0.448216)",
        "(-0.221664, 1.362061, -0.444130)",
        "(-0.220889, 1.365017, -0.439863)",
        "(-0.220029, 1.367954, -0.435465)",
        "(-0.218938, 1.372227, -0.429592)",
        "(-0.218938, 1.372227, -0.429592)",
        "(-0.218713, 1.374897, -0.426554)",
        "(-0.218972, 1.377261, -0.424083)",
        "(-0.218094, 1.379666, -0.420739)",
        "(-0.216962, 1.382819, -0.415460)",
        "(-0.216962, 1.382819, -0.415460)",
        "(-0.216621, 1.384628, -0.411949)",
        "(-0.215980, 1.386476, -0.408276)",
        "(-0.215217, 1.388376, -0.404753)",
        "(-0.214494, 1.391141, -0.400328)",
        "(-0.214494, 1.391141, -0.400328)",
        "(-0.214221, 1.392932, -0.397647)",
        "(-0.213683, 1.394615, -0.394569)",
        "(-0.213328, 1.396127, -0.391597)",
        "(-0.212881, 1.398214, -0.386942)",
        "(-0.212881, 1.398214, -0.386942)",
        "(-0.212761, 1.399527, -0.383939)",
        "(-0.212531, 1.400845, -0.380979)",
        "(-0.212336, 1.402216, -0.377839)",
        "(-0.212314, 1.404399, -0.373152)",
        "(-0.212314, 1.404399, -0.373152)",
        "(-0.212345, 1.405971, -0.369994)",
        "(-0.212498, 1.407467, -0.366714)",
        "(-0.212586, 1.409031, -0.363363)",
        "(-0.212869, 1.411373, -0.358297)",
        "(-0.212869, 1.411373, -0.358297)",
        "(-0.213174, 1.412831, -0.354693)",
        "(-0.213478, 1.414177, -0.350851)",
        "(-0.213710, 1.415530, -0.347137)",
        "(-0.214531, 1.417469, -0.342194)",
        "(-0.214531, 1.417469, -0.342194)",
        "(-0.215597, 1.418402, -0.338977)",
        "(-0.216025, 1.419356, -0.334883)",
        "(-0.215794, 1.420630, -0.331026)",
        "(-0.215740, 1.422615, -0.326224)",
        "(-0.215740, 1.422615, -0.326224)",
        "(-0.215642, 1.423725, -0.322539)",
        "(-0.215851, 1.424589, -0.318933)",
        "(-0.216006, 1.425422, -0.315223)",
        "(-0.216187, 1.426323, -0.310088)",
        "(-0.216187, 1.426323, -0.310088)",
        "(-0.216131, 1.426873, -0.306846)",
        "(-0.215985, 1.427161, -0.302917)",
        "(-0.215958, 1.427012, -0.298247)",
        "(-0.215959, 1.426628, -0.291834)",
        "(-0.215959, 1.426628, -0.291834)",
        "(-0.215881, 1.426418, -0.287933)",
        "(-0.215533, 1.426331, -0.283944)",
        "(-0.215198, 1.426322, -0.280141)",
        "(-0.214854, 1.426363, -0.274607)",
        "(-0.214854, 1.426363, -0.274607)",
        "(-0.214500, 1.426346, -0.270419)",
        "(-0.214239, 1.426398, -0.266413)",
        "(-0.214027, 1.426606, -0.262651)",
        "(-0.213895, 1.426955, -0.257104)",
        "(-0.213895, 1.426955, -0.257104)",
        "(-0.213916, 1.427042, -0.253201)",
        "(-0.213823, 1.427096, -0.249189)",
        "(-0.213733, 1.427170, -0.245232)",
        "(-0.213422, 1.427376, -0.239475)",
        "(-0.213422, 1.427376, -0.239475)",
        "(-0.213205, 1.427474, -0.235589)",
        "(-0.213008, 1.427492, -0.231742)",
        "(-0.212925, 1.427498, -0.227984)",
        "(-0.213025, 1.426615, -0.222092)",
        "(-0.213025, 1.426615, -0.222092)",
        "(-0.214086, 1.423345, -0.217178)",
        "(-0.214680, 1.421216, -0.212937)",
        "(-0.214737, 1.420334, -0.209320)",
        "(-0.214574, 1.420037, -0.204816)",
        "(-0.214574, 1.420037, -0.204816)",
        "(-0.214415, 1.419852, -0.201818)",
        "(-0.214479, 1.419430, -0.198813)",
        "(-0.214633, 1.418703, -0.196065)",
        "(-0.215228, 1.417038, -0.191703)",
        "(-0.215228, 1.417038, -0.191703)",
        "(-0.215578, 1.415767, -0.188806)",
        "(-0.216005, 1.414518, -0.186273)",
        "(-0.216474, 1.413402, -0.183556)",
        "(-0.216845, 1.412185, -0.179701)",
        "(-0.216845, 1.412185, -0.179701)",
        "(-0.216877, 1.411757, -0.177466)",
        "(-0.217068, 1.411368, -0.175234)",
        "(-0.217237, 1.411032, -0.173121)",
        "(-0.217522, 1.410566, -0.169940)",
        "(-0.217522, 1.410566, -0.169940)",
        "(-0.217780, 1.410220, -0.167817)",
        "(-0.218042, 1.409875, -0.165679)",
        "(-0.218489, 1.409448, -0.163385)",
        "(-0.218965, 1.408905, -0.159913)",
        "(-0.218965, 1.408905, -0.159913)",
        "(-0.219349, 1.408562, -0.157630)",
        "(-0.219599, 1.408322, -0.155380)",
        "(-0.219862, 1.408086, -0.153447)",
        "(-0.220346, 1.407595, -0.150138)",
        "(-0.220346, 1.407595, -0.150138)",
        "(-0.220788, 1.407172, -0.147900)",
        "(-0.221161, 1.406675, -0.145706)",
        "(-0.221516, 1.406120, -0.143526)",
        "(-0.222155, 1.405019, -0.140349)",
        "(-0.222155, 1.405019, -0.140349)",
        "(-0.222456, 1.404207, -0.138319)",
        "(-0.222692, 1.403317, -0.136428)",
        "(-0.223049, 1.402328, -0.134479)",
        "(-0.223633, 1.400725, -0.131670)",
        "(-0.223633, 1.400725, -0.131670)",
        "(-0.223830, 1.399615, -0.130023)",
        "(-0.224180, 1.398414, -0.128445)",
        "(-0.224499, 1.397197, -0.126760)",
        "(-0.225056, 1.395298, -0.124544)",
        "(-0.225056, 1.395298, -0.124544)",
        "(-0.225402, 1.394006, -0.123343)",
        "(-0.225865, 1.392606, -0.122036)",
        "(-0.226362, 1.391116, -0.120595)",
        "(-0.227135, 1.388888, -0.118917)",
        "(-0.227135, 1.388888, -0.118917)",
        "(-0.227867, 1.387432, -0.117701)",
        "(-0.228722, 1.386092, -0.116587)",
        "(-0.229579, 1.384983, -0.115489)",
        "(-0.230803, 1.383751, -0.114026)",
        "(-0.230803, 1.383751, -0.114026)",
        "(-0.231493, 1.383068, -0.112892)",
        "(-0.232286, 1.382332, -0.111647)",
        "(-0.233089, 1.381520, -0.110425)",
        "(-0.233935, 1.380277, -0.108456)",
        "(-0.233935, 1.380277, -0.108456)",
        "(-0.234563, 1.379269, -0.107303)",
        "(-0.235076, 1.378181, -0.106108)",
        "(-0.235513, 1.377101, -0.104834)",
        "(-0.236161, 1.375393, -0.102946)",
        "(-0.236161, 1.375393, -0.102946)",
        "(-0.236617, 1.374206, -0.101925)",
        "(-0.237039, 1.373053, -0.100877)",
        "(-0.237290, 1.371931, -0.099826)",
        "(-0.237675, 1.370089, -0.098420)",
        "(-0.237675, 1.370089, -0.098420)",
        "(-0.238181, 1.368685, -0.097484)",
        "(-0.238658, 1.367178, -0.096577)",
        "(-0.239163, 1.365544, -0.095802)",
        "(-0.240379, 1.362864, -0.094241)",
        "(-0.240379, 1.362864, -0.094241)",
        "(-0.241210, 1.361080, -0.093352)",
        "(-0.241631, 1.359432, -0.093094)",
        "(-0.241916, 1.357789, -0.092897)",
        "(-0.242421, 1.355084, -0.092463)",
        "(-0.242421, 1.355084, -0.092463)",
        "(-0.242872, 1.353103, -0.091814)",
        "(-0.243201, 1.350986, -0.091304)",
        "(-0.243461, 1.348809, -0.091256)",
        "(-0.243616, 1.345484, -0.091024)",
        "(-0.243616, 1.345484, -0.091024)",
        "(-0.243849, 1.343179, -0.091107)",
        "(-0.244052, 1.340905, -0.090964)",
        "(-0.244332, 1.338567, -0.090999)",
        "(-0.244698, 1.335350, -0.091247)",
        "(-0.244698, 1.335350, -0.091247)",
        "(-0.244933, 1.333187, -0.091448)",
        "(-0.245323, 1.330855, -0.091578)",
        "(-0.245741, 1.328411, -0.091563)",
        "(-0.246039, 1.324625, -0.091646)",
        "(-0.246039, 1.324625, -0.091646)",
        "(-0.246027, 1.322034, -0.091960)",
        "(-0.245941, 1.319421, -0.092242)",
        "(-0.246042, 1.316723, -0.092428)",
        "(-0.245843, 1.312782, -0.092733)",
        "(-0.245843, 1.312782, -0.092733)",
        "(-0.245610, 1.310266, -0.092949)",
        "(-0.245487, 1.307737, -0.093104)",
        "(-0.245674, 1.305086, -0.093105)",
        "(-0.245870, 1.300985, -0.092867)",
        "(-0.245870, 1.300985, -0.092867)",
        "(-0.245993, 1.298189, -0.092572)",
        "(-0.246192, 1.295226, -0.092456)",
        "(-0.246362, 1.292158, -0.092399)",
        "(-0.247000, 1.287173, -0.092326)",
        "(-0.247000, 1.287173, -0.092326)",
        "(-0.247268, 1.283793, -0.092147)",
        "(-0.247678, 1.280524, -0.092079)",
        "(-0.248138, 1.277374, -0.091995)",
        "(-0.248797, 1.272820, -0.092045)",
        "(-0.248797, 1.272820, -0.092045)",
        "(-0.249260, 1.269950, -0.092000)",
        "(-0.249677, 1.267217, -0.092054)",
        "(-0.250095, 1.264618, -0.092058)",
        "(-0.250725, 1.260876, -0.092411)",
        "(-0.250725, 1.260876, -0.092411)",
        "(-0.251192, 1.258411, -0.092513)",
        "(-0.251737, 1.255944, -0.092777)",
        "(-0.252420, 1.253409, -0.093010)",
        "(-0.253369, 1.249547, -0.093814)",
        "(-0.253369, 1.249547, -0.093814)",
        "(-0.253836, 1.247040, -0.094248)",
        "(-0.254241, 1.244572, -0.094701)",
        "(-0.254812, 1.242157, -0.095036)",
        "(-0.255446, 1.238642, -0.095622)",
        "(-0.255446, 1.238642, -0.095622)",
        "(-0.255915, 1.236219, -0.096006)",
        "(-0.256451, 1.233700, -0.096217)",
        "(-0.257215, 1.231204, -0.096475)",
        "(-0.258125, 1.227631, -0.096978)",
        "(-0.258125, 1.227631, -0.096978)",
        "(-0.258590, 1.225274, -0.097189)",
        "(-0.259084, 1.223062, -0.097385)",
        "(-0.259373, 1.221142, -0.097633)",
        "(-0.259729, 1.218835, -0.098210)",
        "(-0.259729, 1.218835, -0.098210)",
        "(-0.259952, 1.217681, -0.098194)",
        "(-0.259989, 1.216804, -0.098203)",
        "(-0.260202, 1.215916, -0.098391)",
        "(-0.260598, 1.214240, -0.098552)",
        "(-0.260598, 1.214240, -0.098552)",
        "(-0.260710, 1.212822, -0.098839)",
        "(-0.260753, 1.211301, -0.099143)",
        "(-0.260952, 1.209719, -0.099743)",
        "(-0.261326, 1.207352, -0.100740)",
        "(-0.261326, 1.207352, -0.100740)",
        "(-0.261249, 1.205944, -0.101389)",
        "(-0.261026, 1.204856, -0.102106)",
        "(-0.260586, 1.204101, -0.102588)",
        "(-0.259802, 1.203921, -0.103395)",
        "(-0.259802, 1.203921, -0.103395)",
        "(-0.259437, 1.204278, -0.103769)",
        "(-0.259006, 1.204965, -0.103825)",
        "(-0.258302, 1.205897, -0.103649)",
        "(-0.256960, 1.207570, -0.103754)",
        "(-0.256960, 1.207570, -0.103754)",
        "(-0.256233, 1.208709, -0.103711)",
        "(-0.255503, 1.209737, -0.103485)",
        "(-0.254774, 1.210719, -0.103222)",
        "(-0.253766, 1.212048, -0.103065)",
        "(-0.253766, 1.212048, -0.103065)",
        "(-0.253236, 1.212770, -0.102791)",
        "(-0.252842, 1.213266, -0.102769)",
        "(-0.252450, 1.213684, -0.102702)",
        "(-0.251907, 1.214238, -0.102461)",
        "(-0.251907, 1.214238, -0.102461)",
        "(-0.251371, 1.214642, -0.102250)",
        "(-0.251197, 1.214736, -0.102315)",
        "(-0.251030, 1.214805, -0.102184)",
        "(-0.250592, 1.214918, -0.101986)",
        "(-0.250592, 1.214918, -0.101986)",
        "(-0.250233, 1.215032, -0.101989)",
        "(-0.249951, 1.215117, -0.101973)",
        "(-0.249655, 1.215186, -0.101995)",
        "(-0.249105, 1.215352, -0.101924)",
        "(-0.249105, 1.215352, -0.101924)",
        "(-0.248539, 1.215626, -0.101763)",
        "(-0.247876, 1.216100, -0.101753)",
        "(-0.247190, 1.216818, -0.101818)",
        "(-0.246255, 1.218226, -0.101463)",
        "(-0.246255, 1.218226, -0.101463)",
        "(-0.245522, 1.219428, -0.101385)",
        "(-0.244598, 1.220919, -0.101345)",
        "(-0.243622, 1.222667, -0.101300)",
        "(-0.241911, 1.225776, -0.101027)",
        "(-0.241911, 1.225776, -0.101027)",
        "(-0.240626, 1.228171, -0.100871)",
        "(-0.239201, 1.230898, -0.100688)",
        "(-0.237809, 1.233823, -0.100433)",
        "(-0.235399, 1.238656, -0.100005)",
        "(-0.235399, 1.238656, -0.100005)",
        "(-0.233836, 1.242092, -0.099727)",
        "(-0.232391, 1.245656, -0.099669)",
        "(-0.231059, 1.249236, -0.099264)",
        "(-0.229253, 1.254618, -0.098539)",
        "(-0.229253, 1.254618, -0.098539)",
        "(-0.228086, 1.258141, -0.098175)",
        "(-0.227015, 1.261422, -0.097845)",
        "(-0.226153, 1.264495, -0.097593)",
        "(-0.225083, 1.268444, -0.097423)",
        "(-0.225083, 1.268444, -0.097423)",
        "(-0.224256, 1.271114, -0.097721)",
        "(-0.223292, 1.273868, -0.098050)",
        "(-0.222214, 1.276640, -0.098703)",
        "(-0.220555, 1.280731, -0.099331)",
        "(-0.220555, 1.280731, -0.099331)",
        "(-0.219584, 1.283433, -0.099506)",
        "(-0.218686, 1.286278, -0.099619)",
        "(-0.217738, 1.289309, -0.099620)",
        "(-0.216114, 1.294245, -0.099559)",
        "(-0.216114, 1.294245, -0.099559)",
        "(-0.214973, 1.297924, -0.099373)",
        "(-0.213514, 1.302121, -0.099288)",
        "(-0.212104, 1.306658, -0.099243)",
        "(-0.210184, 1.313946, -0.098412)",
        "(-0.210184, 1.313946, -0.098412)",
        "(-0.208788, 1.319191, -0.097939)",
        "(-0.207366, 1.324556, -0.097885)",
        "(-0.205863, 1.329886, -0.097804)",
        "(-0.203462, 1.337459, -0.097462)",
        "(-0.203462, 1.337459, -0.097462)",
        "(-0.202112, 1.342028, -0.097114)",
        "(-0.201019, 1.346278, -0.096912)",
        "(-0.200073, 1.350372, -0.096752)",
        "(-0.198683, 1.355997, -0.096285)",
        "(-0.198683, 1.355997, -0.096285)",
        "(-0.197938, 1.359219, -0.095889)",
        "(-0.197359, 1.362348, -0.095909)",
        "(-0.197072, 1.364888, -0.095816)",
        "(-0.197210, 1.367557, -0.095433)",
        "(-0.197210, 1.367557, -0.095433)",
        "(-0.197310, 1.368900, -0.095577)",
        "(-0.197351, 1.369834, -0.095843)",
        "(-0.197448, 1.370567, -0.096136)",
        "(-0.197278, 1.372015, -0.097068)",
        "(-0.197278, 1.372015, -0.097068)",
        "(-0.197086, 1.373193, -0.097499)",
        "(-0.196817, 1.374511, -0.098031)",
        "(-0.196584, 1.376003, -0.098494)",
        "(-0.196316, 1.378731, -0.099223)",
        "(-0.196316, 1.378731, -0.099223)",
        "(-0.196255, 1.380912, -0.099460)",
        "(-0.196178, 1.383378, -0.099839)",
        "(-0.196099, 1.385901, -0.100146)",
        "(-0.195869, 1.389698, -0.100548)",
        "(-0.195869, 1.389698, -0.100548)",
        "(-0.195603, 1.392299, -0.100706)",
        "(-0.195242, 1.394959, -0.101022)",
        "(-0.194843, 1.397584, -0.101254)",
        "(-0.194166, 1.401058, -0.101435)",
        "(-0.194166, 1.401058, -0.101435)",
        "(-0.193720, 1.403628, -0.101551)",
        "(-0.193236, 1.406341, -0.102084)",
        "(-0.192785, 1.409069, -0.102724)",
        "(-0.192296, 1.412948, -0.103479)",
        "(-0.192296, 1.412948, -0.103479)",
        "(-0.191957, 1.415413, -0.103958)",
        "(-0.191645, 1.417641, -0.104716)",
        "(-0.191365, 1.419819, -0.105611)",
        "(-0.191033, 1.423144, -0.107032)",
        "(-0.191033, 1.423144, -0.107032)",
        "(-0.190932, 1.425228, -0.108252)",
        "(-0.190873, 1.427263, -0.109839)",
        "(-0.190630, 1.429329, -0.111724)",
        "(-0.190162, 1.432305, -0.114818)",
        "(-0.190162, 1.432305, -0.114818)",
        "(-0.189944, 1.434055, -0.116920)",
        "(-0.189889, 1.435619, -0.119196)",
        "(-0.189748, 1.437145, -0.121614)",
        "(-0.189300, 1.439447, -0.124881)",
        "(-0.189300, 1.439447, -0.124881)",
        "(-0.189061, 1.440854, -0.128252)",
        "(-0.188597, 1.442385, -0.131377)",
        "(-0.188349, 1.443797, -0.134299)",
        "(-0.188033, 1.445840, -0.138848)",
        "(-0.188033, 1.445840, -0.138848)",
        "(-0.187850, 1.447166, -0.141751)",
        "(-0.187629, 1.448579, -0.144756)",
        "(-0.187404, 1.449975, -0.147828)",
        "(-0.186885, 1.452100, -0.152503)",
        "(-0.186885, 1.452100, -0.152503)",
        "(-0.186481, 1.453633, -0.155813)",
        "(-0.186058, 1.455179, -0.159143)",
        "(-0.185648, 1.456783, -0.162309)",
        "(-0.185122, 1.459046, -0.166949)",
        "(-0.185122, 1.459046, -0.166949)",
        "(-0.184918, 1.460514, -0.170396)",
        "(-0.184566, 1.462081, -0.174183)",
        "(-0.184194, 1.463681, -0.178052)",
        "(-0.183854, 1.465727, -0.183832)",
        "(-0.183854, 1.465727, -0.183832)",
        "(-0.183771, 1.466812, -0.187614)",
        "(-0.183665, 1.467772, -0.191422)",
        "(-0.183620, 1.468764, -0.195487)",
        "(-0.183824, 1.469948, -0.201797)",
        "(-0.183824, 1.469948, -0.201797)",
        "(-0.184132, 1.470447, -0.206160)",
        "(-0.184513, 1.470687, -0.210847)",
        "(-0.184942, 1.470823, -0.215708)",
        "(-0.185413, 1.470985, -0.223339)",
        "(-0.185413, 1.470985, -0.223339)",
        "(-0.185810, 1.470928, -0.228474)",
        "(-0.186442, 1.470588, -0.233434)",
        "(-0.187188, 1.470108, -0.238414)",
        "(-0.188308, 1.469356, -0.245864)",
        "(-0.188308, 1.469356, -0.245864)",
        "(-0.189058, 1.468795, -0.250840)",
        "(-0.189768, 1.468140, -0.255878)",
        "(-0.190577, 1.467412, -0.261328)",
        "(-0.191658, 1.466194, -0.269337)",
        "(-0.191658, 1.466194, -0.269337)",
        "(-0.192425, 1.465232, -0.274341)",
        "(-0.193320, 1.464138, -0.279333)",
        "(-0.194263, 1.462965, -0.284484)",
        "(-0.195435, 1.461289, -0.291509)",
        "(-0.195435, 1.461289, -0.291509)",
        "(-0.196151, 1.459993, -0.295743)",
        "(-0.196857, 1.458546, -0.299793)",
        "(-0.197507, 1.457054, -0.303750)",
        "(-0.198259, 1.454791, -0.309458)",
        "(-0.198259, 1.454791, -0.309458)",
        "(-0.198762, 1.453372, -0.313882)",
        "(-0.199337, 1.451926, -0.318252)",
        "(-0.199750, 1.450373, -0.322183)",
        "(-0.200545, 1.447849, -0.328027)",
        "(-0.200545, 1.447849, -0.328027)",
        "(-0.200941, 1.446126, -0.332114)",
        "(-0.201473, 1.444422, -0.336292)",
        "(-0.201961, 1.442653, -0.340196)",
        "(-0.202845, 1.439681, -0.345643)",
        "(-0.202845, 1.439681, -0.345643)",
        "(-0.203365, 1.437646, -0.349354)",
        "(-0.203784, 1.435636, -0.352941)",
        "(-0.204224, 1.433641, -0.356797)",
        "(-0.204982, 1.430350, -0.362256)",
        "(-0.204982, 1.430350, -0.362256)",
        "(-0.205545, 1.427867, -0.365334)",
        "(-0.206367, 1.425159, -0.368311)",
        "(-0.207060, 1.422595, -0.371468)",
        "(-0.207674, 1.418834, -0.375921)",
        "(-0.207674, 1.418834, -0.375921)",
        "(-0.208286, 1.416214, -0.378978)",
        "(-0.209131, 1.413544, -0.382094)",
        "(-0.209961, 1.410810, -0.385051)",
        "(-0.211317, 1.406461, -0.388940)",
        "(-0.211317, 1.406461, -0.388940)",
        "(-0.212231, 1.403440, -0.391478)",
        "(-0.213213, 1.400460, -0.394291)",
        "(-0.214217, 1.397655, -0.397619)",
        "(-0.215818, 1.393322, -0.402458)",
        "(-0.215818, 1.393322, -0.402458)",
        "(-0.216831, 1.390370, -0.405230)",
        "(-0.218047, 1.387295, -0.407998)",
        "(-0.219166, 1.384282, -0.410826)",
        "(-0.220921, 1.379704, -0.415128)",
        "(-0.220921, 1.379704, -0.415128)",
        "(-0.222274, 1.376464, -0.417707)",
        "(-0.223718, 1.373078, -0.420195)",
        "(-0.225066, 1.369713, -0.422836)",
        "(-0.226911, 1.364759, -0.426813)",
        "(-0.226911, 1.364759, -0.426813)",
        "(-0.228294, 1.361333, -0.429467)",
        "(-0.229676, 1.357821, -0.431958)",
        "(-0.231182, 1.354146, -0.434428)",
        "(-0.233408, 1.348492, -0.438098)",
        "(-0.233408, 1.348492, -0.438098)",
        "(-0.234930, 1.344613, -0.440759)",
        "(-0.236442, 1.340559, -0.443502)",
        "(-0.237958, 1.336368, -0.446073)",
        "(-0.239553, 1.330174, -0.449705)",
        "(-0.239553, 1.330174, -0.449705)",
        "(-0.240171, 1.326098, -0.452041)",
        "(-0.240987, 1.322008, -0.454845)",
        "(-0.242002, 1.317904, -0.457958)",
        "(-0.243914, 1.311675, -0.462687)",
        "(-0.243914, 1.311675, -0.462687)",
        "(-0.245080, 1.307386, -0.464598)",
        "(-0.246274, 1.303166, -0.466333)",
        "(-0.247502, 1.299125, -0.468282)",
        "(-0.249114, 1.293378, -0.470825)",
        "(-0.249114, 1.293378, -0.470825)",
        "(-0.250156, 1.289777, -0.472478)",
        "(-0.251276, 1.286209, -0.473865)",
        "(-0.252465, 1.282703, -0.474987)",
        "(-0.254319, 1.277494, -0.476110)",
        "(-0.254319, 1.277494, -0.476110)",
        "(-0.255334, 1.274056, -0.476653)",
        "(-0.256350, 1.270745, -0.477490)",
        "(-0.257288, 1.267591, -0.478707)",
        "(-0.258810, 1.262755, -0.479730)",
        "(-0.258810, 1.262755, -0.479730)",
        "(-0.259613, 1.259387, -0.479638)",
        "(-0.260393, 1.255993, -0.479578)",
        "(-0.261358, 1.252561, -0.479759)",
        "(-0.262847, 1.247259, -0.479899)",
        "(-0.262847, 1.247259, -0.479899)",
        "(-0.263532, 1.243509, -0.479443)",
        "(-0.264307, 1.239649, -0.478894)",
        "(-0.265166, 1.235694, -0.478488)",
        "(-0.266518, 1.229586, -0.478133)",
        "(-0.266518, 1.229586, -0.478133)",
        "(-0.267389, 1.225416, -0.477564)",
        "(-0.268234, 1.221053, -0.476611)",
        "(-0.269104, 1.216478, -0.475204)",
        "(-0.270632, 1.209186, -0.473295)",
        "(-0.270632, 1.209186, -0.473295)",
        "(-0.271903, 1.204152, -0.472409)",
        "(-0.273010, 1.198998, -0.471094)",
        "(-0.274003, 1.193731, -0.469516)",
        "(-0.275766, 1.185510, -0.466274)",
        "(-0.275766, 1.185510, -0.466274)",
        "(-0.276895, 1.179895, -0.463811)",
        "(-0.278084, 1.174232, -0.461274)",
        "(-0.279280, 1.168635, -0.458928)",
        "(-0.281059, 1.160333, -0.456169)",
        "(-0.281059, 1.160333, -0.456169)",
        "(-0.282262, 1.154748, -0.453871)",
        "(-0.283392, 1.149161, -0.451144)",
        "(-0.284548, 1.143570, -0.448399)",
        "(-0.286263, 1.135200, -0.444773)",
        "(-0.286263, 1.135200, -0.444773)",
        "(-0.287641, 1.129737, -0.442548)",
        "(-0.289012, 1.124395, -0.440214)",
        "(-0.290453, 1.119133, -0.438043)",
        "(-0.292672, 1.111354, -0.434710)",
        "(-0.292672, 1.111354, -0.434710)",
        "(-0.294242, 1.106261, -0.432487)",
        "(-0.295972, 1.101227, -0.430349)",
        "(-0.297937, 1.096063, -0.428389)",
        "(-0.300850, 1.088824, -0.424979)",
        "(-0.300850, 1.088824, -0.424979)",
        "(-0.302704, 1.083908, -0.422077)",
        "(-0.304824, 1.078881, -0.419236)",
        "(-0.306936, 1.073842, -0.416324)",
        "(-0.309934, 1.066364, -0.412111)",
        "(-0.309934, 1.066364, -0.412111)",
        "(-0.311891, 1.061528, -0.409126)",
        "(-0.313825, 1.056871, -0.406258)",
        "(-0.315661, 1.052384, -0.403254)",
        "(-0.318339, 1.045967, -0.398615)",
        "(-0.318339, 1.045967, -0.398615)",
        "(-0.320095, 1.041888, -0.395698)",
        "(-0.321640, 1.037868, -0.391973)",
        "(-0.322986, 1.033762, -0.387842)",
        "(-0.325564, 1.027648, -0.384026)",
        "(-0.325564, 1.027648, -0.384026)",
        "(-0.326944, 1.023799, -0.381323)",
        "(-0.328033, 1.020172, -0.377466)",
        "(-0.329301, 1.016748, -0.373893)",
        "(-0.331292, 1.011832, -0.369401)",
        "(-0.331292, 1.011832, -0.369401)",
        "(-0.332688, 1.008589, -0.366448)",
        "(-0.334217, 1.005358, -0.363031)",
        "(-0.335927, 1.002064, -0.359700)",
        "(-0.338767, 0.997019, -0.355348)",
        "(-0.338767, 0.997019, -0.355348)",
        "(-0.340707, 0.993721, -0.353077)",
        "(-0.342521, 0.990582, -0.350627)",
        "(-0.344272, 0.987580, -0.347558)",
        "(-0.346766, 0.983309, -0.343093)",
        "(-0.346766, 0.983309, -0.343093)",
        "(-0.348358, 0.980561, -0.340717)",
        "(-0.349978, 0.977963, -0.338124)",
        "(-0.351658, 0.975416, -0.335518)",
        "(-0.354425, 0.971736, -0.331737)",
        "(-0.354425, 0.971736, -0.331737)",
        "(-0.356443, 0.969354, -0.329365)",
        "(-0.358321, 0.967075, -0.326950)",
        "(-0.360135, 0.964912, -0.324269)",
        "(-0.362672, 0.961934, -0.320092)",
        "(-0.362672, 0.961934, -0.320092)",
        "(-0.364309, 0.960109, -0.317674)",
        "(-0.365763, 0.958470, -0.315163)",
        "(-0.367135, 0.956955, -0.312401)",
        "(-0.368940, 0.954837, -0.307915)",
        "(-0.368940, 0.954837, -0.307915)",
        "(-0.370077, 0.953526, -0.304888)",
        "(-0.371058, 0.952215, -0.302368)",
        "(-0.372069, 0.951000, -0.299463)",
        "(-0.373583, 0.949344, -0.294215)",
        "(-0.373583, 0.949344, -0.294215)",
        "(-0.374614, 0.948224, -0.290705)",
        "(-0.375517, 0.947070, -0.287550)",
        "(-0.376525, 0.945910, -0.284483)",
        "(-0.378001, 0.944282, -0.279606)",
        "(-0.378001, 0.944282, -0.279606)",
        "(-0.378934, 0.943212, -0.276013)",
        "(-0.379867, 0.942122, -0.272699)",
        "(-0.380699, 0.941081, -0.269119)",
        "(-0.381848, 0.939577, -0.263922)",
        "(-0.381848, 0.939577, -0.263922)",
        "(-0.382558, 0.938595, -0.260618)",
        "(-0.383185, 0.937714, -0.257089)",
        "(-0.383775, 0.936902, -0.253704)",
        "(-0.384695, 0.935888, -0.248606)",
        "(-0.384695, 0.935888, -0.248606)",
        "(-0.385236, 0.935283, -0.245972)",
        "(-0.385547, 0.934884, -0.243199)",
        "(-0.385701, 0.934641, -0.240260)",
        "(-0.386041, 0.934364, -0.235814)",
        "(-0.386041, 0.934364, -0.235814)",
        "(-0.386228, 0.934157, -0.233171)",
        "(-0.386554, 0.933982, -0.230311)",
        "(-0.387149, 0.933827, -0.226834)",
        "(-0.388274, 0.933460, -0.221621)",
        "(-0.388274, 0.933460, -0.221621)",
        "(-0.389086, 0.933220, -0.218392)",
        "(-0.389883, 0.933152, -0.214906)",
        "(-0.390464, 0.933174, -0.211617)",
        "(-0.391090, 0.933472, -0.206098)",
        "(-0.391090, 0.933472, -0.206098)",
        "(-0.391533, 0.933673, -0.202321)",
        "(-0.392008, 0.933841, -0.198972)",
        "(-0.392453, 0.934054, -0.195743)",
        "(-0.393319, 0.934523, -0.191063)",
        "(-0.393319, 0.934523, -0.191063)",
        "(-0.393704, 0.934878, -0.188380)",
        "(-0.393784, 0.935337, -0.186006)",
        "(-0.393907, 0.936023, -0.183423)",
        "(-0.393938, 0.937226, -0.179724)",
        "(-0.393938, 0.937226, -0.179724)",
        "(-0.393814, 0.938055, -0.177503)",
        "(-0.393725, 0.938924, -0.175365)",
        "(-0.393672, 0.939802, -0.173375)",
        "(-0.393705, 0.941253, -0.170447)",
        "(-0.393705, 0.941253, -0.170447)",
        "(-0.393435, 0.942257, -0.168654)",
        "(-0.393191, 0.943389, -0.166797)",
        "(-0.393050, 0.944664, -0.164626)",
        "(-0.392628, 0.946570, -0.161384)",
        "(-0.392628, 0.946570, -0.161384)",
        "(-0.392450, 0.947879, -0.159068)",
        "(-0.392061, 0.949143, -0.156788)",
        "(-0.391532, 0.950413, -0.154745)",
        "(-0.390835, 0.952491, -0.151310)",
        "(-0.390835, 0.952491, -0.151310)",
        "(-0.390516, 0.953959, -0.148916)",
        "(-0.390191, 0.955364, -0.146554)",
        "(-0.389715, 0.956732, -0.144296)",
        "(-0.388720, 0.958608, -0.141594)",
        "(-0.388720, 0.958608, -0.141594)",
        "(-0.387964, 0.959778, -0.139844)",
        "(-0.387175, 0.960938, -0.138110)",
        "(-0.386369, 0.962176, -0.136322)",
        "(-0.385129, 0.963955, -0.133748)",
        "(-0.385129, 0.963955, -0.133748)",
        "(-0.384288, 0.965158, -0.131974)",
        "(-0.383472, 0.966365, -0.130355)",
        "(-0.382729, 0.967602, -0.128759)",
        "(-0.381698, 0.969394, -0.126238)",
        "(-0.381698, 0.969394, -0.126238)",
        "(-0.380947, 0.970539, -0.124688)",
        "(-0.380328, 0.971705, -0.123242)",
        "(-0.379887, 0.972880, -0.121794)",
        "(-0.379033, 0.974614, -0.119573)",
        "(-0.379033, 0.974614, -0.119573)",
        "(-0.378464, 0.975854, -0.118192)",
        "(-0.377725, 0.977067, -0.116932)",
        "(-0.376961, 0.978348, -0.115566)",
        "(-0.375698, 0.980350, -0.113589)",
        "(-0.375698, 0.980350, -0.113589)",
        "(-0.374599, 0.981739, -0.112386)",
        "(-0.373329, 0.983214, -0.111203)",
        "(-0.372231, 0.984881, -0.109989)",
        "(-0.370455, 0.987666, -0.108201)",
        "(-0.370455, 0.987666, -0.108201)",
        "(-0.369145, 0.989700, -0.107137)",
        "(-0.367833, 0.991840, -0.105951)",
        "(-0.366516, 0.994074, -0.104742)",
        "(-0.364572, 0.997609, -0.102838)",
        "(-0.364572, 0.997609, -0.102838)",
        "(-0.363203, 1.000027, -0.101612)",
        "(-0.361862, 1.002475, -0.100347)",
        "(-0.360508, 1.004928, -0.098957)",
        "(-0.358585, 1.008596, -0.097087)",
        "(-0.358585, 1.008596, -0.097087)",
        "(-0.357283, 1.011052, -0.095960)",
        "(-0.355909, 1.013499, -0.094886)",
        "(-0.354562, 1.015993, -0.093682)",
        "(-0.352435, 1.019701, -0.092011)",
        "(-0.352435, 1.019701, -0.092011)",
        "(-0.350904, 1.022089, -0.091121)",
        "(-0.349496, 1.024438, -0.090247)",
        "(-0.347994, 1.026681, -0.089485)",
        "(-0.345733, 1.029943, -0.088534)",
        "(-0.345733, 1.029943, -0.088534)",
        "(-0.344127, 1.032145, -0.087829)",
        "(-0.342327, 1.034302, -0.087386)",
        "(-0.340461, 1.036460, -0.086938)",
        "(-0.337841, 1.039856, -0.085973)",
        "(-0.337841, 1.039856, -0.085973)",
        "(-0.336006, 1.042092, -0.085380)",
        "(-0.334324, 1.044307, -0.084817)",
        "(-0.332672, 1.046551, -0.084055)",
        "(-0.330174, 1.049743, -0.083230)",
        "(-0.330174, 1.049743, -0.083230)",
        "(-0.328770, 1.051748, -0.082644)",
        "(-0.327628, 1.053513, -0.081999)",
        "(-0.326635, 1.055092, -0.081192)",
        "(-0.325458, 1.056910, -0.080536)",
        "(-0.325458, 1.056910, -0.080536)",
        "(-0.325237, 1.057614, -0.080345)",
        "(-0.325387, 1.057604, -0.080267)",
        "(-0.325682, 1.057134, -0.079934)",
        "(-0.327438, 1.054898, -0.079819)",
        "(-0.327438, 1.054898, -0.079819)",
        "(-0.329142, 1.052795, -0.079901)",
        "(-0.331130, 1.050230, -0.080358)",
        "(-0.333335, 1.047510, -0.080718)",
        "(-0.336496, 1.043458, -0.081867)",
        "(-0.336496, 1.043458, -0.081867)",
        "(-0.338247, 1.041231, -0.082434)",
        "(-0.339781, 1.039465, -0.082890)",
        "(-0.340821, 1.038268, -0.083136)",
        "(-0.341630, 1.037281, -0.083268)",
        "(-0.341630, 1.037281, -0.083268)",
        "(-0.341683, 1.037040, -0.083437)",
        "(-0.341442, 1.037100, -0.083520)",
        "(-0.341120, 1.037205, -0.083710)",
        "(-0.339773, 1.038263, -0.084175)",
        "(-0.339773, 1.038263, -0.084175)",
        "(-0.338691, 1.039199, -0.084473)",
        "(-0.337526, 1.040252, -0.084811)",
        "(-0.336409, 1.041428, -0.085189)",
        "(-0.334758, 1.043300, -0.085591)",
        "(-0.334758, 1.043300, -0.085591)",
        "(-0.333563, 1.044508, -0.085660)",
        "(-0.332987, 1.045651, -0.086049)",
        "(-0.331724, 1.046519, -0.086123)",
        "(-0.330780, 1.047144, -0.086312)",
        "(-0.330780, 1.047144, -0.086312)",
        "(-0.329833, 1.047604, -0.086411)",
        "(-0.329404, 1.047703, -0.086635)",
        "(-0.329082, 1.047826, -0.086699)",
        "(-0.328731, 1.048036, -0.086703)",
        "(-0.328731, 1.048036, -0.086703)",
        "(-0.328482, 1.048067, -0.086729)",
        "(-0.328189, 1.048158, -0.086598)",
        "(-0.327940, 1.048297, -0.086553)",
        "(-0.327582, 1.048363, -0.086385)",
        "(-0.327582, 1.048363, -0.086385)",
        "(-0.327399, 1.048281, -0.086212)",
        "(-0.327269, 1.048165, -0.085778)",
        "(-0.327229, 1.048132, -0.085602)",
        "(-0.326868, 1.048190, -0.085338)",
        "(-0.326868, 1.048190, -0.085338)",
        "(-0.326556, 1.048518, -0.085213)",
        "(-0.326188, 1.049058, -0.084991)",
        "(-0.325672, 1.049756, -0.084739)",
        "(-0.324937, 1.050775, -0.084300)",
        "(-0.324937, 1.050775, -0.084300)",
        "(-0.324404, 1.051491, -0.083893)",
        "(-0.323764, 1.052240, -0.083660)",
        "(-0.323133, 1.053182, -0.083239)",
        "(-0.322147, 1.054984, -0.082723)",
        "(-0.322147, 1.054984, -0.082723)",
        "(-0.321298, 1.056515, -0.082209)",
        "(-0.320338, 1.058336, -0.081627)",
        "(-0.319362, 1.060305, -0.080855)",
        "(-0.317916, 1.063495, -0.079790)",
        "(-0.317916, 1.063495, -0.079790)",
        "(-0.316968, 1.065536, -0.079225)",
        "(-0.315949, 1.067583, -0.078387)",
        "(-0.315057, 1.069461, -0.077747)",
        "(-0.313823, 1.072037, -0.076871)",
        "(-0.313823, 1.072037, -0.076871)",
        "(-0.312813, 1.073647, -0.076330)",
        "(-0.311848, 1.075210, -0.076005)",
        "(-0.310876, 1.076743, -0.075707)",
        "(-0.309279, 1.079069, -0.075254)",
        "(-0.309279, 1.079069, -0.075254)",
        "(-0.308130, 1.080628, -0.074905)",
        "(-0.307027, 1.082224, -0.074490)",
        "(-0.305660, 1.083578, -0.074186)",
        "(-0.304203, 1.085410, -0.074268)",
        "(-0.304203, 1.085410, -0.074268)",
        "(-0.303234, 1.086619, -0.073991)",
        "(-0.302477, 1.087501, -0.073735)",
        "(-0.301527, 1.088089, -0.073952)",
        "(-0.300933, 1.088446, -0.074218)",
        "(-0.300933, 1.088446, -0.074218)",
        "(-0.301028, 1.088493, -0.074409)",
        "(-0.300993, 1.088453, -0.074470)",
        "(-0.301102, 1.088447, -0.074464)",
        "(-0.300997, 1.088556, -0.074534)",
        "(-0.300997, 1.088556, -0.074534)",
        "(-0.300693, 1.088966, -0.074640)",
        "(-0.300103, 1.089719, -0.074832)",
        "(-0.299423, 1.090765, -0.074642)",
        "(-0.298178, 1.092921, -0.074199)",
        "(-0.298178, 1.092921, -0.074199)",
        "(-0.297394, 1.094654, -0.073775)",
        "(-0.296462, 1.096595, -0.073348)",
        "(-0.295201, 1.098787, -0.072854)",
        "(-0.293412, 1.102304, -0.072353)",
        "(-0.293412, 1.102304, -0.072353)",
        "(-0.292187, 1.104743, -0.071924)",
        "(-0.290928, 1.107185, -0.071442)",
        "(-0.289579, 1.109531, -0.071121)",
        "(-0.287724, 1.113054, -0.070353)",
        "(-0.287724, 1.113054, -0.070353)",
        "(-0.286499, 1.115234, -0.069952)",
        "(-0.285386, 1.117260, -0.069495)",
        "(-0.284472, 1.119096, -0.068951)",
        "(-0.283351, 1.121387, -0.068201)",
        "(-0.283351, 1.121387, -0.068201)",
        "(-0.282620, 1.122725, -0.067638)",
        "(-0.281979, 1.123951, -0.067264)",
        "(-0.281282, 1.125151, -0.067040)",
        "(-0.280300, 1.126770, -0.066765)",
        "(-0.280300, 1.126770, -0.066765)",
        "(-0.279805, 1.127768, -0.066452)",
        "(-0.279243, 1.128819, -0.066134)",
        "(-0.278550, 1.129917, -0.066021)",
        "(-0.277130, 1.132092, -0.065993)",
        "(-0.277130, 1.132092, -0.065993)",
        "(-0.276023, 1.133938, -0.065999)",
        "(-0.274927, 1.136080, -0.065938)",
        "(-0.273863, 1.138433, -0.065603)",
        "(-0.272262, 1.142129, -0.065330)",
        "(-0.272262, 1.142129, -0.065330)",
        "(-0.271214, 1.144655, -0.065102)",
        "(-0.270246, 1.147195, -0.064940)",
        "(-0.268965, 1.149855, -0.064782)",
        "(-0.266985, 1.154067, -0.064846)",
        "(-0.266985, 1.154067, -0.064846)",
        "(-0.265518, 1.157055, -0.064795)",
        "(-0.263923, 1.159921, -0.065023)",
        "(-0.262313, 1.162825, -0.065041)",
        "(-0.259871, 1.167089, -0.065194)",
        "(-0.259871, 1.167089, -0.065194)",
        "(-0.258458, 1.169892, -0.065098)",
        "(-0.257136, 1.172529, -0.065018)",
        "(-0.255708, 1.175038, -0.064767)",
        "(-0.253935, 1.178488, -0.064659)",
        "(-0.253935, 1.178488, -0.064659)",
        "(-0.252849, 1.180665, -0.064645)",
        "(-0.251718, 1.182810, -0.064504)",
        "(-0.250804, 1.184888, -0.064366)",
        "(-0.249346, 1.188021, -0.064328)",
        "(-0.249346, 1.188021, -0.064328)",
        "(-0.248188, 1.190207, -0.064483)",
        "(-0.247123, 1.192388, -0.064613)",
        "(-0.246046, 1.194557, -0.064715)",
        "(-0.244374, 1.197878, -0.064764)",
        "(-0.244374, 1.197878, -0.064764)",
        "(-0.243225, 1.200243, -0.064626)",
        "(-0.242068, 1.202759, -0.064297)",
        "(-0.240857, 1.205333, -0.064206)",
        "(-0.239424, 1.209210, -0.063616)",
        "(-0.239424, 1.209210, -0.063616)",
        "(-0.238565, 1.211825, -0.062794)",
        "(-0.237723, 1.214298, -0.062209)",
        "(-0.236949, 1.216654, -0.061785)",
        "(-0.235870, 1.219908, -0.061246)",
        "(-0.235870, 1.219908, -0.061246)",
        "(-0.235407, 1.222073, -0.060591)",
        "(-0.234656, 1.224283, -0.060347)",
        "(-0.233889, 1.226637, -0.060289)",
        "(-0.232966, 1.230588, -0.059693)",
        "(-0.232966, 1.230588, -0.059693)",
        "(-0.232325, 1.233441, -0.059342)",
        "(-0.231501, 1.236370, -0.059219)",
        "(-0.230787, 1.239448, -0.058979)",
        "(-0.229747, 1.244482, -0.058520)",
        "(-0.229747, 1.244482, -0.058520)",
        "(-0.228778, 1.248227, -0.058295)",
        "(-0.227881, 1.252064, -0.058249)",
        "(-0.227087, 1.256000, -0.058084)",
        "(-0.226103, 1.261796, -0.057716)",
        "(-0.226103, 1.261796, -0.057716)",
        "(-0.225375, 1.265763, -0.057526)",
        "(-0.224382, 1.269544, -0.057495)",
        "(-0.223497, 1.273293, -0.057383)",
        "(-0.222196, 1.278810, -0.057298)",
        "(-0.222196, 1.278810, -0.057298)",
        "(-0.221437, 1.282406, -0.057002)",
        "(-0.220817, 1.285804, -0.056744)",
        "(-0.220070, 1.289036, -0.056569)",
        "(-0.219189, 1.293441, -0.056272)",
        "(-0.219189, 1.293441, -0.056272)",
        "(-0.218613, 1.296281, -0.055915)",
        "(-0.218064, 1.299032, -0.055440)",
        "(-0.217615, 1.301837, -0.054815)",
        "(-0.216970, 1.306006, -0.053996)",
        "(-0.216970, 1.306006, -0.053996)",
        "(-0.216567, 1.308774, -0.053532)",
        "(-0.215985, 1.311604, -0.053168)",
        "(-0.215460, 1.314341, -0.052933)",
        "(-0.214617, 1.318399, -0.052551)",
        "(-0.214617, 1.318399, -0.052551)",
        "(-0.213880, 1.321089, -0.052416)",
        "(-0.213262, 1.323665, -0.052451)",
        "(-0.212685, 1.326225, -0.052525)",
        "(-0.211742, 1.330490, -0.052656)",
        "(-0.211742, 1.330490, -0.052656)",
        "(-0.210930, 1.333608, -0.052930)",
        "(-0.209988, 1.336917, -0.053629)",
        "(-0.209208, 1.340280, -0.054300)",
        "(-0.208152, 1.345566, -0.054854)",
        "(-0.208152, 1.345566, -0.054854)",
        "(-0.207231, 1.349353, -0.055281)",
        "(-0.206276, 1.353158, -0.055893)",
        "(-0.205333, 1.356954, -0.056646)",
        "(-0.204080, 1.362648, -0.057450)",
        "(-0.204080, 1.362648, -0.057450)",
        "(-0.203416, 1.366253, -0.058015)",
        "(-0.202727, 1.369774, -0.058681)",
        "(-0.202092, 1.373230, -0.059097)",
        "(-0.201188, 1.377959, -0.059656)",
        "(-0.201188, 1.377959, -0.059656)",
        "(-0.200739, 1.380753, -0.059983)",
        "(-0.200229, 1.383373, -0.060231)",
        "(-0.199604, 1.385824, -0.060800)",
        "(-0.198932, 1.389076, -0.061661)",
        "(-0.198932, 1.389076, -0.061661)",
        "(-0.198677, 1.391085, -0.061992)",
        "(-0.198263, 1.393022, -0.062468)",
        "(-0.197943, 1.394725, -0.063022)",
        "(-0.197292, 1.397214, -0.064330)",
        "(-0.197292, 1.397214, -0.064330)",
        "(-0.196902, 1.398956, -0.065217)",
        "(-0.196525, 1.400866, -0.065970)",
        "(-0.196181, 1.402794, -0.066786)",
        "(-0.195523, 1.405966, -0.067755)",
        "(-0.195523, 1.405966, -0.067755)",
        "(-0.195082, 1.408078, -0.068475)",
        "(-0.194460, 1.410195, -0.069521)",
        "(-0.193903, 1.412341, -0.070377)",
        "(-0.193059, 1.415381, -0.071666)",
        "(-0.193059, 1.415381, -0.071666)",
        "(-0.192447, 1.417254, -0.072460)",
        "(-0.191922, 1.418924, -0.073115)",
        "(-0.191438, 1.420477, -0.073584)",
        "(-0.190661, 1.422633, -0.074711)",
        "(-0.190661, 1.422633, -0.074711)",
        "(-0.190030, 1.424072, -0.075529)",
        "(-0.189483, 1.425461, -0.076208)",
        "(-0.189015, 1.426646, -0.077071)",
        "(-0.188273, 1.428248, -0.078822)",
        "(-0.188273, 1.428248, -0.078822)",
        "(-0.187346, 1.429628, -0.080590)",
        "(-0.186305, 1.431303, -0.082630)",
        "(-0.185400, 1.433121, -0.084842)",
        "(-0.184607, 1.435663, -0.088224)",
        "(-0.184607, 1.435663, -0.088224)",
        "(-0.183974, 1.437525, -0.090729)",
        "(-0.183159, 1.439661, -0.093454)",
        "(-0.182326, 1.441862, -0.096520)",
        "(-0.181278, 1.444992, -0.101306)",
        "(-0.181278, 1.444992, -0.101306)",
        "(-0.180819, 1.447032, -0.104202)",
        "(-0.180533, 1.448999, -0.106935)",
        "(-0.180331, 1.450897, -0.109895)",
        "(-0.179817, 1.453974, -0.114458)",
        "(-0.179817, 1.453974, -0.114458)",
        "(-0.179450, 1.456097, -0.117698)",
        "(-0.179142, 1.458091, -0.121095)",
        "(-0.178899, 1.459998, -0.124384)",
        "(-0.178712, 1.462617, -0.129064)",
        "(-0.178712, 1.462617, -0.129064)",
        "(-0.178482, 1.464343, -0.132298)",
        "(-0.178353, 1.465962, -0.135288)",
        "(-0.178344, 1.467554, -0.137988)",
        "(-0.178468, 1.469883, -0.141782)",
        "(-0.178468, 1.469883, -0.141782)",
        "(-0.178599, 1.471311, -0.144578)",
        "(-0.178622, 1.472689, -0.147462)",
        "(-0.178569, 1.473986, -0.150440)",
        "(-0.178554, 1.475763, -0.155307)",
        "(-0.178554, 1.475763, -0.155307)",
        "(-0.178661, 1.476763, -0.158617)",
        "(-0.178745, 1.477608, -0.161888)",
        "(-0.178870, 1.478248, -0.165436)",
        "(-0.179152, 1.479098, -0.170988)",
        "(-0.179152, 1.479098, -0.170988)",
        "(-0.179478, 1.479540, -0.174551)",
        "(-0.179744, 1.479926, -0.178433)",
        "(-0.179904, 1.480309, -0.182530)",
        "(-0.180122, 1.480773, -0.189478)",
        "(-0.180122, 1.480773, -0.189478)",
        "(-0.180358, 1.481001, -0.194140)",
        "(-0.180593, 1.481116, -0.199014)",
        "(-0.180712, 1.481251, -0.204081)",
        "(-0.181047, 1.481293, -0.211760)",
        "(-0.181047, 1.481293, -0.211760)",
        "(-0.181438, 1.481289, -0.216817)",
        "(-0.181878, 1.481263, -0.221668)",
        "(-0.182363, 1.481116, -0.226708)",
        "(-0.183121, 1.480809, -0.234690)",
        "(-0.183121, 1.480809, -0.234690)",
        "(-0.183655, 1.480597, -0.240336)",
        "(-0.184068, 1.480369, -0.246291)",
        "(-0.184568, 1.479921, -0.252224)",
        "(-0.185435, 1.478722, -0.260745)",
        "(-0.185435, 1.478722, -0.260745)",
        "(-0.186023, 1.477633, -0.266129)",
        "(-0.186507, 1.476469, -0.271327)",
        "(-0.187150, 1.475005, -0.276547)",
        "(-0.187878, 1.472698, -0.284720)",
        "(-0.187878, 1.472698, -0.284720)",
        "(-0.188221, 1.471274, -0.290326)",
        "(-0.188586, 1.469943, -0.295929)",
        "(-0.189044, 1.468562, -0.301311)",
        "(-0.189932, 1.466305, -0.308855)",
        "(-0.189932, 1.466305, -0.308855)",
        "(-0.190548, 1.464776, -0.313599)",
        "(-0.191192, 1.463248, -0.318439)",
        "(-0.191785, 1.461828, -0.323153)",
        "(-0.192755, 1.459846, -0.330128)",
        "(-0.192755, 1.459846, -0.330128)",
        "(-0.193550, 1.458437, -0.334411)",
        "(-0.194375, 1.456956, -0.338431)",
        "(-0.195216, 1.455453, -0.342584)",
        "(-0.196628, 1.453107, -0.349431)",
        "(-0.196628, 1.453107, -0.349431)",
        "(-0.197746, 1.451232, -0.353626)",
        "(-0.198946, 1.449137, -0.357845)",
        "(-0.200180, 1.446816, -0.362066)",
        "(-0.202046, 1.443151, -0.368962)",
        "(-0.202046, 1.443151, -0.368962)",
        "(-0.203288, 1.440574, -0.373544)",
        "(-0.204511, 1.437889, -0.377485)",
        "(-0.205684, 1.435079, -0.381103)",
        "(-0.207735, 1.430274, -0.386589)",
        "(-0.207735, 1.430274, -0.386589)",
        "(-0.209152, 1.426702, -0.389968)",
        "(-0.210621, 1.422788, -0.393407)",
        "(-0.212203, 1.418550, -0.397224)",
        "(-0.214488, 1.411745, -0.402757)",
        "(-0.214488, 1.411745, -0.402757)",
        "(-0.216063, 1.406890, -0.406061)",
        "(-0.217769, 1.401878, -0.409450)",
        "(-0.219478, 1.396813, -0.413176)",
        "(-0.222226, 1.389134, -0.419149)",
        "(-0.222226, 1.389134, -0.419149)",
        "(-0.223929, 1.384084, -0.422770)",
        "(-0.225702, 1.379036, -0.426039)",
        "(-0.227455, 1.374113, -0.429477)",
        "(-0.229945, 1.367079, -0.434921)",
        "(-0.229945, 1.367079, -0.434921)",
        "(-0.231505, 1.362478, -0.438031)",
        "(-0.233039, 1.357859, -0.441011)",
        "(-0.234516, 1.353376, -0.444113)",
        "(-0.236536, 1.346938, -0.448854)",
        "(-0.236536, 1.346938, -0.448854)",
        "(-0.237855, 1.342630, -0.451773)",
        "(-0.239014, 1.338310, -0.454196)",
        "(-0.240109, 1.334021, -0.455971)",
        "(-0.241419, 1.327913, -0.458963)",
        "(-0.241419, 1.327913, -0.458963)",
        "(-0.242440, 1.323882, -0.460959)",
        "(-0.243377, 1.319922, -0.462630)",
        "(-0.244065, 1.315952, -0.463462)",
        "(-0.244862, 1.309995, -0.464225)",
        "(-0.244862, 1.309995, -0.464225)",
        "(-0.245595, 1.305893, -0.464804)",
        "(-0.246426, 1.301559, -0.465151)",
        "(-0.247159, 1.297123, -0.465249)",
        "(-0.248104, 1.290047, -0.465488)",
        "(-0.248104, 1.290047, -0.465488)",
        "(-0.248735, 1.284946, -0.465199)",
        "(-0.249508, 1.279476, -0.464653)",
        "(-0.250534, 1.273673, -0.464249)",
        "(-0.252491, 1.264468, -0.463552)",
        "(-0.252491, 1.264468, -0.463552)",
        "(-0.253838, 1.258011, -0.463176)",
        "(-0.255292, 1.251290, -0.463030)",
        "(-0.256900, 1.244240, -0.462317)",
        "(-0.259530, 1.233234, -0.460914)",
        "(-0.259530, 1.233234, -0.460914)",
        "(-0.261480, 1.225688, -0.460311)",
        "(-0.263503, 1.218040, -0.459542)",
        "(-0.265541, 1.210353, -0.458631)",
        "(-0.268820, 1.198889, -0.457129)",
        "(-0.268820, 1.198889, -0.457129)",
        "(-0.271116, 1.191404, -0.456443)",
        "(-0.273424, 1.184027, -0.455599)",
        "(-0.275657, 1.176755, -0.453982)",
        "(-0.279049, 1.165671, -0.450887)",
        "(-0.279049, 1.165671, -0.450887)",
        "(-0.281370, 1.158158, -0.449094)",
        "(-0.283768, 1.150720, -0.447974)",
        "(-0.286283, 1.143424, -0.446370)",
        "(-0.289901, 1.132944, -0.442780)",
        "(-0.289901, 1.132944, -0.442780)",
        "(-0.292417, 1.126299, -0.440472)",
        "(-0.294749, 1.120040, -0.438045)",
        "(-0.296942, 1.114192, -0.435585)",
        "(-0.300426, 1.106287, -0.432023)",
        "(-0.300426, 1.106287, -0.432023)",
        "(-0.302840, 1.101396, -0.429634)",
        "(-0.305025, 1.096735, -0.427229)",
        "(-0.307229, 1.092222, -0.424657)",
        "(-0.310473, 1.085612, -0.420595)",
        "(-0.310473, 1.085612, -0.420595)",
        "(-0.312444, 1.081314, -0.417731)",
        "(-0.314565, 1.076995, -0.415014)",
        "(-0.316447, 1.072819, -0.411874)",
        "(-0.319076, 1.066601, -0.406772)",
        "(-0.319076, 1.066601, -0.406772)",
        "(-0.320777, 1.062728, -0.403412)",
        "(-0.322375, 1.058870, -0.400036)",
        "(-0.324073, 1.054981, -0.396563)",
        "(-0.326765, 1.049029, -0.391662)",
        "(-0.326765, 1.049029, -0.391662)",
        "(-0.328670, 1.045080, -0.388489)",
        "(-0.330457, 1.041206, -0.385186)",
        "(-0.332204, 1.037470, -0.382041)",
        "(-0.334652, 1.032233, -0.377947)",
        "(-0.334652, 1.032233, -0.377947)",
        "(-0.336188, 1.029111, -0.375511)",
        "(-0.337519, 1.026284, -0.373193)",
        "(-0.338822, 1.023637, -0.370952)",
        "(-0.340784, 1.019854, -0.367634)",
        "(-0.340784, 1.019854, -0.367634)",
        "(-0.342162, 1.017258, -0.365151)",
        "(-0.343749, 1.014477, -0.362099)",
        "(-0.345420, 1.011559, -0.357758)",
        "(-0.347610, 1.006656, -0.350034)",
        "(-0.347610, 1.006656, -0.350034)",
        "(-0.349809, 1.002746, -0.345886)",
        "(-0.352475, 0.998359, -0.342734)",
        "(-0.355218, 0.994043, -0.339258)",
        "(-0.359040, 0.988323, -0.332743)",
        "(-0.359040, 0.988323, -0.332743)",
        "(-0.361566, 0.984717, -0.328842)",
        "(-0.364229, 0.981304, -0.325217)",
        "(-0.366869, 0.978076, -0.321645)",
        "(-0.370879, 0.973777, -0.315710)",
        "(-0.370879, 0.973777, -0.315710)",
        "(-0.373600, 0.971124, -0.311913)",
        "(-0.376446, 0.968458, -0.308630)",
        "(-0.379294, 0.965961, -0.305444)",
        "(-0.383144, 0.962811, -0.300186)",
        "(-0.383144, 0.962811, -0.300186)",
        "(-0.385628, 0.960892, -0.296659)",
        "(-0.388002, 0.959094, -0.293004)",
        "(-0.390232, 0.957567, -0.288765)",
        "(-0.393335, 0.955442, -0.282299)",
        "(-0.393335, 0.955442, -0.282299)",
        "(-0.395517, 0.953676, -0.279343)",
        "(-0.397697, 0.951810, -0.276866)",
        "(-0.399612, 0.950342, -0.273935)",
        "(-0.402072, 0.948707, -0.268952)",
        "(-0.402072, 0.948707, -0.268952)",
        "(-0.403613, 0.947840, -0.265638)",
        "(-0.405171, 0.947000, -0.262362)",
        "(-0.406776, 0.946181, -0.259062)",
        "(-0.409185, 0.945146, -0.253618)",
        "(-0.409185, 0.945146, -0.253618)",
        "(-0.410899, 0.944363, -0.250207)",
        "(-0.412617, 0.943510, -0.247050)",
        "(-0.414123, 0.942706, -0.243882)",
        "(-0.416301, 0.941658, -0.239077)",
        "(-0.416301, 0.941658, -0.239077)",
        "(-0.417708, 0.940997, -0.235955)",
        "(-0.419069, 0.940343, -0.233101)",
        "(-0.420369, 0.939705, -0.230280)",
        "(-0.422418, 0.938941, -0.226071)",
        "(-0.422418, 0.938941, -0.226071)",
        "(-0.423914, 0.938460, -0.223387)",
        "(-0.425276, 0.937956, -0.220994)",
        "(-0.426359, 0.937556, -0.218921)",
        "(-0.427678, 0.937388, -0.215340)",
        "(-0.427678, 0.937388, -0.215340)",
        "(-0.428641, 0.937355, -0.212965)",
        "(-0.429511, 0.937302, -0.210816)",
        "(-0.430231, 0.937353, -0.208775)",
        "(-0.430920, 0.937749, -0.205975)",
        "(-0.430920, 0.937749, -0.205975)",
        "(-0.431301, 0.938172, -0.203955)",
        "(-0.431656, 0.938547, -0.201952)",
        "(-0.432034, 0.938736, -0.200305)",
        "(-0.432467, 0.938883, -0.198051)",
        "(-0.432467, 0.938883, -0.198051)",
        "(-0.432657, 0.938959, -0.196509)",
        "(-0.432946, 0.939121, -0.194822)",
        "(-0.433140, 0.939190, -0.193103)",
        "(-0.433320, 0.939350, -0.190401)",
        "(-0.433320, 0.939350, -0.190401)",
        "(-0.433635, 0.939607, -0.188269)",
        "(-0.434032, 0.939835, -0.186107)",
        "(-0.434268, 0.939931, -0.184001)",
        "(-0.434620, 0.940061, -0.181237)",
        "(-0.434620, 0.940061, -0.181237)",
        "(-0.434730, 0.940429, -0.178966)",
        "(-0.435001, 0.940994, -0.176426)",
        "(-0.435185, 0.941629, -0.173660)",
        "(-0.435348, 0.942300, -0.170158)",
        "(-0.435348, 0.942300, -0.170158)",
        "(-0.435484, 0.942623, -0.168200)",
        "(-0.435558, 0.943029, -0.166109)",
        "(-0.435482, 0.943435, -0.164080)",
        "(-0.435419, 0.944079, -0.161244)",
        "(-0.435419, 0.944079, -0.161244)",
        "(-0.435443, 0.944504, -0.159568)",
        "(-0.435227, 0.944837, -0.157928)",
        "(-0.435137, 0.945282, -0.156247)",
        "(-0.435060, 0.945922, -0.153786)",
        "(-0.435060, 0.945922, -0.153786)",
        "(-0.435052, 0.946394, -0.152060)",
        "(-0.435175, 0.946890, -0.150521)",
        "(-0.435339, 0.947334, -0.148998)",
        "(-0.436020, 0.948280, -0.146380)",
        "(-0.436020, 0.948280, -0.146380)",
        "(-0.436130, 0.948849, -0.144559)",
        "(-0.436307, 0.949470, -0.142826)",
        "(-0.436532, 0.950275, -0.141001)",
        "(-0.436849, 0.951585, -0.138140)",
        "(-0.436849, 0.951585, -0.138140)",
        "(-0.436877, 0.952411, -0.136338)",
        "(-0.436788, 0.953227, -0.134522)",
        "(-0.436884, 0.954159, -0.132721)",
        "(-0.437302, 0.955408, -0.129987)",
        "(-0.437302, 0.955408, -0.129987)",
        "(-0.437644, 0.956036, -0.128135)",
        "(-0.437870, 0.956502, -0.126224)",
        "(-0.438047, 0.956896, -0.124662)",
        "(-0.437983, 0.957586, -0.122452)",
        "(-0.437983, 0.957586, -0.122452)",
        "(-0.437968, 0.958349, -0.120695)",
        "(-0.437973, 0.959214, -0.118847)",
        "(-0.437990, 0.960067, -0.117144)",
        "(-0.437717, 0.961123, -0.115119)",
        "(-0.437717, 0.961123, -0.115119)",
        "(-0.437362, 0.961826, -0.113877)",
        "(-0.437033, 0.962711, -0.112586)",
        "(-0.436570, 0.963665, -0.111336)",
        "(-0.435519, 0.965297, -0.109569)",
        "(-0.435519, 0.965297, -0.109569)",
        "(-0.434806, 0.966596, -0.108357)",
        "(-0.433799, 0.967905, -0.107278)",
        "(-0.432595, 0.969269, -0.106280)",
        "(-0.430847, 0.971851, -0.104502)",
        "(-0.430847, 0.971851, -0.104502)",
        "(-0.429544, 0.973808, -0.103085)",
        "(-0.428240, 0.975904, -0.101699)",
        "(-0.426785, 0.978076, -0.100277)",
        "(-0.424587, 0.981564, -0.098233)",
        "(-0.424587, 0.981564, -0.098233)",
        "(-0.423021, 0.983979, -0.096765)",
        "(-0.421460, 0.986569, -0.095257)",
        "(-0.419517, 0.988919, -0.094100)",
        "(-0.416650, 0.992869, -0.092209)",
        "(-0.416650, 0.992869, -0.092209)",
        "(-0.414759, 0.995769, -0.090805)",
        "(-0.412793, 0.998861, -0.089335)",
        "(-0.410727, 1.002000, -0.087934)",
        "(-0.407914, 1.006792, -0.085832)",
        "(-0.407914, 1.006792, -0.085832)",
        "(-0.406037, 1.009860, -0.084450)",
        "(-0.404242, 1.012843, -0.083281)",
        "(-0.402411, 1.015667, -0.082317)",
        "(-0.399865, 1.019958, -0.080774)",
        "(-0.399865, 1.019958, -0.080774)",
        "(-0.398131, 1.022689, -0.079568)",
        "(-0.396668, 1.025336, -0.078469)",
        "(-0.395277, 1.027900, -0.077240)",
        "(-0.393500, 1.031316, -0.075630)",
        "(-0.393500, 1.031316, -0.075630)",
        "(-0.392501, 1.033300, -0.074774)",
        "(-0.391691, 1.035229, -0.073667)",
        "(-0.391018, 1.036891, -0.072740)",
        "(-0.390440, 1.038851, -0.071671)",
        "(-0.390440, 1.038851, -0.071671)",
        "(-0.390168, 1.040024, -0.070658)",
        "(-0.390033, 1.040928, -0.070037)",
        "(-0.389952, 1.041568, -0.069599)",
        "(-0.390113, 1.042531, -0.068796)",
        "(-0.390113, 1.042531, -0.068796)",
        "(-0.390170, 1.043156, -0.068247)",
        "(-0.390186, 1.043774, -0.067825)",
        "(-0.390081, 1.044336, -0.067528)",
        "(-0.389756, 1.045042, -0.067162)",
        "(-0.389756, 1.045042, -0.067162)",
        "(-0.389659, 1.045722, -0.066666)",
        "(-0.389386, 1.046343, -0.066303)",
        "(-0.389084, 1.046955, -0.066062)",
        "(-0.388674, 1.048065, -0.065644)",
        "(-0.388674, 1.048065, -0.065644)",
        "(-0.388240, 1.048892, -0.065351)",
        "(-0.387821, 1.049901, -0.065112)",
        "(-0.387292, 1.051093, -0.064816)",
        "(-0.386099, 1.053019, -0.064496)",
        "(-0.386099, 1.053019, -0.064496)",
        "(-0.385132, 1.054555, -0.064186)",
        "(-0.384090, 1.056310, -0.063722)",
        "(-0.382883, 1.058194, -0.063125)",
        "(-0.381034, 1.061152, -0.062316)",
        "(-0.381034, 1.061152, -0.062316)",
        "(-0.379664, 1.063171, -0.061702)",
        "(-0.378428, 1.065205, -0.061218)",
        "(-0.377085, 1.067225, -0.060575)",
        "(-0.375210, 1.070142, -0.059942)",
        "(-0.375210, 1.070142, -0.059942)",
        "(-0.374103, 1.072040, -0.059622)",
        "(-0.373045, 1.073819, -0.059371)",
        "(-0.372111, 1.075487, -0.059220)",
        "(-0.370885, 1.077929, -0.058827)",
        "(-0.370885, 1.077929, -0.058827)",
        "(-0.370177, 1.079488, -0.058650)",
        "(-0.369279, 1.080899, -0.058600)",
        "(-0.368486, 1.082188, -0.058720)",
        "(-0.367624, 1.084257, -0.058590)",
        "(-0.367624, 1.084257, -0.058590)",
        "(-0.367322, 1.085492, -0.058616)",
        "(-0.366923, 1.086620, -0.058545)",
        "(-0.366141, 1.087479, -0.058569)",
        "(-0.365481, 1.088691, -0.058414)",
        "(-0.365481, 1.088691, -0.058414)",
        "(-0.365387, 1.089276, -0.058320)",
        "(-0.365079, 1.090117, -0.058173)",
        "(-0.364782, 1.090691, -0.058208)",
        "(-0.363629, 1.091984, -0.058325)",
        "(-0.363629, 1.091984, -0.058325)",
        "(-0.363160, 1.092535, -0.058427)",
        "(-0.362742, 1.093216, -0.058506)",
        "(-0.361869, 1.094215, -0.058390)",
        "(-0.361104, 1.095489, -0.058678)",
        "(-0.361104, 1.095489, -0.058678)",
        "(-0.360579, 1.096185, -0.058803)",
        "(-0.359608, 1.097295, -0.058627)",
        "(-0.358876, 1.098224, -0.058697)",
        "(-0.358003, 1.099583, -0.058966)",
        "(-0.358003, 1.099583, -0.058966)",
        "(-0.357404, 1.100450, -0.059070)",
        "(-0.356740, 1.101298, -0.059327)",
        "(-0.355972, 1.102386, -0.059323)",
        "(-0.355406, 1.104822, -0.058854)",
        "(-0.355406, 1.104822, -0.058854)",
        "(-0.354904, 1.107002, -0.058573)",
        "(-0.353918, 1.109395, -0.058381)",
        "(-0.352843, 1.112041, -0.058071)",
        "(-0.350985, 1.116130, -0.057478)",
        "(-0.350985, 1.116130, -0.057478)",
        "(-0.349500, 1.118862, -0.056985)",
        "(-0.348018, 1.121502, -0.056632)",
        "(-0.346404, 1.123949, -0.056424)",
        "(-0.344304, 1.127394, -0.055713)",
        "(-0.344304, 1.127394, -0.055713)",
        "(-0.343132, 1.129498, -0.054891)",
        "(-0.341940, 1.131274, -0.054438)",
        "(-0.340726, 1.132878, -0.054169)",
        "(-0.338726, 1.135246, -0.053654)",
        "(-0.338726, 1.135246, -0.053654)",
        "(-0.337485, 1.136805, -0.053273)",
        "(-0.336434, 1.138315, -0.052937)",
        "(-0.335455, 1.139838, -0.052559)",
        "(-0.333330, 1.142279, -0.051705)",
        "(-0.333330, 1.142279, -0.051705)",
        "(-0.331733, 1.144050, -0.051364)",
        "(-0.330142, 1.146049, -0.051060)",
        "(-0.328303, 1.148161, -0.050808)",
        "(-0.325233, 1.151758, -0.050891)",
        "(-0.325233, 1.151758, -0.050891)",
        "(-0.323257, 1.154091, -0.050602)",
        "(-0.321447, 1.156923, -0.050636)",
        "(-0.319331, 1.160085, -0.050144)",
        "(-0.316089, 1.164989, -0.049546)",
        "(-0.316089, 1.164989, -0.049546)",
        "(-0.313827, 1.168354, -0.049138)",
        "(-0.311563, 1.171744, -0.048822)",
        "(-0.309435, 1.175210, -0.048558)",
        "(-0.306207, 1.180553, -0.048162)",
        "(-0.306207, 1.180553, -0.048162)",
        "(-0.304146, 1.184090, -0.047982)",
        "(-0.302034, 1.187647, -0.047755)",
        "(-0.299917, 1.191303, -0.047414)",
        "(-0.296864, 1.196812, -0.047149)",
        "(-0.296864, 1.196812, -0.047149)",
        "(-0.294965, 1.200637, -0.046829)",
        "(-0.293091, 1.204483, -0.046527)",
        "(-0.291308, 1.208362, -0.046219)",
        "(-0.288840, 1.214057, -0.045841)",
        "(-0.288840, 1.214057, -0.045841)",
        "(-0.287101, 1.217638, -0.045865)",
        "(-0.285659, 1.221097, -0.045890)",
        "(-0.284267, 1.224490, -0.045710)",
        "(-0.282295, 1.229363, -0.045438)",
        "(-0.282295, 1.229363, -0.045438)",
        "(-0.281205, 1.232468, -0.045191)",
        "(-0.280187, 1.235413, -0.044856)",
        "(-0.279152, 1.238106, -0.044606)",
        "(-0.277902, 1.241581, -0.044260)",
        "(-0.277902, 1.241581, -0.044260)",
        "(-0.277439, 1.243417, -0.043842)",
        "(-0.277035, 1.245023, -0.043295)",
        "(-0.276251, 1.246521, -0.043109)",
        "(-0.274715, 1.249319, -0.043221)",
        "(-0.274715, 1.249319, -0.043221)",
        "(-0.273626, 1.251817, -0.043203)",
        "(-0.272555, 1.254902, -0.042944)",
        "(-0.271535, 1.258162, -0.042648)",
        "(-0.269814, 1.263184, -0.042348)",
        "(-0.269814, 1.263184, -0.042348)",
        "(-0.268345, 1.266501, -0.042325)",
        "(-0.266755, 1.269927, -0.042224)",
        "(-0.265174, 1.273411, -0.042255)",
        "(-0.263038, 1.278820, -0.042199)",
        "(-0.263038, 1.278820, -0.042199)",
        "(-0.261732, 1.282408, -0.042150)",
        "(-0.260472, 1.285855, -0.042265)",
        "(-0.259211, 1.289209, -0.042332)",
        "(-0.257533, 1.293959, -0.042170)",
        "(-0.257533, 1.293959, -0.042170)",
        "(-0.256953, 1.296931, -0.041915)",
        "(-0.256706, 1.299873, -0.041370)",
        "(-0.256072, 1.302610, -0.040909)",
        "(-0.255334, 1.306428, -0.040367)",
        "(-0.255334, 1.306428, -0.040367)",
        "(-0.254905, 1.308913, -0.039944)",
        "(-0.254325, 1.311210, -0.039957)",
        "(-0.253497, 1.313492, -0.040112)",
        "(-0.252460, 1.316961, -0.040247)",
        "(-0.252460, 1.316961, -0.040247)",
        "(-0.251885, 1.319203, -0.040397)",
        "(-0.251580, 1.321447, -0.040521)",
        "(-0.251259, 1.323719, -0.040530)",
        "(-0.251279, 1.326763, -0.041011)",
        "(-0.251279, 1.326763, -0.041011)",
        "(-0.252680, 1.328793, -0.040978)",
        "(-0.253712, 1.331009, -0.041299)",
        "(-0.253607, 1.333622, -0.041781)",
        "(-0.253931, 1.338379, -0.042197)",
        "(-0.253931, 1.338379, -0.042197)",
        "(-0.253651, 1.341553, -0.043238)",
        "(-0.253160, 1.344828, -0.044373)",
        "(-0.252667, 1.348434, -0.044935)",
        "(-0.251758, 1.353794, -0.045955)",
        "(-0.251758, 1.353794, -0.045955)",
        "(-0.251248, 1.357113, -0.046728)",
        "(-0.250784, 1.360301, -0.047582)",
        "(-0.249804, 1.363701, -0.048174)",
        "(-0.248523, 1.368412, -0.049453)",
        "(-0.248523, 1.368412, -0.049453)",
        "(-0.247948, 1.371207, -0.050512)",
        "(-0.247490, 1.373835, -0.051407)",
        "(-0.246891, 1.376414, -0.052129)",
        "(-0.245865, 1.379893, -0.053602)",
        "(-0.245865, 1.379893, -0.053602)",
        "(-0.245209, 1.382088, -0.054696)",
        "(-0.244566, 1.384305, -0.055649)",
        "(-0.244005, 1.386235, -0.056506)",
        "(-0.242917, 1.388965, -0.057981)",
        "(-0.242917, 1.388965, -0.057981)",
        "(-0.241861, 1.390914, -0.059225)",
        "(-0.240902, 1.392864, -0.060517)",
        "(-0.239961, 1.394739, -0.061995)",
        "(-0.238484, 1.397416, -0.064532)",
        "(-0.238484, 1.397416, -0.064532)",
        "(-0.237186, 1.399196, -0.066720)",
        "(-0.235770, 1.401176, -0.068734)",
        "(-0.234502, 1.403104, -0.071003)",
        "(-0.232784, 1.405838, -0.074894)",
        "(-0.232784, 1.405838, -0.074894)",
        "(-0.231605, 1.407673, -0.077690)",
        "(-0.230226, 1.409444, -0.080868)",
        "(-0.228686, 1.411044, -0.084505)",
        "(-0.226119, 1.413218, -0.090263)",
        "(-0.226119, 1.413218, -0.090263)",
        "(-0.224244, 1.414293, -0.094846)",
        "(-0.222200, 1.415281, -0.099620)",
        "(-0.220189, 1.416050, -0.104638)",
        "(-0.217872, 1.416443, -0.112523)",
        "(-0.217872, 1.416443, -0.112523)",
        "(-0.216584, 1.416510, -0.117716)",
        "(-0.215229, 1.416710, -0.122345)",
        "(-0.213841, 1.416839, -0.127166)",
        "(-0.211901, 1.417186, -0.134332)",
        "(-0.211901, 1.417186, -0.134332)",
        "(-0.210908, 1.417354, -0.138978)",
        "(-0.210140, 1.417619, -0.142924)",
        "(-0.209545, 1.417763, -0.147030)",
        "(-0.208287, 1.418090, -0.153648)",
        "(-0.208287, 1.418090, -0.153648)",
        "(-0.207390, 1.418411, -0.157939)",
        "(-0.206503, 1.418802, -0.161923)",
        "(-0.205987, 1.419099, -0.165598)",
        "(-0.205419, 1.419557, -0.170934)",
        "(-0.205419, 1.419557, -0.170934)",
        "(-0.204878, 1.419929, -0.174567)",
        "(-0.204264, 1.420348, -0.178265)",
        "(-0.203822, 1.420727, -0.181945)",
        "(-0.203380, 1.421368, -0.187209)",
        "(-0.203380, 1.421368, -0.187209)",
        "(-0.203058, 1.421895, -0.190705)",
        "(-0.202470, 1.422520, -0.194377)",
        "(-0.201926, 1.423101, -0.198346)",
        "(-0.201443, 1.423906, -0.204287)",
        "(-0.201443, 1.423906, -0.204287)",
        "(-0.201062, 1.424537, -0.208067)",
        "(-0.200559, 1.425294, -0.211839)",
        "(-0.199935, 1.426042, -0.216138)",
        "(-0.198997, 1.427118, -0.222970)",
        "(-0.198997, 1.427118, -0.222970)",
        "(-0.198430, 1.427739, -0.227439)",
        "(-0.197981, 1.428137, -0.232117)",
        "(-0.197500, 1.428422, -0.236942)",
        "(-0.196740, 1.428774, -0.244348)",
        "(-0.196740, 1.428774, -0.244348)",
        "(-0.196190, 1.428997, -0.249408)",
        "(-0.195689, 1.429253, -0.254217)",
        "(-0.195125, 1.429522, -0.258921)",
        "(-0.194166, 1.429758, -0.266537)",
        "(-0.194166, 1.429758, -0.266537)",
        "(-0.193639, 1.429803, -0.271626)",
        "(-0.193160, 1.429772, -0.276609)",
        "(-0.192663, 1.429707, -0.281700)",
        "(-0.192328, 1.429301, -0.289346)",
        "(-0.192328, 1.429301, -0.289346)",
        "(-0.192290, 1.429002, -0.293676)",
        "(-0.192326, 1.428663, -0.297559)",
        "(-0.192508, 1.428147, -0.301619)",
        "(-0.192261, 1.427220, -0.308739)",
        "(-0.192261, 1.427220, -0.308739)",
        "(-0.192011, 1.426445, -0.313828)",
        "(-0.191954, 1.425577, -0.318543)",
        "(-0.191898, 1.424560, -0.323130)",
        "(-0.191623, 1.422870, -0.329851)",
        "(-0.191623, 1.422870, -0.329851)",
        "(-0.191160, 1.421541, -0.334362)",
        "(-0.190733, 1.420182, -0.338947)",
        "(-0.190099, 1.418853, -0.343214)",
        "(-0.188585, 1.416867, -0.349185)",
        "(-0.188585, 1.416867, -0.349185)",
        "(-0.187229, 1.415494, -0.353025)",
        "(-0.185862, 1.413975, -0.356663)",
        "(-0.184608, 1.412312, -0.360237)",
        "(-0.183142, 1.409442, -0.366163)",
        "(-0.183142, 1.409442, -0.366163)",
        "(-0.182761, 1.407105, -0.370258)",
        "(-0.182812, 1.404404, -0.373541)",
        "(-0.182737, 1.401634, -0.376282)",
        "(-0.182532, 1.397430, -0.381127)",
        "(-0.182532, 1.397430, -0.381127)",
        "(-0.182422, 1.394661, -0.384829)",
        "(-0.182466, 1.391860, -0.387970)",
        "(-0.182532, 1.388999, -0.390622)",
        "(-0.182616, 1.384640, -0.394687)",
        "(-0.182616, 1.384640, -0.394687)",
        "(-0.182789, 1.381614, -0.397510)",
        "(-0.182881, 1.378593, -0.400122)",
        "(-0.183037, 1.375516, -0.402423)",
        "(-0.183322, 1.370782, -0.405779)",
        "(-0.183322, 1.370782, -0.405779)",
        "(-0.183528, 1.367657, -0.408464)",
        "(-0.183626, 1.364647, -0.411324)",
        "(-0.183722, 1.361758, -0.413868)",
        "(-0.184152, 1.357328, -0.416702)",
        "(-0.184152, 1.357328, -0.416702)",
        "(-0.184597, 1.354185, -0.418595)",
        "(-0.185160, 1.350754, -0.420495)",
        "(-0.185701, 1.347062, -0.422501)",
        "(-0.186829, 1.340874, -0.426048)",
        "(-0.186829, 1.340874, -0.426048)",
        "(-0.187824, 1.336781, -0.427604)",
        "(-0.188935, 1.332545, -0.429113)",
        "(-0.189836, 1.328329, -0.430626)",
        "(-0.191287, 1.321923, -0.432382)",
        "(-0.191287, 1.321923, -0.432382)",
        "(-0.192648, 1.317455, -0.433097)",
        "(-0.194421, 1.312778, -0.433508)",
        "(-0.195867, 1.308221, -0.434234)",
        "(-0.198100, 1.301377, -0.435981)",
        "(-0.198100, 1.301377, -0.435981)",
        "(-0.199607, 1.296743, -0.436862)",
        "(-0.200882, 1.292134, -0.437282)",
        "(-0.202336, 1.287450, -0.437483)",
        "(-0.204581, 1.280393, -0.438038)",
        "(-0.204581, 1.280393, -0.438038)",
        "(-0.206077, 1.275733, -0.438565)",
        "(-0.207302, 1.271294, -0.438595)",
        "(-0.208678, 1.266931, -0.438505)",
        "(-0.210703, 1.260764, -0.438243)",
        "(-0.210703, 1.260764, -0.438243)",
        "(-0.211817, 1.257008, -0.438192)",
        "(-0.212745, 1.253527, -0.438057)",
        "(-0.213635, 1.250232, -0.437571)",
        "(-0.214687, 1.245557, -0.436651)",
        "(-0.214687, 1.245557, -0.436651)",
        "(-0.215347, 1.242395, -0.436111)",
        "(-0.216063, 1.239094, -0.435351)",
        "(-0.216860, 1.235629, -0.434033)",
        "(-0.218061, 1.230074, -0.431804)",
        "(-0.218061, 1.230074, -0.431804)",
        "(-0.218873, 1.226166, -0.430859)",
        "(-0.219618, 1.222207, -0.429931)",
        "(-0.220420, 1.218179, -0.428690)",
        "(-0.221602, 1.212114, -0.425947)",
        "(-0.221602, 1.212114, -0.425947)",
        "(-0.222743, 1.207858, -0.424068)",
        "(-0.224107, 1.203414, -0.421922)",
        "(-0.225549, 1.198847, -0.419809)",
        "(-0.227565, 1.191706, -0.416869)",
        "(-0.227565, 1.191706, -0.416869)",
        "(-0.228841, 1.186890, -0.415015)",
        "(-0.230106, 1.182060, -0.413303)",
        "(-0.231310, 1.177281, -0.411888)",
        "(-0.233076, 1.170270, -0.409036)",
        "(-0.233076, 1.170270, -0.409036)",
        "(-0.234305, 1.165635, -0.406624)",
        "(-0.235599, 1.160911, -0.404412)",
        "(-0.236918, 1.156089, -0.402008)",
        "(-0.239216, 1.148387, -0.397472)",
        "(-0.239216, 1.148387, -0.397472)",
        "(-0.240973, 1.142756, -0.393511)",
        "(-0.242885, 1.136837, -0.388872)",
        "(-0.244834, 1.130717, -0.384937)",
        "(-0.247432, 1.121796, -0.379011)",
        "(-0.247432, 1.121796, -0.379011)",
        "(-0.249121, 1.116332, -0.374154)",
        "(-0.250631, 1.111212, -0.369520)",
        "(-0.252296, 1.106379, -0.365364)",
        "(-0.254709, 1.099676, -0.360599)",
        "(-0.254709, 1.099676, -0.360599)",
        "(-0.256333, 1.095513, -0.357849)",
        "(-0.257943, 1.091603, -0.355290)",
        "(-0.260185, 1.086165, -0.351265)",
        "(-0.261719, 1.082592, -0.349015)",
        "(-0.261719, 1.082592, -0.349015)",
        "(-0.263338, 1.078992, -0.347301)",
        "(-0.265052, 1.075425, -0.345482)",
        "(-0.266655, 1.071890, -0.343731)",
        "(-0.269080, 1.066522, -0.341249)",
        "(-0.269080, 1.066522, -0.341249)",
        "(-0.270745, 1.062993, -0.339229)",
        "(-0.272537, 1.059275, -0.337424)",
        "(-0.274321, 1.055486, -0.335772)",
        "(-0.277212, 1.049733, -0.333221)",
        "(-0.277212, 1.049733, -0.333221)",
        "(-0.279207, 1.045785, -0.331468)",
        "(-0.281426, 1.041490, -0.329832)",
        "(-0.284004, 1.036618, -0.328686)",
        "(-0.288439, 1.028046, -0.328669)",
        "(-0.288439, 1.028046, -0.328669)",
        "(-0.291626, 1.021998, -0.329024)",
        "(-0.294679, 1.016176, -0.328654)",
        "(-0.297958, 1.010819, -0.327537)",
        "(-0.302882, 1.003066, -0.326378)",
        "(-0.302882, 1.003066, -0.326378)",
        "(-0.306024, 0.998141, -0.325962)",
        "(-0.309255, 0.993483, -0.325096)",
        "(-0.312281, 0.989195, -0.323156)",
        "(-0.316893, 0.983225, -0.319327)",
        "(-0.316893, 0.983225, -0.319327)",
        "(-0.319779, 0.979366, -0.317177)",
        "(-0.322546, 0.975692, -0.314991)",
        "(-0.325182, 0.972373, -0.312108)",
        "(-0.329129, 0.967943, -0.307231)",
        "(-0.329129, 0.967943, -0.307231)",
        "(-0.331450, 0.965134, -0.304011)",
        "(-0.333618, 0.962449, -0.300915)",
        "(-0.335788, 0.959866, -0.297925)",
        "(-0.338729, 0.956395, -0.293121)",
        "(-0.338729, 0.956395, -0.293121)",
        "(-0.340422, 0.954347, -0.290073)",
        "(-0.341878, 0.952589, -0.287117)",
        "(-0.343232, 0.951068, -0.284140)",
        "(-0.345142, 0.949159, -0.279473)",
        "(-0.345142, 0.949159, -0.279473)",
        "(-0.346387, 0.947890, -0.277112)",
        "(-0.347462, 0.946753, -0.274758)",
        "(-0.348415, 0.945754, -0.272440)",
        "(-0.349785, 0.944530, -0.268639)",
        "(-0.349785, 0.944530, -0.268639)",
        "(-0.350662, 0.943791, -0.265766)",
        "(-0.351528, 0.942864, -0.263512)",
        "(-0.352589, 0.941678, -0.261747)",
        "(-0.354350, 0.939849, -0.259673)",
        "(-0.354350, 0.939849, -0.259673)",
        "(-0.355368, 0.938402, -0.259219)",
        "(-0.356508, 0.937028, -0.258592)",
        "(-0.357759, 0.935760, -0.257589)",
        "(-0.359559, 0.933877, -0.256248)",
        "(-0.359559, 0.933877, -0.256248)",
        "(-0.360731, 0.932771, -0.255065)",
        "(-0.361987, 0.931658, -0.253888)",
        "(-0.363462, 0.930623, -0.252516)",
        "(-0.365393, 0.929282, -0.249870)",
        "(-0.365393, 0.929282, -0.249870)",
        "(-0.366577, 0.928485, -0.247743)",
        "(-0.367703, 0.927795, -0.245242)",
        "(-0.368764, 0.927196, -0.242029)",
        "(-0.370606, 0.926254, -0.236577)",
        "(-0.370606, 0.926254, -0.236577)",
        "(-0.372178, 0.925513, -0.233359)",
        "(-0.373749, 0.924844, -0.230470)",
        "(-0.375114, 0.924504, -0.227056)",
        "(-0.377143, 0.924527, -0.221306)",
        "(-0.377143, 0.924527, -0.221306)",
        "(-0.378430, 0.924568, -0.217750)",
        "(-0.379749, 0.924632, -0.214236)",
        "(-0.381194, 0.924700, -0.210775)",
        "(-0.383290, 0.924703, -0.205907)",
        "(-0.383290, 0.924703, -0.205907)",
        "(-0.384727, 0.924784, -0.202717)",
        "(-0.386006, 0.924912, -0.199429)",
        "(-0.387138, 0.925121, -0.196405)",
        "(-0.388274, 0.925606, -0.191539)",
        "(-0.388274, 0.925606, -0.191539)",
        "(-0.388904, 0.926269, -0.188095)",
        "(-0.389289, 0.927339, -0.184378)",
        "(-0.389385, 0.928657, -0.180547)",
        "(-0.389071, 0.931007, -0.175259)",
        "(-0.389071, 0.931007, -0.175259)",
        "(-0.388398, 0.932784, -0.171912)",
        "(-0.387448, 0.934713, -0.168398)",
        "(-0.386437, 0.936841, -0.164509)",
        "(-0.384859, 0.940162, -0.158975)",
        "(-0.384859, 0.940162, -0.158975)",
        "(-0.383767, 0.942402, -0.155709)",
        "(-0.382551, 0.944653, -0.152738)",
        "(-0.381390, 0.946931, -0.149973)",
        "(-0.379655, 0.950498, -0.145586)",
        "(-0.379655, 0.950498, -0.145586)",
        "(-0.378542, 0.953118, -0.142464)",
        "(-0.377266, 0.955764, -0.139311)",
        "(-0.376011, 0.958413, -0.136157)",
        "(-0.374312, 0.962382, -0.131539)",
        "(-0.374312, 0.962382, -0.131539)",
        "(-0.373068, 0.964920, -0.128643)",
        "(-0.371928, 0.967463, -0.125744)",
        "(-0.370825, 0.970024, -0.122820)",
        "(-0.369076, 0.973961, -0.118425)",
        "(-0.369076, 0.973961, -0.118425)",
        "(-0.367881, 0.976701, -0.115522)",
        "(-0.366663, 0.979373, -0.112816)",
        "(-0.365584, 0.982011, -0.110183)",
        "(-0.363936, 0.985775, -0.106538)",
        "(-0.363936, 0.985775, -0.106538)",
        "(-0.362821, 0.988116, -0.104395)",
        "(-0.361886, 0.990438, -0.102296)",
        "(-0.360959, 0.992604, -0.100386)",
        "(-0.359670, 0.995519, -0.098062)",
        "(-0.359670, 0.995519, -0.098062)",
        "(-0.359001, 0.997301, -0.096662)",
        "(-0.358347, 0.999026, -0.095360)",
        "(-0.357502, 1.000649, -0.094267)",
        "(-0.356389, 1.003033, -0.092777)",
        "(-0.356389, 1.003033, -0.092777)",
        "(-0.355780, 1.004580, -0.091736)",
        "(-0.355145, 1.006018, -0.090924)",
        "(-0.354591, 1.007440, -0.090130)",
        "(-0.353613, 1.009453, -0.088989)",
        "(-0.353613, 1.009453, -0.088989)",
        "(-0.352994, 1.010788, -0.088403)",
        "(-0.352360, 1.012107, -0.087792)",
        "(-0.351813, 1.013361, -0.087159)",
        "(-0.350931, 1.015202, -0.086317)",
        "(-0.350931, 1.015202, -0.086317)",
        "(-0.350195, 1.016451, -0.085886)",
        "(-0.349460, 1.017714, -0.085452)",
        "(-0.348647, 1.018960, -0.085007)",
        "(-0.347818, 1.020830, -0.084410)",
        "(-0.347818, 1.020830, -0.084410)",
        "(-0.347200, 1.022005, -0.084021)",
        "(-0.346551, 1.023166, -0.083671)",
        "(-0.346026, 1.024325, -0.083324)",
        "(-0.345405, 1.026072, -0.082647)",
        "(-0.345405, 1.026072, -0.082647)",
        "(-0.344934, 1.027250, -0.082117)",
        "(-0.344530, 1.028517, -0.081438)",
        "(-0.344179, 1.029904, -0.080629)",
        "(-0.343353, 1.032189, -0.079362)",
        "(-0.343353, 1.032189, -0.079362)",
        "(-0.342939, 1.033988, -0.078362)",
        "(-0.342468, 1.035901, -0.077300)",
        "(-0.341750, 1.037874, -0.076219)",
        "(-0.340741, 1.041182, -0.074522)",
        "(-0.340741, 1.041182, -0.074522)",
        "(-0.340001, 1.043534, -0.073409)",
        "(-0.339109, 1.045957, -0.072372)",
        "(-0.337759, 1.049824, -0.070782)",
        "(-0.336745, 1.052415, -0.069912)",
        "(-0.336745, 1.052415, -0.069912)",
        "(-0.335727, 1.055084, -0.068992)",
        "(-0.334724, 1.057860, -0.068037)",
        "(-0.333451, 1.060561, -0.067276)",
        "(-0.331499, 1.064652, -0.066139)",
        "(-0.331499, 1.064652, -0.066139)",
        "(-0.330062, 1.067348, -0.065401)",
        "(-0.328686, 1.070065, -0.064573)",
        "(-0.327232, 1.072856, -0.063754)",
        "(-0.325040, 1.076605, -0.062760)",
        "(-0.325040, 1.076605, -0.062760)",
        "(-0.323440, 1.079118, -0.062040)",
        "(-0.321987, 1.081779, -0.061267)",
        "(-0.320480, 1.084592, -0.060443)",
        "(-0.317658, 1.089043, -0.059418)",
        "(-0.317658, 1.089043, -0.059418)",
        "(-0.315786, 1.092181, -0.058762)",
        "(-0.313932, 1.095507, -0.057887)",
        "(-0.311978, 1.098964, -0.057011)",
        "(-0.308900, 1.104284, -0.056033)",
        "(-0.308900, 1.104284, -0.056033)",
        "(-0.306938, 1.107979, -0.055275)",
        "(-0.304992, 1.111746, -0.054552)",
        "(-0.303092, 1.115588, -0.053907)",
        "(-0.299970, 1.121479, -0.052715)",
        "(-0.299970, 1.121479, -0.052715)",
        "(-0.298052, 1.125405, -0.051972)",
        "(-0.296203, 1.129383, -0.051149)",
        "(-0.294271, 1.133359, -0.050354)",
        "(-0.291395, 1.139332, -0.049063)",
        "(-0.291395, 1.139332, -0.049063)",
        "(-0.289466, 1.143361, -0.048076)",
        "(-0.287552, 1.147373, -0.047174)",
        "(-0.285731, 1.151465, -0.046139)",
        "(-0.283115, 1.157078, -0.045042)",
        "(-0.283115, 1.157078, -0.045042)",
        "(-0.281445, 1.160506, -0.044204)",
        "(-0.279549, 1.163488, -0.043698)",
        "(-0.277816, 1.166231, -0.043289)",
        "(-0.275342, 1.169989, -0.042709)",
        "(-0.275342, 1.169989, -0.042709)",
        "(-0.273887, 1.172525, -0.042170)",
        "(-0.272272, 1.175131, -0.041775)",
        "(-0.270427, 1.177889, -0.041579)",
        "(-0.267387, 1.182564, -0.041130)",
        "(-0.267387, 1.182564, -0.041130)",
        "(-0.265381, 1.185891, -0.040940)",
        "(-0.263246, 1.189315, -0.040800)",
        "(-0.261175, 1.192815, -0.040588)",
        "(-0.257918, 1.198408, -0.040117)",
        "(-0.257918, 1.198408, -0.040117)",
        "(-0.255767, 1.202385, -0.039766)",
        "(-0.253483, 1.206471, -0.039454)",
        "(-0.251472, 1.210598, -0.038995)",
        "(-0.248378, 1.216867, -0.038320)",
        "(-0.248378, 1.216867, -0.038320)",
        "(-0.246361, 1.221165, -0.037747)",
        "(-0.244219, 1.225579, -0.037119)",
        "(-0.242103, 1.229999, -0.036512)",
        "(-0.239307, 1.236339, -0.035748)",
        "(-0.239307, 1.236339, -0.035748)",
        "(-0.237631, 1.240363, -0.035199)",
        "(-0.236115, 1.244172, -0.034847)",
        "(-0.234601, 1.247896, -0.034433)",
        "(-0.232036, 1.253143, -0.034276)",
        "(-0.232036, 1.253143, -0.034276)",
        "(-0.230760, 1.256360, -0.034237)",
        "(-0.229712, 1.259460, -0.034024)",
        "(-0.228822, 1.262457, -0.033635)",
        "(-0.227595, 1.266621, -0.033227)",
        "(-0.227595, 1.266621, -0.033227)",
        "(-0.226737, 1.269256, -0.033043)",
        "(-0.226045, 1.271787, -0.032717)",
        "(-0.225394, 1.274274, -0.032570)",
        "(-0.224150, 1.278190, -0.032737)",
        "(-0.224150, 1.278190, -0.032737)",
        "(-0.223348, 1.280950, -0.032911)",
        "(-0.222699, 1.283725, -0.032983)",
        "(-0.222248, 1.286512, -0.032824)",
        "(-0.221333, 1.290562, -0.033019)",
        "(-0.221333, 1.290562, -0.033019)",
        "(-0.220540, 1.293496, -0.033083)",
        "(-0.219853, 1.296565, -0.033171)",
        "(-0.219148, 1.299866, -0.033283)",
        "(-0.218169, 1.305286, -0.033441)",
        "(-0.218169, 1.305286, -0.033441)",
        "(-0.217467, 1.309152, -0.033452)",
        "(-0.216711, 1.313024, -0.033615)",
        "(-0.215907, 1.316936, -0.033852)",
        "(-0.214914, 1.322800, -0.034094)",
        "(-0.214914, 1.322800, -0.034094)",
        "(-0.214187, 1.326969, -0.034166)",
        "(-0.213362, 1.331324, -0.034476)",
        "(-0.212607, 1.335716, -0.034788)",
        "(-0.212113, 1.342165, -0.034900)",
        "(-0.212113, 1.342165, -0.034900)",
        "(-0.211945, 1.346363, -0.035031)",
        "(-0.211686, 1.350446, -0.035527)",
        "(-0.211219, 1.354560, -0.036311)",
        "(-0.210702, 1.360550, -0.037684)",
        "(-0.210702, 1.360550, -0.037684)",
        "(-0.210655, 1.364087, -0.038535)",
        "(-0.210874, 1.367206, -0.039183)",
        "(-0.210746, 1.370278, -0.039874)",
        "(-0.209416, 1.375166, -0.041464)",
        "(-0.209416, 1.375166, -0.041464)",
        "(-0.208690, 1.378290, -0.042617)",
        "(-0.208281, 1.381250, -0.043527)",
        "(-0.207944, 1.385479, -0.044604)",
        "(-0.207200, 1.388573, -0.045486)",
        "(-0.207200, 1.388573, -0.045486)",
        "(-0.206477, 1.391529, -0.046749)",
        "(-0.205846, 1.394324, -0.048285)",
        "(-0.205111, 1.397163, -0.050211)",
        "(-0.203318, 1.401908, -0.053931)",
        "(-0.203318, 1.401908, -0.053931)",
        "(-0.202005, 1.405079, -0.056962)",
        "(-0.200908, 1.407878, -0.060085)",
        "(-0.199940, 1.410281, -0.063296)",
        "(-0.197846, 1.413460, -0.068941)",
        "(-0.197846, 1.413460, -0.068941)",
        "(-0.196190, 1.415639, -0.073283)",
        "(-0.194544, 1.417642, -0.077765)",
        "(-0.192998, 1.419529, -0.082301)",
        "(-0.191021, 1.422234, -0.089035)",
        "(-0.191021, 1.422234, -0.089035)",
        "(-0.189738, 1.424169, -0.093250)",
        "(-0.188694, 1.426038, -0.097520)",
        "(-0.187746, 1.427819, -0.101884)",
        "(-0.186393, 1.430443, -0.108438)",
        "(-0.186393, 1.430443, -0.108438)",
        "(-0.185371, 1.432198, -0.112825)",
        "(-0.184425, 1.433777, -0.117211)",
        "(-0.183511, 1.435158, -0.121644)",
        "(-0.182305, 1.437055, -0.127901)",
        "(-0.182305, 1.437055, -0.127901)",
        "(-0.181577, 1.438205, -0.132032)",
        "(-0.180916, 1.439229, -0.136120)",
        "(-0.180331, 1.440086, -0.140260)",
        "(-0.179581, 1.441206, -0.146141)",
        "(-0.179581, 1.441206, -0.146141)",
        "(-0.179145, 1.441977, -0.149893)",
        "(-0.178557, 1.442856, -0.153690)",
        "(-0.178088, 1.443660, -0.157713)",
        "(-0.177467, 1.444830, -0.163582)",
        "(-0.177467, 1.444830, -0.163582)",
        "(-0.176970, 1.445622, -0.167366)",
        "(-0.176572, 1.446387, -0.171175)",
        "(-0.176307, 1.447070, -0.174980)",
        "(-0.175747, 1.448024, -0.181213)",
        "(-0.175747, 1.448024, -0.181213)",
        "(-0.175287, 1.448674, -0.185650)",
        "(-0.175049, 1.449155, -0.190231)",
        "(-0.174904, 1.449535, -0.194628)",
        "(-0.174516, 1.449931, -0.201862)",
        "(-0.174516, 1.449931, -0.201862)",
        "(-0.174171, 1.450195, -0.206972)",
        "(-0.173894, 1.450397, -0.211856)",
        "(-0.173631, 1.450493, -0.216902)",
        "(-0.173058, 1.450601, -0.225313)",
        "(-0.173058, 1.450601, -0.225313)",
        "(-0.172594, 1.450789, -0.230947)",
        "(-0.172412, 1.450716, -0.236355)",
        "(-0.172427, 1.450423, -0.241708)",
        "(-0.172447, 1.449900, -0.250163)",
        "(-0.172447, 1.449900, -0.250163)",
        "(-0.172350, 1.449559, -0.256221)",
        "(-0.172315, 1.449176, -0.262515)",
        "(-0.172508, 1.448580, -0.268375)",
        "(-0.173184, 1.447280, -0.276390)",
        "(-0.173184, 1.447280, -0.276390)",
        "(-0.173646, 1.446248, -0.281611)",
        "(-0.174120, 1.445085, -0.286977)",
        "(-0.174480, 1.443897, -0.292524)",
        "(-0.175021, 1.442026, -0.301232)",
        "(-0.175021, 1.442026, -0.301232)",
        "(-0.175207, 1.440539, -0.307045)",
        "(-0.175409, 1.438744, -0.312746)",
        "(-0.175537, 1.436809, -0.318120)",
        "(-0.175831, 1.433420, -0.325678)",
        "(-0.175831, 1.433420, -0.325678)",
        "(-0.176183, 1.430859, -0.330542)",
        "(-0.176800, 1.427913, -0.335097)",
        "(-0.177504, 1.424462, -0.339205)",
        "(-0.178464, 1.417973, -0.344754)",
        "(-0.178464, 1.417973, -0.344754)",
        "(-0.179137, 1.412849, -0.348533)",
        "(-0.179591, 1.407894, -0.352315)",
        "(-0.179926, 1.403058, -0.356396)",
        "(-0.180602, 1.395913, -0.362417)",
        "(-0.180602, 1.395913, -0.362417)",
        "(-0.181140, 1.391234, -0.365672)",
        "(-0.181805, 1.386576, -0.368287)",
        "(-0.182231, 1.382053, -0.370720)",
        "(-0.182451, 1.375297, -0.375432)",
        "(-0.182451, 1.375297, -0.375432)",
        "(-0.182800, 1.370594, -0.379178)",
        "(-0.183008, 1.365902, -0.382801)",
        "(-0.183770, 1.358586, -0.386748)",
        "(-0.184457, 1.353393, -0.390050)",
        "(-0.184457, 1.353393, -0.390050)",
        "(-0.185138, 1.347971, -0.393737)",
        "(-0.186080, 1.342209, -0.397342)",
        "(-0.187279, 1.336114, -0.400351)",
        "(-0.189664, 1.326505, -0.404577)",
        "(-0.189664, 1.326505, -0.404577)",
        "(-0.191165, 1.320129, -0.407303)",
        "(-0.192564, 1.313955, -0.409722)",
        "(-0.194138, 1.307805, -0.411896)",
        "(-0.196462, 1.298885, -0.414885)",
        "(-0.196462, 1.298885, -0.414885)",
        "(-0.198040, 1.292968, -0.416925)",
        "(-0.199649, 1.287062, -0.418733)",
        "(-0.201478, 1.281117, -0.419846)",
        "(-0.203685, 1.272521, -0.421397)",
        "(-0.203685, 1.272521, -0.421397)",
        "(-0.205149, 1.266886, -0.422936)",
        "(-0.206717, 1.261435, -0.424391)",
        "(-0.208157, 1.256134, -0.425558)",
        "(-0.210356, 1.248324, -0.425720)",
        "(-0.210356, 1.248324, -0.425720)",
        "(-0.211621, 1.243323, -0.425476)",
        "(-0.212712, 1.238553, -0.424870)",
        "(-0.214348, 1.233707, -0.425087)",
        "(-0.216604, 1.226559, -0.425215)",
        "(-0.216604, 1.226559, -0.425215)",
        "(-0.217915, 1.221959, -0.424704)",
        "(-0.219524, 1.217338, -0.424485)",
        "(-0.221091, 1.212742, -0.424379)",
        "(-0.223423, 1.205784, -0.424635)",
        "(-0.223423, 1.205784, -0.424635)",
        "(-0.224888, 1.201200, -0.424304)",
        "(-0.226331, 1.196717, -0.423320)",
        "(-0.227637, 1.192354, -0.421841)",
        "(-0.229596, 1.185668, -0.419712)",
        "(-0.229596, 1.185668, -0.419712)",
        "(-0.230958, 1.180986, -0.418103)",
        "(-0.232458, 1.175929, -0.416527)",
        "(-0.234033, 1.170554, -0.414883)",
        "(-0.236522, 1.162265, -0.411800)",
        "(-0.236522, 1.162265, -0.411800)",
        "(-0.238355, 1.156604, -0.409528)",
        "(-0.240353, 1.150752, -0.406860)",
        "(-0.242604, 1.144708, -0.403854)",
        "(-0.246316, 1.135303, -0.398927)",
        "(-0.246316, 1.135303, -0.398927)",
        "(-0.249290, 1.128764, -0.395298)",
        "(-0.252374, 1.121715, -0.391436)",
        "(-0.256022, 1.114239, -0.387279)",
        "(-0.262041, 1.102330, -0.381563)",
        "(-0.262041, 1.102330, -0.381563)",
        "(-0.266336, 1.094065, -0.377656)",
        "(-0.270871, 1.085717, -0.373235)",
        "(-0.275517, 1.077415, -0.369009)",
        "(-0.282447, 1.065389, -0.363271)",
        "(-0.282447, 1.065389, -0.363271)",
        "(-0.286851, 1.057805, -0.358801)",
        "(-0.291337, 1.050552, -0.354245)",
        "(-0.295630, 1.043695, -0.349868)",
        "(-0.301670, 1.034406, -0.344009)",
        "(-0.301670, 1.034406, -0.344009)",
        "(-0.305228, 1.028828, -0.339984)",
        "(-0.308798, 1.023746, -0.335569)",
        "(-0.312474, 1.019038, -0.331313)",
        "(-0.317972, 1.012586, -0.325385)",
        "(-0.317972, 1.012586, -0.325385)",
        "(-0.321609, 1.008708, -0.321631)",
        "(-0.325379, 1.005093, -0.317454)",
        "(-0.329461, 1.001701, -0.313027)",
        "(-0.335491, 0.996620, -0.306591)",
        "(-0.335491, 0.996620, -0.306591)",
        "(-0.339579, 0.993083, -0.302875)",
        "(-0.343715, 0.989633, -0.299517)",
        "(-0.347676, 0.986326, -0.296259)",
        "(-0.353626, 0.981703, -0.290801)",
        "(-0.353626, 0.981703, -0.290801)",
        "(-0.357546, 0.978766, -0.286851)",
        "(-0.361301, 0.975854, -0.283376)",
        "(-0.364820, 0.972926, -0.280128)",
        "(-0.369899, 0.968848, -0.275059)",
        "(-0.369899, 0.968848, -0.275059)",
        "(-0.373019, 0.966426, -0.271285)",
        "(-0.375776, 0.964293, -0.267468)",
        "(-0.378204, 0.962383, -0.263674)",
        "(-0.381111, 0.959855, -0.257410)",
        "(-0.381111, 0.959855, -0.257410)",
        "(-0.382883, 0.958367, -0.252466)",
        "(-0.384579, 0.957118, -0.246884)",
        "(-0.385765, 0.955981, -0.240790)",
        "(-0.386995, 0.954412, -0.231092)",
        "(-0.386995, 0.954412, -0.231092)",
        "(-0.388225, 0.953460, -0.224203)",
        "(-0.389626, 0.952252, -0.218118)",
        "(-0.390901, 0.950815, -0.213180)",
        "(-0.392798, 0.949448, -0.205843)",
        "(-0.392798, 0.949448, -0.205843)",
        "(-0.393745, 0.949041, -0.200981)",
        "(-0.394522, 0.948859, -0.196292)",
        "(-0.394906, 0.948825, -0.192447)",
        "(-0.395159, 0.949149, -0.187265)",
        "(-0.395159, 0.949149, -0.187265)",
        "(-0.395269, 0.949661, -0.183927)",
        "(-0.395274, 0.950259, -0.180885)",
        "(-0.395151, 0.950947, -0.177913)",
        "(-0.395251, 0.952101, -0.173780)",
        "(-0.395251, 0.952101, -0.173780)",
        "(-0.395435, 0.953041, -0.170702)",
        "(-0.395871, 0.954287, -0.166993)",
        "(-0.396508, 0.956253, -0.160901)",
        "(-0.396813, 0.957356, -0.157235)",
        "(-0.396813, 0.957356, -0.157235)",
        "(-0.397204, 0.958411, -0.153698)",
        "(-0.397636, 0.959562, -0.150001)",
        "(-0.398310, 0.960792, -0.146427)",
        "(-0.399368, 0.962584, -0.141779)",
        "(-0.399368, 0.962584, -0.141779)",
        "(-0.399963, 0.963737, -0.138811)",
        "(-0.400246, 0.964725, -0.136091)",
        "(-0.400979, 0.966447, -0.132505)",
        "(-0.401514, 0.967633, -0.130308)",
        "(-0.401514, 0.967633, -0.130308)",
        "(-0.401668, 0.968670, -0.128297)",
        "(-0.401397, 0.969441, -0.126583)",
        "(-0.401709, 0.971043, -0.123376)",
        "(-0.402158, 0.972114, -0.121241)",
        "(-0.402158, 0.972114, -0.121241)",
        "(-0.402419, 0.973074, -0.119350)",
        "(-0.402597, 0.974057, -0.117436)",
        "(-0.403121, 0.975878, -0.114220)",
        "(-0.403452, 0.976974, -0.112426)",
        "(-0.403452, 0.976974, -0.112426)",
        "(-0.403734, 0.978000, -0.110914)",
        "(-0.403756, 0.979037, -0.109343)",
        "(-0.403852, 0.980259, -0.107842)",
        "(-0.403980, 0.982527, -0.104977)",
        "(-0.403980, 0.982527, -0.104977)",
        "(-0.403937, 0.984167, -0.103009)",
        "(-0.403712, 0.985671, -0.101406)",
        "(-0.403299, 0.987264, -0.099740)",
        "(-0.402623, 0.990128, -0.097073)",
        "(-0.402623, 0.990128, -0.097073)",
        "(-0.401936, 0.992204, -0.095175)",
        "(-0.401228, 0.994353, -0.093395)",
        "(-0.400630, 0.996716, -0.091528)"
    ],
    "leftHandPositions": [
        "(-0.528167, 1.184579, 0.081238)",
        "(-0.528167, 1.184579, 0.081238)",
        "(-0.527456, 1.176709, 0.083397)",
        "(-0.525958, 1.172909, 0.084746)",
        "(-0.524827, 1.173983, 0.086002)",
        "(-0.522937, 1.174281, 0.091104)",
        "(-0.522937, 1.174281, 0.091104)",
        "(-0.521320, 1.173113, 0.095547)",
        "(-0.518915, 1.172094, 0.098117)",
        "(-0.515241, 1.169657, 0.097780)",
        "(-0.508654, 1.160285, 0.100571)",
        "(-0.504808, 1.155236, 0.104071)",
        "(-0.504808, 1.155236, 0.104071)",
        "(-0.501773, 1.151630, 0.107967)",
        "(-0.498289, 1.146451, 0.112063)",
        "(-0.492940, 1.137678, 0.118261)",
        "(-0.490527, 1.133168, 0.121835)",
        "(-0.490527, 1.133168, 0.121835)",
        "(-0.488813, 1.128507, 0.125451)",
        "(-0.487066, 1.122708, 0.129707)",
        "(-0.484200, 1.112567, 0.136803)",
        "(-0.484200, 1.112567, 0.136803)",
        "(-0.482648, 1.106556, 0.141304)",
        "(-0.481195, 1.101685, 0.145158)",
        "(-0.479307, 1.097313, 0.147711)",
        "(-0.474356, 1.091544, 0.149973)",
        "(-0.470795, 1.089566, 0.148627)",
        "(-0.470795, 1.089566, 0.148627)",
        "(-0.466720, 1.088201, 0.145937)",
        "(-0.460692, 1.086497, 0.146009)",
        "(-0.447499, 1.084105, 0.145240)",
        "(-0.447499, 1.084105, 0.145240)",
        "(-0.438175, 1.083724, 0.140747)",
        "(-0.429603, 1.085004, 0.138713)",
        "(-0.420102, 1.087054, 0.137136)",
        "(-0.407164, 1.092350, 0.128449)",
        "(-0.407164, 1.092350, 0.128449)",
        "(-0.398780, 1.096906, 0.122226)",
        "(-0.388564, 1.101501, 0.119595)",
        "(-0.379061, 1.107110, 0.117303)",
        "(-0.365680, 1.116238, 0.111994)",
        "(-0.356726, 1.122292, 0.108751)",
        "(-0.356726, 1.122292, 0.108751)",
        "(-0.348284, 1.128298, 0.106675)",
        "(-0.340618, 1.134083, 0.105348)",
        "(-0.331778, 1.141745, 0.103532)",
        "(-0.331778, 1.141745, 0.103532)",
        "(-0.327224, 1.145827, 0.102142)",
        "(-0.324246, 1.148940, 0.100893)",
        "(-0.322415, 1.150918, 0.099668)",
        "(-0.320968, 1.151991, 0.099505)",
        "(-0.320968, 1.151991, 0.099505)",
        "(-0.321349, 1.151460, 0.100192)",
        "(-0.323909, 1.150017, 0.100198)",
        "(-0.328290, 1.147660, 0.099744)",
        "(-0.339743, 1.142810, 0.096266)",
        "(-0.339743, 1.142810, 0.096266)",
        "(-0.346906, 1.138713, 0.095436)",
        "(-0.353847, 1.134224, 0.096806)",
        "(-0.361648, 1.130085, 0.097773)",
        "(-0.373338, 1.125037, 0.094421)",
        "(-0.373338, 1.125037, 0.094421)",
        "(-0.378950, 1.121867, 0.095044)",
        "(-0.380662, 1.118147, 0.100070)",
        "(-0.379646, 1.114994, 0.104676)",
        "(-0.377149, 1.112726, 0.104392)",
        "(-0.377149, 1.112726, 0.104392)",
        "(-0.376173, 1.112909, 0.102730)",
        "(-0.374496, 1.113479, 0.100844)",
        "(-0.370795, 1.113584, 0.099699)",
        "(-0.366704, 1.114262, 0.099792)",
        "(-0.366704, 1.114262, 0.099792)",
        "(-0.365030, 1.114768, 0.099511)",
        "(-0.362361, 1.114886, 0.099179)",
        "(-0.359380, 1.114848, 0.098357)",
        "(-0.357016, 1.115019, 0.097565)",
        "(-0.357016, 1.115019, 0.097565)",
        "(-0.355376, 1.115002, 0.098646)",
        "(-0.353172, 1.114788, 0.098987)",
        "(-0.350810, 1.114314, 0.098654)",
        "(-0.348084, 1.113100, 0.098671)",
        "(-0.348084, 1.113100, 0.098671)",
        "(-0.346357, 1.111539, 0.098176)",
        "(-0.344970, 1.108900, 0.096734)",
        "(-0.344432, 1.104653, 0.095158)",
        "(-0.346191, 1.094502, 0.090690)",
        "(-0.346191, 1.094502, 0.090690)",
        "(-0.352284, 1.086326, 0.084582)",
        "(-0.362110, 1.078012, 0.078514)",
        "(-0.369360, 1.067497, 0.075596)",
        "(-0.384738, 1.053586, 0.070591)",
        "(-0.384738, 1.053586, 0.070591)",
        "(-0.399187, 1.048355, 0.063318)",
        "(-0.415166, 1.045703, 0.058219)",
        "(-0.430162, 1.044734, 0.056788)",
        "(-0.449267, 1.046607, 0.056268)",
        "(-0.449267, 1.046607, 0.056268)",
        "(-0.455540, 1.043897, 0.051281)",
        "(-0.459953, 1.037453, 0.050937)",
        "(-0.464811, 1.034106, 0.052059)",
        "(-0.470944, 1.034287, 0.049836)",
        "(-0.470944, 1.034287, 0.049836)",
        "(-0.472942, 1.031943, 0.049714)",
        "(-0.472695, 1.026873, 0.051102)",
        "(-0.471556, 1.023246, 0.050803)",
        "(-0.468761, 1.021030, 0.048792)",
        "(-0.468761, 1.021030, 0.048792)",
        "(-0.466323, 1.018267, 0.049825)",
        "(-0.462926, 1.014347, 0.051466)",
        "(-0.458127, 1.009848, 0.052745)",
        "(-0.451411, 1.005257, 0.055942)",
        "(-0.451411, 1.005257, 0.055942)",
        "(-0.448628, 1.005374, 0.056876)",
        "(-0.447400, 1.007376, 0.057619)",
        "(-0.446211, 1.009627, 0.057229)",
        "(-0.444324, 1.011412, 0.057158)",
        "(-0.444324, 1.011412, 0.057158)",
        "(-0.443215, 1.012002, 0.057114)",
        "(-0.443095, 1.013361, 0.056498)",
        "(-0.442464, 1.013570, 0.056493)",
        "(-0.443000, 1.015772, 0.055247)",
        "(-0.443000, 1.015772, 0.055247)",
        "(-0.443912, 1.017587, 0.054069)",
        "(-0.444220, 1.018137, 0.053255)",
        "(-0.444329, 1.017886, 0.052852)",
        "(-0.444814, 1.016980, 0.053350)",
        "(-0.444814, 1.016980, 0.053350)",
        "(-0.445118, 1.016094, 0.053910)",
        "(-0.446015, 1.015935, 0.054184)",
        "(-0.446799, 1.015512, 0.054489)",
        "(-0.447644, 1.014096, 0.055448)",
        "(-0.447644, 1.014096, 0.055448)",
        "(-0.448445, 1.013511, 0.056011)",
        "(-0.449228, 1.013096, 0.056490)",
        "(-0.449814, 1.012604, 0.056993)",
        "(-0.449908, 1.011202, 0.058232)",
        "(-0.449908, 1.011202, 0.058232)",
        "(-0.449704, 1.010387, 0.058965)",
        "(-0.449813, 1.010294, 0.059621)",
        "(-0.449706, 1.010399, 0.060106)",
        "(-0.449097, 1.010374, 0.060920)",
        "(-0.449097, 1.010374, 0.060920)",
        "(-0.448775, 1.010863, 0.061325)",
        "(-0.448548, 1.011280, 0.062239)",
        "(-0.448338, 1.011837, 0.062941)",
        "(-0.448418, 1.013062, 0.063965)",
        "(-0.448418, 1.013062, 0.063965)",
        "(-0.448313, 1.013413, 0.064694)",
        "(-0.448100, 1.013491, 0.065426)",
        "(-0.447963, 1.013602, 0.065818)",
        "(-0.448323, 1.014143, 0.066888)",
        "(-0.448323, 1.014143, 0.066888)",
        "(-0.448685, 1.014444, 0.067386)",
        "(-0.449130, 1.014572, 0.068001)",
        "(-0.449577, 1.014479, 0.068724)",
        "(-0.450588, 1.014775, 0.069641)",
        "(-0.450588, 1.014775, 0.069641)",
        "(-0.451337, 1.015089, 0.070065)",
        "(-0.451969, 1.015235, 0.070526)",
        "(-0.452774, 1.015671, 0.071040)",
        "(-0.453874, 1.016543, 0.071543)",
        "(-0.453874, 1.016543, 0.071543)",
        "(-0.454550, 1.017262, 0.071741)",
        "(-0.454606, 1.017465, 0.071436)",
        "(-0.454427, 1.017196, 0.071541)",
        "(-0.454097, 1.016870, 0.072372)",
        "(-0.454097, 1.016870, 0.072372)",
        "(-0.453491, 1.016508, 0.072865)",
        "(-0.452864, 1.016458, 0.073118)",
        "(-0.452357, 1.016808, 0.073090)",
        "(-0.451469, 1.016918, 0.073373)",
        "(-0.451469, 1.016918, 0.073373)",
        "(-0.450851, 1.016599, 0.073893)",
        "(-0.450172, 1.015994, 0.074399)",
        "(-0.449623, 1.015513, 0.074737)",
        "(-0.449141, 1.015309, 0.074891)",
        "(-0.449141, 1.015309, 0.074891)",
        "(-0.448793, 1.015160, 0.074899)",
        "(-0.448400, 1.014897, 0.074895)",
        "(-0.448208, 1.014856, 0.074779)",
        "(-0.448071, 1.014898, 0.074600)",
        "(-0.448071, 1.014898, 0.074600)",
        "(-0.447778, 1.014728, 0.074707)",
        "(-0.447305, 1.014494, 0.074963)",
        "(-0.446709, 1.014342, 0.075161)",
        "(-0.445698, 1.014225, 0.075588)",
        "(-0.445698, 1.014225, 0.075588)",
        "(-0.444993, 1.014186, 0.076221)",
        "(-0.444077, 1.014006, 0.077020)",
        "(-0.442944, 1.013662, 0.077974)",
        "(-0.441291, 1.013367, 0.079332)",
        "(-0.441291, 1.013367, 0.079332)",
        "(-0.440279, 1.013278, 0.080359)",
        "(-0.439172, 1.012976, 0.081630)",
        "(-0.437990, 1.012661, 0.082862)",
        "(-0.436165, 1.012068, 0.084858)",
        "(-0.436165, 1.012068, 0.084858)",
        "(-0.434979, 1.011587, 0.086347)",
        "(-0.433925, 1.011173, 0.087884)",
        "(-0.432800, 1.010638, 0.089526)",
        "(-0.431087, 1.009722, 0.092210)",
        "(-0.431087, 1.009722, 0.092210)",
        "(-0.430048, 1.009165, 0.094152)",
        "(-0.429046, 1.008585, 0.096282)",
        "(-0.427965, 1.007820, 0.098728)",
        "(-0.426536, 1.006962, 0.102350)",
        "(-0.426536, 1.006962, 0.102350)",
        "(-0.425718, 1.006744, 0.104495)",
        "(-0.424851, 1.006516, 0.106570)",
        "(-0.424040, 1.006307, 0.108653)",
        "(-0.422913, 1.006291, 0.111351)",
        "(-0.422913, 1.006291, 0.111351)",
        "(-0.422100, 1.005998, 0.113393)",
        "(-0.421389, 1.005817, 0.115338)",
        "(-0.420734, 1.005657, 0.117271)",
        "(-0.419882, 1.005224, 0.120424)",
        "(-0.419882, 1.005224, 0.120424)",
        "(-0.419375, 1.005129, 0.122316)",
        "(-0.418758, 1.004907, 0.124252)",
        "(-0.418045, 1.004571, 0.126428)",
        "(-0.417126, 1.004530, 0.129385)",
        "(-0.417126, 1.004530, 0.129385)",
        "(-0.416522, 1.004713, 0.131090)",
        "(-0.415792, 1.004849, 0.132796)",
        "(-0.414984, 1.004957, 0.134398)",
        "(-0.413807, 1.005244, 0.136549)",
        "(-0.413807, 1.005244, 0.136549)",
        "(-0.413062, 1.005553, 0.137835)",
        "(-0.412172, 1.005752, 0.139071)",
        "(-0.411356, 1.005917, 0.140431)",
        "(-0.410129, 1.005968, 0.142875)",
        "(-0.410129, 1.005968, 0.142875)",
        "(-0.409348, 1.006076, 0.144538)",
        "(-0.408576, 1.006371, 0.145923)",
        "(-0.407926, 1.006798, 0.147244)",
        "(-0.406965, 1.007211, 0.149649)",
        "(-0.406965, 1.007211, 0.149649)",
        "(-0.406331, 1.007438, 0.151339)",
        "(-0.405655, 1.007636, 0.153058)",
        "(-0.404890, 1.007707, 0.154859)",
        "(-0.403852, 1.007712, 0.157927)",
        "(-0.403852, 1.007712, 0.157927)",
        "(-0.403070, 1.007824, 0.159763)",
        "(-0.402223, 1.007940, 0.161756)",
        "(-0.401365, 1.008084, 0.163870)",
        "(-0.400006, 1.008386, 0.166989)",
        "(-0.400006, 1.008386, 0.166989)",
        "(-0.398947, 1.008566, 0.169011)",
        "(-0.397941, 1.008749, 0.171235)",
        "(-0.397020, 1.009001, 0.173555)",
        "(-0.395479, 1.009473, 0.176793)",
        "(-0.395479, 1.009473, 0.176793)",
        "(-0.394330, 1.009784, 0.178881)",
        "(-0.393301, 1.010085, 0.181086)",
        "(-0.392329, 1.010373, 0.183268)",
        "(-0.390971, 1.010846, 0.186426)",
        "(-0.390971, 1.010846, 0.186426)",
        "(-0.389980, 1.011184, 0.188424)",
        "(-0.389084, 1.011539, 0.190499)",
        "(-0.388161, 1.011901, 0.192468)",
        "(-0.386695, 1.012484, 0.195278)",
        "(-0.386695, 1.012484, 0.195278)",
        "(-0.385824, 1.012861, 0.197244)",
        "(-0.385034, 1.013236, 0.199320)",
        "(-0.384268, 1.013643, 0.201390)",
        "(-0.383094, 1.014197, 0.204435)",
        "(-0.383094, 1.014197, 0.204435)",
        "(-0.382232, 1.014423, 0.206628)",
        "(-0.381481, 1.014811, 0.208654)",
        "(-0.380630, 1.015262, 0.210502)",
        "(-0.379139, 1.015827, 0.213504)",
        "(-0.379139, 1.015827, 0.213504)",
        "(-0.378048, 1.016165, 0.215639)",
        "(-0.376861, 1.016533, 0.217893)",
        "(-0.375574, 1.017084, 0.220002)",
        "(-0.373557, 1.018191, 0.223020)",
        "(-0.373557, 1.018191, 0.223020)",
        "(-0.372146, 1.018934, 0.225320)",
        "(-0.370673, 1.019778, 0.227700)",
        "(-0.369338, 1.020943, 0.229836)",
        "(-0.367442, 1.022800, 0.232837)",
        "(-0.367442, 1.022800, 0.232837)",
        "(-0.366214, 1.023781, 0.235253)",
        "(-0.365209, 1.024822, 0.237755)",
        "(-0.364220, 1.026175, 0.239582)",
        "(-0.362656, 1.028146, 0.242110)",
        "(-0.362656, 1.028146, 0.242110)",
        "(-0.361740, 1.029312, 0.244118)",
        "(-0.360799, 1.030421, 0.246011)",
        "(-0.359870, 1.031492, 0.247867)",
        "(-0.358586, 1.033008, 0.250796)",
        "(-0.358586, 1.033008, 0.250796)",
        "(-0.357849, 1.034062, 0.252957)",
        "(-0.356852, 1.035179, 0.254954)",
        "(-0.355834, 1.036475, 0.256811)",
        "(-0.354061, 1.038426, 0.259937)",
        "(-0.354061, 1.038426, 0.259937)",
        "(-0.352749, 1.039793, 0.262191)",
        "(-0.351311, 1.041287, 0.264517)",
        "(-0.349818, 1.042985, 0.266871)",
        "(-0.347172, 1.045921, 0.270472)",
        "(-0.347172, 1.045921, 0.270472)",
        "(-0.345338, 1.047899, 0.273046)",
        "(-0.343324, 1.050090, 0.275612)",
        "(-0.341282, 1.052522, 0.278132)",
        "(-0.338448, 1.056723, 0.281443)",
        "(-0.338448, 1.056723, 0.281443)",
        "(-0.336784, 1.059628, 0.283668)",
        "(-0.335026, 1.062481, 0.285993)",
        "(-0.333149, 1.065221, 0.288476)",
        "(-0.330758, 1.069272, 0.292235)",
        "(-0.330758, 1.069272, 0.292235)",
        "(-0.329336, 1.072174, 0.294080)",
        "(-0.327809, 1.075035, 0.295524)",
        "(-0.326451, 1.077655, 0.297325)",
        "(-0.324589, 1.081387, 0.300171)",
        "(-0.324589, 1.081387, 0.300171)",
        "(-0.323180, 1.083894, 0.301617)",
        "(-0.322194, 1.086351, 0.302881)",
        "(-0.321035, 1.088588, 0.304005)",
        "(-0.319395, 1.091377, 0.306137)",
        "(-0.319395, 1.091377, 0.306137)",
        "(-0.318619, 1.092982, 0.307568)",
        "(-0.317720, 1.094491, 0.308712)",
        "(-0.317052, 1.095610, 0.310420)",
        "(-0.316280, 1.097218, 0.312787)",
        "(-0.316280, 1.097218, 0.312787)",
        "(-0.315745, 1.098346, 0.314155)",
        "(-0.315231, 1.099408, 0.315723)",
        "(-0.314840, 1.100393, 0.317538)",
        "(-0.314174, 1.101698, 0.320692)",
        "(-0.314174, 1.101698, 0.320692)",
        "(-0.313580, 1.102569, 0.322985)",
        "(-0.313009, 1.103694, 0.324962)",
        "(-0.312289, 1.105053, 0.326714)",
        "(-0.311102, 1.107131, 0.329370)",
        "(-0.311102, 1.107131, 0.329370)",
        "(-0.310122, 1.108348, 0.331396)",
        "(-0.309024, 1.109407, 0.333457)",
        "(-0.307901, 1.110528, 0.335184)",
        "(-0.306347, 1.112092, 0.337651)",
        "(-0.306347, 1.112092, 0.337651)",
        "(-0.305189, 1.113036, 0.338949)",
        "(-0.303923, 1.113887, 0.340326)",
        "(-0.302933, 1.114681, 0.341873)",
        "(-0.301345, 1.115915, 0.344124)",
        "(-0.301345, 1.115915, 0.344124)",
        "(-0.300276, 1.116901, 0.345286)",
        "(-0.299363, 1.117921, 0.346485)",
        "(-0.298489, 1.119020, 0.347485)",
        "(-0.296954, 1.120802, 0.348878)",
        "(-0.296954, 1.120802, 0.348878)",
        "(-0.295935, 1.121961, 0.350078)",
        "(-0.294938, 1.123150, 0.351395)",
        "(-0.294000, 1.124433, 0.352651)",
        "(-0.292678, 1.126615, 0.354160)",
        "(-0.292678, 1.126615, 0.354160)",
        "(-0.291885, 1.128127, 0.355406)",
        "(-0.291013, 1.129759, 0.356622)",
        "(-0.290195, 1.131502, 0.357739)",
        "(-0.288998, 1.134261, 0.359650)",
        "(-0.288998, 1.134261, 0.359650)",
        "(-0.288104, 1.136273, 0.360708)",
        "(-0.287032, 1.138533, 0.361717)",
        "(-0.285832, 1.140986, 0.362622)",
        "(-0.284235, 1.144802, 0.363952)",
        "(-0.284235, 1.144802, 0.363952)",
        "(-0.283081, 1.147381, 0.364802)",
        "(-0.281817, 1.150077, 0.365654)",
        "(-0.280583, 1.152928, 0.366276)",
        "(-0.278683, 1.157272, 0.366804)",
        "(-0.278683, 1.157272, 0.366804)",
        "(-0.277337, 1.160193, 0.367246)",
        "(-0.275892, 1.163231, 0.367654)",
        "(-0.274395, 1.166401, 0.368070)",
        "(-0.272147, 1.171201, 0.368961)",
        "(-0.272147, 1.171201, 0.368961)",
        "(-0.270563, 1.174571, 0.369597)",
        "(-0.268766, 1.178127, 0.369951)",
        "(-0.266888, 1.181741, 0.370354)",
        "(-0.264049, 1.187252, 0.371183)",
        "(-0.264049, 1.187252, 0.371183)",
        "(-0.262235, 1.190897, 0.371829)",
        "(-0.260470, 1.194481, 0.372457)",
        "(-0.258727, 1.198065, 0.372913)",
        "(-0.256411, 1.203207, 0.374221)",
        "(-0.256411, 1.203207, 0.374221)",
        "(-0.254984, 1.206613, 0.375019)",
        "(-0.253675, 1.209965, 0.375675)",
        "(-0.252281, 1.213283, 0.376450)",
        "(-0.250417, 1.218155, 0.377811)",
        "(-0.250417, 1.218155, 0.377811)",
        "(-0.249249, 1.221433, 0.378665)",
        "(-0.248097, 1.224781, 0.379491)",
        "(-0.246777, 1.228228, 0.380099)",
        "(-0.244989, 1.233393, 0.381198)",
        "(-0.244989, 1.233393, 0.381198)",
        "(-0.243706, 1.236921, 0.381739)",
        "(-0.242433, 1.240466, 0.382169)",
        "(-0.241242, 1.243980, 0.382621)",
        "(-0.239368, 1.249432, 0.382908)",
        "(-0.239368, 1.249432, 0.382908)",
        "(-0.238016, 1.253196, 0.382969)",
        "(-0.236742, 1.256998, 0.382841)",
        "(-0.235548, 1.260812, 0.382566)",
        "(-0.233687, 1.266432, 0.382080)",
        "(-0.233687, 1.266432, 0.382080)",
        "(-0.232563, 1.270182, 0.381830)",
        "(-0.231524, 1.273937, 0.381688)",
        "(-0.230588, 1.277761, 0.381927)",
        "(-0.228828, 1.283852, 0.382544)",
        "(-0.228828, 1.283852, 0.382544)",
        "(-0.227697, 1.288217, 0.382656)",
        "(-0.226729, 1.292805, 0.382619)",
        "(-0.225764, 1.297530, 0.382308)",
        "(-0.224284, 1.304920, 0.381743)",
        "(-0.224284, 1.304920, 0.381743)",
        "(-0.222986, 1.310092, 0.381147)",
        "(-0.222075, 1.315256, 0.380610)",
        "(-0.221188, 1.320391, 0.380139)",
        "(-0.220082, 1.328054, 0.378806)",
        "(-0.220082, 1.328054, 0.378806)",
        "(-0.219172, 1.332703, 0.377570)",
        "(-0.218304, 1.337176, 0.375879)",
        "(-0.217404, 1.341396, 0.374295)",
        "(-0.215846, 1.347113, 0.373163)",
        "(-0.215846, 1.347113, 0.373163)",
        "(-0.214965, 1.350480, 0.372402)",
        "(-0.214004, 1.353528, 0.371602)",
        "(-0.213247, 1.356258, 0.370639)",
        "(-0.211874, 1.359982, 0.369167)",
        "(-0.211874, 1.359982, 0.369167)",
        "(-0.210896, 1.362326, 0.368142)",
        "(-0.210018, 1.364540, 0.366795)",
        "(-0.209171, 1.366514, 0.364717)",
        "(-0.208075, 1.369137, 0.362182)",
        "(-0.208075, 1.369137, 0.362182)",
        "(-0.207140, 1.370863, 0.361316)",
        "(-0.206310, 1.372513, 0.360359)",
        "(-0.205639, 1.374009, 0.359078)",
        "(-0.204841, 1.376127, 0.357082)",
        "(-0.204841, 1.376127, 0.357082)",
        "(-0.203944, 1.377754, 0.356000)",
        "(-0.203189, 1.379513, 0.355218)",
        "(-0.202524, 1.381432, 0.354870)",
        "(-0.201429, 1.384679, 0.352918)",
        "(-0.201429, 1.384679, 0.352918)",
        "(-0.200705, 1.387007, 0.351229)",
        "(-0.199860, 1.389501, 0.349650)",
        "(-0.198994, 1.392171, 0.348281)",
        "(-0.198001, 1.396205, 0.345627)",
        "(-0.198001, 1.396205, 0.345627)",
        "(-0.197332, 1.398865, 0.342951)",
        "(-0.196919, 1.401441, 0.340105)",
        "(-0.196630, 1.403927, 0.337183)",
        "(-0.195973, 1.407600, 0.333008)",
        "(-0.195973, 1.407600, 0.333008)",
        "(-0.195375, 1.409926, 0.330683)",
        "(-0.194766, 1.412053, 0.328455)",
        "(-0.194282, 1.414045, 0.325893)",
        "(-0.193731, 1.416835, 0.321476)",
        "(-0.193731, 1.416835, 0.321476)",
        "(-0.193384, 1.418570, 0.318197)",
        "(-0.193100, 1.420189, 0.315088)",
        "(-0.192626, 1.421724, 0.312293)",
        "(-0.191839, 1.423842, 0.307488)",
        "(-0.191839, 1.423842, 0.307488)",
        "(-0.191938, 1.424874, 0.304147)",
        "(-0.191562, 1.425917, 0.300874)",
        "(-0.191110, 1.426835, 0.297812)",
        "(-0.190256, 1.427869, 0.294046)",
        "(-0.190256, 1.427869, 0.294046)",
        "(-0.190288, 1.428172, 0.292068)",
        "(-0.190180, 1.428501, 0.289213)",
        "(-0.189741, 1.428715, 0.287001)",
        "(-0.188739, 1.429017, 0.284756)",
        "(-0.188739, 1.429017, 0.284756)",
        "(-0.188130, 1.429208, 0.282537)",
        "(-0.188207, 1.429251, 0.279597)",
        "(-0.188034, 1.429357, 0.276395)",
        "(-0.187529, 1.429854, 0.272267)",
        "(-0.187529, 1.429854, 0.272267)",
        "(-0.186976, 1.430298, 0.269849)",
        "(-0.186487, 1.430652, 0.267321)",
        "(-0.186226, 1.430897, 0.264526)",
        "(-0.186046, 1.431263, 0.260370)",
        "(-0.186046, 1.431263, 0.260370)",
        "(-0.185892, 1.431536, 0.257684)",
        "(-0.185683, 1.431777, 0.254979)",
        "(-0.185466, 1.431997, 0.252587)",
        "(-0.185303, 1.432195, 0.249100)",
        "(-0.185303, 1.432195, 0.249100)",
        "(-0.185131, 1.432303, 0.246497)",
        "(-0.184936, 1.432384, 0.243593)",
        "(-0.184852, 1.432395, 0.241025)",
        "(-0.184558, 1.432406, 0.237450)",
        "(-0.184558, 1.432406, 0.237450)",
        "(-0.184033, 1.432546, 0.235245)",
        "(-0.183291, 1.432766, 0.233181)",
        "(-0.182585, 1.432944, 0.230992)",
        "(-0.181345, 1.433192, 0.228440)",
        "(-0.181345, 1.433192, 0.228440)",
        "(-0.180470, 1.433365, 0.226759)",
        "(-0.179725, 1.433543, 0.224697)",
        "(-0.179167, 1.433646, 0.222005)",
        "(-0.178497, 1.433610, 0.217482)",
        "(-0.178497, 1.433610, 0.217482)",
        "(-0.178143, 1.433468, 0.214967)",
        "(-0.177713, 1.433308, 0.212689)",
        "(-0.177280, 1.433086, 0.210150)",
        "(-0.176973, 1.432521, 0.206019)",
        "(-0.176973, 1.432521, 0.206019)",
        "(-0.176985, 1.432015, 0.203098)",
        "(-0.176935, 1.431518, 0.199891)",
        "(-0.176853, 1.430971, 0.196732)",
        "(-0.176704, 1.430200, 0.192505)",
        "(-0.176704, 1.430200, 0.192505)",
        "(-0.176794, 1.429517, 0.189500)",
        "(-0.177088, 1.428629, 0.186392)",
        "(-0.177358, 1.427681, 0.183233)",
        "(-0.177450, 1.426072, 0.178915)",
        "(-0.177450, 1.426072, 0.178915)",
        "(-0.177647, 1.424592, 0.175617)",
        "(-0.177499, 1.422989, 0.172754)",
        "(-0.177042, 1.421597, 0.171239)",
        "(-0.176163, 1.419742, 0.168768)",
        "(-0.176163, 1.419742, 0.168768)",
        "(-0.175933, 1.418445, 0.166832)",
        "(-0.175799, 1.417131, 0.164534)",
        "(-0.175817, 1.415858, 0.162309)",
        "(-0.175529, 1.414385, 0.159503)",
        "(-0.175529, 1.414385, 0.159503)",
        "(-0.175017, 1.413720, 0.157952)",
        "(-0.174799, 1.413055, 0.156170)",
        "(-0.174859, 1.412243, 0.153930)",
        "(-0.174926, 1.410977, 0.150630)",
        "(-0.174926, 1.410977, 0.150630)",
        "(-0.174996, 1.410098, 0.148530)",
        "(-0.175158, 1.409075, 0.146604)",
        "(-0.175462, 1.407881, 0.144564)",
        "(-0.175783, 1.406077, 0.141801)",
        "(-0.175783, 1.406077, 0.141801)",
        "(-0.175867, 1.405002, 0.140615)",
        "(-0.176045, 1.403771, 0.139159)",
        "(-0.176420, 1.402339, 0.137715)",
        "(-0.176999, 1.399993, 0.135640)",
        "(-0.176999, 1.399993, 0.135640)",
        "(-0.177347, 1.398360, 0.134705)",
        "(-0.177595, 1.396580, 0.134090)",
        "(-0.177722, 1.394598, 0.133057)",
        "(-0.177612, 1.391507, 0.132042)",
        "(-0.177612, 1.391507, 0.132042)",
        "(-0.177376, 1.389489, 0.131800)",
        "(-0.177531, 1.387291, 0.131200)",
        "(-0.177901, 1.385017, 0.130597)",
        "(-0.177958, 1.381877, 0.129728)",
        "(-0.177958, 1.381877, 0.129728)",
        "(-0.177885, 1.379836, 0.129178)",
        "(-0.178068, 1.377610, 0.128432)",
        "(-0.178636, 1.375138, 0.127304)",
        "(-0.179305, 1.371495, 0.126165)",
        "(-0.179305, 1.371495, 0.126165)",
        "(-0.179613, 1.369043, 0.125659)",
        "(-0.179842, 1.366519, 0.125231)",
        "(-0.180348, 1.363766, 0.124706)",
        "(-0.180911, 1.359628, 0.123605)",
        "(-0.180911, 1.359628, 0.123605)",
        "(-0.181245, 1.356968, 0.123112)",
        "(-0.181384, 1.354514, 0.122935)",
        "(-0.181563, 1.352118, 0.122787)",
        "(-0.182350, 1.348343, 0.122106)",
        "(-0.182350, 1.348343, 0.122106)",
        "(-0.182836, 1.345886, 0.121556)",
        "(-0.183173, 1.343634, 0.121436)",
        "(-0.183360, 1.341427, 0.121477)",
        "(-0.183667, 1.337979, 0.121458)",
        "(-0.183667, 1.337979, 0.121458)",
        "(-0.184265, 1.335480, 0.121447)",
        "(-0.184918, 1.332928, 0.121296)",
        "(-0.185407, 1.330401, 0.120977)",
        "(-0.186106, 1.326651, 0.120813)",
        "(-0.186106, 1.326651, 0.120813)",
        "(-0.186623, 1.324222, 0.120789)",
        "(-0.187122, 1.321714, 0.120370)",
        "(-0.187768, 1.319125, 0.120054)",
        "(-0.188807, 1.315102, 0.119520)",
        "(-0.188807, 1.315102, 0.119520)",
        "(-0.189375, 1.312445, 0.119414)",
        "(-0.189881, 1.309820, 0.119555)",
        "(-0.190586, 1.307136, 0.119661)",
        "(-0.191608, 1.303007, 0.119809)",
        "(-0.191608, 1.303007, 0.119809)",
        "(-0.192372, 1.300045, 0.120168)",
        "(-0.193443, 1.296634, 0.120429)",
        "(-0.194712, 1.292780, 0.120637)",
        "(-0.196277, 1.286757, 0.121745)",
        "(-0.196277, 1.286757, 0.121745)",
        "(-0.197091, 1.282829, 0.122755)",
        "(-0.197914, 1.278953, 0.123391)",
        "(-0.198880, 1.275170, 0.123664)",
        "(-0.200167, 1.269984, 0.124338)",
        "(-0.200167, 1.269984, 0.124338)",
        "(-0.200902, 1.266941, 0.124684)",
        "(-0.201594, 1.263933, 0.124912)",
        "(-0.202254, 1.260947, 0.124997)",
        "(-0.203443, 1.256598, 0.125534)",
        "(-0.203443, 1.256598, 0.125534)",
        "(-0.204327, 1.253628, 0.126006)",
        "(-0.205477, 1.250387, 0.126158)",
        "(-0.206626, 1.247104, 0.126450)",
        "(-0.207766, 1.242404, 0.127074)",
        "(-0.207766, 1.242404, 0.127074)",
        "(-0.208590, 1.239314, 0.127417)",
        "(-0.209443, 1.236299, 0.127734)",
        "(-0.210229, 1.233406, 0.127938)",
        "(-0.211165, 1.229421, 0.128088)",
        "(-0.211165, 1.229421, 0.128088)",
        "(-0.211760, 1.226990, 0.128070)",
        "(-0.212333, 1.224681, 0.127933)",
        "(-0.212987, 1.222450, 0.127773)",
        "(-0.213882, 1.219283, 0.127734)",
        "(-0.213882, 1.219283, 0.127734)",
        "(-0.214678, 1.217063, 0.127524)",
        "(-0.215572, 1.214669, 0.127273)",
        "(-0.216659, 1.211890, 0.126912)",
        "(-0.218277, 1.207294, 0.126935)",
        "(-0.218277, 1.207294, 0.126935)",
        "(-0.219190, 1.204076, 0.127057)",
        "(-0.220336, 1.200811, 0.127147)",
        "(-0.221540, 1.197386, 0.127079)",
        "(-0.223104, 1.192197, 0.127269)",
        "(-0.223104, 1.192197, 0.127269)",
        "(-0.223723, 1.188768, 0.127488)",
        "(-0.224556, 1.185244, 0.127734)",
        "(-0.225542, 1.181598, 0.127749)",
        "(-0.226777, 1.176316, 0.128262)",
        "(-0.226777, 1.176316, 0.128262)",
        "(-0.227687, 1.172821, 0.128887)",
        "(-0.228933, 1.169268, 0.129369)",
        "(-0.230456, 1.165757, 0.130125)",
        "(-0.231844, 1.160667, 0.131809)",
        "(-0.231844, 1.160667, 0.131809)",
        "(-0.233387, 1.157104, 0.133472)",
        "(-0.235560, 1.153327, 0.134953)",
        "(-0.237648, 1.149499, 0.136169)",
        "(-0.240289, 1.144087, 0.138475)",
        "(-0.240289, 1.144087, 0.138475)",
        "(-0.241889, 1.140743, 0.140471)",
        "(-0.243461, 1.137549, 0.142344)",
        "(-0.245107, 1.134358, 0.143823)",
        "(-0.247563, 1.129647, 0.145757)",
        "(-0.247563, 1.129647, 0.145757)",
        "(-0.249034, 1.126726, 0.147213)",
        "(-0.250563, 1.123897, 0.148462)",
        "(-0.252098, 1.121135, 0.149425)",
        "(-0.254117, 1.117292, 0.151019)",
        "(-0.254117, 1.117292, 0.151019)",
        "(-0.255413, 1.114831, 0.152196)",
        "(-0.256922, 1.112351, 0.153182)",
        "(-0.258103, 1.109810, 0.153847)",
        "(-0.260106, 1.105811, 0.154882)",
        "(-0.260106, 1.105811, 0.154882)",
        "(-0.261831, 1.103245, 0.155754)",
        "(-0.263619, 1.100412, 0.156315)",
        "(-0.265487, 1.097464, 0.156990)",
        "(-0.267976, 1.092973, 0.158092)",
        "(-0.267976, 1.092973, 0.158092)",
        "(-0.269464, 1.090002, 0.158747)",
        "(-0.271111, 1.087154, 0.159500)",
        "(-0.272661, 1.084332, 0.160083)",
        "(-0.275079, 1.080339, 0.161026)",
        "(-0.275079, 1.080339, 0.161026)",
        "(-0.276537, 1.077796, 0.161849)",
        "(-0.277651, 1.075238, 0.162840)",
        "(-0.278399, 1.072658, 0.164089)",
        "(-0.280102, 1.068477, 0.165727)",
        "(-0.280102, 1.068477, 0.165727)",
        "(-0.281631, 1.065596, 0.166541)",
        "(-0.282884, 1.062836, 0.167707)",
        "(-0.283894, 1.060105, 0.168947)",
        "(-0.286232, 1.055928, 0.170382)",
        "(-0.286232, 1.055928, 0.170382)",
        "(-0.288198, 1.052911, 0.171099)",
        "(-0.290476, 1.049575, 0.171631)",
        "(-0.293508, 1.045811, 0.171573)",
        "(-0.297267, 1.040399, 0.172011)",
        "(-0.297267, 1.040399, 0.172011)",
        "(-0.300032, 1.036532, 0.171695)",
        "(-0.303251, 1.032639, 0.171486)",
        "(-0.306566, 1.028820, 0.171382)",
        "(-0.310797, 1.023537, 0.171822)",
        "(-0.310797, 1.023537, 0.171822)",
        "(-0.313509, 1.020347, 0.172325)",
        "(-0.315990, 1.017434, 0.172920)",
        "(-0.318290, 1.014736, 0.173602)",
        "(-0.321384, 1.011178, 0.175136)",
        "(-0.321384, 1.011178, 0.175136)",
        "(-0.323109, 1.009114, 0.176472)",
        "(-0.324737, 1.007234, 0.178076)",
        "(-0.326278, 1.005469, 0.179695)",
        "(-0.328301, 1.002963, 0.182053)",
        "(-0.328301, 1.002963, 0.182053)",
        "(-0.329543, 1.001423, 0.183679)",
        "(-0.330571, 1.000048, 0.185621)",
        "(-0.331519, 0.998817, 0.187600)",
        "(-0.333008, 0.997159, 0.190516)",
        "(-0.333008, 0.997159, 0.190516)",
        "(-0.334197, 0.996156, 0.192448)",
        "(-0.335356, 0.995090, 0.194019)",
        "(-0.336444, 0.994047, 0.195431)",
        "(-0.338181, 0.992375, 0.197575)",
        "(-0.338181, 0.992375, 0.197575)",
        "(-0.339247, 0.991195, 0.199254)",
        "(-0.340093, 0.990067, 0.201385)",
        "(-0.341109, 0.988936, 0.203397)",
        "(-0.342653, 0.987281, 0.206326)",
        "(-0.342653, 0.987281, 0.206326)",
        "(-0.343324, 0.986307, 0.208684)",
        "(-0.344192, 0.985341, 0.210862)",
        "(-0.345299, 0.984379, 0.212674)",
        "(-0.346461, 0.983106, 0.215691)",
        "(-0.346461, 0.983106, 0.215691)",
        "(-0.347205, 0.982382, 0.217429)",
        "(-0.348051, 0.981602, 0.219004)",
        "(-0.348699, 0.980637, 0.220549)",
        "(-0.349705, 0.978934, 0.222520)",
        "(-0.349705, 0.978934, 0.222520)",
        "(-0.350119, 0.977709, 0.223848)",
        "(-0.350164, 0.976419, 0.225179)",
        "(-0.350427, 0.975307, 0.226585)",
        "(-0.351406, 0.973967, 0.228677)",
        "(-0.351406, 0.973967, 0.228677)",
        "(-0.351948, 0.973114, 0.230186)",
        "(-0.352580, 0.972460, 0.231953)",
        "(-0.352870, 0.971750, 0.233614)",
        "(-0.353853, 0.970948, 0.236112)",
        "(-0.353853, 0.970948, 0.236112)",
        "(-0.354402, 0.970529, 0.237987)",
        "(-0.354843, 0.970169, 0.239927)",
        "(-0.355537, 0.969792, 0.241625)",
        "(-0.356453, 0.969111, 0.244441)",
        "(-0.356453, 0.969111, 0.244441)",
        "(-0.357370, 0.968541, 0.246312)",
        "(-0.358568, 0.968006, 0.248477)",
        "(-0.359763, 0.967353, 0.250582)",
        "(-0.361280, 0.966402, 0.254155)",
        "(-0.361280, 0.966402, 0.254155)",
        "(-0.362310, 0.965715, 0.256328)",
        "(-0.363325, 0.965093, 0.258486)",
        "(-0.364122, 0.964595, 0.260838)",
        "(-0.365126, 0.964004, 0.264068)",
        "(-0.365126, 0.964004, 0.264068)",
        "(-0.365602, 0.963727, 0.266158)",
        "(-0.365969, 0.963613, 0.268244)",
        "(-0.366362, 0.963526, 0.270276)",
        "(-0.367156, 0.963322, 0.272830)",
        "(-0.367156, 0.963322, 0.272830)",
        "(-0.367557, 0.963378, 0.274855)",
        "(-0.367629, 0.963485, 0.276879)",
        "(-0.367718, 0.963663, 0.278788)",
        "(-0.367683, 0.963944, 0.281579)",
        "(-0.367683, 0.963944, 0.281579)",
        "(-0.367500, 0.964181, 0.283431)",
        "(-0.367362, 0.964532, 0.285280)",
        "(-0.367199, 0.964877, 0.287044)",
        "(-0.367185, 0.965463, 0.289582)",
        "(-0.367185, 0.965463, 0.289582)",
        "(-0.367259, 0.965823, 0.291281)",
        "(-0.367229, 0.966124, 0.293202)",
        "(-0.367264, 0.966504, 0.295560)",
        "(-0.367540, 0.966940, 0.299068)",
        "(-0.367540, 0.966940, 0.299068)",
        "(-0.367874, 0.967214, 0.301195)",
        "(-0.368198, 0.967411, 0.303275)",
        "(-0.368691, 0.967657, 0.305538)",
        "(-0.369575, 0.967723, 0.308787)",
        "(-0.369575, 0.967723, 0.308787)",
        "(-0.370442, 0.967617, 0.310924)",
        "(-0.371344, 0.967565, 0.313653)",
        "(-0.372189, 0.967518, 0.316261)",
        "(-0.373513, 0.967685, 0.320364)",
        "(-0.373513, 0.967685, 0.320364)",
        "(-0.374368, 0.968065, 0.323294)",
        "(-0.375038, 0.968540, 0.326291)",
        "(-0.375677, 0.969149, 0.329290)",
        "(-0.376452, 0.970450, 0.334445)",
        "(-0.376452, 0.970450, 0.334445)",
        "(-0.377028, 0.971438, 0.337639)",
        "(-0.377433, 0.972487, 0.340965)",
        "(-0.377814, 0.973665, 0.344425)",
        "(-0.378107, 0.975557, 0.349996)",
        "(-0.378107, 0.975557, 0.349996)",
        "(-0.378376, 0.976961, 0.353673)",
        "(-0.378558, 0.978352, 0.357310)",
        "(-0.378703, 0.979922, 0.361308)",
        "(-0.378773, 0.982370, 0.366951)",
        "(-0.378773, 0.982370, 0.366951)",
        "(-0.378895, 0.984056, 0.370461)",
        "(-0.378996, 0.985752, 0.373977)",
        "(-0.379096, 0.987387, 0.377433)",
        "(-0.379319, 0.989810, 0.382431)",
        "(-0.379319, 0.989810, 0.382431)",
        "(-0.379445, 0.991359, 0.385594)",
        "(-0.379557, 0.992934, 0.388849)",
        "(-0.379611, 0.994397, 0.391601)",
        "(-0.379608, 0.996642, 0.395605)",
        "(-0.379608, 0.996642, 0.395605)",
        "(-0.379519, 0.998189, 0.398491)",
        "(-0.379351, 0.999689, 0.401254)",
        "(-0.379116, 1.001199, 0.403933)",
        "(-0.378503, 1.003525, 0.407828)",
        "(-0.378503, 1.003525, 0.407828)",
        "(-0.377927, 1.005210, 0.410332)",
        "(-0.377424, 1.006993, 0.412684)",
        "(-0.376975, 1.008767, 0.414769)",
        "(-0.376184, 1.011582, 0.418079)",
        "(-0.376184, 1.011582, 0.418079)",
        "(-0.375372, 1.013525, 0.420693)",
        "(-0.374454, 1.015635, 0.423454)",
        "(-0.373408, 1.017857, 0.426147)",
        "(-0.371579, 1.021377, 0.430209)",
        "(-0.371579, 1.021377, 0.430209)",
        "(-0.370273, 1.023930, 0.432805)",
        "(-0.368769, 1.026616, 0.435564)",
        "(-0.367160, 1.029451, 0.438362)",
        "(-0.364694, 1.033937, 0.442720)",
        "(-0.364694, 1.033937, 0.442720)",
        "(-0.363107, 1.037069, 0.445697)",
        "(-0.361498, 1.040191, 0.448498)",
        "(-0.359933, 1.043428, 0.451538)",
        "(-0.357554, 1.048364, 0.455913)",
        "(-0.357554, 1.048364, 0.455913)",
        "(-0.355870, 1.051817, 0.458910)",
        "(-0.354242, 1.055480, 0.462058)",
        "(-0.352609, 1.059230, 0.464998)",
        "(-0.350074, 1.064980, 0.469302)",
        "(-0.350074, 1.064980, 0.469302)",
        "(-0.348436, 1.068910, 0.471934)",
        "(-0.346479, 1.072882, 0.474594)",
        "(-0.344751, 1.077083, 0.477092)",
        "(-0.342037, 1.083711, 0.481103)",
        "(-0.342037, 1.083711, 0.481103)",
        "(-0.340133, 1.087992, 0.483358)",
        "(-0.338120, 1.092380, 0.485633)",
        "(-0.336104, 1.096977, 0.487958)",
        "(-0.332814, 1.104147, 0.491357)",
        "(-0.332814, 1.104147, 0.491357)",
        "(-0.330566, 1.109290, 0.493578)",
        "(-0.328134, 1.114638, 0.495648)",
        "(-0.325574, 1.120129, 0.497697)",
        "(-0.321653, 1.128597, 0.500536)",
        "(-0.321653, 1.128597, 0.500536)",
        "(-0.318915, 1.134397, 0.502327)",
        "(-0.316023, 1.140345, 0.504105)",
        "(-0.313148, 1.146388, 0.505666)",
        "(-0.308655, 1.155494, 0.507451)",
        "(-0.308655, 1.155494, 0.507451)",
        "(-0.305538, 1.161602, 0.508346)",
        "(-0.302207, 1.167659, 0.508709)",
        "(-0.298937, 1.173834, 0.509032)",
        "(-0.294070, 1.183166, 0.509304)",
        "(-0.294070, 1.183166, 0.509304)",
        "(-0.290806, 1.189416, 0.509225)",
        "(-0.287533, 1.195693, 0.508980)",
        "(-0.284027, 1.201927, 0.508462)",
        "(-0.279197, 1.211180, 0.507247)",
        "(-0.279197, 1.211180, 0.507247)",
        "(-0.276021, 1.217453, 0.506705)",
        "(-0.273029, 1.223700, 0.505924)",
        "(-0.270243, 1.229981, 0.505143)",
        "(-0.266144, 1.239311, 0.503591)",
        "(-0.266144, 1.239311, 0.503591)",
        "(-0.263536, 1.245476, 0.502371)",
        "(-0.261080, 1.251440, 0.500670)",
        "(-0.258760, 1.257296, 0.498994)",
        "(-0.255578, 1.266037, 0.496743)",
        "(-0.255578, 1.266037, 0.496743)",
        "(-0.253468, 1.271527, 0.494857)",
        "(-0.251719, 1.276715, 0.492759)",
        "(-0.249930, 1.281692, 0.490466)",
        "(-0.247282, 1.288963, 0.487100)",
        "(-0.247282, 1.288963, 0.487100)",
        "(-0.245780, 1.293529, 0.484821)",
        "(-0.244320, 1.297824, 0.482325)",
        "(-0.242899, 1.301702, 0.479334)",
        "(-0.240982, 1.307350, 0.475186)",
        "(-0.240982, 1.307350, 0.475186)",
        "(-0.239886, 1.310814, 0.472263)",
        "(-0.239054, 1.314011, 0.469306)",
        "(-0.237807, 1.317405, 0.466504)",
        "(-0.236384, 1.322573, 0.462979)",
        "(-0.236384, 1.322573, 0.462979)",
        "(-0.235556, 1.325629, 0.460280)",
        "(-0.234661, 1.328548, 0.457726)",
        "(-0.233557, 1.331492, 0.455489)",
        "(-0.232222, 1.335898, 0.452899)",
        "(-0.232222, 1.335898, 0.452899)",
        "(-0.231350, 1.338800, 0.451280)",
        "(-0.230192, 1.341764, 0.449611)",
        "(-0.229339, 1.344658, 0.447994)",
        "(-0.227984, 1.348831, 0.445669)",
        "(-0.227984, 1.348831, 0.445669)",
        "(-0.226862, 1.351434, 0.444013)",
        "(-0.225788, 1.353989, 0.442304)",
        "(-0.224888, 1.356488, 0.440631)",
        "(-0.223305, 1.360147, 0.437619)",
        "(-0.223305, 1.360147, 0.437619)",
        "(-0.222442, 1.362600, 0.435568)",
        "(-0.221626, 1.364980, 0.433407)",
        "(-0.220882, 1.367213, 0.430977)",
        "(-0.219794, 1.370165, 0.426418)",
        "(-0.219794, 1.370165, 0.426418)",
        "(-0.219274, 1.371989, 0.422857)",
        "(-0.218859, 1.373898, 0.419206)",
        "(-0.218747, 1.376107, 0.416360)",
        "(-0.218497, 1.379492, 0.411712)",
        "(-0.218497, 1.379492, 0.411712)",
        "(-0.218430, 1.381696, 0.408342)",
        "(-0.218524, 1.383855, 0.405017)",
        "(-0.218589, 1.386021, 0.401762)",
        "(-0.218611, 1.389346, 0.397026)",
        "(-0.218611, 1.389346, 0.397026)",
        "(-0.218470, 1.391728, 0.394146)",
        "(-0.218368, 1.393974, 0.391140)",
        "(-0.218227, 1.396181, 0.388094)",
        "(-0.217878, 1.399576, 0.383670)",
        "(-0.217878, 1.399576, 0.383670)",
        "(-0.217722, 1.401711, 0.380940)",
        "(-0.217695, 1.403652, 0.378350)",
        "(-0.217605, 1.405274, 0.375621)",
        "(-0.216979, 1.407873, 0.372089)",
        "(-0.216979, 1.407873, 0.372089)",
        "(-0.216744, 1.409396, 0.370033)",
        "(-0.216656, 1.410658, 0.367808)",
        "(-0.216428, 1.411896, 0.365526)",
        "(-0.215843, 1.413839, 0.361849)",
        "(-0.215843, 1.413839, 0.361849)",
        "(-0.215434, 1.415322, 0.359636)",
        "(-0.215049, 1.416790, 0.357242)",
        "(-0.214707, 1.418047, 0.354490)",
        "(-0.214055, 1.419880, 0.349882)",
        "(-0.214055, 1.419880, 0.349882)",
        "(-0.213589, 1.421263, 0.347018)",
        "(-0.213121, 1.422615, 0.344111)",
        "(-0.212811, 1.423705, 0.340792)",
        "(-0.212081, 1.425297, 0.335868)",
        "(-0.212081, 1.425297, 0.335868)",
        "(-0.211675, 1.426233, 0.332523)",
        "(-0.211457, 1.427079, 0.329200)",
        "(-0.211248, 1.427967, 0.325940)",
        "(-0.210666, 1.429355, 0.320380)",
        "(-0.210666, 1.429355, 0.320380)",
        "(-0.210225, 1.430349, 0.316753)",
        "(-0.209919, 1.431306, 0.313418)",
        "(-0.209751, 1.432111, 0.309969)",
        "(-0.209146, 1.433393, 0.304627)",
        "(-0.209146, 1.433393, 0.304627)",
        "(-0.208875, 1.434076, 0.301118)",
        "(-0.208675, 1.434684, 0.297829)",
        "(-0.208433, 1.435237, 0.294580)",
        "(-0.208214, 1.435780, 0.289669)",
        "(-0.208214, 1.435780, 0.289669)",
        "(-0.207837, 1.435959, 0.285953)",
        "(-0.207284, 1.436429, 0.282694)",
        "(-0.206856, 1.436937, 0.279785)",
        "(-0.206307, 1.437382, 0.275164)",
        "(-0.206307, 1.437382, 0.275164)",
        "(-0.206031, 1.437486, 0.271749)",
        "(-0.205664, 1.437558, 0.268065)",
        "(-0.205338, 1.437722, 0.264760)",
        "(-0.204955, 1.438014, 0.260010)",
        "(-0.204955, 1.438014, 0.260010)",
        "(-0.204767, 1.438186, 0.257013)",
        "(-0.204678, 1.438146, 0.253717)",
        "(-0.204781, 1.437749, 0.250089)",
        "(-0.205739, 1.434876, 0.244737)",
        "(-0.205739, 1.434876, 0.244737)",
        "(-0.208099, 1.427878, 0.242323)",
        "(-0.209244, 1.423853, 0.239675)",
        "(-0.209353, 1.422575, 0.236451)",
        "(-0.208423, 1.423339, 0.231153)",
        "(-0.208423, 1.423339, 0.231153)",
        "(-0.207778, 1.424011, 0.227568)",
        "(-0.207243, 1.424528, 0.224160)",
        "(-0.207067, 1.424415, 0.221166)",
        "(-0.207408, 1.423058, 0.216982)",
        "(-0.207408, 1.423058, 0.216982)",
        "(-0.207800, 1.421844, 0.214506)",
        "(-0.207905, 1.420835, 0.212318)",
        "(-0.208024, 1.420068, 0.210481)",
        "(-0.208104, 1.419102, 0.207765)",
        "(-0.208104, 1.419102, 0.207765)",
        "(-0.208219, 1.418403, 0.205463)",
        "(-0.208459, 1.417673, 0.203261)",
        "(-0.208623, 1.417173, 0.201283)",
        "(-0.208669, 1.416725, 0.198317)",
        "(-0.208669, 1.416725, 0.198317)",
        "(-0.208884, 1.416436, 0.196628)",
        "(-0.209112, 1.416085, 0.194842)",
        "(-0.209533, 1.415644, 0.193237)",
        "(-0.210182, 1.415090, 0.190750)",
        "(-0.210182, 1.415090, 0.190750)",
        "(-0.210592, 1.414797, 0.188939)",
        "(-0.210959, 1.414636, 0.187441)",
        "(-0.211266, 1.414572, 0.186172)",
        "(-0.211848, 1.414065, 0.183843)",
        "(-0.211848, 1.414065, 0.183843)",
        "(-0.212224, 1.413588, 0.181999)",
        "(-0.212515, 1.413097, 0.180244)",
        "(-0.212858, 1.412618, 0.178641)",
        "(-0.213376, 1.411738, 0.175924)",
        "(-0.213376, 1.411738, 0.175924)",
        "(-0.213787, 1.410972, 0.174121)",
        "(-0.214305, 1.410040, 0.172328)",
        "(-0.214818, 1.409090, 0.170593)",
        "(-0.215442, 1.407564, 0.167871)",
        "(-0.215442, 1.407564, 0.167871)",
        "(-0.215936, 1.406404, 0.166031)",
        "(-0.216496, 1.405127, 0.164548)",
        "(-0.216989, 1.403736, 0.163059)",
        "(-0.217599, 1.401492, 0.160815)",
        "(-0.217599, 1.401492, 0.160815)",
        "(-0.218114, 1.399966, 0.159403)",
        "(-0.218613, 1.398455, 0.158087)",
        "(-0.219079, 1.396950, 0.156754)",
        "(-0.219626, 1.394816, 0.155128)",
        "(-0.219626, 1.394816, 0.155128)",
        "(-0.220018, 1.393420, 0.154384)",
        "(-0.220457, 1.392087, 0.153623)",
        "(-0.220723, 1.390958, 0.152750)",
        "(-0.221140, 1.389530, 0.151420)",
        "(-0.221140, 1.389530, 0.151420)",
        "(-0.221535, 1.388607, 0.150510)",
        "(-0.222017, 1.387614, 0.149584)",
        "(-0.222562, 1.386483, 0.148262)",
        "(-0.223043, 1.384822, 0.146532)",
        "(-0.223043, 1.384822, 0.146532)",
        "(-0.223210, 1.383623, 0.145729)",
        "(-0.223424, 1.382109, 0.144864)",
        "(-0.223527, 1.380518, 0.144126)",
        "(-0.223707, 1.378116, 0.142875)",
        "(-0.223707, 1.378116, 0.142875)",
        "(-0.223830, 1.376638, 0.142111)",
        "(-0.224001, 1.375342, 0.141413)",
        "(-0.224420, 1.374014, 0.140726)",
        "(-0.224998, 1.372025, 0.139507)",
        "(-0.224998, 1.372025, 0.139507)",
        "(-0.225176, 1.370783, 0.139028)",
        "(-0.225230, 1.369384, 0.138683)",
        "(-0.225172, 1.367748, 0.138327)",
        "(-0.225389, 1.364362, 0.137777)",
        "(-0.225389, 1.364362, 0.137777)",
        "(-0.225448, 1.361841, 0.137580)",
        "(-0.225276, 1.359548, 0.137856)",
        "(-0.225294, 1.357220, 0.137962)",
        "(-0.225678, 1.353547, 0.137610)",
        "(-0.225678, 1.353547, 0.137610)",
        "(-0.226033, 1.351217, 0.137604)",
        "(-0.226498, 1.348863, 0.137496)",
        "(-0.226909, 1.346521, 0.137270)",
        "(-0.227244, 1.343327, 0.137263)",
        "(-0.227244, 1.343327, 0.137263)",
        "(-0.227573, 1.341236, 0.137054)",
        "(-0.227964, 1.339184, 0.136897)",
        "(-0.228172, 1.337218, 0.137047)",
        "(-0.228475, 1.333939, 0.137279)",
        "(-0.228475, 1.333939, 0.137279)",
        "(-0.228476, 1.331467, 0.137655)",
        "(-0.228598, 1.328606, 0.137908)",
        "(-0.228885, 1.325619, 0.138134)",
        "(-0.229192, 1.321252, 0.138590)",
        "(-0.229192, 1.321252, 0.138590)",
        "(-0.229429, 1.318357, 0.138648)",
        "(-0.229706, 1.315523, 0.138698)",
        "(-0.230059, 1.312668, 0.138580)",
        "(-0.230521, 1.308545, 0.138333)",
        "(-0.230521, 1.308545, 0.138333)",
        "(-0.230792, 1.306014, 0.138098)",
        "(-0.230903, 1.303760, 0.138115)",
        "(-0.231238, 1.301444, 0.137835)",
        "(-0.231820, 1.298065, 0.137157)",
        "(-0.231820, 1.298065, 0.137157)",
        "(-0.232091, 1.296030, 0.136916)",
        "(-0.232409, 1.293985, 0.136721)",
        "(-0.232799, 1.291878, 0.136536)",
        "(-0.233490, 1.288478, 0.136239)",
        "(-0.233490, 1.288478, 0.136239)",
        "(-0.233781, 1.286183, 0.136013)",
        "(-0.234127, 1.283862, 0.135974)",
        "(-0.234467, 1.281574, 0.136151)",
        "(-0.235090, 1.278034, 0.136328)",
        "(-0.235090, 1.278034, 0.136328)",
        "(-0.235410, 1.275650, 0.136099)",
        "(-0.235643, 1.273413, 0.136291)",
        "(-0.235996, 1.271111, 0.136472)",
        "(-0.236585, 1.267611, 0.136681)",
        "(-0.236585, 1.267611, 0.136681)",
        "(-0.237131, 1.265202, 0.136834)",
        "(-0.237881, 1.262605, 0.136802)",
        "(-0.238576, 1.259917, 0.136841)",
        "(-0.239096, 1.256014, 0.137557)",
        "(-0.239096, 1.256014, 0.137557)",
        "(-0.239619, 1.253292, 0.137927)",
        "(-0.240116, 1.250536, 0.138293)",
        "(-0.240740, 1.247714, 0.138549)",
        "(-0.241889, 1.243395, 0.138497)",
        "(-0.241889, 1.243395, 0.138497)",
        "(-0.242600, 1.240668, 0.138822)",
        "(-0.243213, 1.238144, 0.139011)",
        "(-0.243866, 1.235714, 0.139146)",
        "(-0.245018, 1.232149, 0.139421)",
        "(-0.245018, 1.232149, 0.139421)",
        "(-0.245809, 1.229790, 0.139339)",
        "(-0.246363, 1.227709, 0.139319)",
        "(-0.246633, 1.225952, 0.139538)",
        "(-0.247154, 1.223574, 0.139622)",
        "(-0.247154, 1.223574, 0.139622)",
        "(-0.247491, 1.222124, 0.139381)",
        "(-0.247591, 1.220970, 0.139515)",
        "(-0.247934, 1.219750, 0.139361)",
        "(-0.248504, 1.217880, 0.138833)",
        "(-0.248504, 1.217880, 0.138833)",
        "(-0.248828, 1.216609, 0.138595)",
        "(-0.249318, 1.215318, 0.138405)",
        "(-0.249783, 1.214127, 0.138415)",
        "(-0.250087, 1.212415, 0.138526)",
        "(-0.250087, 1.212415, 0.138526)",
        "(-0.249925, 1.211633, 0.138726)",
        "(-0.249986, 1.210643, 0.138911)",
        "(-0.249856, 1.210261, 0.138827)",
        "(-0.249632, 1.210040, 0.138869)",
        "(-0.249632, 1.210040, 0.138869)",
        "(-0.249439, 1.210271, 0.139008)",
        "(-0.249267, 1.210630, 0.138461)",
        "(-0.248988, 1.211155, 0.138169)",
        "(-0.248058, 1.212547, 0.137887)",
        "(-0.248058, 1.212547, 0.137887)",
        "(-0.247429, 1.213464, 0.137782)",
        "(-0.246911, 1.214205, 0.137259)",
        "(-0.246434, 1.214805, 0.136717)",
        "(-0.245913, 1.215309, 0.136403)",
        "(-0.245913, 1.215309, 0.136403)",
        "(-0.245547, 1.215610, 0.136079)",
        "(-0.245018, 1.215965, 0.135779)",
        "(-0.244711, 1.216123, 0.135621)",
        "(-0.244335, 1.216297, 0.135366)",
        "(-0.244335, 1.216297, 0.135366)",
        "(-0.243907, 1.216470, 0.135288)",
        "(-0.243705, 1.216526, 0.135220)",
        "(-0.243447, 1.216573, 0.135058)",
        "(-0.243058, 1.216675, 0.134958)",
        "(-0.243058, 1.216675, 0.134958)",
        "(-0.242813, 1.216800, 0.134918)",
        "(-0.242572, 1.216959, 0.134868)",
        "(-0.242281, 1.217171, 0.134764)",
        "(-0.241731, 1.217553, 0.134636)",
        "(-0.241731, 1.217553, 0.134636)",
        "(-0.241434, 1.217776, 0.134572)",
        "(-0.240974, 1.218124, 0.134503)",
        "(-0.240416, 1.218624, 0.134341)",
        "(-0.239316, 1.219872, 0.134139)",
        "(-0.239316, 1.219872, 0.134139)",
        "(-0.238689, 1.220776, 0.133816)",
        "(-0.237990, 1.221943, 0.133402)",
        "(-0.237139, 1.223392, 0.132985)",
        "(-0.235734, 1.225973, 0.132060)",
        "(-0.235734, 1.225973, 0.132060)",
        "(-0.234728, 1.227990, 0.131419)",
        "(-0.233582, 1.230314, 0.130954)",
        "(-0.232417, 1.232733, 0.130257)",
        "(-0.230487, 1.236564, 0.128918)",
        "(-0.230487, 1.236564, 0.128918)",
        "(-0.229571, 1.239144, 0.128169)",
        "(-0.228678, 1.241809, 0.127242)",
        "(-0.227769, 1.244562, 0.126370)",
        "(-0.226546, 1.248685, 0.125165)",
        "(-0.226546, 1.248685, 0.125165)",
        "(-0.225692, 1.251461, 0.124403)",
        "(-0.224891, 1.254161, 0.123764)",
        "(-0.224063, 1.256809, 0.122994)",
        "(-0.222985, 1.260725, 0.122045)",
        "(-0.222985, 1.260725, 0.122045)",
        "(-0.222306, 1.263425, 0.121736)",
        "(-0.221662, 1.266128, 0.121306)",
        "(-0.220970, 1.268844, 0.121133)",
        "(-0.219868, 1.272905, 0.120628)",
        "(-0.219868, 1.272905, 0.120628)",
        "(-0.219124, 1.275672, 0.120733)",
        "(-0.218336, 1.278399, 0.120951)",
        "(-0.217478, 1.281043, 0.121015)",
        "(-0.216122, 1.284893, 0.120919)",
        "(-0.216122, 1.284893, 0.120919)",
        "(-0.215091, 1.287595, 0.121057)",
        "(-0.213872, 1.290549, 0.121150)",
        "(-0.212512, 1.293787, 0.121108)",
        "(-0.210275, 1.299223, 0.120948)",
        "(-0.210275, 1.299223, 0.120948)",
        "(-0.208787, 1.303343, 0.120674)",
        "(-0.207232, 1.308070, 0.120614)",
        "(-0.205887, 1.313068, 0.120211)",
        "(-0.204382, 1.320776, 0.119470)",
        "(-0.204382, 1.320776, 0.119470)",
        "(-0.203655, 1.325671, 0.119047)",
        "(-0.202895, 1.330648, 0.118438)",
        "(-0.201919, 1.335773, 0.118020)",
        "(-0.200562, 1.343376, 0.118050)",
        "(-0.200562, 1.343376, 0.118050)",
        "(-0.199911, 1.348068, 0.117838)",
        "(-0.199230, 1.352514, 0.117681)",
        "(-0.198780, 1.356579, 0.117661)",
        "(-0.198620, 1.361853, 0.117447)",
        "(-0.198620, 1.361853, 0.117447)",
        "(-0.198691, 1.364738, 0.117106)",
        "(-0.198696, 1.367278, 0.117112)",
        "(-0.198712, 1.369488, 0.116985)",
        "(-0.198631, 1.372396, 0.116899)",
        "(-0.198631, 1.372396, 0.116899)",
        "(-0.198451, 1.374386, 0.117164)",
        "(-0.198256, 1.376267, 0.117304)",
        "(-0.198145, 1.377972, 0.117494)",
        "(-0.198127, 1.380332, 0.117379)",
        "(-0.198127, 1.380332, 0.117379)",
        "(-0.198149, 1.382024, 0.117213)",
        "(-0.198011, 1.383957, 0.117044)",
        "(-0.198018, 1.385934, 0.117085)",
        "(-0.198108, 1.388891, 0.116727)",
        "(-0.198108, 1.388891, 0.116727)",
        "(-0.198096, 1.390935, 0.116577)",
        "(-0.197923, 1.393237, 0.116393)",
        "(-0.197679, 1.395634, 0.116230)",
        "(-0.197396, 1.399268, 0.115830)",
        "(-0.197396, 1.399268, 0.115830)",
        "(-0.197375, 1.401678, 0.115357)",
        "(-0.197189, 1.404274, 0.115217)",
        "(-0.196992, 1.406960, 0.115332)",
        "(-0.196811, 1.410830, 0.115391)",
        "(-0.196811, 1.410830, 0.115391)",
        "(-0.196677, 1.413369, 0.115626)",
        "(-0.196630, 1.415803, 0.115885)",
        "(-0.196550, 1.418060, 0.116249)",
        "(-0.196609, 1.421206, 0.116870)",
        "(-0.196609, 1.421206, 0.116870)",
        "(-0.196582, 1.423383, 0.117299)",
        "(-0.196382, 1.426003, 0.118768)",
        "(-0.196274, 1.428656, 0.120184)",
        "(-0.196324, 1.432582, 0.122442)",
        "(-0.196324, 1.432582, 0.122442)",
        "(-0.196328, 1.435257, 0.124317)",
        "(-0.196069, 1.438098, 0.126840)",
        "(-0.195858, 1.440712, 0.129602)",
        "(-0.195866, 1.444063, 0.133602)",
        "(-0.195866, 1.444063, 0.133602)",
        "(-0.195864, 1.446142, 0.136441)",
        "(-0.195803, 1.448252, 0.139345)",
        "(-0.195732, 1.450511, 0.142735)",
        "(-0.195851, 1.453716, 0.147474)",
        "(-0.195851, 1.453716, 0.147474)",
        "(-0.196106, 1.455767, 0.150656)",
        "(-0.196321, 1.457689, 0.153580)",
        "(-0.196543, 1.459552, 0.156763)",
        "(-0.196827, 1.462318, 0.161565)",
        "(-0.196827, 1.462318, 0.161565)",
        "(-0.197046, 1.463943, 0.164340)",
        "(-0.197322, 1.465516, 0.167062)",
        "(-0.197521, 1.467207, 0.169992)",
        "(-0.197844, 1.469813, 0.174571)",
        "(-0.197844, 1.469813, 0.174571)",
        "(-0.198180, 1.471381, 0.177520)",
        "(-0.198518, 1.472834, 0.180423)",
        "(-0.198867, 1.474154, 0.183300)",
        "(-0.199262, 1.476165, 0.188105)",
        "(-0.199262, 1.476165, 0.188105)",
        "(-0.199520, 1.477223, 0.191061)",
        "(-0.199774, 1.478140, 0.194320)",
        "(-0.200053, 1.478912, 0.197675)",
        "(-0.200392, 1.479989, 0.202793)",
        "(-0.200392, 1.479989, 0.202793)",
        "(-0.200775, 1.480526, 0.206198)",
        "(-0.201153, 1.481074, 0.209918)",
        "(-0.201606, 1.481566, 0.213842)",
        "(-0.202286, 1.482019, 0.219211)",
        "(-0.202286, 1.482019, 0.219211)",
        "(-0.202761, 1.482302, 0.222957)",
        "(-0.203283, 1.482593, 0.227061)",
        "(-0.203711, 1.482954, 0.231156)",
        "(-0.204475, 1.483307, 0.236882)",
        "(-0.204475, 1.483307, 0.236882)",
        "(-0.205126, 1.483421, 0.240520)",
        "(-0.205780, 1.483691, 0.244378)",
        "(-0.206379, 1.484156, 0.248616)",
        "(-0.207434, 1.484526, 0.255099)",
        "(-0.207434, 1.484526, 0.255099)",
        "(-0.208115, 1.484469, 0.259532)",
        "(-0.208747, 1.484094, 0.264005)",
        "(-0.209401, 1.483524, 0.268731)",
        "(-0.210284, 1.482364, 0.275436)",
        "(-0.210284, 1.482364, 0.275436)",
        "(-0.210860, 1.481469, 0.279797)",
        "(-0.211355, 1.480573, 0.284011)",
        "(-0.211815, 1.479757, 0.288296)",
        "(-0.212520, 1.478686, 0.294553)",
        "(-0.212520, 1.478686, 0.294553)",
        "(-0.213005, 1.477935, 0.298298)",
        "(-0.213622, 1.477216, 0.302129)",
        "(-0.214184, 1.476649, 0.306169)",
        "(-0.215266, 1.475547, 0.312200)",
        "(-0.215266, 1.475547, 0.312200)",
        "(-0.216177, 1.474441, 0.316025)",
        "(-0.217046, 1.473302, 0.320038)",
        "(-0.218061, 1.472021, 0.324230)",
        "(-0.219585, 1.469976, 0.330851)",
        "(-0.219585, 1.469976, 0.330851)",
        "(-0.220609, 1.468528, 0.335393)",
        "(-0.221730, 1.466881, 0.339847)",
        "(-0.222874, 1.465077, 0.344038)",
        "(-0.224467, 1.462282, 0.350234)",
        "(-0.224467, 1.462282, 0.350234)",
        "(-0.225646, 1.460483, 0.354643)",
        "(-0.226631, 1.458647, 0.358522)",
        "(-0.227471, 1.456891, 0.362031)",
        "(-0.228796, 1.454283, 0.366952)",
        "(-0.228796, 1.454283, 0.366952)",
        "(-0.229647, 1.452772, 0.370192)",
        "(-0.230517, 1.451073, 0.373151)",
        "(-0.231314, 1.449390, 0.376119)",
        "(-0.232748, 1.446587, 0.380518)",
        "(-0.232748, 1.446587, 0.380518)",
        "(-0.233840, 1.444512, 0.383400)",
        "(-0.234755, 1.442515, 0.386415)",
        "(-0.235511, 1.440507, 0.389272)",
        "(-0.236774, 1.437333, 0.393453)",
        "(-0.236774, 1.437333, 0.393453)",
        "(-0.237658, 1.435126, 0.396258)",
        "(-0.238623, 1.432785, 0.398798)",
        "(-0.239379, 1.430575, 0.401617)",
        "(-0.240461, 1.427147, 0.406030)",
        "(-0.240461, 1.427147, 0.406030)",
        "(-0.241259, 1.424526, 0.408682)",
        "(-0.241958, 1.421628, 0.411177)",
        "(-0.242706, 1.418350, 0.413456)",
        "(-0.243771, 1.412948, 0.416932)",
        "(-0.243771, 1.412948, 0.416932)",
        "(-0.244579, 1.409248, 0.419603)",
        "(-0.245410, 1.405340, 0.422384)",
        "(-0.246479, 1.401266, 0.425304)",
        "(-0.247768, 1.395034, 0.429104)",
        "(-0.247768, 1.395034, 0.429104)",
        "(-0.248677, 1.390976, 0.431891)",
        "(-0.249700, 1.387096, 0.435045)",
        "(-0.250526, 1.383151, 0.438104)",
        "(-0.251792, 1.376916, 0.442272)",
        "(-0.251792, 1.376916, 0.442272)",
        "(-0.252546, 1.372782, 0.445223)",
        "(-0.253338, 1.368804, 0.448561)",
        "(-0.253945, 1.364691, 0.451317)",
        "(-0.255208, 1.358459, 0.455555)",
        "(-0.255208, 1.358459, 0.455555)",
        "(-0.256045, 1.354262, 0.458219)",
        "(-0.256828, 1.349974, 0.460558)",
        "(-0.257593, 1.345679, 0.462775)",
        "(-0.258928, 1.339352, 0.465949)",
        "(-0.258928, 1.339352, 0.465949)",
        "(-0.259494, 1.335364, 0.467808)",
        "(-0.260307, 1.331450, 0.469900)",
        "(-0.261244, 1.327329, 0.471567)",
        "(-0.262452, 1.321023, 0.473346)",
        "(-0.262452, 1.321023, 0.473346)",
        "(-0.263418, 1.316858, 0.474690)",
        "(-0.264079, 1.312799, 0.475758)",
        "(-0.264714, 1.308676, 0.476596)",
        "(-0.265772, 1.302606, 0.478033)",
        "(-0.265772, 1.302606, 0.478033)",
        "(-0.266379, 1.298603, 0.478981)",
        "(-0.267131, 1.294531, 0.479641)",
        "(-0.267780, 1.290344, 0.480028)",
        "(-0.268836, 1.284138, 0.480785)",
        "(-0.268836, 1.284138, 0.480785)",
        "(-0.269519, 1.279908, 0.481197)",
        "(-0.270399, 1.275409, 0.481203)",
        "(-0.271269, 1.270594, 0.480852)",
        "(-0.272631, 1.263529, 0.480371)",
        "(-0.272631, 1.263529, 0.480371)",
        "(-0.273718, 1.258445, 0.479656)",
        "(-0.274927, 1.253355, 0.479315)",
        "(-0.276292, 1.248096, 0.478981)",
        "(-0.278137, 1.239948, 0.478100)",
        "(-0.278137, 1.239948, 0.478100)",
        "(-0.279328, 1.234231, 0.477095)",
        "(-0.280763, 1.228321, 0.476384)",
        "(-0.282340, 1.222084, 0.475536)",
        "(-0.285205, 1.211961, 0.473879)",
        "(-0.285205, 1.211961, 0.473879)",
        "(-0.286866, 1.204910, 0.472587)",
        "(-0.288464, 1.197813, 0.471393)",
        "(-0.290105, 1.190676, 0.470414)",
        "(-0.292517, 1.179984, 0.468780)",
        "(-0.292517, 1.179984, 0.468780)",
        "(-0.294285, 1.172839, 0.467666)",
        "(-0.296054, 1.165737, 0.466548)",
        "(-0.297911, 1.158498, 0.464975)",
        "(-0.300554, 1.147308, 0.461661)",
        "(-0.300554, 1.147308, 0.461661)",
        "(-0.302476, 1.140042, 0.460376)",
        "(-0.304750, 1.133013, 0.459662)",
        "(-0.306983, 1.125908, 0.458016)",
        "(-0.310353, 1.115662, 0.454751)",
        "(-0.310353, 1.115662, 0.454751)",
        "(-0.312500, 1.109287, 0.452371)",
        "(-0.314453, 1.103279, 0.450139)",
        "(-0.316280, 1.097353, 0.447572)",
        "(-0.319325, 1.088436, 0.443420)",
        "(-0.319325, 1.088436, 0.443420)",
        "(-0.321300, 1.082614, 0.440941)",
        "(-0.323366, 1.076825, 0.438442)",
        "(-0.325645, 1.070964, 0.435743)",
        "(-0.329096, 1.062155, 0.431368)",
        "(-0.329096, 1.062155, 0.431368)",
        "(-0.331420, 1.056337, 0.428461)",
        "(-0.333811, 1.050723, 0.425862)",
        "(-0.336177, 1.045244, 0.423502)",
        "(-0.339632, 1.037641, 0.420000)",
        "(-0.339632, 1.037641, 0.420000)",
        "(-0.341717, 1.032922, 0.417562)",
        "(-0.343636, 1.028584, 0.415339)",
        "(-0.345402, 1.024487, 0.413315)",
        "(-0.348199, 1.018479, 0.409627)",
        "(-0.348199, 1.018479, 0.409627)",
        "(-0.350129, 1.014364, 0.406350)",
        "(-0.352196, 1.010084, 0.402737)",
        "(-0.354671, 1.005829, 0.399744)",
        "(-0.358029, 0.999237, 0.393626)",
        "(-0.358029, 0.999237, 0.393626)",
        "(-0.360173, 0.994763, 0.388902)",
        "(-0.362441, 0.990528, 0.385097)",
        "(-0.364531, 0.986501, 0.381386)",
        "(-0.367144, 0.981000, 0.375899)",
        "(-0.367144, 0.981000, 0.375899)",
        "(-0.368641, 0.977586, 0.372071)",
        "(-0.370358, 0.974540, 0.368980)",
        "(-0.371939, 0.971811, 0.366728)",
        "(-0.374128, 0.968398, 0.363226)",
        "(-0.374128, 0.968398, 0.363226)",
        "(-0.375493, 0.966173, 0.360813)",
        "(-0.376737, 0.964194, 0.359260)",
        "(-0.377740, 0.962418, 0.358138)",
        "(-0.379106, 0.959968, 0.355399)",
        "(-0.379106, 0.959968, 0.355399)",
        "(-0.379917, 0.958326, 0.353289)",
        "(-0.380735, 0.956676, 0.351018)",
        "(-0.381578, 0.955047, 0.349025)",
        "(-0.383008, 0.952640, 0.346436)",
        "(-0.383008, 0.952640, 0.346436)",
        "(-0.383891, 0.950975, 0.344236)",
        "(-0.384863, 0.949227, 0.341516)",
        "(-0.385938, 0.947400, 0.338624)",
        "(-0.387486, 0.944486, 0.334070)",
        "(-0.387486, 0.944486, 0.334070)",
        "(-0.388548, 0.942592, 0.331422)",
        "(-0.389645, 0.940717, 0.328682)",
        "(-0.390784, 0.938847, 0.325610)",
        "(-0.392326, 0.936090, 0.321067)",
        "(-0.392326, 0.936090, 0.321067)",
        "(-0.393328, 0.934281, 0.318041)",
        "(-0.394224, 0.932559, 0.315144)",
        "(-0.395131, 0.930944, 0.312023)",
        "(-0.396413, 0.928660, 0.307235)",
        "(-0.396413, 0.928660, 0.307235)",
        "(-0.397292, 0.927258, 0.303917)",
        "(-0.398080, 0.926002, 0.300739)",
        "(-0.398772, 0.924801, 0.297264)",
        "(-0.399836, 0.923167, 0.292137)",
        "(-0.399836, 0.923167, 0.292137)",
        "(-0.400362, 0.922291, 0.288944)",
        "(-0.400790, 0.921447, 0.285334)",
        "(-0.401083, 0.920770, 0.281657)",
        "(-0.401371, 0.920000, 0.276468)",
        "(-0.401371, 0.920000, 0.276468)",
        "(-0.401392, 0.919684, 0.273357)",
        "(-0.401192, 0.919482, 0.270206)",
        "(-0.400954, 0.919496, 0.267373)",
        "(-0.400720, 0.919569, 0.262886)",
        "(-0.400720, 0.919569, 0.262886)",
        "(-0.400532, 0.919598, 0.259929)",
        "(-0.400475, 0.919713, 0.257238)",
        "(-0.400430, 0.919781, 0.254478)",
        "(-0.400819, 0.919953, 0.250454)",
        "(-0.400819, 0.919953, 0.250454)",
        "(-0.400826, 0.920217, 0.248325)",
        "(-0.400737, 0.920481, 0.245475)",
        "(-0.400968, 0.920612, 0.241614)",
        "(-0.401483, 0.920844, 0.236803)",
        "(-0.401483, 0.920844, 0.236803)",
        "(-0.400969, 0.921063, 0.235205)",
        "(-0.400662, 0.921258, 0.232336)",
        "(-0.400622, 0.921497, 0.228965)",
        "(-0.400438, 0.921995, 0.224594)",
        "(-0.400438, 0.921995, 0.224594)",
        "(-0.400053, 0.922368, 0.221686)",
        "(-0.399585, 0.922792, 0.218575)",
        "(-0.398958, 0.923393, 0.215604)",
        "(-0.398123, 0.924400, 0.211124)",
        "(-0.398123, 0.924400, 0.211124)",
        "(-0.397559, 0.925195, 0.208142)",
        "(-0.396896, 0.926136, 0.205321)",
        "(-0.396212, 0.927172, 0.202447)",
        "(-0.395575, 0.928819, 0.197874)",
        "(-0.395575, 0.928819, 0.197874)",
        "(-0.395138, 0.929936, 0.194922)",
        "(-0.394490, 0.931111, 0.192290)",
        "(-0.393778, 0.932371, 0.189639)",
        "(-0.392717, 0.934438, 0.185640)",
        "(-0.392717, 0.934438, 0.185640)",
        "(-0.392015, 0.935886, 0.182999)",
        "(-0.391114, 0.937399, 0.180592)",
        "(-0.390111, 0.938908, 0.178334)",
        "(-0.388808, 0.941188, 0.174697)",
        "(-0.388808, 0.941188, 0.174697)",
        "(-0.388148, 0.942732, 0.172159)",
        "(-0.387343, 0.944256, 0.169839)",
        "(-0.386495, 0.945733, 0.167515)",
        "(-0.385062, 0.947979, 0.164353)",
        "(-0.385062, 0.947979, 0.164353)",
        "(-0.384249, 0.949414, 0.161967)",
        "(-0.383539, 0.950807, 0.159587)",
        "(-0.382664, 0.952223, 0.157585)",
        "(-0.381425, 0.954335, 0.154243)",
        "(-0.381425, 0.954335, 0.154243)",
        "(-0.380439, 0.955784, 0.152223)",
        "(-0.379356, 0.957307, 0.150395)",
        "(-0.378334, 0.958837, 0.148484)",
        "(-0.376857, 0.961193, 0.145952)",
        "(-0.376857, 0.961193, 0.145952)",
        "(-0.375752, 0.962744, 0.144287)",
        "(-0.374765, 0.964296, 0.142735)",
        "(-0.373883, 0.965818, 0.141114)",
        "(-0.372418, 0.968092, 0.138621)",
        "(-0.372418, 0.968092, 0.138621)",
        "(-0.371508, 0.969592, 0.137127)",
        "(-0.370601, 0.971020, 0.135491)",
        "(-0.369691, 0.972429, 0.133874)",
        "(-0.368121, 0.974521, 0.131749)",
        "(-0.368121, 0.974521, 0.131749)",
        "(-0.367124, 0.975955, 0.130323)",
        "(-0.366260, 0.977465, 0.128803)",
        "(-0.365267, 0.979129, 0.127377)",
        "(-0.363671, 0.981937, 0.125253)",
        "(-0.363671, 0.981937, 0.125253)",
        "(-0.362561, 0.983958, 0.123689)",
        "(-0.361411, 0.986090, 0.122216)",
        "(-0.360120, 0.988308, 0.120652)",
        "(-0.358008, 0.991909, 0.118366)",
        "(-0.358008, 0.991909, 0.118366)",
        "(-0.356418, 0.994419, 0.116876)",
        "(-0.354759, 0.997010, 0.115531)",
        "(-0.353026, 0.999603, 0.114178)",
        "(-0.350611, 1.003522, 0.112048)",
        "(-0.350611, 1.003522, 0.112048)",
        "(-0.348804, 1.006181, 0.110972)",
        "(-0.346904, 1.008789, 0.110006)",
        "(-0.345200, 1.011445, 0.108876)",
        "(-0.342619, 1.015094, 0.107719)",
        "(-0.342619, 1.015094, 0.107719)",
        "(-0.340984, 1.017508, 0.107020)",
        "(-0.339489, 1.019895, 0.106336)",
        "(-0.337872, 1.022243, 0.105608)",
        "(-0.335426, 1.025635, 0.104479)",
        "(-0.335426, 1.025635, 0.104479)",
        "(-0.333959, 1.027808, 0.103684)",
        "(-0.332423, 1.029898, 0.102984)",
        "(-0.330932, 1.031926, 0.102313)",
        "(-0.328670, 1.034930, 0.101407)",
        "(-0.328670, 1.034930, 0.101407)",
        "(-0.327211, 1.036923, 0.100942)",
        "(-0.325618, 1.038935, 0.100327)",
        "(-0.324088, 1.040972, 0.099877)",
        "(-0.321777, 1.044080, 0.099204)",
        "(-0.321777, 1.044080, 0.099204)",
        "(-0.320484, 1.046075, 0.098697)",
        "(-0.319318, 1.047926, 0.098230)",
        "(-0.318253, 1.049640, 0.097738)",
        "(-0.316705, 1.051899, 0.097321)",
        "(-0.316705, 1.051899, 0.097321)",
        "(-0.316100, 1.052974, 0.097262)",
        "(-0.316049, 1.053292, 0.097162)",
        "(-0.316227, 1.053155, 0.097229)",
        "(-0.316731, 1.051368, 0.096940)",
        "(-0.316731, 1.051368, 0.096940)",
        "(-0.317991, 1.049359, 0.097136)",
        "(-0.319607, 1.046893, 0.097034)",
        "(-0.321174, 1.044425, 0.097368)",
        "(-0.323536, 1.041065, 0.097986)",
        "(-0.323536, 1.041065, 0.097986)",
        "(-0.325386, 1.039173, 0.097821)",
        "(-0.326938, 1.037657, 0.097674)",
        "(-0.327989, 1.036531, 0.097434)",
        "(-0.328589, 1.035439, 0.097120)",
        "(-0.328589, 1.035439, 0.097120)",
        "(-0.328612, 1.035153, 0.096951)",
        "(-0.328430, 1.035106, 0.096809)",
        "(-0.328201, 1.035177, 0.096580)",
        "(-0.327185, 1.036189, 0.096242)",
        "(-0.327185, 1.036189, 0.096242)",
        "(-0.326494, 1.037020, 0.096021)",
        "(-0.325729, 1.038260, 0.095709)",
        "(-0.325437, 1.039471, 0.095413)",
        "(-0.323221, 1.041256, 0.095385)",
        "(-0.323221, 1.041256, 0.095385)",
        "(-0.321846, 1.042277, 0.094724)",
        "(-0.321740, 1.043175, 0.093940)",
        "(-0.321833, 1.043937, 0.093398)",
        "(-0.321523, 1.043975, 0.093769)",
        "(-0.321523, 1.043975, 0.093769)",
        "(-0.321430, 1.043781, 0.094179)",
        "(-0.321624, 1.043436, 0.094233)",
        "(-0.321720, 1.042870, 0.094647)",
        "(-0.322271, 1.041937, 0.095085)",
        "(-0.322271, 1.041937, 0.095085)",
        "(-0.322525, 1.041474, 0.095142)",
        "(-0.322232, 1.041224, 0.095414)",
        "(-0.322005, 1.040988, 0.095776)",
        "(-0.321930, 1.040855, 0.095717)",
        "(-0.321930, 1.040855, 0.095717)",
        "(-0.321699, 1.040819, 0.095716)",
        "(-0.321031, 1.040917, 0.095626)",
        "(-0.320323, 1.041127, 0.095667)",
        "(-0.319723, 1.041645, 0.095636)",
        "(-0.319723, 1.041645, 0.095636)",
        "(-0.319485, 1.041987, 0.095603)",
        "(-0.318563, 1.043007, 0.095254)",
        "(-0.317655, 1.044022, 0.095110)",
        "(-0.316777, 1.045651, 0.094713)",
        "(-0.316777, 1.045651, 0.094713)",
        "(-0.316223, 1.046705, 0.093827)",
        "(-0.315264, 1.047862, 0.093368)",
        "(-0.314342, 1.049074, 0.093365)",
        "(-0.313330, 1.050754, 0.092815)",
        "(-0.313330, 1.050754, 0.092815)",
        "(-0.312659, 1.051805, 0.092080)",
        "(-0.311953, 1.052842, 0.092109)",
        "(-0.311175, 1.053879, 0.091864)",
        "(-0.310028, 1.055382, 0.091439)",
        "(-0.310028, 1.055382, 0.091439)",
        "(-0.309183, 1.056280, 0.091448)",
        "(-0.308524, 1.057188, 0.091062)",
        "(-0.307892, 1.058067, 0.090880)",
        "(-0.306632, 1.059528, 0.090944)",
        "(-0.306632, 1.059528, 0.090944)",
        "(-0.305836, 1.060626, 0.090651)",
        "(-0.304963, 1.061896, 0.090363)",
        "(-0.304059, 1.063299, 0.090391)",
        "(-0.302535, 1.065628, 0.090359)",
        "(-0.302535, 1.065628, 0.090359)",
        "(-0.301405, 1.067292, 0.090029)",
        "(-0.300472, 1.068908, 0.089871)",
        "(-0.299607, 1.070480, 0.090236)",
        "(-0.298895, 1.072694, 0.090692)",
        "(-0.298895, 1.072694, 0.090692)",
        "(-0.298056, 1.074125, 0.090347)",
        "(-0.297097, 1.075465, 0.090418)",
        "(-0.295913, 1.076626, 0.090834)",
        "(-0.294867, 1.077889, 0.091419)",
        "(-0.294867, 1.077889, 0.091419)",
        "(-0.294599, 1.078218, 0.091573)",
        "(-0.294054, 1.078873, 0.091613)",
        "(-0.293843, 1.079088, 0.091916)",
        "(-0.292851, 1.080162, 0.092671)",
        "(-0.292851, 1.080162, 0.092671)",
        "(-0.292198, 1.081077, 0.092766)",
        "(-0.291294, 1.082194, 0.092920)",
        "(-0.290338, 1.083444, 0.092817)",
        "(-0.289013, 1.085626, 0.092652)",
        "(-0.289013, 1.085626, 0.092652)",
        "(-0.288346, 1.087309, 0.092241)",
        "(-0.287551, 1.089221, 0.091853)",
        "(-0.286412, 1.091418, 0.091498)",
        "(-0.284951, 1.095115, 0.091145)",
        "(-0.284951, 1.095115, 0.091145)",
        "(-0.284093, 1.097786, 0.090719)",
        "(-0.282923, 1.100674, 0.090211)",
        "(-0.281848, 1.103328, 0.089646)",
        "(-0.280140, 1.107233, 0.088924)",
        "(-0.280140, 1.107233, 0.088924)",
        "(-0.279216, 1.109695, 0.088658)",
        "(-0.278267, 1.112003, 0.088218)",
        "(-0.277427, 1.114004, 0.088009)",
        "(-0.276383, 1.116518, 0.087610)",
        "(-0.276383, 1.116518, 0.087610)",
        "(-0.275946, 1.117967, 0.087312)",
        "(-0.275399, 1.119342, 0.087339)",
        "(-0.274745, 1.120664, 0.087415)",
        "(-0.273847, 1.122375, 0.087518)",
        "(-0.273847, 1.122375, 0.087518)",
        "(-0.273434, 1.123343, 0.087634)",
        "(-0.272994, 1.124334, 0.087817)",
        "(-0.272496, 1.125424, 0.088081)",
        "(-0.271693, 1.127232, 0.088171)",
        "(-0.271693, 1.127232, 0.088171)",
        "(-0.270922, 1.128760, 0.088330)",
        "(-0.270122, 1.130448, 0.088529)",
        "(-0.269252, 1.132236, 0.088280)",
        "(-0.267985, 1.135072, 0.087947)",
        "(-0.267985, 1.135072, 0.087947)",
        "(-0.267115, 1.137142, 0.087793)",
        "(-0.266119, 1.139460, 0.087566)",
        "(-0.264568, 1.142178, 0.087438)",
        "(-0.261928, 1.146935, 0.087320)",
        "(-0.261928, 1.146935, 0.087320)",
        "(-0.260207, 1.150482, 0.086952)",
        "(-0.258440, 1.154153, 0.086605)",
        "(-0.256421, 1.157896, 0.086528)",
        "(-0.253740, 1.163405, 0.086438)",
        "(-0.253740, 1.163405, 0.086438)",
        "(-0.252096, 1.166966, 0.086329)",
        "(-0.250434, 1.170387, 0.086342)",
        "(-0.248668, 1.173705, 0.086480)",
        "(-0.246289, 1.178388, 0.086727)",
        "(-0.246289, 1.178388, 0.086727)",
        "(-0.245144, 1.181277, 0.086494)",
        "(-0.244059, 1.184006, 0.086305)",
        "(-0.242960, 1.186656, 0.086155)",
        "(-0.241343, 1.190483, 0.085852)",
        "(-0.241343, 1.190483, 0.085852)",
        "(-0.240283, 1.192946, 0.085656)",
        "(-0.239371, 1.195311, 0.085522)",
        "(-0.238354, 1.197758, 0.085347)",
        "(-0.236897, 1.201332, 0.084940)",
        "(-0.236897, 1.201332, 0.084940)",
        "(-0.236145, 1.203590, 0.084548)",
        "(-0.235434, 1.205885, 0.083993)",
        "(-0.234422, 1.208291, 0.083693)",
        "(-0.233287, 1.211724, 0.083039)",
        "(-0.233287, 1.211724, 0.083039)",
        "(-0.232789, 1.213899, 0.082426)",
        "(-0.232199, 1.216055, 0.082026)",
        "(-0.231583, 1.218344, 0.081277)",
        "(-0.230918, 1.221687, 0.080432)",
        "(-0.230918, 1.221687, 0.080432)",
        "(-0.230354, 1.224007, 0.079917)",
        "(-0.229553, 1.226435, 0.080104)",
        "(-0.229014, 1.228754, 0.079782)",
        "(-0.228318, 1.232585, 0.079132)",
        "(-0.228318, 1.232585, 0.079132)",
        "(-0.227827, 1.235338, 0.078935)",
        "(-0.227283, 1.238212, 0.078819)",
        "(-0.226769, 1.241261, 0.078313)",
        "(-0.225903, 1.246177, 0.077715)",
        "(-0.225903, 1.246177, 0.077715)",
        "(-0.225064, 1.249681, 0.077971)",
        "(-0.224252, 1.253234, 0.077856)",
        "(-0.223475, 1.256838, 0.077540)",
        "(-0.222252, 1.262546, 0.076798)",
        "(-0.222252, 1.262546, 0.076798)",
        "(-0.221441, 1.266402, 0.076532)",
        "(-0.220174, 1.270465, 0.076853)",
        "(-0.219252, 1.274497, 0.076901)",
        "(-0.217732, 1.280579, 0.076802)",
        "(-0.217732, 1.280579, 0.076802)",
        "(-0.216902, 1.284561, 0.076626)",
        "(-0.216208, 1.288474, 0.076352)",
        "(-0.215522, 1.292342, 0.076210)",
        "(-0.214502, 1.297956, 0.076164)",
        "(-0.214502, 1.297956, 0.076164)",
        "(-0.213761, 1.301597, 0.076351)",
        "(-0.212987, 1.305135, 0.076382)",
        "(-0.212154, 1.308599, 0.076374)",
        "(-0.210984, 1.313273, 0.076389)",
        "(-0.210984, 1.313273, 0.076389)",
        "(-0.210462, 1.316031, 0.076196)",
        "(-0.209887, 1.318880, 0.075938)",
        "(-0.209144, 1.321763, 0.075846)",
        "(-0.208233, 1.325905, 0.075599)",
        "(-0.208233, 1.325905, 0.075599)",
        "(-0.207725, 1.328546, 0.075463)",
        "(-0.207324, 1.331082, 0.075339)",
        "(-0.206905, 1.333653, 0.075241)",
        "(-0.206054, 1.337659, 0.075348)",
        "(-0.206054, 1.337659, 0.075348)",
        "(-0.205376, 1.340426, 0.075722)",
        "(-0.204883, 1.343231, 0.075823)",
        "(-0.204532, 1.346032, 0.075917)",
        "(-0.203644, 1.350651, 0.076231)",
        "(-0.203644, 1.350651, 0.076231)",
        "(-0.203032, 1.353836, 0.076372)",
        "(-0.202430, 1.357228, 0.076424)",
        "(-0.201775, 1.360766, 0.076737)",
        "(-0.200776, 1.366321, 0.077136)",
        "(-0.200776, 1.366321, 0.077136)",
        "(-0.200008, 1.370110, 0.077598)",
        "(-0.199260, 1.373815, 0.077935)",
        "(-0.198640, 1.377278, 0.078341)",
        "(-0.197589, 1.382684, 0.078873)",
        "(-0.197589, 1.382684, 0.078873)",
        "(-0.196795, 1.386327, 0.079438)",
        "(-0.196193, 1.389821, 0.079868)",
        "(-0.195763, 1.393000, 0.080347)",
        "(-0.195258, 1.397418, 0.080939)",
        "(-0.195258, 1.397418, 0.080939)",
        "(-0.194998, 1.400021, 0.081399)",
        "(-0.194695, 1.402672, 0.081661)",
        "(-0.194224, 1.405072, 0.082227)",
        "(-0.193772, 1.408223, 0.083055)",
        "(-0.193772, 1.408223, 0.083055)",
        "(-0.193405, 1.410169, 0.083878)",
        "(-0.192773, 1.412223, 0.084833)",
        "(-0.192127, 1.414277, 0.085876)",
        "(-0.191529, 1.416957, 0.086915)",
        "(-0.191529, 1.416957, 0.086915)",
        "(-0.191168, 1.418669, 0.087575)",
        "(-0.190634, 1.420409, 0.088421)",
        "(-0.190230, 1.422121, 0.089113)",
        "(-0.189487, 1.424856, 0.090091)",
        "(-0.189487, 1.424856, 0.090091)",
        "(-0.189198, 1.426506, 0.090921)",
        "(-0.188836, 1.428195, 0.091608)",
        "(-0.188554, 1.429738, 0.092491)",
        "(-0.187903, 1.432371, 0.093471)",
        "(-0.187903, 1.432371, 0.093471)",
        "(-0.187464, 1.434237, 0.094481)",
        "(-0.187045, 1.436093, 0.095425)",
        "(-0.186678, 1.437914, 0.096427)",
        "(-0.186192, 1.440672, 0.097711)",
        "(-0.186192, 1.440672, 0.097711)",
        "(-0.185700, 1.442736, 0.099211)",
        "(-0.185318, 1.444772, 0.101053)",
        "(-0.185129, 1.446788, 0.103139)",
        "(-0.185039, 1.449682, 0.106182)",
        "(-0.185039, 1.449682, 0.106182)",
        "(-0.184991, 1.451769, 0.108383)",
        "(-0.184898, 1.453900, 0.111066)",
        "(-0.184925, 1.456012, 0.113852)",
        "(-0.184956, 1.459271, 0.118131)",
        "(-0.184956, 1.459271, 0.118131)",
        "(-0.185090, 1.461343, 0.120937)",
        "(-0.185257, 1.463342, 0.123780)",
        "(-0.185425, 1.465239, 0.126738)",
        "(-0.185641, 1.468253, 0.131156)",
        "(-0.185641, 1.468253, 0.131156)",
        "(-0.185851, 1.470294, 0.134135)",
        "(-0.186139, 1.472270, 0.137016)",
        "(-0.186496, 1.474174, 0.139706)",
        "(-0.186989, 1.477197, 0.143695)",
        "(-0.186989, 1.477197, 0.143695)",
        "(-0.187204, 1.479475, 0.146585)",
        "(-0.187497, 1.481712, 0.149459)",
        "(-0.187825, 1.483902, 0.152084)",
        "(-0.188231, 1.487306, 0.156187)",
        "(-0.188231, 1.487306, 0.156187)",
        "(-0.188516, 1.489519, 0.159025)",
        "(-0.188810, 1.491619, 0.161785)",
        "(-0.189137, 1.493577, 0.164313)",
        "(-0.189685, 1.496342, 0.168530)",
        "(-0.189685, 1.496342, 0.168530)",
        "(-0.189911, 1.498258, 0.171708)",
        "(-0.190224, 1.499958, 0.174712)",
        "(-0.190624, 1.501441, 0.177663)",
        "(-0.191368, 1.503382, 0.182425)",
        "(-0.191368, 1.503382, 0.182425)",
        "(-0.191888, 1.504635, 0.185530)",
        "(-0.192571, 1.505604, 0.188396)",
        "(-0.193324, 1.506429, 0.191201)",
        "(-0.194242, 1.507806, 0.196159)",
        "(-0.194242, 1.507806, 0.196159)",
        "(-0.194819, 1.508770, 0.199871)",
        "(-0.195370, 1.509630, 0.203614)",
        "(-0.195914, 1.510320, 0.207365)",
        "(-0.196637, 1.511203, 0.213293)",
        "(-0.196637, 1.511203, 0.213293)",
        "(-0.197152, 1.511670, 0.217496)",
        "(-0.197603, 1.512178, 0.222168)",
        "(-0.198116, 1.512534, 0.226793)",
        "(-0.198929, 1.512756, 0.234130)",
        "(-0.198929, 1.512756, 0.234130)",
        "(-0.199625, 1.512607, 0.239204)",
        "(-0.200301, 1.512317, 0.244220)",
        "(-0.200992, 1.511907, 0.249518)",
        "(-0.202084, 1.510951, 0.257511)",
        "(-0.202084, 1.510951, 0.257511)",
        "(-0.202731, 1.510340, 0.263156)",
        "(-0.203351, 1.509702, 0.268830)",
        "(-0.203891, 1.508979, 0.274321)",
        "(-0.204867, 1.507605, 0.282247)",
        "(-0.204867, 1.507605, 0.282247)",
        "(-0.205461, 1.506835, 0.287376)",
        "(-0.206134, 1.506232, 0.292587)",
        "(-0.206919, 1.505751, 0.297672)",
        "(-0.208300, 1.505093, 0.304879)",
        "(-0.208300, 1.505093, 0.304879)",
        "(-0.209176, 1.504776, 0.309232)",
        "(-0.210102, 1.504500, 0.313607)",
        "(-0.211081, 1.504208, 0.317915)",
        "(-0.212525, 1.503672, 0.324041)",
        "(-0.212525, 1.503672, 0.324041)",
        "(-0.213466, 1.503192, 0.327750)",
        "(-0.214438, 1.502744, 0.331583)",
        "(-0.215365, 1.502316, 0.335401)",
        "(-0.216814, 1.501546, 0.341256)",
        "(-0.216814, 1.501546, 0.341256)",
        "(-0.217876, 1.500678, 0.344918)",
        "(-0.218968, 1.499454, 0.348421)",
        "(-0.220183, 1.497683, 0.351707)",
        "(-0.221669, 1.494677, 0.357080)",
        "(-0.221669, 1.494677, 0.357080)",
        "(-0.222557, 1.492377, 0.360966)",
        "(-0.223345, 1.489709, 0.364949)",
        "(-0.224030, 1.486539, 0.368408)",
        "(-0.224907, 1.481342, 0.373364)",
        "(-0.224907, 1.481342, 0.373364)",
        "(-0.225392, 1.477852, 0.376831)",
        "(-0.225955, 1.474567, 0.380966)",
        "(-0.226523, 1.471129, 0.384623)",
        "(-0.227545, 1.465541, 0.389333)",
        "(-0.227545, 1.465541, 0.389333)",
        "(-0.228273, 1.462052, 0.392803)",
        "(-0.228882, 1.458850, 0.396306)",
        "(-0.229656, 1.455552, 0.399826)",
        "(-0.230897, 1.450281, 0.404628)",
        "(-0.230897, 1.450281, 0.404628)",
        "(-0.231564, 1.446760, 0.407588)",
        "(-0.232296, 1.443506, 0.410582)",
        "(-0.233016, 1.440239, 0.413310)",
        "(-0.234234, 1.435294, 0.417643)",
        "(-0.234234, 1.435294, 0.417643)",
        "(-0.235241, 1.431740, 0.420226)",
        "(-0.236286, 1.428075, 0.422522)",
        "(-0.237208, 1.424620, 0.424958)",
        "(-0.238756, 1.419784, 0.429212)",
        "(-0.238756, 1.419784, 0.429212)",
        "(-0.239900, 1.416484, 0.431745)",
        "(-0.240947, 1.413157, 0.433809)",
        "(-0.241943, 1.410074, 0.436149)",
        "(-0.243659, 1.405691, 0.440006)",
        "(-0.243659, 1.405691, 0.440006)",
        "(-0.244776, 1.402750, 0.442480)",
        "(-0.245936, 1.399555, 0.444392)",
        "(-0.247109, 1.396366, 0.446454)",
        "(-0.248638, 1.391819, 0.449734)",
        "(-0.248638, 1.391819, 0.449734)",
        "(-0.249798, 1.388631, 0.451855)",
        "(-0.250995, 1.385110, 0.453575)",
        "(-0.252057, 1.381511, 0.455316)",
        "(-0.253688, 1.375881, 0.458418)",
        "(-0.253688, 1.375881, 0.458418)",
        "(-0.254907, 1.371643, 0.460340)",
        "(-0.256086, 1.366881, 0.461858)",
        "(-0.257566, 1.361641, 0.463609)",
        "(-0.260003, 1.352884, 0.466608)",
        "(-0.260003, 1.352884, 0.466608)",
        "(-0.261767, 1.346365, 0.468576)",
        "(-0.263792, 1.339108, 0.470419)",
        "(-0.265761, 1.331368, 0.472448)",
        "(-0.268410, 1.319054, 0.475039)",
        "(-0.268410, 1.319054, 0.475039)",
        "(-0.270560, 1.310021, 0.476449)",
        "(-0.272950, 1.300458, 0.477548)",
        "(-0.275227, 1.290636, 0.478655)",
        "(-0.278833, 1.275703, 0.480553)",
        "(-0.278833, 1.275703, 0.480553)",
        "(-0.281206, 1.265440, 0.481050)",
        "(-0.283551, 1.255004, 0.481516)",
        "(-0.286095, 1.244152, 0.481526)",
        "(-0.290355, 1.227356, 0.480596)",
        "(-0.290355, 1.227356, 0.480596)",
        "(-0.293183, 1.216431, 0.479948)",
        "(-0.296138, 1.205923, 0.479276)",
        "(-0.298887, 1.195845, 0.478158)",
        "(-0.302835, 1.181390, 0.475626)",
        "(-0.302835, 1.181390, 0.475626)",
        "(-0.305390, 1.172297, 0.473462)",
        "(-0.307651, 1.163831, 0.471783)",
        "(-0.310144, 1.155879, 0.470287)",
        "(-0.313117, 1.144797, 0.466963)",
        "(-0.313117, 1.144797, 0.466963)",
        "(-0.315255, 1.137725, 0.464749)",
        "(-0.317446, 1.130844, 0.462531)",
        "(-0.319579, 1.124136, 0.460259)",
        "(-0.322946, 1.114120, 0.456827)",
        "(-0.322946, 1.114120, 0.456827)",
        "(-0.325218, 1.107114, 0.454019)",
        "(-0.327631, 1.100545, 0.451201)",
        "(-0.330044, 1.094012, 0.448748)",
        "(-0.333630, 1.084252, 0.444709)",
        "(-0.333630, 1.084252, 0.444709)",
        "(-0.335976, 1.077829, 0.441238)",
        "(-0.338292, 1.071686, 0.437919)",
        "(-0.340797, 1.065857, 0.435045)",
        "(-0.344657, 1.057452, 0.430993)",
        "(-0.344657, 1.057452, 0.430993)",
        "(-0.347143, 1.051906, 0.427996)",
        "(-0.349768, 1.046420, 0.424753)",
        "(-0.352530, 1.041117, 0.421884)",
        "(-0.356674, 1.033634, 0.417538)",
        "(-0.356674, 1.033634, 0.417538)",
        "(-0.359242, 1.028952, 0.414120)",
        "(-0.361757, 1.024508, 0.410783)",
        "(-0.364319, 1.020312, 0.407771)",
        "(-0.367998, 1.014334, 0.403076)",
        "(-0.367998, 1.014334, 0.403076)",
        "(-0.370491, 1.010424, 0.399346)",
        "(-0.372951, 1.006521, 0.395149)",
        "(-0.374956, 1.002594, 0.390340)",
        "(-0.378056, 0.997026, 0.385134)",
        "(-0.378056, 0.997026, 0.385134)",
        "(-0.379800, 0.993595, 0.381454)",
        "(-0.381316, 0.990300, 0.376886)",
        "(-0.382671, 0.987125, 0.372288)",
        "(-0.384646, 0.982789, 0.366245)",
        "(-0.384646, 0.982789, 0.366245)",
        "(-0.385936, 0.980052, 0.362435)",
        "(-0.387101, 0.977436, 0.358145)",
        "(-0.388312, 0.974921, 0.353977)",
        "(-0.389999, 0.971358, 0.348098)",
        "(-0.389999, 0.971358, 0.348098)",
        "(-0.391123, 0.969099, 0.344030)",
        "(-0.392303, 0.966803, 0.339818)",
        "(-0.393528, 0.964464, 0.335625)",
        "(-0.395546, 0.960910, 0.330079)",
        "(-0.395546, 0.960910, 0.330079)",
        "(-0.396923, 0.958497, 0.326285)",
        "(-0.398206, 0.956067, 0.322366)",
        "(-0.399553, 0.953755, 0.319052)",
        "(-0.401094, 0.950478, 0.314363)",
        "(-0.401094, 0.950478, 0.314363)",
        "(-0.402151, 0.948579, 0.311014)",
        "(-0.403263, 0.946869, 0.307689)",
        "(-0.404273, 0.945365, 0.304079)",
        "(-0.405534, 0.943444, 0.299587)",
        "(-0.405534, 0.943444, 0.299587)",
        "(-0.406391, 0.942333, 0.296493)",
        "(-0.407393, 0.941222, 0.293369)",
        "(-0.408379, 0.940008, 0.290709)",
        "(-0.409946, 0.938044, 0.287371)",
        "(-0.409946, 0.938044, 0.287371)",
        "(-0.411088, 0.936747, 0.284961)",
        "(-0.412044, 0.935487, 0.282708)",
        "(-0.412825, 0.934424, 0.280405)",
        "(-0.414020, 0.933096, 0.275446)",
        "(-0.414020, 0.933096, 0.275446)",
        "(-0.414885, 0.932302, 0.272465)",
        "(-0.415645, 0.931563, 0.269834)",
        "(-0.416430, 0.930882, 0.267190)",
        "(-0.417668, 0.929868, 0.262567)",
        "(-0.417668, 0.929868, 0.262567)",
        "(-0.418687, 0.929237, 0.259546)",
        "(-0.419741, 0.928579, 0.256798)",
        "(-0.420795, 0.927904, 0.254209)",
        "(-0.422581, 0.926950, 0.250514)",
        "(-0.422581, 0.926950, 0.250514)",
        "(-0.423925, 0.926360, 0.247800)",
        "(-0.425282, 0.925858, 0.245195)",
        "(-0.426446, 0.925458, 0.243067)",
        "(-0.428181, 0.925180, 0.239324)",
        "(-0.428181, 0.925180, 0.239324)",
        "(-0.429204, 0.925037, 0.236872)",
        "(-0.430146, 0.924970, 0.234507)",
        "(-0.430804, 0.924939, 0.232430)",
        "(-0.431576, 0.925111, 0.229075)",
        "(-0.431576, 0.925111, 0.229075)",
        "(-0.432028, 0.925261, 0.226566)",
        "(-0.432603, 0.925468, 0.223901)",
        "(-0.433013, 0.925636, 0.221452)",
        "(-0.433456, 0.925902, 0.217929)",
        "(-0.433456, 0.925902, 0.217929)",
        "(-0.434009, 0.926177, 0.215062)",
        "(-0.434488, 0.926402, 0.212279)",
        "(-0.434735, 0.926560, 0.209982)",
        "(-0.435013, 0.926818, 0.206650)",
        "(-0.435013, 0.926818, 0.206650)",
        "(-0.434921, 0.926987, 0.204324)",
        "(-0.434561, 0.927201, 0.202502)",
        "(-0.434297, 0.927566, 0.200765)",
        "(-0.434012, 0.928204, 0.198018)",
        "(-0.434012, 0.928204, 0.198018)",
        "(-0.433822, 0.928693, 0.196235)",
        "(-0.433531, 0.929161, 0.194540)",
        "(-0.433155, 0.929623, 0.193043)",
        "(-0.432717, 0.930373, 0.190599)",
        "(-0.432717, 0.930373, 0.190599)",
        "(-0.432557, 0.930883, 0.188910)",
        "(-0.432322, 0.931335, 0.187123)",
        "(-0.431982, 0.931718, 0.185376)",
        "(-0.431819, 0.932413, 0.182347)",
        "(-0.431819, 0.932413, 0.182347)",
        "(-0.431680, 0.932810, 0.180303)",
        "(-0.431573, 0.933196, 0.178472)",
        "(-0.431400, 0.933554, 0.176768)",
        "(-0.431516, 0.934193, 0.173886)",
        "(-0.431516, 0.934193, 0.173886)",
        "(-0.431451, 0.934566, 0.172156)",
        "(-0.431484, 0.934975, 0.170281)",
        "(-0.431804, 0.935533, 0.167886)",
        "(-0.432118, 0.936618, 0.164002)",
        "(-0.432118, 0.936618, 0.164002)",
        "(-0.431567, 0.937338, 0.162383)",
        "(-0.430862, 0.938165, 0.160855)",
        "(-0.430364, 0.939102, 0.158955)",
        "(-0.429344, 0.940595, 0.156232)",
        "(-0.429344, 0.940595, 0.156232)",
        "(-0.428566, 0.941584, 0.154609)",
        "(-0.427591, 0.942571, 0.152896)",
        "(-0.426687, 0.943620, 0.151266)",
        "(-0.425496, 0.945138, 0.149345)",
        "(-0.425496, 0.945138, 0.149345)",
        "(-0.424867, 0.946083, 0.148170)",
        "(-0.424298, 0.947052, 0.147142)",
        "(-0.423673, 0.947971, 0.146282)",
        "(-0.423054, 0.949413, 0.144528)",
        "(-0.423054, 0.949413, 0.144528)",
        "(-0.422641, 0.950316, 0.143327)",
        "(-0.422167, 0.951159, 0.142172)",
        "(-0.421749, 0.952000, 0.141071)",
        "(-0.420921, 0.953283, 0.139308)",
        "(-0.420921, 0.953283, 0.139308)",
        "(-0.420467, 0.954232, 0.138107)",
        "(-0.420017, 0.955309, 0.136586)",
        "(-0.419476, 0.956431, 0.135177)",
        "(-0.418563, 0.958157, 0.132944)",
        "(-0.418563, 0.958157, 0.132944)",
        "(-0.418013, 0.959465, 0.131300)",
        "(-0.417383, 0.960895, 0.129664)",
        "(-0.416622, 0.962477, 0.128103)",
        "(-0.415337, 0.965162, 0.125575)",
        "(-0.415337, 0.965162, 0.125575)",
        "(-0.414221, 0.967052, 0.123936)",
        "(-0.413042, 0.969187, 0.122208)",
        "(-0.411606, 0.971518, 0.120464)",
        "(-0.409337, 0.975451, 0.117692)",
        "(-0.409337, 0.975451, 0.117692)",
        "(-0.407766, 0.978294, 0.115730)",
        "(-0.406084, 0.981324, 0.113718)",
        "(-0.404131, 0.984443, 0.111893)",
        "(-0.401189, 0.989204, 0.109122)",
        "(-0.401189, 0.989204, 0.109122)",
        "(-0.399288, 0.992302, 0.107224)",
        "(-0.397613, 0.995435, 0.105293)",
        "(-0.395934, 0.998562, 0.103304)",
        "(-0.393371, 1.003042, 0.100961)",
        "(-0.393371, 1.003042, 0.100961)",
        "(-0.391844, 1.005879, 0.099348)",
        "(-0.390486, 1.008522, 0.097596)",
        "(-0.389126, 1.010997, 0.096204)",
        "(-0.387210, 1.014295, 0.094686)",
        "(-0.387210, 1.014295, 0.094686)",
        "(-0.386179, 1.016271, 0.093641)",
        "(-0.385311, 1.018046, 0.092717)",
        "(-0.384385, 1.019538, 0.092122)",
        "(-0.383177, 1.021311, 0.091545)",
        "(-0.383177, 1.021311, 0.091545)",
        "(-0.382840, 1.022417, 0.090868)",
        "(-0.382300, 1.023391, 0.090552)",
        "(-0.381709, 1.024294, 0.090470)",
        "(-0.381341, 1.025578, 0.090109)",
        "(-0.381341, 1.025578, 0.090109)",
        "(-0.381001, 1.026478, 0.089652)",
        "(-0.380528, 1.027337, 0.089714)",
        "(-0.380064, 1.028140, 0.089857)",
        "(-0.379686, 1.029197, 0.089542)",
        "(-0.379686, 1.029197, 0.089542)",
        "(-0.379284, 1.029904, 0.089060)",
        "(-0.378708, 1.030710, 0.088884)",
        "(-0.378119, 1.031661, 0.088740)",
        "(-0.377311, 1.033276, 0.088241)",
        "(-0.377311, 1.033276, 0.088241)",
        "(-0.376723, 1.034558, 0.087807)",
        "(-0.375789, 1.035979, 0.087550)",
        "(-0.374639, 1.037573, 0.087349)",
        "(-0.372887, 1.040292, 0.086833)",
        "(-0.372887, 1.040292, 0.086833)",
        "(-0.371627, 1.042273, 0.086434)",
        "(-0.370090, 1.044373, 0.086048)",
        "(-0.368516, 1.046580, 0.085653)",
        "(-0.366244, 1.049921, 0.085045)",
        "(-0.366244, 1.049921, 0.085045)",
        "(-0.364840, 1.052202, 0.084593)",
        "(-0.363313, 1.054432, 0.084191)",
        "(-0.361946, 1.056623, 0.083778)",
        "(-0.359960, 1.059742, 0.083139)",
        "(-0.359960, 1.059742, 0.083139)",
        "(-0.358807, 1.061769, 0.082588)",
        "(-0.357730, 1.063653, 0.082268)",
        "(-0.356824, 1.065383, 0.082118)",
        "(-0.355826, 1.067832, 0.081673)",
        "(-0.355826, 1.067832, 0.081673)",
        "(-0.355060, 1.069356, 0.081335)",
        "(-0.354114, 1.070807, 0.080959)",
        "(-0.353393, 1.072155, 0.080901)",
        "(-0.352676, 1.074249, 0.080341)",
        "(-0.352676, 1.074249, 0.080341)",
        "(-0.352445, 1.075623, 0.079942)",
        "(-0.351982, 1.076818, 0.079801)",
        "(-0.351454, 1.077997, 0.079068)",
        "(-0.351274, 1.079586, 0.078283)",
        "(-0.351274, 1.079586, 0.078283)",
        "(-0.350923, 1.080542, 0.077882)",
        "(-0.350629, 1.081137, 0.077901)",
        "(-0.350157, 1.081917, 0.077571)",
        "(-0.349436, 1.082948, 0.077075)",
        "(-0.349436, 1.082948, 0.077075)",
        "(-0.348811, 1.083593, 0.076968)",
        "(-0.348300, 1.084265, 0.076882)",
        "(-0.347752, 1.085030, 0.076678)",
        "(-0.346584, 1.086272, 0.076634)",
        "(-0.346584, 1.086272, 0.076634)",
        "(-0.345855, 1.087165, 0.076764)",
        "(-0.344779, 1.088209, 0.076785)",
        "(-0.343682, 1.089413, 0.076758)",
        "(-0.342142, 1.091284, 0.076841)",
        "(-0.342142, 1.091284, 0.076841)",
        "(-0.340968, 1.092596, 0.077001)",
        "(-0.339778, 1.094032, 0.077230)",
        "(-0.338429, 1.095657, 0.077258)",
        "(-0.336523, 1.098666, 0.077567)",
        "(-0.336523, 1.098666, 0.077567)",
        "(-0.335070, 1.101129, 0.077725)",
        "(-0.333575, 1.103829, 0.077847)",
        "(-0.331986, 1.106626, 0.077990)",
        "(-0.329238, 1.110975, 0.077882)",
        "(-0.329238, 1.110975, 0.077882)",
        "(-0.327517, 1.113858, 0.077780)",
        "(-0.325769, 1.116798, 0.077710)",
        "(-0.324123, 1.119714, 0.077595)",
        "(-0.321542, 1.123827, 0.077450)",
        "(-0.321542, 1.123827, 0.077450)",
        "(-0.319947, 1.126325, 0.077237)",
        "(-0.318541, 1.128589, 0.076955)",
        "(-0.317232, 1.130646, 0.076832)",
        "(-0.315268, 1.133428, 0.076981)",
        "(-0.315268, 1.133428, 0.076981)",
        "(-0.313930, 1.135250, 0.076962)",
        "(-0.312532, 1.136993, 0.077064)",
        "(-0.311285, 1.138740, 0.077102)",
        "(-0.309260, 1.141446, 0.077338)",
        "(-0.309260, 1.141446, 0.077338)",
        "(-0.307603, 1.143513, 0.077407)",
        "(-0.306100, 1.145965, 0.077124)",
        "(-0.304420, 1.148486, 0.077465)",
        "(-0.301915, 1.152459, 0.078059)",
        "(-0.301915, 1.152459, 0.078059)",
        "(-0.300418, 1.155306, 0.078155)",
        "(-0.298799, 1.158551, 0.077784)",
        "(-0.296718, 1.162077, 0.077301)",
        "(-0.293604, 1.167582, 0.076628)",
        "(-0.293604, 1.167582, 0.076628)",
        "(-0.291724, 1.171464, 0.075822)",
        "(-0.289773, 1.175398, 0.075213)",
        "(-0.287815, 1.179363, 0.074831)",
        "(-0.285545, 1.185342, 0.073442)",
        "(-0.285545, 1.185342, 0.073442)",
        "(-0.283849, 1.189304, 0.072755)",
        "(-0.281933, 1.193297, 0.072214)",
        "(-0.280037, 1.197312, 0.071701)",
        "(-0.277418, 1.203132, 0.071271)",
        "(-0.277418, 1.203132, 0.071271)",
        "(-0.275830, 1.206867, 0.071099)",
        "(-0.274352, 1.210570, 0.070809)",
        "(-0.272758, 1.214234, 0.070591)",
        "(-0.270370, 1.219576, 0.070521)",
        "(-0.270370, 1.219576, 0.070521)",
        "(-0.268819, 1.222970, 0.070590)",
        "(-0.267382, 1.226370, 0.070404)",
        "(-0.265934, 1.229645, 0.070458)",
        "(-0.263958, 1.234370, 0.070517)",
        "(-0.263958, 1.234370, 0.070517)",
        "(-0.262754, 1.237369, 0.070304)",
        "(-0.261751, 1.240233, 0.069912)",
        "(-0.260676, 1.242865, 0.069838)",
        "(-0.259072, 1.246686, 0.069900)",
        "(-0.259072, 1.246686, 0.069900)",
        "(-0.258166, 1.249080, 0.070008)",
        "(-0.257338, 1.251491, 0.069968)",
        "(-0.256201, 1.254049, 0.070303)",
        "(-0.253986, 1.258360, 0.071496)",
        "(-0.253986, 1.258360, 0.071496)",
        "(-0.252730, 1.261477, 0.072049)",
        "(-0.251618, 1.264813, 0.072354)",
        "(-0.250201, 1.268400, 0.072864)",
        "(-0.247701, 1.273650, 0.073907)",
        "(-0.247701, 1.273650, 0.073907)",
        "(-0.246060, 1.277269, 0.074583)",
        "(-0.244517, 1.281050, 0.074972)",
        "(-0.242961, 1.285000, 0.075355)",
        "(-0.240857, 1.291181, 0.075853)",
        "(-0.240857, 1.291181, 0.075853)",
        "(-0.239915, 1.295192, 0.076249)",
        "(-0.239129, 1.299043, 0.076751)",
        "(-0.239120, 1.302439, 0.077142)",
        "(-0.238419, 1.307455, 0.077059)",
        "(-0.238419, 1.307455, 0.077059)",
        "(-0.238727, 1.310247, 0.077056)",
        "(-0.238713, 1.313153, 0.076818)",
        "(-0.238402, 1.316058, 0.076772)",
        "(-0.237861, 1.320093, 0.076664)",
        "(-0.237861, 1.320093, 0.076664)",
        "(-0.237736, 1.322464, 0.076166)",
        "(-0.237555, 1.324636, 0.075820)",
        "(-0.237097, 1.326807, 0.075358)",
        "(-0.236475, 1.329839, 0.074937)",
        "(-0.236475, 1.329839, 0.074937)",
        "(-0.235874, 1.331916, 0.074684)",
        "(-0.235271, 1.333983, 0.074572)",
        "(-0.234584, 1.336157, 0.074593)",
        "(-0.234086, 1.339355, 0.074856)",
        "(-0.234086, 1.339355, 0.074856)",
        "(-0.233832, 1.341597, 0.075774)",
        "(-0.233104, 1.344251, 0.076523)",
        "(-0.232336, 1.346940, 0.077109)",
        "(-0.231709, 1.350869, 0.077499)",
        "(-0.231709, 1.350869, 0.077499)",
        "(-0.231344, 1.353487, 0.077753)",
        "(-0.230759, 1.356290, 0.077870)",
        "(-0.229883, 1.359305, 0.078272)",
        "(-0.229480, 1.363524, 0.079102)",
        "(-0.229480, 1.363524, 0.079102)",
        "(-0.229383, 1.366156, 0.079553)",
        "(-0.229137, 1.368750, 0.080049)",
        "(-0.228536, 1.371316, 0.080870)",
        "(-0.227573, 1.375152, 0.082054)",
        "(-0.227573, 1.375152, 0.082054)",
        "(-0.227257, 1.377509, 0.082838)",
        "(-0.227273, 1.379659, 0.083769)",
        "(-0.227228, 1.381791, 0.084591)",
        "(-0.226835, 1.385035, 0.086016)",
        "(-0.226835, 1.385035, 0.086016)",
        "(-0.226406, 1.387272, 0.087183)",
        "(-0.226163, 1.389515, 0.088065)",
        "(-0.226073, 1.391730, 0.088959)",
        "(-0.226110, 1.395007, 0.090389)",
        "(-0.226110, 1.395007, 0.090389)",
        "(-0.225871, 1.397439, 0.091563)",
        "(-0.225551, 1.399998, 0.093079)",
        "(-0.225305, 1.402528, 0.094728)",
        "(-0.224967, 1.406296, 0.097438)",
        "(-0.224967, 1.406296, 0.097438)",
        "(-0.224510, 1.408810, 0.099673)",
        "(-0.223970, 1.411363, 0.101759)",
        "(-0.223362, 1.413880, 0.104767)",
        "(-0.222273, 1.417293, 0.110294)",
        "(-0.222273, 1.417293, 0.110294)",
        "(-0.221549, 1.419486, 0.114037)",
        "(-0.220943, 1.421343, 0.118443)",
        "(-0.220453, 1.422795, 0.123524)",
        "(-0.220243, 1.424135, 0.132053)",
        "(-0.220243, 1.424135, 0.132053)",
        "(-0.220317, 1.424759, 0.136988)",
        "(-0.220119, 1.425451, 0.141350)",
        "(-0.219824, 1.426139, 0.146109)",
        "(-0.219175, 1.427064, 0.154309)",
        "(-0.219175, 1.427064, 0.154309)",
        "(-0.218591, 1.427704, 0.159784)",
        "(-0.218322, 1.428189, 0.164282)",
        "(-0.218327, 1.428486, 0.168001)",
        "(-0.218439, 1.429264, 0.174146)",
        "(-0.218439, 1.429264, 0.174146)",
        "(-0.218530, 1.429962, 0.178210)",
        "(-0.218413, 1.430780, 0.182312)",
        "(-0.218585, 1.431381, 0.186053)",
        "(-0.219013, 1.432233, 0.190707)",
        "(-0.219013, 1.432233, 0.190707)",
        "(-0.219042, 1.433112, 0.194025)",
        "(-0.218977, 1.434121, 0.197055)",
        "(-0.219021, 1.435089, 0.200211)",
        "(-0.219395, 1.436425, 0.204858)",
        "(-0.219395, 1.436425, 0.204858)",
        "(-0.219625, 1.437355, 0.207864)",
        "(-0.219708, 1.438412, 0.210978)",
        "(-0.219862, 1.439569, 0.214172)",
        "(-0.220355, 1.441245, 0.218861)",
        "(-0.220355, 1.441245, 0.218861)",
        "(-0.220767, 1.442243, 0.221996)",
        "(-0.221176, 1.443209, 0.225270)",
        "(-0.221626, 1.444082, 0.228792)",
        "(-0.222219, 1.445367, 0.234769)",
        "(-0.222219, 1.445367, 0.234769)",
        "(-0.222557, 1.446184, 0.238950)",
        "(-0.222914, 1.446909, 0.243085)",
        "(-0.223310, 1.447610, 0.247003)",
        "(-0.224085, 1.448455, 0.253061)",
        "(-0.224085, 1.448455, 0.253061)",
        "(-0.224543, 1.449088, 0.257485)",
        "(-0.225045, 1.449617, 0.262063)",
        "(-0.225460, 1.450051, 0.266276)",
        "(-0.226040, 1.450443, 0.272369)",
        "(-0.226040, 1.450443, 0.272369)",
        "(-0.226532, 1.450567, 0.276767)",
        "(-0.227027, 1.450641, 0.281214)",
        "(-0.227491, 1.450607, 0.285715)",
        "(-0.227882, 1.450558, 0.292274)",
        "(-0.227882, 1.450558, 0.292274)",
        "(-0.227964, 1.450427, 0.296074)",
        "(-0.228344, 1.450080, 0.299833)",
        "(-0.228621, 1.449840, 0.303839)",
        "(-0.228984, 1.449566, 0.310072)",
        "(-0.228984, 1.449566, 0.310072)",
        "(-0.228922, 1.449465, 0.313683)",
        "(-0.228867, 1.449252, 0.317074)",
        "(-0.228766, 1.448946, 0.320114)",
        "(-0.228244, 1.448173, 0.324165)",
        "(-0.228244, 1.448173, 0.324165)",
        "(-0.227398, 1.447606, 0.326508)",
        "(-0.226686, 1.447035, 0.329819)",
        "(-0.225881, 1.446314, 0.332952)",
        "(-0.224784, 1.444610, 0.336593)",
        "(-0.224784, 1.444610, 0.336593)",
        "(-0.224226, 1.443254, 0.338964)",
        "(-0.223434, 1.442138, 0.341652)",
        "(-0.222669, 1.441052, 0.344353)",
        "(-0.221588, 1.439326, 0.347834)",
        "(-0.221588, 1.439326, 0.347834)",
        "(-0.221049, 1.438184, 0.350283)",
        "(-0.220610, 1.437050, 0.352604)",
        "(-0.220137, 1.436045, 0.354943)",
        "(-0.219563, 1.434613, 0.358410)",
        "(-0.219563, 1.434613, 0.358410)",
        "(-0.219253, 1.433669, 0.360981)",
        "(-0.219030, 1.432607, 0.363636)",
        "(-0.218848, 1.431346, 0.366515)",
        "(-0.218548, 1.429094, 0.370850)",
        "(-0.218548, 1.429094, 0.370850)",
        "(-0.218826, 1.427225, 0.373872)",
        "(-0.219161, 1.425197, 0.376942)",
        "(-0.219605, 1.423071, 0.380265)",
        "(-0.220594, 1.419455, 0.384936)",
        "(-0.220594, 1.419455, 0.384936)",
        "(-0.221278, 1.416858, 0.388003)",
        "(-0.222106, 1.414124, 0.391059)",
        "(-0.223059, 1.411186, 0.393977)",
        "(-0.224548, 1.406538, 0.398307)",
        "(-0.224548, 1.406538, 0.398307)",
        "(-0.225439, 1.403378, 0.401155)",
        "(-0.226315, 1.400150, 0.403897)",
        "(-0.227009, 1.396671, 0.406232)",
        "(-0.227905, 1.391118, 0.409604)",
        "(-0.227905, 1.391118, 0.409604)",
        "(-0.228685, 1.387077, 0.411682)",
        "(-0.229587, 1.382969, 0.414115)",
        "(-0.230539, 1.378648, 0.416309)",
        "(-0.232206, 1.371966, 0.419658)",
        "(-0.232206, 1.371966, 0.419658)",
        "(-0.233278, 1.367627, 0.422099)",
        "(-0.234297, 1.363244, 0.424115)",
        "(-0.235271, 1.358901, 0.425963)",
        "(-0.236317, 1.352587, 0.428633)",
        "(-0.236317, 1.352587, 0.428633)",
        "(-0.237032, 1.348495, 0.430648)",
        "(-0.237423, 1.344462, 0.432719)",
        "(-0.237658, 1.340447, 0.434826)",
        "(-0.237622, 1.334601, 0.438322)",
        "(-0.237622, 1.334601, 0.438322)",
        "(-0.237537, 1.330643, 0.440060)",
        "(-0.237811, 1.326426, 0.441209)",
        "(-0.238313, 1.322195, 0.442545)",
        "(-0.239314, 1.315650, 0.443877)",
        "(-0.239314, 1.315650, 0.443877)",
        "(-0.240130, 1.311251, 0.444845)",
        "(-0.240698, 1.306930, 0.445904)",
        "(-0.241226, 1.302970, 0.446635)",
        "(-0.242032, 1.297213, 0.447405)",
        "(-0.242032, 1.297213, 0.447405)",
        "(-0.242825, 1.293557, 0.447908)",
        "(-0.243296, 1.290134, 0.448145)",
        "(-0.243588, 1.286893, 0.448454)",
        "(-0.244434, 1.282099, 0.448816)",
        "(-0.244434, 1.282099, 0.448816)",
        "(-0.244728, 1.279035, 0.448907)",
        "(-0.245283, 1.275902, 0.448888)",
        "(-0.245827, 1.272828, 0.449107)",
        "(-0.246631, 1.268054, 0.449242)",
        "(-0.246631, 1.268054, 0.449242)",
        "(-0.247259, 1.264566, 0.448884)",
        "(-0.248208, 1.260682, 0.448108)",
        "(-0.249139, 1.256491, 0.447097)",
        "(-0.250845, 1.249761, 0.446764)",
        "(-0.250845, 1.249761, 0.446764)",
        "(-0.252092, 1.244985, 0.446439)",
        "(-0.253169, 1.239998, 0.445850)",
        "(-0.254207, 1.234825, 0.445463)",
        "(-0.255829, 1.226718, 0.444936)",
        "(-0.255829, 1.226718, 0.444936)",
        "(-0.256905, 1.221217, 0.444650)",
        "(-0.257947, 1.215677, 0.444458)",
        "(-0.259161, 1.209952, 0.444016)",
        "(-0.261419, 1.200891, 0.442703)",
        "(-0.261419, 1.200891, 0.442703)",
        "(-0.263207, 1.194354, 0.440858)",
        "(-0.264790, 1.187362, 0.437879)",
        "(-0.266259, 1.180049, 0.434043)",
        "(-0.268858, 1.168709, 0.427872)",
        "(-0.268858, 1.168709, 0.427872)",
        "(-0.270728, 1.161383, 0.424878)",
        "(-0.272616, 1.154240, 0.421688)",
        "(-0.274574, 1.147200, 0.418138)",
        "(-0.277670, 1.136977, 0.413695)",
        "(-0.277670, 1.136977, 0.413695)",
        "(-0.279726, 1.130479, 0.411636)",
        "(-0.281431, 1.124304, 0.409636)",
        "(-0.283198, 1.118393, 0.407746)",
        "(-0.285847, 1.110178, 0.405007)",
        "(-0.285847, 1.110178, 0.405007)",
        "(-0.287511, 1.104987, 0.403548)",
        "(-0.289235, 1.099996, 0.402307)",
        "(-0.291859, 1.092896, 0.400066)",
        "(-0.293694, 1.088208, 0.397901)",
        "(-0.293694, 1.088208, 0.397901)",
        "(-0.295602, 1.083551, 0.395279)",
        "(-0.297272, 1.078959, 0.391507)",
        "(-0.299071, 1.074209, 0.388186)",
        "(-0.302649, 1.066947, 0.385047)",
        "(-0.302649, 1.066947, 0.385047)",
        "(-0.304923, 1.062074, 0.381903)",
        "(-0.307308, 1.057070, 0.378508)",
        "(-0.309699, 1.051907, 0.375549)",
        "(-0.313388, 1.044115, 0.372431)",
        "(-0.313388, 1.044115, 0.372431)",
        "(-0.315885, 1.038983, 0.369943)",
        "(-0.318240, 1.034250, 0.367458)",
        "(-0.320591, 1.029634, 0.365003)",
        "(-0.323837, 1.022733, 0.361574)",
        "(-0.323837, 1.022733, 0.361574)",
        "(-0.326076, 1.018220, 0.359400)",
        "(-0.328245, 1.013846, 0.357078)",
        "(-0.330203, 1.009736, 0.354078)",
        "(-0.332612, 1.004070, 0.349039)",
        "(-0.332612, 1.004070, 0.349039)",
        "(-0.333984, 1.000556, 0.345179)",
        "(-0.335606, 0.997062, 0.341274)",
        "(-0.337348, 0.993499, 0.337543)",
        "(-0.340329, 0.987945, 0.332541)",
        "(-0.340329, 0.987945, 0.332541)",
        "(-0.342015, 0.984183, 0.328449)",
        "(-0.344058, 0.980261, 0.324967)",
        "(-0.346084, 0.976340, 0.321884)",
        "(-0.348820, 0.970758, 0.316269)",
        "(-0.348820, 0.970758, 0.316269)",
        "(-0.350703, 0.967073, 0.312723)",
        "(-0.352775, 0.963489, 0.309516)",
        "(-0.354617, 0.959996, 0.306486)",
        "(-0.357525, 0.955123, 0.301845)",
        "(-0.357525, 0.955123, 0.301845)",
        "(-0.359373, 0.952139, 0.299188)",
        "(-0.361036, 0.949436, 0.296555)",
        "(-0.362586, 0.946994, 0.293906)",
        "(-0.364830, 0.943797, 0.290289)",
        "(-0.364830, 0.943797, 0.290289)",
        "(-0.366036, 0.942017, 0.288209)",
        "(-0.367029, 0.940515, 0.285978)",
        "(-0.367842, 0.939191, 0.283991)",
        "(-0.369131, 0.937457, 0.280854)",
        "(-0.369131, 0.937457, 0.280854)",
        "(-0.370001, 0.936390, 0.278968)",
        "(-0.370715, 0.935342, 0.277117)",
        "(-0.371488, 0.934285, 0.274994)",
        "(-0.372690, 0.932510, 0.271688)",
        "(-0.372690, 0.932510, 0.271688)",
        "(-0.373421, 0.931152, 0.270330)",
        "(-0.374211, 0.929677, 0.268867)",
        "(-0.375358, 0.928140, 0.267916)",
        "(-0.377067, 0.926029, 0.267108)",
        "(-0.377067, 0.926029, 0.267108)",
        "(-0.377919, 0.924816, 0.266297)",
        "(-0.378648, 0.923745, 0.264675)",
        "(-0.379473, 0.922760, 0.262232)",
        "(-0.380777, 0.921177, 0.259605)",
        "(-0.380777, 0.921177, 0.259605)",
        "(-0.381737, 0.920162, 0.257582)",
        "(-0.382626, 0.919206, 0.255640)",
        "(-0.383532, 0.918278, 0.252748)",
        "(-0.385159, 0.916953, 0.248041)",
        "(-0.385159, 0.916953, 0.248041)",
        "(-0.385943, 0.915939, 0.245259)",
        "(-0.386628, 0.914905, 0.242065)",
        "(-0.387520, 0.914117, 0.238901)",
        "(-0.388440, 0.913319, 0.234500)",
        "(-0.388440, 0.913319, 0.234500)",
        "(-0.389152, 0.913050, 0.231743)",
        "(-0.389981, 0.912972, 0.229088)",
        "(-0.390640, 0.912868, 0.226093)",
        "(-0.391802, 0.912675, 0.221507)",
        "(-0.391802, 0.912675, 0.221507)",
        "(-0.392403, 0.912525, 0.219216)",
        "(-0.392985, 0.912382, 0.216515)",
        "(-0.393490, 0.912210, 0.213630)",
        "(-0.394316, 0.912028, 0.208946)",
        "(-0.394316, 0.912028, 0.208946)",
        "(-0.394814, 0.911932, 0.206086)",
        "(-0.395380, 0.912049, 0.203153)",
        "(-0.395667, 0.912374, 0.199830)",
        "(-0.395094, 0.913357, 0.195783)",
        "(-0.395094, 0.913357, 0.195783)",
        "(-0.394821, 0.914428, 0.192288)",
        "(-0.394611, 0.915719, 0.188439)",
        "(-0.394188, 0.917153, 0.184642)",
        "(-0.392492, 0.919505, 0.179770)",
        "(-0.392492, 0.919505, 0.179770)",
        "(-0.391158, 0.921420, 0.176513)",
        "(-0.389482, 0.923498, 0.173389)",
        "(-0.387803, 0.925773, 0.170455)",
        "(-0.384675, 0.929462, 0.166296)",
        "(-0.384675, 0.929462, 0.166296)",
        "(-0.382396, 0.932109, 0.163692)",
        "(-0.380055, 0.934942, 0.161032)",
        "(-0.377583, 0.937899, 0.158472)",
        "(-0.373563, 0.942635, 0.154758)",
        "(-0.373563, 0.942635, 0.154758)",
        "(-0.370908, 0.945855, 0.152210)",
        "(-0.368489, 0.949119, 0.149493)",
        "(-0.366269, 0.952389, 0.146899)",
        "(-0.363006, 0.957237, 0.143164)",
        "(-0.363006, 0.957237, 0.143164)",
        "(-0.360954, 0.960359, 0.140706)",
        "(-0.359027, 0.963293, 0.138226)",
        "(-0.357329, 0.966075, 0.135909)",
        "(-0.354952, 0.969919, 0.132725)",
        "(-0.354952, 0.969919, 0.132725)",
        "(-0.353420, 0.972282, 0.130770)",
        "(-0.352048, 0.974554, 0.128842)",
        "(-0.350801, 0.976747, 0.126812)",
        "(-0.349143, 0.979934, 0.124056)",
        "(-0.349143, 0.979934, 0.124056)",
        "(-0.348293, 0.981987, 0.122274)",
        "(-0.347404, 0.983956, 0.120366)",
        "(-0.346601, 0.985897, 0.118788)",
        "(-0.345377, 0.988546, 0.116871)",
        "(-0.345377, 0.988546, 0.116871)",
        "(-0.344648, 0.990241, 0.115707)",
        "(-0.344022, 0.991857, 0.114624)",
        "(-0.343422, 0.993377, 0.113616)",
        "(-0.342170, 0.995425, 0.112830)",
        "(-0.342170, 0.995425, 0.112830)",
        "(-0.341142, 0.996728, 0.112905)",
        "(-0.340419, 0.998047, 0.112456)",
        "(-0.340193, 0.999398, 0.111340)",
        "(-0.340080, 1.001555, 0.109237)",
        "(-0.340080, 1.001555, 0.109237)",
        "(-0.339694, 1.003013, 0.108205)",
        "(-0.339181, 1.004510, 0.107154)",
        "(-0.338912, 1.006053, 0.105958)",
        "(-0.338646, 1.008247, 0.104216)",
        "(-0.338646, 1.008247, 0.104216)",
        "(-0.338385, 1.009604, 0.103261)",
        "(-0.338097, 1.010980, 0.102344)",
        "(-0.337691, 1.012324, 0.101734)",
        "(-0.337331, 1.014359, 0.100543)",
        "(-0.337331, 1.014359, 0.100543)",
        "(-0.336998, 1.015789, 0.099756)",
        "(-0.336703, 1.017276, 0.099043)",
        "(-0.336424, 1.018819, 0.098064)",
        "(-0.335761, 1.021213, 0.096944)",
        "(-0.335761, 1.021213, 0.096944)",
        "(-0.335426, 1.022968, 0.095964)",
        "(-0.334961, 1.024895, 0.094875)",
        "(-0.334401, 1.027017, 0.093893)",
        "(-0.333190, 1.030635, 0.092257)",
        "(-0.333190, 1.030635, 0.092257)",
        "(-0.332320, 1.033306, 0.091159)",
        "(-0.331304, 1.036127, 0.090075)",
        "(-0.329595, 1.040597, 0.088407)",
        "(-0.328288, 1.043691, 0.087392)",
        "(-0.328288, 1.043691, 0.087392)",
        "(-0.327010, 1.046891, 0.086246)",
        "(-0.325502, 1.050146, 0.085387)",
        "(-0.323998, 1.053380, 0.084727)",
        "(-0.321909, 1.058109, 0.083614)",
        "(-0.321909, 1.058109, 0.083614)",
        "(-0.320511, 1.061207, 0.082674)",
        "(-0.319128, 1.064213, 0.081874)",
        "(-0.317744, 1.067118, 0.080987)",
        "(-0.315804, 1.071192, 0.079906)",
        "(-0.315804, 1.071192, 0.079906)",
        "(-0.314548, 1.073743, 0.079287)",
        "(-0.313243, 1.076119, 0.078581)",
        "(-0.311869, 1.078570, 0.077951)",
        "(-0.309622, 1.082382, 0.077064)",
        "(-0.309622, 1.082382, 0.077064)",
        "(-0.308066, 1.084964, 0.076416)",
        "(-0.306618, 1.087576, 0.075822)",
        "(-0.305211, 1.090224, 0.075167)",
        "(-0.302808, 1.094405, 0.074482)",
        "(-0.302808, 1.094405, 0.074482)",
        "(-0.300995, 1.097352, 0.074080)",
        "(-0.299244, 1.100459, 0.073558)",
        "(-0.297454, 1.103595, 0.073192)",
        "(-0.294655, 1.108407, 0.072563)",
        "(-0.294655, 1.108407, 0.072563)",
        "(-0.292620, 1.111780, 0.072078)",
        "(-0.290683, 1.115210, 0.071749)",
        "(-0.288660, 1.118795, 0.071248)",
        "(-0.285420, 1.124545, 0.070419)",
        "(-0.285420, 1.124545, 0.070419)",
        "(-0.283214, 1.128482, 0.070158)",
        "(-0.281094, 1.132551, 0.069856)",
        "(-0.279121, 1.136676, 0.069532)",
        "(-0.276387, 1.143039, 0.068516)",
        "(-0.276387, 1.143039, 0.068516)",
        "(-0.274527, 1.147004, 0.067924)",
        "(-0.272513, 1.151012, 0.067191)",
        "(-0.270518, 1.155049, 0.066360)",
        "(-0.267472, 1.161190, 0.065113)",
        "(-0.267472, 1.161190, 0.065113)",
        "(-0.265311, 1.165292, 0.064663)",
        "(-0.263109, 1.169411, 0.064184)",
        "(-0.260763, 1.173612, 0.063593)",
        "(-0.257342, 1.179782, 0.062905)",
        "(-0.257342, 1.179782, 0.062905)",
        "(-0.254875, 1.183844, 0.062724)",
        "(-0.252560, 1.187886, 0.062377)",
        "(-0.250356, 1.191875, 0.062108)",
        "(-0.247026, 1.197894, 0.061890)",
        "(-0.247026, 1.197894, 0.061890)",
        "(-0.244862, 1.201953, 0.061723)",
        "(-0.242836, 1.205942, 0.061644)",
        "(-0.240864, 1.209956, 0.061320)",
        "(-0.238086, 1.215990, 0.060886)",
        "(-0.238086, 1.215990, 0.060886)",
        "(-0.236192, 1.219977, 0.060728)",
        "(-0.234354, 1.223984, 0.060503)",
        "(-0.232515, 1.228098, 0.060338)",
        "(-0.230179, 1.234149, 0.059890)",
        "(-0.230179, 1.234149, 0.059890)",
        "(-0.228926, 1.238117, 0.059500)",
        "(-0.227433, 1.242123, 0.059176)",
        "(-0.225813, 1.246168, 0.059189)",
        "(-0.223537, 1.252141, 0.058964)",
        "(-0.223537, 1.252141, 0.058964)",
        "(-0.222254, 1.255962, 0.058904)",
        "(-0.221053, 1.259700, 0.058970)",
        "(-0.219861, 1.263364, 0.059041)",
        "(-0.218323, 1.268612, 0.059180)",
        "(-0.218323, 1.268612, 0.059180)",
        "(-0.217458, 1.271958, 0.059292)",
        "(-0.216689, 1.275194, 0.059415)",
        "(-0.216120, 1.278347, 0.059313)",
        "(-0.215386, 1.282776, 0.059261)",
        "(-0.215386, 1.282776, 0.059261)",
        "(-0.214858, 1.285624, 0.059450)",
        "(-0.214245, 1.288543, 0.059424)",
        "(-0.213596, 1.291471, 0.059614)",
        "(-0.212577, 1.295916, 0.059804)",
        "(-0.212577, 1.295916, 0.059804)",
        "(-0.211888, 1.298978, 0.059888)",
        "(-0.211111, 1.302210, 0.060077)",
        "(-0.210111, 1.305657, 0.060484)",
        "(-0.208979, 1.311181, 0.060780)",
        "(-0.208979, 1.311181, 0.060780)",
        "(-0.208365, 1.314947, 0.060955)",
        "(-0.207774, 1.318863, 0.061115)",
        "(-0.207266, 1.322909, 0.061024)",
        "(-0.206491, 1.329096, 0.061203)",
        "(-0.206491, 1.329096, 0.061203)",
        "(-0.205945, 1.333230, 0.061411)",
        "(-0.205371, 1.337353, 0.061561)",
        "(-0.204819, 1.341560, 0.061709)",
        "(-0.203933, 1.347446, 0.062296)",
        "(-0.203933, 1.347446, 0.062296)",
        "(-0.203428, 1.351268, 0.062708)",
        "(-0.203111, 1.355030, 0.062981)",
        "(-0.202725, 1.358871, 0.063492)",
        "(-0.202519, 1.364628, 0.063960)",
        "(-0.202519, 1.364628, 0.063960)",
        "(-0.202488, 1.368506, 0.064297)",
        "(-0.202230, 1.372396, 0.065103)",
        "(-0.202087, 1.376142, 0.065892)",
        "(-0.201704, 1.381783, 0.066928)",
        "(-0.201704, 1.381783, 0.066928)",
        "(-0.201325, 1.385529, 0.067963)",
        "(-0.200815, 1.389405, 0.069338)",
        "(-0.200096, 1.395082, 0.071774)",
        "(-0.199786, 1.398470, 0.073509)",
        "(-0.199786, 1.398470, 0.073509)",
        "(-0.199762, 1.401460, 0.075480)",
        "(-0.199842, 1.404158, 0.077464)",
        "(-0.200268, 1.406231, 0.079859)",
        "(-0.200403, 1.409164, 0.084393)",
        "(-0.200403, 1.409164, 0.084393)",
        "(-0.199583, 1.411945, 0.087303)",
        "(-0.198734, 1.414756, 0.090610)",
        "(-0.197992, 1.417398, 0.094431)",
        "(-0.196802, 1.421072, 0.101023)",
        "(-0.196802, 1.421072, 0.101023)",
        "(-0.195977, 1.423508, 0.105039)",
        "(-0.195055, 1.425965, 0.108784)",
        "(-0.193934, 1.428507, 0.113845)",
        "(-0.191915, 1.432889, 0.122716)",
        "(-0.191915, 1.432889, 0.122716)",
        "(-0.190980, 1.435773, 0.127774)",
        "(-0.190413, 1.438418, 0.132390)",
        "(-0.190246, 1.440839, 0.136776)",
        "(-0.190146, 1.444431, 0.143943)",
        "(-0.190146, 1.444431, 0.143943)",
        "(-0.189982, 1.446940, 0.148640)",
        "(-0.189564, 1.449590, 0.153054)",
        "(-0.189296, 1.452121, 0.157707)",
        "(-0.189502, 1.455199, 0.164085)",
        "(-0.189502, 1.455199, 0.164085)",
        "(-0.190007, 1.456867, 0.168588)",
        "(-0.190291, 1.458660, 0.173202)",
        "(-0.190327, 1.460705, 0.177518)",
        "(-0.190650, 1.463606, 0.183780)",
        "(-0.190650, 1.463606, 0.183780)",
        "(-0.191021, 1.465322, 0.187833)",
        "(-0.191390, 1.466986, 0.191846)",
        "(-0.191739, 1.468642, 0.195786)",
        "(-0.192335, 1.470873, 0.201462)",
        "(-0.192335, 1.470873, 0.201462)",
        "(-0.192755, 1.472184, 0.205409)",
        "(-0.193313, 1.473266, 0.209415)",
        "(-0.194073, 1.474120, 0.213184)",
        "(-0.195085, 1.475335, 0.218897)",
        "(-0.195085, 1.475335, 0.218897)",
        "(-0.195725, 1.476036, 0.222880)",
        "(-0.196465, 1.476585, 0.227079)",
        "(-0.197191, 1.477031, 0.231347)",
        "(-0.198246, 1.477368, 0.237540)",
        "(-0.198246, 1.477368, 0.237540)",
        "(-0.198976, 1.477371, 0.242005)",
        "(-0.199609, 1.477307, 0.246623)",
        "(-0.200336, 1.477136, 0.251793)",
        "(-0.201423, 1.476639, 0.259103)",
        "(-0.201423, 1.476639, 0.259103)",
        "(-0.202204, 1.476098, 0.263843)",
        "(-0.202970, 1.475354, 0.268104)",
        "(-0.203707, 1.474565, 0.272733)",
        "(-0.204825, 1.473530, 0.280902)",
        "(-0.204825, 1.473530, 0.280902)",
        "(-0.205638, 1.472593, 0.285761)",
        "(-0.206460, 1.471541, 0.290637)",
        "(-0.207175, 1.470560, 0.295745)",
        "(-0.208318, 1.469019, 0.303170)",
        "(-0.208318, 1.469019, 0.303170)",
        "(-0.209191, 1.467906, 0.308198)",
        "(-0.210040, 1.466686, 0.313192)",
        "(-0.210879, 1.465164, 0.317964)",
        "(-0.211723, 1.462498, 0.324497)",
        "(-0.211723, 1.462498, 0.324497)",
        "(-0.212109, 1.460544, 0.328634)",
        "(-0.212488, 1.458691, 0.333551)",
        "(-0.212682, 1.456830, 0.338478)",
        "(-0.212932, 1.453471, 0.344545)",
        "(-0.212932, 1.453471, 0.344545)",
        "(-0.213111, 1.451067, 0.348502)",
        "(-0.213229, 1.448622, 0.352622)",
        "(-0.213250, 1.446103, 0.356737)",
        "(-0.213245, 1.441935, 0.363159)",
        "(-0.213245, 1.441935, 0.363159)",
        "(-0.213270, 1.438682, 0.367396)",
        "(-0.213099, 1.435096, 0.370862)",
        "(-0.212762, 1.431540, 0.374738)",
        "(-0.212435, 1.426225, 0.381789)",
        "(-0.212435, 1.426225, 0.381789)",
        "(-0.212298, 1.422297, 0.386116)",
        "(-0.211914, 1.417956, 0.389449)",
        "(-0.211559, 1.413553, 0.393125)",
        "(-0.211067, 1.406986, 0.398609)",
        "(-0.211067, 1.406986, 0.398609)",
        "(-0.210997, 1.402471, 0.402243)",
        "(-0.211065, 1.397867, 0.405663)",
        "(-0.211749, 1.390534, 0.410609)",
        "(-0.212862, 1.385293, 0.413846)",
        "(-0.212862, 1.385293, 0.413846)",
        "(-0.214063, 1.380038, 0.417394)",
        "(-0.214664, 1.374397, 0.419220)",
        "(-0.215437, 1.368451, 0.421078)",
        "(-0.217398, 1.359104, 0.425134)",
        "(-0.217398, 1.359104, 0.425134)",
        "(-0.218838, 1.352604, 0.427475)",
        "(-0.220256, 1.345993, 0.429503)",
        "(-0.221625, 1.339445, 0.431539)",
        "(-0.223833, 1.329593, 0.434405)",
        "(-0.223833, 1.329593, 0.434405)",
        "(-0.225622, 1.322804, 0.436166)",
        "(-0.227654, 1.315691, 0.437663)",
        "(-0.229822, 1.308966, 0.439215)",
        "(-0.233510, 1.299152, 0.442492)",
        "(-0.233510, 1.299152, 0.442492)",
        "(-0.235999, 1.292582, 0.444270)",
        "(-0.237729, 1.286073, 0.445181)",
        "(-0.239170, 1.279708, 0.446464)",
        "(-0.241805, 1.270256, 0.448035)",
        "(-0.241805, 1.270256, 0.448035)",
        "(-0.243418, 1.264117, 0.449065)",
        "(-0.245092, 1.257898, 0.449640)",
        "(-0.246873, 1.251537, 0.449786)",
        "(-0.249196, 1.242452, 0.450404)",
        "(-0.249196, 1.242452, 0.450404)",
        "(-0.250844, 1.236580, 0.450704)",
        "(-0.252376, 1.230785, 0.450344)",
        "(-0.253945, 1.225081, 0.449843)",
        "(-0.256246, 1.216692, 0.448691)",
        "(-0.256246, 1.216692, 0.448691)",
        "(-0.257765, 1.211062, 0.447582)",
        "(-0.259622, 1.205254, 0.446063)",
        "(-0.261718, 1.199510, 0.444857)",
        "(-0.264851, 1.191096, 0.443681)",
        "(-0.264851, 1.191096, 0.443681)",
        "(-0.266436, 1.185500, 0.442190)",
        "(-0.268064, 1.180052, 0.440586)",
        "(-0.269418, 1.174608, 0.438446)",
        "(-0.271485, 1.166373, 0.434755)",
        "(-0.271485, 1.166373, 0.434755)",
        "(-0.272904, 1.160829, 0.432517)",
        "(-0.274432, 1.155278, 0.430422)",
        "(-0.276159, 1.149536, 0.427744)",
        "(-0.278673, 1.140188, 0.422126)",
        "(-0.278673, 1.140188, 0.422126)",
        "(-0.280728, 1.133398, 0.417960)",
        "(-0.283067, 1.126577, 0.415503)",
        "(-0.285088, 1.119648, 0.412716)",
        "(-0.288326, 1.108897, 0.406569)",
        "(-0.288326, 1.108897, 0.406569)",
        "(-0.290817, 1.101621, 0.402652)",
        "(-0.293497, 1.094576, 0.399946)",
        "(-0.295918, 1.087814, 0.397944)",
        "(-0.299716, 1.077778, 0.393150)",
        "(-0.299716, 1.077778, 0.393150)",
        "(-0.302407, 1.071054, 0.388874)",
        "(-0.305063, 1.064442, 0.385259)",
        "(-0.307882, 1.058027, 0.382625)",
        "(-0.312194, 1.048893, 0.378635)",
        "(-0.312194, 1.048893, 0.378635)",
        "(-0.315409, 1.043126, 0.375850)",
        "(-0.318771, 1.037555, 0.373147)",
        "(-0.322319, 1.032209, 0.370705)",
        "(-0.328086, 1.024572, 0.367315)",
        "(-0.328086, 1.024572, 0.367315)",
        "(-0.332124, 1.019604, 0.364813)",
        "(-0.336242, 1.014693, 0.361890)",
        "(-0.340454, 1.009938, 0.359166)",
        "(-0.346927, 1.002819, 0.354440)",
        "(-0.346927, 1.002819, 0.354440)",
        "(-0.351302, 0.997995, 0.349844)",
        "(-0.355853, 0.993102, 0.344592)",
        "(-0.360560, 0.988064, 0.339924)",
        "(-0.366274, 0.981159, 0.333585)",
        "(-0.366274, 0.981159, 0.333585)",
        "(-0.369979, 0.976803, 0.328011)",
        "(-0.373237, 0.972411, 0.322352)",
        "(-0.376281, 0.968242, 0.317262)",
        "(-0.380130, 0.962492, 0.310242)",
        "(-0.380130, 0.962492, 0.310242)",
        "(-0.382508, 0.959147, 0.305610)",
        "(-0.384686, 0.956302, 0.300967)",
        "(-0.386516, 0.954001, 0.297063)",
        "(-0.389268, 0.951587, 0.291489)",
        "(-0.389268, 0.951587, 0.291489)",
        "(-0.391045, 0.950633, 0.287849)",
        "(-0.392257, 0.950044, 0.284411)",
        "(-0.393096, 0.949686, 0.280513)",
        "(-0.394391, 0.949194, 0.274268)",
        "(-0.394391, 0.949194, 0.274268)",
        "(-0.395372, 0.948812, 0.271237)",
        "(-0.396281, 0.948438, 0.268991)",
        "(-0.397154, 0.948008, 0.265898)",
        "(-0.398876, 0.947271, 0.260833)",
        "(-0.398876, 0.947271, 0.260833)",
        "(-0.399947, 0.946599, 0.257289)",
        "(-0.401142, 0.945927, 0.254228)",
        "(-0.402191, 0.945306, 0.251914)",
        "(-0.403158, 0.944270, 0.247397)",
        "(-0.403158, 0.944270, 0.247397)",
        "(-0.403777, 0.943749, 0.244000)",
        "(-0.404241, 0.943313, 0.240638)",
        "(-0.404618, 0.942998, 0.237603)",
        "(-0.405306, 0.942670, 0.232862)",
        "(-0.405306, 0.942670, 0.232862)",
        "(-0.405666, 0.942493, 0.229734)",
        "(-0.405860, 0.942412, 0.226533)",
        "(-0.406508, 0.942434, 0.221941)",
        "(-0.407103, 0.942622, 0.219063)",
        "(-0.407103, 0.942622, 0.219063)",
        "(-0.407234, 0.942847, 0.216728)",
        "(-0.407245, 0.943240, 0.214522)",
        "(-0.407353, 0.943723, 0.211526)",
        "(-0.407568, 0.944633, 0.207206)",
        "(-0.407568, 0.944633, 0.207206)",
        "(-0.407561, 0.945265, 0.204439)",
        "(-0.407437, 0.945874, 0.201358)",
        "(-0.407104, 0.946766, 0.196628)",
        "(-0.406620, 0.947214, 0.193827)",
        "(-0.406620, 0.947214, 0.193827)",
        "(-0.405968, 0.947582, 0.191318)",
        "(-0.405932, 0.948084, 0.188384)",
        "(-0.405843, 0.948591, 0.183781)",
        "(-0.405787, 0.948832, 0.181002)",
        "(-0.405787, 0.948832, 0.181002)",
        "(-0.405603, 0.949048, 0.179003)",
        "(-0.405429, 0.949243, 0.176824)",
        "(-0.405473, 0.949728, 0.172928)",
        "(-0.405236, 0.950141, 0.170468)",
        "(-0.405236, 0.950141, 0.170468)",
        "(-0.405036, 0.950732, 0.167983)",
        "(-0.404662, 0.951438, 0.165904)",
        "(-0.404112, 0.952439, 0.163717)",
        "(-0.402968, 0.954575, 0.159739)",
        "(-0.402968, 0.954575, 0.159739)",
        "(-0.401941, 0.956366, 0.157004)",
        "(-0.400898, 0.958494, 0.154089)",
        "(-0.399621, 0.960867, 0.151085)",
        "(-0.397239, 0.964763, 0.146444)",
        "(-0.397239, 0.964763, 0.146444)",
        "(-0.395524, 0.967681, 0.142783)",
        "(-0.393961, 0.970851, 0.139131)",
        "(-0.392520, 0.974155, 0.136018)"
    ],
    "rightHandRotations": [
        "(29.732400, 115.665700, 267.546300)",
        "(29.732400, 115.665700, 267.546300)",
        "(26.490300, 116.871100, 270.713800)",
        "(23.445540, 117.697000, 273.687700)",
        "(21.391770, 118.203200, 275.598800)",
        "(18.807040, 118.978600, 277.674600)",
        "(18.807040, 118.978600, 277.674600)",
        "(17.200730, 119.292000, 278.537600)",
        "(15.907600, 119.386000, 278.936200)",
        "(13.856200, 119.797200, 280.628400)",
        "(8.355199, 120.831400, 285.016200)",
        "(4.705863, 120.975800, 286.859500)",
        "(4.705863, 120.975800, 286.859500)",
        "(1.379133, 120.507600, 288.195300)",
        "(357.430300, 119.960000, 290.659400)",
        "(351.394100, 119.410000, 294.452300)",
        "(348.637300, 118.775700, 295.863600)",
        "(348.637300, 118.775700, 295.863600)",
        "(346.757500, 118.048900, 297.052400)",
        "(344.850700, 117.462200, 298.906700)",
        "(342.139200, 116.930200, 301.713300)",
        "(342.139200, 116.930200, 301.713300)",
        "(340.949700, 116.714100, 302.810500)",
        "(339.789900, 116.206400, 303.728600)",
        "(337.203600, 115.220400, 305.616800)",
        "(330.997300, 112.960600, 310.189000)",
        "(328.425000, 112.368700, 311.329900)",
        "(328.425000, 112.368700, 311.329900)",
        "(327.653900, 112.444400, 310.543100)",
        "(327.023900, 112.690300, 309.515800)",
        "(325.261500, 113.308300, 307.225700)",
        "(325.261500, 113.308300, 307.225700)",
        "(324.097000, 114.270900, 303.785300)",
        "(322.423900, 114.729700, 301.780200)",
        "(319.657200, 114.383600, 301.408300)",
        "(316.104100, 114.756900, 298.152800)",
        "(316.104100, 114.756900, 298.152800)",
        "(314.775100, 115.934100, 294.920800)",
        "(312.937300, 117.664900, 292.854200)",
        "(310.784200, 119.118800, 292.111100)",
        "(307.256200, 120.274500, 291.694000)",
        "(305.270100, 120.904500, 291.117400)",
        "(305.270100, 120.904500, 291.117400)",
        "(303.265900, 121.537700, 291.732400)",
        "(301.733000, 122.119400, 292.221800)",
        "(300.684100, 122.865700, 291.525000)",
        "(300.684100, 122.865700, 291.525000)",
        "(300.158000, 123.388200, 291.192400)",
        "(299.763300, 123.636400, 291.193100)",
        "(299.431800, 123.723100, 291.385600)",
        "(299.209200, 123.755400, 291.509300)",
        "(299.209200, 123.755400, 291.509300)",
        "(299.346100, 123.670600, 291.867500)",
        "(299.948100, 122.963400, 292.482100)",
        "(300.610800, 121.619800, 294.321200)",
        "(302.653400, 119.036100, 296.859700)",
        "(302.653400, 119.036100, 296.859700)",
        "(304.349600, 118.266400, 297.457700)",
        "(306.230600, 116.972100, 298.740500)",
        "(308.282100, 115.204900, 300.245100)",
        "(311.763200, 113.401600, 301.755300)",
        "(311.763200, 113.401600, 301.755300)",
        "(313.391200, 111.773500, 303.630800)",
        "(313.673300, 109.675000, 306.793500)",
        "(313.018900, 108.333200, 309.153000)",
        "(312.152200, 108.875800, 309.006200)",
        "(312.152200, 108.875800, 309.006200)",
        "(311.796400, 110.152400, 307.897400)",
        "(311.229200, 111.557500, 306.701200)",
        "(310.426400, 113.312300, 305.745800)",
        "(309.172600, 114.350100, 305.947300)",
        "(309.172600, 114.350100, 305.947300)",
        "(308.065800, 114.980800, 305.977700)",
        "(306.501900, 116.112900, 305.686100)",
        "(304.605800, 117.020600, 305.994500)",
        "(302.476300, 117.790500, 306.194900)",
        "(302.476300, 117.790500, 306.194900)",
        "(301.235600, 118.157600, 306.623500)",
        "(300.039600, 118.798800, 306.818700)",
        "(299.038800, 119.405300, 306.761700)",
        "(297.443300, 119.528600, 307.519500)",
        "(297.443300, 119.528600, 307.519500)",
        "(296.243300, 120.035500, 307.466900)",
        "(295.259000, 121.090800, 306.509300)",
        "(294.679700, 121.413600, 306.087000)",
        "(296.819500, 119.101000, 307.358200)",
        "(296.819500, 119.101000, 307.358200)",
        "(301.140500, 117.063400, 307.649900)",
        "(307.648800, 116.019100, 306.444400)",
        "(314.831700, 116.307700, 303.979800)",
        "(325.256300, 116.642700, 301.897200)",
        "(325.256300, 116.642700, 301.897200)",
        "(333.526400, 116.093200, 299.802700)",
        "(342.831200, 114.499000, 298.156100)",
        "(352.472400, 112.148900, 296.422200)",
        "(5.011758, 111.230400, 292.201500)",
        "(5.011758, 111.230400, 292.201500)",
        "(9.063249, 113.530600, 291.679000)",
        "(8.151935, 113.874400, 295.017500)",
        "(6.513750, 112.132200, 297.123300)",
        "(5.469792, 110.010000, 296.738800)",
        "(5.469792, 110.010000, 296.738800)",
        "(5.108838, 109.693100, 296.785200)",
        "(3.774269, 109.689700, 297.849700)",
        "(1.591629, 109.934700, 299.331400)",
        "(357.982300, 110.949500, 301.158700)",
        "(357.982300, 110.949500, 301.158700)",
        "(355.885700, 112.053000, 301.897000)",
        "(354.258300, 113.316700, 302.064100)",
        "(351.639200, 114.980800, 302.366200)",
        "(345.098400, 116.510400, 304.897600)",
        "(345.098400, 116.510400, 304.897600)",
        "(342.211400, 117.255200, 305.530500)",
        "(341.333300, 118.013300, 304.414800)",
        "(341.900600, 118.492200, 302.868900)",
        "(340.769000, 119.855500, 301.387200)",
        "(340.769000, 119.855500, 301.387200)",
        "(338.729200, 120.331900, 301.894000)",
        "(337.465700, 119.897500, 301.701200)",
        "(336.855300, 119.550300, 300.706400)",
        "(336.801800, 119.129600, 299.079900)",
        "(336.801800, 119.129600, 299.079900)",
        "(337.148500, 118.920500, 298.238100)",
        "(337.338900, 118.472100, 297.655700)",
        "(337.185600, 118.003500, 297.021700)",
        "(336.127400, 117.277100, 297.299000)",
        "(336.127400, 117.277100, 297.299000)",
        "(336.043500, 116.989100, 297.490000)",
        "(336.799800, 117.080300, 297.023400)",
        "(337.798000, 117.552600, 296.470900)",
        "(338.822800, 118.081600, 296.595700)",
        "(338.822800, 118.081600, 296.595700)",
        "(339.167600, 118.397100, 296.660400)",
        "(339.476700, 118.528900, 296.751600)",
        "(339.482800, 118.610500, 296.839600)",
        "(339.053900, 119.039500, 297.223700)",
        "(339.053900, 119.039500, 297.223700)",
        "(339.075700, 119.424400, 297.369000)",
        "(339.456900, 119.869900, 297.343400)",
        "(339.781300, 120.287000, 297.353700)",
        "(340.032000, 120.812200, 297.451500)",
        "(340.032000, 120.812200, 297.451500)",
        "(339.979300, 121.011800, 297.546000)",
        "(339.660400, 121.166100, 297.705200)",
        "(339.356400, 121.229400, 297.871800)",
        "(339.134200, 121.108000, 298.011000)",
        "(339.134200, 121.108000, 298.011000)",
        "(339.075500, 121.018300, 298.087500)",
        "(339.001200, 121.127100, 298.031400)",
        "(338.895800, 121.357000, 297.961200)",
        "(338.912300, 121.508800, 297.832900)",
        "(338.912300, 121.508800, 297.832900)",
        "(338.928900, 121.538800, 297.753200)",
        "(338.899300, 121.513400, 297.745200)",
        "(338.863600, 121.546700, 297.645900)",
        "(338.801800, 121.525900, 297.673400)",
        "(338.801800, 121.525900, 297.673400)",
        "(338.958000, 121.306900, 297.688500)",
        "(339.123000, 121.125700, 297.609100)",
        "(339.074000, 121.144500, 297.613900)",
        "(339.268000, 120.924300, 297.655000)",
        "(339.268000, 120.924300, 297.655000)",
        "(339.589700, 120.835500, 297.591700)",
        "(339.826200, 120.687900, 297.570100)",
        "(339.856300, 120.584000, 297.556800)",
        "(339.507400, 120.607000, 297.461000)",
        "(339.507400, 120.607000, 297.461000)",
        "(339.222500, 120.599500, 297.576600)",
        "(339.090100, 120.651900, 297.570700)",
        "(339.172800, 120.817600, 297.494800)",
        "(339.385300, 121.073600, 297.446800)",
        "(339.385300, 121.073600, 297.446800)",
        "(339.462600, 121.134700, 297.429100)",
        "(339.334900, 121.217900, 297.488800)",
        "(339.084100, 121.457100, 297.526500)",
        "(338.921700, 121.977000, 297.451800)",
        "(338.921700, 121.977000, 297.451800)",
        "(338.961000, 122.176600, 297.531700)",
        "(339.015000, 122.353600, 297.602100)",
        "(339.019700, 122.513600, 297.630200)",
        "(339.037300, 122.779400, 297.608800)",
        "(339.037300, 122.779400, 297.608800)",
        "(338.886000, 122.883900, 297.666500)",
        "(338.707900, 123.027200, 297.777700)",
        "(338.573300, 123.167600, 297.852000)",
        "(338.450900, 123.529300, 297.963100)",
        "(338.450900, 123.529300, 297.963100)",
        "(338.387200, 123.825000, 298.006500)",
        "(338.253900, 124.061100, 298.131700)",
        "(338.051700, 124.256300, 298.282100)",
        "(337.716300, 124.596000, 298.509600)",
        "(337.716300, 124.596000, 298.509600)",
        "(337.540000, 124.874700, 298.626800)",
        "(337.471400, 125.194800, 298.704300)",
        "(337.358300, 125.524700, 298.817000)",
        "(337.132000, 126.017800, 299.001300)",
        "(337.132000, 126.017800, 299.001300)",
        "(336.940100, 126.259300, 299.133700)",
        "(336.636200, 126.472500, 299.350400)",
        "(336.231100, 126.675700, 299.621300)",
        "(335.622100, 126.942800, 299.956600)",
        "(335.622100, 126.942800, 299.956600)",
        "(335.272800, 127.029900, 300.229900)",
        "(335.016200, 127.054900, 300.508900)",
        "(334.853300, 127.129600, 300.738900)",
        "(334.768700, 127.568900, 300.867000)",
        "(334.768700, 127.568900, 300.867000)",
        "(334.699000, 127.875600, 300.949400)",
        "(334.436300, 128.208600, 301.098300)",
        "(334.201000, 128.448200, 301.235800)",
        "(334.079000, 128.765400, 301.324000)",
        "(334.079000, 128.765400, 301.324000)",
        "(333.995500, 129.049800, 301.398600)",
        "(333.952600, 129.330100, 301.384200)",
        "(333.818600, 129.615200, 301.389900)",
        "(333.593100, 130.003500, 301.450600)",
        "(333.593100, 130.003500, 301.450600)",
        "(333.544400, 130.206600, 301.452200)",
        "(333.442900, 130.410200, 301.513000)",
        "(333.260500, 130.607800, 301.617100)",
        "(333.069800, 130.782400, 301.833400)",
        "(333.069800, 130.782400, 301.833400)",
        "(333.084700, 130.997100, 301.877000)",
        "(333.065200, 131.197700, 301.930800)",
        "(332.993600, 131.417500, 301.991300)",
        "(332.845600, 131.749500, 302.061200)",
        "(332.845600, 131.749500, 302.061200)",
        "(332.761800, 131.948700, 302.077700)",
        "(332.674400, 132.208200, 302.100700)",
        "(332.580400, 132.453400, 302.099200)",
        "(332.355300, 132.633100, 302.239200)",
        "(332.355300, 132.633100, 302.239200)",
        "(332.119400, 132.739900, 302.373000)",
        "(331.868800, 132.850800, 302.513800)",
        "(331.720700, 132.964400, 302.605300)",
        "(331.401000, 133.242200, 302.762800)",
        "(331.401000, 133.242200, 302.762800)",
        "(331.138700, 133.376600, 302.962000)",
        "(330.947900, 133.583300, 303.085800)",
        "(330.750900, 133.848700, 303.184700)",
        "(330.605200, 134.237800, 303.397600)",
        "(330.605200, 134.237800, 303.397600)",
        "(330.529400, 134.547900, 303.455000)",
        "(330.322400, 134.795900, 303.577300)",
        "(330.009800, 135.056300, 303.729100)",
        "(329.648300, 135.438500, 303.900000)",
        "(329.648300, 135.438500, 303.900000)",
        "(329.494500, 135.709900, 303.878700)",
        "(329.102600, 135.927300, 304.011900)",
        "(328.575900, 136.060300, 304.255600)",
        "(327.964400, 136.395400, 304.456600)",
        "(327.964400, 136.395400, 304.456600)",
        "(327.744700, 136.759200, 304.491000)",
        "(327.599000, 137.112400, 304.480300)",
        "(327.371000, 137.470800, 304.439100)",
        "(326.747400, 137.947500, 304.539300)",
        "(326.747400, 137.947500, 304.539300)",
        "(326.338900, 138.232000, 304.574200)",
        "(326.024700, 138.548000, 304.559400)",
        "(325.784200, 138.909900, 304.545400)",
        "(325.551400, 139.540500, 304.452000)",
        "(325.551400, 139.540500, 304.452000)",
        "(325.456800, 139.950100, 304.409900)",
        "(325.325900, 140.397700, 304.316700)",
        "(325.075100, 140.737700, 304.309900)",
        "(324.572500, 141.149700, 304.348900)",
        "(324.572500, 141.149700, 304.348900)",
        "(324.196100, 141.385100, 304.372200)",
        "(323.771100, 141.672500, 304.377900)",
        "(323.326300, 141.920500, 304.407700)",
        "(322.695300, 142.105200, 304.490700)",
        "(322.695300, 142.105200, 304.490700)",
        "(322.236300, 142.251700, 304.492000)",
        "(321.718900, 142.425900, 304.501100)",
        "(321.180400, 142.660400, 304.459800)",
        "(320.480400, 143.137800, 304.281600)",
        "(320.480400, 143.137800, 304.281600)",
        "(320.123300, 143.608500, 304.005300)",
        "(319.733500, 143.966100, 303.846100)",
        "(319.246200, 144.363900, 303.655000)",
        "(318.421600, 144.959500, 303.379000)",
        "(318.421600, 144.959500, 303.379000)",
        "(317.886200, 145.240100, 303.225500)",
        "(317.332100, 145.444100, 303.162900)",
        "(316.842300, 145.788500, 302.976200)",
        "(316.279900, 146.497500, 302.515500)",
        "(316.279900, 146.497500, 302.515500)",
        "(316.015600, 146.934200, 302.250900)",
        "(315.795200, 147.336500, 302.031900)",
        "(315.662500, 147.761300, 301.846900)",
        "(315.579200, 148.548500, 301.372200)",
        "(315.579200, 148.548500, 301.372200)",
        "(315.444000, 148.871100, 301.223200)",
        "(315.178600, 149.102900, 301.105100)",
        "(314.817900, 149.342800, 300.986600)",
        "(314.263400, 149.665300, 300.763500)",
        "(314.263400, 149.665300, 300.763500)",
        "(313.865800, 149.775300, 300.681900)",
        "(313.365300, 149.799600, 300.669300)",
        "(312.754900, 149.870100, 300.626200)",
        "(311.890300, 150.201900, 300.405800)",
        "(311.890300, 150.201900, 300.405800)",
        "(311.447800, 150.678200, 300.002800)",
        "(311.089800, 151.143500, 299.614500)",
        "(310.752900, 151.707700, 299.113800)",
        "(310.227300, 152.521900, 298.442700)",
        "(310.227300, 152.521900, 298.442700)",
        "(309.883100, 152.925600, 298.069000)",
        "(309.528000, 153.479100, 297.585400)",
        "(309.146700, 154.098400, 297.084800)",
        "(308.602200, 154.948400, 296.305300)",
        "(308.602200, 154.948400, 296.305300)",
        "(308.245800, 155.397500, 295.896300)",
        "(307.874000, 155.914900, 295.468700)",
        "(307.506400, 156.409000, 295.005200)",
        "(306.938400, 157.375600, 294.160300)",
        "(306.938400, 157.375600, 294.160300)",
        "(306.635500, 157.937900, 293.665300)",
        "(306.374700, 158.419900, 293.281700)",
        "(306.105200, 159.042300, 292.847100)",
        "(306.079400, 160.194700, 292.013300)",
        "(306.079400, 160.194700, 292.013300)",
        "(306.090700, 160.766600, 291.645700)",
        "(305.952100, 161.416700, 291.275800)",
        "(305.846100, 161.962600, 291.018700)",
        "(305.644300, 162.540400, 290.804100)",
        "(305.644300, 162.540400, 290.804100)",
        "(305.605900, 162.954400, 290.640200)",
        "(305.563400, 163.283200, 290.502800)",
        "(305.398300, 163.466500, 290.552600)",
        "(305.044100, 163.662000, 290.611200)",
        "(305.044100, 163.662000, 290.611200)",
        "(304.724900, 163.594600, 290.835600)",
        "(304.374300, 163.724300, 290.896500)",
        "(304.108300, 163.770200, 291.029600)",
        "(303.695500, 163.820200, 291.257600)",
        "(303.695500, 163.820200, 291.257600)",
        "(303.465300, 163.973600, 291.319600)",
        "(303.261000, 164.153800, 291.246000)",
        "(303.020900, 164.424300, 291.186800)",
        "(302.727800, 164.774400, 291.166700)",
        "(302.727800, 164.774400, 291.166700)",
        "(302.557400, 164.826800, 291.225300)",
        "(302.260000, 164.743200, 291.401600)",
        "(301.933400, 164.724600, 291.526100)",
        "(301.385600, 164.896000, 291.501600)",
        "(301.385600, 164.896000, 291.501600)",
        "(301.172900, 165.102000, 291.449000)",
        "(301.054200, 165.278200, 291.379700)",
        "(300.887300, 165.571000, 291.234800)",
        "(300.654300, 165.941800, 291.126000)",
        "(300.654300, 165.941800, 291.126000)",
        "(300.511300, 166.263700, 290.966700)",
        "(300.416000, 166.601200, 290.853400)",
        "(300.432000, 166.981100, 290.691100)",
        "(300.481500, 167.608900, 290.386900)",
        "(300.481500, 167.608900, 290.386900)",
        "(300.446000, 167.887200, 290.248500)",
        "(300.370300, 168.211900, 290.047100)",
        "(300.339300, 168.492300, 289.847900)",
        "(300.231700, 168.926500, 289.499800)",
        "(300.231700, 168.926500, 289.499800)",
        "(300.122600, 169.171300, 289.269700)",
        "(299.973600, 169.395500, 289.035600)",
        "(299.813900, 169.695900, 288.689700)",
        "(299.626400, 170.134100, 288.143000)",
        "(299.626400, 170.134100, 288.143000)",
        "(299.536000, 170.546400, 287.611500)",
        "(299.342000, 170.947000, 287.083900)",
        "(299.148600, 171.309700, 286.585500)",
        "(298.952700, 172.033800, 285.541600)",
        "(298.952700, 172.033800, 285.541600)",
        "(298.720700, 172.638000, 284.715600)",
        "(298.405000, 173.340300, 283.734400)",
        "(298.137900, 173.938700, 282.866800)",
        "(297.627100, 174.813800, 281.556400)",
        "(297.627100, 174.813800, 281.556400)",
        "(297.099900, 175.365700, 280.747300)",
        "(296.510400, 175.930300, 279.978000)",
        "(296.024400, 176.613800, 279.110200)",
        "(295.503300, 177.384400, 278.148500)",
        "(295.503300, 177.384400, 278.148500)",
        "(295.342000, 177.967100, 277.400800)",
        "(295.083600, 178.688400, 276.609300)",
        "(294.819200, 179.306800, 275.920700)",
        "(294.498200, 180.112300, 275.032200)",
        "(294.498200, 180.112300, 275.032200)",
        "(294.318500, 180.868300, 274.239800)",
        "(294.142000, 181.526800, 273.566200)",
        "(293.973900, 182.206500, 272.863200)",
        "(293.759000, 183.115600, 271.913300)",
        "(293.759000, 183.115600, 271.913300)",
        "(293.687400, 183.629700, 271.329000)",
        "(293.621700, 184.163100, 270.702300)",
        "(293.549100, 184.785400, 269.972100)",
        "(293.214600, 185.766100, 268.716600)",
        "(293.214600, 185.766100, 268.716600)",
        "(292.978500, 186.756300, 267.580900)",
        "(292.762700, 187.617900, 266.570000)",
        "(292.644400, 188.367900, 265.644700)",
        "(292.431600, 189.478700, 264.265300)",
        "(292.431600, 189.478700, 264.265300)",
        "(292.298300, 190.410800, 263.130700)",
        "(292.128000, 191.544600, 261.845100)",
        "(291.931600, 192.549700, 260.757300)",
        "(291.561400, 193.948100, 259.248200)",
        "(291.561400, 193.948100, 259.248200)",
        "(291.350600, 194.934600, 258.241500)",
        "(291.249000, 195.553700, 257.486900)",
        "(291.187000, 196.116000, 256.637200)",
        "(290.862000, 197.152400, 255.313800)",
        "(290.862000, 197.152400, 255.313800)",
        "(290.654400, 197.865200, 254.376600)",
        "(290.428200, 198.640600, 253.297600)",
        "(290.167800, 199.599600, 252.105300)",
        "(289.675500, 201.302600, 250.171600)",
        "(289.675500, 201.302600, 250.171600)",
        "(289.367600, 202.503000, 248.992100)",
        "(289.129900, 203.254200, 248.064000)",
        "(288.731300, 203.771300, 247.422000)",
        "(288.119300, 205.221800, 246.002500)",
        "(288.119300, 205.221800, 246.002500)",
        "(287.830900, 206.421200, 244.851300)",
        "(287.531900, 207.462200, 243.752500)",
        "(287.343200, 208.659900, 242.332100)",
        "(286.976300, 210.567500, 240.422500)",
        "(286.976300, 210.567500, 240.422500)",
        "(286.755900, 212.016700, 238.893900)",
        "(286.641300, 212.980700, 237.713900)",
        "(286.653800, 213.899400, 236.506800)",
        "(286.650700, 214.828000, 235.243300)",
        "(286.650700, 214.828000, 235.243300)",
        "(286.574600, 215.464300, 234.417300)",
        "(286.468900, 216.112300, 233.553600)",
        "(286.309700, 217.075100, 232.444200)",
        "(286.015300, 218.701600, 230.595400)",
        "(286.015300, 218.701600, 230.595400)",
        "(285.846800, 219.588300, 229.535800)",
        "(285.835600, 220.174600, 228.833600)",
        "(285.707200, 220.629200, 228.271700)",
        "(285.538500, 221.212300, 227.509000)",
        "(285.538500, 221.212300, 227.509000)",
        "(285.602600, 221.711100, 226.794800)",
        "(285.636300, 222.247000, 226.029200)",
        "(285.585800, 223.023900, 225.080300)",
        "(285.574100, 224.115000, 223.778300)",
        "(285.574100, 224.115000, 223.778300)",
        "(285.624500, 224.574100, 222.968600)",
        "(285.667700, 225.025300, 222.316600)",
        "(285.637600, 225.177800, 221.867700)",
        "(285.645000, 225.687000, 220.742200)",
        "(285.645000, 225.687000, 220.742200)",
        "(285.701900, 226.276400, 219.756500)",
        "(285.678200, 227.054800, 218.524700)",
        "(285.629600, 227.842900, 217.372500)",
        "(285.521900, 228.716800, 215.918000)",
        "(285.521900, 228.716800, 215.918000)",
        "(285.536400, 229.196400, 215.002800)",
        "(285.767300, 229.466000, 214.113600)",
        "(285.795000, 229.867400, 213.258300)",
        "(285.612600, 231.042000, 211.608700)",
        "(285.612600, 231.042000, 211.608700)",
        "(285.516800, 231.654600, 210.585400)",
        "(285.286700, 231.691800, 209.566500)",
        "(285.309500, 232.260500, 208.641100)",
        "(285.108200, 233.795700, 206.639900)",
        "(285.108200, 233.795700, 206.639900)",
        "(285.209100, 233.254100, 206.720400)",
        "(285.360900, 232.954300, 206.300100)",
        "(285.317400, 232.649400, 206.295300)",
        "(284.893500, 232.816700, 205.641300)",
        "(284.893500, 232.816700, 205.641300)",
        "(283.848400, 232.606100, 204.894800)",
        "(283.601000, 232.258000, 204.946000)",
        "(283.378300, 232.246000, 204.671900)",
        "(281.666500, 235.228900, 200.517200)",
        "(281.666500, 235.228900, 200.517200)",
        "(281.188300, 239.570000, 196.633500)",
        "(281.020800, 244.442300, 191.941700)",
        "(281.036400, 250.109200, 186.890300)",
        "(281.394700, 255.296400, 181.867700)",
        "(281.394700, 255.296400, 181.867700)",
        "(281.547900, 256.672900, 180.532000)",
        "(281.666700, 257.174300, 180.126600)",
        "(281.770200, 257.602800, 179.908700)",
        "(281.845200, 257.266500, 179.996700)",
        "(281.845200, 257.266500, 179.996700)",
        "(281.948700, 257.410200, 179.889800)",
        "(282.098600, 257.345000, 179.816000)",
        "(282.234200, 256.918800, 180.011500)",
        "(282.253100, 255.189300, 181.289500)",
        "(282.253100, 255.189300, 181.289500)",
        "(282.172500, 254.304500, 181.863300)",
        "(282.083000, 253.862200, 182.147600)",
        "(282.056300, 253.344400, 182.532200)",
        "(281.907200, 252.261700, 183.372500)",
        "(281.907200, 252.261700, 183.372500)",
        "(281.763900, 251.079600, 184.315300)",
        "(281.534100, 249.727100, 185.376000)",
        "(281.084400, 248.774000, 186.092700)",
        "(281.061600, 247.463400, 186.940500)",
        "(281.061600, 247.463400, 186.940500)",
        "(281.158500, 247.313600, 186.842000)",
        "(281.091700, 247.544100, 186.344900)",
        "(281.109800, 247.770100, 185.896800)",
        "(281.242800, 247.315400, 185.895100)",
        "(281.242800, 247.315400, 185.895100)",
        "(281.258600, 247.169300, 185.799900)",
        "(281.280000, 247.497800, 185.291800)",
        "(281.323900, 247.668000, 184.880100)",
        "(281.317800, 247.515400, 184.572000)",
        "(281.317800, 247.515400, 184.572000)",
        "(281.386600, 246.779000, 185.004900)",
        "(281.313500, 245.861000, 185.676900)",
        "(281.191600, 244.951200, 186.298200)",
        "(281.076400, 243.901100, 186.797400)",
        "(281.076400, 243.901100, 186.797400)",
        "(281.065900, 244.385800, 186.114400)",
        "(281.089500, 245.124800, 185.302900)",
        "(281.083700, 244.941000, 185.288300)",
        "(281.238000, 244.040200, 185.848400)",
        "(281.238000, 244.040200, 185.848400)",
        "(281.271500, 243.937300, 185.735600)",
        "(281.240900, 244.075500, 185.431500)",
        "(281.158700, 244.284800, 185.123500)",
        "(281.162200, 242.990800, 186.335700)",
        "(281.162200, 242.990800, 186.335700)",
        "(281.223900, 241.285800, 187.843800)",
        "(281.214600, 239.969500, 189.009400)",
        "(281.170200, 239.008900, 189.846000)",
        "(281.123400, 237.364900, 191.257500)",
        "(281.123400, 237.364900, 191.257500)",
        "(281.150400, 236.126600, 192.239900)",
        "(281.158200, 235.180300, 192.936800)",
        "(281.276700, 234.552900, 193.377700)",
        "(281.371100, 233.748200, 193.863300)",
        "(281.371100, 233.748200, 193.863300)",
        "(281.304400, 233.518800, 193.837300)",
        "(281.313000, 233.112700, 194.043600)",
        "(281.370500, 232.528900, 194.436700)",
        "(281.469900, 232.050600, 194.567100)",
        "(281.469900, 232.050600, 194.567100)",
        "(281.520200, 232.281700, 194.239300)",
        "(281.545300, 232.784600, 193.547700)",
        "(281.532100, 233.350200, 192.868800)",
        "(281.360100, 233.749200, 192.213500)",
        "(281.360100, 233.749200, 192.213500)",
        "(281.231000, 234.073000, 191.811200)",
        "(281.116600, 235.048000, 190.784200)",
        "(280.970500, 236.408100, 189.465300)",
        "(280.823300, 238.944200, 186.843700)",
        "(280.823300, 238.944200, 186.843700)",
        "(280.805600, 240.198000, 185.542300)",
        "(280.701400, 240.969100, 184.638200)",
        "(280.712500, 241.804300, 183.774400)",
        "(280.530200, 243.430800, 182.063200)",
        "(280.530200, 243.430800, 182.063200)",
        "(280.407200, 244.485500, 180.986200)",
        "(280.232100, 245.031000, 180.383800)",
        "(280.066200, 244.842100, 180.434400)",
        "(279.824900, 244.329700, 180.822400)",
        "(279.824900, 244.329700, 180.822400)",
        "(279.762000, 244.388500, 180.702000)",
        "(279.636800, 244.549600, 180.524300)",
        "(279.423800, 244.422300, 180.571600)",
        "(279.086600, 243.278700, 181.640100)",
        "(279.086600, 243.278700, 181.640100)",
        "(278.938000, 242.601700, 182.282200)",
        "(278.856000, 241.665100, 183.181700)",
        "(278.738800, 240.075900, 184.672200)",
        "(278.495200, 237.313700, 187.317500)",
        "(278.495200, 237.313700, 187.317500)",
        "(278.330500, 235.025600, 189.556500)",
        "(278.223800, 232.792200, 191.761400)",
        "(278.116100, 231.049800, 193.499100)",
        "(277.846100, 228.922300, 195.649900)",
        "(277.846100, 228.922300, 195.649900)",
        "(277.705600, 227.420700, 197.112300)",
        "(277.623200, 225.999000, 198.546500)",
        "(277.502400, 224.034200, 200.505600)",
        "(277.445300, 220.975500, 203.400400)",
        "(277.445300, 220.975500, 203.400400)",
        "(277.296300, 219.413800, 204.903400)",
        "(277.224300, 217.577900, 206.681400)",
        "(277.234200, 215.840900, 208.274700)",
        "(276.901200, 214.287500, 209.752800)",
        "(276.901200, 214.287500, 209.752800)",
        "(276.698100, 213.560800, 210.403300)",
        "(276.532300, 213.156700, 210.713600)",
        "(276.339000, 213.086900, 210.756700)",
        "(275.912900, 212.098300, 211.488800)",
        "(275.912900, 212.098300, 211.488800)",
        "(275.735700, 209.943400, 213.287600)",
        "(275.551500, 208.040200, 215.164900)",
        "(275.355400, 205.628700, 217.581100)",
        "(275.127200, 202.156400, 220.885700)",
        "(275.127200, 202.156400, 220.885700)",
        "(275.059400, 200.159600, 222.836800)",
        "(275.038500, 197.548600, 225.399000)",
        "(274.833400, 194.242700, 228.730700)",
        "(274.742000, 189.393300, 233.520600)",
        "(274.742000, 189.393300, 233.520600)",
        "(274.633200, 186.493800, 236.401500)",
        "(274.601700, 184.100400, 238.782700)",
        "(274.582900, 180.331700, 242.579100)",
        "(274.613700, 172.442900, 250.398400)",
        "(274.613700, 172.442900, 250.398400)",
        "(274.657600, 167.796000, 254.886200)",
        "(274.557500, 162.805900, 259.802500)",
        "(274.488500, 158.727300, 263.876300)",
        "(274.641800, 152.707800, 269.885300)",
        "(274.641800, 152.707800, 269.885300)",
        "(274.726900, 148.539100, 274.012900)",
        "(274.784800, 145.320200, 277.248000)",
        "(274.822800, 142.481300, 280.031600)",
        "(274.898200, 138.251100, 284.263400)",
        "(274.898200, 138.251100, 284.263400)",
        "(275.021700, 134.909200, 287.573200)",
        "(275.132000, 132.432100, 290.023800)",
        "(275.180300, 130.723400, 291.704900)",
        "(275.268900, 126.999100, 295.365100)",
        "(275.268900, 126.999100, 295.365100)",
        "(275.392200, 124.673700, 297.648400)",
        "(275.594600, 122.487000, 299.757000)",
        "(275.749000, 120.124800, 302.026700)",
        "(275.691100, 117.043700, 305.038500)",
        "(275.691100, 117.043700, 305.038500)",
        "(275.674600, 116.068800, 306.107900)",
        "(275.924100, 114.899600, 307.213300)",
        "(276.312400, 112.393100, 309.729000)",
        "(276.797600, 110.166300, 311.887100)",
        "(276.797600, 110.166300, 311.887100)",
        "(277.025800, 109.623600, 312.356400)",
        "(277.109900, 108.794800, 313.164700)",
        "(277.174000, 106.948500, 315.005600)",
        "(277.515100, 105.405100, 316.550700)",
        "(277.515100, 105.405100, 316.550700)",
        "(277.798500, 105.590400, 316.326500)",
        "(278.033800, 105.713300, 316.265400)",
        "(278.305100, 106.049500, 315.883400)",
        "(278.455000, 107.448500, 314.454100)",
        "(278.455000, 107.448500, 314.454100)",
        "(278.572200, 108.000400, 313.759500)",
        "(278.795200, 106.212900, 315.526900)",
        "(278.957100, 104.432200, 317.351200)",
        "(279.158600, 102.465500, 319.482700)",
        "(279.158600, 102.465500, 319.482700)",
        "(279.468400, 101.614800, 320.429400)",
        "(279.875700, 100.910300, 321.178000)",
        "(280.171000, 100.218700, 321.897900)",
        "(280.498700, 98.981160, 323.164200)",
        "(280.498700, 98.981160, 323.164200)",
        "(280.722700, 97.674080, 324.497400)",
        "(281.021800, 96.779970, 325.502400)",
        "(281.459600, 96.047420, 326.292000)",
        "(281.959200, 95.166210, 327.245000)",
        "(281.959200, 95.166210, 327.245000)",
        "(282.302400, 94.457040, 327.941200)",
        "(282.611800, 93.190100, 329.196700)",
        "(282.924400, 92.149640, 330.147800)",
        "(283.454400, 91.239690, 330.843900)",
        "(283.454400, 91.239690, 330.843900)",
        "(283.675500, 90.122310, 331.977200)",
        "(283.913000, 88.750530, 333.413500)",
        "(284.104000, 88.443390, 333.805200)",
        "(284.595200, 87.485170, 334.821000)",
        "(284.595200, 87.485170, 334.821000)",
        "(284.864400, 87.165150, 335.157300)",
        "(285.210700, 86.263920, 336.087500)",
        "(285.577100, 85.447770, 336.892500)",
        "(286.227700, 84.135150, 338.189600)",
        "(286.227700, 84.135150, 338.189600)",
        "(286.581100, 83.221980, 339.093500)",
        "(286.959300, 82.222050, 340.093700)",
        "(287.284000, 81.689810, 340.644000)",
        "(287.775100, 81.025410, 341.372900)",
        "(287.775100, 81.025410, 341.372900)",
        "(287.944200, 81.010120, 341.393400)",
        "(287.936600, 81.458790, 340.979000)",
        "(287.880400, 81.953190, 340.948500)",
        "(288.239500, 81.577380, 341.492300)",
        "(288.239500, 81.577380, 341.492300)",
        "(288.484900, 81.192270, 342.020800)",
        "(288.799700, 81.074370, 342.220900)",
        "(289.253500, 81.089550, 342.319700)",
        "(290.006700, 81.191410, 342.468900)",
        "(290.006700, 81.191410, 342.468900)",
        "(290.408800, 81.118630, 342.800400)",
        "(290.958800, 81.085270, 343.076600)",
        "(291.531900, 81.491360, 342.890800)",
        "(292.487100, 82.304550, 342.408200)",
        "(292.487100, 82.304550, 342.408200)",
        "(293.066600, 82.384030, 342.524900)",
        "(293.589600, 82.100310, 343.004600)",
        "(294.054600, 81.708010, 343.572300)",
        "(294.708200, 81.628970, 343.944600)",
        "(294.708200, 81.628970, 343.944600)",
        "(295.127700, 81.789100, 344.050700)",
        "(295.448500, 82.005390, 344.123500)",
        "(295.758900, 82.244940, 344.193300)",
        "(296.108900, 82.761110, 344.123700)",
        "(296.108900, 82.761110, 344.123700)",
        "(296.303000, 82.943000, 344.257400)",
        "(296.530600, 83.053220, 344.479400)",
        "(296.755500, 83.201910, 344.676700)",
        "(296.977800, 83.064240, 345.381800)",
        "(296.977800, 83.064240, 345.381800)",
        "(297.035300, 82.578610, 346.126600)",
        "(297.050300, 82.041240, 346.966400)",
        "(297.157400, 82.103470, 347.264400)",
        "(297.426500, 82.735630, 347.261300)",
        "(297.426500, 82.735630, 347.261300)",
        "(297.580400, 82.894640, 347.521600)",
        "(297.721800, 82.941970, 347.869500)",
        "(297.950400, 83.009480, 348.214400)",
        "(298.269400, 83.405620, 348.424800)",
        "(298.269400, 83.405620, 348.424800)",
        "(298.485200, 83.595690, 348.594300)",
        "(298.678200, 83.599090, 349.073900)",
        "(299.029000, 83.959180, 349.139400)",
        "(299.901700, 84.396610, 349.468500)",
        "(299.901700, 84.396610, 349.468500)",
        "(300.898900, 84.416760, 349.940200)",
        "(301.383100, 84.670680, 350.041100)",
        "(301.589700, 84.388180, 350.803900)",
        "(302.081500, 84.562580, 351.232500)",
        "(302.081500, 84.562580, 351.232500)",
        "(302.306300, 85.029910, 351.183400)",
        "(302.360000, 85.335910, 351.332500)",
        "(302.387100, 85.583670, 351.560700)",
        "(302.508000, 85.987600, 351.891200)",
        "(302.508000, 85.987600, 351.891200)",
        "(302.680400, 86.606320, 351.802300)",
        "(302.867500, 87.488210, 351.420500)",
        "(302.850600, 88.240000, 351.269800)",
        "(303.027000, 89.097390, 351.192600)",
        "(303.027000, 89.097390, 351.192600)",
        "(303.056500, 89.650140, 351.179200)",
        "(303.168100, 90.219380, 351.114000)",
        "(303.338000, 90.781890, 351.127300)",
        "(303.405400, 91.628760, 351.122100)",
        "(303.405400, 91.628760, 351.122100)",
        "(303.524200, 92.038950, 351.206600)",
        "(303.714900, 92.612040, 351.215500)",
        "(303.955500, 93.033320, 351.248100)",
        "(304.020900, 93.441320, 351.594300)",
        "(304.020900, 93.441320, 351.594300)",
        "(304.133900, 93.796740, 351.729400)",
        "(304.321100, 94.192600, 351.786500)",
        "(304.446200, 94.509400, 351.911000)",
        "(304.649700, 94.938590, 352.127500)",
        "(304.649700, 94.938590, 352.127500)",
        "(304.773900, 95.063600, 352.400700)",
        "(304.853300, 95.152110, 352.696000)",
        "(304.936800, 95.259700, 352.957000)",
        "(305.058500, 95.479570, 353.263200)",
        "(305.058500, 95.479570, 353.263200)",
        "(305.114200, 95.520060, 353.578200)",
        "(305.111600, 95.499240, 353.953800)",
        "(305.095900, 95.575020, 354.283700)",
        "(305.122500, 96.222540, 354.341600)",
        "(305.122500, 96.222540, 354.341600)",
        "(305.148000, 96.720630, 354.324500)",
        "(305.117400, 97.089660, 354.445100)",
        "(305.080000, 97.516080, 354.472000)",
        "(305.018800, 97.887140, 354.783600)",
        "(305.018800, 97.887140, 354.783600)",
        "(304.958600, 98.157060, 354.940200)",
        "(304.891000, 98.494260, 355.116400)",
        "(304.855800, 99.006120, 355.129400)",
        "(304.781400, 99.996530, 354.944200)",
        "(304.781400, 99.996530, 354.944200)",
        "(304.700200, 100.477300, 354.974800)",
        "(304.565700, 100.972600, 354.994900)",
        "(304.492400, 101.560100, 354.906200)",
        "(304.277000, 102.456200, 354.770400)",
        "(304.277000, 102.456200, 354.770400)",
        "(304.133500, 102.579600, 355.089800)",
        "(304.022500, 102.562100, 355.558800)",
        "(303.901200, 102.774500, 355.824200)",
        "(303.695400, 103.701100, 355.687400)",
        "(303.695400, 103.701100, 355.687400)",
        "(303.512300, 104.216200, 355.692500)",
        "(303.270200, 104.620900, 355.790500)",
        "(303.032400, 105.155700, 355.784400)",
        "(302.687200, 106.036000, 355.681100)",
        "(302.687200, 106.036000, 355.681100)",
        "(302.459300, 106.550200, 355.630600)",
        "(302.145800, 106.998000, 355.643800)",
        "(301.852400, 107.641700, 355.494100)",
        "(301.464700, 108.649100, 355.237700)",
        "(301.464700, 108.649100, 355.237700)",
        "(301.203900, 109.101900, 355.182700)",
        "(300.926300, 109.502800, 355.214800)",
        "(300.631000, 110.039700, 355.078200)",
        "(300.210700, 110.832800, 354.902300)",
        "(300.210700, 110.832800, 354.902300)",
        "(299.959500, 111.270100, 354.769200)",
        "(299.635700, 111.437900, 354.863200)",
        "(299.314500, 111.570800, 354.990200)",
        "(298.828400, 112.211800, 354.849900)",
        "(298.828400, 112.211800, 354.849900)",
        "(298.540700, 112.769300, 354.650300)",
        "(298.230700, 113.335000, 354.405200)",
        "(297.934100, 113.791900, 354.169100)",
        "(297.545100, 114.130300, 354.176300)",
        "(297.545100, 114.130300, 354.176300)",
        "(297.274000, 114.314100, 354.229900)",
        "(297.035100, 114.669300, 354.088100)",
        "(296.780100, 115.147000, 353.847000)",
        "(296.420400, 115.539400, 353.798100)",
        "(296.420400, 115.539400, 353.798100)",
        "(296.202000, 115.863700, 353.709100)",
        "(296.013200, 116.259100, 353.573500)",
        "(295.783900, 116.598200, 353.484300)",
        "(295.416000, 116.921000, 353.586900)",
        "(295.416000, 116.921000, 353.586900)",
        "(295.157900, 117.336900, 353.501000)",
        "(294.890400, 117.822600, 353.314100)",
        "(294.580600, 118.410700, 353.078400)",
        "(294.096800, 118.975800, 353.064900)",
        "(294.096800, 118.975800, 353.064900)",
        "(293.763800, 119.244600, 353.135100)",
        "(293.441300, 119.474200, 353.237000)",
        "(293.099300, 119.726100, 353.328700)",
        "(292.557000, 120.097900, 353.410200)",
        "(292.557000, 120.097900, 353.410200)",
        "(292.098100, 120.095600, 353.715300)",
        "(291.702100, 120.184100, 353.898000)",
        "(291.285800, 120.363800, 354.025500)",
        "(290.610300, 120.656700, 354.177600)",
        "(290.610300, 120.656700, 354.177600)",
        "(290.136300, 120.836500, 354.229400)",
        "(289.678300, 120.666800, 354.624400)",
        "(289.204200, 120.191100, 355.241700)",
        "(288.548100, 118.715700, 356.851500)",
        "(288.548100, 118.715700, 356.851500)",
        "(288.036000, 118.077500, 357.598400)",
        "(287.582600, 117.718400, 358.066300)",
        "(287.126200, 117.402900, 358.474000)",
        "(286.438400, 116.958300, 359.051200)",
        "(286.438400, 116.958300, 359.051200)",
        "(285.966200, 116.833200, 359.219700)",
        "(285.481600, 116.395100, 359.720700)",
        "(284.978500, 116.125200, 0.067566)",
        "(284.220200, 116.347800, 359.924700)",
        "(284.220200, 116.347800, 359.924700)",
        "(283.713900, 116.554500, 359.761400)",
        "(283.196300, 116.511300, 359.807800)",
        "(282.661200, 116.171100, 0.100972)",
        "(281.791100, 115.917000, 0.313846)",
        "(281.791100, 115.917000, 0.313846)",
        "(281.256300, 116.539000, 359.667300)",
        "(280.674700, 116.819700, 359.343600)",
        "(280.100300, 116.980400, 359.137800)",
        "(279.117400, 117.349300, 358.582400)",
        "(279.117400, 117.349300, 358.582400)",
        "(278.485300, 116.996900, 358.808600)",
        "(277.799100, 116.931000, 358.737800)",
        "(277.124300, 116.830800, 358.645100)",
        "(276.179800, 116.373600, 358.789800)",
        "(276.179800, 116.373600, 358.789800)",
        "(275.544600, 115.863500, 359.076900)",
        "(274.925400, 115.515200, 359.165300)",
        "(274.280300, 114.487900, 359.940200)",
        "(273.338000, 111.313900, 2.755643)",
        "(273.338000, 111.313900, 2.755643)",
        "(272.709000, 110.370100, 3.459397)",
        "(272.070600, 112.294300, 1.344695)",
        "(271.469400, 119.923500, 353.463900)",
        "(270.665600, 147.506400, 325.445100)",
        "(270.665600, 147.506400, 325.445100)",
        "(270.358300, 204.890200, 267.754900)",
        "(270.584200, 258.769800, 213.510500)",
        "(270.991500, 274.409200, 197.478300)",
        "(271.833100, 282.371800, 188.793600)",
        "(271.833100, 282.371800, 188.793600)",
        "(272.434300, 287.052600, 183.637200)",
        "(272.926300, 288.388200, 181.822500)",
        "(273.464200, 289.854600, 179.857000)",
        "(274.254000, 292.500700, 176.476700)",
        "(274.254000, 292.500700, 176.476700)",
        "(274.736600, 293.028000, 175.453000)",
        "(275.151000, 293.463900, 174.546000)",
        "(275.547800, 294.161700, 173.404900)",
        "(276.039500, 297.166000, 170.004100)",
        "(276.039500, 297.166000, 170.004100)",
        "(276.525100, 298.925300, 168.065300)",
        "(276.991000, 300.418900, 166.488300)",
        "(277.235300, 298.677600, 167.995100)",
        "(277.302300, 293.031600, 173.176300)",
        "(277.302300, 293.031600, 173.176300)",
        "(277.502600, 289.874900, 175.976600)",
        "(277.780800, 288.760200, 176.767800)",
        "(278.022600, 288.244500, 176.945800)",
        "(278.443800, 286.958700, 177.700200)",
        "(278.443800, 286.958700, 177.700200)",
        "(278.693400, 285.859200, 178.319500)",
        "(279.023700, 284.894400, 178.795200)",
        "(279.315000, 283.765000, 179.488300)",
        "(279.498400, 282.155600, 180.346100)",
        "(279.498400, 282.155600, 180.346100)",
        "(279.563200, 282.370400, 179.734600)",
        "(279.721500, 282.238900, 179.358600)",
        "(279.933200, 282.175900, 178.874400)",
        "(280.303500, 282.456400, 177.856200)",
        "(280.303500, 282.456400, 177.856200)",
        "(280.534400, 282.580700, 177.169600)",
        "(280.646400, 282.404900, 176.882100)",
        "(280.771800, 282.036300, 176.712300)",
        "(280.928500, 282.831200, 175.261800)",
        "(280.928500, 282.831200, 175.261800)",
        "(280.890200, 284.861800, 173.028400)",
        "(280.692500, 287.869300, 169.951400)",
        "(280.964200, 288.198700, 169.172300)",
        "(281.216200, 287.099100, 169.743000)",
        "(281.216200, 287.099100, 169.743000)",
        "(281.116700, 286.012900, 170.439200)",
        "(281.208900, 284.013300, 172.052900)",
        "(281.381100, 282.247300, 173.346100)",
        "(281.562100, 281.491400, 173.551400)",
        "(281.562100, 281.491400, 173.551400)",
        "(281.702800, 281.581600, 173.300800)",
        "(281.851900, 280.988300, 173.475200)",
        "(281.943000, 280.647000, 173.478400)",
        "(282.062100, 279.987200, 173.617700)",
        "(282.062100, 279.987200, 173.617700)",
        "(282.085200, 279.926500, 173.353200)",
        "(282.176700, 279.985500, 172.949300)",
        "(282.277900, 279.828200, 172.736200)",
        "(282.393400, 279.748100, 172.275300)",
        "(282.393400, 279.748100, 172.275300)",
        "(282.495400, 279.670900, 171.918100)",
        "(282.614100, 279.089000, 172.165500)",
        "(282.763700, 278.383900, 172.423200)",
        "(282.950100, 277.395300, 172.880300)",
        "(282.950100, 277.395300, 172.880300)",
        "(282.972200, 276.501600, 173.406200)",
        "(282.961900, 275.373400, 174.157000)",
        "(282.966200, 274.656300, 174.424500)",
        "(282.760100, 275.144900, 173.435000)",
        "(282.760100, 275.144900, 173.435000)",
        "(282.382200, 275.624700, 172.871300)",
        "(282.238300, 274.338700, 173.733600)",
        "(282.473800, 273.215200, 174.463700)",
        "(282.670700, 273.452900, 173.754700)",
        "(282.670700, 273.452900, 173.754700)",
        "(282.749100, 272.754800, 173.996300)",
        "(282.733800, 272.020000, 174.509400)",
        "(282.777300, 271.362100, 174.937400)",
        "(282.972200, 270.902600, 175.071300)",
        "(282.972200, 270.902600, 175.071300)",
        "(283.269300, 270.857900, 174.996400)",
        "(283.501200, 269.920800, 175.594800)",
        "(283.493400, 268.022000, 176.991900)",
        "(283.354600, 265.986200, 178.424500)",
        "(283.354600, 265.986200, 178.424500)",
        "(283.282300, 265.173100, 178.938900)",
        "(283.320100, 264.249500, 179.510000)",
        "(283.364700, 263.505500, 179.943800)",
        "(283.359600, 262.379300, 180.659700)",
        "(283.359600, 262.379300, 180.659700)",
        "(283.350600, 261.016800, 181.475100)",
        "(283.323400, 260.144500, 181.829600)",
        "(283.335200, 259.869700, 181.655700)",
        "(283.363600, 259.699700, 181.259600)",
        "(283.363600, 259.699700, 181.259600)",
        "(283.328900, 259.208500, 181.323400)",
        "(283.271900, 258.712000, 181.242200)",
        "(283.235000, 258.232000, 181.231300)",
        "(283.267400, 257.664100, 181.155500)",
        "(283.267400, 257.664100, 181.155500)",
        "(283.287000, 256.995900, 181.400500)",
        "(283.279100, 256.200200, 181.717200)",
        "(283.309500, 255.283900, 182.230900)",
        "(283.522200, 254.240500, 182.656300)",
        "(283.522200, 254.240500, 182.656300)",
        "(283.664100, 253.978300, 182.627400)",
        "(283.696800, 253.582700, 182.652400)",
        "(283.698500, 252.855000, 182.958600)",
        "(283.569500, 251.665000, 183.539300)",
        "(283.569500, 251.665000, 183.539300)",
        "(283.520500, 250.686800, 184.042100)",
        "(283.415800, 249.655200, 184.575000)",
        "(283.311800, 249.307800, 184.529600)",
        "(283.079800, 248.553300, 184.735200)",
        "(283.079800, 248.553300, 184.735200)",
        "(282.894900, 248.341100, 184.527400)",
        "(282.663900, 248.531500, 184.055800)",
        "(282.404400, 248.209600, 183.970500)",
        "(282.204300, 248.008600, 183.608600)",
        "(282.204300, 248.008600, 183.608600)",
        "(282.180100, 248.413900, 182.915200)",
        "(282.100600, 248.321300, 182.673500)",
        "(282.039200, 248.269700, 182.428400)",
        "(281.992100, 247.763500, 182.485600)",
        "(281.992100, 247.763500, 182.485600)",
        "(281.975000, 247.115300, 182.796000)",
        "(282.000700, 246.395300, 183.209900)",
        "(281.970600, 245.264700, 184.042900)",
        "(281.973600, 243.669100, 185.100100)",
        "(281.973600, 243.669100, 185.100100)",
        "(281.950800, 242.786400, 185.642000)",
        "(281.998400, 242.271600, 185.815300)",
        "(282.024900, 242.386800, 185.471000)",
        "(282.118300, 241.627000, 185.785200)",
        "(282.118300, 241.627000, 185.785200)",
        "(282.143800, 240.930600, 186.200600)",
        "(282.131800, 240.375500, 186.452800)",
        "(282.144200, 239.754100, 186.820600)",
        "(282.024200, 238.843300, 187.301000)",
        "(282.024200, 238.843300, 187.301000)",
        "(281.970200, 238.287300, 187.582700)",
        "(281.907900, 237.935900, 187.679500)",
        "(281.834000, 237.298400, 188.042800)",
        "(281.710500, 236.522800, 188.454700)",
        "(281.710500, 236.522800, 188.454700)",
        "(281.654600, 236.563700, 188.194200)",
        "(281.542600, 236.409200, 188.142400)",
        "(281.471200, 235.937400, 188.339500)",
        "(281.333600, 235.362600, 188.572100)",
        "(281.333600, 235.362600, 188.572100)",
        "(281.223600, 235.149100, 188.666300)",
        "(281.104200, 234.534800, 189.121600)",
        "(280.999600, 233.601400, 189.851200)",
        "(280.774100, 232.949200, 190.323600)",
        "(280.774100, 232.949200, 190.323600)",
        "(280.587300, 232.245800, 190.844100)",
        "(280.374600, 231.767600, 191.127300)",
        "(280.243000, 231.419000, 191.279000)",
        "(280.107500, 231.189200, 191.365200)",
        "(280.107500, 231.189200, 191.365200)",
        "(280.063300, 230.610400, 191.725500)",
        "(280.039200, 229.534100, 192.673600)",
        "(280.005400, 228.431900, 193.591100)",
        "(280.086100, 227.497800, 194.255700)",
        "(280.086100, 227.497800, 194.255700)",
        "(280.008500, 227.108400, 194.497800)",
        "(279.945300, 226.762000, 194.688000)",
        "(279.896700, 226.407400, 194.847700)",
        "(279.777800, 225.830800, 195.144900)",
        "(279.777800, 225.830800, 195.144900)",
        "(279.648300, 225.678900, 195.201700)",
        "(279.579800, 225.591900, 195.200100)",
        "(279.577200, 225.790300, 194.932800)",
        "(279.501100, 226.223000, 194.361500)",
        "(279.501100, 226.223000, 194.361500)",
        "(279.392900, 225.944500, 194.548000)",
        "(279.301800, 225.534400, 194.851300)",
        "(279.179700, 225.292700, 195.010100)",
        "(278.983200, 223.713500, 196.274200)",
        "(278.983200, 223.713500, 196.274200)",
        "(278.807300, 223.295900, 196.401700)",
        "(278.643300, 224.592000, 195.053100)",
        "(278.524800, 225.720500, 194.025100)",
        "(278.247600, 226.108400, 193.601500)",
        "(278.247600, 226.108400, 193.601500)",
        "(278.095700, 224.823300, 194.726900)",
        "(277.909100, 223.560300, 195.833300)",
        "(277.618300, 223.239700, 196.127800)",
        "(277.323400, 222.633100, 196.664100)",
        "(277.323400, 222.633100, 196.664100)",
        "(277.054200, 222.244600, 197.068400)",
        "(276.845700, 221.556100, 197.668900)",
        "(276.601500, 220.865300, 198.330800)",
        "(276.316000, 220.008600, 199.213500)",
        "(276.316000, 220.008600, 199.213500)",
        "(276.167900, 219.271700, 199.955700)",
        "(275.949100, 217.832700, 201.396100)",
        "(275.730600, 215.867400, 203.308500)",
        "(275.438000, 213.630000, 205.505400)",
        "(275.438000, 213.630000, 205.505400)",
        "(275.202500, 212.616600, 206.580400)",
        "(274.970700, 210.927900, 208.277100)",
        "(274.757200, 207.885300, 211.349600)",
        "(274.494600, 204.312000, 214.922900)",
        "(274.494600, 204.312000, 214.922900)",
        "(274.319300, 202.413300, 216.841100)",
        "(274.169100, 199.632900, 219.687200)",
        "(274.049400, 194.738900, 224.590600)",
        "(274.020800, 187.853900, 231.439800)",
        "(274.020800, 187.853900, 231.439800)",
        "(274.043900, 184.107500, 235.188300)",
        "(273.923600, 180.096900, 239.163400)",
        "(273.794100, 176.669300, 242.552800)",
        "(273.639100, 168.990900, 250.209200)",
        "(273.639100, 168.990900, 250.209200)",
        "(273.641400, 164.999900, 254.119000)",
        "(273.660200, 160.604900, 258.518200)",
        "(273.717600, 155.877300, 263.239100)",
        "(273.839900, 148.999500, 270.057800)",
        "(273.839900, 148.999500, 270.057800)",
        "(274.018000, 145.777300, 273.274200)",
        "(274.197400, 143.013900, 276.062500)",
        "(274.359900, 141.370800, 277.657800)",
        "(274.514700, 139.605800, 279.490100)",
        "(274.514700, 139.605800, 279.490100)",
        "(274.672900, 138.362000, 280.725800)",
        "(274.827300, 136.027400, 283.079500)",
        "(275.037900, 133.344300, 285.730700)",
        "(275.284000, 128.935300, 290.250600)",
        "(275.284000, 128.935300, 290.250600)",
        "(275.450100, 126.853500, 292.401900)",
        "(275.637000, 125.059300, 294.225400)",
        "(275.889100, 123.822600, 295.466900)",
        "(276.170500, 123.294600, 296.031600)",
        "(276.170500, 123.294600, 296.031600)",
        "(276.366700, 123.087200, 296.342100)",
        "(276.652600, 122.512600, 296.947700)",
        "(276.978100, 121.244200, 298.283200)",
        "(277.317800, 119.456800, 300.166100)",
        "(277.317800, 119.456800, 300.166100)",
        "(277.513700, 118.871400, 300.778100)",
        "(277.730600, 117.627800, 301.989700)",
        "(277.868500, 116.401400, 303.210900)",
        "(278.055200, 114.401000, 305.283900)",
        "(278.055200, 114.401000, 305.283900)",
        "(278.220100, 114.773500, 304.897500)",
        "(278.266800, 115.848100, 303.873900)",
        "(278.329600, 116.267800, 303.531100)",
        "(278.481600, 117.169100, 302.663200)",
        "(278.481600, 117.169100, 302.663200)",
        "(278.501700, 117.749400, 302.139100)",
        "(278.492700, 117.913300, 302.010000)",
        "(278.503800, 116.719700, 303.249600)",
        "(278.577600, 114.594800, 305.501300)",
        "(278.577600, 114.594800, 305.501300)",
        "(278.550400, 113.920500, 306.243700)",
        "(278.470000, 113.236800, 307.020300)",
        "(278.360800, 113.427400, 306.849000)",
        "(278.168300, 113.451300, 306.912900)",
        "(278.168300, 113.451300, 306.912900)",
        "(278.129100, 113.402400, 307.031000)",
        "(278.138000, 114.313300, 306.127700)",
        "(278.056900, 116.015900, 304.422300)",
        "(277.729600, 117.217700, 303.189800)",
        "(277.729600, 117.217700, 303.189800)",
        "(277.610500, 117.732700, 302.678100)",
        "(277.522800, 118.689100, 301.700300)",
        "(277.409900, 119.663500, 300.665800)",
        "(277.211600, 120.478100, 299.804400)",
        "(277.211600, 120.478100, 299.804400)",
        "(277.174200, 121.278600, 298.958500)",
        "(277.126300, 121.182700, 299.038200)",
        "(277.081700, 121.292300, 298.909800)",
        "(277.028700, 121.749300, 298.393100)",
        "(277.028700, 121.749300, 298.393100)",
        "(276.923500, 122.265400, 297.809000)",
        "(276.884500, 121.917500, 298.134300)",
        "(276.885700, 122.064500, 297.948500)",
        "(276.834700, 122.488400, 297.458900)",
        "(276.834700, 122.488400, 297.458900)",
        "(276.765900, 122.537700, 297.392200)",
        "(276.745500, 122.538500, 297.379600)",
        "(276.740200, 122.401300, 297.503500)",
        "(276.751600, 122.522600, 297.359100)",
        "(276.751600, 122.522600, 297.359100)",
        "(276.738600, 123.019100, 296.812200)",
        "(276.639600, 123.579200, 296.249000)",
        "(276.509500, 123.845300, 295.979000)",
        "(276.459600, 125.620700, 294.147500)",
        "(276.459600, 125.620700, 294.147500)",
        "(276.355500, 126.931300, 292.826300)",
        "(276.189100, 128.557600, 291.205700)",
        "(276.041500, 130.066200, 289.694200)",
        "(275.862800, 134.097900, 285.660400)",
        "(275.862800, 134.097900, 285.660400)",
        "(275.700200, 137.107100, 282.658100)",
        "(275.486800, 139.986200, 279.772600)",
        "(275.264800, 143.139000, 276.579000)",
        "(274.872100, 151.114500, 268.530000)",
        "(274.872100, 151.114500, 268.530000)",
        "(274.677300, 157.349300, 262.261800)",
        "(274.480400, 163.442200, 256.252700)",
        "(274.462600, 169.512900, 250.121700)",
        "(274.606000, 178.458500, 241.124800)",
        "(274.606000, 178.458500, 241.124800)",
        "(274.697800, 184.463500, 235.087500)",
        "(274.857100, 190.299000, 229.215100)",
        "(275.039500, 195.254900, 224.236300)",
        "(275.271000, 201.653100, 217.810800)",
        "(275.271000, 201.653100, 217.810800)",
        "(275.353700, 206.439400, 213.085100)",
        "(275.505300, 211.428900, 208.189300)",
        "(275.612100, 216.680700, 203.030800)",
        "(275.992700, 222.509700, 197.273300)",
        "(275.992700, 222.509700, 197.273300)",
        "(276.227400, 224.717900, 195.079000)",
        "(276.386700, 226.469700, 193.346400)",
        "(276.605100, 228.425400, 191.432600)",
        "(277.112600, 231.780100, 188.222500)",
        "(277.112600, 231.780100, 188.222500)",
        "(277.546900, 233.929300, 186.121100)",
        "(278.027900, 236.707200, 183.474900)",
        "(278.350800, 239.351300, 180.937100)",
        "(278.917300, 241.360400, 178.934600)",
        "(278.917300, 241.360400, 178.934600)",
        "(279.377800, 242.936000, 177.415000)",
        "(279.826500, 245.132800, 175.506700)",
        "(280.279100, 247.074600, 173.850500)",
        "(281.050400, 248.970600, 172.259300)",
        "(281.050400, 248.970600, 172.259300)",
        "(281.495800, 249.338000, 172.083400)",
        "(281.837900, 249.533600, 172.147900)",
        "(282.169300, 249.836200, 172.056300)",
        "(282.806500, 250.036200, 172.051900)",
        "(282.806500, 250.036200, 172.051900)",
        "(283.228800, 250.117200, 172.034100)",
        "(283.647600, 250.551700, 171.684200)",
        "(283.896700, 250.981400, 171.241200)",
        "(284.119000, 250.963000, 171.160400)",
        "(284.119000, 250.963000, 171.160400)",
        "(284.288000, 251.648300, 170.456800)",
        "(284.462200, 252.274400, 169.943000)",
        "(284.504800, 252.665800, 169.543600)",
        "(284.615600, 253.068100, 169.312100)",
        "(284.615600, 253.068100, 169.312100)",
        "(284.657200, 252.663400, 169.796600)",
        "(284.632600, 252.363700, 170.182900)",
        "(284.639100, 252.055800, 170.552000)",
        "(284.771700, 251.721800, 170.988500)",
        "(284.771700, 251.721800, 170.988500)",
        "(284.923000, 251.338000, 171.398300)",
        "(285.090700, 251.453800, 171.346200)",
        "(285.262500, 251.622000, 171.247000)",
        "(285.521500, 251.960200, 170.978600)",
        "(285.521500, 251.960200, 170.978600)",
        "(285.701800, 252.141200, 170.829900)",
        "(285.842700, 252.567400, 170.518400)",
        "(285.977600, 252.906800, 170.278200)",
        "(286.094500, 253.296800, 170.043900)",
        "(286.094500, 253.296800, 170.043900)",
        "(286.224600, 253.254000, 170.087500)",
        "(286.367600, 253.774900, 169.638400)",
        "(286.550200, 254.423700, 169.157800)",
        "(286.771400, 255.132700, 168.587900)",
        "(286.771400, 255.132700, 168.587900)",
        "(286.929200, 255.437100, 168.332500)",
        "(287.059000, 255.882700, 168.058500)",
        "(287.167400, 256.315000, 167.774100)",
[truncated: 267,822 more chars]
