# Supplementary material for: Playing the mirror game in virtual reality with an autonomous character
Source: Sci Rep. 2022 Dec 9;12:21329. doi: 10.1038/s41598-022-25197-z (PMC9734752; doi:10.1038/s41598-022-25197-z)
Supplement: Supplementary file 2 — Supplementary Information 1. [file 41598_2022_25197_MOESM2_ESM.zip › Data/Couple3/condition1_trial1_player2.json]

{
    "isFemale": true,
    "eyesLevel": 1.6948965787887574,
    "timestamps": [
        0.0,
        0.02001953125,
        0.040008544921875,
        0.060028076171875,
        0.08001708984375,
        0.100006103515625,
        0.120025634765625,
        0.1400146484375,
        0.160003662109375,
        0.180023193359375,
        0.20001220703125,
        0.220001220703125,
        0.240020751953125,
        0.260009765625,
        0.279998779296875,
        0.300018310546875,
        0.32000732421875,
        0.34002685546875,
        0.360015869140625,
        0.3800048828125,
        0.4000244140625,
        0.420013427734375,
        0.44000244140625,
        0.46002197265625,
        0.480010986328125,
        0.5,
        0.52001953125,
        0.540008544921875,
        0.560028076171875,
        0.58001708984375,
        0.600006103515625,
        0.620025634765625,
        0.6400146484375,
        0.660003662109375,
        0.680023193359375,
        0.70001220703125,
        0.720001220703125,
        0.740020751953125,
        0.760009765625,
        0.779998779296875,
        0.800018310546875,
        0.82000732421875,
        0.84002685546875,
        0.860015869140625,
        0.8800048828125,
        0.9000244140625,
        0.920013427734375,
        0.94000244140625,
        0.96002197265625,
        0.980010986328125,
        1.0,
        1.02001953125,
        1.040008544921875,
        1.060028076171875,
        1.08001708984375,
        1.100006103515625,
        1.120025634765625,
        1.1400146484375,
        1.160003662109375,
        1.180023193359375,
        1.20001220703125,
        1.220001220703125,
        1.240020751953125,
        1.260009765625,
        1.279998779296875,
        1.300018310546875,
        1.32000732421875,
        1.34002685546875,
        1.360015869140625,
        1.3800048828125,
        1.4000244140625,
        1.420013427734375,
        1.44000244140625,
        1.46002197265625,
        1.480010986328125,
        1.5,
        1.52001953125,
        1.540008544921875,
        1.560028076171875,
        1.58001708984375,
        1.600006103515625,
        1.620025634765625,
        1.6400146484375,
        1.660003662109375,
        1.680023193359375,
        1.70001220703125,
        1.720001220703125,
        1.740020751953125,
        1.760009765625,
        1.779998779296875,
        1.800018310546875,
        1.82000732421875,
        1.84002685546875,
        1.860015869140625,
        1.8800048828125,
        1.9000244140625,
        1.920013427734375,
        1.94000244140625,
        1.96002197265625,
        1.980010986328125,
        2.0,
        2.02001953125,
        2.040008544921875,
        2.060028076171875,
        2.08001708984375,
        2.100006103515625,
        2.120025634765625,
        2.1400146484375,
        2.160003662109375,
        2.180023193359375,
        2.20001220703125,
        2.220001220703125,
        2.240020751953125,
        2.260009765625,
        2.279998779296875,
        2.300018310546875,
        2.32000732421875,
        2.34002685546875,
        2.360015869140625,
        2.3800048828125,
        2.4000244140625,
        2.420013427734375,
        2.44000244140625,
        2.46002197265625,
        2.480010986328125,
        2.5,
        2.52001953125,
        2.540008544921875,
        2.560028076171875,
        2.58001708984375,
        2.600006103515625,
        2.620025634765625,
        2.6400146484375,
        2.660003662109375,
        2.680023193359375,
        2.70001220703125,
        2.720001220703125,
        2.740020751953125,
        2.760009765625,
        2.779998779296875,
        2.800018310546875,
        2.82000732421875,
        2.84002685546875,
        2.860015869140625,
        2.8800048828125,
        2.9000244140625,
        2.920013427734375,
        2.94000244140625,
        2.96002197265625,
        2.980010986328125,
        3.0,
        3.02001953125,
        3.040008544921875,
        3.060028076171875,
        3.08001708984375,
        3.100006103515625,
        3.120025634765625,
        3.1400146484375,
        3.160003662109375,
        3.180023193359375,
        3.20001220703125,
        3.220001220703125,
        3.240020751953125,
        3.260009765625,
        3.279998779296875,
        3.300018310546875,
        3.32000732421875,
        3.34002685546875,
        3.360015869140625,
        3.3800048828125,
        3.4000244140625,
        3.420013427734375,
        3.44000244140625,
        3.46002197265625,
        3.480010986328125,
        3.5,
        3.52001953125,
        3.540008544921875,
        3.560028076171875,
        3.58001708984375,
        3.600006103515625,
        3.620025634765625,
        3.6400146484375,
        3.660003662109375,
        3.680023193359375,
        3.70001220703125,
        3.720001220703125,
        3.740020751953125,
        3.760009765625,
        3.779998779296875,
        3.800018310546875,
        3.82000732421875,
        3.84002685546875,
        3.860015869140625,
        3.8800048828125,
        3.9000244140625,
        3.920013427734375,
        3.94000244140625,
        3.96002197265625,
        3.980010986328125,
        4.0,
        4.02001953125,
        4.040008544921875,
        4.060028076171875,
        4.08001708984375,
        4.100006103515625,
        4.120025634765625,
        4.1400146484375,
        4.160003662109375,
        4.180023193359375,
        4.20001220703125,
        4.220001220703125,
        4.240020751953125,
        4.260009765625,
        4.279998779296875,
        4.300018310546875,
        4.32000732421875,
        4.34002685546875,
        4.360015869140625,
        4.3800048828125,
        4.4000244140625,
        4.420013427734375,
        4.44000244140625,
        4.46002197265625,
        4.480010986328125,
        4.5,
        4.52001953125,
        4.540008544921875,
        4.560028076171875,
        4.58001708984375,
        4.600006103515625,
        4.620025634765625,
        4.6400146484375,
        4.660003662109375,
        4.680023193359375,
        4.70001220703125,
        4.720001220703125,
        4.740020751953125,
        4.760009765625,
        4.779998779296875,
        4.800018310546875,
        4.82000732421875,
        4.84002685546875,
        4.860015869140625,
        4.8800048828125,
        4.9000244140625,
        4.920013427734375,
        4.94000244140625,
        4.96002197265625,
        4.980010986328125,
        5.0,
        5.02001953125,
        5.040008544921875,
        5.060028076171875,
        5.08001708984375,
        5.100006103515625,
        5.120025634765625,
        5.1400146484375,
        5.160003662109375,
        5.180023193359375,
        5.20001220703125,
        5.220001220703125,
        5.240020751953125,
        5.260009765625,
        5.279998779296875,
        5.300018310546875,
        5.32000732421875,
        5.34002685546875,
        5.360015869140625,
        5.3800048828125,
        5.4000244140625,
        5.420013427734375,
        5.44000244140625,
        5.46002197265625,
        5.480010986328125,
        5.5,
        5.52001953125,
        5.540008544921875,
        5.560028076171875,
        5.58001708984375,
        5.600006103515625,
        5.620025634765625,
        5.6400146484375,
        5.660003662109375,
        5.680023193359375,
        5.70001220703125,
        5.720001220703125,
        5.740020751953125,
        5.760009765625,
        5.779998779296875,
        5.800018310546875,
        5.82000732421875,
        5.84002685546875,
        5.860015869140625,
        5.8800048828125,
        5.9000244140625,
        5.920013427734375,
        5.94000244140625,
        5.96002197265625,
        5.980010986328125,
        6.0,
        6.02001953125,
        6.040008544921875,
        6.060028076171875,
        6.08001708984375,
        6.100006103515625,
        6.120025634765625,
        6.1400146484375,
        6.160003662109375,
        6.180023193359375,
        6.20001220703125,
        6.220001220703125,
        6.240020751953125,
        6.260009765625,
        6.279998779296875,
        6.300018310546875,
        6.32000732421875,
        6.34002685546875,
        6.360015869140625,
        6.3800048828125,
        6.4000244140625,
        6.420013427734375,
        6.44000244140625,
        6.46002197265625,
        6.480010986328125,
        6.5,
        6.52001953125,
        6.540008544921875,
        6.560028076171875,
        6.58001708984375,
        6.600006103515625,
        6.620025634765625,
        6.6400146484375,
        6.660003662109375,
        6.680023193359375,
        6.70001220703125,
        6.720001220703125,
        6.740020751953125,
        6.760009765625,
        6.779998779296875,
        6.800018310546875,
        6.82000732421875,
        6.84002685546875,
        6.860015869140625,
        6.8800048828125,
        6.9000244140625,
        6.920013427734375,
        6.94000244140625,
        6.96002197265625,
        6.980010986328125,
        7.0,
        7.02001953125,
        7.040008544921875,
        7.060028076171875,
        7.08001708984375,
        7.100006103515625,
        7.120025634765625,
        7.1400146484375,
        7.160003662109375,
        7.180023193359375,
        7.20001220703125,
        7.220001220703125,
        7.240020751953125,
        7.260009765625,
        7.279998779296875,
        7.300018310546875,
        7.32000732421875,
        7.34002685546875,
        7.360015869140625,
        7.3800048828125,
        7.4000244140625,
        7.420013427734375,
        7.44000244140625,
        7.46002197265625,
        7.480010986328125,
        7.5,
        7.52001953125,
        7.540008544921875,
        7.560028076171875,
        7.58001708984375,
        7.600006103515625,
        7.620025634765625,
        7.6400146484375,
        7.660003662109375,
        7.680023193359375,
        7.70001220703125,
        7.720001220703125,
        7.740020751953125,
        7.760009765625,
        7.779998779296875,
        7.800018310546875,
        7.82000732421875,
        7.84002685546875,
        7.860015869140625,
        7.8800048828125,
        7.9000244140625,
        7.920013427734375,
        7.94000244140625,
        7.96002197265625,
        7.980010986328125,
        8.0,
        8.02001953125,
        8.040008544921875,
        8.060028076171875,
        8.08001708984375,
        8.100006103515625,
        8.120025634765625,
        8.1400146484375,
        8.160003662109375,
        8.180023193359375,
        8.20001220703125,
        8.220001220703125,
        8.240020751953125,
        8.260009765625,
        8.279998779296875,
        8.300018310546875,
        8.32000732421875,
        8.34002685546875,
        8.360015869140625,
        8.3800048828125,
        8.4000244140625,
        8.420013427734375,
        8.44000244140625,
        8.46002197265625,
        8.480010986328125,
        8.5,
        8.52001953125,
        8.540008544921875,
        8.560028076171875,
        8.58001708984375,
        8.600006103515625,
        8.620025634765625,
        8.6400146484375,
        8.660003662109375,
        8.680023193359375,
        8.70001220703125,
        8.720001220703125,
        8.740020751953125,
        8.760009765625,
        8.779998779296875,
        8.800018310546875,
        8.82000732421875,
        8.84002685546875,
        8.860015869140625,
        8.8800048828125,
        8.9000244140625,
        8.920013427734375,
        8.94000244140625,
        8.96002197265625,
        8.980010986328125,
        9.0,
        9.02001953125,
        9.040008544921875,
        9.060028076171875,
        9.08001708984375,
        9.100006103515625,
        9.120025634765625,
        9.1400146484375,
        9.160003662109375,
        9.180023193359375,
        9.20001220703125,
        9.220001220703125,
        9.240020751953125,
        9.260009765625,
        9.279998779296875,
        9.300018310546875,
        9.32000732421875,
        9.34002685546875,
        9.360015869140625,
        9.3800048828125,
        9.4000244140625,
        9.420013427734375,
        9.44000244140625,
        9.46002197265625,
        9.480010986328125,
        9.5,
        9.52001953125,
        9.540008544921875,
        9.560028076171875,
        9.58001708984375,
        9.600006103515625,
        9.620025634765625,
        9.6400146484375,
        9.660003662109375,
        9.680023193359375,
        9.70001220703125,
        9.720001220703125,
        9.740020751953125,
        9.760009765625,
        9.779998779296875,
        9.800018310546875,
        9.82000732421875,
        9.84002685546875,
        9.860015869140625,
        9.8800048828125,
        9.9000244140625,
        9.920013427734375,
        9.94000244140625,
        9.96002197265625,
        9.980010986328125,
        10.0,
        10.02001953125,
        10.040008544921875,
        10.060028076171875,
        10.08001708984375,
        10.100006103515625,
        10.120025634765625,
        10.1400146484375,
        10.160003662109375,
        10.180023193359375,
        10.20001220703125,
        10.220001220703125,
        10.240020751953125,
        10.260009765625,
        10.279998779296875,
        10.300018310546875,
        10.32000732421875,
        10.34002685546875,
        10.360015869140625,
        10.3800048828125,
        10.4000244140625,
        10.420013427734375,
        10.44000244140625,
        10.46002197265625,
        10.480010986328125,
        10.5,
        10.52001953125,
        10.540008544921875,
        10.560028076171875,
        10.58001708984375,
        10.600006103515625,
        10.620025634765625,
        10.6400146484375,
        10.660003662109375,
        10.680023193359375,
        10.70001220703125,
        10.720001220703125,
        10.740020751953125,
        10.760009765625,
        10.779998779296875,
        10.800018310546875,
        10.82000732421875,
        10.84002685546875,
        10.860015869140625,
        10.8800048828125,
        10.9000244140625,
        10.920013427734375,
        10.94000244140625,
        10.96002197265625,
        10.980010986328125,
        11.0,
        11.02001953125,
        11.040008544921875,
        11.060028076171875,
        11.08001708984375,
        11.100006103515625,
        11.120025634765625,
        11.1400146484375,
        11.160003662109375,
        11.180023193359375,
        11.20001220703125,
        11.220001220703125,
        11.240020751953125,
        11.260009765625,
        11.279998779296875,
        11.300018310546875,
        11.32000732421875,
        11.34002685546875,
        11.360015869140625,
        11.3800048828125,
        11.4000244140625,
        11.420013427734375,
        11.44000244140625,
        11.46002197265625,
        11.480010986328125,
        11.5,
        11.52001953125,
        11.540008544921875,
        11.560028076171875,
        11.58001708984375,
        11.600006103515625,
        11.620025634765625,
        11.6400146484375,
        11.660003662109375,
        11.680023193359375,
        11.70001220703125,
        11.720001220703125,
        11.740020751953125,
        11.760009765625,
        11.779998779296875,
        11.800018310546875,
        11.82000732421875,
        11.84002685546875,
        11.860015869140625,
        11.8800048828125,
        11.9000244140625,
        11.920013427734375,
        11.94000244140625,
        11.96002197265625,
        11.980010986328125,
        12.0,
        12.02001953125,
        12.040008544921875,
        12.060028076171875,
        12.08001708984375,
        12.100006103515625,
        12.120025634765625,
        12.1400146484375,
        12.160003662109375,
        12.180023193359375,
        12.20001220703125,
        12.220001220703125,
        12.240020751953125,
        12.260009765625,
        12.279998779296875,
        12.300018310546875,
        12.32000732421875,
        12.34002685546875,
        12.360015869140625,
        12.3800048828125,
        12.4000244140625,
        12.420013427734375,
        12.44000244140625,
        12.46002197265625,
        12.480010986328125,
        12.5,
        12.52001953125,
        12.540008544921875,
        12.560028076171875,
        12.58001708984375,
        12.600006103515625,
        12.620025634765625,
        12.6400146484375,
        12.660003662109375,
        12.680023193359375,
        12.70001220703125,
        12.720001220703125,
        12.740020751953125,
        12.760009765625,
        12.779998779296875,
        12.800018310546875,
        12.82000732421875,
        12.84002685546875,
        12.860015869140625,
        12.8800048828125,
        12.9000244140625,
        12.920013427734375,
        12.94000244140625,
        12.96002197265625,
        12.980010986328125,
        13.0,
        13.02001953125,
        13.040008544921875,
        13.060028076171875,
        13.08001708984375,
        13.100006103515625,
        13.120025634765625,
        13.1400146484375,
        13.160003662109375,
        13.180023193359375,
        13.20001220703125,
        13.220001220703125,
        13.240020751953125,
        13.260009765625,
        13.279998779296875,
        13.300018310546875,
        13.32000732421875,
        13.34002685546875,
        13.360015869140625,
        13.3800048828125,
        13.4000244140625,
        13.420013427734375,
        13.44000244140625,
        13.46002197265625,
        13.480010986328125,
        13.5,
        13.52001953125,
        13.540008544921875,
        13.560028076171875,
        13.58001708984375,
        13.600006103515625,
        13.620025634765625,
        13.6400146484375,
        13.660003662109375,
        13.680023193359375,
        13.70001220703125,
        13.720001220703125,
        13.740020751953125,
        13.760009765625,
        13.779998779296875,
        13.800018310546875,
        13.82000732421875,
        13.84002685546875,
        13.860015869140625,
        13.8800048828125,
        13.9000244140625,
        13.920013427734375,
        13.94000244140625,
        13.96002197265625,
        13.980010986328125,
        14.0,
        14.02001953125,
        14.040008544921875,
        14.060028076171875,
        14.08001708984375,
        14.100006103515625,
        14.120025634765625,
        14.1400146484375,
        14.160003662109375,
        14.180023193359375,
        14.20001220703125,
        14.220001220703125,
        14.240020751953125,
        14.260009765625,
        14.279998779296875,
        14.300018310546875,
        14.32000732421875,
        14.34002685546875,
        14.360015869140625,
        14.3800048828125,
        14.4000244140625,
        14.420013427734375,
        14.44000244140625,
        14.46002197265625,
        14.480010986328125,
        14.5,
        14.52001953125,
        14.540008544921875,
        14.560028076171875,
        14.58001708984375,
        14.600006103515625,
        14.620025634765625,
        14.6400146484375,
        14.660003662109375,
        14.680023193359375,
        14.70001220703125,
        14.720001220703125,
        14.740020751953125,
        14.760009765625,
        14.779998779296875,
        14.800018310546875,
        14.82000732421875,
        14.84002685546875,
        14.860015869140625,
        14.8800048828125,
        14.9000244140625,
        14.920013427734375,
        14.94000244140625,
        14.96002197265625,
        14.980010986328125,
        15.0,
        15.02001953125,
        15.040008544921875,
        15.060028076171875,
        15.08001708984375,
        15.100006103515625,
        15.120025634765625,
        15.1400146484375,
        15.160003662109375,
        15.180023193359375,
        15.20001220703125,
        15.220001220703125,
        15.240020751953125,
        15.260009765625,
        15.279998779296875,
        15.300018310546875,
        15.32000732421875,
        15.34002685546875,
        15.360015869140625,
        15.3800048828125,
        15.4000244140625,
        15.420013427734375,
        15.44000244140625,
        15.46002197265625,
        15.480010986328125,
        15.5,
        15.52001953125,
        15.540008544921875,
        15.560028076171875,
        15.58001708984375,
        15.600006103515625,
        15.620025634765625,
        15.6400146484375,
        15.660003662109375,
        15.680023193359375,
        15.70001220703125,
        15.720001220703125,
        15.740020751953125,
        15.760009765625,
        15.779998779296875,
        15.800018310546875,
        15.82000732421875,
        15.84002685546875,
        15.860015869140625,
        15.8800048828125,
        15.9000244140625,
        15.920013427734375,
        15.94000244140625,
        15.96002197265625,
        15.980010986328125,
        16.0,
        16.02001953125,
        16.040008544921876,
        16.060028076171876,
        16.08001708984375,
        16.100006103515626,
        16.120025634765626,
        16.1400146484375,
        16.160003662109376,
        16.180023193359376,
        16.20001220703125,
        16.220001220703126,
        16.240020751953126,
        16.260009765625,
        16.279998779296876,
        16.300018310546876,
        16.32000732421875,
        16.34002685546875,
        16.360015869140626,
        16.3800048828125,
        16.4000244140625,
        16.420013427734376,
        16.44000244140625,
        16.46002197265625,
        16.480010986328126,
        16.5,
        16.52001953125,
        16.540008544921876,
        16.560028076171876,
        16.58001708984375,
        16.600006103515626,
        16.620025634765626,
        16.6400146484375,
        16.660003662109376,
        16.680023193359376,
        16.70001220703125,
        16.720001220703126,
        16.740020751953126,
        16.760009765625,
        16.779998779296876,
        16.800018310546876,
        16.82000732421875,
        16.84002685546875,
        16.860015869140626,
        16.8800048828125,
        16.9000244140625,
        16.920013427734376,
        16.94000244140625,
        16.96002197265625,
        16.980010986328126,
        17.0,
        17.02001953125,
        17.040008544921876,
        17.060028076171876,
        17.08001708984375,
        17.100006103515626,
        17.120025634765626,
        17.1400146484375,
        17.160003662109376,
        17.180023193359376,
        17.20001220703125,
        17.220001220703126,
        17.240020751953126,
        17.260009765625,
        17.279998779296876,
        17.300018310546876,
        17.32000732421875,
        17.34002685546875,
        17.360015869140626,
        17.3800048828125,
        17.4000244140625,
        17.420013427734376,
        17.44000244140625,
        17.46002197265625,
        17.480010986328126,
        17.5,
        17.52001953125,
        17.540008544921876,
        17.560028076171876,
        17.58001708984375,
        17.600006103515626,
        17.620025634765626,
        17.6400146484375,
        17.660003662109376,
        17.680023193359376,
        17.70001220703125,
        17.720001220703126,
        17.740020751953126,
        17.760009765625,
        17.779998779296876,
        17.800018310546876,
        17.82000732421875,
        17.84002685546875,
        17.860015869140626,
        17.8800048828125,
        17.9000244140625,
        17.920013427734376,
        17.94000244140625,
        17.96002197265625,
        17.980010986328126,
        18.0,
        18.02001953125,
        18.040008544921876,
        18.060028076171876,
        18.08001708984375,
        18.100006103515626,
        18.120025634765626,
        18.1400146484375,
        18.160003662109376,
        18.180023193359376,
        18.20001220703125,
        18.220001220703126,
        18.240020751953126,
        18.260009765625,
        18.279998779296876,
        18.300018310546876,
        18.32000732421875,
        18.34002685546875,
        18.360015869140626,
        18.3800048828125,
        18.4000244140625,
        18.420013427734376,
        18.44000244140625,
        18.46002197265625,
        18.480010986328126,
        18.5,
        18.52001953125,
        18.540008544921876,
        18.560028076171876,
        18.58001708984375,
        18.600006103515626,
        18.620025634765626,
        18.6400146484375,
        18.660003662109376,
        18.680023193359376,
        18.70001220703125,
        18.720001220703126,
        18.740020751953126,
        18.760009765625,
        18.779998779296876,
        18.800018310546876,
        18.82000732421875,
        18.84002685546875,
        18.860015869140626,
        18.8800048828125,
        18.9000244140625,
        18.920013427734376,
        18.94000244140625,
        18.96002197265625,
        18.980010986328126,
        19.0,
        19.02001953125,
        19.040008544921876,
        19.060028076171876,
        19.08001708984375,
        19.100006103515626,
        19.120025634765626,
        19.1400146484375,
        19.160003662109376,
        19.180023193359376,
        19.20001220703125,
        19.220001220703126,
        19.240020751953126,
        19.260009765625,
        19.279998779296876,
        19.300018310546876,
        19.32000732421875,
        19.34002685546875,
        19.360015869140626,
        19.3800048828125,
        19.4000244140625,
        19.420013427734376,
        19.44000244140625,
        19.46002197265625,
        19.480010986328126,
        19.5,
        19.52001953125,
        19.540008544921876,
        19.560028076171876,
        19.58001708984375,
        19.600006103515626,
        19.620025634765626,
        19.6400146484375,
        19.660003662109376,
        19.680023193359376,
        19.70001220703125,
        19.720001220703126,
        19.740020751953126,
        19.760009765625,
        19.779998779296876,
        19.800018310546876,
        19.82000732421875,
        19.84002685546875,
        19.860015869140626,
        19.8800048828125,
        19.9000244140625,
        19.920013427734376,
        19.94000244140625,
        19.96002197265625,
        19.980010986328126,
        20.0,
        20.02001953125,
        20.040008544921876,
        20.060028076171876,
        20.08001708984375,
        20.100006103515626,
        20.120025634765626,
        20.1400146484375,
        20.160003662109376,
        20.180023193359376,
        20.20001220703125,
        20.220001220703126,
        20.240020751953126,
        20.260009765625,
        20.279998779296876,
        20.300018310546876,
        20.32000732421875,
        20.34002685546875,
        20.360015869140626,
        20.3800048828125,
        20.4000244140625,
        20.420013427734376,
        20.44000244140625,
        20.46002197265625,
        20.480010986328126,
        20.5,
        20.52001953125,
        20.540008544921876,
        20.55999755859375,
        20.58001708984375,
        20.600006103515626,
        20.620025634765626,
        20.6400146484375,
        20.660003662109376,
        20.680023193359376,
        20.70001220703125,
        20.720001220703126,
        20.740020751953126,
        20.760009765625,
        20.779998779296876,
        20.800018310546876,
        20.82000732421875,
        20.84002685546875,
        20.860015869140626,
        20.8800048828125,
        20.9000244140625,
        20.920013427734376,
        20.94000244140625,
        20.96002197265625,
        20.980010986328126,
        21.0,
        21.02001953125,
        21.040008544921876,
        21.05999755859375,
        21.08001708984375,
        21.100006103515626,
        21.120025634765626,
        21.1400146484375,
        21.160003662109376,
        21.180023193359376,
        21.20001220703125,
        21.220001220703126,
        21.240020751953126,
        21.260009765625,
        21.279998779296876,
        21.300018310546876,
        21.32000732421875,
        21.34002685546875,
        21.360015869140626,
        21.3800048828125,
        21.4000244140625,
        21.420013427734376,
        21.44000244140625,
        21.46002197265625,
        21.480010986328126,
        21.5,
        21.52001953125,
        21.540008544921876,
        21.55999755859375,
        21.58001708984375,
        21.600006103515626,
        21.620025634765626,
        21.6400146484375,
        21.660003662109376,
        21.680023193359376,
        21.70001220703125,
        21.720001220703126,
        21.740020751953126,
        21.760009765625,
        21.779998779296876,
        21.800018310546876,
        21.82000732421875,
        21.84002685546875,
        21.860015869140626,
        21.8800048828125,
        21.9000244140625,
        21.920013427734376,
        21.94000244140625,
        21.96002197265625,
        21.980010986328126,
        22.0,
        22.02001953125,
        22.040008544921876,
        22.05999755859375,
        22.08001708984375,
        22.100006103515626,
        22.120025634765626,
        22.1400146484375,
        22.160003662109376,
        22.180023193359376,
        22.20001220703125,
        22.220001220703126,
        22.240020751953126,
        22.260009765625,
        22.279998779296876,
        22.300018310546876,
        22.32000732421875,
        22.34002685546875,
        22.360015869140626,
        22.3800048828125,
        22.4000244140625,
        22.420013427734376,
        22.44000244140625,
        22.46002197265625,
        22.480010986328126,
        22.5,
        22.52001953125,
        22.540008544921876,
        22.55999755859375,
        22.58001708984375,
        22.600006103515626,
        22.620025634765626,
        22.6400146484375,
        22.660003662109376,
        22.680023193359376,
        22.70001220703125,
        22.720001220703126,
        22.740020751953126,
        22.760009765625,
        22.779998779296876,
        22.800018310546876,
        22.82000732421875,
        22.84002685546875,
        22.860015869140626,
        22.8800048828125,
        22.9000244140625,
        22.920013427734376,
        22.94000244140625,
        22.96002197265625,
        22.980010986328126,
        23.0,
        23.02001953125,
        23.040008544921876,
        23.05999755859375,
        23.08001708984375,
        23.100006103515626,
        23.120025634765626,
        23.1400146484375,
        23.160003662109376,
        23.180023193359376,
        23.20001220703125,
        23.220001220703126,
        23.240020751953126,
        23.260009765625,
        23.279998779296876,
        23.300018310546876,
        23.32000732421875,
        23.34002685546875,
        23.360015869140626,
        23.3800048828125,
        23.4000244140625,
        23.420013427734376,
        23.44000244140625,
        23.46002197265625,
        23.480010986328126,
        23.5,
        23.52001953125,
        23.540008544921876,
        23.55999755859375,
        23.58001708984375,
        23.600006103515626,
        23.620025634765626,
        23.6400146484375,
        23.660003662109376,
        23.680023193359376,
        23.70001220703125,
        23.720001220703126,
        23.740020751953126,
        23.760009765625,
        23.779998779296876,
        23.800018310546876,
        23.82000732421875,
        23.84002685546875,
        23.860015869140626,
        23.8800048828125,
        23.9000244140625,
        23.920013427734376,
        23.94000244140625,
        23.96002197265625,
        23.980010986328126,
        24.0,
        24.02001953125,
        24.040008544921876,
        24.05999755859375,
        24.08001708984375,
        24.100006103515626,
        24.120025634765626,
        24.1400146484375,
        24.160003662109376,
        24.180023193359376,
        24.20001220703125,
        24.220001220703126,
        24.240020751953126,
        24.260009765625,
        24.279998779296876,
        24.300018310546876,
        24.32000732421875,
        24.34002685546875,
        24.360015869140626,
        24.3800048828125,
        24.4000244140625,
        24.420013427734376,
        24.44000244140625,
        24.46002197265625,
        24.480010986328126,
        24.5,
        24.52001953125,
        24.540008544921876,
        24.55999755859375,
        24.58001708984375,
        24.600006103515626,
        24.620025634765626,
        24.6400146484375,
        24.660003662109376,
        24.680023193359376,
        24.70001220703125,
        24.720001220703126,
        24.740020751953126,
        24.760009765625,
        24.779998779296876,
        24.800018310546876,
        24.82000732421875,
        24.84002685546875,
        24.860015869140626,
        24.8800048828125,
        24.9000244140625,
        24.920013427734376,
        24.94000244140625,
        24.96002197265625,
        24.980010986328126,
        25.0,
        25.02001953125,
        25.040008544921876,
        25.05999755859375,
        25.08001708984375,
        25.100006103515626,
        25.120025634765626,
        25.1400146484375,
        25.160003662109376,
        25.180023193359376,
        25.20001220703125,
        25.220001220703126,
        25.240020751953126,
        25.260009765625,
        25.279998779296876,
        25.300018310546876,
        25.32000732421875,
        25.34002685546875,
        25.360015869140626,
        25.3800048828125,
        25.4000244140625,
        25.420013427734376,
        25.44000244140625,
        25.46002197265625,
        25.480010986328126,
        25.5,
        25.52001953125,
        25.540008544921876,
        25.55999755859375,
        25.58001708984375,
        25.600006103515626,
        25.620025634765626,
        25.6400146484375,
        25.660003662109376,
        25.680023193359376,
        25.70001220703125,
        25.720001220703126,
        25.740020751953126,
        25.760009765625,
        25.779998779296876,
        25.800018310546876,
        25.82000732421875,
        25.84002685546875,
        25.860015869140626,
        25.8800048828125,
        25.9000244140625,
        25.920013427734376,
        25.94000244140625,
        25.96002197265625,
        25.980010986328126,
        26.0,
        26.02001953125,
        26.040008544921876,
        26.05999755859375,
        26.08001708984375,
        26.100006103515626,
        26.120025634765626,
        26.1400146484375,
        26.160003662109376,
        26.180023193359376,
        26.20001220703125,
        26.220001220703126,
        26.240020751953126,
        26.260009765625,
        26.279998779296876,
        26.300018310546876,
        26.32000732421875,
        26.34002685546875,
        26.360015869140626,
        26.3800048828125,
        26.4000244140625,
        26.420013427734376,
        26.44000244140625,
        26.46002197265625,
        26.480010986328126,
        26.5,
        26.52001953125,
        26.540008544921876,
        26.55999755859375,
        26.58001708984375,
        26.600006103515626,
        26.620025634765626,
        26.6400146484375,
        26.660003662109376,
        26.680023193359376,
        26.70001220703125,
        26.720001220703126,
        26.740020751953126,
        26.760009765625,
        26.779998779296876,
        26.800018310546876,
        26.82000732421875,
        26.84002685546875,
        26.860015869140626,
        26.8800048828125,
        26.9000244140625,
        26.920013427734376,
        26.94000244140625,
        26.96002197265625,
        26.980010986328126,
        27.0,
        27.02001953125,
        27.040008544921876,
        27.05999755859375,
        27.08001708984375,
        27.100006103515626,
        27.120025634765626,
        27.1400146484375,
        27.160003662109376,
        27.180023193359376,
        27.20001220703125,
        27.220001220703126,
        27.240020751953126,
        27.260009765625,
        27.279998779296876,
        27.300018310546876,
        27.32000732421875,
        27.34002685546875,
        27.360015869140626,
        27.3800048828125,
        27.4000244140625,
        27.420013427734376,
        27.44000244140625,
        27.46002197265625,
        27.480010986328126,
        27.5,
        27.52001953125,
        27.540008544921876,
        27.55999755859375,
        27.58001708984375,
        27.600006103515626,
        27.620025634765626,
        27.6400146484375,
        27.660003662109376,
        27.680023193359376,
        27.70001220703125,
        27.720001220703126,
        27.740020751953126,
        27.760009765625,
        27.779998779296876,
        27.800018310546876,
        27.82000732421875,
        27.84002685546875,
        27.860015869140626,
        27.8800048828125,
        27.9000244140625,
        27.920013427734376,
        27.94000244140625,
        27.96002197265625,
        27.980010986328126,
        28.0,
        28.02001953125,
        28.040008544921876,
        28.05999755859375,
        28.08001708984375,
        28.100006103515626,
        28.120025634765626,
        28.1400146484375,
        28.160003662109376,
        28.180023193359376,
        28.20001220703125,
        28.220001220703126,
        28.240020751953126,
        28.260009765625,
        28.279998779296876,
        28.300018310546876,
        28.32000732421875,
        28.34002685546875,
        28.360015869140626,
        28.3800048828125,
        28.4000244140625,
        28.420013427734376,
        28.44000244140625,
        28.46002197265625,
        28.480010986328126,
        28.5,
        28.52001953125,
        28.540008544921876,
        28.55999755859375,
        28.58001708984375,
        28.600006103515626,
        28.620025634765626,
        28.6400146484375,
        28.660003662109376,
        28.680023193359376,
        28.70001220703125,
        28.720001220703126,
        28.740020751953126,
        28.760009765625,
        28.779998779296876,
        28.800018310546876,
        28.82000732421875,
        28.84002685546875,
        28.860015869140626,
        28.8800048828125,
        28.9000244140625,
        28.920013427734376,
        28.94000244140625,
        28.96002197265625,
        28.980010986328126,
        29.0,
        29.02001953125,
        29.040008544921876,
        29.05999755859375,
        29.08001708984375,
        29.100006103515626,
        29.120025634765626,
        29.1400146484375,
        29.160003662109376,
        29.180023193359376,
        29.20001220703125,
        29.220001220703126,
        29.240020751953126,
        29.260009765625,
        29.279998779296876,
        29.300018310546876,
        29.32000732421875,
        29.34002685546875,
        29.360015869140626,
        29.3800048828125,
        29.4000244140625,
        29.420013427734376,
        29.44000244140625,
        29.46002197265625,
        29.480010986328126,
        29.5,
        29.52001953125,
        29.540008544921876,
        29.55999755859375,
        29.58001708984375,
        29.600006103515626,
        29.620025634765626,
        29.6400146484375,
        29.660003662109376,
        29.680023193359376,
        29.70001220703125,
        29.720001220703126,
        29.740020751953126,
        29.760009765625,
        29.779998779296876,
        29.800018310546876,
        29.82000732421875,
        29.84002685546875,
        29.860015869140626,
        29.8800048828125,
        29.9000244140625,
        29.920013427734376,
        29.94000244140625,
        29.96002197265625,
        29.980010986328126,
        30.0,
        30.02001953125,
        30.040008544921876,
        30.05999755859375,
        30.08001708984375,
        30.100006103515626,
        30.120025634765626,
        30.1400146484375,
        30.160003662109376,
        30.180023193359376,
        30.20001220703125,
        30.220001220703126,
        30.240020751953126,
        30.260009765625,
        30.279998779296876,
        30.300018310546876,
        30.32000732421875,
        30.34002685546875,
        30.360015869140626,
        30.3800048828125,
        30.4000244140625,
        30.420013427734376,
        30.44000244140625,
        30.46002197265625,
        30.480010986328126,
        30.5,
        30.52001953125,
        30.540008544921876,
        30.55999755859375,
        30.58001708984375,
        30.600006103515626,
        30.620025634765626,
        30.6400146484375,
        30.660003662109376,
        30.680023193359376,
        30.70001220703125,
        30.720001220703126,
        30.740020751953126,
        30.760009765625,
        30.779998779296876,
        30.800018310546876,
        30.82000732421875,
        30.84002685546875,
        30.860015869140626,
        30.8800048828125,
        30.9000244140625,
        30.920013427734376,
        30.94000244140625,
        30.96002197265625,
        30.980010986328126,
        31.0,
        31.02001953125,
        31.040008544921876,
        31.05999755859375,
        31.08001708984375,
        31.100006103515626,
        31.120025634765626,
        31.1400146484375,
        31.160003662109376,
        31.180023193359376,
        31.20001220703125,
        31.220001220703126,
        31.240020751953126,
        31.260009765625,
        31.279998779296876,
        31.300018310546876,
        31.32000732421875,
        31.34002685546875,
        31.360015869140626,
        31.3800048828125,
        31.4000244140625,
        31.420013427734376,
        31.44000244140625,
        31.46002197265625,
        31.480010986328126,
        31.5,
        31.52001953125,
        31.540008544921876,
        31.55999755859375,
        31.58001708984375,
        31.600006103515626,
        31.620025634765626,
        31.6400146484375,
        31.660003662109376,
        31.680023193359376,
        31.70001220703125,
        31.720001220703126,
        31.740020751953126,
        31.760009765625,
        31.779998779296876,
        31.800018310546876,
        31.82000732421875,
        31.84002685546875,
        31.860015869140626,
        31.8800048828125,
        31.9000244140625,
        31.920013427734376,
        31.94000244140625,
        31.96002197265625,
        31.980010986328126,
        32.0,
        32.02001953125,
        32.040008544921878,
        32.05999755859375,
        32.08001708984375,
        32.100006103515628,
        32.120025634765628,
        32.1400146484375,
        32.160003662109378,
        32.180023193359378,
        32.20001220703125,
        32.220001220703128,
        32.240020751953128,
        32.260009765625,
        32.279998779296878,
        32.300018310546878,
        32.32000732421875,
        32.34002685546875,
        32.360015869140628,
        32.3800048828125,
        32.4000244140625,
        32.420013427734378,
        32.44000244140625,
        32.46002197265625,
        32.480010986328128,
        32.5,
        32.52001953125,
        32.540008544921878,
        32.55999755859375,
        32.58001708984375,
        32.600006103515628,
        32.620025634765628,
        32.6400146484375,
        32.660003662109378,
        32.680023193359378,
        32.70001220703125,
        32.720001220703128,
        32.740020751953128,
        32.760009765625,
        32.779998779296878,
        32.800018310546878,
        32.82000732421875,
        32.84002685546875,
        32.860015869140628,
        32.8800048828125,
        32.9000244140625,
        32.920013427734378,
        32.94000244140625,
        32.96002197265625,
        32.980010986328128,
        33.0,
        33.02001953125,
        33.040008544921878,
        33.05999755859375,
        33.08001708984375,
        33.100006103515628,
        33.120025634765628,
        33.1400146484375,
        33.160003662109378,
        33.180023193359378,
        33.20001220703125,
        33.220001220703128,
        33.240020751953128,
        33.260009765625,
        33.279998779296878,
        33.300018310546878,
        33.32000732421875,
        33.34002685546875,
        33.360015869140628,
        33.3800048828125,
        33.4000244140625,
        33.420013427734378,
        33.44000244140625,
        33.46002197265625,
        33.480010986328128,
        33.5,
        33.52001953125,
        33.540008544921878,
        33.55999755859375,
        33.58001708984375,
        33.600006103515628,
        33.620025634765628,
        33.6400146484375,
        33.660003662109378,
        33.680023193359378,
        33.70001220703125,
        33.720001220703128,
        33.740020751953128,
        33.760009765625,
        33.779998779296878,
        33.800018310546878,
        33.82000732421875,
        33.84002685546875,
        33.860015869140628,
        33.8800048828125,
        33.9000244140625,
        33.920013427734378,
        33.94000244140625,
        33.96002197265625,
        33.980010986328128,
        34.0,
        34.02001953125,
        34.040008544921878,
        34.05999755859375,
        34.08001708984375,
        34.100006103515628,
        34.120025634765628,
        34.1400146484375,
        34.160003662109378,
        34.180023193359378,
        34.20001220703125,
        34.220001220703128,
        34.240020751953128,
        34.260009765625,
        34.279998779296878,
        34.300018310546878,
        34.32000732421875,
        34.34002685546875,
        34.360015869140628,
        34.3800048828125,
        34.4000244140625,
        34.420013427734378,
        34.44000244140625,
        34.46002197265625,
        34.480010986328128,
        34.5,
        34.52001953125,
        34.540008544921878,
        34.55999755859375,
        34.58001708984375,
        34.600006103515628,
        34.620025634765628,
        34.6400146484375,
        34.660003662109378,
        34.680023193359378,
        34.70001220703125,
        34.720001220703128,
        34.740020751953128,
        34.760009765625,
        34.779998779296878,
        34.800018310546878,
        34.82000732421875,
        34.84002685546875,
        34.860015869140628,
        34.8800048828125,
        34.9000244140625,
        34.920013427734378,
        34.94000244140625,
        34.96002197265625,
        34.980010986328128,
        35.0,
        35.02001953125,
        35.040008544921878,
        35.05999755859375,
        35.08001708984375,
        35.100006103515628,
        35.120025634765628,
        35.1400146484375,
        35.160003662109378,
        35.180023193359378,
        35.20001220703125,
        35.220001220703128,
        35.240020751953128,
        35.260009765625,
        35.279998779296878,
        35.300018310546878,
        35.32000732421875,
        35.34002685546875,
        35.360015869140628,
        35.3800048828125,
        35.4000244140625,
        35.420013427734378,
        35.44000244140625,
        35.46002197265625,
        35.480010986328128,
        35.5,
        35.52001953125,
        35.540008544921878,
        35.55999755859375,
        35.58001708984375,
        35.600006103515628,
        35.620025634765628,
        35.6400146484375,
        35.660003662109378,
        35.680023193359378,
        35.70001220703125,
        35.720001220703128,
        35.740020751953128,
        35.760009765625,
        35.779998779296878,
        35.800018310546878,
        35.82000732421875,
        35.84002685546875,
        35.860015869140628,
        35.8800048828125,
        35.9000244140625,
        35.920013427734378,
        35.94000244140625,
        35.96002197265625,
        35.980010986328128,
        36.0,
        36.02001953125,
        36.040008544921878,
        36.05999755859375,
        36.08001708984375,
        36.100006103515628,
        36.120025634765628,
        36.1400146484375,
        36.160003662109378,
        36.180023193359378,
        36.20001220703125,
        36.220001220703128,
        36.240020751953128,
        36.260009765625,
        36.279998779296878,
        36.300018310546878,
        36.32000732421875,
        36.34002685546875,
        36.360015869140628,
        36.3800048828125,
        36.4000244140625,
        36.420013427734378,
        36.44000244140625,
        36.46002197265625,
        36.480010986328128,
        36.5,
        36.52001953125,
        36.540008544921878,
        36.55999755859375,
        36.58001708984375,
        36.600006103515628,
        36.620025634765628,
        36.6400146484375,
        36.660003662109378,
        36.680023193359378,
        36.70001220703125,
        36.720001220703128,
        36.740020751953128,
        36.760009765625,
        36.779998779296878,
        36.800018310546878,
        36.82000732421875,
        36.84002685546875,
        36.860015869140628,
        36.8800048828125,
        36.9000244140625,
        36.920013427734378,
        36.94000244140625,
        36.96002197265625,
        36.980010986328128,
        37.0,
        37.02001953125,
        37.040008544921878,
        37.05999755859375,
        37.08001708984375,
        37.100006103515628,
        37.120025634765628,
        37.1400146484375,
        37.160003662109378,
        37.180023193359378,
        37.20001220703125,
        37.220001220703128,
        37.240020751953128,
        37.260009765625,
        37.279998779296878,
        37.300018310546878,
        37.32000732421875,
        37.34002685546875,
        37.360015869140628,
        37.3800048828125,
        37.4000244140625,
        37.420013427734378,
        37.44000244140625,
        37.46002197265625,
        37.480010986328128,
        37.5,
        37.52001953125,
        37.540008544921878,
        37.55999755859375,
        37.58001708984375,
        37.600006103515628,
        37.620025634765628,
        37.6400146484375,
        37.660003662109378,
        37.680023193359378,
        37.70001220703125,
        37.720001220703128,
        37.740020751953128,
        37.760009765625,
        37.779998779296878,
        37.800018310546878,
        37.82000732421875,
        37.84002685546875,
        37.860015869140628,
        37.8800048828125,
        37.9000244140625,
        37.920013427734378,
        37.94000244140625,
        37.96002197265625,
        37.980010986328128,
        38.0,
        38.02001953125,
        38.040008544921878,
        38.05999755859375,
        38.08001708984375,
        38.100006103515628,
        38.120025634765628,
        38.1400146484375,
        38.160003662109378,
        38.180023193359378,
        38.20001220703125,
        38.220001220703128,
        38.240020751953128,
        38.260009765625,
        38.279998779296878,
        38.300018310546878,
        38.32000732421875,
        38.34002685546875,
        38.360015869140628,
        38.3800048828125,
        38.4000244140625,
        38.420013427734378,
        38.44000244140625,
        38.46002197265625,
        38.480010986328128,
        38.5,
        38.52001953125,
        38.540008544921878,
        38.55999755859375,
        38.58001708984375,
        38.600006103515628,
        38.620025634765628,
        38.6400146484375,
        38.660003662109378,
        38.680023193359378,
        38.70001220703125,
        38.720001220703128,
        38.740020751953128,
        38.760009765625,
        38.779998779296878,
        38.800018310546878,
        38.82000732421875,
        38.84002685546875,
        38.860015869140628,
        38.8800048828125,
        38.9000244140625,
        38.920013427734378,
        38.94000244140625,
        38.96002197265625,
        38.980010986328128,
        39.0,
        39.02001953125,
        39.040008544921878,
        39.05999755859375,
        39.08001708984375,
        39.100006103515628,
        39.120025634765628,
        39.1400146484375,
        39.160003662109378,
        39.180023193359378,
        39.20001220703125,
        39.220001220703128,
        39.240020751953128,
        39.260009765625,
        39.279998779296878,
        39.300018310546878,
        39.32000732421875,
        39.34002685546875,
        39.360015869140628,
        39.3800048828125,
        39.4000244140625,
        39.420013427734378,
        39.44000244140625,
        39.46002197265625,
        39.480010986328128,
        39.5,
        39.52001953125,
        39.540008544921878,
        39.55999755859375,
        39.58001708984375,
        39.600006103515628,
        39.620025634765628,
        39.6400146484375,
        39.660003662109378,
        39.680023193359378,
        39.70001220703125,
        39.720001220703128,
        39.740020751953128,
        39.760009765625,
        39.779998779296878,
        39.800018310546878,
        39.82000732421875,
        39.84002685546875,
        39.860015869140628,
        39.8800048828125,
        39.9000244140625,
        39.920013427734378,
        39.94000244140625,
        39.96002197265625,
        39.980010986328128,
        40.0,
        40.02001953125,
        40.040008544921878,
        40.05999755859375,
        40.08001708984375,
        40.100006103515628,
        40.120025634765628,
        40.1400146484375,
        40.160003662109378,
        40.180023193359378,
        40.20001220703125,
        40.220001220703128,
        40.240020751953128,
        40.260009765625,
        40.279998779296878,
        40.300018310546878,
        40.32000732421875,
        40.34002685546875,
        40.360015869140628,
        40.3800048828125,
        40.4000244140625,
        40.420013427734378,
        40.44000244140625,
        40.46002197265625,
        40.480010986328128,
        40.5,
        40.52001953125,
        40.540008544921878,
        40.55999755859375,
        40.58001708984375,
        40.600006103515628,
        40.620025634765628,
        40.6400146484375,
        40.660003662109378,
        40.680023193359378,
        40.70001220703125,
        40.720001220703128,
        40.740020751953128,
        40.760009765625,
        40.779998779296878,
        40.800018310546878,
        40.82000732421875,
        40.84002685546875,
        40.860015869140628,
        40.8800048828125,
        40.9000244140625,
        40.920013427734378,
        40.94000244140625,
        40.96002197265625,
        40.980010986328128,
        41.0,
        41.02001953125,
        41.040008544921878,
        41.05999755859375,
        41.08001708984375,
        41.100006103515628,
        41.120025634765628,
        41.1400146484375,
        41.160003662109378,
        41.180023193359378,
        41.20001220703125,
        41.220001220703128,
        41.240020751953128,
        41.260009765625,
        41.279998779296878,
        41.300018310546878,
        41.32000732421875,
        41.34002685546875,
        41.360015869140628,
        41.3800048828125,
        41.4000244140625,
        41.420013427734378,
        41.44000244140625,
        41.46002197265625,
        41.480010986328128,
        41.5,
        41.52001953125,
        41.540008544921878,
        41.55999755859375,
        41.58001708984375,
        41.600006103515628,
        41.620025634765628,
        41.6400146484375,
        41.660003662109378,
        41.680023193359378,
        41.70001220703125,
        41.720001220703128,
        41.740020751953128,
        41.760009765625,
        41.779998779296878,
        41.800018310546878,
        41.82000732421875,
        41.84002685546875,
        41.860015869140628,
        41.8800048828125,
        41.9000244140625,
        41.920013427734378,
        41.94000244140625,
        41.96002197265625,
        41.980010986328128,
        42.0,
        42.02001953125,
        42.040008544921878,
        42.05999755859375,
        42.08001708984375,
        42.100006103515628,
        42.120025634765628,
        42.1400146484375,
        42.160003662109378,
        42.180023193359378,
        42.20001220703125,
        42.220001220703128,
        42.240020751953128,
        42.260009765625,
        42.279998779296878,
        42.300018310546878,
        42.32000732421875,
        42.34002685546875,
        42.360015869140628,
        42.3800048828125,
        42.4000244140625,
        42.420013427734378,
        42.44000244140625,
        42.46002197265625,
        42.480010986328128,
        42.5,
        42.52001953125,
        42.540008544921878,
        42.55999755859375,
        42.58001708984375,
        42.600006103515628,
        42.620025634765628,
        42.6400146484375,
        42.660003662109378,
        42.680023193359378,
        42.70001220703125,
        42.720001220703128,
        42.740020751953128,
        42.760009765625,
        42.779998779296878,
        42.800018310546878,
        42.82000732421875,
        42.84002685546875,
        42.860015869140628,
        42.8800048828125,
        42.9000244140625,
        42.920013427734378,
        42.94000244140625,
        42.96002197265625,
        42.980010986328128,
        43.0,
        43.02001953125,
        43.040008544921878,
        43.05999755859375,
        43.08001708984375,
        43.100006103515628,
        43.120025634765628,
        43.1400146484375,
        43.160003662109378,
        43.180023193359378,
        43.20001220703125,
        43.220001220703128,
        43.240020751953128,
        43.260009765625,
        43.279998779296878,
        43.300018310546878,
        43.32000732421875,
        43.34002685546875,
        43.360015869140628,
        43.3800048828125,
        43.4000244140625,
        43.420013427734378,
        43.44000244140625,
        43.46002197265625,
        43.480010986328128,
        43.5,
        43.52001953125,
        43.540008544921878,
        43.55999755859375,
        43.58001708984375,
        43.600006103515628,
        43.620025634765628,
        43.6400146484375,
        43.660003662109378,
        43.680023193359378,
        43.70001220703125,
        43.720001220703128,
        43.740020751953128,
        43.760009765625,
        43.779998779296878,
        43.800018310546878,
        43.82000732421875,
        43.84002685546875,
        43.860015869140628,
        43.8800048828125,
        43.9000244140625,
        43.920013427734378,
        43.94000244140625,
        43.96002197265625,
        43.980010986328128,
        44.0,
        44.02001953125,
        44.040008544921878,
        44.05999755859375,
        44.08001708984375,
        44.100006103515628,
        44.120025634765628,
        44.1400146484375,
        44.160003662109378,
        44.180023193359378,
        44.20001220703125,
        44.220001220703128,
        44.240020751953128,
        44.260009765625,
        44.279998779296878,
        44.300018310546878,
        44.32000732421875,
        44.34002685546875,
        44.360015869140628,
        44.3800048828125,
        44.4000244140625,
        44.420013427734378,
        44.44000244140625,
        44.46002197265625,
        44.480010986328128,
        44.5,
        44.52001953125,
        44.540008544921878,
        44.55999755859375,
        44.58001708984375,
        44.600006103515628,
        44.620025634765628,
        44.6400146484375,
        44.660003662109378,
        44.680023193359378,
        44.70001220703125,
        44.720001220703128,
        44.740020751953128,
        44.760009765625,
        44.779998779296878,
        44.800018310546878,
        44.82000732421875,
        44.84002685546875,
        44.860015869140628,
        44.8800048828125,
        44.9000244140625,
        44.920013427734378,
        44.94000244140625,
        44.96002197265625,
        44.980010986328128,
        45.0,
        45.02001953125,
        45.040008544921878,
        45.05999755859375,
        45.08001708984375,
        45.100006103515628,
        45.120025634765628,
        45.1400146484375,
        45.160003662109378,
        45.180023193359378,
        45.20001220703125,
        45.220001220703128,
        45.240020751953128,
        45.260009765625,
        45.279998779296878,
        45.300018310546878,
        45.32000732421875,
        45.34002685546875,
        45.360015869140628,
        45.3800048828125,
        45.4000244140625,
        45.420013427734378,
        45.44000244140625,
        45.46002197265625,
        45.480010986328128,
        45.5,
        45.52001953125,
        45.540008544921878,
        45.55999755859375,
        45.58001708984375,
        45.600006103515628,
        45.620025634765628,
        45.6400146484375,
        45.660003662109378,
        45.680023193359378,
        45.70001220703125,
        45.720001220703128,
        45.740020751953128,
        45.760009765625,
        45.779998779296878,
        45.800018310546878,
        45.82000732421875,
        45.84002685546875,
        45.860015869140628,
        45.8800048828125,
        45.9000244140625,
        45.920013427734378,
        45.94000244140625,
        45.96002197265625,
        45.980010986328128,
        46.0,
        46.02001953125,
        46.040008544921878,
        46.05999755859375,
        46.08001708984375,
        46.100006103515628,
        46.120025634765628,
        46.1400146484375,
        46.160003662109378,
        46.180023193359378,
        46.20001220703125,
        46.220001220703128,
        46.240020751953128,
        46.260009765625,
        46.279998779296878,
        46.300018310546878,
        46.32000732421875,
        46.34002685546875,
        46.360015869140628,
        46.3800048828125,
        46.4000244140625,
        46.420013427734378,
        46.44000244140625,
        46.46002197265625,
        46.480010986328128,
        46.5,
        46.52001953125,
        46.540008544921878,
        46.55999755859375,
        46.58001708984375,
        46.600006103515628,
        46.620025634765628,
        46.6400146484375,
        46.660003662109378,
        46.680023193359378,
        46.70001220703125,
        46.720001220703128,
        46.740020751953128,
        46.760009765625,
        46.779998779296878,
        46.800018310546878,
        46.82000732421875,
        46.84002685546875,
        46.860015869140628,
        46.8800048828125,
        46.9000244140625,
        46.920013427734378,
        46.94000244140625,
        46.96002197265625,
        46.980010986328128,
        47.0,
        47.02001953125,
        47.040008544921878,
        47.05999755859375,
        47.08001708984375,
        47.100006103515628,
        47.120025634765628,
        47.1400146484375,
        47.160003662109378,
        47.180023193359378,
        47.20001220703125,
        47.220001220703128,
        47.240020751953128,
        47.260009765625,
        47.279998779296878,
        47.300018310546878,
        47.32000732421875,
        47.34002685546875,
        47.360015869140628,
        47.3800048828125,
        47.4000244140625,
        47.420013427734378,
        47.44000244140625,
        47.46002197265625,
        47.480010986328128,
        47.5,
        47.52001953125,
        47.540008544921878,
        47.55999755859375,
        47.58001708984375,
        47.600006103515628,
        47.620025634765628,
        47.6400146484375,
        47.660003662109378,
        47.680023193359378,
        47.70001220703125,
        47.720001220703128,
        47.740020751953128,
        47.760009765625,
        47.779998779296878,
        47.800018310546878,
        47.82000732421875,
        47.84002685546875,
        47.860015869140628,
        47.8800048828125,
        47.9000244140625,
        47.920013427734378,
        47.94000244140625,
        47.96002197265625,
        47.980010986328128,
        48.0,
        48.02001953125,
        48.040008544921878,
        48.05999755859375,
        48.08001708984375,
        48.100006103515628,
        48.120025634765628,
        48.1400146484375,
        48.160003662109378,
        48.180023193359378,
        48.20001220703125,
        48.220001220703128,
        48.240020751953128,
        48.260009765625,
        48.279998779296878,
        48.300018310546878,
        48.32000732421875,
        48.34002685546875,
        48.360015869140628,
        48.3800048828125,
        48.4000244140625,
        48.420013427734378,
        48.44000244140625,
        48.46002197265625,
        48.480010986328128,
        48.5,
        48.52001953125,
        48.540008544921878,
        48.55999755859375,
        48.58001708984375,
        48.600006103515628,
        48.620025634765628,
        48.6400146484375,
        48.660003662109378,
        48.680023193359378,
        48.70001220703125,
        48.720001220703128,
        48.740020751953128,
        48.760009765625,
        48.779998779296878,
        48.800018310546878,
        48.82000732421875,
        48.84002685546875,
        48.860015869140628,
        48.8800048828125,
        48.9000244140625,
        48.920013427734378,
        48.94000244140625,
        48.96002197265625,
        48.980010986328128,
        49.0,
        49.02001953125,
        49.040008544921878,
        49.05999755859375,
        49.08001708984375,
        49.100006103515628,
        49.120025634765628,
        49.1400146484375,
        49.160003662109378,
        49.180023193359378,
        49.20001220703125,
        49.220001220703128,
        49.240020751953128,
        49.260009765625,
        49.279998779296878,
        49.300018310546878,
        49.32000732421875,
        49.34002685546875,
        49.360015869140628,
        49.3800048828125,
        49.4000244140625,
        49.420013427734378,
        49.44000244140625,
        49.46002197265625,
        49.480010986328128,
        49.5,
        49.52001953125,
        49.540008544921878,
        49.55999755859375,
        49.58001708984375,
        49.600006103515628,
        49.620025634765628,
        49.6400146484375,
        49.660003662109378,
        49.680023193359378,
        49.70001220703125,
        49.720001220703128,
        49.740020751953128,
        49.760009765625,
        49.779998779296878,
        49.800018310546878,
        49.82000732421875,
        49.84002685546875,
        49.860015869140628,
        49.8800048828125,
        49.9000244140625,
        49.920013427734378,
        49.94000244140625,
        49.96002197265625,
        49.980010986328128,
        50.0,
        50.02001953125,
        50.040008544921878,
        50.05999755859375,
        50.08001708984375,
        50.100006103515628,
        50.120025634765628,
        50.1400146484375,
        50.160003662109378,
        50.180023193359378,
        50.20001220703125,
        50.220001220703128,
        50.240020751953128,
        50.260009765625,
        50.279998779296878,
        50.300018310546878,
        50.32000732421875,
        50.34002685546875,
        50.360015869140628,
        50.3800048828125,
        50.4000244140625,
        50.420013427734378,
        50.44000244140625,
        50.46002197265625,
        50.480010986328128,
        50.5,
        50.52001953125,
        50.540008544921878,
        50.55999755859375,
        50.58001708984375,
        50.600006103515628,
        50.620025634765628,
        50.6400146484375,
        50.660003662109378,
        50.680023193359378,
        50.70001220703125,
        50.720001220703128,
        50.740020751953128,
        50.760009765625,
        50.779998779296878,
        50.800018310546878,
        50.82000732421875,
        50.84002685546875,
        50.860015869140628,
        50.8800048828125,
        50.9000244140625,
        50.920013427734378,
        50.94000244140625,
        50.96002197265625,
        50.980010986328128,
        51.0,
        51.02001953125,
        51.040008544921878,
        51.05999755859375,
        51.08001708984375,
        51.100006103515628,
        51.120025634765628,
        51.1400146484375,
        51.160003662109378,
        51.180023193359378,
        51.20001220703125,
        51.220001220703128,
        51.240020751953128,
        51.260009765625,
        51.279998779296878,
        51.300018310546878,
        51.32000732421875,
        51.34002685546875,
        51.360015869140628,
        51.3800048828125,
        51.4000244140625,
        51.420013427734378,
        51.44000244140625,
        51.46002197265625,
        51.480010986328128,
        51.5,
        51.52001953125,
        51.540008544921878,
        51.55999755859375,
        51.58001708984375,
        51.600006103515628,
        51.620025634765628,
        51.6400146484375,
        51.660003662109378,
        51.680023193359378,
        51.70001220703125,
        51.720001220703128,
        51.740020751953128,
        51.760009765625,
        51.779998779296878,
        51.800018310546878,
        51.82000732421875,
        51.84002685546875,
        51.860015869140628,
        51.8800048828125,
        51.9000244140625,
        51.920013427734378,
        51.94000244140625,
        51.96002197265625,
        51.980010986328128,
        52.0,
        52.02001953125,
        52.040008544921878,
        52.05999755859375,
        52.08001708984375,
        52.100006103515628,
        52.120025634765628,
        52.1400146484375,
        52.160003662109378,
        52.180023193359378,
        52.20001220703125,
        52.220001220703128,
        52.240020751953128,
        52.260009765625,
        52.279998779296878,
        52.300018310546878,
        52.32000732421875,
        52.34002685546875,
        52.360015869140628,
        52.3800048828125,
        52.4000244140625,
        52.420013427734378,
        52.44000244140625,
        52.46002197265625,
        52.480010986328128,
        52.5,
        52.52001953125,
        52.540008544921878,
        52.55999755859375,
        52.58001708984375,
        52.600006103515628,
        52.620025634765628,
        52.6400146484375,
        52.660003662109378,
        52.680023193359378,
        52.70001220703125,
        52.720001220703128,
        52.740020751953128,
        52.760009765625,
        52.779998779296878,
        52.800018310546878,
        52.82000732421875,
        52.84002685546875,
        52.860015869140628,
        52.8800048828125,
        52.9000244140625,
        52.920013427734378,
        52.94000244140625,
        52.96002197265625,
        52.980010986328128,
        53.0,
        53.02001953125,
        53.040008544921878,
        53.05999755859375,
        53.08001708984375,
        53.100006103515628,
        53.120025634765628,
        53.1400146484375,
        53.160003662109378,
        53.180023193359378,
        53.20001220703125,
        53.220001220703128,
        53.240020751953128,
        53.260009765625,
        53.279998779296878,
        53.300018310546878,
        53.32000732421875,
        53.34002685546875,
        53.360015869140628,
        53.3800048828125,
        53.4000244140625,
        53.420013427734378,
        53.44000244140625,
        53.46002197265625,
        53.480010986328128,
        53.5,
        53.52001953125,
        53.540008544921878,
        53.55999755859375,
        53.58001708984375,
        53.600006103515628,
        53.620025634765628,
        53.6400146484375,
        53.660003662109378,
        53.680023193359378,
        53.70001220703125,
        53.720001220703128,
        53.740020751953128,
        53.760009765625,
        53.779998779296878,
        53.800018310546878,
        53.82000732421875,
        53.84002685546875,
        53.860015869140628,
        53.8800048828125,
        53.9000244140625,
        53.920013427734378,
        53.94000244140625,
        53.96002197265625,
        53.980010986328128,
        54.0,
        54.02001953125,
        54.040008544921878,
        54.05999755859375,
        54.08001708984375,
        54.100006103515628,
        54.120025634765628,
        54.1400146484375,
        54.160003662109378,
        54.180023193359378,
        54.20001220703125,
        54.220001220703128,
        54.240020751953128,
        54.260009765625,
        54.279998779296878,
        54.300018310546878,
        54.32000732421875,
        54.34002685546875,
        54.360015869140628,
        54.3800048828125,
        54.4000244140625,
        54.420013427734378,
        54.44000244140625,
        54.46002197265625,
        54.480010986328128,
        54.5,
        54.52001953125,
        54.540008544921878,
        54.55999755859375,
        54.58001708984375,
        54.600006103515628,
        54.620025634765628,
        54.6400146484375,
        54.660003662109378,
        54.680023193359378,
        54.70001220703125,
        54.720001220703128,
        54.740020751953128,
        54.760009765625,
        54.779998779296878,
        54.800018310546878,
        54.82000732421875,
        54.84002685546875,
        54.860015869140628,
        54.8800048828125,
        54.9000244140625,
        54.920013427734378,
        54.94000244140625,
        54.96002197265625,
        54.980010986328128,
        55.0,
        55.02001953125,
        55.040008544921878,
        55.05999755859375,
        55.08001708984375,
        55.100006103515628,
        55.120025634765628,
        55.1400146484375,
        55.160003662109378,
        55.180023193359378,
        55.20001220703125,
        55.220001220703128,
        55.240020751953128,
        55.260009765625,
        55.279998779296878,
        55.300018310546878,
        55.32000732421875,
        55.34002685546875,
        55.360015869140628,
        55.3800048828125,
        55.4000244140625,
        55.420013427734378,
        55.44000244140625,
        55.46002197265625,
        55.480010986328128,
        55.5,
        55.52001953125,
        55.540008544921878,
        55.55999755859375,
        55.58001708984375,
        55.600006103515628,
        55.620025634765628,
        55.6400146484375,
        55.660003662109378,
        55.680023193359378,
        55.70001220703125,
        55.720001220703128,
        55.740020751953128,
        55.760009765625,
        55.779998779296878,
        55.800018310546878,
        55.82000732421875,
        55.84002685546875,
        55.860015869140628,
        55.8800048828125,
        55.9000244140625,
        55.920013427734378,
        55.94000244140625,
        55.96002197265625,
        55.980010986328128,
        56.0,
        56.02001953125,
        56.040008544921878,
        56.05999755859375,
        56.08001708984375,
        56.100006103515628,
        56.120025634765628,
        56.1400146484375,
        56.160003662109378,
        56.180023193359378,
        56.20001220703125,
        56.220001220703128,
        56.240020751953128,
        56.260009765625,
        56.279998779296878,
        56.300018310546878,
        56.32000732421875,
        56.34002685546875,
        56.360015869140628,
        56.3800048828125,
        56.4000244140625,
        56.420013427734378,
        56.44000244140625,
        56.46002197265625,
        56.480010986328128,
        56.5,
        56.52001953125,
        56.540008544921878,
        56.55999755859375,
        56.58001708984375,
        56.600006103515628,
        56.620025634765628,
        56.6400146484375,
        56.660003662109378,
        56.680023193359378,
        56.70001220703125,
        56.720001220703128,
        56.740020751953128,
        56.760009765625,
        56.779998779296878,
        56.800018310546878,
        56.82000732421875,
        56.84002685546875,
        56.860015869140628,
        56.8800048828125,
        56.9000244140625,
        56.920013427734378,
        56.94000244140625,
        56.96002197265625,
        56.980010986328128,
        57.0,
        57.02001953125,
        57.040008544921878,
        57.05999755859375,
        57.08001708984375,
        57.100006103515628,
        57.120025634765628,
        57.1400146484375,
        57.160003662109378,
        57.180023193359378,
        57.20001220703125,
        57.220001220703128,
        57.240020751953128,
        57.260009765625,
        57.279998779296878,
        57.300018310546878,
        57.32000732421875,
        57.34002685546875,
        57.360015869140628,
        57.3800048828125,
        57.4000244140625,
        57.420013427734378,
        57.44000244140625,
        57.46002197265625,
        57.480010986328128,
        57.5,
        57.52001953125,
        57.540008544921878,
        57.55999755859375,
        57.58001708984375,
        57.600006103515628,
        57.620025634765628,
        57.6400146484375,
        57.660003662109378,
        57.680023193359378,
        57.70001220703125,
        57.720001220703128,
        57.740020751953128,
        57.760009765625,
        57.779998779296878,
        57.800018310546878,
        57.82000732421875,
        57.84002685546875,
        57.860015869140628,
        57.8800048828125,
        57.9000244140625,
        57.920013427734378,
        57.94000244140625,
        57.96002197265625,
        57.980010986328128,
        58.0,
        58.02001953125,
        58.040008544921878,
        58.05999755859375,
        58.08001708984375,
        58.100006103515628,
        58.120025634765628,
        58.1400146484375,
        58.160003662109378,
        58.180023193359378,
        58.20001220703125,
        58.220001220703128,
        58.240020751953128,
        58.260009765625,
        58.279998779296878,
        58.300018310546878,
        58.32000732421875,
        58.34002685546875,
        58.360015869140628,
        58.3800048828125,
        58.4000244140625,
        58.420013427734378,
        58.44000244140625,
        58.46002197265625,
        58.480010986328128,
        58.5,
        58.52001953125,
        58.540008544921878,
        58.55999755859375,
        58.58001708984375,
        58.600006103515628,
        58.620025634765628,
        58.6400146484375,
        58.660003662109378,
        58.680023193359378,
        58.70001220703125,
        58.720001220703128,
        58.740020751953128,
        58.760009765625,
        58.779998779296878,
        58.800018310546878,
        58.82000732421875,
        58.84002685546875,
        58.860015869140628,
        58.8800048828125,
        58.9000244140625,
        58.920013427734378,
        58.94000244140625,
        58.96002197265625,
        58.980010986328128,
        59.0,
        59.02001953125,
        59.040008544921878,
        59.05999755859375,
        59.08001708984375,
        59.100006103515628,
        59.120025634765628,
        59.1400146484375,
        59.160003662109378,
        59.180023193359378,
        59.20001220703125,
        59.220001220703128,
        59.240020751953128,
        59.260009765625,
        59.279998779296878,
        59.300018310546878,
        59.32000732421875,
        59.34002685546875,
        59.360015869140628,
        59.3800048828125,
        59.4000244140625,
        59.420013427734378,
        59.44000244140625,
        59.46002197265625,
        59.480010986328128,
        59.5,
        59.52001953125,
        59.540008544921878,
        59.55999755859375,
        59.58001708984375,
        59.600006103515628,
        59.620025634765628,
        59.6400146484375,
        59.660003662109378,
        59.680023193359378,
        59.70001220703125,
        59.720001220703128,
        59.740020751953128,
        59.760009765625,
        59.779998779296878,
        59.800018310546878,
        59.82000732421875,
        59.84002685546875,
        59.860015869140628,
        59.8800048828125,
        59.9000244140625,
        59.920013427734378,
        59.94000244140625,
        59.96002197265625,
        59.980010986328128
    ],
    "rightHandPositions": [
        "(0.535731, 1.142360, 0.028774)",
        "(0.535751, 1.142364, 0.028778)",
        "(0.535775, 1.142385, 0.028732)",
        "(0.535720, 1.142492, 0.028525)",
        "(0.535680, 1.142400, 0.028398)",
        "(0.535657, 1.142365, 0.028414)",
        "(0.535677, 1.142373, 0.028469)",
        "(0.535690, 1.142292, 0.028468)",
        "(0.535703, 1.142267, 0.028349)",
        "(0.535757, 1.142286, 0.028247)",
        "(0.535853, 1.142357, 0.028185)",
        "(0.535934, 1.142329, 0.028126)",
        "(0.535957, 1.142311, 0.028070)",
        "(0.535996, 1.142221, 0.027844)",
        "(0.536114, 1.142268, 0.027724)",
        "(0.536254, 1.142394, 0.027629)",
        "(0.536245, 1.142384, 0.027347)",
        "(0.536243, 1.142366, 0.027275)",
        "(0.536284, 1.142336, 0.027254)",
        "(0.536342, 1.142412, 0.027214)",
        "(0.536383, 1.142552, 0.027145)",
        "(0.536406, 1.142576, 0.027125)",
        "(0.536387, 1.142522, 0.027151)",
        "(0.536294, 1.142329, 0.027241)",
        "(0.536322, 1.142379, 0.027230)",
        "(0.536376, 1.142630, 0.027214)",
        "(0.536346, 1.142666, 0.027118)",
        "(0.536301, 1.142604, 0.027059)",
        "(0.536211, 1.142360, 0.027025)",
        "(0.536251, 1.142269, 0.027137)",
        "(0.536330, 1.142356, 0.027150)",
        "(0.536356, 1.142537, 0.027043)",
        "(0.536309, 1.142532, 0.026919)",
        "(0.536213, 1.142350, 0.027132)",
        "(0.536221, 1.142332, 0.027315)",
        "(0.536148, 1.142381, 0.027173)",
        "(0.536033, 1.142488, 0.026960)",
        "(0.536015, 1.142463, 0.026939)",
        "(0.535963, 1.142406, 0.026957)",
        "(0.535973, 1.142411, 0.027040)",
        "(0.535961, 1.142417, 0.026967)",
        "(0.535905, 1.142313, 0.026897)",
        "(0.535849, 1.142128, 0.026946)",
        "(0.535766, 1.141629, 0.027170)",
        "(0.535765, 1.141597, 0.027062)",
        "(0.535726, 1.141401, 0.026983)",
        "(0.535639, 1.141094, 0.026924)",
        "(0.535249, 1.139719, 0.027123)",
        "(0.534591, 1.137466, 0.027716)",
        "(0.533433, 1.134127, 0.028586)",
        "(0.532188, 1.130440, 0.029857)",
        "(0.531769, 1.129029, 0.030571)",
        "(0.531215, 1.127184, 0.031722)",
        "(0.530900, 1.126683, 0.032253)",
        "(0.530101, 1.126267, 0.031756)",
        "(0.529034, 1.125679, 0.031164)",
        "(0.528568, 1.125510, 0.030987)",
        "(0.527933, 1.125634, 0.030724)",
        "(0.527220, 1.125665, 0.030974)",
        "(0.525916, 1.124940, 0.031288)",
        "(0.524325, 1.124214, 0.031242)",
        "(0.523446, 1.123849, 0.031017)",
        "(0.521640, 1.123379, 0.030841)",
        "(0.520390, 1.123790, 0.031449)",
        "(0.518426, 1.123677, 0.032006)",
        "(0.515887, 1.122722, 0.032467)",
        "(0.514510, 1.122155, 0.032466)",
        "(0.512212, 1.121449, 0.032803)",
        "(0.510520, 1.121325, 0.033195)",
        "(0.509038, 1.121135, 0.033094)",
        "(0.507695, 1.120552, 0.032560)",
        "(0.507131, 1.119932, 0.032167)",
        "(0.506107, 1.117489, 0.032278)",
        "(0.506218, 1.114939, 0.033655)",
        "(0.507340, 1.113716, 0.033603)",
        "(0.508772, 1.112706, 0.032522)",
        "(0.509729, 1.112187, 0.031783)",
        "(0.511923, 1.110026, 0.031442)",
        "(0.513981, 1.104811, 0.032837)",
        "(0.516339, 1.098650, 0.034816)",
        "(0.519229, 1.093208, 0.036462)",
        "(0.521139, 1.091620, 0.036865)",
        "(0.525412, 1.090464, 0.036682)",
        "(0.529021, 1.088116, 0.037288)",
        "(0.530877, 1.082464, 0.039469)",
        "(0.531622, 1.076667, 0.041936)",
        "(0.531568, 1.074018, 0.042761)",
        "(0.530342, 1.070018, 0.043053)",
        "(0.528986, 1.068605, 0.042624)",
        "(0.525053, 1.063913, 0.042123)",
        "(0.517994, 1.055879, 0.043273)",
        "(0.514696, 1.053432, 0.044408)",
        "(0.508019, 1.051609, 0.045293)",
        "(0.498718, 1.049114, 0.043865)",
        "(0.487846, 1.045961, 0.042477)",
        "(0.477749, 1.044365, 0.041484)",
        "(0.473236, 1.044226, 0.041129)",
        "(0.464865, 1.044280, 0.040577)",
        "(0.456016, 1.043283, 0.039567)",
        "(0.449230, 1.043333, 0.038328)",
        "(0.444444, 1.044099, 0.036905)",
        "(0.442441, 1.044295, 0.036092)",
        "(0.438861, 1.044409, 0.034177)",
        "(0.436118, 1.044261, 0.031837)",
        "(0.434770, 1.043872, 0.030301)",
        "(0.433840, 1.043110, 0.028494)",
        "(0.433209, 1.042505, 0.027283)",
        "(0.432812, 1.041435, 0.024771)",
        "(0.434165, 1.041297, 0.022087)",
        "(0.435753, 1.041094, 0.018828)",
        "(0.437445, 1.040133, 0.016588)",
        "(0.438492, 1.039386, 0.016152)",
        "(0.440666, 1.037491, 0.015683)",
        "(0.443241, 1.036041, 0.014885)",
        "(0.446427, 1.035310, 0.014213)",
        "(0.449178, 1.033954, 0.014745)",
        "(0.450443, 1.033240, 0.015083)",
        "(0.453070, 1.031913, 0.016142)",
        "(0.455027, 1.030300, 0.017477)",
        "(0.456663, 1.029301, 0.018265)",
        "(0.458177, 1.029296, 0.018634)",
        "(0.458704, 1.029332, 0.018989)",
        "(0.459015, 1.028358, 0.020803)",
        "(0.458887, 1.026738, 0.023740)",
        "(0.458985, 1.026262, 0.025495)",
        "(0.458861, 1.026341, 0.025990)",
        "(0.458644, 1.026171, 0.026502)",
        "(0.457661, 1.025571, 0.027314)",
        "(0.456821, 1.025515, 0.027538)",
        "(0.455901, 1.026103, 0.026896)",
        "(0.454878, 1.026963, 0.025771)",
        "(0.454221, 1.027292, 0.025322)",
        "(0.452553, 1.027767, 0.024855)",
        "(0.450633, 1.028208, 0.024623)",
        "(0.448783, 1.028950, 0.024230)",
        "(0.447517, 1.030482, 0.023150)",
        "(0.446886, 1.031042, 0.022849)",
        "(0.445225, 1.031625, 0.022480)",
        "(0.443964, 1.032445, 0.021713)",
        "(0.443147, 1.033210, 0.020897)",
        "(0.442509, 1.033684, 0.019964)",
        "(0.442435, 1.034040, 0.019325)",
        "(0.442692, 1.035000, 0.017477)",
        "(0.443354, 1.035451, 0.016220)",
        "(0.444059, 1.035338, 0.015492)",
        "(0.444796, 1.035128, 0.014513)",
        "(0.445272, 1.035110, 0.013897)",
        "(0.446608, 1.035162, 0.012662)",
        "(0.448239, 1.035416, 0.011287)",
        "(0.449890, 1.035537, 0.010079)",
        "(0.451274, 1.035015, 0.009592)",
        "(0.451896, 1.034487, 0.009675)",
        "(0.453408, 1.033878, 0.009269)",
        "(0.455280, 1.033764, 0.008573)",
        "(0.456754, 1.033234, 0.008369)",
        "(0.457811, 1.032431, 0.008253)",
        "(0.458308, 1.032186, 0.008080)",
        "(0.459240, 1.031891, 0.007584)",
        "(0.459871, 1.031563, 0.007458)",
        "(0.460335, 1.031125, 0.007728)",
        "(0.460442, 1.030675, 0.008026)",
        "(0.460460, 1.030609, 0.008044)",
        "(0.460518, 1.030778, 0.007938)",
        "(0.460433, 1.030805, 0.007826)",
        "(0.460326, 1.030674, 0.007871)",
        "(0.460355, 1.030707, 0.007767)",
        "(0.460350, 1.030722, 0.007637)",
        "(0.460288, 1.030658, 0.007432)",
        "(0.460253, 1.030581, 0.007316)",
        "(0.460125, 1.030498, 0.007160)",
        "(0.459955, 1.030481, 0.007100)",
        "(0.459824, 1.030474, 0.007111)",
        "(0.459304, 1.030390, 0.007205)",
        "(0.459097, 1.030469, 0.007262)",
        "(0.458953, 1.030411, 0.007405)",
        "(0.458906, 1.030302, 0.007570)",
        "(0.458905, 1.030267, 0.007622)",
        "(0.458926, 1.030152, 0.007802)",
        "(0.458903, 1.029932, 0.007977)",
        "(0.459007, 1.029822, 0.008088)",
        "(0.459064, 1.029787, 0.008030)",
        "(0.459084, 1.029793, 0.007972)",
        "(0.459097, 1.029782, 0.007930)",
        "(0.459066, 1.029750, 0.007934)",
        "(0.458934, 1.029675, 0.008020)",
        "(0.458803, 1.029643, 0.008100)",
        "(0.458701, 1.029639, 0.008095)",
        "(0.458552, 1.029744, 0.008031)",
        "(0.458430, 1.029801, 0.008000)",
        "(0.458289, 1.029844, 0.007954)",
        "(0.458169, 1.029892, 0.007893)",
        "(0.458068, 1.029880, 0.007861)",
        "(0.457943, 1.029877, 0.007811)",
        "(0.457892, 1.029936, 0.007742)",
        "(0.457857, 1.029936, 0.007768)",
        "(0.457764, 1.029949, 0.007802)",
        "(0.457698, 1.029949, 0.007786)",
        "(0.457315, 1.030052, 0.007635)",
        "(0.457035, 1.030258, 0.007571)",
        "(0.456726, 1.030414, 0.007567)",
        "(0.456421, 1.030589, 0.007640)",
        "(0.456201, 1.030751, 0.007651)",
        "(0.455859, 1.031193, 0.007547)",
        "(0.455570, 1.031260, 0.007569)",
        "(0.455407, 1.031286, 0.007680)",
        "(0.455290, 1.031341, 0.007791)",
        "(0.455223, 1.031349, 0.007824)",
        "(0.455131, 1.031275, 0.007959)",
        "(0.455141, 1.031172, 0.008096)",
        "(0.455291, 1.031055, 0.008173)",
        "(0.455474, 1.030734, 0.008617)",
        "(0.455507, 1.030557, 0.008805)",
        "(0.455534, 1.029997, 0.009421)",
        "(0.455639, 1.029648, 0.010021)",
        "(0.455654, 1.029538, 0.010333)",
        "(0.455567, 1.029161, 0.011049)",
        "(0.455547, 1.028918, 0.011566)",
        "(0.455355, 1.028192, 0.012780)",
        "(0.455210, 1.027505, 0.014016)",
        "(0.455083, 1.026933, 0.015049)",
        "(0.454962, 1.026278, 0.016285)",
        "(0.454947, 1.026018, 0.016932)",
        "(0.454827, 1.025318, 0.018415)",
        "(0.454608, 1.024251, 0.020216)",
        "(0.454619, 1.023267, 0.022027)",
        "(0.454689, 1.022255, 0.023738)",
        "(0.454686, 1.021633, 0.024687)",
        "(0.454632, 1.020304, 0.026554)",
        "(0.454790, 1.018876, 0.028564)",
        "(0.454996, 1.017336, 0.030959)",
        "(0.454965, 1.016002, 0.033596)",
        "(0.454767, 1.015522, 0.034613)",
        "(0.454189, 1.014693, 0.036681)",
        "(0.453486, 1.013612, 0.039358)",
        "(0.453041, 1.012885, 0.042150)",
        "(0.452308, 1.011879, 0.044975)",
        "(0.451950, 1.011160, 0.046635)",
        "(0.451495, 1.010001, 0.049761)",
        "(0.451394, 1.009395, 0.052227)",
        "(0.451368, 1.008529, 0.054726)",
        "(0.451368, 1.007473, 0.057159)",
        "(0.451388, 1.006709, 0.058559)",
        "(0.451488, 1.005442, 0.060802)",
        "(0.452098, 1.004861, 0.061989)",
        "(0.452810, 1.003934, 0.063388)",
        "(0.453706, 1.002986, 0.064530)",
        "(0.454253, 1.002539, 0.065009)",
        "(0.455445, 1.001204, 0.066528)",
        "(0.456507, 0.999286, 0.068494)",
        "(0.457717, 0.998006, 0.069948)",
        "(0.458753, 0.996827, 0.071180)",
        "(0.459315, 0.996393, 0.071679)",
        "(0.460203, 0.995609, 0.072870)",
        "(0.460921, 0.994254, 0.075069)",
        "(0.461486, 0.992540, 0.077789)",
        "(0.462242, 0.991116, 0.080623)",
        "(0.462547, 0.990696, 0.081754)",
        "(0.462900, 0.990066, 0.083921)",
        "(0.463180, 0.988940, 0.087192)",
        "(0.463475, 0.987586, 0.090927)",
        "(0.463912, 0.986450, 0.094555)",
        "(0.464137, 0.985978, 0.096237)",
        "(0.464601, 0.984979, 0.099915)",
        "(0.465003, 0.983418, 0.104621)",
        "(0.465395, 0.981663, 0.109261)",
        "(0.466310, 0.980169, 0.113541)",
        "(0.466903, 0.979461, 0.115652)",
        "(0.468222, 0.977561, 0.120275)",
        "(0.470030, 0.975386, 0.125555)",
        "(0.471768, 0.973160, 0.130590)",
        "(0.473868, 0.971815, 0.134628)",
        "(0.474942, 0.971264, 0.136562)",
        "(0.476849, 0.969477, 0.141223)",
        "(0.478123, 0.968533, 0.145216)",
        "(0.479037, 0.967945, 0.149049)",
        "(0.480084, 0.967183, 0.153420)",
        "(0.480608, 0.966972, 0.155677)",
        "(0.481323, 0.966508, 0.160578)",
        "(0.481568, 0.966225, 0.165736)",
        "(0.480892, 0.966592, 0.170286)",
        "(0.480253, 0.967029, 0.175340)",
        "(0.480053, 0.967169, 0.178277)",
        "(0.479632, 0.967719, 0.184058)",
        "(0.478744, 0.968869, 0.189596)",
        "(0.477363, 0.969902, 0.195305)",
        "(0.475907, 0.971179, 0.200799)",
        "(0.475106, 0.971964, 0.203332)",
        "(0.473923, 0.973378, 0.208794)",
        "(0.472980, 0.974421, 0.214849)",
        "(0.471488, 0.975963, 0.220261)",
        "(0.469681, 0.977761, 0.225105)",
        "(0.469005, 0.978569, 0.227590)",
        "(0.468037, 0.979852, 0.232778)",
        "(0.466903, 0.981479, 0.237256)",
        "(0.465931, 0.983526, 0.241329)",
        "(0.464794, 0.985236, 0.245442)",
        "(0.464284, 0.986080, 0.247518)",
        "(0.463346, 0.987472, 0.251566)",
        "(0.462548, 0.989060, 0.254942)",
        "(0.462275, 0.990844, 0.257913)",
        "(0.461675, 0.991958, 0.261210)",
        "(0.461633, 0.992521, 0.262917)",
        "(0.461421, 0.993654, 0.265898)",
        "(0.460689, 0.994627, 0.268238)",
        "(0.460075, 0.995912, 0.269846)",
        "(0.459620, 0.996820, 0.271806)",
        "(0.459529, 0.997278, 0.272863)",
        "(0.458679, 0.998145, 0.274756)",
        "(0.457720, 0.999293, 0.276109)",
        "(0.457073, 1.000356, 0.277429)",
        "(0.456624, 1.001195, 0.278947)",
        "(0.456620, 1.001603, 0.279794)",
        "(0.456272, 1.002293, 0.281551)",
        "(0.455785, 1.002971, 0.283273)",
        "(0.455246, 1.003855, 0.284629)",
        "(0.454971, 1.004713, 0.286213)",
        "(0.454784, 1.005030, 0.287184)",
        "(0.454444, 1.005848, 0.289062)",
        "(0.453706, 1.006871, 0.290743)",
        "(0.452680, 1.007987, 0.292381)",
        "(0.451860, 1.008847, 0.294431)",
        "(0.451412, 1.009330, 0.295449)",
        "(0.450375, 1.010698, 0.297222)",
        "(0.449156, 1.012072, 0.299209)",
        "(0.447814, 1.013331, 0.301542)",
        "(0.446205, 1.014992, 0.303523)",
        "(0.445367, 1.015910, 0.304535)",
        "(0.443463, 1.017712, 0.306748)",
        "(0.441411, 1.019607, 0.308964)",
        "(0.439162, 1.021620, 0.310818)",
        "(0.437331, 1.023700, 0.312680)",
        "(0.436502, 1.024626, 0.313771)",
        "(0.435006, 1.026425, 0.316126)",
        "(0.433392, 1.028270, 0.318258)",
        "(0.431470, 1.030207, 0.320118)",
        "(0.430030, 1.032140, 0.322302)",
        "(0.429254, 1.033073, 0.323378)",
        "(0.427535, 1.034948, 0.325262)",
        "(0.425898, 1.036808, 0.327221)",
        "(0.424451, 1.038647, 0.329477)",
        "(0.422919, 1.040632, 0.331743)",
        "(0.422004, 1.041661, 0.332823)",
        "(0.420055, 1.043840, 0.334909)",
        "(0.417861, 1.046073, 0.337010)",
        "(0.415680, 1.048331, 0.339013)",
        "(0.413694, 1.050673, 0.341018)",
        "(0.412697, 1.051779, 0.342181)",
        "(0.410814, 1.054070, 0.344595)",
        "(0.408938, 1.056511, 0.346839)",
        "(0.407005, 1.059048, 0.348931)",
        "(0.405204, 1.061592, 0.351231)",
        "(0.404280, 1.062827, 0.352509)",
        "(0.402516, 1.065576, 0.355002)",
        "(0.400205, 1.068462, 0.357147)",
        "(0.397798, 1.071457, 0.359155)",
        "(0.395402, 1.074429, 0.361065)",
        "(0.394234, 1.075902, 0.361974)",
        "(0.392004, 1.078760, 0.363749)",
        "(0.389875, 1.081443, 0.365637)",
        "(0.387948, 1.084009, 0.367562)",
        "(0.386010, 1.086554, 0.369272)",
        "(0.385010, 1.087823, 0.370086)",
        "(0.382875, 1.090326, 0.371656)",
        "(0.381121, 1.092716, 0.373472)",
        "(0.379376, 1.095103, 0.375052)",
        "(0.377543, 1.097481, 0.376549)",
        "(0.376650, 1.098671, 0.377434)",
        "(0.374764, 1.101041, 0.379216)",
        "(0.372943, 1.103567, 0.380625)",
        "(0.370871, 1.106121, 0.381927)",
        "(0.368734, 1.108678, 0.383456)",
        "(0.367707, 1.109951, 0.384318)",
        "(0.365615, 1.112546, 0.386057)",
        "(0.363391, 1.115361, 0.387363)",
        "(0.361112, 1.118362, 0.388531)",
        "(0.358749, 1.121401, 0.389928)",
        "(0.357577, 1.123044, 0.390529)",
        "(0.354996, 1.126387, 0.391799)",
        "(0.352260, 1.129838, 0.392894)",
        "(0.349495, 1.133346, 0.393878)",
        "(0.346845, 1.137041, 0.394616)",
        "(0.345452, 1.138909, 0.395053)",
        "(0.342557, 1.142645, 0.395974)",
        "(0.339601, 1.146506, 0.396824)",
        "(0.336830, 1.150379, 0.397614)",
        "(0.334034, 1.154195, 0.398296)",
        "(0.332504, 1.156151, 0.398439)",
        "(0.329619, 1.160001, 0.398879)",
        "(0.326934, 1.163757, 0.399540)",
        "(0.324096, 1.167662, 0.399837)",
        "(0.321263, 1.171696, 0.399822)",
        "(0.319903, 1.173575, 0.400197)",
        "(0.317388, 1.177336, 0.400978)",
        "(0.315045, 1.181224, 0.401459)",
        "(0.312640, 1.185004, 0.402273)",
        "(0.310218, 1.188914, 0.402953)",
        "(0.308938, 1.190917, 0.403116)",
        "(0.306763, 1.194893, 0.403530)",
        "(0.304837, 1.198710, 0.404535)",
        "(0.302593, 1.202444, 0.405337)",
        "(0.300511, 1.206131, 0.405814)",
        "(0.299720, 1.207901, 0.406213)",
        "(0.298025, 1.211319, 0.407454)",
        "(0.296283, 1.214667, 0.408447)",
        "(0.294502, 1.218079, 0.408840)",
        "(0.292829, 1.221341, 0.409617)",
        "(0.292250, 1.222950, 0.409996)",
        "(0.290840, 1.226085, 0.410505)",
        "(0.289168, 1.229078, 0.411056)",
        "(0.287925, 1.231904, 0.411663)",
        "(0.286792, 1.234563, 0.412307)",
        "(0.286200, 1.235842, 0.412627)",
        "(0.284834, 1.238293, 0.413358)",
        "(0.283896, 1.240716, 0.413806)",
        "(0.282858, 1.243138, 0.414260)",
        "(0.281790, 1.245421, 0.415112)",
        "(0.281188, 1.246581, 0.415607)",
        "(0.280036, 1.249171, 0.415824)",
        "(0.278763, 1.251707, 0.416092)",
        "(0.277775, 1.254290, 0.416554)",
        "(0.276565, 1.256960, 0.416998)",
        "(0.275832, 1.258348, 0.417123)",
        "(0.274550, 1.261212, 0.417596)",
        "(0.273457, 1.264159, 0.418287)",
        "(0.272111, 1.267348, 0.418500)",
        "(0.270725, 1.270780, 0.418623)",
        "(0.270079, 1.272565, 0.418950)",
        "(0.268647, 1.276273, 0.419599)",
        "(0.267101, 1.280327, 0.419569)",
        "(0.265382, 1.284566, 0.419406)",
        "(0.263793, 1.288867, 0.419705)",
        "(0.262999, 1.291030, 0.419984)",
        "(0.261176, 1.295549, 0.420115)",
        "(0.259310, 1.300352, 0.419556)",
        "(0.257415, 1.305234, 0.419325)",
        "(0.255636, 1.310119, 0.419102)",
        "(0.254598, 1.312579, 0.418921)",
        "(0.252645, 1.317696, 0.418636)",
        "(0.250615, 1.322951, 0.417960)",
        "(0.248398, 1.328061, 0.417013)",
        "(0.246473, 1.333199, 0.416063)",
        "(0.245446, 1.335736, 0.415715)",
        "(0.243319, 1.340787, 0.415060)",
        "(0.241153, 1.345719, 0.413605)",
        "(0.239318, 1.350446, 0.412205)",
        "(0.237466, 1.354975, 0.411213)",
        "(0.236623, 1.357201, 0.410575)",
        "(0.234545, 1.361482, 0.409502)",
        "(0.232631, 1.365582, 0.408310)",
        "(0.230957, 1.369546, 0.406726)",
        "(0.229142, 1.373369, 0.405160)",
        "(0.228234, 1.375237, 0.404511)",
        "(0.226409, 1.378842, 0.403123)",
        "(0.224763, 1.382281, 0.401226)",
        "(0.223278, 1.385471, 0.399356)",
        "(0.221582, 1.388579, 0.397179)",
        "(0.220633, 1.390117, 0.396229)",
        "(0.219157, 1.393007, 0.394660)",
        "(0.217679, 1.395809, 0.392625)",
        "(0.216298, 1.398610, 0.390140)",
        "(0.214781, 1.401330, 0.387765)",
        "(0.214108, 1.402627, 0.386583)",
        "(0.212660, 1.405109, 0.384285)",
        "(0.211267, 1.407402, 0.382242)",
        "(0.210227, 1.409568, 0.380112)",
        "(0.209126, 1.411754, 0.377764)",
        "(0.208461, 1.412809, 0.376549)",
        "(0.207192, 1.414859, 0.374193)",
        "(0.206068, 1.416734, 0.371957)",
        "(0.205090, 1.418584, 0.369660)",
        "(0.203900, 1.420486, 0.367373)",
        "(0.203333, 1.421417, 0.366206)",
        "(0.202303, 1.423212, 0.363818)",
        "(0.201164, 1.424981, 0.361426)",
        "(0.200227, 1.426731, 0.359233)",
        "(0.199293, 1.428422, 0.357097)",
        "(0.198713, 1.429250, 0.355869)",
        "(0.197536, 1.430900, 0.353128)",
        "(0.196481, 1.432474, 0.350486)",
        "(0.195479, 1.434117, 0.348241)",
        "(0.194349, 1.435609, 0.346004)",
        "(0.193804, 1.436327, 0.344745)",
        "(0.192847, 1.437718, 0.341996)",
        "(0.191694, 1.439144, 0.339082)",
        "(0.190515, 1.440536, 0.335912)",
        "(0.189450, 1.441785, 0.333224)",
        "(0.188916, 1.442329, 0.331795)",
        "(0.187718, 1.443290, 0.328695)",
        "(0.186723, 1.444089, 0.325414)",
        "(0.185902, 1.444800, 0.322285)",
        "(0.184707, 1.445545, 0.318996)",
        "(0.184124, 1.445919, 0.317300)",
        "(0.183031, 1.446537, 0.313735)",
        "(0.181975, 1.447048, 0.310171)",
        "(0.180841, 1.447371, 0.306783)",
        "(0.179827, 1.447582, 0.303547)",
        "(0.179382, 1.447674, 0.301894)",
        "(0.178411, 1.447830, 0.298718)",
        "(0.177330, 1.448053, 0.295586)",
        "(0.176285, 1.448369, 0.292342)",
        "(0.175507, 1.448637, 0.288940)",
        "(0.175016, 1.448712, 0.287277)",
        "(0.173901, 1.448842, 0.283851)",
        "(0.172824, 1.449030, 0.280623)",
        "(0.171957, 1.449105, 0.277417)",
        "(0.170993, 1.449134, 0.274025)",
        "(0.170498, 1.449131, 0.272440)",
        "(0.169618, 1.449197, 0.269569)",
        "(0.168637, 1.449447, 0.266708)",
        "(0.167605, 1.449700, 0.263301)",
        "(0.166741, 1.450083, 0.259809)",
        "(0.166292, 1.450272, 0.258257)",
        "(0.165370, 1.450596, 0.255183)",
        "(0.164511, 1.450789, 0.251694)",
        "(0.163900, 1.450831, 0.248519)",
        "(0.163243, 1.450854, 0.245552)",
        "(0.162850, 1.450827, 0.243928)",
        "(0.162093, 1.450729, 0.240628)",
        "(0.161407, 1.450581, 0.237467)",
        "(0.160665, 1.450261, 0.233902)",
        "(0.159944, 1.449831, 0.230516)",
        "(0.159641, 1.449576, 0.229010)",
        "(0.159113, 1.449015, 0.225924)",
        "(0.158480, 1.448347, 0.222537)",
        "(0.157874, 1.447486, 0.219136)",
        "(0.157432, 1.446492, 0.216002)",
        "(0.157268, 1.445981, 0.214577)",
        "(0.156666, 1.444979, 0.211958)",
        "(0.156020, 1.444046, 0.209201)",
        "(0.155655, 1.443071, 0.205968)",
        "(0.155209, 1.442038, 0.202937)",
        "(0.154891, 1.441560, 0.201736)",
        "(0.154350, 1.440569, 0.199186)",
        "(0.153933, 1.439482, 0.196411)",
        "(0.153620, 1.438421, 0.193723)",
        "(0.153234, 1.437239, 0.191112)",
        "(0.153015, 1.436633, 0.189861)",
        "(0.152733, 1.435335, 0.187190)",
        "(0.152405, 1.433912, 0.184155)",
        "(0.152090, 1.432454, 0.181422)",
        "(0.151731, 1.430873, 0.179250)",
        "(0.151564, 1.430110, 0.178196)",
        "(0.151366, 1.428549, 0.176004)",
        "(0.150919, 1.427048, 0.173527)",
        "(0.150656, 1.425479, 0.171166)",
        "(0.150409, 1.423950, 0.169357)",
        "(0.150296, 1.423234, 0.168446)",
        "(0.149815, 1.421827, 0.166558)",
        "(0.149524, 1.420466, 0.164605)",
        "(0.149424, 1.418969, 0.162270)",
        "(0.149183, 1.417518, 0.160565)",
        "(0.148968, 1.416831, 0.159926)",
        "(0.148743, 1.415529, 0.158671)",
        "(0.148554, 1.414202, 0.157097)",
        "(0.148431, 1.412603, 0.155165)",
        "(0.148361, 1.411009, 0.153704)",
        "(0.148301, 1.410203, 0.153157)",
        "(0.148260, 1.408615, 0.151883)",
        "(0.148122, 1.406961, 0.150115)",
        "(0.148241, 1.405044, 0.148312)",
        "(0.148292, 1.403116, 0.147245)",
        "(0.148121, 1.402145, 0.146941)",
        "(0.147975, 1.400001, 0.145788)",
        "(0.148168, 1.397587, 0.144387)",
        "(0.148363, 1.395079, 0.143655)",
        "(0.148373, 1.392586, 0.143257)",
        "(0.148378, 1.391346, 0.142981)",
        "(0.148638, 1.388722, 0.141929)",
        "(0.148911, 1.386109, 0.140873)",
        "(0.148979, 1.383579, 0.140423)",
        "(0.149172, 1.381101, 0.139733)",
        "(0.149346, 1.379901, 0.139340)",
        "(0.149432, 1.377448, 0.138443)",
        "(0.149591, 1.375117, 0.137746)",
        "(0.149900, 1.372694, 0.137271)",
        "(0.150198, 1.370289, 0.136663)",
        "(0.150326, 1.369063, 0.136347)",
        "(0.150607, 1.366613, 0.135703)",
        "(0.151048, 1.364075, 0.134974)",
        "(0.151370, 1.361443, 0.134495)",
        "(0.151798, 1.358898, 0.134400)",
        "(0.152066, 1.357560, 0.134119)",
        "(0.152589, 1.354839, 0.133139)",
        "(0.152961, 1.352121, 0.132351)",
        "(0.153538, 1.349370, 0.132015)",
        "(0.154268, 1.346363, 0.131337)",
        "(0.154542, 1.344785, 0.130890)",
        "(0.154979, 1.341796, 0.130495)",
        "(0.155646, 1.338705, 0.130367)",
        "(0.156643, 1.335348, 0.129306)",
        "(0.157527, 1.331910, 0.128255)",
        "(0.157886, 1.330206, 0.128089)",
        "(0.158687, 1.326840, 0.128043)",
        "(0.159933, 1.323228, 0.127419)",
        "(0.161230, 1.319446, 0.126297)",
        "(0.162196, 1.315689, 0.125960)",
        "(0.162664, 1.313743, 0.126167)",
        "(0.164035, 1.309530, 0.126219)",
        "(0.165595, 1.305080, 0.125900)",
        "(0.166739, 1.300747, 0.125955)",
        "(0.167889, 1.296294, 0.126117)",
        "(0.168803, 1.293948, 0.125841)",
        "(0.170853, 1.289092, 0.124494)",
        "(0.172384, 1.284466, 0.123883)",
        "(0.173849, 1.279933, 0.123449)",
        "(0.175778, 1.275236, 0.122356)",
        "(0.176782, 1.272877, 0.121832)",
        "(0.178558, 1.268295, 0.121402)",
        "(0.180162, 1.263931, 0.121484)",
        "(0.181790, 1.259547, 0.121272)",
        "(0.183715, 1.255119, 0.120761)",
        "(0.184754, 1.253030, 0.120606)",
        "(0.186639, 1.248925, 0.120592)",
        "(0.188517, 1.244870, 0.120386)",
        "(0.190617, 1.240805, 0.119829)",
        "(0.192465, 1.236941, 0.119944)",
        "(0.193311, 1.235088, 0.120129)",
        "(0.195084, 1.231354, 0.120071)",
        "(0.197287, 1.227469, 0.119079)",
        "(0.199433, 1.223614, 0.118471)",
        "(0.201092, 1.219923, 0.118525)",
        "(0.201906, 1.218114, 0.118489)",
        "(0.204016, 1.214341, 0.118126)",
        "(0.206250, 1.210443, 0.117547)",
        "(0.208237, 1.206495, 0.117231)",
        "(0.210288, 1.202717, 0.117408)",
        "(0.211344, 1.200781, 0.117436)",
        "(0.213668, 1.196816, 0.117082)",
        "(0.215904, 1.192918, 0.116729)",
        "(0.217997, 1.189152, 0.117033)",
        "(0.220329, 1.185367, 0.117336)",
        "(0.221620, 1.183370, 0.117191)",
        "(0.224625, 1.179228, 0.116140)",
        "(0.227557, 1.174906, 0.114855)",
        "(0.230341, 1.170824, 0.114976)",
        "(0.233206, 1.166690, 0.114914)",
        "(0.234783, 1.164590, 0.114449)",
        "(0.237860, 1.160282, 0.113267)",
        "(0.240919, 1.156078, 0.112866)",
        "(0.244145, 1.151800, 0.112633)",
        "(0.247390, 1.147430, 0.112048)",
        "(0.248940, 1.145229, 0.111908)",
        "(0.251985, 1.141092, 0.112184)",
        "(0.255112, 1.137098, 0.112352)",
        "(0.258547, 1.133050, 0.111588)",
        "(0.261629, 1.128890, 0.110978)",
        "(0.263210, 1.126990, 0.111392)",
        "(0.266167, 1.123257, 0.112481)",
        "(0.269210, 1.119571, 0.112826)",
        "(0.272251, 1.115877, 0.112550)",
        "(0.275241, 1.112243, 0.112934)",
        "(0.276696, 1.110424, 0.113393)",
        "(0.279813, 1.106828, 0.113856)",
        "(0.283269, 1.103317, 0.113455)",
        "(0.286432, 1.099651, 0.113213)",
        "(0.289655, 1.095862, 0.113224)",
        "(0.291433, 1.094090, 0.113531)",
        "(0.294806, 1.090458, 0.114300)",
        "(0.298315, 1.086788, 0.114419)",
        "(0.301659, 1.083083, 0.114318)",
        "(0.304908, 1.079430, 0.115355)",
        "(0.306587, 1.077686, 0.116080)",
        "(0.310099, 1.074381, 0.116797)",
        "(0.313185, 1.071079, 0.116978)",
        "(0.316247, 1.068158, 0.117122)",
        "(0.319159, 1.065370, 0.117490)",
        "(0.320628, 1.064118, 0.117697)",
        "(0.323438, 1.061469, 0.117469)",
        "(0.326416, 1.059241, 0.117689)",
        "(0.328679, 1.057176, 0.118977)",
        "(0.330502, 1.055117, 0.119913)",
        "(0.331578, 1.054203, 0.120266)",
        "(0.333873, 1.052225, 0.120550)",
        "(0.336499, 1.050385, 0.120992)",
        "(0.338445, 1.048276, 0.122522)",
        "(0.340025, 1.046097, 0.124042)",
        "(0.341176, 1.045235, 0.124158)",
        "(0.343693, 1.043505, 0.123790)",
        "(0.345904, 1.041761, 0.124275)",
        "(0.348014, 1.039993, 0.125297)",
        "(0.350246, 1.038175, 0.126077)",
        "(0.351388, 1.037242, 0.126522)",
        "(0.353986, 1.035636, 0.128010)",
        "(0.356403, 1.033738, 0.129965)",
        "(0.358768, 1.031540, 0.131785)",
        "(0.361829, 1.029279, 0.132245)",
        "(0.363509, 1.028266, 0.132605)",
        "(0.366503, 1.025966, 0.134252)",
        "(0.369903, 1.023853, 0.135650)",
        "(0.373115, 1.021417, 0.136552)",
        "(0.376320, 1.019136, 0.137896)",
        "(0.377967, 1.017985, 0.138594)",
        "(0.381343, 1.015732, 0.140009)",
        "(0.384667, 1.013296, 0.140936)",
        "(0.388121, 1.011094, 0.141990)",
        "(0.391276, 1.008919, 0.143575)",
        "(0.392779, 1.007901, 0.144430)",
        "(0.395782, 1.005866, 0.145614)",
        "(0.398791, 1.003872, 0.146333)",
        "(0.401927, 1.001960, 0.146719)",
        "(0.405134, 1.000099, 0.146881)",
        "(0.406678, 0.999276, 0.147465)",
        "(0.409676, 0.997443, 0.148592)",
        "(0.412829, 0.995446, 0.149171)",
        "(0.416287, 0.993348, 0.149507)",
        "(0.420006, 0.991629, 0.150880)",
        "(0.421651, 0.990647, 0.151847)",
        "(0.424883, 0.988813, 0.153472)",
        "(0.428042, 0.987016, 0.154279)",
        "(0.431428, 0.985465, 0.153905)",
        "(0.434675, 0.983815, 0.154256)",
        "(0.436384, 0.983137, 0.154914)",
        "(0.439678, 0.981710, 0.156408)",
        "(0.442834, 0.980185, 0.157759)",
        "(0.446024, 0.978667, 0.159093)",
        "(0.449419, 0.977264, 0.160874)",
        "(0.451114, 0.976512, 0.161900)",
        "(0.454489, 0.975118, 0.163693)",
        "(0.457905, 0.973623, 0.164360)",
        "(0.461519, 0.972097, 0.165337)",
        "(0.465124, 0.970551, 0.167299)",
        "(0.466922, 0.969815, 0.168327)",
        "(0.470419, 0.968416, 0.170055)",
        "(0.473675, 0.966957, 0.171551)",
        "(0.477158, 0.965668, 0.172602)",
        "(0.480690, 0.964366, 0.173571)",
        "(0.482420, 0.963808, 0.174394)",
        "(0.485703, 0.962649, 0.176156)",
        "(0.488974, 0.961659, 0.177550)",
        "(0.492179, 0.960597, 0.178393)",
        "(0.495397, 0.959554, 0.179137)",
        "(0.497063, 0.959074, 0.179637)",
        "(0.500346, 0.957956, 0.180833)",
        "(0.503845, 0.956960, 0.181734)",
        "(0.507345, 0.955707, 0.181735)",
        "(0.511111, 0.954615, 0.182841)",
        "(0.513045, 0.954024, 0.183844)",
        "(0.516820, 0.952789, 0.185837)",
        "(0.520563, 0.951735, 0.187030)",
        "(0.524330, 0.951029, 0.187707)",
        "(0.527802, 0.950029, 0.188293)",
        "(0.529585, 0.949641, 0.188652)",
        "(0.533101, 0.948908, 0.190019)",
        "(0.536448, 0.948102, 0.191866)",
        "(0.539607, 0.947252, 0.193687)",
        "(0.542654, 0.946438, 0.195224)",
        "(0.544165, 0.946118, 0.196074)",
        "(0.547107, 0.945527, 0.198409)",
        "(0.549888, 0.945045, 0.201232)",
        "(0.552371, 0.944575, 0.203775)",
        "(0.554590, 0.944291, 0.205594)",
        "(0.555624, 0.944323, 0.206473)",
        "(0.557428, 0.944210, 0.208625)",
        "(0.558870, 0.943963, 0.210857)",
        "(0.560117, 0.943874, 0.212780)",
        "(0.561350, 0.943898, 0.215100)",
        "(0.561930, 0.943987, 0.216460)",
        "(0.562903, 0.944058, 0.219204)",
        "(0.563621, 0.944116, 0.221513)",
        "(0.564241, 0.944242, 0.223644)",
        "(0.565036, 0.944520, 0.226384)",
        "(0.565450, 0.944656, 0.227842)",
        "(0.566138, 0.944945, 0.230408)",
        "(0.566507, 0.945177, 0.232143)",
        "(0.566828, 0.945508, 0.234354)",
        "(0.567189, 0.945824, 0.237098)",
        "(0.567336, 0.946000, 0.238256)",
        "(0.567581, 0.946335, 0.240279)",
        "(0.567792, 0.946573, 0.242238)",
        "(0.567991, 0.946922, 0.243923)",
        "(0.568100, 0.947214, 0.245730)",
        "(0.568161, 0.947361, 0.246597)",
        "(0.568398, 0.947718, 0.248276)",
        "(0.568628, 0.948006, 0.250146)",
        "(0.568683, 0.948152, 0.252386)",
        "(0.568647, 0.948566, 0.254231)",
        "(0.568651, 0.948793, 0.255104)",
        "(0.568626, 0.949296, 0.256905)",
        "(0.568621, 0.949765, 0.259108)",
        "(0.568558, 0.950043, 0.261587)",
        "(0.568405, 0.950535, 0.263713)",
        "(0.568339, 0.950826, 0.264593)",
        "(0.568191, 0.951263, 0.266377)",
        "(0.568153, 0.951802, 0.268898)",
        "(0.568038, 0.952331, 0.271408)",
        "(0.567789, 0.952922, 0.273450)",
        "(0.567632, 0.953191, 0.274395)",
        "(0.567271, 0.953757, 0.276466)",
        "(0.566902, 0.954388, 0.279062)",
        "(0.566504, 0.955082, 0.281596)",
        "(0.566044, 0.955878, 0.283884)",
        "(0.565731, 0.956179, 0.285015)",
        "(0.565166, 0.956878, 0.287434)",
        "(0.564590, 0.957669, 0.290190)",
        "(0.563922, 0.958534, 0.292663)",
        "(0.563100, 0.959392, 0.295115)",
        "(0.562652, 0.959862, 0.296342)",
        "(0.561664, 0.960859, 0.298613)",
        "(0.560575, 0.961837, 0.300891)",
        "(0.559414, 0.962770, 0.303427)",
        "(0.558302, 0.963945, 0.305895)",
        "(0.557731, 0.964535, 0.307164)",
        "(0.556406, 0.965606, 0.309909)",
        "(0.554913, 0.966867, 0.312599)",
        "(0.553267, 0.968229, 0.315407)",
        "(0.551702, 0.969734, 0.318504)",
        "(0.550977, 0.970595, 0.320109)",
        "(0.549425, 0.972399, 0.323567)",
        "(0.547611, 0.974190, 0.327041)",
        "(0.545697, 0.976151, 0.330444)",
        "(0.543740, 0.978084, 0.334151)",
        "(0.542828, 0.979179, 0.336088)",
        "(0.540878, 0.981390, 0.339954)",
        "(0.538843, 0.983587, 0.343586)",
        "(0.536882, 0.985943, 0.347343)",
        "(0.534986, 0.988401, 0.351257)",
        "(0.533980, 0.989675, 0.353256)",
        "(0.531907, 0.992216, 0.357262)",
        "(0.529748, 0.994941, 0.361281)",
        "(0.527422, 0.997673, 0.365080)",
        "(0.524948, 1.000412, 0.368925)",
        "(0.523660, 1.001820, 0.370865)",
        "(0.521116, 1.004764, 0.374614)",
        "(0.518465, 1.007730, 0.378276)",
        "(0.515786, 1.010951, 0.382061)",
        "(0.512853, 1.014128, 0.385699)",
        "(0.511277, 1.015704, 0.387511)",
        "(0.508192, 1.019075, 0.390928)",
        "(0.504925, 1.022443, 0.394267)",
        "(0.501639, 1.025897, 0.397326)",
        "(0.498473, 1.029385, 0.400422)",
        "(0.496913, 1.031137, 0.402085)",
        "(0.493860, 1.034593, 0.405418)",
        "(0.490753, 1.038031, 0.408342)",
        "(0.487828, 1.041470, 0.411585)",
        "(0.485089, 1.045021, 0.414991)",
        "(0.483605, 1.046771, 0.416545)",
        "(0.480424, 1.050325, 0.419311)",
        "(0.477082, 1.053919, 0.421860)",
        "(0.473970, 1.057602, 0.424736)",
        "(0.470818, 1.061295, 0.427548)",
        "(0.469227, 1.063172, 0.428891)",
        "(0.465887, 1.066892, 0.431420)",
        "(0.462598, 1.070656, 0.433889)",
        "(0.459445, 1.074497, 0.436397)",
        "(0.456288, 1.078349, 0.438893)",
        "(0.454823, 1.080316, 0.440217)",
        "(0.451943, 1.084254, 0.442803)",
        "(0.449072, 1.088252, 0.445329)",
        "(0.446137, 1.092223, 0.447632)",
        "(0.443774, 1.096530, 0.450284)",
        "(0.442872, 1.098747, 0.452175)",
        "(0.441116, 1.103249, 0.455958)",
        "(0.439432, 1.107789, 0.459705)",
        "(0.438223, 1.112594, 0.463613)",
        "(0.437114, 1.117358, 0.468087)",
        "(0.436525, 1.119827, 0.470008)",
        "(0.434886, 1.124659, 0.473217)",
        "(0.433409, 1.129521, 0.476777)",
        "(0.432320, 1.134566, 0.480768)",
        "(0.430818, 1.139607, 0.484159)",
        "(0.429928, 1.142084, 0.485715)",
        "(0.428448, 1.147083, 0.489178)",
        "(0.427239, 1.152238, 0.492511)",
        "(0.425797, 1.157393, 0.495857)",
        "(0.424485, 1.162672, 0.499230)",
        "(0.423853, 1.165356, 0.500818)",
        "(0.422285, 1.170627, 0.503916)",
        "(0.421002, 1.176046, 0.506957)",
        "(0.419835, 1.181523, 0.510168)",
        "(0.418464, 1.186938, 0.513131)",
        "(0.417725, 1.189630, 0.514454)",
        "(0.416351, 1.195140, 0.517144)",
        "(0.414921, 1.200618, 0.519583)",
        "(0.413388, 1.205966, 0.521853)",
        "(0.411814, 1.211259, 0.524130)",
        "(0.410903, 1.213862, 0.525171)",
        "(0.409308, 1.219218, 0.527037)",
        "(0.407603, 1.224454, 0.529060)",
        "(0.405941, 1.229572, 0.531038)",
        "(0.404566, 1.234820, 0.533154)",
        "(0.403853, 1.237416, 0.534215)",
        "(0.402429, 1.242667, 0.535977)",
        "(0.400840, 1.247987, 0.537557)",
        "(0.398953, 1.253371, 0.539329)",
        "(0.397094, 1.258906, 0.540717)",
        "(0.396025, 1.261664, 0.541251)",
        "(0.394009, 1.267265, 0.542627)",
        "(0.392064, 1.272993, 0.544114)",
        "(0.389878, 1.278672, 0.545165)",
        "(0.387625, 1.284097, 0.545885)",
        "(0.386451, 1.286742, 0.546191)",
        "(0.384175, 1.292030, 0.546600)",
        "(0.381904, 1.297233, 0.547210)",
        "(0.379910, 1.302422, 0.547855)",
        "(0.377480, 1.307411, 0.547886)",
        "(0.376194, 1.309882, 0.547566)",
        "(0.373547, 1.314744, 0.547226)",
        "(0.371004, 1.319602, 0.547051)",
        "(0.368322, 1.324406, 0.546480)",
        "(0.365400, 1.329020, 0.545796)",
        "(0.364087, 1.331337, 0.545527)",
        "(0.361387, 1.335766, 0.544602)",
        "(0.358648, 1.340053, 0.543464)",
        "(0.355846, 1.344301, 0.542449)",
        "(0.353021, 1.348456, 0.541459)",
        "(0.351755, 1.350531, 0.540893)",
        "(0.349047, 1.354511, 0.539514)",
        "(0.346265, 1.358360, 0.538167)",
        "(0.343688, 1.362261, 0.537114)",
        "(0.341139, 1.366016, 0.535782)",
        "(0.339826, 1.367818, 0.534954)",
        "(0.337225, 1.371408, 0.533429)",
        "(0.334714, 1.374998, 0.531922)",
        "(0.332168, 1.378461, 0.530430)",
        "(0.329684, 1.381920, 0.528714)",
        "(0.328454, 1.383633, 0.527929)",
        "(0.325959, 1.387100, 0.526159)",
        "(0.323386, 1.390419, 0.524329)",
        "(0.320757, 1.393687, 0.522503)",
        "(0.318324, 1.396933, 0.520620)",
        "(0.317074, 1.398504, 0.519445)",
        "(0.314485, 1.401573, 0.517403)",
        "(0.312142, 1.404605, 0.515485)",
        "(0.309748, 1.407451, 0.513394)",
        "(0.307468, 1.410324, 0.511333)",
        "(0.306374, 1.411767, 0.510279)",
        "(0.304062, 1.414616, 0.508313)",
        "(0.301614, 1.417418, 0.505904)",
        "(0.299103, 1.420181, 0.503559)",
        "(0.296670, 1.422976, 0.501224)",
        "(0.295427, 1.424360, 0.499926)",
        "(0.292887, 1.427010, 0.497313)",
        "(0.290540, 1.429615, 0.494899)",
        "(0.288164, 1.432050, 0.492148)",
        "(0.285613, 1.434522, 0.489324)",
        "(0.284356, 1.435779, 0.487983)",
        "(0.281763, 1.438215, 0.485104)",
        "(0.279157, 1.440685, 0.481804)",
        "(0.276618, 1.443224, 0.478780)",
        "(0.274254, 1.445851, 0.476011)",
        "(0.273029, 1.447158, 0.474576)",
        "(0.270447, 1.449642, 0.471289)",
        "(0.267781, 1.451897, 0.467785)",
        "(0.265480, 1.454376, 0.464622)",
        "(0.263072, 1.456786, 0.461554)",
        "(0.261823, 1.457937, 0.459964)",
        "(0.259340, 1.460170, 0.456508)",
        "(0.256876, 1.462378, 0.453059)",
        "(0.254410, 1.464548, 0.449383)",
        "(0.251843, 1.466563, 0.445570)",
        "(0.250530, 1.467535, 0.443712)",
        "(0.248051, 1.469436, 0.440083)",
        "(0.245650, 1.471242, 0.436431)",
        "(0.243065, 1.472847, 0.432181)",
        "(0.240383, 1.474183, 0.427673)",
        "(0.239203, 1.474881, 0.425862)",
        "(0.237148, 1.476400, 0.422795)",
        "(0.234847, 1.477630, 0.418851)",
        "(0.232269, 1.478703, 0.414263)",
        "(0.229789, 1.479687, 0.410105)",
        "(0.228559, 1.480174, 0.408140)",
        "(0.226202, 1.481033, 0.403994)",
        "(0.223816, 1.481765, 0.399786)",
        "(0.221510, 1.482375, 0.395381)",
        "(0.219202, 1.482897, 0.390989)",
        "(0.218056, 1.483201, 0.388874)",
        "(0.215670, 1.483575, 0.384457)",
        "(0.213322, 1.483719, 0.379775)",
        "(0.211426, 1.483851, 0.375634)",
        "(0.209238, 1.483940, 0.371493)",
        "(0.208036, 1.483867, 0.368995)",
        "(0.205656, 1.483524, 0.363570)",
        "(0.203838, 1.483325, 0.358900)",
        "(0.201561, 1.483271, 0.354380)",
        "(0.199539, 1.483121, 0.349451)",
        "(0.198473, 1.483049, 0.346970)",
        "(0.196554, 1.482821, 0.342424)",
        "(0.194862, 1.482767, 0.338458)",
        "(0.193262, 1.482970, 0.334887)",
        "(0.191579, 1.482917, 0.330076)",
        "(0.190646, 1.482833, 0.327336)",
        "(0.188924, 1.482924, 0.322883)",
        "(0.187520, 1.483418, 0.319685)",
        "(0.186033, 1.483774, 0.315971)",
        "(0.184604, 1.483691, 0.311436)",
        "(0.183859, 1.483480, 0.308932)",
        "(0.182697, 1.483076, 0.304165)",
        "(0.181397, 1.482894, 0.300187)",
        "(0.179805, 1.482746, 0.297047)",
        "(0.178502, 1.481905, 0.292192)",
        "(0.177856, 1.481187, 0.289363)",
        "(0.176788, 1.479674, 0.284128)",
        "(0.175513, 1.478166, 0.279838)",
        "(0.174285, 1.476524, 0.276376)",
        "(0.173414, 1.474447, 0.272725)",
        "(0.172957, 1.473197, 0.270659)",
        "(0.172029, 1.470781, 0.266871)",
        "(0.170971, 1.468150, 0.262953)",
        "(0.170136, 1.465285, 0.258917)",
        "(0.169482, 1.462790, 0.255862)",
        "(0.169072, 1.461601, 0.254631)",
        "(0.168289, 1.458908, 0.251113)",
        "(0.167542, 1.455993, 0.246925)",
        "(0.167051, 1.453350, 0.244118)",
        "(0.166387, 1.450752, 0.241758)",
        "(0.166198, 1.449450, 0.240338)",
        "(0.165715, 1.446884, 0.237154)",
        "(0.165149, 1.444508, 0.234090)",
        "(0.164720, 1.442033, 0.230652)",
        "(0.164182, 1.439507, 0.227362)",
        "(0.163971, 1.438416, 0.226286)",
        "(0.163534, 1.436527, 0.224806)",
        "(0.163140, 1.434460, 0.222852)",
        "(0.162889, 1.432179, 0.220159)",
        "(0.162455, 1.430154, 0.218266)",
        "(0.162314, 1.429335, 0.217758)",
        "(0.162124, 1.427573, 0.216121)",
        "(0.161861, 1.425657, 0.213670)",
        "(0.161472, 1.423991, 0.211241)",
        "(0.161316, 1.422573, 0.209581)",
        "(0.161198, 1.421961, 0.208860)",
        "(0.160884, 1.420592, 0.206983)",
        "(0.160645, 1.419121, 0.204770)",
        "(0.160696, 1.417769, 0.202792)",
        "(0.160554, 1.416429, 0.200971)",
        "(0.160394, 1.415740, 0.199987)",
        "(0.160325, 1.414227, 0.198048)",
        "(0.160401, 1.412455, 0.195965)",
        "(0.160575, 1.410392, 0.193609)",
        "(0.160461, 1.408552, 0.192595)",
        "(0.160490, 1.407585, 0.192174)",
        "(0.160694, 1.405531, 0.190716)",
        "(0.160711, 1.403218, 0.188270)",
        "(0.160697, 1.401179, 0.186996)",
        "(0.161100, 1.399109, 0.185737)",
        "(0.161247, 1.398060, 0.184913)",
        "(0.161379, 1.395919, 0.182452)",
        "(0.161185, 1.394015, 0.180472)",
        "(0.161524, 1.392057, 0.178883)",
        "(0.161657, 1.389987, 0.177156)",
        "(0.161743, 1.388895, 0.176118)",
        "(0.162042, 1.386426, 0.173268)",
        "(0.162381, 1.383602, 0.169444)",
        "(0.162641, 1.380598, 0.167335)",
        "(0.163020, 1.377470, 0.166057)",
        "(0.163285, 1.375786, 0.164915)",
        "(0.163847, 1.372278, 0.162141)",
        "(0.164649, 1.368657, 0.158799)",
        "(0.164984, 1.364854, 0.155056)",
        "(0.165734, 1.361404, 0.152656)",
        "(0.166073, 1.359694, 0.151559)",
        "(0.166355, 1.356385, 0.149350)",
        "(0.166923, 1.353237, 0.145830)",
        "(0.167675, 1.350214, 0.141916)",
        "(0.167866, 1.347750, 0.140507)",
        "(0.167681, 1.346650, 0.140339)",
        "(0.167704, 1.344524, 0.138826)",
        "(0.168510, 1.342638, 0.136360)",
        "(0.168640, 1.341094, 0.133973)",
        "(0.168632, 1.339909, 0.132119)",
        "(0.168669, 1.339339, 0.130605)",
        "(0.169351, 1.338401, 0.126646)",
        "(0.171234, 1.337956, 0.123737)",
        "(0.174498, 1.337723, 0.122224)",
        "(0.173793, 1.337012, 0.119933)",
        "(0.173608, 1.336805, 0.119501)",
        "(0.173584, 1.336571, 0.119888)",
        "(0.175002, 1.336622, 0.119668)",
        "(0.176978, 1.336828, 0.117568)",
        "(0.178815, 1.337300, 0.113590)",
        "(0.179956, 1.337725, 0.110772)",
        "(0.182311, 1.338900, 0.105038)",
        "(0.183846, 1.340000, 0.100210)",
        "(0.186432, 1.341346, 0.095429)",
        "(0.190966, 1.343492, 0.089330)",
        "(0.192915, 1.344295, 0.086955)",
        "(0.193582, 1.344100, 0.085723)",
        "(0.193695, 1.343021, 0.086642)",
        "(0.196092, 1.342537, 0.086732)",
        "(0.198073, 1.341876, 0.086033)",
        "(0.199262, 1.341722, 0.085327)",
        "(0.201853, 1.341700, 0.083375)",
        "(0.202660, 1.340720, 0.082499)",
        "(0.203595, 1.339692, 0.082285)",
        "(0.205946, 1.339560, 0.080942)",
        "(0.207477, 1.339754, 0.080010)",
        "(0.209540, 1.339838, 0.078653)",
        "(0.211409, 1.340328, 0.077169)",
        "(0.215441, 1.342611, 0.074288)",
        "(0.218660, 1.344897, 0.071348)",
        "(0.220541, 1.346096, 0.070595)",
        "(0.222803, 1.347259, 0.070084)",
        "(0.221280, 1.345551, 0.071229)",
        "(0.221398, 1.344875, 0.073028)",
        "(0.220934, 1.344192, 0.073416)",
        "(0.220853, 1.343951, 0.073661)",
        "(0.221185, 1.343981, 0.073848)",
        "(0.222269, 1.344862, 0.072752)",
        "(0.222774, 1.345361, 0.071718)",
        "(0.222914, 1.345498, 0.070977)",
        "(0.222886, 1.345433, 0.070742)",
        "(0.222545, 1.345116, 0.070751)",
        "(0.223631, 1.345826, 0.070045)",
        "(0.225385, 1.347265, 0.068990)",
        "(0.226537, 1.348387, 0.067954)",
        "(0.227086, 1.348861, 0.067745)",
        "(0.228618, 1.350340, 0.066778)",
        "(0.230409, 1.352111, 0.065734)",
        "(0.229349, 1.351620, 0.065469)",
        "(0.227259, 1.349627, 0.066877)",
        "(0.225098, 1.347353, 0.068640)",
        "(0.220045, 1.341633, 0.075319)",
        "(0.214972, 1.336405, 0.082585)",
        "(0.211654, 1.333366, 0.087319)",
        "(0.208612, 1.330889, 0.091134)",
        "(0.205202, 1.328691, 0.094622)",
        "(0.199041, 1.324821, 0.103514)",
        "(0.194532, 1.322500, 0.111909)",
        "(0.193539, 1.321736, 0.114566)",
        "(0.193210, 1.321391, 0.115962)",
        "(0.192734, 1.321242, 0.116339)",
        "(0.192469, 1.321199, 0.115732)",
        "(0.191887, 1.321076, 0.116160)",
        "(0.191585, 1.320922, 0.117969)",
        "(0.191836, 1.320806, 0.118368)",
        "(0.192005, 1.320737, 0.117607)",
        "(0.193207, 1.320960, 0.114402)",
        "(0.195695, 1.321795, 0.109973)",
        "(0.199673, 1.323242, 0.105620)",
        "(0.204390, 1.324996, 0.101232)",
        "(0.205983, 1.325588, 0.099485)",
        "(0.208915, 1.326775, 0.096610)",
        "(0.211013, 1.327571, 0.094711)",
        "(0.212153, 1.327747, 0.094120)",
        "(0.213909, 1.328369, 0.093034)",
        "(0.214645, 1.328702, 0.092326)",
        "(0.215998, 1.329361, 0.091110)",
        "(0.216743, 1.329734, 0.089949)",
        "(0.216245, 1.329459, 0.089185)",
        "(0.215165, 1.328695, 0.090098)",
        "(0.215046, 1.328545, 0.090477)",
        "(0.215480, 1.328753, 0.090132)",
        "(0.216029, 1.329021, 0.089847)",
        "(0.215675, 1.328851, 0.089816)",
        "(0.215083, 1.328717, 0.089641)",
        "(0.215132, 1.328868, 0.089336)",
        "(0.215399, 1.329546, 0.088309)",
        "(0.215724, 1.330167, 0.087443)",
        "(0.215343, 1.330210, 0.087324)",
        "(0.214864, 1.330413, 0.087312)",
        "(0.214910, 1.330677, 0.087188)",
        "(0.215075, 1.331278, 0.086874)",
        "(0.214732, 1.331654, 0.086416)",
        "(0.214787, 1.332305, 0.085779)",
        "(0.214064, 1.332270, 0.086021)",
        "(0.213724, 1.332170, 0.086559)",
        "(0.212470, 1.331669, 0.087802)",
        "(0.210481, 1.330774, 0.089463)",
        "(0.209507, 1.330481, 0.090502)",
        "(0.209805, 1.330838, 0.090305)",
        "(0.210002, 1.330929, 0.089960)",
        "(0.209933, 1.330993, 0.089802)",
        "(0.208790, 1.330891, 0.089708)",
        "(0.208198, 1.330940, 0.089159)",
        "(0.208017, 1.331176, 0.088348)",
        "(0.208055, 1.331319, 0.087988)",
        "(0.208658, 1.331762, 0.087306)",
        "(0.208880, 1.331845, 0.086845)",
        "(0.208162, 1.331275, 0.087298)",
        "(0.207916, 1.330865, 0.087979)",
        "(0.208178, 1.330925, 0.087946)",
        "(0.208293, 1.330627, 0.088373)",
        "(0.208224, 1.329855, 0.089399)",
        "(0.208559, 1.329259, 0.090042)",
        "(0.209156, 1.328702, 0.090714)",
        "(0.209199, 1.328408, 0.091119)",
        "(0.208839, 1.328018, 0.091667)",
        "(0.208568, 1.328119, 0.091983)",
        "(0.208502, 1.329240, 0.092729)",
        "(0.208098, 1.330692, 0.093490)",
        "(0.207176, 1.332091, 0.094241)",
        "(0.205541, 1.334930, 0.094735)",
        "(0.204512, 1.338906, 0.094968)",
        "(0.203434, 1.343366, 0.095188)",
        "(0.201413, 1.347647, 0.095549)",
        "(0.200405, 1.349770, 0.095879)",
        "(0.198806, 1.353944, 0.096353)",
        "(0.198006, 1.357860, 0.097184)",
        "(0.197382, 1.361116, 0.098160)",
        "(0.196067, 1.363484, 0.099100)",
        "(0.195693, 1.364588, 0.099456)",
        "(0.195261, 1.366555, 0.100232)",
        "(0.195127, 1.368096, 0.101282)",
        "(0.195340, 1.369462, 0.102556)",
        "(0.195440, 1.370543, 0.103893)",
        "(0.195397, 1.370950, 0.104380)",
        "(0.195180, 1.371665, 0.104961)",
        "(0.195046, 1.372400, 0.104869)",
        "(0.195110, 1.373136, 0.104828)",
        "(0.195060, 1.373710, 0.104831)",
        "(0.194807, 1.373887, 0.104902)",
        "(0.193636, 1.374151, 0.105200)",
        "(0.193073, 1.374869, 0.105491)",
        "(0.193301, 1.375450, 0.105056)",
        "(0.193054, 1.376822, 0.105455)",
        "(0.192562, 1.377108, 0.105848)",
        "(0.191701, 1.377981, 0.106754)",
        "(0.191432, 1.379454, 0.107294)",
        "(0.191384, 1.381291, 0.107027)",
        "(0.190853, 1.383448, 0.106333)",
        "(0.190491, 1.384679, 0.105928)",
        "(0.190146, 1.387530, 0.106012)",
        "(0.189859, 1.390684, 0.106272)",
        "(0.189307, 1.393922, 0.106476)",
        "(0.188903, 1.397400, 0.106375)",
        "(0.188581, 1.399214, 0.106389)",
        "(0.187810, 1.402988, 0.106515)",
        "(0.187094, 1.406834, 0.106346)",
        "(0.186763, 1.410770, 0.105791)",
        "(0.186959, 1.414648, 0.105663)",
        "(0.186935, 1.416431, 0.105930)",
        "(0.186212, 1.419664, 0.106516)",
        "(0.185800, 1.422755, 0.106225)",
        "(0.186110, 1.425619, 0.105077)",
        "(0.186867, 1.428128, 0.104979)",
        "(0.187058, 1.429168, 0.105438)",
        "(0.186552, 1.430960, 0.106077)",
        "(0.186252, 1.432752, 0.105936)",
        "(0.186542, 1.434648, 0.106015)",
        "(0.187020, 1.436489, 0.106162)",
        "(0.187218, 1.437338, 0.106288)",
        "(0.187162, 1.438972, 0.106353)",
        "(0.186959, 1.440756, 0.107028)",
        "(0.186884, 1.442701, 0.107042)",
        "(0.187065, 1.444711, 0.106681)",
        "(0.187239, 1.445759, 0.106937)",
        "(0.187154, 1.447799, 0.107943)",
        "(0.186690, 1.449774, 0.108878)",
        "(0.186475, 1.451822, 0.109728)",
        "(0.186810, 1.454062, 0.109956)",
        "(0.187078, 1.455261, 0.109993)",
        "(0.187475, 1.457653, 0.110434)",
        "(0.187151, 1.459973, 0.110884)",
        "(0.186779, 1.462403, 0.111333)",
        "(0.187160, 1.465099, 0.111612)",
        "(0.187410, 1.466456, 0.111709)",
        "(0.187719, 1.469091, 0.112114)",
        "(0.187912, 1.471675, 0.113131)",
        "(0.187766, 1.474281, 0.114117)",
        "(0.187778, 1.476933, 0.114375)",
        "(0.187970, 1.478249, 0.114460)",
        "(0.188598, 1.480778, 0.115249)",
        "(0.189099, 1.483084, 0.116555)",
        "(0.189064, 1.485212, 0.117818)",
        "(0.189087, 1.487317, 0.118966)",
        "(0.189314, 1.488354, 0.119427)",
        "(0.189905, 1.490312, 0.120446)",
        "(0.190187, 1.492056, 0.122455)",
        "(0.190103, 1.493695, 0.124970)",
        "(0.189931, 1.495268, 0.126791)",
        "(0.190096, 1.496061, 0.127620)",
        "(0.190688, 1.497613, 0.129328)",
        "(0.191058, 1.498976, 0.131590)",
        "(0.190893, 1.500188, 0.134061)",
        "(0.190574, 1.501259, 0.136595)",
        "(0.190587, 1.501781, 0.137565)",
        "(0.190928, 1.502777, 0.139526)",
        "(0.191493, 1.503677, 0.142183)",
        "(0.191368, 1.504395, 0.145702)",
        "(0.191133, 1.505075, 0.148956)",
        "(0.191232, 1.505488, 0.150188)",
        "(0.191802, 1.506404, 0.152613)",
        "(0.192229, 1.507236, 0.155491)",
        "(0.192035, 1.507929, 0.159038)",
        "(0.192021, 1.508735, 0.162553)",
        "(0.192174, 1.509195, 0.164262)",
        "(0.192607, 1.510062, 0.167459)",
        "(0.192943, 1.510862, 0.170583)",
        "(0.193242, 1.511680, 0.173996)",
        "(0.193499, 1.512547, 0.177601)",
        "(0.193658, 1.513005, 0.179298)",
        "(0.193958, 1.513821, 0.182518)",
        "(0.194240, 1.514448, 0.185856)",
        "(0.194727, 1.514996, 0.189629)",
        "(0.195191, 1.515592, 0.193219)",
        "(0.195309, 1.515897, 0.194859)",
        "(0.195499, 1.516445, 0.198031)",
        "(0.196015, 1.516939, 0.201365)",
        "(0.196390, 1.517332, 0.205006)",
        "(0.196924, 1.517599, 0.208628)",
        "(0.197180, 1.517696, 0.210387)",
        "(0.197666, 1.517892, 0.213255)",
        "(0.198307, 1.518072, 0.215941)",
        "(0.198901, 1.518098, 0.218958)",
        "(0.199203, 1.517948, 0.222219)",
        "(0.199383, 1.517831, 0.224038)",
        "(0.199874, 1.517626, 0.227544)",
        "(0.200565, 1.517417, 0.230726)",
        "(0.201356, 1.517193, 0.233742)",
        "(0.202101, 1.516875, 0.237285)",
        "(0.202256, 1.516667, 0.239318)",
        "(0.202706, 1.516297, 0.243326)",
        "(0.203469, 1.515966, 0.246836)",
        "(0.204419, 1.515666, 0.250203)",
        "(0.205387, 1.515343, 0.254071)",
        "(0.205699, 1.515166, 0.256189)",
        "(0.206176, 1.514765, 0.260391)",
        "(0.207036, 1.514364, 0.264092)",
        "(0.208330, 1.514058, 0.267280)",
        "(0.209611, 1.513744, 0.270617)",
        "(0.210118, 1.513544, 0.272492)",
        "(0.210852, 1.513075, 0.276383)",
        "(0.211871, 1.512654, 0.280308)",
        "(0.213218, 1.512257, 0.284039)",
        "(0.214561, 1.511804, 0.287715)",
        "(0.215098, 1.511533, 0.289621)",
        "(0.216098, 1.510965, 0.293636)",
        "(0.217255, 1.510372, 0.297401)",
        "(0.218597, 1.509650, 0.301268)",
        "(0.220184, 1.508724, 0.305309)",
        "(0.221048, 1.508180, 0.307465)",
        "(0.222640, 1.507103, 0.311930)",
        "(0.224050, 1.506044, 0.316056)",
        "(0.225618, 1.504926, 0.319485)",
        "(0.227360, 1.503632, 0.322760)",
        "(0.228193, 1.502836, 0.324713)",
        "(0.229699, 1.500978, 0.329113)",
        "(0.231427, 1.499117, 0.333138)",
        "(0.233165, 1.497354, 0.336713)",
        "(0.235022, 1.495393, 0.340520)",
        "(0.236061, 1.494392, 0.342267)",
        "(0.237842, 1.492257, 0.345875)",
        "(0.239255, 1.490207, 0.349092)",
        "(0.240999, 1.488327, 0.352028)",
        "(0.242523, 1.486394, 0.355088)",
        "(0.243318, 1.485392, 0.356618)",
        "(0.244904, 1.483321, 0.359604)",
        "(0.246652, 1.481274, 0.362609)",
        "(0.248018, 1.479383, 0.365181)",
        "(0.249289, 1.477520, 0.367528)",
        "(0.250011, 1.476543, 0.368781)",
        "(0.251227, 1.474612, 0.371252)",
        "(0.252521, 1.472686, 0.373550)",
        "(0.253871, 1.470721, 0.375704)",
        "(0.255374, 1.468666, 0.377829)",
        "(0.256037, 1.467590, 0.378920)",
        "(0.257031, 1.465384, 0.381212)",
        "(0.258261, 1.463232, 0.383111)",
        "(0.259852, 1.461143, 0.385131)",
        "(0.260956, 1.459031, 0.386977)",
        "(0.261351, 1.457925, 0.387897)",
        "(0.261993, 1.455747, 0.389092)",
        "(0.262777, 1.453580, 0.389952)",
        "(0.263942, 1.451184, 0.391235)",
        "(0.264932, 1.448528, 0.392991)",
        "(0.265340, 1.447145, 0.393793)",
        "(0.265978, 1.444430, 0.394915)",
        "(0.266876, 1.441691, 0.395618)",
        "(0.267779, 1.438747, 0.396784)",
        "(0.268655, 1.435657, 0.398211)",
        "(0.269115, 1.434087, 0.398948)",
        "(0.269897, 1.430931, 0.400031)",
        "(0.270658, 1.427559, 0.401150)",
        "(0.272037, 1.424085, 0.402600)",
        "(0.273325, 1.420522, 0.403996)",
        "(0.273901, 1.418741, 0.404540)",
        "(0.275097, 1.415137, 0.405524)",
        "(0.276395, 1.411545, 0.406326)",
        "(0.277459, 1.407818, 0.407143)",
        "(0.278602, 1.403934, 0.407913)",
        "(0.279299, 1.401907, 0.408538)",
        "(0.280831, 1.397753, 0.409967)",
        "(0.282291, 1.393690, 0.410873)",
        "(0.283642, 1.389601, 0.411518)",
        "(0.285187, 1.385378, 0.412770)",
        "(0.285840, 1.383235, 0.413405)",
        "(0.287385, 1.379099, 0.414273)",
        "(0.288800, 1.375004, 0.414615)",
        "(0.290359, 1.370780, 0.415428)",
        "(0.291927, 1.366450, 0.416679)",
        "(0.292686, 1.364307, 0.417180)",
        "(0.293935, 1.360129, 0.417784)",
        "(0.295300, 1.356139, 0.418136)",
        "(0.296607, 1.352011, 0.418730)",
        "(0.298165, 1.347754, 0.419624)",
        "(0.299036, 1.345618, 0.419918)",
        "(0.300721, 1.341384, 0.420081)",
        "(0.301950, 1.336986, 0.420236)",
        "(0.303563, 1.332625, 0.420230)",
        "(0.305221, 1.327956, 0.420206)",
        "(0.305961, 1.325488, 0.420300)",
        "(0.307681, 1.320602, 0.420584)",
        "(0.309545, 1.315888, 0.420386)",
        "(0.311179, 1.311110, 0.419875)",
        "(0.312560, 1.306144, 0.419314)",
        "(0.313384, 1.303657, 0.419241)",
        "(0.315448, 1.298741, 0.419094)",
        "(0.317653, 1.293727, 0.419068)",
        "(0.319543, 1.288619, 0.418375)",
        "(0.321234, 1.283277, 0.417530)",
        "(0.322390, 1.280522, 0.417291)",
        "(0.324941, 1.275002, 0.417274)",
        "(0.327725, 1.269626, 0.416908)",
        "(0.329654, 1.264171, 0.416559)",
        "(0.332061, 1.259032, 0.416270)",
        "(0.333240, 1.256472, 0.415943)",
        "(0.335116, 1.251264, 0.414903)",
        "(0.337037, 1.246074, 0.413934)",
        "(0.339493, 1.241122, 0.413072)",
        "(0.341759, 1.235934, 0.412101)",
        "(0.342810, 1.233329, 0.411268)",
        "(0.344655, 1.227871, 0.410039)",
        "(0.347302, 1.222620, 0.409098)",
        "(0.349809, 1.217423, 0.407695)",
        "(0.351638, 1.212373, 0.405982)",
        "(0.352549, 1.209998, 0.405266)",
        "(0.354119, 1.205473, 0.403114)",
        "(0.355877, 1.201210, 0.400619)",
        "(0.357482, 1.196831, 0.398369)",
        "(0.359585, 1.192315, 0.397410)",
        "(0.360711, 1.190158, 0.396868)",
        "(0.362957, 1.185879, 0.395522)",
        "(0.365008, 1.181804, 0.393385)",
        "(0.367025, 1.177448, 0.391827)",
        "(0.369582, 1.172941, 0.391113)",
        "(0.370990, 1.170784, 0.390626)",
        "(0.373614, 1.166649, 0.388921)",
        "(0.375196, 1.162338, 0.386849)",
        "(0.377329, 1.158521, 0.385038)",
        "(0.379494, 1.154697, 0.383446)",
        "(0.380298, 1.152824, 0.382184)",
        "(0.381599, 1.149026, 0.379360)",
        "(0.383448, 1.145150, 0.377441)",
        "(0.386003, 1.141419, 0.376131)",
        "(0.388230, 1.137699, 0.374009)",
        "(0.389107, 1.135806, 0.372665)",
        "(0.390687, 1.132077, 0.369847)",
        "(0.392338, 1.128368, 0.367326)",
        "(0.394116, 1.124821, 0.364221)",
        "(0.395623, 1.121125, 0.360514)",
        "(0.396255, 1.119156, 0.358712)",
        "(0.398257, 1.115337, 0.356144)",
        "(0.400375, 1.111698, 0.353782)",
        "(0.402280, 1.108358, 0.350887)",
        "(0.403363, 1.105059, 0.346947)",
        "(0.403790, 1.103294, 0.345074)",
        "(0.405462, 1.099908, 0.342093)",
        "(0.407396, 1.096701, 0.339122)",
        "(0.408918, 1.093458, 0.335450)",
        "(0.409791, 1.089968, 0.331299)",
        "(0.410475, 1.088411, 0.329287)",
        "(0.411816, 1.085173, 0.325410)",
        "(0.413343, 1.081849, 0.321570)",
        "(0.414579, 1.078518, 0.317044)",
        "(0.416180, 1.075220, 0.313007)",
        "(0.417255, 1.073696, 0.311117)",
        "(0.419056, 1.070608, 0.306829)",
        "(0.420309, 1.067641, 0.301191)",
        "(0.421505, 1.064574, 0.295908)",
        "(0.423144, 1.061248, 0.291812)",
        "(0.424211, 1.059685, 0.289926)",
        "(0.426178, 1.056757, 0.285471)",
        "(0.428328, 1.054373, 0.280703)",
        "(0.430123, 1.051757, 0.275738)",
        "(0.431541, 1.049111, 0.270167)",
        "(0.432105, 1.048065, 0.266669)",
        "(0.433327, 1.046003, 0.260356)",
        "(0.434707, 1.043396, 0.255507)",
        "(0.436168, 1.041142, 0.250670)",
        "(0.437708, 1.039483, 0.244853)",
        "(0.438215, 1.038398, 0.241846)",
        "(0.440175, 1.036540, 0.237647)",
        "(0.442058, 1.034569, 0.234328)",
        "(0.443387, 1.033031, 0.229854)",
        "(0.444369, 1.031913, 0.224113)",
        "(0.444793, 1.031278, 0.221250)",
        "(0.446014, 1.029821, 0.216326)",
        "(0.447766, 1.028261, 0.212558)",
        "(0.449595, 1.026583, 0.208538)",
        "(0.451562, 1.025014, 0.203836)",
        "(0.452653, 1.024013, 0.202191)",
        "(0.454838, 1.022100, 0.199675)",
        "(0.456179, 1.020220, 0.196094)",
        "(0.457192, 1.019616, 0.190742)",
        "(0.458066, 1.019096, 0.185169)",
        "(0.458394, 1.018546, 0.182569)",
        "(0.459334, 1.017325, 0.178331)",
        "(0.460390, 1.016314, 0.174762)",
        "(0.461282, 1.015638, 0.170536)",
        "(0.462276, 1.015110, 0.166051)",
        "(0.462804, 1.014705, 0.164144)",
        "(0.464118, 1.013981, 0.161700)",
        "(0.464771, 1.013112, 0.158955)",
        "(0.465180, 1.012955, 0.155164)",
        "(0.465638, 1.013085, 0.151374)",
        "(0.465909, 1.012938, 0.149777)",
        "(0.466595, 1.012589, 0.146717)",
        "(0.467487, 1.012082, 0.144519)",
        "(0.468424, 1.011610, 0.142711)",
        "(0.469213, 1.011170, 0.140424)",
        "(0.469679, 1.010980, 0.139236)",
        "(0.470778, 1.010680, 0.136771)",
        "(0.472007, 1.010415, 0.134604)",
        "(0.473411, 1.009970, 0.133380)",
        "(0.474530, 1.009106, 0.132001)",
        "(0.475087, 1.008811, 0.131075)",
        "(0.476395, 1.008606, 0.129015)",
        "(0.477857, 1.008405, 0.127815)",
        "(0.479100, 1.007702, 0.126807)",
        "(0.480107, 1.007043, 0.124912)",
        "(0.480744, 1.007059, 0.123718)",
        "(0.482143, 1.007020, 0.121273)",
        "(0.483666, 1.006863, 0.119594)",
        "(0.484919, 1.006007, 0.118214)",
        "(0.486292, 1.005988, 0.115564)",
        "(0.487047, 1.006289, 0.113905)",
        "(0.488348, 1.006458, 0.111018)",
        "(0.489409, 1.006047, 0.108891)",
        "(0.490422, 1.005991, 0.106337)",
        "(0.491432, 1.006298, 0.103459)",
        "(0.491908, 1.006320, 0.102133)",
        "(0.492829, 1.006430, 0.100334)",
        "(0.493213, 1.005961, 0.099441)",
        "(0.493236, 1.006140, 0.097510)",
        "(0.493145, 1.007224, 0.095055)",
        "(0.492964, 1.007516, 0.094106)",
        "(0.492348, 1.007596, 0.092751)",
        "(0.491824, 1.008299, 0.091408)",
        "(0.491324, 1.008979, 0.090223)",
        "(0.490915, 1.009455, 0.089277)",
        "(0.490751, 1.009785, 0.088957)",
        "(0.490349, 1.010592, 0.088433)",
        "(0.489834, 1.011111, 0.087551)",
        "(0.489299, 1.011894, 0.086012)",
        "(0.488814, 1.012856, 0.084197)",
        "(0.488607, 1.013362, 0.083324)",
        "(0.488249, 1.013939, 0.082167)",
        "(0.488020, 1.014441, 0.081178)",
        "(0.488011, 1.014819, 0.080081)",
        "(0.488171, 1.014972, 0.079328)",
        "(0.488266, 1.014881, 0.079120)",
        "(0.488627, 1.015167, 0.078130)",
        "(0.489264, 1.015822, 0.077015)",
        "(0.489975, 1.016015, 0.076717)",
        "(0.490662, 1.015569, 0.076907)",
        "(0.490962, 1.015401, 0.076793)",
        "(0.491523, 1.015249, 0.076321)",
        "(0.491963, 1.015003, 0.075898)",
        "(0.492220, 1.014529, 0.075496)",
        "(0.492410, 1.014108, 0.075145)",
        "(0.492561, 1.014075, 0.075038)",
        "(0.493044, 1.014135, 0.074968)",
        "(0.493469, 1.013908, 0.075259)",
        "(0.493734, 1.013398, 0.075821)",
        "(0.493931, 1.013135, 0.076024)",
        "(0.494012, 1.013143, 0.075824)",
        "(0.494169, 1.013226, 0.075466)",
        "(0.494268, 1.013139, 0.075228)",
        "(0.494325, 1.013095, 0.075175)",
        "(0.494420, 1.013067, 0.075022)",
        "(0.494485, 1.013066, 0.074928)",
        "(0.494637, 1.013118, 0.074615)",
        "(0.494783, 1.013256, 0.074306)",
        "(0.494860, 1.013278, 0.073890)",
        "(0.494846, 1.013383, 0.073655)",
        "(0.494839, 1.013486, 0.073484)",
        "(0.494819, 1.013827, 0.072962)",
        "(0.494582, 1.013887, 0.072405)",
        "(0.494228, 1.013955, 0.071981)",
        "(0.494011, 1.014281, 0.071641)",
        "(0.493788, 1.014576, 0.071297)",
        "(0.493284, 1.015087, 0.070717)",
        "(0.492504, 1.015345, 0.070109)",
        "(0.491948, 1.015806, 0.069639)",
        "(0.491446, 1.016258, 0.069376)",
        "(0.491176, 1.016373, 0.069229)",
        "(0.490819, 1.016648, 0.069144)",
        "(0.490699, 1.016713, 0.069352)",
        "(0.490858, 1.016520, 0.070063)",
        "(0.490991, 1.015716, 0.071053)",
        "(0.491150, 1.015376, 0.071396)",
        "(0.491866, 1.015190, 0.071952)",
        "(0.492514, 1.014663, 0.072429)",
        "(0.493222, 1.014112, 0.073281)",
        "(0.493902, 1.013566, 0.074101)",
        "(0.494267, 1.013341, 0.074411)",
        "(0.495029, 1.013060, 0.075047)",
        "(0.495732, 1.012664, 0.075762)",
        "(0.496316, 1.012220, 0.076265)",
        "(0.496925, 1.012077, 0.076820)",
        "(0.497149, 1.011955, 0.077144)",
        "(0.497534, 1.011703, 0.077559)",
        "(0.497718, 1.011428, 0.077780)",
        "(0.497935, 1.011237, 0.077967)",
        "(0.498169, 1.011184, 0.078243)",
        "(0.498248, 1.011071, 0.078409)",
        "(0.498329, 1.010788, 0.078570)",
        "(0.498497, 1.010728, 0.078562)",
        "(0.498677, 1.010628, 0.078617)",
        "(0.498861, 1.010525, 0.078691)",
        "(0.498932, 1.010437, 0.078761)",
        "(0.498996, 1.010331, 0.078764)",
        "(0.499099, 1.010416, 0.078635)",
        "(0.499195, 1.010550, 0.078647)",
        "(0.499164, 1.010615, 0.078813)",
        "(0.499117, 1.010642, 0.078829)",
        "(0.498971, 1.010623, 0.078752)",
        "(0.498811, 1.010702, 0.078673)",
        "(0.498495, 1.010875, 0.078565)",
        "(0.497969, 1.010968, 0.078455)",
        "(0.497810, 1.011034, 0.078357)",
        "(0.497525, 1.011137, 0.078108)",
        "(0.497268, 1.011228, 0.077915)",
        "(0.497048, 1.011278, 0.077697)",
        "(0.496728, 1.011362, 0.077367)",
        "(0.496565, 1.011403, 0.077132)",
        "(0.496215, 1.011588, 0.076783)",
        "(0.495742, 1.011966, 0.076475)",
        "(0.495143, 1.012245, 0.076068)",
        "(0.494341, 1.012658, 0.075446)",
        "(0.493815, 1.012935, 0.075125)",
        "(0.492735, 1.013477, 0.074732)",
        "(0.491534, 1.014205, 0.074184)",
        "(0.490249, 1.015020, 0.073463)",
        "(0.488787, 1.015814, 0.072967)",
        "(0.487923, 1.015982, 0.073012)",
        "(0.486194, 1.016566, 0.073202)",
        "(0.484455, 1.017499, 0.072937)",
        "(0.482652, 1.018757, 0.072289)",
        "(0.480376, 1.019558, 0.072041)",
        "(0.479122, 1.020002, 0.072019)",
        "(0.476553, 1.021170, 0.071898)",
        "(0.473897, 1.022566, 0.071703)",
        "(0.471013, 1.023992, 0.071071)",
        "(0.468011, 1.025393, 0.071101)",
        "(0.466450, 1.025980, 0.071340)",
        "(0.463430, 1.027386, 0.071537)",
        "(0.460277, 1.028997, 0.071368)",
        "(0.457108, 1.030689, 0.071225)",
        "(0.453975, 1.032051, 0.071232)",
        "(0.452541, 1.032760, 0.071216)",
        "(0.449799, 1.034270, 0.070665)",
        "(0.447434, 1.035842, 0.070111)",
        "(0.445339, 1.037047, 0.069981)",
        "(0.443539, 1.038067, 0.069629)",
        "(0.442790, 1.038529, 0.069334)",
        "(0.441344, 1.039414, 0.068882)",
        "(0.440054, 1.040200, 0.068925)",
        "(0.438693, 1.040790, 0.069218)",
        "(0.437407, 1.041624, 0.069066)",
        "(0.436743, 1.042074, 0.068701)",
        "(0.435413, 1.043151, 0.067919)",
        "(0.433988, 1.044040, 0.067203)",
        "(0.432646, 1.045033, 0.066458)",
        "(0.431322, 1.045961, 0.065901)",
        "(0.430659, 1.046413, 0.065704)",
        "(0.429189, 1.047125, 0.065329)",
        "(0.427668, 1.048009, 0.064960)",
        "(0.426080, 1.049105, 0.064522)",
        "(0.424432, 1.050276, 0.063938)",
        "(0.423612, 1.050872, 0.063614)",
        "(0.421981, 1.052128, 0.062982)",
        "(0.420156, 1.053343, 0.062529)",
        "(0.418180, 1.054662, 0.061774)",
        "(0.416219, 1.056194, 0.060726)",
        "(0.415303, 1.057101, 0.060225)",
        "(0.413295, 1.058756, 0.059432)",
        "(0.410959, 1.060241, 0.058982)",
        "(0.408549, 1.061859, 0.058339)",
        "(0.406301, 1.064002, 0.057350)",
        "(0.405175, 1.065188, 0.056944)",
        "(0.402415, 1.067067, 0.056255)",
        "(0.399615, 1.069232, 0.055275)",
        "(0.396996, 1.071721, 0.054005)",
        "(0.394335, 1.074074, 0.053288)",
        "(0.392912, 1.075114, 0.053048)",
        "(0.390101, 1.077203, 0.052592)",
        "(0.387412, 1.079441, 0.052052)",
        "(0.384890, 1.081733, 0.051567)",
        "(0.382324, 1.083913, 0.050985)",
        "(0.380973, 1.084883, 0.050616)",
        "(0.378379, 1.087003, 0.049933)",
        "(0.375902, 1.089274, 0.049553)",
        "(0.373291, 1.091343, 0.049481)",
        "(0.370470, 1.093304, 0.049342)",
        "(0.368990, 1.094309, 0.049175)",
        "(0.366248, 1.096776, 0.048685)",
        "(0.363665, 1.099484, 0.048168)",
        "(0.360939, 1.101810, 0.047934)",
        "(0.358027, 1.103994, 0.047722)",
        "(0.356742, 1.105350, 0.047527)",
        "(0.354170, 1.108044, 0.047268)",
        "(0.351415, 1.110271, 0.047327)",
        "(0.348597, 1.112486, 0.047299)",
        "(0.345952, 1.115187, 0.047080)",
        "(0.344539, 1.116548, 0.046776)",
        "(0.341812, 1.119333, 0.046205)",
        "(0.339237, 1.122029, 0.045533)",
        "(0.336839, 1.124589, 0.045062)",
        "(0.334479, 1.126915, 0.045238)",
        "(0.333237, 1.127904, 0.045373)",
        "(0.330837, 1.130077, 0.045241)",
        "(0.328696, 1.132435, 0.045067)",
        "(0.326330, 1.134432, 0.045435)",
        "(0.323830, 1.136377, 0.046019)",
        "(0.322580, 1.137445, 0.045940)",
        "(0.320472, 1.139980, 0.045237)",
        "(0.318448, 1.142439, 0.044762)",
        "(0.316206, 1.144561, 0.044603)",
        "(0.313981, 1.146628, 0.044504)",
        "(0.312918, 1.147708, 0.044414)",
        "(0.310887, 1.149971, 0.044179)",
        "(0.309062, 1.152482, 0.044230)",
        "(0.306993, 1.154737, 0.044309)",
        "(0.304685, 1.156805, 0.043965)",
        "(0.303767, 1.158053, 0.043712)",
        "(0.302156, 1.160637, 0.043550)",
        "(0.300279, 1.163043, 0.043630)",
        "(0.297948, 1.165225, 0.043363)",
        "(0.295994, 1.167815, 0.042761)",
        "(0.295173, 1.169174, 0.042543)",
        "(0.293433, 1.171714, 0.042265)",
        "(0.291284, 1.173780, 0.042314)",
        "(0.288784, 1.175659, 0.042750)",
        "(0.286026, 1.177296, 0.043549)",
        "(0.284946, 1.178512, 0.043880)",
        "(0.282911, 1.181405, 0.043677)",
        "(0.280600, 1.184214, 0.043636)",
        "(0.278211, 1.187270, 0.043332)",
        "(0.276017, 1.190446, 0.043237)",
        "(0.274719, 1.191839, 0.043243)",
        "(0.272329, 1.194757, 0.043119)",
        "(0.270078, 1.197917, 0.042888)",
        "(0.268040, 1.201502, 0.041688)",
        "(0.266427, 1.205133, 0.040475)",
        "(0.265843, 1.206836, 0.040449)",
        "(0.264633, 1.209958, 0.040902)",
        "(0.262461, 1.212579, 0.040723)",
        "(0.259941, 1.215078, 0.040397)",
        "(0.258331, 1.217967, 0.040545)",
        "(0.257709, 1.219420, 0.040810)",
        "(0.256252, 1.222159, 0.041064)",
        "(0.254447, 1.224619, 0.041231)",
        "(0.252834, 1.227250, 0.041049)",
        "(0.251497, 1.229970, 0.041036)",
        "(0.250730, 1.231184, 0.041079)",
        "(0.249181, 1.233415, 0.041253)",
        "(0.247501, 1.235478, 0.041336)",
        "(0.246269, 1.237647, 0.041621)",
        "(0.245303, 1.239782, 0.041820)",
        "(0.244735, 1.240752, 0.042007)",
        "(0.243233, 1.242538, 0.042369)",
        "(0.241690, 1.244311, 0.042796)",
        "(0.240478, 1.246149, 0.043339)",
        "(0.239472, 1.248201, 0.043651)",
        "(0.238887, 1.249213, 0.043788)",
        "(0.237491, 1.251087, 0.044389)",
        "(0.236186, 1.253128, 0.045020)",
        "(0.234893, 1.255280, 0.045520)",
        "(0.233462, 1.257330, 0.046405)",
        "(0.232706, 1.258277, 0.047001)",
        "(0.231214, 1.260248, 0.048052)",
        "(0.229767, 1.262418, 0.048727)",
        "(0.228329, 1.264658, 0.049486)",
        "(0.227211, 1.266970, 0.050477)",
        "(0.226592, 1.268072, 0.050870)",
        "(0.225075, 1.270185, 0.051398)",
        "(0.223799, 1.272326, 0.052132)",
        "(0.222766, 1.274493, 0.052797)",
        "(0.221578, 1.276578, 0.053084)",
        "(0.220986, 1.277549, 0.053310)",
        "(0.219825, 1.279402, 0.054015)",
        "(0.218679, 1.281328, 0.054368)",
        "(0.217736, 1.283522, 0.054051)",
        "(0.216854, 1.285511, 0.054108)",
        "(0.216362, 1.286373, 0.054289)",
        "(0.215470, 1.288151, 0.054768)",
        "(0.214532, 1.290108, 0.054882)",
        "(0.213481, 1.292122, 0.054798)",
        "(0.212545, 1.294283, 0.054557)",
        "(0.212210, 1.295456, 0.054310)",
        "(0.211526, 1.297670, 0.054282)",
        "(0.210544, 1.299691, 0.054853)",
        "(0.209140, 1.301773, 0.054992)",
        "(0.208249, 1.304387, 0.054430)",
        "(0.207899, 1.305644, 0.054435)",
        "(0.207146, 1.307911, 0.055083)",
        "(0.205723, 1.310093, 0.055463)",
        "(0.204543, 1.312726, 0.055225)",
        "(0.203757, 1.315409, 0.055396)",
        "(0.203382, 1.316665, 0.055654)",
        "(0.202262, 1.319067, 0.055900)",
        "(0.201099, 1.321501, 0.056134)",
        "(0.199975, 1.323948, 0.056639)",
        "(0.199090, 1.326592, 0.056997)",
        "(0.198638, 1.328038, 0.056926)",
        "(0.197417, 1.330883, 0.056841)",
        "(0.196008, 1.333624, 0.057610)",
        "(0.194868, 1.336836, 0.058316)",
        "(0.193550, 1.340557, 0.057925)",
        "(0.193064, 1.342583, 0.057682)",
        "(0.191964, 1.346442, 0.057623)",
        "(0.190806, 1.350236, 0.057899)",
        "(0.189722, 1.354159, 0.057985)",
        "(0.188676, 1.358055, 0.058008)",
        "(0.188222, 1.359921, 0.058092)",
        "(0.187573, 1.363565, 0.058408)",
        "(0.186874, 1.366977, 0.058923)",
        "(0.185896, 1.370191, 0.059128)",
        "(0.185087, 1.373322, 0.059385)",
        "(0.184827, 1.374903, 0.059542)",
        "(0.183919, 1.378025, 0.059722)",
        "(0.182812, 1.381041, 0.059900)",
        "(0.182326, 1.384218, 0.059693)",
        "(0.181866, 1.387349, 0.059336)",
        "(0.181382, 1.388745, 0.059548)",
        "(0.180416, 1.391378, 0.060713)",
        "(0.179617, 1.394184, 0.061375)",
        "(0.178967, 1.397217, 0.061422)",
        "(0.178415, 1.400198, 0.061738)",
        "(0.178079, 1.401602, 0.062069)",
        "(0.177019, 1.404093, 0.063414)",
        "(0.174962, 1.406126, 0.065881)",
        "(0.173492, 1.408746, 0.066936)",
        "(0.173691, 1.412081, 0.066146)",
        "(0.173980, 1.413741, 0.065862)",
        "(0.173357, 1.416362, 0.066430)",
        "(0.171373, 1.418202, 0.067977)",
        "(0.170507, 1.420212, 0.069010)",
        "(0.170815, 1.422552, 0.068449)",
        "(0.171087, 1.423585, 0.068330)",
        "(0.170766, 1.425098, 0.068959)",
        "(0.169446, 1.426146, 0.070177)",
        "(0.168175, 1.427396, 0.070366)",
        "(0.168001, 1.428980, 0.070144)",
        "(0.167895, 1.429694, 0.070223)",
        "(0.167566, 1.430918, 0.071118)",
        "(0.167049, 1.432163, 0.071657)",
        "(0.166159, 1.433411, 0.072474)",
        "(0.164717, 1.434595, 0.074265)",
        "(0.164163, 1.435286, 0.075052)",
        "(0.164016, 1.437059, 0.075614)",
        "(0.164155, 1.438961, 0.076420)",
        "(0.163651, 1.440650, 0.078639)",
        "(0.162594, 1.442472, 0.080740)",
        "(0.162102, 1.443508, 0.081457)",
        "(0.161331, 1.445623, 0.083006)",
        "(0.160677, 1.447622, 0.085857)",
        "(0.160033, 1.449590, 0.089800)",
        "(0.158827, 1.451790, 0.093067)",
        "(0.158039, 1.452957, 0.094801)",
        "(0.156910, 1.455458, 0.098357)",
        "(0.156530, 1.458175, 0.101578)",
        "(0.156077, 1.460829, 0.104658)",
        "(0.155000, 1.463313, 0.108132)",
        "(0.154696, 1.464650, 0.109560)",
        "(0.154411, 1.467420, 0.112174)",
        "(0.154624, 1.470224, 0.114240)",
        "(0.154067, 1.472610, 0.117199)",
        "(0.153485, 1.474675, 0.120377)",
        "(0.153410, 1.475615, 0.122142)",
        "(0.153428, 1.477403, 0.125891)",
        "(0.153532, 1.479106, 0.128295)",
        "(0.153601, 1.480662, 0.130274)",
        "(0.153578, 1.481949, 0.133559)",
        "(0.153560, 1.482588, 0.135240)",
        "(0.153545, 1.483902, 0.137867)",
        "(0.153456, 1.485099, 0.140298)",
        "(0.153246, 1.486057, 0.143628)",
        "(0.153491, 1.487016, 0.147423)",
        "(0.153680, 1.487548, 0.148874)",
        "(0.153591, 1.488578, 0.151604)",
        "(0.153516, 1.489531, 0.154857)",
        "(0.153803, 1.490510, 0.158149)",
        "(0.154200, 1.491535, 0.160985)",
        "(0.154350, 1.492065, 0.161960)",
        "(0.154676, 1.493076, 0.164169)",
        "(0.155123, 1.493987, 0.167283)",
        "(0.155346, 1.494902, 0.170944)",
        "(0.155537, 1.495814, 0.174115)",
        "(0.155730, 1.496199, 0.175548)",
        "(0.156323, 1.496869, 0.178313)",
        "(0.156868, 1.497462, 0.181913)",
        "(0.157239, 1.498049, 0.185804)",
        "(0.157565, 1.498612, 0.188949)",
        "(0.157873, 1.498847, 0.190110)",
        "(0.158484, 1.499257, 0.192746)",
        "(0.159251, 1.499595, 0.195978)",
        "(0.159635, 1.499893, 0.199203)",
        "(0.160021, 1.500099, 0.201925)",
        "(0.160319, 1.500164, 0.203408)",
        "(0.160992, 1.500141, 0.207176)",
        "(0.161584, 1.500057, 0.211541)",
        "(0.162271, 1.499935, 0.215612)",
        "(0.162940, 1.499892, 0.219020)",
        "(0.163221, 1.499819, 0.220924)",
        "(0.163892, 1.499530, 0.225521)",
        "(0.164680, 1.499105, 0.229797)",
        "(0.165649, 1.498732, 0.233451)",
        "(0.166749, 1.498379, 0.237198)",
        "(0.166948, 1.498107, 0.239215)",
        "(0.167604, 1.497402, 0.243439)",
        "(0.168727, 1.496484, 0.247786)",
        "(0.169989, 1.495393, 0.252305)",
        "(0.170927, 1.494261, 0.256804)",
        "(0.171308, 1.493652, 0.258895)",
        "(0.172581, 1.492454, 0.263503)",
        "(0.173841, 1.491112, 0.268593)",
        "(0.175284, 1.489669, 0.273715)",
        "(0.176816, 1.488021, 0.278932)",
        "(0.177684, 1.487163, 0.281690)",
        "(0.179628, 1.485566, 0.287374)",
        "(0.181518, 1.484102, 0.293163)",
        "(0.183334, 1.482655, 0.298818)",
        "(0.185497, 1.481099, 0.304697)",
        "(0.186636, 1.480224, 0.307804)",
        "(0.189103, 1.478343, 0.313529)",
        "(0.191632, 1.476112, 0.319517)",
        "(0.194598, 1.473568, 0.325936)",
        "(0.197598, 1.470781, 0.331961)",
        "(0.199016, 1.469349, 0.334886)",
        "(0.201924, 1.466379, 0.341294)",
        "(0.204917, 1.463194, 0.347209)",
        "(0.207952, 1.459745, 0.352985)",
        "(0.211226, 1.455969, 0.359446)",
        "(0.212939, 1.454022, 0.362382)",
        "(0.216105, 1.450193, 0.366987)",
        "(0.219357, 1.446380, 0.371337)",
        "(0.222511, 1.442465, 0.376511)",
        "(0.225453, 1.438542, 0.381656)",
        "(0.227020, 1.436608, 0.384023)",
        "(0.230160, 1.432732, 0.387896)",
        "(0.232976, 1.428716, 0.391333)",
        "(0.235920, 1.424629, 0.395180)",
        "(0.238735, 1.420346, 0.399324)",
        "(0.240225, 1.418148, 0.401267)",
        "(0.243077, 1.413637, 0.404856)",
        "(0.245924, 1.409165, 0.407415)",
        "(0.248720, 1.404700, 0.410164)",
        "(0.251140, 1.400325, 0.412513)",
        "(0.252177, 1.398103, 0.413570)",
        "(0.254630, 1.393647, 0.415488)",
        "(0.257146, 1.389082, 0.417597)",
        "(0.259511, 1.384408, 0.419775)",
        "(0.261765, 1.379733, 0.421456)",
        "(0.262971, 1.377426, 0.422370)",
        "(0.265197, 1.372762, 0.424143)",
        "(0.267215, 1.368140, 0.425447)",
        "(0.269548, 1.363646, 0.426608)",
        "(0.271633, 1.359287, 0.427413)",
        "(0.272318, 1.357126, 0.427612)",
        "(0.273967, 1.352812, 0.428461)",
        "(0.275840, 1.348581, 0.428969)",
        "(0.277495, 1.344346, 0.428861)",
        "(0.278846, 1.340044, 0.429203)",
        "(0.279515, 1.337966, 0.429186)",
        "(0.280809, 1.333685, 0.429021)",
        "(0.282167, 1.329209, 0.428906)",
        "(0.283951, 1.324477, 0.429111)",
        "(0.285527, 1.319606, 0.428703)",
        "(0.286148, 1.317143, 0.428256)",
        "(0.287844, 1.312147, 0.428126)",
        "(0.289947, 1.307165, 0.428174)",
        "(0.291396, 1.302271, 0.427215)",
        "(0.292587, 1.297510, 0.425905)",
        "(0.293301, 1.295167, 0.425554)",
        "(0.294713, 1.290619, 0.424790)",
        "(0.295780, 1.286185, 0.423366)",
        "(0.296625, 1.281638, 0.421709)",
        "(0.297998, 1.276999, 0.420695)",
        "(0.298803, 1.274650, 0.420221)",
        "(0.300422, 1.269883, 0.419036)",
        "(0.301910, 1.264895, 0.417729)",
        "(0.303359, 1.259768, 0.416268)",
        "(0.305413, 1.254687, 0.414683)",
        "(0.306407, 1.252040, 0.414013)",
        "(0.308243, 1.246492, 0.412938)",
        "(0.310076, 1.240982, 0.411257)",
        "(0.311909, 1.235479, 0.409182)",
        "(0.314218, 1.229966, 0.407694)",
        "(0.315370, 1.227194, 0.407105)",
        "(0.317225, 1.221766, 0.405223)",
        "(0.318800, 1.216452, 0.402677)",
        "(0.320486, 1.211186, 0.400041)",
        "(0.322815, 1.205884, 0.398748)",
        "(0.323931, 1.203381, 0.397736)",
        "(0.325530, 1.198208, 0.394808)",
        "(0.326974, 1.192676, 0.392063)",
        "(0.329970, 1.187189, 0.390657)",
        "(0.333007, 1.181916, 0.388753)",
        "(0.334368, 1.179297, 0.387534)",
        "(0.336245, 1.173783, 0.384793)",
        "(0.338633, 1.168506, 0.382362)",
        "(0.341824, 1.163484, 0.380800)",
        "(0.344634, 1.158588, 0.378707)",
        "(0.345858, 1.156150, 0.377238)",
        "(0.347866, 1.150818, 0.374067)",
        "(0.350863, 1.145444, 0.371347)",
        "(0.354125, 1.140020, 0.368793)",
        "(0.357581, 1.134751, 0.366406)",
        "(0.359112, 1.132041, 0.365011)",
        "(0.361922, 1.126432, 0.362148)",
        "(0.364991, 1.120982, 0.358738)",
        "(0.368369, 1.115741, 0.355658)",
        "(0.371946, 1.110717, 0.353348)",
        "(0.373474, 1.108285, 0.351775)",
        "(0.375892, 1.103281, 0.347965)",
        "(0.378753, 1.098593, 0.344704)",
        "(0.382209, 1.094358, 0.342097)",
        "(0.385207, 1.090267, 0.338642)",
        "(0.386464, 1.088056, 0.336569)",
        "(0.388827, 1.083300, 0.332646)",
        "(0.392354, 1.078896, 0.330394)",
        "(0.395977, 1.074903, 0.328218)",
        "(0.398978, 1.070963, 0.324961)",
        "(0.400092, 1.068830, 0.322951)",
        "(0.402835, 1.064733, 0.319531)",
        "(0.406467, 1.061177, 0.316719)",
        "(0.409768, 1.057498, 0.313218)",
        "(0.412235, 1.053490, 0.309153)",
        "(0.413755, 1.051547, 0.307780)",
        "(0.417227, 1.048172, 0.305304)",
        "(0.420267, 1.044937, 0.302262)",
        "(0.422615, 1.041714, 0.298255)",
        "(0.425149, 1.038569, 0.295083)",
        "(0.426563, 1.037268, 0.293749)",
        "(0.429114, 1.034723, 0.290847)",
        "(0.431383, 1.032507, 0.287316)",
        "(0.433153, 1.029865, 0.283761)",
        "(0.434892, 1.027464, 0.280333)",
        "(0.435794, 1.026507, 0.278442)",
        "(0.437495, 1.024513, 0.274251)",
        "(0.439132, 1.022583, 0.269591)",
        "(0.441007, 1.019994, 0.266555)",
        "(0.443224, 1.017732, 0.263645)",
        "(0.444355, 1.016713, 0.261938)",
        "(0.446750, 1.014888, 0.258140)",
        "(0.449015, 1.012483, 0.254718)",
        "(0.451665, 1.010238, 0.252158)",
        "(0.454049, 1.008203, 0.248899)",
        "(0.455205, 1.007326, 0.246949)",
        "(0.457490, 1.005481, 0.243005)",
        "(0.459728, 1.003488, 0.239233)",
        "(0.462431, 1.001534, 0.237020)",
        "(0.464995, 0.999704, 0.234552)",
        "(0.466223, 0.998932, 0.233131)",
        "(0.468497, 0.997514, 0.230033)",
        "(0.470622, 0.995883, 0.227249)",
        "(0.473031, 0.994628, 0.225401)",
        "(0.475108, 0.993494, 0.223034)",
        "(0.476085, 0.993087, 0.221583)",
        "(0.477815, 0.991987, 0.218573)",
        "(0.479504, 0.990801, 0.216476)",
        "(0.480831, 0.989839, 0.214055)",
        "(0.481807, 0.989119, 0.210837)",
        "(0.482322, 0.988810, 0.209098)",
        "(0.483248, 0.987984, 0.205690)",
        "(0.484416, 0.987101, 0.202753)",
        "(0.486019, 0.986426, 0.200647)",
        "(0.487734, 0.985473, 0.198725)",
        "(0.488621, 0.984998, 0.197638)",
        "(0.490272, 0.984098, 0.195545)",
        "(0.491664, 0.983234, 0.193584)",
        "(0.492524, 0.982507, 0.190612)",
        "(0.493132, 0.982087, 0.186794)",
        "(0.493445, 0.981828, 0.184958)",
        "(0.494208, 0.981166, 0.181386)",
        "(0.495400, 0.980551, 0.178103)",
        "(0.497270, 0.980032, 0.175446)",
        "(0.499302, 0.979206, 0.173876)",
        "(0.500075, 0.978576, 0.172860)",
        "(0.501419, 0.977690, 0.170055)",
        "(0.502744, 0.977408, 0.166771)",
        "(0.504184, 0.976836, 0.163987)",
        "(0.505696, 0.976305, 0.161616)",
        "(0.506496, 0.976089, 0.160403)",
        "(0.508207, 0.975658, 0.157945)",
        "(0.510031, 0.975403, 0.155618)",
        "(0.511521, 0.974934, 0.154118)",
        "(0.512436, 0.974211, 0.152136)",
        "(0.512715, 0.974016, 0.150366)",
        "(0.513178, 0.974070, 0.146542)",
        "(0.513638, 0.974217, 0.143420)",
        "(0.514079, 0.973894, 0.140974)",
        "(0.514846, 0.973772, 0.139429)",
        "(0.515344, 0.973770, 0.138754)",
        "(0.516442, 0.973868, 0.137234)",
        "(0.517560, 0.974066, 0.135921)",
        "(0.518531, 0.974114, 0.134269)",
        "(0.519332, 0.974085, 0.132261)",
        "(0.519680, 0.974066, 0.131100)",
        "(0.520374, 0.973991, 0.128786)",
        "(0.521108, 0.973868, 0.126669)",
        "(0.522026, 0.974083, 0.124555)",
        "(0.522954, 0.973943, 0.122931)",
        "(0.523470, 0.973833, 0.122460)",
        "(0.524581, 0.973696, 0.121652)",
        "(0.525728, 0.973673, 0.120651)",
        "(0.526809, 0.973730, 0.119407)",
        "(0.527823, 0.973744, 0.118069)",
        "(0.528281, 0.973669, 0.117337)",
        "(0.529065, 0.973583, 0.115699)",
        "(0.529796, 0.973932, 0.113419)",
        "(0.530327, 0.974242, 0.111252)",
        "(0.530582, 0.974249, 0.109821)",
        "(0.530664, 0.974379, 0.108960)",
        "(0.530792, 0.974951, 0.107028)",
        "(0.530643, 0.975411, 0.105348)",
        "(0.530218, 0.975720, 0.104006)",
        "(0.529828, 0.976275, 0.102150)",
        "(0.529655, 0.976685, 0.101092)",
        "(0.529234, 0.977200, 0.099392)",
        "(0.528708, 0.977544, 0.098418)",
        "(0.528235, 0.978218, 0.096997)",
        "(0.527700, 0.979008, 0.095169)",
        "(0.527401, 0.979368, 0.094337)",
        "(0.526816, 0.980019, 0.093080)",
        "(0.526090, 0.980321, 0.091930)",
        "(0.525463, 0.980904, 0.090676)",
        "(0.524883, 0.981496, 0.089648)",
        "(0.524603, 0.981743, 0.089352)",
        "(0.524074, 0.981998, 0.088798)",
        "(0.523600, 0.982195, 0.088507)",
        "(0.523178, 0.982288, 0.088413)",
        "(0.522966, 0.982557, 0.088093)",
        "(0.522910, 0.982803, 0.087749)",
        "(0.522759, 0.983094, 0.087129)",
        "(0.522550, 0.983045, 0.087511)",
        "(0.522371, 0.982916, 0.087896)",
        "(0.522355, 0.983062, 0.087530)",
        "(0.522343, 0.983191, 0.087378)",
        "(0.522314, 0.983395, 0.087213)",
        "(0.522268, 0.983472, 0.087113)",
        "(0.522257, 0.983898, 0.086476)",
        "(0.522175, 0.984129, 0.086202)",
        "(0.522098, 0.984118, 0.086197)",
        "(0.521939, 0.984417, 0.085935)",
        "(0.521666, 0.984845, 0.085380)",
        "(0.521212, 0.985160, 0.084612)",
        "(0.520572, 0.985671, 0.083889)",
        "(0.520172, 0.985930, 0.083360)",
        "(0.519303, 0.986677, 0.082079)",
        "(0.518381, 0.987651, 0.080829)",
        "(0.517267, 0.988391, 0.079753)",
        "(0.516008, 0.989309, 0.078431)",
        "(0.515279, 0.989831, 0.077743)",
        "(0.513640, 0.991013, 0.075873)",
        "(0.511971, 0.992746, 0.073742)",
        "(0.510048, 0.994260, 0.072156)",
        "(0.507790, 0.995322, 0.071148)",
        "(0.506614, 0.995947, 0.070810)",
        "(0.504233, 0.997265, 0.069705)",
        "(0.501900, 0.999050, 0.068093)",
        "(0.499446, 1.000815, 0.066417)",
        "(0.496740, 1.002186, 0.064721)",
        "(0.495446, 1.003093, 0.063844)",
        "(0.492963, 1.005028, 0.061805)",
        "(0.490607, 1.006788, 0.060254)",
        "(0.488377, 1.008178, 0.059376)",
        "(0.486317, 1.009339, 0.058591)",
        "(0.485437, 1.010075, 0.058073)",
        "(0.483900, 1.011421, 0.057262)",
        "(0.482534, 1.012308, 0.056566)",
        "(0.481498, 1.013270, 0.055716)",
        "(0.480745, 1.014220, 0.054939)",
        "(0.480547, 1.014584, 0.054858)",
        "(0.480004, 1.014749, 0.054570)",
        "(0.479752, 1.014775, 0.054390)",
        "(0.479894, 1.014794, 0.054436)",
        "(0.480395, 1.014850, 0.054580)",
        "(0.480681, 1.014773, 0.054564)",
        "(0.481123, 1.014347, 0.054882)",
        "(0.481413, 1.013702, 0.055988)",
        "(0.481587, 1.013383, 0.056573)",
        "(0.481711, 1.014225, 0.055511)",
        "(0.481620, 1.014851, 0.054713)",
        "(0.480959, 1.015810, 0.053726)",
        "(0.479721, 1.016455, 0.053310)",
        "(0.478105, 1.017398, 0.052854)",
        "(0.476406, 1.019053, 0.051929)",
        "(0.475379, 1.019741, 0.051569)",
        "(0.473066, 1.020872, 0.051356)",
        "(0.470651, 1.022132, 0.051222)",
        "(0.468250, 1.023700, 0.050974)",
        "(0.465812, 1.025052, 0.051207)",
        "(0.464503, 1.025556, 0.051473)",
        "(0.461782, 1.026578, 0.051721)",
        "(0.459065, 1.027876, 0.051734)",
        "(0.456397, 1.029459, 0.051398)",
        "(0.453793, 1.031162, 0.051347)",
        "(0.452381, 1.031819, 0.051675)",
        "(0.449199, 1.032621, 0.052635)",
        "(0.446254, 1.034224, 0.053012)",
        "(0.443225, 1.036311, 0.052438)",
        "(0.439921, 1.038192, 0.052046)",
        "(0.438237, 1.039071, 0.052097)",
        "(0.435067, 1.041000, 0.052123)",
        "(0.431894, 1.042931, 0.051834)",
        "(0.428881, 1.045191, 0.051453)",
        "(0.425796, 1.047489, 0.051204)",
        "(0.424144, 1.048505, 0.051219)",
        "(0.420694, 1.050444, 0.051160)",
        "(0.417542, 1.053196, 0.050610)",
        "(0.414222, 1.056110, 0.049467)",
        "(0.410751, 1.058686, 0.048604)",
        "(0.409050, 1.059846, 0.048347)",
        "(0.405873, 1.062386, 0.047711)",
        "(0.402686, 1.064945, 0.046947)",
        "(0.399462, 1.067211, 0.046602)",
        "(0.396399, 1.069348, 0.046679)",
        "(0.394940, 1.070450, 0.046420)",
        "(0.392133, 1.072826, 0.045587)",
        "(0.389547, 1.075193, 0.044780)",
        "(0.387041, 1.077040, 0.044494)",
        "(0.384890, 1.078913, 0.043923)",
        "(0.383796, 1.079713, 0.043757)",
        "(0.381666, 1.081211, 0.043925)",
        "(0.379586, 1.082572, 0.044022)",
        "(0.377877, 1.084364, 0.043351)",
        "(0.376143, 1.086037, 0.042564)",
        "(0.375242, 1.086669, 0.042606)",
        "(0.373207, 1.087617, 0.043437)",
        "(0.371042, 1.088677, 0.044161)",
        "(0.369173, 1.090565, 0.043816)",
        "(0.367162, 1.092448, 0.043506)",
        "(0.365933, 1.093113, 0.043798)",
        "(0.363496, 1.094728, 0.044565)",
        "(0.360921, 1.096717, 0.044778)",
        "(0.358247, 1.098905, 0.044859)",
        "(0.355461, 1.101110, 0.045529)",
        "(0.353952, 1.102221, 0.045857)",
        "(0.350708, 1.104599, 0.045985)",
        "(0.347731, 1.107664, 0.045657)",
        "(0.344568, 1.110757, 0.045409)",
        "(0.341314, 1.113634, 0.045625)",
        "(0.339792, 1.115145, 0.045675)",
        "(0.336718, 1.118250, 0.045471)",
        "(0.333782, 1.121385, 0.045322)",
        "(0.330763, 1.124488, 0.045291)",
        "(0.327697, 1.127688, 0.045255)",
        "(0.326113, 1.129331, 0.045008)",
        "(0.323004, 1.132587, 0.044300)",
        "(0.320265, 1.136029, 0.043690)",
        "(0.317486, 1.139191, 0.043438)",
        "(0.314646, 1.142010, 0.043822)",
        "(0.313215, 1.143425, 0.043954)",
        "(0.310567, 1.146555, 0.043968)",
        "(0.307905, 1.149838, 0.044023)",
        "(0.305052, 1.153169, 0.043989)",
        "(0.301980, 1.156436, 0.043827)",
        "(0.300528, 1.158236, 0.043668)",
        "(0.297754, 1.161963, 0.043527)",
        "(0.295013, 1.165746, 0.043518)",
        "(0.292190, 1.169417, 0.043221)",
        "(0.289451, 1.173117, 0.043003)",
        "(0.288182, 1.174994, 0.043140)",
        "(0.285467, 1.178508, 0.043836)",
        "(0.282731, 1.182254, 0.043866)",
        "(0.280117, 1.186340, 0.043253)",
        "(0.277485, 1.190241, 0.043338)",
        "(0.276063, 1.192042, 0.043522)",
        "(0.273409, 1.195795, 0.043617)",
        "(0.271018, 1.199695, 0.043635)",
        "(0.268434, 1.203324, 0.044107)",
        "(0.265851, 1.206993, 0.044461)",
        "(0.264649, 1.208894, 0.044393)",
        "(0.262350, 1.212626, 0.044298)",
        "(0.260003, 1.216137, 0.044822)",
        "(0.257555, 1.219563, 0.045257)",
        "(0.255242, 1.223050, 0.045422)",
        "(0.254191, 1.224795, 0.045558)",
        "(0.252021, 1.228263, 0.045905)",
        "(0.249967, 1.231915, 0.046130)",
        "(0.247465, 1.235454, 0.046126)",
        "(0.244941, 1.238893, 0.046256)",
        "(0.243932, 1.240659, 0.046472)",
        "(0.242092, 1.244286, 0.046604)",
        "(0.240005, 1.247825, 0.046383)",
        "(0.237959, 1.251187, 0.046380)",
        "(0.235926, 1.254209, 0.047000)",
        "(0.234979, 1.255692, 0.047314)",
        "(0.233432, 1.258798, 0.047331)",
        "(0.231989, 1.261833, 0.047431)",
        "(0.229974, 1.264421, 0.048264)",
        "(0.228225, 1.267113, 0.048950)",
        "(0.227576, 1.268623, 0.048906)",
        "(0.226379, 1.271767, 0.048646)",
        "(0.224795, 1.274645, 0.048750)",
        "(0.223181, 1.277445, 0.049237)",
        "(0.221644, 1.280400, 0.049359)",
        "(0.220958, 1.281935, 0.049431)",
        "(0.219442, 1.284966, 0.049816)",
        "(0.217919, 1.288061, 0.050218)",
        "(0.216285, 1.291168, 0.050724)",
        "(0.214490, 1.294332, 0.051137)",
        "(0.213673, 1.296012, 0.051312)",
        "(0.212184, 1.299613, 0.051329)",
        "(0.210512, 1.303282, 0.051528)",
        "(0.208406, 1.306836, 0.052143)",
        "(0.206776, 1.310765, 0.052081)",
        "(0.206169, 1.312838, 0.051871)",
        "(0.204907, 1.316844, 0.052017)",
        "(0.203058, 1.320569, 0.052494)",
        "(0.201533, 1.324587, 0.052148)",
        "(0.200518, 1.328500, 0.051713)",
        "(0.200054, 1.330194, 0.051890)",
        "(0.199090, 1.333282, 0.052467)",
        "(0.197670, 1.336203, 0.052460)",
        "(0.196575, 1.339268, 0.051903)",
        "(0.196312, 1.342327, 0.050916)",
        "(0.196403, 1.343705, 0.050528)",
        "(0.196010, 1.345923, 0.050185)",
        "(0.195359, 1.347593, 0.050577)",
        "(0.194719, 1.349002, 0.051483)",
        "(0.194539, 1.350762, 0.051682)",
        "(0.194541, 1.351670, 0.051589)",
        "(0.194407, 1.353167, 0.051569)",
        "(0.193909, 1.354170, 0.052235)",
        "(0.193360, 1.354947, 0.053466)",
        "(0.192882, 1.355678, 0.055262)",
        "(0.192441, 1.356045, 0.056152)",
        "(0.191781, 1.356992, 0.057726)",
        "(0.190981, 1.357975, 0.059626)",
        "(0.190309, 1.359210, 0.061557)",
        "(0.189633, 1.360687, 0.063158)",
        "(0.189136, 1.361479, 0.063978)",
        "(0.188124, 1.363087, 0.065698)",
        "(0.187739, 1.365078, 0.066589)",
        "(0.187371, 1.366985, 0.067543)",
        "(0.186508, 1.368413, 0.069455)",
        "(0.185923, 1.369063, 0.070514)",
        "(0.185399, 1.370738, 0.071797)",
        "(0.185173, 1.372747, 0.072369)",
        "(0.184727, 1.374591, 0.073401)",
        "(0.184018, 1.376287, 0.074726)",
        "(0.183643, 1.377198, 0.075202)",
        "(0.183144, 1.379306, 0.075694)",
        "(0.182786, 1.381541, 0.076144)",
        "(0.182253, 1.383616, 0.076910)",
        "(0.181491, 1.385648, 0.077921)",
        "(0.181029, 1.386653, 0.078612)",
        "(0.180407, 1.388841, 0.079877)",
        "(0.179936, 1.391229, 0.080984)",
        "(0.179187, 1.393502, 0.082867)",
        "(0.178291, 1.395866, 0.085082)",
        "(0.177967, 1.397171, 0.086050)",
        "(0.177146, 1.399778, 0.088068)",
        "(0.176402, 1.402225, 0.090817)",
        "(0.175531, 1.404592, 0.094067)",
        "(0.174901, 1.407027, 0.097226)",
        "(0.174596, 1.408246, 0.098797)",
        "(0.173732, 1.410545, 0.102458)",
        "(0.173005, 1.412791, 0.106859)",
        "(0.172314, 1.415057, 0.110993)",
        "(0.171635, 1.417149, 0.115133)",
        "(0.171431, 1.418101, 0.117477)",
        "(0.170837, 1.419851, 0.122625)",
        "(0.170345, 1.421635, 0.127892)",
        "(0.169931, 1.423404, 0.132959)",
        "(0.169720, 1.425027, 0.137980)",
        "(0.169649, 1.425698, 0.140695)",
        "(0.169673, 1.426920, 0.146586)",
        "(0.169387, 1.428098, 0.152719)",
        "(0.168950, 1.429360, 0.158611)",
        "(0.169062, 1.430788, 0.164052)",
        "(0.169253, 1.431519, 0.166735)",
        "(0.169507, 1.432853, 0.172819)",
        "(0.169174, 1.434118, 0.179491)",
        "(0.169136, 1.435491, 0.185523)",
        "(0.169890, 1.436918, 0.190890)",
        "(0.170296, 1.437650, 0.193612)",
        "(0.170626, 1.439031, 0.199495)",
        "(0.170865, 1.440407, 0.205622)",
        "(0.171357, 1.441939, 0.210588)",
        "(0.172253, 1.443677, 0.214374)",
        "(0.172688, 1.444491, 0.216477)",
        "(0.173376, 1.445879, 0.221267)",
        "(0.173846, 1.447171, 0.225787)",
        "(0.174502, 1.448421, 0.230123)",
        "(0.175257, 1.449481, 0.234577)",
        "(0.175628, 1.449953, 0.236753)",
        "(0.176531, 1.450753, 0.241158)",
        "(0.177249, 1.451303, 0.245618)",
        "(0.178035, 1.451774, 0.249993)",
        "(0.178995, 1.452066, 0.254243)",
        "(0.179439, 1.452128, 0.256407)",
        "(0.180443, 1.452125, 0.260713)",
        "(0.181448, 1.451960, 0.265050)",
        "(0.182445, 1.451750, 0.269150)",
        "(0.183372, 1.451387, 0.273388)",
        "(0.183847, 1.451217, 0.275572)",
        "(0.184869, 1.450971, 0.279497)",
        "(0.185865, 1.450702, 0.283125)",
        "(0.186997, 1.450303, 0.286636)",
        "(0.188214, 1.449751, 0.290766)",
        "(0.188733, 1.449440, 0.293024)",
        "(0.189942, 1.448788, 0.297019)",
        "(0.191258, 1.448067, 0.300407)",
        "(0.192496, 1.447183, 0.304016)",
        "(0.193916, 1.446236, 0.307962)",
        "(0.194548, 1.445758, 0.309904)",
        "(0.195734, 1.444892, 0.313344)",
        "(0.196929, 1.444185, 0.316219)",
        "(0.198218, 1.443388, 0.319102)",
        "(0.199617, 1.442397, 0.322295)",
        "(0.200331, 1.441827, 0.324076)",
        "(0.201650, 1.440538, 0.327899)",
        "(0.203267, 1.439270, 0.331385)",
        "(0.204738, 1.437832, 0.334610)",
        "(0.206352, 1.436139, 0.338403)",
        "(0.207311, 1.435233, 0.340464)",
        "(0.209165, 1.433512, 0.344134)",
        "(0.210759, 1.431805, 0.347680)",
        "(0.212398, 1.430024, 0.351452)",
        "(0.214234, 1.428344, 0.354721)",
        "(0.215205, 1.427528, 0.356277)",
        "(0.216901, 1.425787, 0.359429)",
        "(0.218433, 1.423964, 0.363094)",
        "(0.220243, 1.422239, 0.366531)",
        "(0.221884, 1.420706, 0.369161)",
        "(0.222565, 1.419888, 0.370383)",
        "(0.224145, 1.418124, 0.373048)",
        "(0.225681, 1.416293, 0.375980)",
        "(0.227133, 1.414433, 0.378970)",
        "(0.228677, 1.412544, 0.381638)",
        "(0.229356, 1.411500, 0.383147)",
        "(0.230699, 1.409312, 0.386254)",
        "(0.232124, 1.407261, 0.388746)",
        "(0.233183, 1.405496, 0.390452)",
        "(0.234143, 1.404117, 0.391470)",
        "(0.234490, 1.403424, 0.392154)",
        "(0.235071, 1.402151, 0.393408)",
        "(0.235548, 1.400950, 0.394575)",
        "(0.236270, 1.399937, 0.395366)",
        "(0.236957, 1.398889, 0.396386)",
        "(0.237246, 1.398360, 0.396985)",
        "(0.237886, 1.397355, 0.398259)",
        "(0.238572, 1.396542, 0.399227)",
        "(0.239208, 1.395925, 0.399851)",
        "(0.239763, 1.395316, 0.400491)",
        "(0.240076, 1.394946, 0.401087)",
        "(0.240866, 1.394121, 0.402541)",
        "(0.241649, 1.393278, 0.403738)",
        "(0.242411, 1.392521, 0.404496)",
        "(0.243253, 1.391687, 0.405843)",
        "(0.243675, 1.391296, 0.406442)",
        "(0.244386, 1.390574, 0.407416)",
        "(0.245134, 1.389890, 0.408353)",
        "(0.245998, 1.389087, 0.409204)",
        "(0.246708, 1.388043, 0.410118)",
        "(0.247138, 1.387470, 0.410644)",
        "(0.248304, 1.386314, 0.411718)",
        "(0.249274, 1.385069, 0.412665)",
        "(0.250084, 1.383707, 0.413303)",
        "(0.250794, 1.382121, 0.413813)",
        "(0.251295, 1.381213, 0.414190)",
        "(0.252510, 1.379196, 0.415034)",
        "(0.253677, 1.376889, 0.415712)",
        "(0.254526, 1.374337, 0.416333)",
        "(0.255657, 1.371547, 0.416964)",
        "(0.256296, 1.370038, 0.417148)",
        "(0.257273, 1.366716, 0.417407)",
        "(0.258666, 1.363105, 0.417837)",
        "(0.259893, 1.359232, 0.418233)",
        "(0.260990, 1.355190, 0.418304)",
        "(0.261619, 1.353095, 0.418299)",
        "(0.262984, 1.348710, 0.418214)",
        "(0.264480, 1.344078, 0.418504)",
        "(0.266024, 1.339467, 0.418838)",
        "(0.267150, 1.334961, 0.418382)",
        "(0.267574, 1.332742, 0.418001)",
        "(0.268766, 1.328238, 0.417574)",
        "(0.270461, 1.323815, 0.417425)",
        "(0.271551, 1.319641, 0.417097)",
        "(0.272322, 1.315727, 0.416178)",
        "(0.272748, 1.313737, 0.415940)",
        "(0.274037, 1.309674, 0.415802)",
        "(0.275485, 1.305874, 0.415277)",
        "(0.276620, 1.302149, 0.414647)",
        "(0.277584, 1.298448, 0.414067)",
        "(0.278124, 1.296610, 0.413797)",
        "(0.279315, 1.292787, 0.413345)",
        "(0.280784, 1.288937, 0.412499)",
        "(0.281855, 1.284981, 0.411515)",
        "(0.283289, 1.280739, 0.411133)",
        "(0.284198, 1.278653, 0.410706)",
        "(0.285749, 1.274384, 0.409374)",
        "(0.287119, 1.269707, 0.408201)",
        "(0.289487, 1.264822, 0.407786)",
        "(0.291528, 1.259953, 0.406850)",
        "(0.292386, 1.257539, 0.406080)",
        "(0.294095, 1.252663, 0.404495)",
        "(0.296417, 1.247511, 0.403588)",
        "(0.299027, 1.242350, 0.402435)",
        "(0.301265, 1.237034, 0.400811)",
        "(0.302292, 1.234373, 0.400081)",
        "(0.304930, 1.229144, 0.398811)",
        "(0.307567, 1.223921, 0.397445)",
        "(0.309963, 1.218662, 0.395967)",
        "(0.312059, 1.213456, 0.394060)",
        "(0.313221, 1.210825, 0.393154)",
        "(0.315824, 1.205557, 0.391106)",
        "(0.318733, 1.200098, 0.389104)",
        "(0.321437, 1.194509, 0.387156)",
        "(0.324097, 1.188961, 0.385148)",
        "(0.325461, 1.186231, 0.384029)",
        "(0.328167, 1.180918, 0.381384)",
        "(0.330703, 1.175518, 0.378720)",
        "(0.333626, 1.170133, 0.376348)",
        "(0.336666, 1.165003, 0.373516)",
        "(0.337999, 1.162451, 0.371936)",
        "(0.340092, 1.157343, 0.368285)",
        "(0.342329, 1.152238, 0.364788)",
        "(0.345417, 1.147078, 0.361905)",
        "(0.348232, 1.142007, 0.358579)",
        "(0.349426, 1.139555, 0.356594)",
        "(0.351578, 1.134616, 0.352505)",
        "(0.354405, 1.129544, 0.348802)",
        "(0.357604, 1.124310, 0.344814)",
        "(0.360721, 1.119254, 0.340350)",
        "(0.362175, 1.116634, 0.338245)",
        "(0.365505, 1.111336, 0.334256)",
        "(0.368733, 1.106103, 0.329420)",
        "(0.371808, 1.100756, 0.323908)",
        "(0.375881, 1.095132, 0.320077)",
        "(0.378082, 1.092275, 0.318633)",
        "(0.381920, 1.087130, 0.314562)",
        "(0.385415, 1.082583, 0.309320)",
        "(0.387686, 1.077748, 0.303208)",
        "(0.391923, 1.072947, 0.299755)",
        "(0.394270, 1.070730, 0.298349)",
        "(0.398127, 1.066469, 0.294637)",
        "(0.400892, 1.062636, 0.289455)",
        "(0.402621, 1.058894, 0.283023)",
        "(0.406524, 1.055474, 0.278927)",
        "(0.408510, 1.053454, 0.277203)",
        "(0.411472, 1.049645, 0.272087)",
        "(0.413820, 1.046199, 0.265572)",
        "(0.417402, 1.042462, 0.260993)",
        "(0.422221, 1.038684, 0.258570)",
        "(0.424147, 1.036857, 0.256902)",
        "(0.427219, 1.033883, 0.252148)",
        "(0.429578, 1.031434, 0.246103)",
        "(0.433022, 1.028529, 0.241992)",
        "(0.437315, 1.025772, 0.239115)",
        "(0.439160, 1.024412, 0.237389)",
        "(0.442360, 1.021903, 0.233078)",
        "(0.445262, 1.019297, 0.228077)",
        "(0.449203, 1.016907, 0.224810)",
        "(0.453356, 1.014459, 0.222889)",
        "(0.454898, 1.013234, 0.221379)",
        "(0.457799, 1.011429, 0.217818)",
        "(0.460228, 1.009903, 0.213419)",
        "(0.462860, 1.008173, 0.209647)",
        "(0.466619, 1.006717, 0.207906)",
        "(0.468120, 1.005535, 0.207107)",
        "(0.470787, 1.003928, 0.204454)",
        "(0.473251, 1.003031, 0.200767)",
        "(0.475819, 1.001947, 0.197459)",
        "(0.479296, 1.000698, 0.197016)",
        "(0.480310, 0.999582, 0.196293)",
        "(0.481998, 0.998411, 0.193735)",
        "(0.483359, 0.998239, 0.190020)",
        "(0.484696, 0.997550, 0.186574)",
        "(0.486817, 0.996667, 0.184295)",
        "(0.488181, 0.996055, 0.183613)",
        "(0.490941, 0.994729, 0.182395)",
        "(0.493458, 0.993671, 0.180274)",
        "(0.496010, 0.992812, 0.177597)",
        "(0.499161, 0.991992, 0.176430)",
        "(0.500596, 0.991234, 0.176274)",
        "(0.502614, 0.989840, 0.174830)",
        "(0.503759, 0.989504, 0.171419)",
        "(0.504856, 0.989894, 0.167545)",
        "(0.506247, 0.989608, 0.164529)",
        "(0.507174, 0.989213, 0.163297)",
        "(0.509300, 0.988420, 0.161072)",
        "(0.511888, 0.987468, 0.159239)",
        "(0.514968, 0.986802, 0.157917)",
        "(0.517758, 0.986084, 0.156135)",
        "(0.518889, 0.985794, 0.154733)",
        "(0.520684, 0.985637, 0.151168)",
        "(0.522156, 0.985630, 0.147094)",
        "(0.523950, 0.985420, 0.143856)",
        "(0.525946, 0.984633, 0.141301)",
        "(0.527015, 0.984165, 0.140130)",
        "(0.529406, 0.983235, 0.138251)",
        "(0.531942, 0.982414, 0.136419)",
        "(0.534450, 0.982082, 0.134271)",
        "(0.537086, 0.981780, 0.132318)",
        "(0.538556, 0.981371, 0.131723)",
        "(0.541352, 0.980590, 0.130370)",
        "(0.544024, 0.980075, 0.128660)",
        "(0.546657, 0.979456, 0.127170)",
        "(0.549139, 0.978568, 0.125795)",
        "(0.550379, 0.978326, 0.125191)",
        "(0.552654, 0.977733, 0.123844)",
        "(0.554691, 0.977165, 0.122388)",
        "(0.556509, 0.976732, 0.120958)",
        "(0.558051, 0.976452, 0.119295)",
        "(0.558740, 0.976491, 0.118355)",
        "(0.560118, 0.976738, 0.116667)",
        "(0.561452, 0.976699, 0.115468)",
        "(0.562753, 0.976778, 0.114561)",
        "(0.563953, 0.976833, 0.113877)",
        "(0.564484, 0.976856, 0.113613)",
        "(0.565429, 0.976867, 0.112958)",
        "(0.566161, 0.977058, 0.112080)",
        "(0.566675, 0.977399, 0.110522)",
        "(0.567089, 0.977744, 0.108639)",
        "(0.567311, 0.977906, 0.107829)",
        "(0.567745, 0.978116, 0.106483)",
        "(0.568178, 0.978500, 0.105310)",
        "(0.568544, 0.978701, 0.104085)",
        "(0.568831, 0.978983, 0.102794)",
        "(0.568913, 0.979070, 0.102310)",
        "(0.568956, 0.979123, 0.101692)",
        "(0.568817, 0.979619, 0.100680)",
        "(0.568476, 0.980334, 0.099268)",
        "(0.567755, 0.980669, 0.098106)",
        "(0.567278, 0.981007, 0.097532)",
        "(0.566115, 0.981959, 0.095964)",
        "(0.564575, 0.982790, 0.093656)",
        "(0.562809, 0.983879, 0.091793)",
        "(0.560826, 0.985000, 0.090196)",
        "(0.559720, 0.985630, 0.089302)",
        "(0.557386, 0.987062, 0.086523)",
        "(0.554899, 0.988832, 0.083408)",
        "(0.552057, 0.990359, 0.080455)",
        "(0.549264, 0.992270, 0.077919)",
        "(0.547869, 0.993188, 0.076760)",
        "(0.544996, 0.994505, 0.074816)",
        "(0.542241, 0.995519, 0.073525)",
        "(0.539672, 0.996526, 0.071983)",
        "(0.537388, 0.997733, 0.070161)",
        "(0.536378, 0.998409, 0.069126)",
        "(0.534541, 0.999760, 0.067491)",
        "(0.532661, 1.000352, 0.066713)",
        "(0.530693, 1.000706, 0.066515)",
        "(0.528894, 1.001705, 0.065664)",
        "(0.528143, 1.002386, 0.065122)",
        "(0.526609, 1.003283, 0.064343)",
        "(0.525057, 1.003639, 0.064272)",
        "(0.523540, 1.003941, 0.063887)",
        "(0.522073, 1.004804, 0.063224)",
        "(0.521369, 1.005308, 0.062890)",
        "(0.519797, 1.005905, 0.062370)",
        "(0.518076, 1.006149, 0.062025)",
        "(0.516331, 1.006874, 0.061487)",
        "(0.514337, 1.007955, 0.061236)",
        "(0.513211, 1.008397, 0.061044)",
        "(0.510550, 1.009012, 0.060723)",
        "(0.507629, 1.009895, 0.060373)",
        "(0.504487, 1.010758, 0.059842)",
        "(0.501380, 1.011933, 0.059038)",
        "(0.499841, 1.012611, 0.058363)",
        "(0.496763, 1.013923, 0.057397)",
        "(0.493665, 1.014725, 0.056818)",
        "(0.490858, 1.015731, 0.056228)",
        "(0.488234, 1.017063, 0.055548)",
        "(0.486942, 1.017759, 0.055243)",
        "(0.484197, 1.018674, 0.054651)",
        "(0.481608, 1.019722, 0.053648)",
        "(0.479299, 1.021124, 0.052374)",
        "(0.477103, 1.022282, 0.051258)",
        "(0.476028, 1.022811, 0.050705)",
        "(0.474064, 1.024207, 0.049676)",
        "(0.472027, 1.025343, 0.048528)",
        "(0.470110, 1.026365, 0.047732)",
        "(0.468392, 1.027450, 0.046921)",
        "(0.467544, 1.028053, 0.046583)",
        "(0.465644, 1.028999, 0.046108)",
        "(0.463511, 1.029755, 0.045581)",
        "(0.461448, 1.030870, 0.044763)",
        "(0.459362, 1.032269, 0.043726)",
        "(0.458281, 1.032981, 0.043360)",
        "(0.455905, 1.034195, 0.042930)",
        "(0.453268, 1.035308, 0.042608)",
        "(0.450705, 1.036829, 0.042468)",
        "(0.447987, 1.038454, 0.042488)",
        "(0.446458, 1.039218, 0.042421)",
        "(0.443232, 1.040878, 0.042263)",
        "(0.439929, 1.042688, 0.042231)",
        "(0.436533, 1.044608, 0.042053)",
        "(0.433112, 1.046720, 0.041738)",
        "(0.431364, 1.047748, 0.041634)",
        "(0.427894, 1.049617, 0.041718)",
        "(0.424652, 1.051691, 0.041769)",
        "(0.421339, 1.053718, 0.041764)",
        "(0.417879, 1.055509, 0.042096)",
        "(0.416209, 1.056499, 0.042324)",
        "(0.412932, 1.058764, 0.042489)",
        "(0.409587, 1.061042, 0.042279)",
        "(0.406047, 1.063718, 0.042095)",
        "(0.402545, 1.066281, 0.042059)",
        "(0.400847, 1.067552, 0.042017)",
        "(0.397251, 1.069935, 0.041898)",
        "(0.393811, 1.072521, 0.041954)",
        "(0.390359, 1.075054, 0.042677)",
        "(0.386550, 1.077391, 0.043087)",
        "(0.384644, 1.078699, 0.043074)",
        "(0.381020, 1.082046, 0.042729)",
        "(0.377175, 1.085303, 0.042879)",
        "(0.372914, 1.088240, 0.043274)",
        "(0.368894, 1.091801, 0.043373)",
        "(0.366941, 1.093684, 0.043377)",
        "(0.362934, 1.097270, 0.043655)",
        "(0.358858, 1.100722, 0.044001)",
        "(0.354876, 1.104548, 0.044276)",
        "(0.350801, 1.108412, 0.044603)",
        "(0.348793, 1.110363, 0.044831)",
        "(0.344849, 1.114390, 0.045011)",
        "(0.340875, 1.118353, 0.045233)",
        "(0.337066, 1.122178, 0.046244)",
        "(0.333205, 1.126037, 0.047099)",
        "(0.331203, 1.127992, 0.047312)",
        "(0.327394, 1.132133, 0.047542)",
        "(0.323929, 1.136430, 0.047897)",
        "(0.320256, 1.140398, 0.048359)",
        "(0.316599, 1.144181, 0.048985)",
        "(0.314828, 1.146121, 0.049279)",
        "(0.311627, 1.150323, 0.049623)",
        "(0.308398, 1.154428, 0.049890)",
        "(0.305033, 1.158250, 0.050446)",
        "(0.301668, 1.162174, 0.050657)",
        "(0.300184, 1.164370, 0.050640)",
        "(0.297249, 1.168847, 0.050503)",
        "(0.293832, 1.172792, 0.050614)",
        "(0.290476, 1.176766, 0.050905)",
        "(0.287478, 1.181280, 0.050892)",
        "(0.285929, 1.183550, 0.050771)",
        "(0.282742, 1.188013, 0.050571)",
        "(0.279412, 1.192358, 0.050794)",
        "(0.276174, 1.196781, 0.051215)",
        "(0.272958, 1.201449, 0.051305)",
        "(0.271332, 1.203896, 0.051252)",
        "(0.267935, 1.208799, 0.051285)",
        "(0.264599, 1.213792, 0.051535)",
        "(0.261143, 1.218920, 0.051471)",
        "(0.257919, 1.224313, 0.051288)",
        "(0.256338, 1.227001, 0.051426)",
        "(0.253285, 1.232283, 0.051826)",
        "(0.250071, 1.237525, 0.052001)",
        "(0.246931, 1.242848, 0.052567)",
        "(0.243710, 1.248183, 0.053191)",
        "(0.242253, 1.250931, 0.053261)",
        "(0.239626, 1.256632, 0.052785)",
        "(0.236703, 1.261791, 0.053209)",
        "(0.233811, 1.266360, 0.054816)",
        "(0.231371, 1.271169, 0.055697)",
        "(0.230068, 1.273577, 0.055856)",
        "(0.227569, 1.278440, 0.056465)",
        "(0.225256, 1.283347, 0.056917)",
        "(0.223163, 1.288307, 0.056689)",
        "(0.221031, 1.292918, 0.057277)",
        "(0.219745, 1.295035, 0.057786)",
        "(0.217496, 1.299632, 0.058274)",
        "(0.215594, 1.304610, 0.057860)",
        "(0.214001, 1.309609, 0.057953)",
        "(0.212093, 1.314371, 0.058571)",
        "(0.210814, 1.316736, 0.058798)",
        "(0.208768, 1.321880, 0.058899)",
        "(0.207139, 1.327435, 0.058717)",
        "(0.205243, 1.332896, 0.058704)",
        "(0.203439, 1.338362, 0.059025)",
        "(0.202510, 1.341093, 0.059256)",
        "(0.200538, 1.346639, 0.059822)",
        "(0.198821, 1.352486, 0.059929)",
        "(0.197117, 1.358368, 0.060129)",
        "(0.195545, 1.364252, 0.060350)",
        "(0.194791, 1.367211, 0.060255)",
        "(0.193286, 1.373007, 0.060416)",
        "(0.191674, 1.378584, 0.061365)",
        "(0.190323, 1.384299, 0.061817)",
        "(0.189332, 1.390164, 0.061542)",
        "(0.188712, 1.393010, 0.061584)",
        "(0.187173, 1.398361, 0.062478)",
        "(0.185914, 1.403587, 0.063320)",
        "(0.185003, 1.408872, 0.063253)",
        "(0.183991, 1.413781, 0.063830)",
        "(0.183517, 1.416097, 0.064496)",
        "(0.182632, 1.420743, 0.065291)",
        "(0.181791, 1.425286, 0.065324)",
        "(0.181065, 1.429406, 0.066343)",
        "(0.180443, 1.433390, 0.068066)",
        "(0.180133, 1.435411, 0.068833)",
        "(0.179408, 1.439538, 0.069903)",
        "(0.179222, 1.443756, 0.070931)",
        "(0.178762, 1.447758, 0.072881)",
        "(0.178181, 1.451592, 0.075867)",
        "(0.177857, 1.453541, 0.077252)",
        "(0.177441, 1.457462, 0.079915)",
        "(0.176958, 1.461131, 0.083776)",
        "(0.176503, 1.464690, 0.088666)",
        "(0.176054, 1.468198, 0.094075)",
        "(0.175735, 1.469867, 0.097039)",
        "(0.175503, 1.473318, 0.102326)",
        "(0.175497, 1.476846, 0.106935)",
        "(0.175438, 1.480208, 0.112342)",
        "(0.175302, 1.483298, 0.117811)",
        "(0.175253, 1.484743, 0.120634)",
        "(0.175021, 1.487419, 0.126750)",
        "(0.174895, 1.490037, 0.133118)",
        "(0.175028, 1.492633, 0.139295)",
        "(0.175254, 1.494967, 0.145897)",
        "(0.175388, 1.496021, 0.149314)",
        "(0.175700, 1.498062, 0.156127)",
        "(0.176182, 1.500052, 0.162937)",
        "(0.176918, 1.502021, 0.169211)",
        "(0.177784, 1.503705, 0.175808)",
        "(0.178179, 1.504442, 0.179349)",
        "(0.179106, 1.505827, 0.186273)",
        "(0.179882, 1.507129, 0.192927)",
        "(0.180991, 1.508338, 0.199265)",
        "(0.182049, 1.509310, 0.205348)",
        "(0.182759, 1.509735, 0.208466)",
        "(0.184075, 1.510575, 0.214380)",
        "(0.185169, 1.511432, 0.220106)",
        "(0.186289, 1.512302, 0.225329)",
        "(0.187600, 1.512960, 0.230306)",
        "(0.188233, 1.513193, 0.232858)",
        "(0.189586, 1.513502, 0.237963)",
        "(0.191075, 1.513657, 0.243024)",
        "(0.192438, 1.513598, 0.248092)",
        "(0.193583, 1.513184, 0.253437)",
        "(0.194141, 1.512944, 0.255820)",
        "(0.195601, 1.512269, 0.260204)",
        "(0.197472, 1.511338, 0.264620)",
        "(0.199128, 1.510151, 0.269714)",
        "(0.200443, 1.508829, 0.274639)",
        "(0.201084, 1.508170, 0.276814)",
        "(0.202548, 1.506865, 0.280579)",
        "(0.204094, 1.505394, 0.284295)",
        "(0.205545, 1.503488, 0.288352)",
        "(0.207162, 1.501367, 0.292689)",
        "(0.207697, 1.500197, 0.295234)",
        "(0.209286, 1.497937, 0.299353)",
        "(0.210763, 1.495729, 0.302638)",
        "(0.211843, 1.493223, 0.306032)",
        "(0.213178, 1.490368, 0.310262)",
        "(0.213935, 1.488764, 0.312628)",
        "(0.215510, 1.485521, 0.317004)",
        "(0.217064, 1.482311, 0.320825)",
        "(0.218175, 1.479076, 0.324274)",
        "(0.219576, 1.475565, 0.327830)",
        "(0.220382, 1.473683, 0.329859)",
        "(0.222033, 1.469846, 0.334089)",
        "(0.223306, 1.465879, 0.338697)",
        "(0.224943, 1.462057, 0.342301)",
        "(0.226535, 1.458346, 0.345062)",
        "(0.227334, 1.456437, 0.346681)",
        "(0.229039, 1.452519, 0.350216)",
        "(0.230576, 1.448429, 0.354068)",
        "(0.232126, 1.444436, 0.356766)",
        "(0.233936, 1.440245, 0.359344)",
        "(0.234792, 1.438003, 0.360871)",
        "(0.236533, 1.433279, 0.364196)",
        "(0.238663, 1.428552, 0.367445)",
        "(0.240178, 1.423972, 0.369681)",
        "(0.241347, 1.419352, 0.371196)",
        "(0.242058, 1.416934, 0.371924)",
        "(0.243892, 1.411954, 0.373763)",
        "(0.245616, 1.406823, 0.375808)",
        "(0.247016, 1.401688, 0.377233)",
        "(0.248211, 1.396463, 0.378210)",
        "(0.248904, 1.393757, 0.378838)",
        "(0.250925, 1.388319, 0.380398)",
        "(0.252626, 1.382751, 0.381883)",
        "(0.253995, 1.377193, 0.382886)",
        "(0.255298, 1.371706, 0.383155)",
        "(0.256220, 1.368910, 0.383404)",
        "(0.257983, 1.363161, 0.384117)",
        "(0.259446, 1.357344, 0.384522)",
        "(0.260617, 1.351525, 0.384262)",
        "(0.262306, 1.345398, 0.384429)",
        "(0.263438, 1.342246, 0.384795)",
        "(0.265519, 1.336037, 0.385187)",
        "(0.266929, 1.329818, 0.385073)",
        "(0.268338, 1.323859, 0.383838)",
        "(0.270379, 1.317715, 0.383325)",
        "(0.271475, 1.314585, 0.383427)",
        "(0.273389, 1.308274, 0.383543)",
        "(0.274812, 1.302193, 0.382488)",
        "(0.276467, 1.296089, 0.381266)",
        "(0.279058, 1.289563, 0.381502)",
        "(0.280589, 1.286260, 0.381801)",
        "(0.283335, 1.279786, 0.381707)",
        "(0.285194, 1.273414, 0.381036)",
        "(0.288040, 1.267234, 0.380931)",
        "(0.291331, 1.261099, 0.381069)",
        "(0.292887, 1.258005, 0.381025)",
        "(0.295537, 1.251892, 0.380534)",
        "(0.298420, 1.245865, 0.380146)",
        "(0.301727, 1.239867, 0.380013)",
        "(0.304836, 1.233879, 0.379622)",
        "(0.306412, 1.230852, 0.379262)",
        "(0.309642, 1.224674, 0.378611)",
        "(0.313054, 1.218287, 0.378431)",
        "(0.317082, 1.212149, 0.378347)",
        "(0.320506, 1.205926, 0.378012)",
        "(0.322070, 1.202889, 0.377690)",
        "(0.325236, 1.196972, 0.376824)",
        "(0.328738, 1.191348, 0.375677)",
        "(0.332276, 1.185533, 0.374974)",
        "(0.335591, 1.179797, 0.374070)",
        "(0.337202, 1.177053, 0.373337)",
        "(0.340396, 1.171673, 0.371608)",
        "(0.343848, 1.166194, 0.370115)",
        "(0.347417, 1.160663, 0.368852)",
        "(0.350886, 1.155542, 0.367265)",
        "(0.352320, 1.153074, 0.366144)",
        "(0.354946, 1.148293, 0.363317)",
        "(0.357595, 1.143357, 0.360541)",
        "(0.361000, 1.138104, 0.358595)",
        "(0.364766, 1.132970, 0.356688)",
        "(0.366598, 1.130461, 0.355500)",
        "(0.370200, 1.125665, 0.352560)",
        "(0.373641, 1.120718, 0.349549)",
        "(0.377422, 1.115530, 0.347530)",
        "(0.381007, 1.110613, 0.345209)",
        "(0.382581, 1.108357, 0.343530)",
        "(0.385258, 1.103930, 0.339084)",
        "(0.388352, 1.098942, 0.335956)",
        "(0.392501, 1.094164, 0.333690)",
        "(0.396475, 1.089498, 0.330457)",
        "(0.398431, 1.087206, 0.328646)",
        "(0.402086, 1.082334, 0.324993)",
        "(0.406342, 1.078209, 0.321904)",
        "(0.410321, 1.074071, 0.318611)",
        "(0.413335, 1.069762, 0.313992)",
        "(0.414609, 1.067695, 0.311213)",
        "(0.417284, 1.063354, 0.306093)",
        "(0.421309, 1.059393, 0.302524)",
        "(0.425080, 1.055366, 0.298262)",
        "(0.428093, 1.051118, 0.292620)",
        "(0.429850, 1.049258, 0.290032)",
        "(0.433664, 1.045636, 0.285591)",
        "(0.437011, 1.041516, 0.280765)",
        "(0.440299, 1.037577, 0.274883)",
        "(0.443528, 1.033498, 0.268522)",
        "(0.446020, 1.031788, 0.266466)",
        "(0.450665, 1.027918, 0.262729)",
        "(0.454514, 1.023679, 0.258052)",
        "(0.457988, 1.020371, 0.251744)",
        "(0.462042, 1.017234, 0.246999)",
        "(0.464368, 1.015771, 0.245513)",
        "(0.468385, 1.012173, 0.242646)",
        "(0.472078, 1.009505, 0.238812)",
        "(0.475295, 1.007545, 0.233638)",
        "(0.478805, 1.005540, 0.229999)",
        "(0.480825, 1.004559, 0.229487)",
        "(0.483867, 1.001919, 0.227228)",
        "(0.486753, 1.000112, 0.223827)",
        "(0.489318, 0.998639, 0.218937)",
        "(0.492456, 0.997155, 0.215754)",
        "(0.494124, 0.996256, 0.214819)",
        "(0.497320, 0.994165, 0.213079)",
        "(0.500317, 0.992587, 0.210110)",
        "(0.503049, 0.991270, 0.206247)",
        "(0.505828, 0.990294, 0.204030)",
        "(0.506944, 0.989444, 0.203147)",
        "(0.508880, 0.987910, 0.200614)",
        "(0.510642, 0.987634, 0.196856)",
        "(0.512286, 0.987421, 0.192975)",
        "(0.513930, 0.987177, 0.188987)",
        "(0.514716, 0.986882, 0.186919)",
        "(0.516758, 0.985967, 0.184227)",
        "(0.519634, 0.985188, 0.183380)",
        "(0.522888, 0.984655, 0.183110)",
        "(0.525669, 0.984211, 0.182019)",
        "(0.526742, 0.983975, 0.181124)",
        "(0.528356, 0.983366, 0.178181)",
        "(0.529590, 0.983201, 0.173572)",
        "(0.530715, 0.983324, 0.168782)",
        "(0.531841, 0.983251, 0.164363)",
        "(0.532472, 0.983177, 0.162375)",
        "(0.534005, 0.982887, 0.159373)",
        "(0.535806, 0.982734, 0.156730)",
        "(0.537883, 0.982685, 0.155135)",
        "(0.539819, 0.982351, 0.153754)",
        "(0.540731, 0.982256, 0.152755)",
        "(0.542509, 0.982238, 0.150002)",
        "(0.544182, 0.982313, 0.146839)",
        "(0.545781, 0.982281, 0.143718)",
        "(0.547126, 0.982181, 0.140862)",
        "(0.547712, 0.982086, 0.139510)",
        "(0.548714, 0.981813, 0.136483)",
        "(0.549471, 0.981668, 0.132858)",
        "(0.550071, 0.981753, 0.129284)",
        "(0.550546, 0.981904, 0.125855)",
        "(0.550760, 0.982088, 0.124304)",
        "(0.550972, 0.982397, 0.121198)",
        "(0.551058, 0.983175, 0.117502)",
        "(0.551026, 0.984006, 0.113965)",
        "(0.550811, 0.984674, 0.111221)",
        "(0.550643, 0.985041, 0.110025)",
        "(0.550217, 0.986125, 0.107513)",
        "(0.549473, 0.986748, 0.105315)",
        "(0.548554, 0.987430, 0.103203)"
    ],
    "leftHandPositions": [
        "(0.494248, 1.149109, -0.067975)",
        "(0.494260, 1.149084, -0.068014)",
        "(0.494299, 1.149062, -0.068098)",
        "(0.494344, 1.149033, -0.068177)",
        "(0.494437, 1.149007, -0.068267)",
        "(0.494522, 1.148948, -0.068362)",
        "(0.494574, 1.148925, -0.068425)",
        "(0.494649, 1.148842, -0.068517)",
        "(0.494731, 1.148778, -0.068606)",
        "(0.494837, 1.148761, -0.068672)",
        "(0.494965, 1.148811, -0.068721)",
        "(0.495072, 1.148891, -0.068694)",
        "(0.495108, 1.148901, -0.068711)",
        "(0.495201, 1.148863, -0.068814)",
        "(0.495275, 1.148773, -0.068958)",
        "(0.495372, 1.148770, -0.069065)",
        "(0.495392, 1.148741, -0.069076)",
        "(0.495376, 1.148718, -0.069090)",
        "(0.495354, 1.148734, -0.069126)",
        "(0.495355, 1.148826, -0.069132)",
        "(0.495368, 1.148870, -0.069127)",
        "(0.495366, 1.148871, -0.069129)",
        "(0.495344, 1.148856, -0.069134)",
        "(0.495371, 1.148898, -0.069174)",
        "(0.495464, 1.148987, -0.069220)",
        "(0.495547, 1.149010, -0.069236)",
        "(0.495592, 1.148945, -0.069322)",
        "(0.495604, 1.148928, -0.069315)",
        "(0.495683, 1.148882, -0.069363)",
        "(0.495794, 1.148887, -0.069404)",
        "(0.495848, 1.148900, -0.069387)",
        "(0.495846, 1.148874, -0.069420)",
        "(0.495840, 1.148838, -0.069505)",
        "(0.495826, 1.148877, -0.069584)",
        "(0.495758, 1.148838, -0.069715)",
        "(0.495677, 1.148738, -0.069850)",
        "(0.495638, 1.148708, -0.069862)",
        "(0.495576, 1.148660, -0.069854)",
        "(0.495554, 1.148587, -0.069904)",
        "(0.495520, 1.148365, -0.070053)",
        "(0.495536, 1.148220, -0.070051)",
        "(0.495549, 1.148060, -0.069929)",
        "(0.495574, 1.147950, -0.069919)",
        "(0.495626, 1.147474, -0.069919)",
        "(0.495654, 1.146870, -0.069781)",
        "(0.495747, 1.146192, -0.069740)",
        "(0.495711, 1.145687, -0.069730)",
        "(0.495245, 1.144340, -0.069624)",
        "(0.494006, 1.141909, -0.069524)",
        "(0.491800, 1.138207, -0.069612)",
        "(0.490384, 1.134996, -0.071131)",
        "(0.490135, 1.134049, -0.071962)",
        "(0.489895, 1.133078, -0.072329)",
        "(0.489431, 1.132295, -0.071604)",
        "(0.488489, 1.130870, -0.070784)",
        "(0.487207, 1.128875, -0.070621)",
        "(0.486450, 1.127611, -0.070990)",
        "(0.484416, 1.124478, -0.072842)",
        "(0.481794, 1.121596, -0.074282)",
        "(0.479409, 1.119658, -0.075041)",
        "(0.476966, 1.118348, -0.074917)",
        "(0.475587, 1.117588, -0.074976)",
        "(0.472414, 1.115907, -0.075646)",
        "(0.469438, 1.114828, -0.076312)",
        "(0.465419, 1.112897, -0.076859)",
        "(0.460449, 1.109826, -0.077904)",
        "(0.458008, 1.108053, -0.078784)",
        "(0.453772, 1.104591, -0.080703)",
        "(0.450891, 1.101909, -0.081852)",
        "(0.447900, 1.098611, -0.082230)",
        "(0.444999, 1.093972, -0.083619)",
        "(0.443655, 1.091217, -0.084730)",
        "(0.441221, 1.085113, -0.086637)",
        "(0.440983, 1.080003, -0.087603)",
        "(0.441921, 1.074591, -0.088578)",
        "(0.442278, 1.067637, -0.090313)",
        "(0.442303, 1.063273, -0.091882)",
        "(0.442875, 1.055103, -0.094934)",
        "(0.445937, 1.048102, -0.097942)",
        "(0.449725, 1.041203, -0.101210)",
        "(0.452741, 1.033451, -0.105060)",
        "(0.453931, 1.029369, -0.107121)",
        "(0.457416, 1.023099, -0.110180)",
        "(0.461902, 1.018909, -0.112260)",
        "(0.464531, 1.014429, -0.115745)",
        "(0.464825, 1.009999, -0.120572)",
        "(0.465087, 1.008701, -0.122615)",
        "(0.465529, 1.007874, -0.124794)",
        "(0.464156, 1.006992, -0.125453)",
        "(0.460325, 1.005641, -0.127216)",
        "(0.454792, 1.004999, -0.130535)",
        "(0.452080, 1.005275, -0.131565)",
        "(0.446687, 1.006310, -0.132003)",
        "(0.439069, 1.006401, -0.132521)",
        "(0.431211, 1.006650, -0.133393)",
        "(0.424970, 1.007884, -0.132827)",
        "(0.422429, 1.008824, -0.131927)",
        "(0.416284, 1.009976, -0.129359)",
        "(0.410304, 1.011054, -0.127316)",
        "(0.406358, 1.012834, -0.123541)",
        "(0.402084, 1.014333, -0.120065)",
        "(0.400042, 1.015114, -0.118828)",
        "(0.396955, 1.016925, -0.116206)",
        "(0.394024, 1.018463, -0.113142)",
        "(0.392077, 1.020241, -0.109679)",
        "(0.390531, 1.021760, -0.106322)",
        "(0.389513, 1.022216, -0.105826)",
        "(0.387881, 1.023045, -0.104611)",
        "(0.387613, 1.023850, -0.102010)",
        "(0.388592, 1.024497, -0.099108)",
        "(0.389603, 1.024677, -0.096804)",
        "(0.390141, 1.024644, -0.096327)",
        "(0.391121, 1.024243, -0.096419)",
        "(0.392673, 1.023739, -0.096642)",
        "(0.395054, 1.023133, -0.096047)",
        "(0.397602, 1.022416, -0.095939)",
        "(0.398936, 1.022165, -0.095903)",
        "(0.400904, 1.021337, -0.096341)",
        "(0.402822, 1.020705, -0.097932)",
        "(0.404027, 1.020036, -0.099370)",
        "(0.406248, 1.020196, -0.100114)",
        "(0.407023, 1.020284, -0.100590)",
        "(0.408153, 1.020532, -0.102590)",
        "(0.407899, 1.020430, -0.104931)",
        "(0.408293, 1.020871, -0.106477)",
        "(0.408736, 1.021440, -0.107261)",
        "(0.408702, 1.021657, -0.107704)",
        "(0.407938, 1.021888, -0.108604)",
        "(0.407635, 1.022382, -0.109020)",
        "(0.407487, 1.022830, -0.108354)",
        "(0.407088, 1.022982, -0.106885)",
        "(0.406978, 1.023031, -0.106410)",
        "(0.406119, 1.023030, -0.106289)",
        "(0.404310, 1.022934, -0.107071)",
        "(0.403077, 1.023335, -0.107108)",
        "(0.402206, 1.024017, -0.106139)",
        "(0.401515, 1.024328, -0.106079)",
        "(0.400487, 1.025130, -0.105645)",
        "(0.399696, 1.025858, -0.104806)",
        "(0.399332, 1.026591, -0.103492)",
        "(0.398820, 1.027040, -0.102540)",
        "(0.398679, 1.027194, -0.102183)",
        "(0.399085, 1.027474, -0.100771)",
        "(0.399998, 1.027552, -0.098417)",
        "(0.400742, 1.027261, -0.097778)",
        "(0.401586, 1.026781, -0.097175)",
        "(0.402099, 1.026483, -0.096520)",
        "(0.403970, 1.026111, -0.094573)",
        "(0.405940, 1.025757, -0.092735)",
        "(0.407269, 1.025183, -0.092037)",
        "(0.408577, 1.024707, -0.091272)",
        "(0.409244, 1.024491, -0.090723)",
        "(0.410635, 1.024020, -0.089894)",
        "(0.412137, 1.023602, -0.089718)",
        "(0.413044, 1.022960, -0.089594)",
        "(0.413894, 1.022328, -0.089580)",
        "(0.414364, 1.022049, -0.089161)",
        "(0.415743, 1.021590, -0.087938)",
        "(0.416960, 1.021004, -0.087503)",
        "(0.417329, 1.020219, -0.088280)",
        "(0.417406, 1.019400, -0.089101)",
        "(0.417634, 1.019093, -0.089348)",
        "(0.418383, 1.018622, -0.089229)",
        "(0.419262, 1.018295, -0.088602)",
        "(0.419948, 1.017919, -0.088237)",
        "(0.420551, 1.017506, -0.088207)",
        "(0.420791, 1.017262, -0.088385)",
        "(0.421230, 1.016731, -0.088615)",
        "(0.421700, 1.016267, -0.088909)",
        "(0.422411, 1.016070, -0.088727)",
        "(0.422845, 1.015940, -0.088419)",
        "(0.422977, 1.015883, -0.088308)",
        "(0.423056, 1.015789, -0.088208)",
        "(0.422984, 1.015768, -0.088126)",
        "(0.422932, 1.015847, -0.088177)",
        "(0.422816, 1.015882, -0.088309)",
        "(0.422741, 1.015889, -0.088360)",
        "(0.422498, 1.015939, -0.088429)",
        "(0.422337, 1.016022, -0.088360)",
        "(0.422366, 1.016062, -0.088259)",
        "(0.422382, 1.016030, -0.088315)",
        "(0.422349, 1.015983, -0.088340)",
        "(0.422230, 1.015836, -0.088373)",
        "(0.422317, 1.015706, -0.088201)",
        "(0.422634, 1.015591, -0.088035)",
        "(0.422640, 1.015488, -0.087957)",
        "(0.422616, 1.015429, -0.087913)",
        "(0.422448, 1.015242, -0.087845)",
        "(0.422355, 1.015218, -0.087857)",
        "(0.422368, 1.015276, -0.087631)",
        "(0.422272, 1.015338, -0.087302)",
        "(0.422238, 1.015366, -0.087247)",
        "(0.421992, 1.015346, -0.087075)",
        "(0.421458, 1.015424, -0.087321)",
        "(0.421085, 1.015544, -0.087614)",
        "(0.420834, 1.015695, -0.087483)",
        "(0.420773, 1.015796, -0.087450)",
        "(0.420293, 1.016095, -0.087079)",
        "(0.419983, 1.016356, -0.086754)",
        "(0.419806, 1.016502, -0.086814)",
        "(0.419192, 1.016788, -0.087116)",
        "(0.418969, 1.016861, -0.087198)",
        "(0.418793, 1.016948, -0.087088)",
        "(0.418593, 1.017261, -0.086737)",
        "(0.418497, 1.017345, -0.086738)",
        "(0.418352, 1.017280, -0.087090)",
        "(0.418219, 1.017219, -0.087314)",
        "(0.418080, 1.017053, -0.087670)",
        "(0.418131, 1.016920, -0.087853)",
        "(0.418133, 1.016768, -0.087853)",
        "(0.418230, 1.016676, -0.087995)",
        "(0.418295, 1.016601, -0.088082)",
        "(0.418432, 1.016330, -0.088390)",
        "(0.418469, 1.015981, -0.089112)",
        "(0.418496, 1.015629, -0.089849)",
        "(0.418542, 1.015199, -0.090517)",
        "(0.418614, 1.015008, -0.090944)",
        "(0.418587, 1.014442, -0.091901)",
        "(0.418690, 1.013943, -0.092983)",
        "(0.418776, 1.013380, -0.094228)",
        "(0.418867, 1.012668, -0.095788)",
        "(0.418868, 1.012193, -0.096578)",
        "(0.419123, 1.011301, -0.098137)",
        "(0.419729, 1.010478, -0.099601)",
        "(0.420440, 1.009401, -0.100837)",
        "(0.421158, 1.007977, -0.102320)",
        "(0.421490, 1.007141, -0.103123)",
        "(0.422308, 1.005387, -0.105278)",
        "(0.423411, 1.003548, -0.107402)",
        "(0.424587, 1.001966, -0.109494)",
        "(0.425658, 1.000500, -0.111230)",
        "(0.426049, 0.999761, -0.112074)",
        "(0.426926, 0.998464, -0.113714)",
        "(0.427789, 0.997419, -0.115670)",
        "(0.428209, 0.996204, -0.117733)",
        "(0.428675, 0.995237, -0.119631)",
        "(0.428981, 0.994946, -0.120317)",
        "(0.429308, 0.994308, -0.121880)",
        "(0.429393, 0.993640, -0.123856)",
        "(0.429462, 0.992856, -0.125544)",
        "(0.429592, 0.991978, -0.127662)",
        "(0.429603, 0.991491, -0.128861)",
        "(0.429577, 0.990471, -0.130990)",
        "(0.429930, 0.989636, -0.132706)",
        "(0.430337, 0.988761, -0.134275)",
        "(0.430956, 0.987864, -0.135561)",
        "(0.431279, 0.987367, -0.136169)",
        "(0.432062, 0.986369, -0.137405)",
        "(0.432795, 0.985402, -0.138951)",
        "(0.433520, 0.984546, -0.140384)",
        "(0.434279, 0.983758, -0.141526)",
        "(0.434651, 0.983371, -0.142338)",
        "(0.435032, 0.982519, -0.144389)",
        "(0.435577, 0.981893, -0.146299)",
        "(0.436291, 0.981289, -0.148333)",
        "(0.436900, 0.980395, -0.150733)",
        "(0.437293, 0.979965, -0.152163)",
        "(0.437890, 0.978998, -0.154894)",
        "(0.438601, 0.977920, -0.158118)",
        "(0.439620, 0.976553, -0.162074)",
        "(0.441079, 0.975139, -0.166031)",
        "(0.441967, 0.974571, -0.167517)",
        "(0.443720, 0.973440, -0.170089)",
        "(0.445223, 0.972058, -0.174023)",
        "(0.446732, 0.970569, -0.178315)",
        "(0.448845, 0.969265, -0.182356)",
        "(0.449924, 0.968487, -0.184365)",
        "(0.452265, 0.966645, -0.188941)",
        "(0.455103, 0.965104, -0.192964)",
        "(0.457677, 0.963397, -0.196179)",
        "(0.460531, 0.961693, -0.200522)",
        "(0.462023, 0.960893, -0.203064)",
        "(0.464823, 0.959575, -0.207250)",
        "(0.467268, 0.958930, -0.210186)",
        "(0.469118, 0.958540, -0.212910)",
        "(0.470251, 0.958173, -0.216530)",
        "(0.470723, 0.958104, -0.218682)",
        "(0.471328, 0.958292, -0.223014)",
        "(0.471317, 0.958822, -0.227130)",
        "(0.470720, 0.959561, -0.231400)",
        "(0.469502, 0.960269, -0.236467)",
        "(0.469020, 0.960979, -0.239155)",
        "(0.467627, 0.962407, -0.243926)",
        "(0.465651, 0.964037, -0.247712)",
        "(0.463893, 0.965689, -0.252372)",
        "(0.462231, 0.967206, -0.257621)",
        "(0.461453, 0.967985, -0.260323)",
        "(0.459762, 0.969620, -0.264711)",
        "(0.458052, 0.971470, -0.268298)",
        "(0.456548, 0.973160, -0.272437)",
        "(0.455508, 0.974747, -0.277806)",
        "(0.455015, 0.975544, -0.280286)",
        "(0.453865, 0.977301, -0.283872)",
        "(0.452529, 0.979017, -0.286648)",
        "(0.451496, 0.980560, -0.290282)",
        "(0.450780, 0.981952, -0.294766)",
        "(0.450434, 0.982660, -0.296855)",
        "(0.449582, 0.984113, -0.300013)",
        "(0.448421, 0.985654, -0.301679)",
        "(0.447326, 0.987085, -0.303700)",
        "(0.446460, 0.988291, -0.306749)",
        "(0.446059, 0.988886, -0.308303)",
        "(0.444987, 0.990022, -0.310314)",
        "(0.443808, 0.991192, -0.311373)",
        "(0.443006, 0.992376, -0.313331)",
        "(0.442378, 0.993645, -0.316130)",
        "(0.442064, 0.994311, -0.317599)",
        "(0.441234, 0.995648, -0.319995)",
        "(0.440067, 0.997036, -0.321356)",
        "(0.439044, 0.998310, -0.323264)",
        "(0.438467, 0.999680, -0.325879)",
        "(0.438076, 1.000259, -0.327288)",
        "(0.437079, 1.001412, -0.329471)",
        "(0.436111, 1.002635, -0.331152)",
        "(0.435390, 1.003859, -0.333634)",
        "(0.434772, 1.005174, -0.336395)",
        "(0.434320, 1.005849, -0.337372)",
        "(0.433088, 1.007077, -0.339140)",
        "(0.432133, 1.008399, -0.341475)",
        "(0.431246, 1.009827, -0.343926)",
        "(0.430211, 1.011238, -0.346117)",
        "(0.429582, 1.011882, -0.347055)",
        "(0.428463, 1.013244, -0.349063)",
        "(0.427436, 1.014765, -0.351388)",
        "(0.426293, 1.016364, -0.354208)",
        "(0.424876, 1.018118, -0.356619)",
        "(0.423921, 1.018989, -0.357393)",
        "(0.421838, 1.020710, -0.358761)",
        "(0.420076, 1.022655, -0.361169)",
        "(0.418256, 1.024717, -0.363653)",
        "(0.416106, 1.026750, -0.365499)",
        "(0.415013, 1.027759, -0.366380)",
        "(0.413082, 1.030002, -0.368375)",
        "(0.411131, 1.032207, -0.371283)",
        "(0.409223, 1.034500, -0.373907)",
        "(0.407182, 1.036758, -0.375808)",
        "(0.406146, 1.037859, -0.376507)",
        "(0.404222, 1.040032, -0.378505)",
        "(0.402304, 1.042210, -0.380741)",
        "(0.400328, 1.044433, -0.382645)",
        "(0.398244, 1.046694, -0.384770)",
        "(0.397210, 1.047853, -0.385839)",
        "(0.395023, 1.050213, -0.387696)",
        "(0.392739, 1.052647, -0.389464)",
        "(0.390242, 1.055102, -0.391303)",
        "(0.387771, 1.057682, -0.393049)",
        "(0.386471, 1.058972, -0.393711)",
        "(0.383776, 1.061484, -0.394982)",
        "(0.381312, 1.064121, -0.396421)",
        "(0.378725, 1.066788, -0.397881)",
        "(0.376101, 1.069528, -0.399314)",
        "(0.374850, 1.070983, -0.399877)",
        "(0.372231, 1.073872, -0.401335)",
        "(0.369716, 1.076850, -0.403043)",
        "(0.366952, 1.079780, -0.404525)",
        "(0.364349, 1.082768, -0.405487)",
        "(0.363001, 1.084194, -0.405871)",
        "(0.360331, 1.087028, -0.406702)",
        "(0.357755, 1.089899, -0.407919)",
        "(0.355160, 1.092635, -0.408753)",
        "(0.352781, 1.095152, -0.409367)",
        "(0.351620, 1.096326, -0.409880)",
        "(0.349482, 1.098688, -0.411280)",
        "(0.347796, 1.101103, -0.412286)",
        "(0.345635, 1.103248, -0.412811)",
        "(0.343738, 1.105393, -0.413499)",
        "(0.342859, 1.106496, -0.413920)",
        "(0.340887, 1.108654, -0.414429)",
        "(0.338588, 1.110760, -0.414600)",
        "(0.336236, 1.112941, -0.414714)",
        "(0.334000, 1.115171, -0.414645)",
        "(0.332924, 1.116295, -0.414691)",
        "(0.330638, 1.118548, -0.415274)",
        "(0.328401, 1.120810, -0.415555)",
        "(0.326162, 1.123127, -0.415348)",
        "(0.323920, 1.125692, -0.415251)",
        "(0.322640, 1.127020, -0.415501)",
        "(0.319980, 1.129924, -0.416263)",
        "(0.317427, 1.133024, -0.416486)",
        "(0.314451, 1.136367, -0.416513)",
        "(0.311354, 1.139902, -0.416652)",
        "(0.309645, 1.141767, -0.416911)",
        "(0.306597, 1.145703, -0.417218)",
        "(0.303205, 1.149746, -0.417245)",
        "(0.299891, 1.153862, -0.417135)",
        "(0.296508, 1.158106, -0.417290)",
        "(0.294809, 1.160260, -0.417477)",
        "(0.291547, 1.164701, -0.418056)",
        "(0.288449, 1.169238, -0.418107)",
        "(0.285315, 1.173765, -0.417938)",
        "(0.282024, 1.178319, -0.418356)",
        "(0.280510, 1.180659, -0.418691)",
        "(0.277479, 1.185254, -0.419017)",
        "(0.274536, 1.189628, -0.418822)",
        "(0.271983, 1.193950, -0.418636)",
        "(0.269105, 1.198170, -0.418872)",
        "(0.267745, 1.200338, -0.419255)",
        "(0.265458, 1.204910, -0.420563)",
        "(0.262914, 1.209358, -0.420912)",
        "(0.260698, 1.213836, -0.420807)",
        "(0.258178, 1.218365, -0.421434)",
        "(0.256977, 1.220656, -0.421977)",
        "(0.254792, 1.225186, -0.422736)",
        "(0.253023, 1.229505, -0.423035)",
        "(0.251090, 1.233783, -0.423574)",
        "(0.249421, 1.238086, -0.424351)",
        "(0.248579, 1.240188, -0.424840)",
        "(0.247064, 1.244346, -0.425558)",
        "(0.245573, 1.248383, -0.426086)",
        "(0.244314, 1.252328, -0.426853)",
        "(0.242713, 1.256125, -0.427548)",
        "(0.241839, 1.257957, -0.427700)",
        "(0.240451, 1.261625, -0.427720)",
        "(0.239159, 1.265265, -0.427831)",
        "(0.237512, 1.268869, -0.428173)",
        "(0.236115, 1.272331, -0.428405)",
        "(0.235461, 1.274085, -0.428352)",
        "(0.234044, 1.277155, -0.428276)",
        "(0.232749, 1.280402, -0.428448)",
        "(0.231272, 1.283566, -0.428404)",
        "(0.229934, 1.286621, -0.428021)",
        "(0.229210, 1.288171, -0.427902)",
        "(0.227950, 1.291384, -0.427938)",
        "(0.226523, 1.294625, -0.428162)",
        "(0.225424, 1.297790, -0.428150)",
        "(0.224079, 1.301116, -0.428050)",
        "(0.223142, 1.302896, -0.428130)",
        "(0.221746, 1.306745, -0.428529)",
        "(0.219985, 1.310649, -0.428299)",
        "(0.218073, 1.314433, -0.426803)",
        "(0.216153, 1.318514, -0.425618)",
        "(0.215122, 1.320718, -0.425303)",
        "(0.212950, 1.325388, -0.424790)",
        "(0.210901, 1.330025, -0.423388)",
        "(0.208725, 1.334605, -0.421623)",
        "(0.206537, 1.339526, -0.420552)",
        "(0.205550, 1.342051, -0.420111)",
        "(0.203751, 1.347226, -0.419202)",
        "(0.201430, 1.352291, -0.417470)",
        "(0.199508, 1.357369, -0.415743)",
        "(0.197833, 1.362471, -0.414357)",
        "(0.196951, 1.365013, -0.413663)",
        "(0.194343, 1.370165, -0.412482)",
        "(0.192697, 1.375087, -0.411291)",
        "(0.191164, 1.379889, -0.410235)",
        "(0.189761, 1.384451, -0.409102)",
        "(0.189082, 1.386683, -0.408620)",
        "(0.187704, 1.391036, -0.407770)",
        "(0.186310, 1.395002, -0.406606)",
        "(0.185437, 1.398664, -0.405280)",
        "(0.184727, 1.402251, -0.404063)",
        "(0.184020, 1.403977, -0.403381)",
        "(0.182472, 1.407245, -0.401796)",
        "(0.181442, 1.410125, -0.400052)",
        "(0.180467, 1.412848, -0.397997)",
        "(0.179368, 1.415419, -0.396009)",
        "(0.178928, 1.416706, -0.395185)",
        "(0.178149, 1.419065, -0.393623)",
        "(0.177264, 1.421088, -0.391416)",
        "(0.176014, 1.422878, -0.388518)",
        "(0.175057, 1.424637, -0.385979)",
        "(0.174732, 1.425524, -0.384863)",
        "(0.173453, 1.427264, -0.382472)",
        "(0.172014, 1.428791, -0.379499)",
        "(0.171116, 1.430296, -0.377017)",
        "(0.170473, 1.431942, -0.375106)",
        "(0.169945, 1.432752, -0.374009)",
        "(0.168678, 1.434232, -0.371364)",
        "(0.167523, 1.435534, -0.368343)",
        "(0.166884, 1.436836, -0.365618)",
        "(0.165765, 1.438314, -0.362934)",
        "(0.164861, 1.439112, -0.361528)",
        "(0.163654, 1.440662, -0.359011)",
        "(0.162866, 1.441986, -0.356290)",
        "(0.161962, 1.443236, -0.353275)",
        "(0.160567, 1.444623, -0.350124)",
        "(0.159934, 1.445321, -0.348559)",
        "(0.158900, 1.446636, -0.345270)",
        "(0.157833, 1.447845, -0.341888)",
        "(0.156803, 1.448949, -0.338569)",
        "(0.155965, 1.450127, -0.335669)",
        "(0.155539, 1.450711, -0.334341)",
        "(0.154666, 1.451838, -0.331761)",
        "(0.153495, 1.452802, -0.328779)",
        "(0.152685, 1.453385, -0.325273)",
        "(0.151891, 1.453888, -0.321974)",
        "(0.151425, 1.454173, -0.320457)",
        "(0.150288, 1.454749, -0.317474)",
        "(0.149374, 1.455186, -0.314318)",
        "(0.148667, 1.455404, -0.311063)",
        "(0.147869, 1.455624, -0.308107)",
        "(0.147440, 1.455685, -0.306658)",
        "(0.146739, 1.455701, -0.303636)",
        "(0.145947, 1.455794, -0.300848)",
        "(0.145241, 1.455860, -0.298147)",
        "(0.144417, 1.455905, -0.295381)",
        "(0.144024, 1.455915, -0.293995)",
        "(0.143351, 1.456000, -0.291345)",
        "(0.142801, 1.456072, -0.288653)",
        "(0.142085, 1.456383, -0.286244)",
        "(0.141359, 1.456707, -0.283816)",
        "(0.141110, 1.456802, -0.282504)",
        "(0.140647, 1.456742, -0.279315)",
        "(0.140042, 1.456947, -0.276665)",
        "(0.139405, 1.457167, -0.274047)",
        "(0.138701, 1.457255, -0.271197)",
        "(0.138476, 1.457303, -0.269843)",
        "(0.138165, 1.457634, -0.267729)",
        "(0.137787, 1.458300, -0.266110)",
        "(0.137088, 1.458635, -0.263364)",
        "(0.136473, 1.458841, -0.260180)",
        "(0.136221, 1.458995, -0.258744)",
        "(0.135802, 1.459443, -0.256332)",
        "(0.135259, 1.459754, -0.253782)",
        "(0.134846, 1.459881, -0.251108)",
        "(0.134594, 1.460144, -0.248655)",
        "(0.134429, 1.460395, -0.247651)",
        "(0.133907, 1.460900, -0.245448)",
        "(0.133250, 1.461043, -0.242423)",
        "(0.133157, 1.461123, -0.239673)",
        "(0.133060, 1.461444, -0.237716)",
        "(0.132858, 1.461665, -0.236741)",
        "(0.132021, 1.461789, -0.233968)",
        "(0.131676, 1.461556, -0.230981)",
        "(0.131664, 1.461370, -0.228690)",
        "(0.131054, 1.461279, -0.226487)",
        "(0.130858, 1.461050, -0.225193)",
        "(0.130677, 1.460356, -0.222495)",
        "(0.130552, 1.459556, -0.220081)",
        "(0.130145, 1.458924, -0.217896)",
        "(0.129679, 1.458053, -0.215326)",
        "(0.129525, 1.457549, -0.214094)",
        "(0.129283, 1.456488, -0.211777)",
        "(0.128979, 1.455485, -0.209563)",
        "(0.128751, 1.454432, -0.207281)",
        "(0.128499, 1.453091, -0.204592)",
        "(0.128191, 1.452438, -0.203223)",
        "(0.127769, 1.451198, -0.201057)",
        "(0.127701, 1.450134, -0.199722)",
        "(0.127330, 1.448925, -0.198048)",
        "(0.126679, 1.447304, -0.195540)",
        "(0.126558, 1.446465, -0.194454)",
        "(0.126590, 1.444985, -0.193043)",
        "(0.126095, 1.443736, -0.191911)",
        "(0.125613, 1.442226, -0.190079)",
        "(0.125325, 1.440520, -0.187777)",
        "(0.125303, 1.439725, -0.186796)",
        "(0.125094, 1.438429, -0.185327)",
        "(0.124770, 1.437195, -0.183752)",
        "(0.124220, 1.435803, -0.181541)",
        "(0.124341, 1.434280, -0.179429)",
        "(0.124320, 1.433588, -0.178547)",
        "(0.124021, 1.432406, -0.177248)",
        "(0.123663, 1.431055, -0.175552)",
        "(0.123674, 1.429471, -0.173671)",
        "(0.123583, 1.427993, -0.172335)",
        "(0.123536, 1.427303, -0.171849)",
        "(0.123330, 1.425841, -0.170447)",
        "(0.123285, 1.424054, -0.168441)",
        "(0.123365, 1.422345, -0.166764)",
        "(0.123243, 1.420816, -0.165655)",
        "(0.123260, 1.419948, -0.165050)",
        "(0.123209, 1.417928, -0.163365)",
        "(0.123301, 1.415756, -0.161736)",
        "(0.123568, 1.413406, -0.160318)",
        "(0.123444, 1.410901, -0.158885)",
        "(0.123454, 1.409608, -0.158220)",
        "(0.123551, 1.407011, -0.157305)",
        "(0.123675, 1.404319, -0.156558)",
        "(0.123646, 1.401405, -0.155218)",
        "(0.123525, 1.398438, -0.153803)",
        "(0.123597, 1.397032, -0.153418)",
        "(0.123985, 1.394222, -0.152800)",
        "(0.124000, 1.391207, -0.151684)",
        "(0.124273, 1.388083, -0.150365)",
        "(0.124472, 1.385136, -0.149417)",
        "(0.124532, 1.383703, -0.148999)",
        "(0.124859, 1.380780, -0.148122)",
        "(0.125365, 1.377529, -0.146642)",
        "(0.125708, 1.374184, -0.144962)",
        "(0.126031, 1.371167, -0.144311)",
        "(0.126316, 1.369661, -0.144078)",
        "(0.126743, 1.366502, -0.143111)",
        "(0.127177, 1.363243, -0.141804)",
        "(0.127631, 1.360209, -0.141053)",
        "(0.127679, 1.357201, -0.140166)",
        "(0.127793, 1.355644, -0.139612)",
        "(0.128388, 1.352575, -0.138833)",
        "(0.129091, 1.349605, -0.138208)",
        "(0.129354, 1.346519, -0.137250)",
        "(0.130024, 1.343342, -0.136332)",
        "(0.130404, 1.341700, -0.135848)",
        "(0.131207, 1.338333, -0.134901)",
        "(0.132106, 1.335124, -0.134672)",
        "(0.132704, 1.332003, -0.134773)",
        "(0.133720, 1.328636, -0.134548)",
        "(0.134288, 1.326710, -0.133980)",
        "(0.135386, 1.322812, -0.133066)",
        "(0.136816, 1.318834, -0.132707)",
        "(0.138300, 1.314433, -0.132267)",
        "(0.139428, 1.309912, -0.131821)",
        "(0.139944, 1.307695, -0.131786)",
        "(0.141384, 1.303233, -0.132072)",
        "(0.143045, 1.298627, -0.131747)",
        "(0.144323, 1.293874, -0.130766)",
        "(0.145868, 1.289391, -0.130313)",
        "(0.146652, 1.287174, -0.130174)",
        "(0.148368, 1.282623, -0.129728)",
        "(0.150308, 1.277871, -0.129104)",
        "(0.152003, 1.273126, -0.128631)",
        "(0.153710, 1.268553, -0.128726)",
        "(0.154580, 1.266246, -0.128796)",
        "(0.156198, 1.261520, -0.128738)",
        "(0.158266, 1.256770, -0.128588)",
        "(0.160267, 1.251937, -0.128147)",
        "(0.162096, 1.247342, -0.127997)",
        "(0.162990, 1.245017, -0.127767)",
        "(0.164834, 1.240526, -0.127510)",
        "(0.166912, 1.235923, -0.127330)",
        "(0.168916, 1.231265, -0.127284)",
        "(0.170722, 1.226727, -0.127467)",
        "(0.171633, 1.224539, -0.127710)",
        "(0.173836, 1.220156, -0.128003)",
        "(0.176011, 1.215467, -0.127628)",
        "(0.178113, 1.210946, -0.127618)",
        "(0.180174, 1.206751, -0.128254)",
        "(0.181312, 1.204755, -0.128645)",
        "(0.183461, 1.200553, -0.128928)",
        "(0.185484, 1.196308, -0.128916)",
        "(0.187488, 1.192454, -0.129416)",
        "(0.189626, 1.188873, -0.130146)",
        "(0.190836, 1.187026, -0.130212)",
        "(0.192865, 1.183120, -0.130158)",
        "(0.194803, 1.179668, -0.131306)",
        "(0.196375, 1.176298, -0.132688)",
        "(0.198610, 1.172756, -0.133352)",
        "(0.199937, 1.170900, -0.133364)",
        "(0.202473, 1.167194, -0.133336)",
        "(0.204944, 1.163407, -0.133337)",
        "(0.207219, 1.159574, -0.133923)",
        "(0.209443, 1.155982, -0.135539)",
        "(0.210795, 1.154253, -0.136273)",
        "(0.213400, 1.150522, -0.136925)",
        "(0.215908, 1.146518, -0.137107)",
        "(0.218172, 1.142615, -0.137988)",
        "(0.221152, 1.139146, -0.139425)",
        "(0.222563, 1.137255, -0.139553)",
        "(0.225437, 1.133321, -0.139302)",
        "(0.228080, 1.129423, -0.139476)",
        "(0.230713, 1.125964, -0.140705)",
        "(0.233400, 1.122584, -0.141928)",
        "(0.234756, 1.120691, -0.142125)",
        "(0.237568, 1.116762, -0.142547)",
        "(0.240759, 1.113129, -0.143817)",
        "(0.243519, 1.109488, -0.145264)",
        "(0.246197, 1.105825, -0.146569)",
        "(0.247411, 1.103955, -0.147301)",
        "(0.250093, 1.100303, -0.148858)",
        "(0.253088, 1.096924, -0.150474)",
        "(0.255772, 1.093479, -0.151624)",
        "(0.258192, 1.090295, -0.153090)",
        "(0.259486, 1.088735, -0.153745)",
        "(0.262186, 1.085445, -0.154658)",
        "(0.264971, 1.082517, -0.156001)",
        "(0.267412, 1.079754, -0.157612)",
        "(0.269716, 1.077023, -0.159039)",
        "(0.270878, 1.075573, -0.159379)",
        "(0.273176, 1.072779, -0.160153)",
        "(0.275666, 1.070413, -0.161207)",
        "(0.277951, 1.068217, -0.162322)",
        "(0.279722, 1.065917, -0.163136)",
        "(0.280536, 1.064839, -0.163596)",
        "(0.282226, 1.062705, -0.164456)",
        "(0.284166, 1.060980, -0.165654)",
        "(0.285799, 1.059192, -0.166662)",
        "(0.287435, 1.057411, -0.167675)",
        "(0.288165, 1.056610, -0.168298)",
        "(0.289543, 1.055130, -0.169743)",
        "(0.290894, 1.053584, -0.170965)",
        "(0.292545, 1.051951, -0.171809)",
        "(0.294296, 1.050381, -0.172786)",
        "(0.295011, 1.049598, -0.173496)",
        "(0.296383, 1.048176, -0.175207)",
        "(0.297834, 1.046501, -0.176655)",
        "(0.299949, 1.044966, -0.177860)",
        "(0.301947, 1.043107, -0.178690)",
        "(0.302873, 1.042251, -0.179400)",
        "(0.304722, 1.040725, -0.181147)",
        "(0.306746, 1.038925, -0.182709)",
        "(0.309128, 1.036912, -0.184041)",
        "(0.311834, 1.034979, -0.185281)",
        "(0.313139, 1.033880, -0.185804)",
        "(0.315408, 1.031774, -0.187306)",
        "(0.317834, 1.029665, -0.188981)",
        "(0.320610, 1.027596, -0.190354)",
        "(0.323491, 1.025449, -0.191569)",
        "(0.324855, 1.024420, -0.192346)",
        "(0.327356, 1.022387, -0.194132)",
        "(0.329787, 1.020544, -0.196249)",
        "(0.332654, 1.018641, -0.197760)",
        "(0.335737, 1.016333, -0.198842)",
        "(0.337268, 1.015204, -0.199341)",
        "(0.340155, 1.013408, -0.200798)",
        "(0.342964, 1.011520, -0.202340)",
        "(0.346244, 1.009708, -0.203809)",
        "(0.349519, 1.007623, -0.205168)",
        "(0.351114, 1.006606, -0.206055)",
        "(0.354062, 1.004863, -0.208462)",
        "(0.357161, 1.003030, -0.210432)",
        "(0.360560, 1.000988, -0.212077)",
        "(0.363854, 0.998943, -0.213889)",
        "(0.365524, 0.998047, -0.214974)",
        "(0.368860, 0.996235, -0.217265)",
        "(0.372482, 0.994558, -0.219519)",
        "(0.376250, 0.992590, -0.221357)",
        "(0.379995, 0.990637, -0.223279)",
        "(0.381825, 0.989941, -0.224636)",
        "(0.385271, 0.988460, -0.227397)",
        "(0.389029, 0.986631, -0.229112)",
        "(0.392872, 0.984562, -0.230498)",
        "(0.396630, 0.982844, -0.232409)",
        "(0.398365, 0.982010, -0.233658)",
        "(0.402061, 0.980319, -0.235882)",
        "(0.406208, 0.978304, -0.237587)",
        "(0.410559, 0.976568, -0.239578)",
        "(0.414755, 0.974820, -0.241870)",
        "(0.416832, 0.973924, -0.243093)",
        "(0.421062, 0.972277, -0.245725)",
        "(0.425397, 0.970686, -0.248328)",
        "(0.430028, 0.969276, -0.250490)",
        "(0.434372, 0.967635, -0.252345)",
        "(0.436459, 0.966840, -0.253367)",
        "(0.440716, 0.965354, -0.255155)",
        "(0.444981, 0.963858, -0.256938)",
        "(0.449243, 0.962524, -0.258870)",
        "(0.453424, 0.960876, -0.260605)",
        "(0.455577, 0.960138, -0.261643)",
        "(0.460072, 0.958754, -0.263653)",
        "(0.464712, 0.957334, -0.265508)",
        "(0.469214, 0.955716, -0.267238)",
        "(0.473352, 0.954742, -0.269678)",
        "(0.475234, 0.954333, -0.271126)",
        "(0.478927, 0.953811, -0.273845)",
        "(0.482695, 0.952799, -0.275486)",
        "(0.486478, 0.951938, -0.276958)",
        "(0.489945, 0.951741, -0.279348)",
        "(0.491387, 0.951521, -0.280720)",
        "(0.494358, 0.951028, -0.282925)",
        "(0.497496, 0.950566, -0.284587)",
        "(0.500324, 0.950456, -0.286691)",
        "(0.502550, 0.950331, -0.289367)",
        "(0.503651, 0.950265, -0.290477)",
        "(0.506003, 0.950117, -0.292180)",
        "(0.508284, 0.950126, -0.293758)",
        "(0.510016, 0.950282, -0.296052)",
        "(0.511398, 0.950478, -0.298584)",
        "(0.512134, 0.950599, -0.299545)",
        "(0.513679, 0.950836, -0.301027)",
        "(0.514957, 0.951256, -0.302796)",
        "(0.515682, 0.951700, -0.305107)",
        "(0.516353, 0.951885, -0.306927)",
        "(0.516720, 0.952055, -0.307734)",
        "(0.517342, 0.952650, -0.309787)",
        "(0.517769, 0.953194, -0.312104)",
        "(0.518371, 0.953426, -0.313566)",
        "(0.519220, 0.953640, -0.314603)",
        "(0.519657, 0.953829, -0.315311)",
        "(0.520336, 0.954028, -0.317204)",
        "(0.521005, 0.954482, -0.319434)",
        "(0.521868, 0.954640, -0.321085)",
        "(0.522937, 0.955015, -0.322381)",
        "(0.523385, 0.955256, -0.323258)",
        "(0.524083, 0.955595, -0.325369)",
        "(0.524620, 0.956016, -0.327294)",
        "(0.525089, 0.956321, -0.328763)",
        "(0.525613, 0.956874, -0.330171)",
        "(0.525797, 0.957153, -0.330975)",
        "(0.525979, 0.957478, -0.332593)",
        "(0.526279, 0.958053, -0.333915)",
        "(0.526551, 0.958690, -0.335587)",
        "(0.526577, 0.959468, -0.337909)",
        "(0.526582, 0.959804, -0.338997)",
        "(0.526634, 0.960102, -0.340437)",
        "(0.526702, 0.960705, -0.341973)",
        "(0.526599, 0.961400, -0.344064)",
        "(0.526495, 0.962144, -0.346174)",
        "(0.526519, 0.962481, -0.347157)",
        "(0.526545, 0.963349, -0.349146)",
        "(0.526587, 0.964361, -0.351455)",
        "(0.526544, 0.965263, -0.353794)",
        "(0.526628, 0.966125, -0.355794)",
        "(0.526690, 0.966479, -0.356580)",
        "(0.526833, 0.966954, -0.357706)",
        "(0.527034, 0.967198, -0.357609)",
        "(0.527131, 0.967294, -0.357623)",
        "(0.526989, 0.967521, -0.359316)",
        "(0.526986, 0.968198, -0.361024)",
        "(0.526923, 0.969515, -0.363854)",
        "(0.526759, 0.970509, -0.365985)",
        "(0.526343, 0.972011, -0.368817)",
        "(0.525492, 0.973630, -0.372403)",
        "(0.525006, 0.974344, -0.373733)",
        "(0.523806, 0.975495, -0.375366)",
        "(0.522414, 0.976619, -0.377250)",
        "(0.521150, 0.978304, -0.379921)",
        "(0.519675, 0.979959, -0.382963)",
        "(0.518931, 0.980845, -0.384550)",
        "(0.517422, 0.982962, -0.387853)",
        "(0.515859, 0.985187, -0.391221)",
        "(0.514109, 0.987676, -0.394492)",
        "(0.512028, 0.990020, -0.397477)",
        "(0.510763, 0.990977, -0.398866)",
        "(0.508213, 0.993295, -0.401836)",
        "(0.505723, 0.996133, -0.405304)",
        "(0.503030, 0.998867, -0.408600)",
        "(0.500249, 1.001617, -0.411494)",
        "(0.498777, 1.003030, -0.412958)",
        "(0.495664, 1.005927, -0.416356)",
        "(0.492639, 1.009385, -0.419975)",
        "(0.489338, 1.012803, -0.423149)",
        "(0.485696, 1.016072, -0.426252)",
        "(0.483840, 1.017847, -0.427907)",
        "(0.480142, 1.021473, -0.431476)",
        "(0.476482, 1.025263, -0.434605)",
        "(0.472635, 1.028849, -0.437586)",
        "(0.468901, 1.032654, -0.440613)",
        "(0.466998, 1.034568, -0.442266)",
        "(0.463351, 1.038602, -0.445700)",
        "(0.459619, 1.042548, -0.448757)",
        "(0.455881, 1.046369, -0.451358)",
        "(0.452380, 1.050613, -0.454277)",
        "(0.450597, 1.052788, -0.456013)",
        "(0.447046, 1.056979, -0.459234)",
        "(0.443378, 1.060602, -0.461087)",
        "(0.439910, 1.064339, -0.462845)",
        "(0.436557, 1.068358, -0.465826)",
        "(0.434979, 1.070413, -0.467256)",
        "(0.431769, 1.074312, -0.469364)",
        "(0.428553, 1.078124, -0.471173)",
        "(0.425498, 1.082331, -0.473876)",
        "(0.422303, 1.086498, -0.476659)",
        "(0.420720, 1.088495, -0.477757)",
        "(0.417562, 1.092703, -0.479502)",
        "(0.414401, 1.096588, -0.481571)",
        "(0.411318, 1.100920, -0.483942)",
        "(0.408041, 1.105237, -0.486127)",
        "(0.406479, 1.107479, -0.487080)",
        "(0.403439, 1.112067, -0.489180)",
        "(0.400330, 1.116726, -0.491616)",
        "(0.397371, 1.121535, -0.494016)",
        "(0.394649, 1.126645, -0.496694)",
        "(0.393481, 1.129440, -0.498398)",
        "(0.391152, 1.135131, -0.501756)",
        "(0.388700, 1.140676, -0.504836)",
        "(0.386401, 1.146469, -0.508405)",
        "(0.384362, 1.152446, -0.511914)",
        "(0.383307, 1.155334, -0.513529)",
        "(0.381369, 1.161209, -0.516541)",
        "(0.379260, 1.167011, -0.519929)",
        "(0.377468, 1.173002, -0.523166)",
        "(0.375633, 1.178917, -0.526163)",
        "(0.374816, 1.181968, -0.527628)",
        "(0.372917, 1.188035, -0.530791)",
        "(0.371037, 1.194310, -0.533844)",
        "(0.368914, 1.200449, -0.536534)",
        "(0.366863, 1.206672, -0.538982)",
        "(0.365807, 1.209856, -0.540257)",
        "(0.363716, 1.216398, -0.543158)",
        "(0.361707, 1.222911, -0.545873)",
        "(0.359698, 1.229337, -0.548031)",
        "(0.357643, 1.235780, -0.550267)",
        "(0.356653, 1.239043, -0.551308)",
        "(0.354622, 1.245578, -0.553674)",
        "(0.352736, 1.252003, -0.555641)",
        "(0.350842, 1.258274, -0.557242)",
        "(0.348921, 1.264561, -0.558947)",
        "(0.348009, 1.267749, -0.559852)",
        "(0.346210, 1.274012, -0.561508)",
        "(0.344504, 1.280195, -0.562926)",
        "(0.342713, 1.286221, -0.564048)",
        "(0.340898, 1.292090, -0.565129)",
        "(0.340132, 1.295102, -0.565601)",
        "(0.338253, 1.301024, -0.566768)",
        "(0.336635, 1.307061, -0.567812)",
        "(0.335106, 1.313029, -0.568613)",
        "(0.333261, 1.318641, -0.569048)",
        "(0.332241, 1.321497, -0.569508)",
        "(0.330742, 1.327492, -0.570395)",
        "(0.329055, 1.333186, -0.570800)",
        "(0.326947, 1.338402, -0.570679)",
        "(0.325164, 1.343931, -0.570827)",
        "(0.324174, 1.346622, -0.570863)",
        "(0.322107, 1.351797, -0.570617)",
        "(0.320085, 1.356850, -0.570222)",
        "(0.318067, 1.361867, -0.569794)",
        "(0.315992, 1.366720, -0.569094)",
        "(0.314821, 1.369049, -0.568711)",
        "(0.312601, 1.373700, -0.567796)",
        "(0.310279, 1.378231, -0.566807)",
        "(0.307845, 1.382522, -0.565584)",
        "(0.305465, 1.386805, -0.564305)",
        "(0.304257, 1.388905, -0.563672)",
        "(0.301698, 1.393044, -0.562272)",
        "(0.299072, 1.396993, -0.560685)",
        "(0.296623, 1.400866, -0.559059)",
        "(0.294350, 1.404718, -0.557437)",
        "(0.293187, 1.406648, -0.556725)",
        "(0.290951, 1.410578, -0.555349)",
        "(0.288813, 1.414489, -0.553842)",
        "(0.286631, 1.418165, -0.552039)",
        "(0.284329, 1.421595, -0.550003)",
        "(0.283321, 1.423343, -0.548985)",
        "(0.281274, 1.427100, -0.547494)",
        "(0.279326, 1.430760, -0.545896)",
        "(0.277235, 1.434038, -0.543576)",
        "(0.275364, 1.437475, -0.541567)",
        "(0.274578, 1.439227, -0.540642)",
        "(0.272552, 1.442543, -0.538959)",
        "(0.270575, 1.445641, -0.536714)",
        "(0.268548, 1.448688, -0.534454)",
        "(0.266855, 1.451760, -0.532232)",
        "(0.265759, 1.453224, -0.531117)",
        "(0.263452, 1.456059, -0.528604)",
        "(0.261343, 1.458922, -0.526145)",
        "(0.259497, 1.461985, -0.523801)",
        "(0.257651, 1.464869, -0.521324)",
        "(0.256665, 1.466195, -0.520008)",
        "(0.254348, 1.468754, -0.517191)",
        "(0.252283, 1.471516, -0.514563)",
        "(0.250320, 1.474279, -0.511942)",
        "(0.248171, 1.476740, -0.508927)",
        "(0.247004, 1.477867, -0.507295)",
        "(0.244634, 1.480178, -0.504080)",
        "(0.242266, 1.482601, -0.501078)",
        "(0.239990, 1.484965, -0.498067)",
        "(0.237905, 1.487089, -0.494708)",
        "(0.236749, 1.488147, -0.492960)",
        "(0.234287, 1.490311, -0.489504)",
        "(0.231809, 1.492355, -0.485945)",
        "(0.229382, 1.494337, -0.482452)",
        "(0.227403, 1.496056, -0.478618)",
        "(0.226530, 1.496973, -0.476678)",
        "(0.224008, 1.498904, -0.473000)",
        "(0.221372, 1.500882, -0.469390)",
        "(0.219189, 1.502853, -0.465786)",
        "(0.217151, 1.504560, -0.461843)",
        "(0.216192, 1.505339, -0.459739)",
        "(0.213663, 1.507103, -0.455948)",
        "(0.211391, 1.509069, -0.452498)",
        "(0.209288, 1.510919, -0.448956)",
        "(0.207351, 1.512325, -0.444719)",
        "(0.206221, 1.513002, -0.442596)",
        "(0.203967, 1.514319, -0.438424)",
        "(0.201638, 1.515543, -0.434284)",
        "(0.199432, 1.516482, -0.429801)",
        "(0.197237, 1.517394, -0.425200)",
        "(0.196179, 1.517900, -0.423014)",
        "(0.194227, 1.518788, -0.418655)",
        "(0.192099, 1.519743, -0.414638)",
        "(0.189983, 1.520384, -0.410417)",
        "(0.188234, 1.520810, -0.406188)",
        "(0.187321, 1.520922, -0.404100)",
        "(0.185520, 1.521039, -0.400067)",
        "(0.183503, 1.521065, -0.396158)",
        "(0.181708, 1.520931, -0.391911)",
        "(0.179774, 1.520554, -0.387285)",
        "(0.178683, 1.520197, -0.384815)",
        "(0.176514, 1.519309, -0.379685)",
        "(0.174510, 1.518634, -0.374843)",
        "(0.172520, 1.518074, -0.370119)",
        "(0.170523, 1.517412, -0.365386)",
        "(0.169577, 1.516948, -0.362863)",
        "(0.167852, 1.516076, -0.357849)",
        "(0.165866, 1.515432, -0.352984)",
        "(0.163927, 1.514659, -0.347864)",
        "(0.161978, 1.514140, -0.342998)",
        "(0.161129, 1.514100, -0.340846)",
        "(0.159547, 1.513942, -0.336279)",
        "(0.157888, 1.513496, -0.331375)",
        "(0.156341, 1.513058, -0.326637)",
        "(0.154872, 1.512955, -0.322430)",
        "(0.154233, 1.512987, -0.320468)",
        "(0.152499, 1.512714, -0.316241)",
        "(0.151010, 1.511949, -0.311898)",
        "(0.149994, 1.511316, -0.308234)",
        "(0.149621, 1.511116, -0.305649)",
        "(0.148978, 1.511020, -0.304347)",
        "(0.147543, 1.510558, -0.301598)",
        "(0.146914, 1.509318, -0.298260)",
        "(0.146371, 1.507718, -0.294539)",
        "(0.145494, 1.506509, -0.291427)",
        "(0.144709, 1.505822, -0.289822)",
        "(0.143665, 1.504045, -0.286463)",
        "(0.143158, 1.501831, -0.282738)",
        "(0.142864, 1.499536, -0.278997)",
        "(0.141918, 1.497500, -0.275724)",
        "(0.141282, 1.496537, -0.274292)",
        "(0.140686, 1.494452, -0.271529)",
        "(0.140676, 1.492102, -0.268771)",
        "(0.140509, 1.489849, -0.266182)",
        "(0.139508, 1.487714, -0.263549)",
        "(0.138999, 1.486586, -0.262185)",
        "(0.138982, 1.484087, -0.259361)",
        "(0.138752, 1.481545, -0.256412)",
        "(0.137994, 1.478965, -0.253308)",
        "(0.137371, 1.476902, -0.251195)",
        "(0.137376, 1.475975, -0.250283)",
        "(0.137063, 1.474144, -0.248300)",
        "(0.136552, 1.472039, -0.245654)",
        "(0.136080, 1.469630, -0.242358)",
        "(0.135767, 1.467685, -0.239669)",
        "(0.135518, 1.466997, -0.238684)",
        "(0.135029, 1.465698, -0.236668)",
        "(0.134441, 1.464172, -0.234078)",
        "(0.134127, 1.462570, -0.231198)",
        "(0.133790, 1.461422, -0.228758)",
        "(0.133479, 1.460967, -0.227645)",
        "(0.133213, 1.459688, -0.224989)",
        "(0.132901, 1.458207, -0.222008)",
        "(0.132539, 1.456732, -0.219089)",
        "(0.132051, 1.455286, -0.216260)",
        "(0.131882, 1.454483, -0.214842)",
        "(0.131625, 1.452818, -0.212101)",
        "(0.131517, 1.451025, -0.209474)",
        "(0.131216, 1.448754, -0.206115)",
        "(0.130647, 1.446440, -0.202815)",
        "(0.130329, 1.445391, -0.201518)",
        "(0.130046, 1.443492, -0.199598)",
        "(0.129808, 1.441425, -0.197549)",
        "(0.129363, 1.438737, -0.194456)",
        "(0.129566, 1.435859, -0.191547)",
        "(0.129793, 1.434417, -0.190229)",
        "(0.130248, 1.431384, -0.187210)",
        "(0.129516, 1.428462, -0.183857)",
        "(0.129754, 1.425939, -0.182159)",
        "(0.130126, 1.423367, -0.180922)",
        "(0.130581, 1.421984, -0.180218)",
        "(0.130534, 1.418839, -0.177480)",
        "(0.129528, 1.415823, -0.175132)",
        "(0.130088, 1.413268, -0.174685)",
        "(0.130892, 1.410492, -0.173904)",
        "(0.131231, 1.408940, -0.173024)",
        "(0.131597, 1.405607, -0.170120)",
        "(0.131810, 1.402280, -0.166704)",
        "(0.132591, 1.398993, -0.163452)",
        "(0.133475, 1.395783, -0.160518)",
        "(0.133745, 1.394069, -0.158693)",
        "(0.134287, 1.390689, -0.155004)",
        "(0.135068, 1.387470, -0.152094)",
        "(0.136068, 1.384326, -0.149608)",
        "(0.136454, 1.381094, -0.146521)",
        "(0.136708, 1.379494, -0.145205)",
        "(0.138189, 1.376438, -0.143190)",
        "(0.139102, 1.373532, -0.140908)",
        "(0.139603, 1.370782, -0.137768)",
        "(0.140245, 1.368107, -0.133584)",
        "(0.140943, 1.366873, -0.131818)",
        "(0.142201, 1.364751, -0.129043)",
        "(0.142798, 1.362993, -0.126775)",
        "(0.143479, 1.361270, -0.123402)",
        "(0.144480, 1.359769, -0.119078)",
        "(0.145024, 1.359139, -0.116766)",
        "(0.146160, 1.358126, -0.112752)",
        "(0.147805, 1.357324, -0.108623)",
        "(0.149523, 1.356758, -0.104147)",
        "(0.149714, 1.356343, -0.100578)",
        "(0.149942, 1.356227, -0.099574)",
        "(0.152247, 1.356309, -0.095832)",
        "(0.155932, 1.356725, -0.090564)",
        "(0.158562, 1.357283, -0.085976)",
        "(0.159552, 1.357518, -0.083657)",
        "(0.159905, 1.357608, -0.082626)",
        "(0.161436, 1.358035, -0.079918)",
        "(0.162688, 1.358361, -0.077884)",
        "(0.165931, 1.359497, -0.074209)",
        "(0.171037, 1.361863, -0.068180)",
        "(0.173554, 1.362715, -0.066452)",
        "(0.173930, 1.363262, -0.063847)",
        "(0.175653, 1.363559, -0.062849)",
        "(0.178336, 1.363947, -0.061239)",
        "(0.180853, 1.363118, -0.061515)",
        "(0.182004, 1.362322, -0.063011)",
        "(0.184717, 1.361496, -0.064519)",
        "(0.186025, 1.360278, -0.064917)",
        "(0.185085, 1.358762, -0.064781)",
        "(0.188022, 1.358116, -0.066309)",
        "(0.189501, 1.358277, -0.065602)",
        "(0.191287, 1.358133, -0.064758)",
        "(0.192510, 1.358701, -0.062587)",
        "(0.194923, 1.360270, -0.060281)",
        "(0.198835, 1.362026, -0.059378)",
        "(0.201786, 1.362908, -0.060126)",
        "(0.204508, 1.363109, -0.061595)",
        "(0.206783, 1.363183, -0.063611)",
        "(0.211115, 1.365172, -0.064477)",
        "(0.213388, 1.366284, -0.064085)",
        "(0.210606, 1.364586, -0.063201)",
        "(0.207184, 1.362215, -0.064454)",
        "(0.207671, 1.363048, -0.063971)",
        "(0.209523, 1.364880, -0.061846)",
        "(0.211019, 1.365626, -0.061427)",
        "(0.210891, 1.365177, -0.061747)",
        "(0.209785, 1.363473, -0.062976)",
        "(0.207203, 1.360735, -0.064709)",
        "(0.203580, 1.357788, -0.066259)",
        "(0.199452, 1.355045, -0.067475)",
        "(0.196257, 1.353297, -0.068198)",
        "(0.190275, 1.350370, -0.070459)",
        "(0.185397, 1.348139, -0.073237)",
        "(0.179356, 1.345261, -0.077637)",
        "(0.173034, 1.342782, -0.083425)",
        "(0.170629, 1.342047, -0.086515)",
        "(0.167675, 1.341393, -0.092024)",
        "(0.160992, 1.340211, -0.097532)",
        "(0.156001, 1.340139, -0.107750)",
        "(0.152264, 1.340722, -0.115624)",
        "(0.151552, 1.340913, -0.117721)",
        "(0.150028, 1.341282, -0.122306)",
        "(0.149102, 1.342514, -0.129233)",
        "(0.148420, 1.343068, -0.132100)",
        "(0.149586, 1.343030, -0.131480)",
        "(0.150531, 1.342908, -0.130217)",
        "(0.151494, 1.342500, -0.126695)",
        "(0.152342, 1.342042, -0.121660)",
        "(0.153305, 1.341744, -0.116553)",
        "(0.155471, 1.341399, -0.110050)",
        "(0.157859, 1.341341, -0.105364)",
        "(0.165037, 1.342265, -0.094885)",
        "(0.173529, 1.344876, -0.084397)",
        "(0.181157, 1.349118, -0.073674)",
        "(0.188232, 1.354381, -0.065516)",
        "(0.190518, 1.356392, -0.062955)",
        "(0.194107, 1.359244, -0.060166)",
        "(0.195609, 1.360418, -0.058942)",
        "(0.194185, 1.359795, -0.058808)",
        "(0.194084, 1.359728, -0.059526)",
        "(0.194093, 1.359532, -0.060212)",
        "(0.194334, 1.359063, -0.061574)",
        "(0.194495, 1.358679, -0.062203)",
        "(0.193893, 1.357960, -0.062673)",
        "(0.193843, 1.357390, -0.063680)",
        "(0.193996, 1.357454, -0.063690)",
        "(0.194935, 1.358048, -0.063157)",
        "(0.195133, 1.358336, -0.062576)",
        "(0.194824, 1.358156, -0.062886)",
        "(0.195446, 1.358981, -0.062629)",
        "(0.196382, 1.360232, -0.061569)",
        "(0.197587, 1.362482, -0.059369)",
        "(0.197425, 1.363355, -0.058512)",
        "(0.196852, 1.363308, -0.058957)",
        "(0.196459, 1.362804, -0.059951)",
        "(0.196183, 1.362145, -0.060824)",
        "(0.194728, 1.359976, -0.063020)",
        "(0.192964, 1.357459, -0.065691)",
        "(0.191467, 1.355518, -0.067715)",
        "(0.189022, 1.352907, -0.070238)",
        "(0.187057, 1.351284, -0.071766)",
        "(0.182875, 1.348169, -0.075295)",
        "(0.180325, 1.346299, -0.078016)",
        "(0.179657, 1.345446, -0.079317)",
        "(0.180429, 1.345016, -0.080114)",
        "(0.181173, 1.344836, -0.080581)",
        "(0.181485, 1.344234, -0.080998)",
        "(0.180361, 1.343608, -0.080462)",
        "(0.179682, 1.343655, -0.079545)",
        "(0.179913, 1.344120, -0.078328)",
        "(0.180466, 1.344454, -0.077738)",
        "(0.181355, 1.344965, -0.076718)",
        "(0.181328, 1.344875, -0.076618)",
        "(0.180271, 1.344333, -0.077280)",
        "(0.179915, 1.344250, -0.077554)",
        "(0.180297, 1.344463, -0.077401)",
        "(0.180991, 1.344592, -0.076770)",
        "(0.181139, 1.344229, -0.076453)",
        "(0.180161, 1.343199, -0.077108)",
        "(0.179525, 1.342519, -0.078153)",
        "(0.179550, 1.342525, -0.078213)",
        "(0.179970, 1.343033, -0.077511)",
        "(0.179828, 1.344133, -0.076346)",
        "(0.178711, 1.345231, -0.077094)",
        "(0.177303, 1.347518, -0.078901)",
        "(0.176703, 1.349076, -0.079507)",
        "(0.175552, 1.353033, -0.079633)",
        "(0.174320, 1.357889, -0.079170)",
        "(0.173416, 1.363250, -0.078642)",
        "(0.172900, 1.368628, -0.077925)",
        "(0.172843, 1.371233, -0.077286)",
        "(0.173002, 1.375901, -0.076124)",
        "(0.173627, 1.379584, -0.075663)",
        "(0.173386, 1.381826, -0.075996)",
        "(0.172060, 1.382795, -0.077144)",
        "(0.171585, 1.383013, -0.078035)",
        "(0.171230, 1.383497, -0.079030)",
        "(0.171619, 1.383914, -0.079663)",
        "(0.171930, 1.384295, -0.080021)",
        "(0.171483, 1.384515, -0.080400)",
        "(0.171212, 1.384729, -0.080749)",
        "(0.171012, 1.385294, -0.080733)",
        "(0.170751, 1.386504, -0.080554)",
        "(0.170771, 1.387764, -0.079980)",
        "(0.170536, 1.389006, -0.079710)",
        "(0.170372, 1.389498, -0.079802)",
        "(0.169542, 1.390785, -0.080168)",
        "(0.168655, 1.392074, -0.080662)",
        "(0.167674, 1.393547, -0.080729)",
        "(0.167231, 1.395397, -0.080316)",
        "(0.167326, 1.396491, -0.080029)",
        "(0.167348, 1.398598, -0.079816)",
        "(0.166509, 1.400722, -0.079484)",
        "(0.165612, 1.403152, -0.078870)",
        "(0.165353, 1.405928, -0.078291)",
        "(0.165361, 1.407407, -0.077922)",
        "(0.165144, 1.410511, -0.077167)",
        "(0.164374, 1.413775, -0.076368)",
        "(0.163493, 1.417256, -0.075725)",
        "(0.162869, 1.420712, -0.075067)",
        "(0.162815, 1.422484, -0.074718)",
        "(0.162879, 1.425842, -0.074327)",
        "(0.163083, 1.429073, -0.074453)",
        "(0.162737, 1.432305, -0.074509)",
        "(0.162486, 1.435557, -0.074620)",
        "(0.162356, 1.437131, -0.074633)",
        "(0.162525, 1.440109, -0.074563)",
        "(0.163010, 1.442702, -0.074544)",
        "(0.162830, 1.444897, -0.074252)",
        "(0.162243, 1.446703, -0.074696)",
        "(0.162105, 1.447511, -0.075362)",
        "(0.162024, 1.449247, -0.076012)",
        "(0.162382, 1.450992, -0.076002)",
        "(0.162719, 1.452471, -0.076391)",
        "(0.162325, 1.453699, -0.077331)",
        "(0.162121, 1.454306, -0.077985)",
        "(0.162175, 1.455751, -0.078908)",
        "(0.162527, 1.457342, -0.079408)",
        "(0.163217, 1.458846, -0.080275)",
        "(0.163457, 1.459428, -0.080879)",
        "(0.163552, 1.460776, -0.082175)",
        "(0.163000, 1.461896, -0.083678)",
        "(0.163126, 1.463214, -0.085007)",
        "(0.163482, 1.464567, -0.085950)",
        "(0.163732, 1.465852, -0.086846)",
        "(0.163785, 1.466462, -0.087573)",
        "(0.163524, 1.467644, -0.088861)",
        "(0.163282, 1.468912, -0.090304)",
        "(0.163477, 1.470310, -0.091566)",
        "(0.164009, 1.471823, -0.092405)",
        "(0.164237, 1.472506, -0.093117)",
        "(0.164146, 1.474157, -0.094870)",
        "(0.163751, 1.475821, -0.096357)",
        "(0.163511, 1.477644, -0.097572)",
        "(0.163854, 1.479549, -0.098742)",
        "(0.164117, 1.480495, -0.099330)",
        "(0.164383, 1.482312, -0.101013)",
        "(0.164061, 1.484112, -0.102848)",
        "(0.163667, 1.486085, -0.104133)",
        "(0.163796, 1.487992, -0.105196)",
        "(0.164070, 1.488849, -0.105972)",
        "(0.164670, 1.490463, -0.107605)",
        "(0.164763, 1.491888, -0.109489)",
        "(0.163961, 1.493202, -0.111664)",
        "(0.163354, 1.494463, -0.114377)",
        "(0.163338, 1.495175, -0.115649)",
        "(0.163615, 1.496671, -0.117717)",
        "(0.163933, 1.498096, -0.119775)",
        "(0.163195, 1.499366, -0.121910)",
        "(0.162922, 1.500510, -0.124364)",
        "(0.163029, 1.501081, -0.125603)",
        "(0.163267, 1.502119, -0.128403)",
        "(0.162786, 1.502833, -0.131473)",
        "(0.162076, 1.503491, -0.134691)",
        "(0.161842, 1.504278, -0.137950)",
        "(0.161991, 1.504740, -0.139524)",
        "(0.162099, 1.505564, -0.142678)",
        "(0.161972, 1.506145, -0.146245)",
        "(0.161605, 1.506801, -0.149480)",
        "(0.161876, 1.507533, -0.152691)",
        "(0.161999, 1.507859, -0.154389)",
        "(0.162124, 1.508373, -0.158115)",
        "(0.161798, 1.508793, -0.161687)",
        "(0.161800, 1.509257, -0.164995)",
        "(0.162097, 1.509692, -0.168294)",
        "(0.162258, 1.509889, -0.169845)",
        "(0.162085, 1.510128, -0.173288)",
        "(0.161974, 1.510333, -0.176616)",
        "(0.162212, 1.510524, -0.179635)",
        "(0.162543, 1.510608, -0.182783)",
        "(0.162733, 1.510666, -0.184385)",
        "(0.162377, 1.510830, -0.187987)",
        "(0.162224, 1.511111, -0.191503)",
        "(0.162463, 1.511520, -0.194110)",
        "(0.163069, 1.511889, -0.196716)",
        "(0.163356, 1.512058, -0.198142)",
        "(0.163197, 1.512246, -0.201260)",
        "(0.162771, 1.512306, -0.204444)",
        "(0.162905, 1.512257, -0.207921)",
        "(0.163564, 1.512325, -0.211037)",
        "(0.163898, 1.512371, -0.212594)",
        "(0.163914, 1.512423, -0.215732)",
        "(0.163725, 1.512484, -0.218990)",
        "(0.164208, 1.512691, -0.222133)",
        "(0.164848, 1.512917, -0.224940)",
        "(0.165098, 1.512923, -0.226475)",
        "(0.165177, 1.512738, -0.230040)",
        "(0.165579, 1.512560, -0.233953)",
        "(0.166073, 1.512546, -0.237307)",
        "(0.166665, 1.512628, -0.240438)",
        "(0.166899, 1.512671, -0.241960)",
        "(0.167376, 1.512809, -0.244851)",
        "(0.167999, 1.512947, -0.247864)",
        "(0.168766, 1.513012, -0.251190)",
        "(0.169118, 1.512881, -0.254944)",
        "(0.169270, 1.512789, -0.256752)",
        "(0.170011, 1.512773, -0.259868)",
        "(0.171022, 1.512871, -0.262751)",
        "(0.171943, 1.512945, -0.265553)",
        "(0.172305, 1.512825, -0.268470)",
        "(0.172628, 1.512713, -0.270014)",
        "(0.173608, 1.512442, -0.272879)",
        "(0.174525, 1.512005, -0.275466)",
        "(0.175217, 1.511303, -0.278363)",
        "(0.175893, 1.510309, -0.281538)",
        "(0.176332, 1.509775, -0.282990)",
        "(0.177272, 1.508788, -0.285661)",
        "(0.178073, 1.507776, -0.288468)",
        "(0.178504, 1.506709, -0.291290)",
        "(0.179202, 1.505506, -0.293945)",
        "(0.179779, 1.504895, -0.294864)",
        "(0.180950, 1.503537, -0.296488)",
        "(0.181799, 1.501938, -0.298519)",
        "(0.182180, 1.499921, -0.302102)",
        "(0.182996, 1.497787, -0.306081)",
        "(0.183505, 1.496854, -0.307634)",
        "(0.184429, 1.495139, -0.309712)",
        "(0.185066, 1.493429, -0.311671)",
        "(0.185880, 1.491467, -0.314602)",
        "(0.186761, 1.489399, -0.317652)",
        "(0.187123, 1.488442, -0.319096)",
        "(0.187795, 1.486531, -0.321778)",
        "(0.188470, 1.484705, -0.324253)",
        "(0.189671, 1.482912, -0.326666)",
        "(0.190762, 1.481178, -0.329136)",
        "(0.190937, 1.480326, -0.330391)",
        "(0.191552, 1.478692, -0.332816)",
        "(0.192424, 1.477202, -0.334994)",
        "(0.193509, 1.475781, -0.336511)",
        "(0.194185, 1.474060, -0.338339)",
        "(0.194585, 1.473059, -0.339577)",
        "(0.195508, 1.470941, -0.342404)",
        "(0.196646, 1.468926, -0.344671)",
        "(0.197800, 1.466990, -0.346320)",
        "(0.198510, 1.464891, -0.348045)",
        "(0.198951, 1.463658, -0.349039)",
        "(0.199713, 1.461065, -0.351134)",
        "(0.200810, 1.458418, -0.352925)",
        "(0.202016, 1.455719, -0.354560)",
        "(0.202659, 1.452748, -0.356064)",
        "(0.202889, 1.451114, -0.356894)",
        "(0.203860, 1.447616, -0.358961)",
        "(0.205070, 1.444144, -0.360634)",
        "(0.205811, 1.440692, -0.361472)",
        "(0.205950, 1.437004, -0.362521)",
        "(0.206343, 1.434935, -0.363414)",
        "(0.207484, 1.430740, -0.365345)",
        "(0.208677, 1.426527, -0.366814)",
        "(0.209617, 1.422262, -0.367985)",
        "(0.210613, 1.417864, -0.369635)",
        "(0.211190, 1.415618, -0.370588)",
        "(0.212572, 1.411242, -0.372218)",
        "(0.213723, 1.407069, -0.373213)",
        "(0.214545, 1.402813, -0.373851)",
        "(0.215729, 1.398299, -0.374664)",
        "(0.216427, 1.395938, -0.375284)",
        "(0.217660, 1.391266, -0.376346)",
        "(0.218920, 1.386602, -0.377503)",
        "(0.219907, 1.381874, -0.379030)",
        "(0.220726, 1.377298, -0.380193)",
        "(0.221295, 1.375165, -0.380342)",
        "(0.222247, 1.371071, -0.379810)",
        "(0.223495, 1.366688, -0.380263)",
        "(0.224355, 1.362257, -0.381539)",
        "(0.225274, 1.357964, -0.382600)",
        "(0.225848, 1.355910, -0.382896)",
        "(0.226917, 1.351918, -0.382909)",
        "(0.228031, 1.347872, -0.383553)",
        "(0.229373, 1.343630, -0.385410)",
        "(0.230363, 1.339423, -0.386890)",
        "(0.230934, 1.337503, -0.386967)",
        "(0.231952, 1.333752, -0.386486)",
        "(0.233383, 1.329724, -0.386261)",
        "(0.234814, 1.325273, -0.387120)",
        "(0.236226, 1.320746, -0.388339)",
        "(0.236858, 1.318487, -0.388593)",
        "(0.238101, 1.313926, -0.388747)",
        "(0.239895, 1.309330, -0.388533)",
        "(0.241899, 1.304676, -0.388646)",
        "(0.243580, 1.299773, -0.389158)",
        "(0.244376, 1.297407, -0.389175)",
        "(0.246036, 1.292793, -0.388799)",
        "(0.247845, 1.288389, -0.387980)",
        "(0.249997, 1.283859, -0.387634)",
        "(0.252024, 1.279133, -0.387911)",
        "(0.252606, 1.276685, -0.388031)",
        "(0.254575, 1.271996, -0.388375)",
        "(0.256661, 1.267622, -0.387957)",
        "(0.258805, 1.263134, -0.387105)",
        "(0.260796, 1.258404, -0.386324)",
        "(0.261944, 1.255890, -0.386511)",
        "(0.264090, 1.250818, -0.386959)",
        "(0.266342, 1.245927, -0.386873)",
        "(0.268188, 1.241066, -0.385648)",
        "(0.269914, 1.236333, -0.384375)",
        "(0.271005, 1.233961, -0.383836)",
        "(0.273256, 1.229205, -0.382802)",
        "(0.275305, 1.224330, -0.381365)",
        "(0.276862, 1.218989, -0.380098)",
        "(0.279289, 1.213701, -0.379311)",
        "(0.280732, 1.211134, -0.378852)",
        "(0.283577, 1.206152, -0.377490)",
        "(0.285972, 1.200989, -0.376333)",
        "(0.288279, 1.195601, -0.375980)",
        "(0.290927, 1.190508, -0.375194)",
        "(0.292225, 1.188213, -0.374225)",
        "(0.294712, 1.183768, -0.372252)",
        "(0.296963, 1.179100, -0.370818)",
        "(0.299322, 1.174406, -0.369518)",
        "(0.301759, 1.169927, -0.367606)",
        "(0.303042, 1.167770, -0.366711)",
        "(0.305845, 1.163271, -0.365865)",
        "(0.308562, 1.158605, -0.365114)",
        "(0.311390, 1.154065, -0.363862)",
        "(0.314096, 1.149537, -0.362603)",
        "(0.315445, 1.147296, -0.362074)",
        "(0.318126, 1.142927, -0.360921)",
        "(0.320707, 1.138790, -0.359007)",
        "(0.322921, 1.134768, -0.356522)",
        "(0.325406, 1.130866, -0.354873)",
        "(0.326587, 1.128874, -0.354294)",
        "(0.328702, 1.124955, -0.352322)",
        "(0.330375, 1.121161, -0.349383)",
        "(0.332398, 1.117524, -0.347155)",
        "(0.334655, 1.114094, -0.344972)",
        "(0.335716, 1.112407, -0.343748)",
        "(0.337460, 1.108886, -0.341332)",
        "(0.338761, 1.105329, -0.338950)",
        "(0.340397, 1.102478, -0.336153)",
        "(0.341945, 1.099644, -0.332944)",
        "(0.342885, 1.098198, -0.331487)",
        "(0.344450, 1.094843, -0.328987)",
        "(0.346236, 1.091569, -0.327024)",
        "(0.347996, 1.088377, -0.324684)",
        "(0.349935, 1.085192, -0.321746)",
        "(0.350734, 1.083439, -0.320086)",
        "(0.352733, 1.079934, -0.317188)",
        "(0.354972, 1.076354, -0.314927)",
        "(0.357255, 1.072898, -0.311878)",
        "(0.359426, 1.069325, -0.308310)",
        "(0.360745, 1.067618, -0.306999)",
        "(0.363413, 1.064347, -0.304600)",
        "(0.365744, 1.061214, -0.301835)",
        "(0.367906, 1.058258, -0.298488)",
        "(0.369874, 1.055360, -0.294513)",
        "(0.370985, 1.054040, -0.292851)",
        "(0.373472, 1.051572, -0.290017)",
        "(0.375603, 1.049037, -0.287128)",
        "(0.377437, 1.046431, -0.283720)",
        "(0.379457, 1.044169, -0.279676)",
        "(0.380526, 1.043003, -0.277612)",
        "(0.382916, 1.040530, -0.273844)",
        "(0.385132, 1.037811, -0.270336)",
        "(0.387008, 1.035181, -0.265405)",
        "(0.389356, 1.032875, -0.260228)",
        "(0.390637, 1.031659, -0.257851)",
        "(0.393398, 1.029079, -0.254165)",
        "(0.395723, 1.026224, -0.251083)",
        "(0.397883, 1.023933, -0.247126)",
        "(0.399783, 1.022127, -0.241987)",
        "(0.400593, 1.021158, -0.239377)",
        "(0.402630, 1.019300, -0.235276)",
        "(0.404818, 1.017436, -0.231475)",
        "(0.407184, 1.015794, -0.227675)",
        "(0.409354, 1.013958, -0.224790)",
        "(0.410347, 1.013096, -0.223602)",
        "(0.412079, 1.011613, -0.220534)",
        "(0.413730, 1.010491, -0.217001)",
        "(0.415259, 1.009383, -0.213209)",
        "(0.416838, 1.008424, -0.209569)",
        "(0.417717, 1.008059, -0.207750)",
        "(0.419488, 1.006956, -0.204257)",
        "(0.421567, 1.005701, -0.201355)",
        "(0.423417, 1.004541, -0.198806)",
        "(0.424722, 1.003369, -0.195951)",
        "(0.425339, 1.002938, -0.194257)",
        "(0.426621, 1.002290, -0.190690)",
        "(0.427928, 1.001644, -0.186937)",
        "(0.429281, 1.001042, -0.183592)",
        "(0.430748, 1.000291, -0.180792)",
        "(0.431557, 0.999901, -0.179323)",
        "(0.433563, 0.999343, -0.176218)",
        "(0.435624, 0.998878, -0.173067)",
        "(0.437189, 0.997591, -0.171881)",
        "(0.438378, 0.996294, -0.170479)",
        "(0.438952, 0.995871, -0.169592)",
        "(0.440178, 0.995777, -0.167169)",
        "(0.441213, 0.995749, -0.164342)",
        "(0.442243, 0.995484, -0.161930)",
        "(0.443567, 0.995396, -0.159695)",
        "(0.444420, 0.995422, -0.158604)",
        "(0.446330, 0.995399, -0.156185)",
        "(0.448289, 0.995338, -0.153549)",
        "(0.450258, 0.995146, -0.151417)",
        "(0.452167, 0.994450, -0.150126)",
        "(0.453138, 0.994118, -0.149429)",
        "(0.455023, 0.994175, -0.146465)",
        "(0.456936, 0.994857, -0.142115)",
        "(0.458689, 0.995216, -0.138294)",
        "(0.460128, 0.994817, -0.136025)",
        "(0.460756, 0.994534, -0.134883)",
        "(0.462142, 0.994526, -0.132438)",
        "(0.463566, 0.994953, -0.129843)",
        "(0.464864, 0.995242, -0.127597)",
        "(0.465994, 0.995487, -0.125323)",
        "(0.466543, 0.995727, -0.124355)",
        "(0.467555, 0.996413, -0.122283)",
        "(0.468340, 0.996734, -0.120358)",
        "(0.469030, 0.997183, -0.118442)",
        "(0.469727, 0.997920, -0.116103)",
        "(0.470195, 0.998380, -0.115315)",
        "(0.470880, 0.998866, -0.113571)",
        "(0.471549, 0.999524, -0.111582)",
        "(0.472136, 1.000382, -0.109225)",
        "(0.472582, 1.001348, -0.107329)",
        "(0.472644, 1.001582, -0.106507)",
        "(0.472563, 1.001945, -0.104745)",
        "(0.472486, 1.002594, -0.102730)",
        "(0.472591, 1.003773, -0.100729)",
        "(0.472806, 1.004864, -0.098932)",
        "(0.472878, 1.005176, -0.098216)",
        "(0.472863, 1.005416, -0.097242)",
        "(0.472866, 1.005484, -0.096907)",
        "(0.473043, 1.005685, -0.096203)",
        "(0.473404, 1.006259, -0.095374)",
        "(0.473455, 1.006319, -0.095059)",
        "(0.473467, 1.006123, -0.094967)",
        "(0.473494, 1.006014, -0.094829)",
        "(0.473828, 1.006426, -0.093630)",
        "(0.474266, 1.006863, -0.092910)",
        "(0.474390, 1.006833, -0.092636)",
        "(0.474436, 1.006472, -0.092677)",
        "(0.474631, 1.006299, -0.092803)",
        "(0.474869, 1.006218, -0.092870)",
        "(0.475194, 1.006057, -0.093051)",
        "(0.475324, 1.005851, -0.093246)",
        "(0.475611, 1.005480, -0.093672)",
        "(0.475748, 1.005436, -0.093697)",
        "(0.475929, 1.005259, -0.093917)",
        "(0.476141, 1.005121, -0.094179)",
        "(0.476229, 1.005147, -0.094189)",
        "(0.476364, 1.005216, -0.094354)",
        "(0.476372, 1.005059, -0.094568)",
        "(0.476435, 1.005058, -0.094844)",
        "(0.476421, 1.004938, -0.095284)",
        "(0.476410, 1.004904, -0.095515)",
        "(0.476378, 1.005052, -0.095598)",
        "(0.476430, 1.005629, -0.094766)",
        "(0.476158, 1.005490, -0.094806)",
        "(0.475674, 1.005186, -0.095338)",
        "(0.475441, 1.005174, -0.095266)",
        "(0.475138, 1.005497, -0.094742)",
        "(0.474810, 1.005983, -0.094095)",
        "(0.474373, 1.006118, -0.093819)",
        "(0.473974, 1.006192, -0.093670)",
        "(0.473761, 1.006373, -0.093442)",
        "(0.473210, 1.006730, -0.092790)",
        "(0.472818, 1.006912, -0.092510)",
        "(0.472585, 1.006984, -0.092625)",
        "(0.472295, 1.007210, -0.092571)",
        "(0.472093, 1.007248, -0.092548)",
        "(0.471764, 1.007080, -0.092699)",
        "(0.471687, 1.006725, -0.093187)",
        "(0.471969, 1.006488, -0.093689)",
        "(0.472410, 1.005988, -0.094277)",
        "(0.472711, 1.005688, -0.094580)",
        "(0.473484, 1.005270, -0.095239)",
        "(0.474317, 1.004820, -0.096202)",
        "(0.474882, 1.003986, -0.097316)",
        "(0.475436, 1.003580, -0.098131)",
        "(0.475648, 1.003433, -0.098388)",
        "(0.476117, 1.003382, -0.099017)",
        "(0.476392, 1.003199, -0.099604)",
        "(0.476450, 1.002876, -0.100127)",
        "(0.476551, 1.002846, -0.100685)",
        "(0.476569, 1.002872, -0.100897)",
        "(0.476570, 1.002896, -0.101370)",
        "(0.476451, 1.002768, -0.101929)",
        "(0.476265, 1.002587, -0.102450)",
        "(0.476263, 1.002621, -0.102523)",
        "(0.476266, 1.002657, -0.102591)",
        "(0.476255, 1.002745, -0.102770)",
        "(0.476221, 1.002753, -0.102706)",
        "(0.476195, 1.002888, -0.102453)",
        "(0.476271, 1.002976, -0.102343)",
        "(0.476335, 1.002994, -0.102372)",
        "(0.476426, 1.002905, -0.102527)",
        "(0.476518, 1.002875, -0.102648)",
        "(0.476557, 1.002805, -0.102872)",
        "(0.476562, 1.002723, -0.103135)",
        "(0.476569, 1.002732, -0.103250)",
        "(0.476585, 1.002798, -0.103287)",
        "(0.476506, 1.002811, -0.103388)",
        "(0.476454, 1.002811, -0.103398)",
        "(0.476438, 1.002943, -0.103358)",
        "(0.476387, 1.002993, -0.103296)",
        "(0.476305, 1.003087, -0.103301)",
        "(0.476100, 1.003205, -0.103281)",
        "(0.475800, 1.003312, -0.103169)",
        "(0.475422, 1.003453, -0.103009)",
        "(0.475228, 1.003598, -0.102884)",
        "(0.474745, 1.004285, -0.102435)",
        "(0.474329, 1.004724, -0.102328)",
        "(0.473273, 1.004988, -0.102153)",
        "(0.472121, 1.005568, -0.101926)",
        "(0.471414, 1.006073, -0.101509)",
        "(0.469918, 1.006989, -0.100675)",
        "(0.468247, 1.007877, -0.099878)",
        "(0.466574, 1.009106, -0.099056)",
        "(0.464741, 1.010619, -0.098422)",
        "(0.463688, 1.011150, -0.098309)",
        "(0.461366, 1.011990, -0.098192)",
        "(0.458913, 1.012995, -0.097747)",
        "(0.456541, 1.014559, -0.096946)",
        "(0.454050, 1.016125, -0.096039)",
        "(0.452722, 1.016762, -0.095650)",
        "(0.450057, 1.017954, -0.095134)",
        "(0.447261, 1.019057, -0.094653)",
        "(0.444287, 1.020319, -0.094261)",
        "(0.441208, 1.021938, -0.094106)",
        "(0.439568, 1.022766, -0.093834)",
        "(0.436265, 1.024570, -0.093087)",
        "(0.433008, 1.026476, -0.092120)",
        "(0.429961, 1.028402, -0.091564)",
        "(0.427199, 1.030236, -0.091279)",
        "(0.425867, 1.030982, -0.091171)",
        "(0.423203, 1.032203, -0.090702)",
        "(0.420968, 1.033493, -0.090270)",
        "(0.418968, 1.034660, -0.089845)",
        "(0.417325, 1.035672, -0.089304)",
        "(0.416648, 1.036074, -0.088950)",
        "(0.415344, 1.036750, -0.088256)",
        "(0.414182, 1.037433, -0.087669)",
        "(0.413145, 1.038104, -0.087062)",
        "(0.412281, 1.038815, -0.086362)",
        "(0.411829, 1.039050, -0.085898)",
        "(0.411002, 1.039502, -0.085287)",
        "(0.410153, 1.040217, -0.084597)",
        "(0.409066, 1.040946, -0.083545)",
        "(0.408183, 1.042056, -0.082102)",
        "(0.407782, 1.042628, -0.081338)",
        "(0.406901, 1.043610, -0.080218)",
        "(0.405815, 1.044414, -0.079402)",
        "(0.404498, 1.045268, -0.078491)",
        "(0.403291, 1.046772, -0.076749)",
        "(0.402696, 1.047761, -0.075751)",
        "(0.401337, 1.049594, -0.074017)",
        "(0.399811, 1.051268, -0.072654)",
        "(0.398024, 1.052674, -0.071428)",
        "(0.396242, 1.054162, -0.070579)",
        "(0.395285, 1.054895, -0.070243)",
        "(0.393449, 1.056655, -0.069366)",
        "(0.391320, 1.058426, -0.068329)",
        "(0.389032, 1.060311, -0.067077)",
        "(0.386898, 1.062573, -0.065841)",
        "(0.385823, 1.063799, -0.065079)",
        "(0.383629, 1.066140, -0.063758)",
        "(0.381133, 1.068120, -0.062515)",
        "(0.378737, 1.070080, -0.061806)",
        "(0.376391, 1.072260, -0.060947)",
        "(0.375146, 1.073301, -0.060509)",
        "(0.372654, 1.075387, -0.059874)",
        "(0.370237, 1.077754, -0.058804)",
        "(0.367903, 1.080377, -0.057299)",
        "(0.365280, 1.082537, -0.056024)",
        "(0.363960, 1.083518, -0.055657)",
        "(0.361538, 1.085739, -0.054909)",
        "(0.359203, 1.088163, -0.053829)",
        "(0.356489, 1.090309, -0.052713)",
        "(0.353789, 1.092289, -0.052160)",
        "(0.352509, 1.093309, -0.051976)",
        "(0.350049, 1.095490, -0.051280)",
        "(0.347800, 1.097983, -0.050316)",
        "(0.345315, 1.100161, -0.049423)",
        "(0.342710, 1.102123, -0.049023)",
        "(0.341458, 1.103375, -0.048735)",
        "(0.339365, 1.106141, -0.047724)",
        "(0.336966, 1.108808, -0.046619)",
        "(0.334235, 1.111069, -0.045924)",
        "(0.331818, 1.113710, -0.045345)",
        "(0.330707, 1.115197, -0.044895)",
        "(0.328294, 1.117775, -0.044215)",
        "(0.325824, 1.120026, -0.044367)",
        "(0.323412, 1.122320, -0.044616)",
        "(0.321024, 1.124976, -0.044285)",
        "(0.319808, 1.126312, -0.043962)",
        "(0.317549, 1.128983, -0.043367)",
        "(0.315332, 1.131375, -0.043325)",
        "(0.313128, 1.133608, -0.043523)",
        "(0.311011, 1.135925, -0.043400)",
        "(0.309875, 1.137010, -0.043213)",
        "(0.307719, 1.139087, -0.043173)",
        "(0.305908, 1.141334, -0.043187)",
        "(0.304068, 1.143663, -0.042938)",
        "(0.302079, 1.145817, -0.042530)",
        "(0.301043, 1.146782, -0.042419)",
        "(0.299223, 1.148885, -0.042446)",
        "(0.297491, 1.151175, -0.042197)",
        "(0.295633, 1.153272, -0.041920)",
        "(0.293724, 1.155192, -0.041962)",
        "(0.292720, 1.156171, -0.041980)",
        "(0.290654, 1.158287, -0.042108)",
        "(0.288570, 1.160644, -0.042049)",
        "(0.286473, 1.163205, -0.041676)",
        "(0.283990, 1.165809, -0.041162)",
        "(0.282897, 1.167370, -0.040938)",
        "(0.280823, 1.170712, -0.040167)",
        "(0.278801, 1.174111, -0.039293)",
        "(0.276396, 1.177085, -0.038701)",
        "(0.274062, 1.179991, -0.038550)",
        "(0.272969, 1.181514, -0.038538)",
        "(0.270841, 1.184826, -0.037981)",
        "(0.268598, 1.188149, -0.037025)",
        "(0.266414, 1.191431, -0.036240)",
        "(0.264170, 1.194519, -0.035531)",
        "(0.263152, 1.196066, -0.035122)",
        "(0.261192, 1.199113, -0.034208)",
        "(0.259224, 1.201937, -0.033557)",
        "(0.257212, 1.204358, -0.033455)",
        "(0.255390, 1.206870, -0.033192)",
        "(0.254541, 1.208257, -0.032749)",
        "(0.252870, 1.210956, -0.031880)",
        "(0.251100, 1.213229, -0.031733)",
        "(0.249569, 1.215531, -0.032048)",
        "(0.247529, 1.217816, -0.031952)",
        "(0.246486, 1.219011, -0.031887)",
        "(0.244818, 1.221688, -0.031628)",
        "(0.243586, 1.224484, -0.031042)",
        "(0.242316, 1.226954, -0.030681)",
        "(0.240869, 1.229089, -0.031020)",
        "(0.240025, 1.230165, -0.031133)",
        "(0.238335, 1.232465, -0.030888)",
        "(0.236847, 1.234840, -0.030484)",
        "(0.235450, 1.237113, -0.030708)",
        "(0.233998, 1.239347, -0.031204)",
        "(0.233337, 1.240603, -0.031139)",
        "(0.231966, 1.243254, -0.030755)",
        "(0.230242, 1.245747, -0.030873)",
        "(0.228547, 1.248376, -0.031335)",
        "(0.227141, 1.251353, -0.031307)",
        "(0.226462, 1.252831, -0.031214)",
        "(0.224843, 1.255453, -0.031579)",
        "(0.222984, 1.257837, -0.032649)",
        "(0.221367, 1.260522, -0.033625)",
        "(0.219960, 1.263497, -0.034000)",
        "(0.219142, 1.264879, -0.034199)",
        "(0.217563, 1.267494, -0.035063)",
        "(0.215974, 1.270062, -0.036163)",
        "(0.214671, 1.272948, -0.036958)",
        "(0.213074, 1.275776, -0.037457)",
        "(0.212199, 1.277119, -0.037913)",
        "(0.210652, 1.279796, -0.038934)",
        "(0.209569, 1.282789, -0.039747)",
        "(0.208274, 1.285605, -0.040280)",
        "(0.206873, 1.288010, -0.041176)",
        "(0.206211, 1.289187, -0.041515)",
        "(0.205095, 1.291603, -0.042044)",
        "(0.204311, 1.293964, -0.042641)",
        "(0.203309, 1.296015, -0.043285)",
        "(0.202017, 1.297909, -0.043821)",
        "(0.201468, 1.298906, -0.044195)",
        "(0.200589, 1.301075, -0.044839)",
        "(0.200109, 1.303726, -0.044492)",
        "(0.199470, 1.306332, -0.043873)",
        "(0.198625, 1.308727, -0.043650)",
        "(0.198258, 1.309962, -0.043542)",
        "(0.197498, 1.312379, -0.043377)",
        "(0.196609, 1.314609, -0.043094)",
        "(0.196159, 1.316784, -0.042966)",
        "(0.195836, 1.318907, -0.042918)",
        "(0.195508, 1.319938, -0.043026)",
        "(0.193950, 1.321827, -0.043063)",
        "(0.192816, 1.324023, -0.043658)",
        "(0.192266, 1.326873, -0.043140)",
        "(0.191761, 1.329859, -0.042218)",
        "(0.191149, 1.331105, -0.042207)",
        "(0.189801, 1.333612, -0.042321)",
        "(0.188849, 1.336525, -0.042439)",
        "(0.188145, 1.339597, -0.042118)",
        "(0.187384, 1.342621, -0.041996)",
        "(0.186878, 1.344036, -0.042119)",
        "(0.185952, 1.346963, -0.042832)",
        "(0.184735, 1.350006, -0.043164)",
        "(0.183803, 1.353413, -0.043097)",
        "(0.183164, 1.356799, -0.043289)",
        "(0.183004, 1.358472, -0.043470)",
        "(0.182383, 1.361634, -0.043952)",
        "(0.181458, 1.364689, -0.044417)",
        "(0.180460, 1.367774, -0.044677)",
        "(0.179614, 1.370732, -0.045189)",
        "(0.179298, 1.372132, -0.045649)",
        "(0.178655, 1.375069, -0.046306)",
        "(0.177921, 1.378286, -0.046498)",
        "(0.177052, 1.381657, -0.046198)",
        "(0.176200, 1.384853, -0.046543)",
        "(0.175846, 1.386415, -0.046964)",
        "(0.175417, 1.389642, -0.047688)",
        "(0.174968, 1.393011, -0.047582)",
        "(0.174010, 1.396158, -0.047181)",
        "(0.173284, 1.398892, -0.047640)",
        "(0.173024, 1.400134, -0.048124)",
        "(0.172530, 1.402594, -0.049014)",
        "(0.171195, 1.404860, -0.049599)",
        "(0.170101, 1.407040, -0.050540)",
        "(0.169634, 1.409418, -0.050794)",
        "(0.169393, 1.410576, -0.050905)",
        "(0.168352, 1.412412, -0.052224)",
        "(0.165892, 1.413576, -0.055162)",
        "(0.163886, 1.415179, -0.057354)",
        "(0.163909, 1.417508, -0.057617)",
        "(0.164188, 1.418662, -0.057534)",
        "(0.163710, 1.420560, -0.057576)",
        "(0.162564, 1.421870, -0.058873)",
        "(0.161111, 1.422933, -0.060742)",
        "(0.160961, 1.424670, -0.061054)",
        "(0.161072, 1.425548, -0.060734)",
        "(0.160466, 1.426869, -0.061038)",
        "(0.159126, 1.427696, -0.062470)",
        "(0.157728, 1.428385, -0.064311)",
        "(0.156256, 1.429153, -0.065817)",
        "(0.155905, 1.429615, -0.066226)",
        "(0.156280, 1.430753, -0.066499)",
        "(0.156867, 1.431942, -0.066141)",
        "(0.155389, 1.432732, -0.066760)",
        "(0.152745, 1.433445, -0.069624)",
        "(0.151433, 1.433957, -0.071511)",
        "(0.149991, 1.435636, -0.072913)",
        "(0.150533, 1.437872, -0.072146)",
        "(0.151582, 1.439979, -0.072328)",
        "(0.151023, 1.441851, -0.074191)",
        "(0.149871, 1.442873, -0.075381)",
        "(0.147548, 1.445123, -0.077540)",
        "(0.146620, 1.447781, -0.079000)",
        "(0.146332, 1.450427, -0.080525)",
        "(0.144938, 1.452793, -0.083082)",
        "(0.143613, 1.453823, -0.085028)",
        "(0.141653, 1.455872, -0.089360)",
        "(0.140407, 1.457941, -0.092888)",
        "(0.139757, 1.460051, -0.095651)",
        "(0.139403, 1.462185, -0.098198)",
        "(0.139055, 1.463288, -0.099463)",
        "(0.137816, 1.465361, -0.102343)",
        "(0.137086, 1.467245, -0.105293)",
        "(0.137109, 1.469044, -0.107337)",
        "(0.137112, 1.470586, -0.109153)",
        "(0.136860, 1.471208, -0.110638)",
        "(0.136052, 1.472376, -0.114222)",
        "(0.135059, 1.473488, -0.117846)",
        "(0.134485, 1.474564, -0.120757)",
        "(0.134440, 1.475761, -0.122668)",
        "(0.134386, 1.476365, -0.123863)",
        "(0.134244, 1.477607, -0.126087)",
        "(0.133843, 1.478846, -0.127922)",
        "(0.133787, 1.479991, -0.130226)",
        "(0.133738, 1.481038, -0.132995)",
        "(0.133623, 1.481487, -0.134550)",
        "(0.133235, 1.482385, -0.137137)",
        "(0.132998, 1.483261, -0.139808)",
        "(0.132876, 1.484138, -0.143051)",
        "(0.132465, 1.484915, -0.146757)",
        "(0.132246, 1.485277, -0.148786)",
        "(0.131952, 1.486036, -0.152499)",
        "(0.132203, 1.486922, -0.155380)",
        "(0.132250, 1.487861, -0.158132)",
        "(0.132098, 1.488792, -0.161664)",
        "(0.132075, 1.489247, -0.163396)",
        "(0.132307, 1.490111, -0.166677)",
        "(0.132510, 1.490770, -0.170017)",
        "(0.132589, 1.491148, -0.173453)",
        "(0.132837, 1.491366, -0.177268)",
        "(0.132914, 1.491468, -0.179390)",
        "(0.133253, 1.491690, -0.183747)",
        "(0.133139, 1.491817, -0.187975)",
        "(0.133215, 1.491846, -0.192483)",
        "(0.133479, 1.491796, -0.196325)",
        "(0.133762, 1.491735, -0.198108)",
        "(0.134369, 1.491468, -0.202057)",
        "(0.134762, 1.491006, -0.207230)",
        "(0.135337, 1.490513, -0.212491)",
        "(0.136063, 1.490068, -0.217544)",
        "(0.136396, 1.489854, -0.219644)",
        "(0.136791, 1.489312, -0.223642)",
        "(0.137673, 1.488659, -0.228090)",
        "(0.138493, 1.487894, -0.232900)",
        "(0.139252, 1.486909, -0.237497)",
        "(0.139592, 1.486368, -0.239958)",
        "(0.140292, 1.485345, -0.245117)",
        "(0.141370, 1.484385, -0.250320)",
        "(0.142180, 1.483441, -0.255253)",
        "(0.143157, 1.482561, -0.260072)",
        "(0.143527, 1.482199, -0.262136)",
        "(0.144441, 1.481526, -0.266386)",
        "(0.145626, 1.480746, -0.270692)",
        "(0.146813, 1.479757, -0.275563)",
        "(0.148150, 1.478666, -0.280850)",
        "(0.148767, 1.478152, -0.283525)",
        "(0.149755, 1.477203, -0.289224)",
        "(0.150830, 1.476226, -0.294807)",
        "(0.152270, 1.475055, -0.300143)",
        "(0.154248, 1.473615, -0.305639)",
        "(0.155080, 1.472791, -0.308335)",
        "(0.156611, 1.471057, -0.314228)",
        "(0.158783, 1.469223, -0.320733)",
        "(0.160744, 1.467222, -0.326640)",
        "(0.163019, 1.464797, -0.332527)",
        "(0.163931, 1.463409, -0.335435)",
        "(0.165927, 1.460200, -0.341695)",
        "(0.168390, 1.456506, -0.348185)",
        "(0.171169, 1.452446, -0.354376)",
        "(0.174196, 1.448175, -0.360641)",
        "(0.175281, 1.446011, -0.363793)",
        "(0.177131, 1.441697, -0.369653)",
        "(0.179914, 1.437436, -0.375039)",
        "(0.182791, 1.433077, -0.379279)",
        "(0.185216, 1.428568, -0.383310)",
        "(0.186605, 1.426303, -0.385630)",
        "(0.189222, 1.421607, -0.390188)",
        "(0.191811, 1.416713, -0.394404)",
        "(0.194873, 1.411616, -0.398746)",
        "(0.197654, 1.406457, -0.402935)",
        "(0.199106, 1.403859, -0.404794)",
        "(0.201990, 1.398723, -0.408003)",
        "(0.204402, 1.393648, -0.411240)",
        "(0.206929, 1.388694, -0.414205)",
        "(0.209446, 1.383893, -0.416820)",
        "(0.210824, 1.381536, -0.417798)",
        "(0.213118, 1.376687, -0.419712)",
        "(0.215423, 1.371692, -0.422188)",
        "(0.218135, 1.366636, -0.424465)",
        "(0.220720, 1.361554, -0.426014)",
        "(0.221827, 1.358988, -0.426931)",
        "(0.223408, 1.353859, -0.429188)",
        "(0.225781, 1.349023, -0.431282)",
        "(0.228082, 1.344409, -0.432158)",
        "(0.229820, 1.339901, -0.431962)",
        "(0.230545, 1.337628, -0.432075)",
        "(0.232221, 1.333214, -0.432852)",
        "(0.233907, 1.328985, -0.433472)",
        "(0.235520, 1.324880, -0.433302)",
        "(0.236558, 1.320695, -0.432691)",
        "(0.237131, 1.318577, -0.432398)",
        "(0.238634, 1.314245, -0.432125)",
        "(0.240231, 1.309772, -0.432110)",
        "(0.241718, 1.305116, -0.432055)",
        "(0.243132, 1.300350, -0.431385)",
        "(0.243819, 1.297897, -0.431048)",
        "(0.245424, 1.292965, -0.431128)",
        "(0.247380, 1.287962, -0.431704)",
        "(0.249353, 1.282949, -0.431745)",
        "(0.251101, 1.278064, -0.431185)",
        "(0.251705, 1.275633, -0.430603)",
        "(0.253169, 1.270745, -0.430088)",
        "(0.255150, 1.265898, -0.429516)",
        "(0.256792, 1.260953, -0.428449)",
        "(0.258666, 1.256050, -0.427317)",
        "(0.259590, 1.253606, -0.426808)",
        "(0.261593, 1.248442, -0.425908)",
        "(0.263529, 1.243423, -0.425039)",
        "(0.265692, 1.238276, -0.423964)",
        "(0.267894, 1.232986, -0.422338)",
        "(0.269012, 1.230278, -0.421444)",
        "(0.271487, 1.224637, -0.420152)",
        "(0.274268, 1.218920, -0.419296)",
        "(0.276942, 1.213202, -0.418239)",
        "(0.279572, 1.207623, -0.416750)",
        "(0.280843, 1.204911, -0.416003)",
        "(0.283460, 1.199586, -0.414829)",
        "(0.285968, 1.194459, -0.413515)",
        "(0.288117, 1.189342, -0.411535)",
        "(0.290051, 1.184086, -0.409024)",
        "(0.291238, 1.181570, -0.407856)",
        "(0.294061, 1.176587, -0.405890)",
        "(0.296619, 1.171481, -0.403811)",
        "(0.298794, 1.166283, -0.401722)",
        "(0.301309, 1.161159, -0.399898)",
        "(0.302646, 1.158650, -0.398898)",
        "(0.305287, 1.153787, -0.396611)",
        "(0.307660, 1.148926, -0.394554)",
        "(0.309988, 1.144283, -0.392257)",
        "(0.312503, 1.139797, -0.389516)",
        "(0.313580, 1.137436, -0.387934)",
        "(0.315880, 1.132708, -0.385618)",
        "(0.318635, 1.128437, -0.383729)",
        "(0.320925, 1.124045, -0.381604)",
        "(0.323013, 1.119634, -0.378276)",
        "(0.323795, 1.117222, -0.376217)",
        "(0.326486, 1.112745, -0.373131)",
        "(0.329703, 1.108385, -0.371016)",
        "(0.332646, 1.103922, -0.368685)",
        "(0.334829, 1.099159, -0.365516)",
        "(0.336311, 1.097029, -0.364326)",
        "(0.339802, 1.093055, -0.362797)",
        "(0.343207, 1.089175, -0.361192)",
        "(0.346029, 1.085263, -0.359077)",
        "(0.348431, 1.081399, -0.357127)",
        "(0.349700, 1.079669, -0.355919)",
        "(0.352296, 1.076315, -0.353216)",
        "(0.354709, 1.072919, -0.349550)",
        "(0.356673, 1.069114, -0.346003)",
        "(0.358971, 1.065670, -0.343106)",
        "(0.360326, 1.064095, -0.341858)",
        "(0.363163, 1.060998, -0.339319)",
        "(0.365662, 1.057707, -0.336898)",
        "(0.367909, 1.054561, -0.335015)",
        "(0.370035, 1.051706, -0.332427)",
        "(0.371152, 1.050362, -0.330671)",
        "(0.373332, 1.047392, -0.326665)",
        "(0.375674, 1.044068, -0.323563)",
        "(0.378636, 1.041024, -0.322682)",
        "(0.381380, 1.038278, -0.321484)",
        "(0.382599, 1.036988, -0.320615)",
        "(0.384786, 1.034693, -0.318236)",
        "(0.386502, 1.032270, -0.315065)",
        "(0.388364, 1.030095, -0.312425)",
        "(0.390280, 1.027964, -0.310397)",
        "(0.391169, 1.026926, -0.309216)",
        "(0.392820, 1.024783, -0.306266)",
        "(0.394429, 1.022679, -0.303338)",
        "(0.396124, 1.020738, -0.301149)",
        "(0.397763, 1.018884, -0.298833)",
        "(0.398598, 1.018054, -0.297594)",
        "(0.400250, 1.016384, -0.295003)",
        "(0.401760, 1.014455, -0.292529)",
        "(0.403615, 1.012645, -0.290789)",
        "(0.405560, 1.010912, -0.288977)",
        "(0.406555, 1.010026, -0.287902)",
        "(0.408448, 1.008218, -0.285048)",
        "(0.410443, 1.006378, -0.282567)",
        "(0.412882, 1.004658, -0.281424)",
        "(0.415263, 1.002810, -0.280745)",
        "(0.416415, 1.001859, -0.280326)",
        "(0.418752, 1.000182, -0.278914)",
        "(0.421106, 0.998646, -0.277280)",
        "(0.423526, 0.997176, -0.276204)",
        "(0.425837, 0.995608, -0.274512)",
        "(0.426926, 0.994770, -0.273246)",
        "(0.429118, 0.993214, -0.270991)",
        "(0.431378, 0.991708, -0.270000)",
        "(0.433339, 0.990207, -0.268810)",
        "(0.435142, 0.988823, -0.266720)",
        "(0.436078, 0.988193, -0.265451)",
        "(0.438031, 0.987048, -0.263208)",
        "(0.439827, 0.985805, -0.261775)",
        "(0.441459, 0.984579, -0.259963)",
        "(0.443114, 0.983506, -0.257131)",
        "(0.443922, 0.982881, -0.255544)",
        "(0.445741, 0.981812, -0.252975)",
        "(0.447454, 0.980620, -0.251050)",
        "(0.449118, 0.979386, -0.248694)",
        "(0.450854, 0.978180, -0.245345)",
        "(0.451809, 0.977668, -0.243776)",
        "(0.453844, 0.976561, -0.241709)",
        "(0.455733, 0.975180, -0.239462)",
        "(0.457748, 0.974160, -0.235971)",
        "(0.459705, 0.973012, -0.231603)",
        "(0.460627, 0.972322, -0.229802)",
        "(0.462715, 0.971189, -0.227781)",
        "(0.464632, 0.969991, -0.225614)",
        "(0.466646, 0.969330, -0.222629)",
        "(0.468481, 0.968669, -0.219520)",
        "(0.469248, 0.968273, -0.217974)",
        "(0.470945, 0.967772, -0.215438)",
        "(0.472644, 0.967148, -0.213186)",
        "(0.474602, 0.966667, -0.210728)",
        "(0.476508, 0.966294, -0.207903)",
        "(0.477150, 0.965906, -0.207273)",
        "(0.478066, 0.964762, -0.206433)",
        "(0.479055, 0.964332, -0.203219)",
        "(0.480206, 0.964649, -0.199131)",
        "(0.481003, 0.964665, -0.195967)",
        "(0.481241, 0.964468, -0.194713)",
        "(0.481778, 0.964172, -0.192362)",
        "(0.482528, 0.964257, -0.189684)",
        "(0.483330, 0.964196, -0.186739)",
        "(0.484253, 0.964359, -0.184831)",
        "(0.484660, 0.964301, -0.184161)",
        "(0.485304, 0.964058, -0.182948)",
        "(0.485872, 0.963972, -0.181071)",
        "(0.486696, 0.964370, -0.178038)",
        "(0.487608, 0.964856, -0.174593)",
        "(0.488016, 0.964944, -0.172989)",
        "(0.488949, 0.965169, -0.169953)",
        "(0.490043, 0.965283, -0.167533)",
        "(0.491319, 0.965401, -0.165416)",
        "(0.492709, 0.965483, -0.163272)",
        "(0.493347, 0.965287, -0.162265)",
        "(0.494690, 0.965228, -0.160394)",
        "(0.496146, 0.965435, -0.157578)",
        "(0.497642, 0.966014, -0.154180)",
        "(0.498824, 0.966514, -0.151076)",
        "(0.499278, 0.966781, -0.149448)",
        "(0.500038, 0.967586, -0.146068)",
        "(0.500699, 0.968605, -0.142667)",
        "(0.501019, 0.969249, -0.139940)",
        "(0.501058, 0.969751, -0.137494)",
        "(0.501041, 0.970161, -0.136151)",
        "(0.501002, 0.971202, -0.133262)",
        "(0.500755, 0.971898, -0.130858)",
        "(0.500277, 0.972524, -0.128135)",
        "(0.499846, 0.973505, -0.125536)",
        "(0.499543, 0.973862, -0.124366)",
        "(0.498963, 0.974607, -0.122271)",
        "(0.498544, 0.975230, -0.120410)",
        "(0.498096, 0.975576, -0.119581)",
        "(0.497679, 0.975671, -0.119801)",
        "(0.497490, 0.975690, -0.119778)",
        "(0.497177, 0.975632, -0.119180)",
        "(0.497248, 0.975783, -0.118815)",
        "(0.497014, 0.976204, -0.117683)",
        "(0.496930, 0.976379, -0.116922)",
        "(0.496883, 0.976484, -0.116361)",
        "(0.496929, 0.976860, -0.115075)",
        "(0.496960, 0.977243, -0.114337)",
        "(0.496990, 0.977444, -0.113758)",
        "(0.497026, 0.977582, -0.113206)",
        "(0.497083, 0.977688, -0.112878)",
        "(0.497178, 0.977763, -0.112812)",
        "(0.497167, 0.977768, -0.112647)",
        "(0.496928, 0.978372, -0.111637)",
        "(0.496352, 0.978647, -0.111109)",
        "(0.495877, 0.978659, -0.111015)",
        "(0.494912, 0.979004, -0.110499)",
        "(0.493962, 0.979812, -0.109494)",
        "(0.493005, 0.980925, -0.107849)",
        "(0.491874, 0.982256, -0.105424)",
        "(0.491299, 0.983033, -0.104217)",
        "(0.490145, 0.984398, -0.101956)",
        "(0.488958, 0.985477, -0.100045)",
        "(0.487542, 0.986435, -0.098787)",
        "(0.485753, 0.987246, -0.097345)",
        "(0.484858, 0.987840, -0.096343)",
        "(0.483255, 0.989513, -0.094007)",
        "(0.481690, 0.991008, -0.091696)",
        "(0.479928, 0.992112, -0.090434)",
        "(0.477858, 0.992899, -0.089559)",
        "(0.476766, 0.993243, -0.089188)",
        "(0.474581, 0.994292, -0.087954)",
        "(0.472253, 0.995960, -0.085586)",
        "(0.469656, 0.998124, -0.082551)",
        "(0.466772, 0.999829, -0.080423)",
        "(0.465295, 1.000628, -0.079512)",
        "(0.462438, 1.002358, -0.077802)",
        "(0.459967, 1.004400, -0.076258)",
        "(0.457599, 1.006066, -0.075061)",
        "(0.455277, 1.007308, -0.074161)",
        "(0.454295, 1.008023, -0.073805)",
        "(0.452482, 1.009249, -0.072958)",
        "(0.450862, 1.010128, -0.072233)",
        "(0.449664, 1.011143, -0.071177)",
        "(0.448860, 1.012108, -0.070174)",
        "(0.448510, 1.012324, -0.069823)",
        "(0.448021, 1.012732, -0.069397)",
        "(0.448031, 1.012918, -0.069127)",
        "(0.448095, 1.012922, -0.068938)",
        "(0.448408, 1.012459, -0.069122)",
        "(0.448738, 1.012394, -0.069149)",
        "(0.449352, 1.012394, -0.068968)",
        "(0.449806, 1.012251, -0.068927)",
        "(0.450019, 1.012261, -0.068779)",
        "(0.450284, 1.012272, -0.068118)",
        "(0.450532, 1.012494, -0.067802)",
        "(0.450524, 1.012841, -0.067721)",
        "(0.449845, 1.012941, -0.067520)",
        "(0.448764, 1.013646, -0.066876)",
        "(0.447291, 1.014926, -0.065401)",
        "(0.446483, 1.015748, -0.064635)",
        "(0.444709, 1.017389, -0.063281)",
        "(0.442614, 1.018807, -0.062369)",
        "(0.440295, 1.020173, -0.061875)",
        "(0.437846, 1.021754, -0.061555)",
        "(0.436415, 1.022488, -0.061296)",
        "(0.433406, 1.024077, -0.060816)",
        "(0.430370, 1.026154, -0.059889)",
        "(0.427499, 1.028777, -0.058469)",
        "(0.424527, 1.031173, -0.057614)",
        "(0.422924, 1.032208, -0.057279)",
        "(0.419603, 1.034151, -0.056619)",
        "(0.416422, 1.036166, -0.056152)",
        "(0.413422, 1.038324, -0.055561)",
        "(0.410430, 1.040388, -0.054837)",
        "(0.408893, 1.041346, -0.054597)",
        "(0.405814, 1.043251, -0.053971)",
        "(0.402998, 1.045238, -0.053649)",
        "(0.400399, 1.047584, -0.052951)",
        "(0.397635, 1.049928, -0.051929)",
        "(0.396203, 1.051024, -0.051534)",
        "(0.393268, 1.052941, -0.051341)",
        "(0.390547, 1.055345, -0.050494)",
        "(0.387977, 1.058285, -0.048903)",
        "(0.385210, 1.060815, -0.047513)",
        "(0.383775, 1.061784, -0.047074)",
        "(0.381234, 1.063918, -0.046200)",
        "(0.379045, 1.066311, -0.044906)",
        "(0.376699, 1.068508, -0.043436)",
        "(0.374387, 1.070467, -0.042075)",
        "(0.373290, 1.071386, -0.041609)",
        "(0.371184, 1.073063, -0.040945)",
        "(0.369182, 1.074561, -0.040315)",
        "(0.367233, 1.076047, -0.039267)",
        "(0.365644, 1.077792, -0.038243)",
        "(0.364966, 1.078617, -0.037925)",
        "(0.363316, 1.080063, -0.037254)",
        "(0.361701, 1.081623, -0.036427)",
        "(0.360141, 1.083181, -0.035596)",
        "(0.358550, 1.084490, -0.035166)",
        "(0.357805, 1.085238, -0.034997)",
        "(0.356169, 1.087131, -0.034715)",
        "(0.353664, 1.088755, -0.034550)",
        "(0.351077, 1.090737, -0.034393)",
        "(0.348787, 1.093472, -0.033417)",
        "(0.347807, 1.094986, -0.032982)",
        "(0.345628, 1.097592, -0.032681)",
        "(0.342726, 1.099323, -0.033146)",
        "(0.339701, 1.101207, -0.034129)",
        "(0.336874, 1.104104, -0.033915)",
        "(0.335479, 1.105691, -0.033571)",
        "(0.332631, 1.108650, -0.032937)",
        "(0.329494, 1.111277, -0.032833)",
        "(0.326501, 1.114099, -0.032812)",
        "(0.323477, 1.116938, -0.032373)",
        "(0.322118, 1.118359, -0.032191)",
        "(0.319327, 1.120988, -0.032175)",
        "(0.316678, 1.123839, -0.031914)",
        "(0.314249, 1.127241, -0.030803)",
        "(0.311756, 1.130488, -0.029691)",
        "(0.310461, 1.131822, -0.029512)",
        "(0.307879, 1.134505, -0.029152)",
        "(0.305288, 1.137371, -0.028308)",
        "(0.302680, 1.140179, -0.027410)",
        "(0.300249, 1.142963, -0.027169)",
        "(0.299114, 1.144450, -0.026965)",
        "(0.296895, 1.147813, -0.025780)",
        "(0.294380, 1.151139, -0.024341)",
        "(0.291793, 1.154277, -0.023513)",
        "(0.289274, 1.157583, -0.022940)",
        "(0.288010, 1.159294, -0.022503)",
        "(0.285726, 1.162861, -0.021716)",
        "(0.283332, 1.165849, -0.020785)",
        "(0.281115, 1.168534, -0.020720)",
        "(0.279605, 1.172020, -0.020499)",
        "(0.278966, 1.173969, -0.020110)",
        "(0.277549, 1.177823, -0.019231)",
        "(0.275821, 1.181364, -0.018822)",
        "(0.274167, 1.185309, -0.018168)",
        "(0.272731, 1.189904, -0.016944)",
        "(0.271810, 1.192085, -0.016386)",
        "(0.269248, 1.195860, -0.015837)",
        "(0.266271, 1.199154, -0.015991)",
        "(0.263768, 1.202715, -0.016405)",
        "(0.261229, 1.206731, -0.015987)",
        "(0.259997, 1.208889, -0.015659)",
        "(0.257655, 1.213300, -0.015028)",
        "(0.255305, 1.217747, -0.014366)",
        "(0.252692, 1.222152, -0.013735)",
        "(0.250098, 1.226469, -0.013497)",
        "(0.248983, 1.228696, -0.013399)",
        "(0.246709, 1.233187, -0.012779)",
        "(0.243936, 1.237235, -0.012655)",
        "(0.241231, 1.241254, -0.012841)",
        "(0.238913, 1.245367, -0.012887)",
        "(0.237876, 1.247427, -0.012872)",
        "(0.235487, 1.251536, -0.012532)",
        "(0.233301, 1.255754, -0.012517)",
        "(0.231175, 1.259964, -0.012558)",
        "(0.229197, 1.264307, -0.012210)",
        "(0.228225, 1.266511, -0.011896)",
        "(0.226171, 1.270552, -0.011835)",
        "(0.224408, 1.274395, -0.012155)",
        "(0.222885, 1.278221, -0.012205)",
        "(0.221125, 1.281969, -0.012018)",
        "(0.220069, 1.283654, -0.012053)",
        "(0.218364, 1.286950, -0.012620)",
        "(0.217005, 1.290215, -0.012997)",
        "(0.215750, 1.293507, -0.013201)",
        "(0.214150, 1.296675, -0.013537)",
        "(0.213272, 1.298213, -0.013700)",
        "(0.211730, 1.301288, -0.013981)",
        "(0.210603, 1.304413, -0.014168)",
        "(0.209363, 1.307399, -0.014578)",
        "(0.207694, 1.310290, -0.015092)",
        "(0.207019, 1.311905, -0.015195)",
        "(0.205735, 1.315224, -0.015178)",
        "(0.204537, 1.318668, -0.015347)",
        "(0.203355, 1.322171, -0.015434)",
        "(0.202150, 1.325631, -0.015441)",
        "(0.201556, 1.327324, -0.015534)",
        "(0.199929, 1.330557, -0.016028)",
        "(0.198472, 1.333987, -0.016507)",
        "(0.197289, 1.337876, -0.015624)",
        "(0.197031, 1.341575, -0.014893)",
        "(0.197015, 1.343158, -0.014793)",
        "(0.196537, 1.345895, -0.014868)",
        "(0.194964, 1.348150, -0.014770)",
        "(0.194010, 1.350257, -0.014954)",
        "(0.194231, 1.352597, -0.014280)",
        "(0.194369, 1.353503, -0.014120)",
        "(0.194014, 1.354770, -0.014345)",
        "(0.192861, 1.355499, -0.014867)",
        "(0.192158, 1.356014, -0.016248)",
        "(0.191681, 1.356880, -0.017271)",
        "(0.191285, 1.357359, -0.017712)",
        "(0.189878, 1.357830, -0.019229)",
        "(0.188679, 1.358105, -0.021248)",
        "(0.187995, 1.358711, -0.022830)",
        "(0.187379, 1.359508, -0.024476)",
        "(0.186802, 1.359960, -0.025270)",
        "(0.185517, 1.360917, -0.027044)",
        "(0.184019, 1.361786, -0.029574)",
        "(0.182485, 1.362947, -0.032355)",
        "(0.181471, 1.364804, -0.034132)",
        "(0.181177, 1.365960, -0.034567)",
        "(0.180319, 1.368033, -0.035767)",
        "(0.179120, 1.369717, -0.037777)",
        "(0.177929, 1.371415, -0.039599)",
        "(0.176949, 1.373206, -0.040715)",
        "(0.176625, 1.374030, -0.041367)",
        "(0.175810, 1.375613, -0.042764)",
        "(0.174588, 1.377136, -0.044465)",
        "(0.173330, 1.378972, -0.045497)",
        "(0.172775, 1.381035, -0.046164)",
        "(0.172842, 1.382154, -0.046369)",
        "(0.172615, 1.384406, -0.046429)",
        "(0.171633, 1.386447, -0.046903)",
        "(0.170643, 1.388372, -0.048076)",
        "(0.170142, 1.390499, -0.049023)",
        "(0.169966, 1.391718, -0.049228)",
        "(0.169352, 1.394153, -0.049790)",
        "(0.168172, 1.396638, -0.051028)",
        "(0.167217, 1.399323, -0.052867)",
        "(0.166271, 1.402290, -0.054267)",
        "(0.165779, 1.403779, -0.055022)",
        "(0.164837, 1.406591, -0.057150)",
        "(0.163398, 1.409189, -0.059991)",
        "(0.161815, 1.411509, -0.063706)",
        "(0.160281, 1.413750, -0.067537)",
        "(0.159686, 1.414859, -0.069403)",
        "(0.158811, 1.416969, -0.073242)",
        "(0.158013, 1.419038, -0.077323)",
        "(0.156587, 1.420916, -0.081783)",
        "(0.155123, 1.422726, -0.086857)",
        "(0.154805, 1.423754, -0.089139)",
        "(0.154062, 1.425823, -0.093229)",
        "(0.153336, 1.427568, -0.098080)",
        "(0.152085, 1.429063, -0.103653)",
        "(0.150770, 1.430325, -0.109877)",
        "(0.150022, 1.430806, -0.113200)",
        "(0.148899, 1.431746, -0.119562)",
        "(0.148425, 1.432844, -0.125255)",
        "(0.147738, 1.434003, -0.130716)",
        "(0.146897, 1.435086, -0.136743)",
        "(0.146569, 1.435616, -0.139859)",
        "(0.145844, 1.436732, -0.146343)",
        "(0.145210, 1.437988, -0.152835)",
        "(0.144940, 1.439620, -0.158027)",
        "(0.144890, 1.441427, -0.163022)",
        "(0.144856, 1.442289, -0.165809)",
        "(0.144635, 1.443915, -0.171646)",
        "(0.144242, 1.445506, -0.177689)",
        "(0.143831, 1.447026, -0.183211)",
        "(0.144043, 1.448361, -0.188552)",
        "(0.144162, 1.448948, -0.191149)",
        "(0.144501, 1.449949, -0.196234)",
        "(0.144300, 1.450646, -0.202428)",
        "(0.144042, 1.451305, -0.209045)",
        "(0.144120, 1.452060, -0.214501)",
        "(0.144602, 1.452503, -0.216421)",
        "(0.145581, 1.453432, -0.219973)",
        "(0.145814, 1.454131, -0.224842)",
        "(0.145703, 1.454633, -0.231034)",
        "(0.145935, 1.455090, -0.236698)",
        "(0.146467, 1.455369, -0.238718)",
        "(0.147424, 1.455815, -0.242200)",
        "(0.148044, 1.455868, -0.247128)",
        "(0.148416, 1.455738, -0.252672)",
        "(0.149144, 1.455570, -0.257430)",
        "(0.149793, 1.455501, -0.259485)",
        "(0.150887, 1.455523, -0.263233)",
        "(0.151363, 1.455506, -0.266880)",
        "(0.152120, 1.455377, -0.271027)",
        "(0.152918, 1.455127, -0.275274)",
        "(0.153230, 1.454987, -0.277066)",
        "(0.153869, 1.454564, -0.280477)",
        "(0.154360, 1.454015, -0.284431)",
        "(0.154921, 1.453418, -0.288890)",
        "(0.155595, 1.452794, -0.292253)",
        "(0.156129, 1.452429, -0.293525)",
        "(0.157123, 1.451669, -0.296341)",
        "(0.157744, 1.450913, -0.299785)",
        "(0.158212, 1.450165, -0.303274)",
        "(0.159459, 1.449269, -0.306099)",
        "(0.160041, 1.448732, -0.307299)",
        "(0.161009, 1.447501, -0.310037)",
        "(0.161922, 1.446153, -0.313235)",
        "(0.163161, 1.444594, -0.317088)",
        "(0.164552, 1.442936, -0.320506)",
        "(0.165154, 1.442096, -0.322109)",
        "(0.166319, 1.440402, -0.325412)",
        "(0.167771, 1.438679, -0.329000)",
        "(0.169068, 1.436856, -0.332408)",
        "(0.170183, 1.434957, -0.335441)",
        "(0.170701, 1.434006, -0.337044)",
        "(0.172027, 1.432061, -0.340226)",
        "(0.173379, 1.430125, -0.343372)",
        "(0.174808, 1.428240, -0.346548)",
        "(0.175689, 1.426527, -0.349828)",
        "(0.176206, 1.425693, -0.351363)",
        "(0.177395, 1.423962, -0.354403)",
        "(0.178627, 1.422148, -0.356864)",
        "(0.179524, 1.420300, -0.359071)",
        "(0.180527, 1.418442, -0.361653)",
        "(0.181181, 1.417509, -0.363015)",
        "(0.182102, 1.415649, -0.365601)",
        "(0.182566, 1.413696, -0.368600)",
        "(0.183611, 1.411795, -0.371753)",
        "(0.184479, 1.410319, -0.373737)",
        "(0.184610, 1.409664, -0.374577)",
        "(0.184707, 1.408465, -0.376228)",
        "(0.185296, 1.407199, -0.378313)",
        "(0.186130, 1.405885, -0.380150)",
        "(0.186997, 1.404463, -0.381674)",
        "(0.187278, 1.403721, -0.382433)",
        "(0.187915, 1.402146, -0.383718)",
        "(0.188932, 1.400544, -0.385203)",
        "(0.190098, 1.398936, -0.386663)",
        "(0.191197, 1.397245, -0.387752)",
        "(0.191580, 1.396358, -0.388348)",
        "(0.192729, 1.394617, -0.389733)",
        "(0.193911, 1.392825, -0.391149)",
        "(0.195193, 1.390979, -0.392165)",
        "(0.196355, 1.389086, -0.392746)",
        "(0.196912, 1.388088, -0.393278)",
        "(0.197958, 1.385969, -0.394761)",
        "(0.198951, 1.383686, -0.396029)",
        "(0.200403, 1.381252, -0.397109)",
        "(0.201848, 1.378751, -0.397870)",
        "(0.202297, 1.377462, -0.398347)",
        "(0.203417, 1.374778, -0.399410)",
        "(0.204496, 1.371981, -0.400403)",
        "(0.205655, 1.369098, -0.400889)",
        "(0.206970, 1.366017, -0.401279)",
        "(0.207465, 1.364364, -0.401440)",
        "(0.208684, 1.360744, -0.401862)",
        "(0.210367, 1.356859, -0.402797)",
        "(0.211652, 1.352830, -0.403403)",
        "(0.213019, 1.348612, -0.403734)",
        "(0.213732, 1.346419, -0.403899)",
        "(0.215125, 1.341810, -0.404080)",
        "(0.216675, 1.337159, -0.404340)",
        "(0.218330, 1.332301, -0.404504)",
        "(0.219760, 1.327210, -0.404734)",
        "(0.220652, 1.324567, -0.405001)",
        "(0.222458, 1.319422, -0.405485)",
        "(0.224265, 1.314403, -0.405732)",
        "(0.225818, 1.309447, -0.405308)",
        "(0.227265, 1.304449, -0.405167)",
        "(0.228153, 1.301989, -0.405404)",
        "(0.230010, 1.297208, -0.405604)",
        "(0.231557, 1.292610, -0.405085)",
        "(0.233048, 1.288078, -0.404449)",
        "(0.234525, 1.283639, -0.404010)",
        "(0.235113, 1.281449, -0.403888)",
        "(0.236635, 1.277239, -0.403479)",
        "(0.238239, 1.273267, -0.402928)",
        "(0.239672, 1.269465, -0.402175)",
        "(0.240860, 1.265867, -0.401212)",
        "(0.241348, 1.264070, -0.400766)",
        "(0.242595, 1.260612, -0.399640)",
        "(0.244018, 1.257193, -0.398460)",
        "(0.245289, 1.253632, -0.397189)",
        "(0.246686, 1.249888, -0.396020)",
        "(0.247499, 1.247953, -0.395397)",
        "(0.249361, 1.244043, -0.393985)",
        "(0.251174, 1.239819, -0.392495)",
        "(0.253200, 1.235198, -0.391654)",
        "(0.255507, 1.230348, -0.390914)",
        "(0.256725, 1.227886, -0.390378)",
        "(0.259106, 1.222793, -0.388736)",
        "(0.261403, 1.217586, -0.387039)",
        "(0.264182, 1.212383, -0.385907)",
        "(0.267154, 1.207251, -0.384969)",
        "(0.268599, 1.204682, -0.384627)",
        "(0.271188, 1.199409, -0.383377)",
        "(0.274095, 1.194122, -0.381384)",
        "(0.277152, 1.188612, -0.378952)",
        "(0.280475, 1.183016, -0.377302)",
        "(0.282100, 1.180198, -0.377074)",
        "(0.285200, 1.174834, -0.376082)",
        "(0.287995, 1.169790, -0.373755)",
        "(0.290566, 1.164686, -0.371234)",
        "(0.293333, 1.159477, -0.369310)",
        "(0.294760, 1.156878, -0.368383)",
        "(0.297839, 1.151721, -0.366352)",
        "(0.300733, 1.146566, -0.364114)",
        "(0.303669, 1.141455, -0.362099)",
        "(0.306553, 1.136449, -0.360037)",
        "(0.307992, 1.133987, -0.358858)",
        "(0.310689, 1.129087, -0.356181)",
        "(0.313331, 1.124375, -0.353053)",
        "(0.316004, 1.119662, -0.350162)",
        "(0.318836, 1.114992, -0.347495)",
        "(0.320154, 1.112592, -0.346145)",
        "(0.322635, 1.107736, -0.343110)",
        "(0.325527, 1.103152, -0.340075)",
        "(0.328799, 1.098598, -0.337744)",
        "(0.332078, 1.094069, -0.336241)",
        "(0.333688, 1.091810, -0.335582)",
        "(0.336318, 1.087260, -0.333171)",
        "(0.339508, 1.083370, -0.330198)",
        "(0.342695, 1.079590, -0.327337)",
        "(0.345762, 1.075672, -0.325453)",
        "(0.346906, 1.073520, -0.324423)",
        "(0.349631, 1.069626, -0.321689)",
        "(0.352858, 1.065973, -0.319139)",
        "(0.356347, 1.062245, -0.316912)",
        "(0.359586, 1.058328, -0.315061)",
        "(0.361079, 1.056230, -0.314515)",
        "(0.364526, 1.052409, -0.313390)",
        "(0.367761, 1.049609, -0.310895)",
        "(0.370585, 1.046685, -0.307819)",
        "(0.373259, 1.043377, -0.305372)",
        "(0.374685, 1.041659, -0.304299)",
        "(0.377989, 1.038390, -0.302016)",
        "(0.381521, 1.035284, -0.298932)",
        "(0.384748, 1.031992, -0.296614)",
        "(0.387752, 1.028497, -0.294719)",
        "(0.389347, 1.026929, -0.293417)",
        "(0.392693, 1.024071, -0.290145)",
        "(0.395627, 1.021085, -0.286239)",
        "(0.398941, 1.018191, -0.283187)",
        "(0.402645, 1.015417, -0.280196)",
        "(0.404450, 1.013952, -0.278760)",
        "(0.408054, 1.010874, -0.276558)",
        "(0.411406, 1.007989, -0.273840)",
        "(0.414809, 1.005355, -0.270832)",
        "(0.418481, 1.002799, -0.267826)",
        "(0.420333, 1.001476, -0.266397)",
        "(0.423952, 0.998672, -0.264357)",
        "(0.427686, 0.996173, -0.262644)",
        "(0.431278, 0.993930, -0.260562)",
        "(0.434460, 0.991780, -0.257970)",
        "(0.435911, 0.990753, -0.256796)",
        "(0.438699, 0.988792, -0.255095)",
        "(0.441278, 0.986979, -0.253510)",
        "(0.443685, 0.985321, -0.251770)",
        "(0.445815, 0.983648, -0.249589)",
        "(0.446997, 0.982919, -0.248638)",
        "(0.449668, 0.981559, -0.247649)",
        "(0.452320, 0.979963, -0.247520)",
        "(0.454675, 0.978361, -0.247084)",
        "(0.456803, 0.977238, -0.245723)",
        "(0.457763, 0.976730, -0.244977)",
        "(0.459741, 0.975798, -0.243834)",
        "(0.461652, 0.974744, -0.243049)",
        "(0.463607, 0.973815, -0.241830)",
        "(0.465817, 0.973086, -0.240689)",
        "(0.466904, 0.972698, -0.240530)",
        "(0.468642, 0.971421, -0.240519)",
        "(0.470238, 0.970367, -0.239856)",
        "(0.471648, 0.969663, -0.237405)",
        "(0.473067, 0.969012, -0.234857)",
        "(0.473809, 0.968656, -0.233986)",
        "(0.475276, 0.967832, -0.232418)",
        "(0.476889, 0.967080, -0.230772)",
        "(0.478855, 0.966435, -0.229000)",
        "(0.481136, 0.965894, -0.227544)",
        "(0.482292, 0.965429, -0.227399)",
        "(0.484426, 0.964305, -0.226932)",
        "(0.486488, 0.963705, -0.224459)",
        "(0.488545, 0.963266, -0.220583)",
        "(0.490566, 0.962697, -0.216820)",
        "(0.491634, 0.962332, -0.215697)",
        "(0.493528, 0.960970, -0.214346)",
        "(0.495388, 0.960078, -0.212431)",
        "(0.497061, 0.959899, -0.209065)",
        "(0.498454, 0.959639, -0.205636)",
        "(0.499075, 0.959450, -0.204134)",
        "(0.500420, 0.959143, -0.201297)",
        "(0.501951, 0.958841, -0.198369)",
        "(0.503757, 0.958879, -0.194887)",
        "(0.505756, 0.958953, -0.191374)",
        "(0.506803, 0.958888, -0.190114)",
        "(0.508867, 0.958141, -0.188778)",
        "(0.510946, 0.957492, -0.187713)",
        "(0.512940, 0.957562, -0.185247)",
        "(0.514763, 0.957585, -0.182473)",
        "(0.515670, 0.957551, -0.181287)",
        "(0.517462, 0.957380, -0.178989)",
        "(0.519351, 0.957452, -0.176503)",
        "(0.521265, 0.957753, -0.173387)",
        "(0.523195, 0.957920, -0.170500)",
        "(0.524251, 0.957974, -0.169693)",
        "(0.526213, 0.957562, -0.168497)",
        "(0.528113, 0.957248, -0.167444)",
        "(0.529807, 0.957360, -0.165656)",
        "(0.531348, 0.957799, -0.163328)",
        "(0.531965, 0.958017, -0.161903)",
        "(0.533142, 0.958347, -0.159190)",
        "(0.534300, 0.958949, -0.156605)",
        "(0.535226, 0.959418, -0.153801)",
        "(0.536015, 0.960063, -0.151100)",
        "(0.536337, 0.960320, -0.149763)",
        "(0.536888, 0.961133, -0.147138)",
        "(0.537195, 0.962111, -0.144222)",
        "(0.537230, 0.963588, -0.141276)",
        "(0.536806, 0.965102, -0.137875)",
        "(0.536446, 0.965756, -0.136400)",
        "(0.535413, 0.966684, -0.133816)",
        "(0.533996, 0.967826, -0.131170)",
        "(0.532277, 0.969462, -0.128043)",
        "(0.530216, 0.971103, -0.124644)",
        "(0.529101, 0.971868, -0.123041)",
        "(0.526793, 0.973340, -0.120216)",
        "(0.524148, 0.974838, -0.117484)",
        "(0.521452, 0.976869, -0.113926)",
        "(0.518659, 0.978891, -0.110234)",
        "(0.517317, 0.979902, -0.108466)",
        "(0.514515, 0.981640, -0.105006)",
        "(0.511970, 0.983336, -0.102036)",
        "(0.509774, 0.985086, -0.099310)",
        "(0.507632, 0.986643, -0.096356)",
        "(0.506691, 0.987474, -0.094922)",
        "(0.504973, 0.988660, -0.093058)",
        "(0.503346, 0.988748, -0.092806)",
        "(0.501637, 0.988495, -0.092535)",
        "(0.500416, 0.989960, -0.091046)",
        "(0.499816, 0.991137, -0.089712)",
        "(0.498286, 0.993116, -0.086861)",
        "(0.496555, 0.994604, -0.084733)",
        "(0.494443, 0.995485, -0.083235)",
        "(0.492512, 0.996447, -0.081956)",
        "(0.491663, 0.996988, -0.081350)",
        "(0.490041, 0.998008, -0.080259)",
        "(0.488392, 0.998809, -0.079598)",
        "(0.486617, 0.999330, -0.079527)",
        "(0.484721, 0.999764, -0.079203)",
        "(0.483808, 1.000147, -0.078920)",
        "(0.481978, 1.001089, -0.078241)",
        "(0.479901, 1.001547, -0.078006)",
        "(0.477449, 1.001755, -0.077853)",
        "(0.475072, 1.002609, -0.077125)",
        "(0.474016, 1.003341, -0.076456)",
        "(0.471721, 1.004598, -0.075103)",
        "(0.469365, 1.005620, -0.074094)",
        "(0.466960, 1.006543, -0.073151)",
        "(0.464580, 1.007419, -0.072634)",
        "(0.463406, 1.007902, -0.072487)",
        "(0.461019, 1.008976, -0.071772)",
        "(0.458522, 1.010042, -0.070745)",
        "(0.456070, 1.011369, -0.069569)",
        "(0.453627, 1.013040, -0.067846)",
        "(0.452447, 1.014175, -0.066828)",
        "(0.449944, 1.016366, -0.064567)",
        "(0.447428, 1.018069, -0.062921)",
        "(0.445152, 1.019375, -0.061901)",
        "(0.443053, 1.021185, -0.060541)",
        "(0.441950, 1.021955, -0.059990)",
        "(0.439536, 1.022934, -0.059035)",
        "(0.437257, 1.024531, -0.057499)",
        "(0.435155, 1.026919, -0.054974)",
        "(0.432778, 1.028867, -0.052957)",
        "(0.431530, 1.029560, -0.052434)",
        "(0.428981, 1.030789, -0.051823)",
        "(0.426448, 1.032910, -0.050169)",
        "(0.423744, 1.035163, -0.048468)",
        "(0.420824, 1.037040, -0.047312)",
        "(0.419174, 1.037805, -0.046795)",
        "(0.415989, 1.039791, -0.045409)",
        "(0.412966, 1.042254, -0.043688)",
        "(0.409862, 1.044564, -0.042067)",
        "(0.406656, 1.046504, -0.041180)",
        "(0.405027, 1.047549, -0.040636)",
        "(0.401737, 1.049572, -0.039416)",
        "(0.398642, 1.051631, -0.038561)",
        "(0.395424, 1.053838, -0.037577)",
        "(0.392220, 1.056431, -0.036221)",
        "(0.390548, 1.057777, -0.035328)",
        "(0.387253, 1.060419, -0.033800)",
        "(0.384158, 1.063277, -0.032388)",
        "(0.381045, 1.065982, -0.031013)",
        "(0.378152, 1.068667, -0.029840)",
        "(0.376717, 1.069993, -0.029243)",
        "(0.373942, 1.072751, -0.028340)",
        "(0.370744, 1.075332, -0.027336)",
        "(0.367501, 1.078225, -0.026015)",
        "(0.364449, 1.081667, -0.024441)",
        "(0.363007, 1.083421, -0.023823)",
        "(0.359917, 1.086445, -0.022896)",
        "(0.356635, 1.089165, -0.022141)",
        "(0.353545, 1.092367, -0.021275)",
        "(0.350589, 1.096057, -0.020220)",
        "(0.349025, 1.097747, -0.019778)",
        "(0.345876, 1.100863, -0.019270)",
        "(0.342826, 1.104280, -0.018752)",
        "(0.339681, 1.107853, -0.018108)",
        "(0.336458, 1.111287, -0.017897)",
        "(0.334802, 1.112936, -0.017850)",
        "(0.331498, 1.116427, -0.017605)",
        "(0.328231, 1.120154, -0.017215)",
        "(0.324892, 1.123765, -0.017282)",
        "(0.321498, 1.127475, -0.017443)",
        "(0.319547, 1.129227, -0.017343)",
        "(0.315863, 1.132734, -0.017565)",
        "(0.312568, 1.136727, -0.017738)",
        "(0.309319, 1.141149, -0.017413)",
        "(0.305866, 1.145453, -0.017106)",
        "(0.304107, 1.147534, -0.017014)",
        "(0.300691, 1.151787, -0.017003)",
        "(0.297350, 1.156195, -0.017222)",
        "(0.293742, 1.160606, -0.017002)",
        "(0.290535, 1.165354, -0.016462)",
        "(0.289137, 1.167830, -0.016224)",
        "(0.286111, 1.172657, -0.015697)",
        "(0.282666, 1.176955, -0.015671)",
        "(0.279162, 1.181470, -0.015579)",
        "(0.275610, 1.186319, -0.014985)",
        "(0.273955, 1.188823, -0.014666)",
        "(0.270970, 1.194000, -0.014107)",
        "(0.267850, 1.199302, -0.013342)",
        "(0.264408, 1.204434, -0.012749)",
        "(0.261015, 1.209637, -0.012378)",
        "(0.259590, 1.212420, -0.012112)",
        "(0.256792, 1.217997, -0.011702)",
        "(0.253275, 1.223267, -0.011629)",
        "(0.249504, 1.228408, -0.011747)",
        "(0.246239, 1.233963, -0.011508)",
        "(0.244764, 1.236830, -0.011307)",
        "(0.242295, 1.242650, -0.011149)",
        "(0.239694, 1.248222, -0.011113)",
        "(0.236680, 1.253577, -0.010945)",
        "(0.233809, 1.258928, -0.011023)",
        "(0.232483, 1.261631, -0.010988)",
        "(0.230174, 1.266946, -0.011117)",
        "(0.228242, 1.272198, -0.011233)",
        "(0.225832, 1.277188, -0.011353)",
        "(0.223501, 1.282236, -0.011934)",
        "(0.222247, 1.284868, -0.012050)",
        "(0.219907, 1.290088, -0.012090)",
        "(0.217918, 1.295128, -0.012495)",
        "(0.216090, 1.300164, -0.013045)",
        "(0.214173, 1.304933, -0.013872)",
        "(0.213054, 1.307358, -0.014180)",
        "(0.210439, 1.312327, -0.014840)",
        "(0.207925, 1.317309, -0.016257)",
        "(0.205654, 1.322691, -0.017243)",
        "(0.203968, 1.328519, -0.017734)",
        "(0.202986, 1.331413, -0.018078)",
        "(0.200672, 1.336897, -0.019297)",
        "(0.198283, 1.342300, -0.020758)",
        "(0.196495, 1.348173, -0.021415)",
        "(0.194634, 1.354004, -0.021921)",
        "(0.193725, 1.356770, -0.022507)",
        "(0.191903, 1.362205, -0.023979)",
        "(0.189990, 1.367747, -0.024886)",
        "(0.188371, 1.373206, -0.025502)",
        "(0.187102, 1.378255, -0.026719)",
        "(0.186449, 1.380565, -0.027529)",
        "(0.185503, 1.385236, -0.028913)",
        "(0.184131, 1.389999, -0.029490)",
        "(0.182310, 1.394538, -0.030207)",
        "(0.180989, 1.398916, -0.031301)",
        "(0.180559, 1.401217, -0.031557)",
        "(0.180207, 1.405785, -0.031684)",
        "(0.179278, 1.410033, -0.031927)",
        "(0.177332, 1.413662, -0.033057)",
        "(0.176103, 1.417530, -0.034126)",
        "(0.175802, 1.419848, -0.033931)",
        "(0.175398, 1.424396, -0.033491)",
        "(0.175029, 1.428437, -0.033825)",
        "(0.174245, 1.432246, -0.034468)",
        "(0.173242, 1.436124, -0.035301)",
        "(0.172730, 1.438093, -0.035800)",
        "(0.171782, 1.442015, -0.037124)",
        "(0.171242, 1.446095, -0.038554)",
        "(0.170626, 1.450351, -0.040149)",
        "(0.169474, 1.454415, -0.042583)",
        "(0.168769, 1.456371, -0.044050)",
        "(0.167589, 1.460222, -0.047139)",
        "(0.166981, 1.463867, -0.050607)",
        "(0.166149, 1.467081, -0.054936)",
        "(0.164751, 1.469814, -0.060383)",
        "(0.163786, 1.471050, -0.063483)",
        "(0.161280, 1.473159, -0.070635)",
        "(0.159204, 1.475103, -0.078462)",
        "(0.158391, 1.477806, -0.084254)",
        "(0.157705, 1.480762, -0.089410)",
        "(0.157174, 1.482160, -0.092190)",
        "(0.156003, 1.484745, -0.098194)",
        "(0.155053, 1.486990, -0.104750)",
        "(0.154644, 1.489529, -0.110708)",
        "(0.153931, 1.492066, -0.116510)",
        "(0.153497, 1.493144, -0.119728)",
        "(0.152367, 1.494799, -0.126960)",
        "(0.151312, 1.495968, -0.135117)",
        "(0.151105, 1.497457, -0.142319)",
        "(0.150990, 1.499290, -0.148046)",
        "(0.151081, 1.500003, -0.150836)",
        "(0.151147, 1.501127, -0.157007)",
        "(0.150924, 1.501952, -0.163749)",
        "(0.151107, 1.502929, -0.169711)",
        "(0.151235, 1.503993, -0.175116)",
        "(0.151271, 1.504451, -0.177981)",
        "(0.151221, 1.505026, -0.184024)",
        "(0.151284, 1.505397, -0.189806)",
        "(0.152086, 1.505786, -0.194629)",
        "(0.152601, 1.506051, -0.199270)",
        "(0.152769, 1.506073, -0.201873)",
        "(0.153145, 1.506043, -0.207006)",
        "(0.153449, 1.505955, -0.212096)",
        "(0.153673, 1.505738, -0.217074)",
        "(0.154358, 1.505476, -0.221460)",
        "(0.154699, 1.505357, -0.223604)",
        "(0.155618, 1.505025, -0.227971)",
        "(0.155715, 1.504590, -0.232707)",
        "(0.155643, 1.503762, -0.238392)",
        "(0.156318, 1.502719, -0.243787)",
        "(0.156737, 1.502132, -0.246245)",
        "(0.157573, 1.500683, -0.251579)",
        "(0.157988, 1.499025, -0.257381)",
        "(0.158545, 1.497395, -0.262316)",
        "(0.159723, 1.495645, -0.266657)",
        "(0.160392, 1.494690, -0.268595)",
        "(0.161310, 1.492545, -0.272948)",
        "(0.162045, 1.490007, -0.278311)",
        "(0.163250, 1.487300, -0.283834)",
        "(0.164482, 1.484811, -0.288052)",
        "(0.164855, 1.483580, -0.289749)",
        "(0.165679, 1.480939, -0.293521)",
        "(0.167089, 1.477981, -0.298015)",
        "(0.168753, 1.474826, -0.302399)",
        "(0.170130, 1.471706, -0.305985)",
        "(0.170554, 1.470000, -0.308114)",
        "(0.171897, 1.466459, -0.313042)",
        "(0.173565, 1.462938, -0.318210)",
        "(0.174750, 1.459500, -0.322675)",
        "(0.175472, 1.456065, -0.326279)",
        "(0.176082, 1.454142, -0.328442)",
        "(0.177980, 1.450055, -0.333116)",
        "(0.179851, 1.445848, -0.337199)",
        "(0.180961, 1.441576, -0.340050)",
        "(0.182524, 1.436912, -0.343594)",
        "(0.183485, 1.434460, -0.345863)",
        "(0.185349, 1.429421, -0.350395)",
        "(0.187052, 1.424238, -0.353502)",
        "(0.188054, 1.418641, -0.355908)",
        "(0.190134, 1.412683, -0.359056)",
        "(0.191343, 1.409579, -0.360911)",
        "(0.192876, 1.403514, -0.363938)",
        "(0.193453, 1.397501, -0.365268)",
        "(0.194831, 1.391076, -0.366897)",
        "(0.197184, 1.384239, -0.368990)",
        "(0.198488, 1.380765, -0.369787)",
        "(0.200559, 1.373701, -0.371198)",
        "(0.202125, 1.366128, -0.373445)",
        "(0.204181, 1.358441, -0.376131)",
        "(0.206827, 1.350944, -0.378292)",
        "(0.208134, 1.347265, -0.378974)",
        "(0.210032, 1.340114, -0.379259)",
        "(0.211620, 1.333058, -0.379412)",
        "(0.214153, 1.326165, -0.380594)",
        "(0.216782, 1.319511, -0.381836)",
        "(0.217686, 1.316214, -0.382145)",
        "(0.219449, 1.309817, -0.381969)",
        "(0.221561, 1.303587, -0.381438)",
        "(0.224174, 1.297430, -0.381504)",
        "(0.226276, 1.291158, -0.381593)",
        "(0.227448, 1.288043, -0.381295)",
        "(0.229563, 1.281772, -0.380136)",
        "(0.232242, 1.275388, -0.380299)",
        "(0.235183, 1.268891, -0.381552)",
        "(0.237708, 1.262578, -0.381886)",
        "(0.239015, 1.259565, -0.381539)",
        "(0.242260, 1.253723, -0.381605)",
        "(0.245345, 1.247855, -0.382660)",
        "(0.248139, 1.242115, -0.383614)",
        "(0.251018, 1.236664, -0.383853)",
        "(0.252534, 1.234109, -0.383559)",
        "(0.255441, 1.229061, -0.382511)",
        "(0.258523, 1.223820, -0.382330)",
        "(0.261705, 1.218210, -0.382950)",
        "(0.264855, 1.212543, -0.382977)",
        "(0.266558, 1.209756, -0.382576)",
        "(0.270260, 1.204120, -0.381832)",
        "(0.274092, 1.198132, -0.381625)",
        "(0.277907, 1.191789, -0.381913)",
        "(0.281911, 1.185410, -0.382211)",
        "(0.283989, 1.182361, -0.382027)",
        "(0.287974, 1.176426, -0.380704)",
        "(0.291965, 1.170234, -0.379722)",
        "(0.296115, 1.163705, -0.379793)",
        "(0.300348, 1.157554, -0.379987)",
        "(0.302472, 1.154664, -0.379776)",
        "(0.306244, 1.149128, -0.378533)",
        "(0.309337, 1.143715, -0.376536)",
        "(0.313049, 1.138468, -0.375247)",
        "(0.316469, 1.133463, -0.373223)",
        "(0.318011, 1.130986, -0.372109)",
        "(0.320636, 1.126060, -0.369708)",
        "(0.323548, 1.121104, -0.367476)",
        "(0.326984, 1.116119, -0.365408)",
        "(0.330593, 1.111426, -0.362931)",
        "(0.332129, 1.108959, -0.361864)",
        "(0.335317, 1.103882, -0.360241)",
        "(0.338511, 1.099031, -0.358126)",
        "(0.341490, 1.094267, -0.355108)",
        "(0.344579, 1.089704, -0.351459)",
        "(0.346045, 1.087320, -0.349833)",
        "(0.349063, 1.082530, -0.346825)",
        "(0.352009, 1.077709, -0.343396)",
        "(0.355109, 1.073156, -0.339641)",
        "(0.358541, 1.068315, -0.337121)",
        "(0.360331, 1.065924, -0.335889)",
        "(0.363916, 1.061426, -0.333057)",
        "(0.367178, 1.057096, -0.329945)",
        "(0.370199, 1.052854, -0.326909)",
        "(0.373110, 1.049028, -0.323766)",
        "(0.374546, 1.047267, -0.321934)",
        "(0.377249, 1.043963, -0.317548)",
        "(0.379727, 1.040411, -0.312860)",
        "(0.382836, 1.036895, -0.309317)",
        "(0.386431, 1.033459, -0.306678)",
        "(0.388174, 1.031729, -0.305313)",
        "(0.391613, 1.028202, -0.302415)",
        "(0.395128, 1.025041, -0.298576)",
        "(0.398795, 1.021966, -0.294961)",
        "(0.402709, 1.018543, -0.292572)",
        "(0.404541, 1.016800, -0.291088)",
        "(0.408230, 1.013611, -0.287158)",
        "(0.411934, 1.010552, -0.282664)",
        "(0.416042, 1.007335, -0.279690)",
        "(0.420141, 1.003943, -0.277054)",
        "(0.422110, 1.002367, -0.275419)",
        "(0.426122, 0.999462, -0.271527)",
        "(0.430442, 0.996653, -0.268449)",
        "(0.435025, 0.993820, -0.266131)",
        "(0.439008, 0.991486, -0.263071)",
        "(0.440895, 0.990368, -0.261035)",
        "(0.444425, 0.987861, -0.256878)",
        "(0.448487, 0.985506, -0.255167)",
        "(0.452127, 0.982982, -0.253675)",
        "(0.455440, 0.980921, -0.251526)",
        "(0.456988, 0.979980, -0.250252)",
        "(0.459918, 0.978494, -0.247213)",
        "(0.462877, 0.977142, -0.244797)",
        "(0.465731, 0.975699, -0.242992)",
        "(0.468461, 0.974400, -0.241096)",
        "(0.469677, 0.973846, -0.239726)",
        "(0.471827, 0.972971, -0.236851)",
        "(0.473964, 0.972336, -0.235143)",
        "(0.476029, 0.971589, -0.234604)",
        "(0.477968, 0.970816, -0.234374)",
        "(0.478958, 0.970601, -0.234150)",
        "(0.480760, 0.970308, -0.232947)",
        "(0.482453, 0.970066, -0.231137)",
        "(0.484092, 0.969752, -0.229125)",
        "(0.485832, 0.969324, -0.227781)",
        "(0.486739, 0.968977, -0.227293)",
        "(0.488692, 0.968332, -0.226048)",
        "(0.490815, 0.967781, -0.223910)",
        "(0.492944, 0.967239, -0.221827)",
        "(0.494902, 0.966428, -0.219921)",
        "(0.495863, 0.965999, -0.218882)",
        "(0.497859, 0.965204, -0.216023)",
        "(0.499903, 0.964545, -0.213098)",
        "(0.501887, 0.963988, -0.210767)",
        "(0.503617, 0.963191, -0.208554)",
        "(0.504452, 0.962857, -0.207309)",
        "(0.506213, 0.962475, -0.204506)",
        "(0.507811, 0.962237, -0.202056)",
        "(0.509134, 0.961720, -0.199747)",
        "(0.510374, 0.961265, -0.196919)",
        "(0.511049, 0.961145, -0.195248)",
        "(0.512339, 0.961033, -0.191622)",
        "(0.513106, 0.960905, -0.189136)",
        "(0.513452, 0.960491, -0.185994)",
        "(0.513855, 0.960777, -0.180994)",
        "(0.513988, 0.960966, -0.178383)",
        "(0.514196, 0.961506, -0.172857)",
        "(0.514117, 0.961906, -0.168340)",
        "(0.513794, 0.962124, -0.165201)",
        "(0.513177, 0.962114, -0.162516)",
        "(0.512914, 0.962324, -0.161033)",
        "(0.512478, 0.963062, -0.157855)",
        "(0.511879, 0.963663, -0.154947)",
        "(0.510933, 0.964183, -0.152419)"
    ],
    "rightHandRotations": [
        "(350.335600, 285.349700, 268.137800)",
        "(350.336100, 285.328900, 268.154000)",
        "(350.349400, 285.311900, 268.147400)",
        "(350.353600, 285.384100, 268.061600)",
        "(350.352900, 285.418100, 268.059600)",
        "(350.352600, 285.403100, 268.080700)",
        "(350.363500, 285.376500, 268.108700)",
        "(350.364200, 285.356700, 268.121600)",
        "(350.357100, 285.385200, 268.096200)",
        "(350.374500, 285.392000, 268.067900)",
        "(350.414900, 285.377000, 268.047800)",
        "(350.437400, 285.360600, 268.041700)",
        "(350.435600, 285.370200, 268.033000)",
        "(350.426300, 285.421100, 268.007000)",
        "(350.486500, 285.414700, 267.998700)",
        "(350.582700, 285.402400, 267.978800)",
        "(350.575400, 285.496600, 267.922000)",
        "(350.553600, 285.518600, 267.915200)",
        "(350.536400, 285.504100, 267.918700)",
        "(350.546300, 285.506100, 267.909600)",
        "(350.584700, 285.535800, 267.863700)",
        "(350.604600, 285.541800, 267.852800)",
        "(350.584000, 285.566100, 267.885500)",
        "(350.499500, 285.606800, 267.982700)",
        "(350.539700, 285.603800, 267.970600)",
        "(350.653300, 285.625800, 267.919500)",
        "(350.669200, 285.684900, 267.881800)",
        "(350.640100, 285.737500, 267.885500)",
        "(350.557900, 285.796900, 267.958700)",
        "(350.561100, 285.765100, 268.025900)",
        "(350.623800, 285.758300, 268.024000)",
        "(350.667500, 285.807300, 267.949100)",
        "(350.635800, 285.858000, 267.908700)",
        "(350.508600, 285.817500, 268.046400)",
        "(350.498900, 285.747900, 268.123200)",
        "(350.506300, 285.798000, 268.035700)",
        "(350.512000, 285.899300, 267.951300)",
        "(350.516500, 285.907000, 267.969500)",
        "(350.495900, 285.898400, 267.999200)",
        "(350.522100, 285.854200, 268.029700)",
        "(350.564000, 285.884100, 267.998400)",
        "(350.560800, 285.936100, 267.988800)",
        "(350.513300, 285.952400, 268.045800)",
        "(350.391800, 285.924000, 268.207500)",
        "(350.416100, 285.928000, 268.182500)",
        "(350.399000, 285.935900, 268.157000)",
        "(350.327000, 285.976400, 268.164900)",
        "(349.841900, 285.983600, 268.315500)",
        "(348.886400, 285.896100, 268.674600)",
        "(347.316300, 285.789800, 269.323200)",
        "(345.635200, 285.438600, 270.203100)",
        "(345.012500, 285.160300, 270.591200)",
        "(344.256600, 284.607900, 271.127700)",
        "(344.019200, 284.306600, 271.455300)",
        "(343.663600, 284.431700, 271.295400)",
        "(343.231600, 284.648100, 271.163800)",
        "(343.079100, 284.711800, 271.167700)",
        "(343.060200, 284.679600, 271.054800)",
        "(343.040200, 284.476900, 271.149500)",
        "(342.701200, 284.402800, 271.349200)",
        "(342.342200, 284.540600, 271.300600)",
        "(342.190300, 284.692700, 271.178700)",
        "(342.062900, 284.857200, 271.014300)",
        "(342.355900, 284.692900, 271.158500)",
        "(342.386500, 284.639800, 271.374700)",
        "(342.009700, 284.769600, 271.537100)",
        "(341.843000, 284.938400, 271.596100)",
        "(341.812400, 285.068800, 271.723700)",
        "(342.137800, 285.075300, 271.795300)",
        "(342.600200, 285.220200, 271.637800)",
        "(343.167900, 285.544100, 271.204400)",
        "(343.483700, 285.751000, 270.979500)",
        "(343.842700, 285.924900, 271.278200)",
        "(344.408200, 285.548800, 272.128400)",
        "(345.523000, 285.400100, 271.775900)",
        "(346.973800, 285.596100, 270.842800)",
        "(347.881400, 285.759900, 270.375300)",
        "(349.364700, 285.889900, 270.825100)",
        "(349.591400, 285.469800, 272.061500)",
        "(349.471700, 284.756800, 273.210500)",
        "(349.890700, 284.050300, 273.902000)",
        "(350.644500, 283.741800, 273.839600)",
        "(352.794300, 283.505800, 273.625500)",
        "(353.982200, 283.218800, 274.024800)",
        "(353.380400, 282.691300, 274.947800)",
        "(352.518300, 282.321700, 276.225200)",
        "(352.141300, 282.356800, 276.883500)",
        "(351.747900, 282.831300, 277.667400)",
        "(352.143200, 283.295700, 277.726500)",
        "(350.530200, 284.260400, 278.404600)",
        "(346.977600, 285.234100, 280.669100)",
        "(345.664500, 285.381000, 281.670200)",
        "(343.807400, 285.846100, 282.131000)",
        "(341.088400, 287.525300, 281.547100)",
        "(337.981700, 289.800400, 281.793700)",
        "(335.467000, 291.610000, 281.657000)",
        "(334.497200, 292.210800, 281.339600)",
        "(332.738800, 293.248600, 280.715000)",
        "(330.782600, 294.755000, 280.466000)",
        "(329.734900, 295.740400, 280.195000)",
        "(329.304500, 296.211100, 280.088300)",
        "(329.119100, 296.297700, 279.922400)",
        "(328.874000, 296.559000, 279.722400)",
        "(328.915000, 296.876700, 279.837900)",
        "(329.066400, 296.482000, 280.180700)",
        "(329.046000, 296.186600, 280.144300)",
        "(328.963500, 296.272700, 280.047500)",
        "(329.128800, 296.461300, 279.925800)",
        "(329.993700, 296.532200, 279.825900)",
        "(330.792100, 296.981700, 279.325400)",
        "(331.145000, 297.134700, 279.170700)",
        "(331.206200, 296.979000, 279.360900)",
        "(331.237900, 296.636500, 279.782000)",
        "(331.608100, 296.493500, 279.943500)",
        "(332.171000, 296.263200, 279.959700)",
        "(332.240300, 295.758400, 280.223300)",
        "(332.209100, 295.570500, 280.350600)",
        "(332.194900, 295.097300, 280.682300)",
        "(332.088500, 294.801600, 281.103000)",
        "(332.189400, 294.931200, 281.227200)",
        "(332.435600, 295.244000, 281.021200)",
        "(332.395200, 295.371600, 280.947400)",
        "(331.653500, 295.283600, 281.122800)",
        "(330.597900, 294.823800, 281.808900)",
        "(330.133200, 294.734600, 281.899400)",
        "(330.073300, 295.132900, 281.697200)",
        "(329.963000, 295.235800, 281.773600)",
        "(329.572700, 295.496400, 281.922300)",
        "(329.416700, 295.768900, 281.930100)",
        "(329.590100, 296.159300, 281.682100)",
        "(329.912000, 296.581200, 281.415500)",
        "(329.980600, 296.708400, 281.292200)",
        "(329.861000, 296.849300, 281.185100)",
        "(329.539900, 296.965100, 281.131800)",
        "(329.389000, 297.119800, 281.075200)",
        "(329.660200, 297.303200, 280.696100)",
        "(329.653000, 297.330500, 280.621300)",
        "(329.352300, 297.393700, 280.578300)",
        "(329.207200, 297.515000, 280.479500)",
        "(329.101000, 297.503600, 280.383500)",
        "(328.955700, 297.436200, 280.305300)",
        "(328.982100, 297.415500, 280.229300)",
        "(329.226000, 297.459900, 279.837300)",
        "(329.286900, 297.230300, 279.779100)",
        "(329.124200, 296.787500, 279.875100)",
        "(329.003300, 296.520400, 279.970300)",
        "(329.028400, 296.401100, 279.981800)",
        "(329.200600, 296.076200, 279.929100)",
        "(329.497500, 295.779900, 279.822900)",
        "(329.698200, 295.444700, 279.697000)",
        "(329.615400, 294.965500, 279.921700)",
        "(329.519000, 294.670000, 280.179100)",
        "(329.645300, 294.251400, 280.427300)",
        "(330.005800, 293.908500, 280.411300)",
        "(330.154500, 293.570400, 280.620400)",
        "(330.213500, 293.323800, 280.795800)",
        "(330.341200, 293.266500, 280.798900)",
        "(330.658200, 293.246900, 280.783500)",
        "(330.847800, 293.217200, 280.838200)",
        "(330.929000, 293.059800, 281.016500)",
        "(330.949700, 292.964200, 281.202600)",
        "(330.997300, 292.958600, 281.257500)",
        "(331.124500, 292.950200, 281.189700)",
        "(331.123300, 292.974200, 281.169300)",
        "(331.119900, 292.909400, 281.248400)",
        "(331.247100, 292.819200, 281.306600)",
        "(331.294300, 292.817800, 281.290100)",
        "(331.326000, 292.827000, 281.285200)",
        "(331.363500, 292.798100, 281.297900)",
        "(331.384700, 292.824800, 281.264600)",
        "(331.428300, 292.842000, 281.240400)",
        "(331.444200, 292.860200, 281.231300)",
        "(331.432400, 292.988800, 281.228900)",
        "(331.527800, 293.115600, 281.206200)",
        "(331.601600, 293.226600, 281.198200)",
        "(331.659800, 293.275600, 281.229200)",
        "(331.676800, 293.283200, 281.214100)",
        "(331.740500, 293.322200, 281.237400)",
        "(331.729500, 293.346200, 281.265300)",
        "(331.789100, 293.379000, 281.301500)",
        "(331.848000, 293.449800, 281.254500)",
        "(331.875600, 293.486200, 281.225300)",
        "(331.902500, 293.516800, 281.207800)",
        "(331.903600, 293.527000, 281.207000)",
        "(331.859000, 293.514000, 281.244200)",
        "(331.825200, 293.490200, 281.278500)",
        "(331.809800, 293.502500, 281.276800)",
        "(331.825700, 293.521900, 281.242600)",
        "(331.827600, 293.520800, 281.224500)",
        "(331.833700, 293.517700, 281.215800)",
        "(331.841000, 293.516100, 281.208500)",
        "(331.822300, 293.509700, 281.205300)",
        "(331.797500, 293.470600, 281.200100)",
        "(331.818200, 293.432000, 281.189200)",
        "(331.823200, 293.395300, 281.202400)",
        "(331.826900, 293.354400, 281.208700)",
        "(331.821400, 293.354800, 281.201900)",
        "(331.811200, 293.408400, 281.137000)",
        "(331.842800, 293.429300, 281.077900)",
        "(331.849500, 293.463200, 281.030300)",
        "(331.861600, 293.476700, 280.987100)",
        "(331.883600, 293.497100, 280.926700)",
        "(331.963700, 293.571200, 280.752500)",
        "(331.880200, 293.631100, 280.698000)",
        "(331.834500, 293.630900, 280.728100)",
        "(331.826100, 293.613200, 280.731000)",
        "(331.827100, 293.621500, 280.723800)",
        "(331.824600, 293.622200, 280.729200)",
        "(331.884800, 293.635400, 280.746800)",
        "(332.018600, 293.659300, 280.738500)",
        "(332.083100, 293.586000, 280.859900)",
        "(332.084300, 293.582500, 280.891600)",
        "(332.118000, 293.640700, 280.971400)",
        "(332.292000, 293.793800, 281.061600)",
        "(332.493200, 294.034200, 281.021100)",
        "(332.568600, 294.165000, 281.090200)",
        "(332.576100, 294.187600, 281.173300)",
        "(332.503100, 294.272300, 281.391600)",
        "(332.520200, 294.405100, 281.585200)",
        "(332.636000, 294.681100, 281.621300)",
        "(332.786100, 294.997500, 281.717300)",
        "(332.907300, 295.175700, 281.776900)",
        "(333.042100, 295.549800, 281.924200)",
        "(333.050200, 295.840300, 282.133600)",
        "(333.214500, 296.144000, 282.331600)",
        "(333.474000, 296.557000, 282.514400)",
        "(333.569900, 296.758100, 282.621400)",
        "(333.759600, 297.218200, 282.892600)",
        "(333.929500, 297.569400, 283.208800)",
        "(334.033100, 297.763000, 283.627900)",
        "(334.159800, 298.060800, 283.947400)",
        "(334.285600, 298.423100, 284.015500)",
        "(334.536000, 299.255200, 284.088000)",
        "(334.641200, 299.976900, 284.286700)",
        "(334.892200, 300.641500, 284.468000)",
        "(334.988200, 301.443600, 284.650400)",
        "(334.959300, 301.777200, 284.853100)",
        "(335.084300, 302.428800, 285.202900)",
        "(335.515300, 303.150400, 285.295400)",
        "(335.837200, 303.854500, 285.470100)",
        "(336.106700, 304.581500, 285.632900)",
        "(336.148700, 304.896400, 285.812400)",
        "(336.414100, 305.614000, 286.080400)",
        "(337.024000, 306.314800, 286.086600)",
        "(337.456500, 306.773600, 286.274000)",
        "(337.938000, 307.160200, 286.508900)",
        "(338.178500, 307.310500, 286.617500)",
        "(338.319000, 307.270800, 287.050100)",
        "(338.130400, 307.023600, 287.607400)",
        "(338.272000, 306.927900, 287.970000)",
        "(338.517300, 307.025500, 288.252700)",
        "(338.702200, 307.151100, 288.382400)",
        "(339.006400, 307.439800, 288.598100)",
        "(338.971600, 307.583200, 288.987400)",
        "(338.803900, 307.768500, 289.486200)",
        "(338.902700, 308.017400, 289.929700)",
        "(339.095200, 308.321200, 290.008500)",
        "(339.485200, 309.098200, 290.133400)",
        "(339.531900, 309.742100, 290.428200)",
        "(339.482800, 310.460300, 290.890800)",
        "(339.664700, 311.283400, 291.243600)",
        "(339.820600, 311.757100, 291.372100)",
        "(340.046200, 312.685400, 291.653800)",
        "(339.932600, 313.500400, 292.171100)",
        "(339.851400, 314.478800, 292.749200)",
        "(340.124600, 315.387100, 293.318900)",
        "(340.301900, 315.808400, 293.584600)",
        "(340.429200, 316.565000, 294.218300)",
        "(340.320600, 317.154100, 295.045300)",
        "(340.248200, 317.903700, 295.803600)",
        "(340.731200, 318.854200, 296.313700)",
        "(340.989600, 319.359400, 296.541400)",
        "(341.076800, 320.293600, 297.160100)",
        "(341.330400, 321.520100, 297.476400)",
        "(341.578400, 322.715600, 297.590200)",
        "(341.578600, 323.649300, 297.894400)",
        "(341.552100, 324.044500, 298.037700)",
        "(341.214200, 324.782700, 298.333600)",
        "(340.781700, 325.522200, 298.538800)",
        "(340.578200, 326.592700, 298.456900)",
        "(340.249400, 327.413200, 298.403700)",
        "(339.918000, 327.639100, 298.530200)",
        "(339.326900, 328.072800, 298.741300)",
        "(338.810100, 328.673200, 298.702700)",
        "(338.208300, 329.445300, 298.669000)",
        "(337.745800, 330.276200, 298.538100)",
        "(337.591800, 330.704100, 298.377100)",
        "(337.145500, 331.292600, 298.285500)",
        "(336.454400, 331.745300, 298.426400)",
        "(336.004900, 332.511900, 298.256300)",
        "(335.669600, 333.448700, 297.927700)",
        "(335.463000, 333.780500, 297.850700)",
        "(334.892500, 334.203700, 297.880200)",
        "(334.514400, 334.681300, 297.721100)",
        "(334.251600, 335.152500, 297.506600)",
        "(333.784400, 335.621700, 297.391300)",
        "(333.539200, 335.800100, 297.382500)",
        "(332.983900, 336.076900, 297.225600)",
        "(332.669800, 336.273500, 297.189800)",
        "(332.499500, 336.193100, 297.177400)",
        "(332.010400, 336.049700, 297.143900)",
        "(331.767000, 335.905800, 297.263500)",
        "(331.349900, 335.722700, 297.501300)",
        "(331.024200, 335.742900, 297.512400)",
        "(330.943900, 335.748000, 297.445200)",
        "(330.612800, 335.534400, 297.519200)",
        "(330.419300, 335.397100, 297.601800)",
        "(330.058300, 335.398300, 297.539900)",
        "(329.966800, 335.518200, 297.418000)",
        "(329.869200, 335.499700, 297.326000)",
        "(329.675200, 335.337700, 297.437400)",
        "(329.575400, 335.203900, 297.549400)",
        "(329.309800, 335.056400, 297.665300)",
        "(329.079200, 334.980300, 297.761900)",
        "(329.012400, 334.992100, 297.709700)",
        "(328.878100, 334.857900, 297.769000)",
        "(328.741300, 334.767800, 297.862600)",
        "(328.504300, 334.659000, 297.992700)",
        "(328.295700, 334.795100, 297.907200)",
        "(328.077300, 334.962800, 297.808300)",
        "(327.746100, 334.927100, 297.895100)",
        "(327.608400, 334.870000, 297.911300)",
        "(327.425400, 334.805200, 297.888400)",
        "(327.087500, 334.730200, 297.881000)",
        "(326.588500, 334.599100, 298.005400)",
        "(326.251200, 334.546900, 297.897100)",
        "(326.089100, 334.564600, 297.801100)",
        "(325.695900, 334.634800, 297.687400)",
        "(325.257000, 334.816600, 297.541300)",
        "(324.956000, 335.050400, 297.260700)",
        "(324.710400, 335.124100, 297.096700)",
        "(324.522400, 335.094900, 297.071700)",
        "(324.146100, 334.933400, 297.178500)",
        "(323.793000, 334.925200, 297.096700)",
        "(323.507300, 335.066700, 296.906900)",
        "(323.153200, 334.953000, 296.913800)",
        "(322.970000, 334.905300, 296.906300)",
        "(322.647000, 334.914200, 296.782700)",
        "(322.307000, 334.789900, 296.777600)",
        "(321.882300, 334.457800, 296.913000)",
        "(321.447400, 334.151500, 297.059200)",
        "(321.248500, 334.072900, 297.077700)",
        "(320.857900, 334.027400, 296.991300)",
        "(320.449300, 334.080800, 296.821000)",
        "(320.077300, 334.145300, 296.693800)",
        "(319.723900, 334.102200, 296.638900)",
        "(319.494600, 334.037000, 296.665200)",
        "(319.024300, 333.863900, 296.720000)",
        "(318.577900, 333.724600, 296.705300)",
        "(318.173600, 333.630300, 296.658900)",
        "(317.723500, 333.388100, 296.716100)",
        "(317.459600, 333.234300, 296.795700)",
        "(316.938900, 333.048800, 296.844900)",
        "(316.446300, 333.259400, 296.583100)",
        "(316.027700, 333.573000, 296.175300)",
        "(315.680700, 333.931500, 295.750200)",
        "(315.530600, 334.113100, 295.556400)",
        "(315.181800, 334.413100, 295.176900)",
        "(314.752300, 334.619700, 294.934700)",
        "(314.348900, 334.773800, 294.752200)",
        "(314.087700, 334.983200, 294.477400)",
        "(313.967200, 335.129300, 294.295200)",
        "(313.652100, 335.520600, 293.856100)",
        "(313.256100, 335.717700, 293.663800)",
        "(312.959300, 335.908700, 293.412500)",
        "(312.724000, 336.100900, 293.132800)",
        "(312.570400, 336.155000, 293.025800)",
        "(312.207500, 336.402400, 292.786100)",
        "(311.940900, 336.727400, 292.452100)",
        "(311.697400, 337.038600, 292.055500)",
        "(311.396500, 337.232200, 291.770300)",
        "(311.216500, 337.289300, 291.708600)",
        "(310.809200, 337.419500, 291.555900)",
        "(310.558100, 337.646700, 291.198100)",
        "(310.344100, 337.895000, 290.795700)",
        "(309.968600, 338.059800, 290.506200)",
        "(309.797700, 338.169600, 290.316700)",
        "(309.421400, 338.427800, 289.859100)",
        "(309.069500, 338.817600, 289.332300)",
        "(308.720100, 339.197000, 288.779000)",
        "(308.465900, 339.426000, 288.286400)",
        "(308.290300, 339.548200, 288.033500)",
        "(307.873900, 339.838200, 287.527700)",
        "(307.445200, 340.218000, 286.930300)",
        "(307.057900, 340.456100, 286.475900)",
        "(306.698400, 340.643900, 286.035400)",
        "(306.548500, 340.806500, 285.706500)",
        "(306.200700, 341.017900, 285.205300)",
        "(305.724200, 341.158500, 284.879700)",
        "(305.382500, 341.285600, 284.440400)",
        "(305.062900, 341.441000, 283.893700)",
        "(304.753600, 341.412600, 283.780100)",
        "(304.167300, 341.233100, 283.699800)",
        "(303.710300, 341.067400, 283.503100)",
        "(303.157300, 340.973500, 283.401200)",
        "(302.725600, 341.042500, 283.046300)",
        "(302.590200, 341.178800, 282.770400)",
        "(302.332000, 341.292400, 282.450900)",
        "(301.878400, 341.296500, 282.310600)",
        "(301.505900, 341.463400, 282.028800)",
        "(301.228100, 341.526900, 281.712200)",
        "(301.037000, 341.397200, 281.794500)",
        "(300.477100, 341.097700, 281.994400)",
        "(300.039400, 340.933500, 282.013000)",
        "(299.810500, 341.015600, 281.739900)",
        "(299.403000, 341.090500, 281.590700)",
        "(299.224600, 340.966800, 281.695900)",
        "(298.957900, 340.874000, 281.583100)",
        "(298.647800, 341.126900, 281.159700)",
        "(298.362900, 341.155100, 281.093200)",
        "(298.092500, 341.079500, 281.130800)",
        "(297.933600, 341.121200, 281.077800)",
        "(297.566800, 341.239600, 280.909300)",
        "(297.388700, 341.038900, 281.031900)",
        "(297.155900, 340.924000, 280.965400)",
        "(296.775600, 340.753600, 281.148700)",
        "(296.562100, 340.732200, 281.186300)",
        "(296.390400, 341.054300, 280.779100)",
        "(296.230800, 341.349100, 280.396900)",
        "(296.029600, 341.370800, 280.333900)",
        "(295.837300, 341.575800, 280.084000)",
        "(295.744200, 341.870700, 279.746400)",
        "(295.511100, 342.290800, 279.310700)",
        "(295.238100, 342.418300, 279.185700)",
        "(295.114700, 342.785000, 278.746200)",
        "(294.986600, 343.152000, 278.232200)",
        "(294.806300, 343.300500, 278.106600)",
        "(294.438800, 343.675200, 277.755000)",
        "(294.299400, 344.146800, 277.090300)",
        "(294.137000, 344.677200, 276.347200)",
        "(293.701400, 344.984600, 275.963700)",
        "(293.420700, 345.069700, 275.861700)",
        "(292.946100, 345.456600, 275.326500)",
        "(292.644500, 345.960800, 274.558100)",
        "(292.163400, 346.374500, 273.948200)",
        "(291.657700, 346.434200, 273.674300)",
        "(291.409700, 346.567700, 273.395800)",
        "(290.872400, 346.982900, 272.814200)",
        "(290.434100, 347.659200, 271.948800)",
        "(290.108300, 348.240300, 271.092500)",
        "(289.775400, 348.482200, 270.525300)",
        "(289.546100, 348.714900, 270.176100)",
        "(289.037500, 349.509500, 269.237500)",
        "(288.815300, 350.317700, 268.146200)",
        "(288.627300, 350.566300, 267.640000)",
        "(288.241500, 350.788700, 267.194200)",
        "(288.087400, 350.930600, 266.975100)",
        "(287.644900, 351.683700, 266.031400)",
        "(287.281600, 352.069500, 265.431300)",
        "(287.062300, 352.103600, 265.141800)",
        "(286.718600, 352.594300, 264.427200)",
        "(286.477100, 352.927900, 264.032100)",
        "(286.053000, 353.317300, 263.390300)",
        "(285.827500, 353.586300, 262.835900)",
        "(285.589300, 353.500500, 262.622700)",
        "(285.389800, 353.916200, 261.834100)",
        "(285.231100, 354.313400, 261.282600)",
        "(284.820500, 354.590100, 260.865500)",
        "(284.536200, 354.850500, 260.326300)",
        "(284.394500, 354.910600, 259.845800)",
        "(284.201500, 355.295000, 259.087600)",
        "(284.108300, 355.469800, 258.752500)",
        "(283.861100, 355.944000, 257.950300)",
        "(283.552200, 356.187200, 257.475600)",
        "(283.299200, 355.765900, 257.609800)",
        "(283.155600, 355.671100, 257.394300)",
        "(283.094100, 355.867500, 257.020600)",
        "(282.928000, 356.314300, 256.329600)",
        "(282.740800, 356.125900, 256.236000)",
        "(282.566500, 355.772100, 256.342300)",
        "(282.292700, 356.128400, 255.674000)",
        "(282.151200, 356.287200, 255.373600)",
        "(281.894900, 356.372400, 254.989700)",
        "(281.628500, 356.581900, 254.442400)",
        "(281.307400, 356.386000, 254.382700)",
        "(280.969600, 356.144100, 254.378000)",
        "(280.861100, 356.305200, 254.079400)",
        "(280.750300, 356.621600, 253.403700)",
        "(280.640300, 356.562300, 253.167900)",
        "(280.347100, 356.570500, 252.938000)",
        "(280.038900, 356.650700, 252.632700)",
        "(279.933100, 356.590200, 252.546400)",
        "(279.783800, 356.198100, 252.597100)",
        "(279.695700, 356.530600, 251.940200)",
        "(279.654100, 356.981200, 251.099200)",
        "(279.389400, 357.091000, 250.714100)",
        "(279.275100, 357.147000, 250.505500)",
        "(279.118700, 357.353600, 249.918900)",
        "(279.036500, 356.641200, 250.210100)",
        "(278.889400, 355.717000, 250.812000)",
        "(278.739200, 356.043500, 250.095200)",
        "(278.683400, 356.196200, 249.739000)",
        "(278.661500, 356.203400, 249.293300)",
        "(278.598200, 356.209100, 248.892300)",
        "(278.448400, 355.873000, 248.832300)",
        "(278.195000, 354.868400, 249.460700)",
        "(278.061000, 354.154600, 249.956600)",
        "(277.763100, 353.049600, 250.690800)",
        "(277.465200, 352.673500, 250.758300)",
        "(277.243200, 351.895100, 251.150900)",
        "(277.124600, 350.450500, 252.233900)",
        "(277.075400, 349.978100, 252.534500)",
        "(276.995900, 349.670400, 252.480800)",
        "(276.811100, 348.978700, 252.810800)",
        "(276.634200, 347.748400, 253.738600)",
        "(276.524900, 346.723400, 254.427000)",
        "(276.445100, 345.882900, 255.088100)",
        "(276.185500, 343.976300, 256.715400)",
        "(275.907300, 343.176300, 257.312000)",
        "(275.828400, 342.465200, 257.644500)",
        "(275.766200, 341.253000, 258.418700)",
        "(275.666600, 340.895500, 258.640800)",
        "(275.427300, 340.529500, 258.754500)",
        "(275.299400, 339.763000, 259.126500)",
        "(275.100100, 337.027400, 261.528800)",
        "(274.812800, 334.300500, 263.956700)",
        "(274.699800, 333.431600, 264.658100)",
        "(274.511900, 331.318300, 266.397000)",
        "(274.347800, 328.877500, 268.514800)",
        "(274.311800, 327.832000, 269.163900)",
        "(274.228200, 326.054600, 270.600600)",
        "(274.152400, 324.099400, 272.399200)",
        "(274.033100, 320.368200, 275.770400)",
        "(273.984400, 319.321400, 276.443200)",
        "(274.015700, 318.310300, 277.106800)",
        "(274.043200, 314.936600, 280.160500)",
        "(274.029200, 312.383600, 282.540800)",
        "(273.892800, 308.177600, 286.464500)",
        "(273.825300, 306.093100, 288.310600)",
        "(274.015300, 305.178700, 288.847400)",
        "(274.130800, 303.490800, 290.206400)",
        "(274.080700, 301.796000, 291.805600)",
        "(274.024300, 298.352800, 294.979400)",
        "(274.062300, 295.370600, 297.677500)",
        "(274.127300, 291.472600, 301.268100)",
        "(274.177200, 287.843000, 304.596900)",
        "(274.202800, 286.079700, 306.224800)",
        "(274.330700, 283.810800, 308.213300)",
        "(274.486300, 283.708000, 307.932800)",
        "(274.607500, 282.078200, 309.236100)",
        "(274.689500, 277.936000, 313.144700)",
        "(274.749900, 275.583100, 315.366200)",
        "(274.964300, 271.921800, 318.728000)",
        "(275.027300, 270.662000, 319.673900)",
        "(275.214000, 269.465600, 320.590500)",
        "(275.434600, 266.280100, 323.576400)",
        "(275.520700, 264.794200, 324.947800)",
        "(275.575900, 262.927900, 326.604600)",
        "(275.727900, 262.191100, 327.126000)",
        "(275.956300, 262.899100, 326.118000)",
        "(276.156800, 260.954500, 327.856800)",
        "(276.239800, 259.258600, 329.494300)",
        "(276.442400, 256.079000, 332.535900)",
        "(276.566800, 254.596100, 333.849100)",
        "(276.726800, 254.840800, 333.325500)",
        "(276.949400, 253.914600, 334.068900)",
        "(277.076200, 253.014400, 334.893600)",
        "(277.266200, 252.089600, 335.632500)",
        "(277.285400, 252.886300, 334.632500)",
        "(277.527100, 254.084900, 333.192200)",
        "(277.816600, 253.010000, 334.126600)",
        "(277.872600, 251.889400, 335.226800)",
        "(277.983100, 251.650500, 335.350400)",
        "(278.260500, 252.564400, 334.218700)",
        "(278.619000, 251.955000, 334.728900)",
        "(278.899300, 250.591200, 336.028300)",
        "(279.014700, 250.146300, 336.434800)",
        "(279.284100, 250.742000, 335.677900)",
        "(279.580200, 251.310300, 334.953100)",
        "(279.890000, 250.629300, 335.579300)",
        "(280.183300, 250.395700, 335.682000)",
        "(280.333100, 250.453500, 335.567900)",
        "(280.499100, 250.908700, 334.995500)",
        "(280.747200, 251.030800, 334.766400)",
        "(281.065400, 250.797400, 334.920800)",
        "(281.314800, 250.715800, 334.961200)",
        "(281.434800, 250.704100, 334.898400)",
        "(281.658800, 250.756100, 334.766700)",
        "(281.919000, 250.746300, 334.682000)",
        "(282.213500, 250.043700, 335.282900)",
        "(282.601300, 249.010900, 336.271800)",
        "(282.753700, 249.016500, 336.232900)",
        "(282.987800, 249.526100, 335.544300)",
        "(283.182100, 249.602600, 335.366500)",
        "(283.567900, 249.207600, 335.712900)",
        "(283.908700, 249.394600, 335.417900)",
        "(284.013600, 249.545100, 335.176100)",
        "(284.263100, 249.040100, 335.544200)",
        "(284.607700, 248.742600, 335.846700)",
        "(284.915200, 249.897900, 334.517300)",
        "(285.201000, 250.831300, 333.399400)",
        "(285.366600, 250.785100, 333.407200)",
        "(285.749600, 250.306400, 333.868400)",
        "(286.162100, 250.686800, 333.368300)",
        "(286.465200, 251.462700, 332.364400)",
        "(286.754100, 250.968300, 332.710800)",
        "(286.947400, 250.278800, 333.404700)",
        "(287.460300, 249.491600, 334.117100)",
        "(288.025300, 249.159800, 334.220900)",
        "(288.447600, 248.377900, 334.900700)",
        "(288.895100, 247.867200, 335.419400)",
        "(289.203400, 248.184800, 335.062300)",
        "(289.796100, 249.444900, 333.508000)",
        "(290.227100, 249.393900, 333.382800)",
        "(290.593700, 249.142700, 333.529800)",
        "(291.068300, 249.699700, 332.694500)",
        "(291.316400, 249.951700, 332.343800)",
        "(291.825000, 249.777200, 332.367100)",
        "(292.287100, 249.134000, 332.899300)",
        "(292.667000, 248.997700, 332.913100)",
        "(293.125300, 249.429500, 332.316700)",
        "(293.402600, 249.631600, 332.059900)",
        "(293.879600, 249.835800, 331.821000)",
        "(294.283600, 250.246600, 331.352600)",
        "(294.737400, 250.883200, 330.611000)",
        "(295.223700, 250.718200, 330.695400)",
        "(295.436800, 250.505500, 330.891400)",
        "(295.771800, 250.615300, 330.755600)",
        "(296.183800, 251.702400, 329.560400)",
        "(296.679000, 252.264800, 328.883100)",
        "(297.025900, 252.137600, 328.957600)",
        "(297.161700, 252.179000, 328.934500)",
        "(297.591500, 252.734100, 328.309900)",
        "(298.001600, 253.544900, 327.489300)",
        "(298.418500, 253.964500, 326.947400)",
        "(298.903400, 254.041200, 326.835100)",
        "(299.117700, 254.161700, 326.697400)",
        "(299.562300, 254.765500, 326.074100)",
        "(300.007000, 255.177500, 325.548500)",
        "(300.465700, 255.083000, 325.617700)",
        "(300.914800, 255.111400, 325.588400)",
        "(301.120300, 255.417500, 325.275600)",
        "(301.569900, 256.695300, 323.997000)",
        "(302.061100, 257.885200, 322.677600)",
        "(302.665700, 257.968200, 322.584000)",
        "(303.158100, 258.133500, 322.454700)",
        "(303.398300, 258.485600, 322.046000)",
        "(303.853600, 259.272900, 321.193900)",
        "(304.410100, 259.403900, 320.959700)",
        "(304.962300, 259.424100, 320.864800)",
        "(305.466100, 259.662700, 320.493000)",
        "(305.742200, 259.697000, 320.395800)",
        "(306.361500, 259.523100, 320.541800)",
        "(306.966700, 259.568600, 320.468600)",
        "(307.461800, 260.314600, 319.688600)",
        "(307.912800, 260.896500, 319.055500)",
        "(308.294700, 260.758600, 319.206200)",
        "(308.955200, 260.344400, 319.689700)",
        "(309.498900, 260.446400, 319.613100)",
        "(309.966800, 260.919700, 319.128100)",
        "(310.559400, 261.016700, 319.012900)",
        "(310.860000, 260.943700, 319.119900)",
        "(311.457600, 261.087000, 318.993600)",
        "(311.999100, 261.695900, 318.401200)",
        "(312.418100, 262.133100, 317.954500)",
        "(312.926700, 262.364700, 317.705300)",
        "(313.298400, 262.292600, 317.754800)",
        "(313.908000, 262.109500, 317.953300)",
        "(314.424500, 262.333600, 317.729900)",
        "(314.902200, 262.647400, 317.348100)",
        "(315.479300, 262.416900, 317.590600)",
        "(315.811300, 262.249700, 317.822200)",
        "(316.451600, 262.340900, 317.791400)",
        "(316.895600, 262.783200, 317.421100)",
        "(317.409200, 263.292900, 317.047400)",
        "(317.899200, 263.675400, 316.760500)",
        "(318.133900, 263.853000, 316.661100)",
        "(318.493300, 264.484900, 316.191700)",
        "(319.136600, 264.729800, 315.923900)",
        "(319.535500, 264.406700, 316.273200)",
        "(319.684000, 264.349100, 316.404700)",
        "(319.840400, 264.454200, 316.350600)",
        "(320.227000, 264.984600, 316.088500)",
        "(320.882800, 265.371100, 315.838700)",
        "(321.216000, 265.250100, 316.137000)",
        "(321.325100, 265.210700, 316.438200)",
        "(321.517900, 265.540200, 316.245500)",
        "(321.959800, 266.376600, 315.529000)",
        "(322.336000, 266.779100, 315.347800)",
        "(322.683300, 266.866700, 315.401800)",
        "(323.022900, 267.043500, 315.357600)",
        "(323.193300, 267.070100, 315.339700)",
        "(323.706500, 266.852900, 315.624000)",
        "(324.063200, 266.478100, 316.067300)",
        "(324.289500, 266.333800, 316.380800)",
        "(324.730900, 266.862500, 315.996600)",
        "(325.026200, 267.070100, 315.910600)",
        "(325.463600, 267.092400, 316.166000)",
        "(326.032300, 267.186300, 316.354200)",
        "(326.423400, 267.407000, 316.249300)",
        "(326.871200, 267.404700, 316.409200)",
        "(327.091800, 267.361300, 316.551700)",
        "(327.562700, 267.266900, 316.714500)",
        "(327.936500, 267.439200, 316.793100)",
        "(328.485700, 267.455200, 316.850700)",
        "(329.012500, 267.228200, 317.206000)",
        "(329.260700, 267.109100, 317.417200)",
        "(329.719100, 267.138400, 317.616700)",
        "(330.114400, 267.374300, 317.644300)",
        "(330.533100, 267.690100, 317.531100)",
        "(330.965500, 267.989900, 317.345600)",
        "(331.189500, 267.898700, 317.407400)",
        "(331.510600, 267.816600, 317.632800)",
        "(331.774700, 267.986500, 317.576400)",
        "(332.181200, 268.274300, 317.471500)",
        "(332.819800, 268.104600, 317.726500)",
        "(333.063100, 267.923400, 317.901400)",
        "(333.502300, 267.792900, 318.152900)",
        "(333.892000, 268.243700, 318.067800)",
        "(334.327200, 269.237700, 317.541800)",
        "(334.761200, 269.915800, 317.295800)",
        "(335.032000, 270.025300, 317.350600)",
        "(335.473100, 270.134900, 317.447100)",
        "(335.806100, 270.322500, 317.511800)",
        "(336.150100, 270.516800, 317.551600)",
        "(336.560500, 270.531000, 317.722700)",
        "(336.735000, 270.500500, 317.864500)",
        "(337.119200, 270.619400, 318.009900)",
        "(337.504300, 271.300600, 317.826500)",
        "(337.980400, 271.821700, 317.714100)",
        "(338.459700, 271.879800, 317.965200)",
        "(338.677700, 271.875200, 318.093800)",
        "(339.062200, 272.005600, 318.221000)",
        "(339.340400, 272.363600, 318.288400)",
        "(339.753000, 272.947700, 318.215400)",
        "(340.202900, 273.499000, 318.069900)",
        "(340.414800, 273.615100, 318.120400)",
        "(340.716600, 273.802800, 318.327700)",
        "(341.022700, 274.146700, 318.368900)",
        "(341.301500, 274.765600, 318.260700)",
        "(341.633800, 275.437800, 318.116000)",
        "(341.818400, 275.721400, 318.081800)",
        "(342.127500, 276.219500, 318.114800)",
        "(342.513500, 276.904500, 318.063900)",
        "(342.844100, 277.918800, 317.833500)",
        "(343.352100, 278.346700, 317.853100)",
        "(343.582200, 278.365800, 318.023500)",
        "(343.950600, 278.447000, 318.324200)",
        "(344.345800, 278.911400, 318.397800)",
        "(344.825600, 279.643000, 318.326800)",
        "(345.135000, 280.427900, 318.301400)",
        "(345.341600, 280.769600, 318.289600)",
        "(345.767600, 281.187300, 318.390200)",
        "(346.080200, 281.490400, 318.633900)",
        "(346.331000, 281.892300, 318.890600)",
        "(346.610200, 282.415500, 319.048100)",
        "(346.786200, 282.622900, 319.131800)",
        "(347.117800, 282.806800, 319.443400)",
        "(347.363100, 282.880100, 319.883400)",
        "(347.523100, 283.135400, 320.207300)",
        "(347.708900, 283.711100, 320.352200)",
        "(347.850300, 284.016400, 320.392600)",
        "(347.964700, 284.515000, 320.549100)",
        "(347.920300, 285.062600, 320.764600)",
        "(347.929700, 285.703900, 320.845600)",
        "(347.979000, 286.156800, 321.025500)",
        "(348.000200, 286.302600, 321.164700)",
        "(347.951400, 286.631700, 321.458200)",
        "(347.863600, 287.153100, 321.631000)",
        "(347.829800, 287.687700, 321.721600)",
        "(347.838200, 287.940800, 322.038200)",
        "(347.822600, 288.024900, 322.213900)",
        "(347.760700, 288.326400, 322.485500)",
        "(347.653500, 288.893900, 322.513500)",
        "(347.565500, 289.193000, 322.638700)",
        "(347.431200, 289.280500, 322.968000)",
        "(347.368900, 289.394500, 323.051500)",
        "(347.250500, 289.727500, 323.168500)",
        "(347.112200, 290.121900, 323.301000)",
        "(347.027000, 290.566400, 323.372800)",
        "(346.914000, 290.879800, 323.471600)",
        "(346.869000, 291.031200, 323.560200)",
        "(346.826200, 291.290200, 323.677500)",
        "(346.733200, 291.455900, 323.832100)",
        "(346.524900, 291.540300, 324.089700)",
        "(346.417700, 291.820400, 324.179300)",
        "(346.379200, 291.969100, 324.195900)",
        "(346.312700, 292.228300, 324.342800)",
        "(346.214500, 292.361500, 324.528200)",
        "(345.986900, 292.444200, 324.823700)",
        "(345.881200, 292.666400, 325.001900)",
        "(345.857000, 292.842200, 325.021900)",
        "(345.726800, 293.178300, 325.073500)",
        "(345.620900, 293.231300, 325.375500)",
        "(345.472000, 293.357000, 325.658000)",
        "(345.355200, 293.700900, 325.769700)",
        "(345.274700, 293.921400, 325.796400)",
        "(345.107600, 294.278200, 325.902600)",
        "(344.915000, 294.442800, 326.139000)",
        "(344.713500, 294.654100, 326.338800)",
        "(344.539200, 294.980700, 326.487900)",
        "(344.418400, 295.156500, 326.512800)",
        "(344.218000, 295.425700, 326.666900)",
        "(344.012800, 295.579100, 326.897600)",
        "(343.809900, 295.894300, 327.043600)",
        "(343.560500, 296.275900, 327.151900)",
        "(343.429400, 296.501600, 327.215100)",
        "(343.169300, 296.969700, 327.265700)",
        "(342.869300, 297.408400, 327.260100)",
        "(342.556100, 297.771900, 327.374600)",
        "(342.351100, 298.101600, 327.446200)",
        "(342.218600, 298.261800, 327.514300)",
        "(341.852500, 298.510700, 327.639600)",
        "(341.474100, 298.795700, 327.751400)",
        "(341.103100, 299.026200, 327.838600)",
        "(340.757200, 299.179500, 328.028000)",
        "(340.591900, 299.241400, 328.095800)",
        "(340.204900, 299.336300, 328.302000)",
        "(339.709200, 299.537600, 328.483900)",
        "(339.250000, 299.796500, 328.550200)",
        "(338.709500, 300.006100, 328.703800)",
        "(338.459800, 300.090600, 328.803900)",
        "(337.973800, 300.296900, 328.983200)",
        "(337.454100, 300.634200, 329.091700)",
        "(336.989300, 300.915100, 329.208700)",
        "(336.494900, 301.115000, 329.387000)",
        "(336.236900, 301.176100, 329.485200)",
        "(335.688500, 301.290800, 329.672100)",
        "(335.154000, 301.432000, 329.867100)",
        "(334.585100, 301.678600, 329.960100)",
        "(333.938800, 301.892200, 330.052000)",
        "(333.617100, 301.981900, 330.129800)",
        "(333.017000, 302.170700, 330.244000)",
        "(332.429500, 302.395400, 330.321600)",
        "(331.861900, 302.519300, 330.469400)",
        "(331.183100, 302.690000, 330.564400)",
        "(330.831500, 302.768200, 330.586700)",
        "(330.202500, 302.973800, 330.600000)",
        "(329.523100, 303.203600, 330.620300)",
        "(328.852700, 303.435000, 330.569000)",
        "(328.199900, 303.557400, 330.591800)",
        "(327.868800, 303.544900, 330.660900)",
        "(327.211000, 303.537300, 330.809400)",
        "(326.639500, 303.683600, 330.787400)",
        "(326.089500, 303.701000, 330.926200)",
        "(325.526000, 303.633700, 331.196700)",
        "(325.234200, 303.679900, 331.259200)",
        "(324.662000, 303.931300, 331.153100)",
        "(324.075000, 304.248500, 331.027400)",
        "(323.463300, 304.334000, 331.114000)",
        "(322.883700, 304.353900, 331.190300)",
        "(322.591200, 304.383500, 331.173200)",
        "(321.936900, 304.524200, 331.088700)",
        "(321.267900, 304.667100, 331.021100)",
        "(320.646600, 304.716600, 331.040700)",
        "(320.021800, 304.737500, 331.036000)",
        "(319.703600, 304.708700, 331.068500)",
        "(319.057000, 304.720900, 331.142900)",
        "(318.433900, 304.813000, 331.125200)",
        "(317.789600, 305.059300, 330.964500)",
        "(317.252500, 305.044600, 330.992500)",
        "(316.903800, 304.826700, 331.278700)",
        "(316.228500, 304.453500, 331.781800)",
        "(315.555800, 304.207900, 332.104100)",
        "(314.971300, 303.983100, 332.508600)",
        "(314.262800, 303.752400, 333.038100)",
        "(313.940700, 303.895900, 333.096300)",
        "(313.288000, 304.589700, 332.695000)",
        "(312.538600, 305.172000, 332.495000)",
        "(311.820100, 305.480800, 332.593100)",
        "(311.043200, 306.177500, 332.297600)",
        "(310.632000, 306.595900, 332.042400)",
        "(309.867400, 307.187500, 331.868700)",
        "(309.234400, 307.673600, 331.672800)",
        "(308.496600, 308.187200, 331.496400)",
        "(307.784600, 308.589200, 331.408300)",
        "(307.458200, 308.787300, 331.379700)",
        "(306.733400, 309.183400, 331.211400)",
        "(306.081300, 309.336200, 331.272900)",
        "(305.462800, 309.107800, 331.650000)",
        "(304.783300, 309.020900, 331.875900)",
        "(304.479800, 309.018700, 331.927600)",
        "(303.893100, 308.864500, 332.111800)",
        "(303.311300, 308.746900, 332.293500)",
        "(302.703400, 308.636900, 332.436300)",
        "(302.044300, 308.562500, 332.580500)",
        "(301.731400, 308.614300, 332.521800)",
        "(301.208400, 308.767200, 332.394700)",
        "(300.544700, 308.757500, 332.406200)",
        "(299.878800, 308.626200, 332.640200)",
        "(299.310700, 308.160600, 333.142900)",
        "(299.040500, 307.944700, 333.409000)",
        "(298.563000, 307.700500, 333.716300)",
        "(298.026700, 307.500900, 333.944500)",
        "(297.367200, 307.293000, 334.174200)",
        "(296.817300, 307.297300, 334.197800)",
        "(296.500400, 307.361600, 334.097400)",
        "(295.793400, 307.128600, 334.308900)",
        "(295.081500, 306.759800, 334.714200)",
        "(294.384200, 306.768600, 334.656600)",
        "(293.756300, 306.922700, 334.428500)",
        "(293.421900, 307.014200, 334.286400)",
        "(292.796600, 307.241000, 333.979800)",
        "(292.164200, 307.122500, 333.995300)",
        "(291.574700, 306.641800, 334.431900)",
        "(291.020100, 306.690900, 334.206800)",
        "(290.768400, 306.952800, 333.820300)",
        "(290.180000, 307.151600, 333.380100)",
        "(289.575000, 306.959400, 333.427700)",
        "(289.020800, 307.056400, 333.086100)",
        "(288.407100, 307.258000, 332.621600)",
        "(288.109000, 307.148000, 332.632500)",
        "(287.626800, 307.258700, 332.288300)",
        "(287.203300, 307.401300, 331.848400)",
        "(286.667700, 307.254100, 331.691700)",
        "(286.132100, 306.914200, 331.755200)",
        "(285.921800, 306.769100, 331.766700)",
        "(285.533000, 306.773000, 331.462500)",
        "(285.081800, 306.553900, 331.349900)",
        "(284.617300, 305.757100, 331.832800)",
        "(284.213800, 305.415200, 331.929000)",
        "(284.042500, 305.440600, 331.722400)",
        "(283.636600, 305.339800, 331.495000)",
        "(283.231100, 305.066300, 331.470800)",
        "(282.841000, 304.726200, 331.507500)",
        "(282.463100, 304.607000, 331.310100)",
        "(282.274600, 304.446400, 331.318400)",
        "(281.918900, 304.378100, 331.012800)",
        "(281.530900, 304.432900, 330.615800)",
        "(281.103300, 304.620900, 330.072800)",
        "(280.754300, 304.703900, 329.681500)",
        "(280.592200, 305.090300, 329.106900)",
        "(280.241100, 305.498200, 328.344500)",
        "(279.930200, 305.274200, 328.248700)",
        "(279.661100, 305.148700, 328.021900)",
        "(279.392900, 304.623200, 328.219600)",
        "(279.261900, 304.279100, 328.379800)",
        "(278.960400, 303.649100, 328.729900)",
        "(278.670900, 303.985500, 328.001200)",
        "(278.378700, 303.997300, 327.623400)",
        "(278.074600, 303.607000, 327.658000)",
        "(277.924300, 303.603300, 327.477100)",
        "(277.650100, 303.225600, 327.434400)",
        "(277.406100, 301.657100, 328.651300)",
        "(277.241200, 300.348600, 329.545600)",
        "(276.965600, 299.077900, 330.395300)",
        "(276.836000, 298.111700, 331.166300)",
        "(276.579800, 296.727400, 332.142700)",
        "(276.356600, 296.025400, 332.351800)",
        "(276.095600, 293.922400, 334.032200)",
        "(275.889100, 290.449500, 337.138800)",
        "(275.774300, 288.979900, 338.417200)",
        "(275.558000, 287.662400, 339.279500)",
        "(275.381100, 287.083600, 339.361400)",
        "(275.261700, 284.244700, 341.799000)",
        "(275.091600, 280.266300, 345.346100)",
        "(274.994600, 278.391400, 346.995100)",
        "(274.852200, 275.610600, 349.321000)",
        "(274.740000, 273.120500, 351.387800)",
        "(274.624100, 271.516900, 352.503100)",
        "(274.421100, 270.058500, 353.434000)",
        "(274.299500, 268.858000, 354.376000)",
        "(274.138500, 265.965000, 356.820900)",
        "(274.036900, 263.699500, 358.632000)",
        "(273.802700, 264.302900, 357.490100)",
        "(273.571600, 265.583100, 355.586500)",
        "(273.552400, 263.239300, 357.696200)",
        "(273.693200, 255.844100, 4.747610)",
        "(273.664900, 253.118300, 6.976564)",
        "(273.466000, 252.954900, 6.526270)",
        "(273.413100, 250.279800, 8.657143)",
        "(273.402800, 248.189900, 10.515600)",
        "(273.400400, 245.578600, 12.598360)",
        "(273.364300, 243.649700, 14.044610)",
        "(273.325600, 243.242600, 13.954510)",
        "(273.326100, 242.241300, 14.361410)",
        "(273.322100, 240.799500, 15.541080)",
        "(273.266400, 238.444500, 17.381120)",
        "(273.234500, 237.483400, 17.752830)",
        "(273.477600, 236.144300, 18.593080)",
        "(273.528400, 233.538700, 20.730830)",
        "(273.414700, 233.952700, 20.043620)",
        "(273.234600, 237.373400, 15.935130)",
        "(273.446600, 237.418700, 15.382980)",
        "(273.559100, 233.396900, 18.851270)",
        "(273.705900, 232.080500, 19.537910)",
        "(273.744000, 230.883300, 20.468270)",
        "(274.044600, 228.536900, 22.263990)",
        "(274.540300, 225.052300, 25.246540)",
        "(275.019500, 221.554800, 28.381970)",
        "(275.005500, 221.783800, 27.604810)",
        "(274.879000, 222.542500, 26.467230)",
        "(274.941300, 221.447200, 26.986890)",
        "(275.347100, 217.930200, 30.193710)",
        "(275.460400, 215.447600, 32.211360)",
        "(275.227600, 215.552700, 31.660890)",
        "(275.072000, 216.775700, 30.135020)",
        "(275.045800, 219.917500, 26.394400)",
        "(275.256700, 218.403200, 27.433540)",
        "(275.540300, 213.602000, 31.905460)",
        "(275.313100, 214.956200, 29.979470)",
        "(275.120300, 217.508300, 26.961620)",
        "(274.949000, 221.448700, 22.387290)",
        "(275.102500, 220.379800, 22.903780)",
        "(275.544400, 217.545700, 25.371390)",
        "(276.033000, 217.328700, 25.098790)",
        "(276.181900, 217.758200, 24.376200)",
        "(276.503400, 217.865400, 23.729260)",
        "(276.664800, 218.285400, 22.804460)",
        "(276.878200, 219.932000, 20.533110)",
        "(277.356800, 219.568500, 20.466180)",
        "(277.583900, 218.742300, 21.174330)",
        "(277.699000, 219.582100, 19.907720)",
        "(277.682900, 222.390400, 16.445390)",
        "(278.101400, 223.226700, 15.281680)",
        "(278.550400, 222.628600, 15.669720)",
        "(278.747000, 223.047300, 15.045840)",
        "(278.934000, 224.356700, 13.321090)",
        "(279.032500, 225.768200, 11.546610)",
        "(279.000900, 227.967000, 8.981214)",
        "(279.059000, 229.617900, 6.905124)",
        "(279.271700, 229.446300, 6.927148)",
        "(279.763600, 227.886800, 8.358178)",
        "(280.028400, 227.738100, 8.328096)",
        "(280.137300, 229.397200, 6.324019)",
        "(280.396500, 229.696500, 5.805289)",
        "(280.623400, 229.390500, 6.112490)",
        "(280.861300, 229.981200, 5.379797)",
        "(280.782600, 231.741300, 3.310180)",
        "(280.665100, 233.132800, 1.676388)",
        "(280.833300, 233.620700, 1.024496)",
        "(280.880700, 233.480000, 1.146248)",
        "(280.827900, 233.688300, 0.758119)",
        "(280.786400, 234.797700, 359.360000)",
        "(280.924700, 235.825400, 358.096600)",
        "(280.959200, 235.929100, 357.818800)",
        "(280.934800, 235.815400, 357.803300)",
        "(281.004600, 236.146500, 357.190500)",
        "(281.060500, 237.205200, 355.902800)",
        "(281.122400, 238.565100, 354.257000)",
        "(281.452300, 237.277400, 355.393600)",
        "(281.648100, 236.755100, 355.884500)",
        "(281.906800, 237.033400, 355.381200)",
        "(281.794200, 238.802300, 353.265700)",
        "(281.973000, 239.147700, 352.815900)",
        "(282.303900, 239.907300, 351.929000)",
        "(282.386600, 240.565100, 351.130100)",
        "(282.265700, 242.929800, 348.435800)",
        "(282.156800, 244.301700, 346.898700)",
        "(282.408900, 245.504200, 345.491900)",
        "(282.494800, 246.577500, 344.233700)",
        "(282.501600, 247.414000, 343.297000)",
        "(282.485500, 250.456600, 339.856300)",
        "(282.411600, 254.868900, 334.971000)",
        "(282.627900, 256.106800, 333.530200)",
        "(282.983600, 255.656100, 333.888400)",
        "(283.150700, 256.187100, 333.192100)",
        "(283.477500, 258.092400, 330.837700)",
        "(283.844800, 261.074700, 327.420800)",
        "(284.045000, 264.374900, 323.731500)",
        "(284.563100, 265.458000, 322.380500)",
        "(284.790900, 265.665500, 322.049600)",
        "(285.069200, 266.337200, 321.048800)",
        "(285.403800, 269.224500, 317.782000)",
        "(285.943700, 272.375000, 314.053100)",
        "(286.139700, 272.211700, 314.292300)",
        "(286.108200, 271.492500, 315.014600)",
        "(286.249900, 271.760700, 314.607400)",
        "(286.741900, 273.314500, 312.828100)",
        "(286.964800, 274.685300, 310.907300)",
        "(287.124400, 276.364600, 309.362600)",
        "(287.284500, 277.852500, 307.665600)",
        "(288.003400, 281.030000, 303.408000)",
        "(289.253900, 282.003100, 300.731700)",
        "(290.860300, 281.802600, 299.723300)",
        "(290.800300, 283.825300, 297.752300)",
        "(290.744300, 283.905600, 297.710400)",
        "(290.845200, 281.942500, 299.184000)",
        "(291.552200, 280.136100, 300.135900)",
        "(292.537600, 279.970300, 298.707000)",
        "(293.613800, 281.800400, 295.142600)",
        "(294.372900, 283.452800, 292.598200)",
        "(295.964800, 286.695100, 287.459000)",
        "(297.248900, 289.490400, 283.150100)",
        "(299.115900, 291.364000, 279.190600)",
        "(302.059800, 292.767000, 274.749300)",
        "(303.219900, 293.178600, 273.295300)",
        "(303.663900, 293.088200, 272.881900)",
        "(303.399600, 291.661100, 274.097200)",
        "(304.203600, 289.482600, 275.083800)",
        "(304.913500, 288.109000, 275.306500)",
        "(305.437700, 287.670800, 275.155800)",
        "(306.704300, 287.179300, 274.412400)",
        "(307.016000, 286.770000, 274.410200)",
        "(307.370500, 285.855200, 274.816400)",
        "(308.554100, 285.079700, 274.347000)",
        "(309.355900, 284.738300, 273.941800)",
        "(310.467500, 284.232800, 273.408100)",
        "(311.640100, 283.917600, 272.495300)",
        "(313.990600, 283.761400, 270.309400)",
        "(316.066100, 283.894000, 268.127000)",
        "(317.162000, 283.501700, 267.451500)",
        "(318.366600, 282.874100, 266.772300)",
        "(317.662800, 282.639800, 268.188400)",
        "(317.563400, 281.535600, 269.517300)",
        "(317.368800, 281.328900, 270.287500)",
        "(317.305000, 281.129400, 270.597100)",
        "(317.375900, 280.800300, 270.729700)",
        "(317.892600, 280.893500, 269.909500)",
        "(318.150500, 281.117400, 269.245300)",
        "(318.276600, 281.339800, 268.917400)",
        "(318.296500, 281.401700, 268.878900)",
        "(318.187300, 281.438800, 269.034900)",
        "(318.742700, 281.470100, 268.273100)",
        "(319.701600, 281.541200, 267.184100)",
        "(320.405200, 281.784800, 266.219400)",
        "(320.742900, 281.794000, 265.933000)",
        "(321.683200, 281.894500, 264.774300)",
        "(322.699900, 281.918900, 263.330500)",
        "(322.414900, 282.581300, 263.252800)",
        "(321.594700, 283.019000, 264.786300)",
        "(320.692700, 283.365100, 267.145400)",
        "(318.247400, 282.957200, 273.839700)",
        "(315.553200, 281.816100, 279.754000)",
        "(313.986700, 281.335200, 283.539600)",
        "(312.543400, 281.550200, 286.907300)",
        "(310.856100, 281.663600, 289.943500)",
        "(307.318700, 280.655400, 297.500100)",
        "(304.702100, 277.583500, 303.643200)",
        "(304.151500, 276.322500, 305.309200)",
        "(303.910700, 276.165700, 306.470900)",
        "(303.670500, 276.222900, 306.563800)",
        "(303.526400, 276.950200, 305.709000)",
        "(303.228900, 277.005500, 305.937800)",
        "(302.999100, 275.771600, 307.330900)",
        "(303.042400, 275.069400, 307.579000)",
        "(303.102000, 275.273900, 306.882800)",
        "(303.732700, 276.614300, 304.177000)",
        "(305.219500, 277.894900, 300.460600)",
        "(307.500900, 278.199400, 296.769800)",
        "(309.913300, 277.917200, 292.768400)",
        "(310.695400, 277.693600, 291.047300)",
        "(312.119900, 277.706500, 288.602900)",
        "(313.175900, 278.082200, 287.521100)",
        "(313.782400, 277.784900, 286.960400)",
        "(314.707600, 277.566700, 285.774600)",
        "(315.140200, 277.650900, 285.124500)",
        "(315.971900, 277.903100, 284.053600)",
        "(316.487400, 278.307300, 283.015500)",
        "(316.364800, 278.877900, 282.437000)",
        "(315.930700, 278.868700, 283.118000)",
        "(315.913100, 278.750900, 283.343000)",
        "(316.265500, 278.725600, 282.978900)",
        "(316.621800, 278.618900, 282.761800)",
        "(316.439900, 278.629900, 282.887000)",
        "(316.214600, 278.714900, 283.009800)",
        "(316.269900, 278.747400, 282.849700)",
        "(316.496800, 278.864500, 282.356700)",
        "(316.676900, 278.885300, 281.951600)",
        "(316.440500, 278.765400, 282.171600)",
        "(316.124700, 278.525300, 282.539500)",
        "(316.107400, 278.422500, 282.574000)",
        "(316.121900, 278.229800, 282.540800)",
        "(315.881500, 278.317400, 282.447800)",
        "(315.805900, 278.429600, 282.200600)",
        "(315.304500, 278.296300, 282.656500)",
        "(315.064500, 278.129500, 283.259200)",
        "(314.329800, 278.009300, 284.743000)",
        "(313.239400, 277.714400, 286.294500)",
        "(312.724600, 277.352700, 287.131000)",
        "(312.930100, 277.300700, 287.013600)",
        "(313.076400, 277.359500, 286.746300)",
        "(313.085300, 277.390900, 286.644400)",
        "(312.644100, 277.787900, 286.612900)",
        "(312.454800, 278.381200, 286.245500)",
        "(312.531500, 278.966000, 285.596900)",
        "(312.656200, 279.174800, 285.269800)",
        "(313.139000, 279.467300, 284.579800)",
        "(313.352800, 279.746000, 284.052900)",
        "(313.048600, 279.920500, 284.297100)",
        "(312.969600, 279.794200, 284.593200)",
        "(313.098800, 279.735700, 284.524900)",
        "(313.149400, 279.654100, 284.557100)",
        "(313.057100, 279.534600, 284.829600)",
        "(313.205500, 279.450800, 284.917900)",
        "(313.541400, 279.290400, 284.990800)",
        "(313.567600, 279.223500, 285.105200)",
        "(313.415400, 279.228200, 285.235800)",
        "(313.347100, 279.201500, 285.194700)",
        "(313.539500, 279.179900, 285.041400)",
        "(313.524800, 279.062800, 285.201400)",
        "(313.232200, 279.153200, 285.338000)",
        "(312.730100, 279.615200, 285.060100)",
        "(312.543600, 280.070900, 284.430500)",
        "(312.289700, 280.631200, 283.672100)",
        "(311.530500, 281.517000, 283.020200)",
        "(311.145100, 281.899700, 282.806000)",
        "(310.628500, 282.573400, 282.366500)",
        "(310.413400, 282.787500, 282.235600)",
        "(310.140600, 282.818400, 282.241000)",
        "(309.469500, 283.090800, 282.324100)",
        "(309.243100, 283.216300, 282.366100)",
        "(308.943800, 283.176900, 282.467200)",
        "(308.807100, 282.815400, 282.884600)",
        "(308.826000, 282.182700, 283.517000)",
        "(308.778000, 281.533400, 284.228000)",
        "(308.707000, 281.322600, 284.523200)",
        "(308.531900, 281.092200, 284.894700)",
        "(308.456700, 281.128400, 284.936700)",
        "(308.465200, 280.967000, 285.065800)",
        "(308.451600, 280.830700, 285.355800)",
        "(308.343000, 280.776400, 285.545600)",
        "(307.839000, 280.815200, 285.956800)",
        "(307.601300, 280.748400, 286.190000)",
        "(307.749600, 280.824200, 285.925400)",
        "(307.583100, 280.342700, 286.207800)",
        "(307.318500, 280.097000, 286.547100)",
        "(306.919400, 279.673600, 287.320100)",
        "(306.865400, 279.431400, 287.861700)",
        "(306.937100, 279.530900, 287.649700)",
        "(306.799700, 279.974900, 287.114700)",
        "(306.706000, 280.250000, 286.881300)",
        "(306.611100, 280.236000, 286.933100)",
        "(306.449600, 280.129200, 287.142400)",
        "(306.092200, 280.092200, 287.175800)",
        "(305.758100, 280.217000, 287.013900)",
        "(305.522400, 280.213200, 286.982100)",
        "(304.996700, 280.303800, 287.039800)",
        "(304.491100, 280.703000, 286.891600)",
        "(304.203200, 281.178800, 286.512700)",
        "(304.071100, 281.130600, 286.399600)",
        "(303.894200, 280.936900, 286.579300)",
        "(303.251100, 280.808500, 286.946200)",
        "(302.818800, 281.320900, 286.643300)",
        "(302.802100, 282.070900, 285.815500)",
        "(302.882300, 281.840100, 285.945900)",
        "(302.764000, 281.446000, 286.364200)",
        "(302.112200, 281.112100, 286.885000)",
        "(301.656700, 281.311200, 286.802300)",
        "(301.562600, 281.262200, 286.925600)",
        "(301.595700, 281.026200, 287.059800)",
        "(301.578900, 280.932400, 287.130900)",
        "(301.374300, 280.995400, 287.157500)",
        "(301.078400, 280.837400, 287.507800)",
        "(300.891900, 281.212900, 287.200100)",
        "(300.856100, 281.728800, 286.721600)",
        "(300.815000, 281.613500, 286.856400)",
        "(300.461100, 281.174800, 287.416100)",
        "(299.941600, 281.052900, 287.861200)",
        "(299.599400, 281.016400, 288.125500)",
        "(299.586400, 281.297400, 287.874600)",
        "(299.635600, 281.463400, 287.697400)",
        "(299.569500, 281.595700, 287.587800)",
        "(299.116300, 281.960500, 287.387700)",
        "(298.686400, 282.358400, 287.125200)",
        "(298.603600, 282.686900, 286.799100)",
        "(298.576900, 282.848900, 286.617200)",
        "(298.402800, 283.063100, 286.435200)",
        "(298.072800, 282.941800, 286.714400)",
        "(297.557000, 283.143000, 286.759200)",
        "(297.188000, 283.964600, 286.047400)",
        "(297.117700, 284.335800, 285.661100)",
        "(297.053200, 284.547900, 285.498000)",
        "(296.890700, 284.530200, 285.685800)",
        "(296.511800, 284.894900, 285.627500)",
        "(296.231400, 285.424000, 285.342000)",
        "(296.201500, 285.709100, 285.107600)",
        "(296.196800, 286.124300, 284.781200)",
        "(295.982500, 285.910300, 285.229700)",
        "(295.542100, 285.741500, 285.801500)",
        "(295.168500, 286.425200, 285.485700)",
        "(295.129300, 286.784900, 285.210800)",
        "(295.200400, 287.374300, 284.672200)",
        "(295.172700, 287.837200, 284.453400)",
        "(294.892000, 288.537800, 284.105700)",
        "(294.611900, 289.423300, 283.625600)",
        "(294.609300, 290.047700, 283.176100)",
        "(294.767600, 291.003600, 282.366900)",
        "(294.922900, 291.305700, 282.272800)",
        "(294.642100, 291.381600, 282.626700)",
        "(294.366100, 292.008000, 282.579700)",
        "(294.377500, 292.548000, 282.214600)",
        "(294.571900, 293.356800, 281.467400)",
        "(294.662400, 293.973700, 281.069800)",
        "(294.449600, 294.533400, 281.065300)",
        "(294.298100, 295.073600, 281.013800)",
        "(294.290000, 295.306000, 280.965400)",
        "(294.322300, 295.870100, 280.621300)",
        "(294.335200, 296.675400, 280.124600)",
        "(294.264500, 297.323000, 279.894500)",
        "(294.142900, 297.865700, 279.725000)",
        "(294.114400, 298.246300, 279.519100)",
        "(294.090200, 299.134000, 278.891200)",
        "(294.079700, 299.915800, 278.522800)",
        "(294.077200, 300.223900, 278.695200)",
        "(294.051500, 300.618100, 278.631800)",
        "(294.003800, 301.025100, 278.386500)",
        "(293.894500, 301.978500, 277.780900)",
        "(293.858300, 302.537200, 277.545400)",
        "(293.777600, 302.899100, 277.518900)",
        "(293.765500, 303.345300, 277.469100)",
        "(293.786000, 303.691400, 277.353300)",
        "(293.958800, 304.867800, 276.568100)",
        "(294.184000, 305.793800, 275.828300)",
        "(294.276500, 306.378300, 275.468800)",
        "(294.167100, 307.001900, 275.222200)",
        "(294.081300, 307.181600, 275.273900)",
        "(294.005700, 307.530600, 275.303300)",
        "(294.125000, 308.036800, 275.101700)",
        "(294.348100, 308.598000, 274.835400)",
        "(294.401300, 308.887200, 274.908600)",
        "(294.306000, 309.097300, 274.999900)",
        "(294.171300, 309.580400, 275.056000)",
        "(294.309200, 310.247300, 274.697300)",
        "(294.598200, 310.916100, 274.351700)",
        "(294.740800, 311.391300, 274.273300)",
        "(294.697300, 311.696500, 274.207500)",
        "(294.589700, 312.534100, 273.888700)",
        "(294.799100, 313.555100, 273.392300)",
        "(295.221900, 314.390300, 272.839400)",
        "(295.500900, 315.034500, 272.423500)",
        "(295.526300, 315.352700, 272.293900)",
        "(295.460900, 316.221900, 271.942900)",
        "(295.507400, 316.904000, 271.719700)",
        "(295.733000, 317.543500, 271.448200)",
        "(295.960300, 318.307300, 271.079700)",
        "(295.999100, 318.739000, 270.848400)",
        "(296.023600, 319.602800, 270.445400)",
        "(296.169200, 320.508300, 269.991100)",
        "(296.318100, 321.136400, 269.811100)",
        "(296.436300, 321.430800, 269.995400)",
        "(296.445300, 321.461900, 270.201300)",
        "(296.376300, 321.652400, 270.526400)",
        "(296.398800, 322.334500, 270.387500)",
        "(296.701400, 323.212400, 269.901900)",
        "(297.061900, 323.886500, 269.533700)",
        "(297.113700, 324.046600, 269.545200)",
        "(297.048300, 324.350200, 269.862700)",
        "(297.125900, 324.655500, 270.137400)",
        "(297.349700, 324.993100, 270.217500)",
        "(297.573400, 325.036800, 270.601500)",
        "(297.742800, 325.061800, 270.798200)",
        "(297.950900, 325.264300, 271.020500)",
        "(298.185700, 325.937900, 270.848900)",
        "(298.539400, 326.271400, 270.775600)",
        "(298.767800, 326.624300, 270.738100)",
        "(298.864600, 326.799900, 270.771400)",
        "(299.116300, 327.043800, 270.924900)",
        "(299.338600, 327.080000, 271.154500)",
        "(299.582800, 327.523200, 270.996600)",
        "(299.841300, 328.011000, 270.757900)",
        "(299.929600, 328.158900, 270.754000)",
        "(300.090600, 328.525000, 270.751900)",
        "(300.306700, 328.725900, 270.872500)",
        "(300.531600, 328.717800, 271.084500)",
        "(300.725000, 328.568600, 271.534700)",
        "(300.747000, 328.504100, 271.759400)",
        "(300.693600, 328.468200, 272.081000)",
        "(300.841100, 328.309000, 272.518500)",
        "(301.038400, 327.806300, 273.242900)",
        "(301.138900, 327.813900, 273.540300)",
        "(301.155300, 327.935400, 273.556300)",
        "(301.386000, 328.403300, 273.209400)",
        "(301.831800, 328.706300, 272.964000)",
        "(302.220900, 328.542600, 273.323100)",
        "(302.365700, 328.362900, 273.893200)",
        "(302.425300, 328.307400, 274.124700)",
        "(302.634900, 328.314600, 274.303300)",
        "(302.940800, 328.099500, 274.558600)",
        "(303.035200, 327.685700, 275.112500)",
        "(303.040400, 327.269600, 275.771500)",
        "(303.057700, 327.077900, 276.111500)",
        "(303.183800, 326.884000, 276.492200)",
[truncated: 524,370 more chars]
