# Supplementary material for: Playing the mirror game in virtual reality with an autonomous character
Source: Sci Rep. 2022 Dec 9;12:21329. doi: 10.1038/s41598-022-25197-z (PMC9734752; doi:10.1038/s41598-022-25197-z)
Supplement: Supplementary file 2 — Supplementary Information 1. [file 41598_2022_25197_MOESM2_ESM.zip › Data/Couple3/condition2_trial1_player1.json]

{
    "isFemale": false,
    "eyesLevel": 1.6809231042861939,
    "timestamps": [
        0.0,
        0.02001953125,
        0.0400390625,
        0.05999755859375,
        0.08001708984375,
        0.10003662109375,
        0.1199951171875,
        0.1400146484375,
        0.1600341796875,
        0.17999267578125,
        0.20001220703125,
        0.22003173828125,
        0.239990234375,
        0.260009765625,
        0.280029296875,
        0.300048828125,
        0.32000732421875,
        0.34002685546875,
        0.36004638671875,
        0.3800048828125,
        0.4000244140625,
        0.4200439453125,
        0.44000244140625,
        0.46002197265625,
        0.48004150390625,
        0.5,
        0.52001953125,
        0.5400390625,
        0.55999755859375,
        0.58001708984375,
        0.60003662109375,
        0.6199951171875,
        0.6400146484375,
        0.6600341796875,
        0.67999267578125,
        0.70001220703125,
        0.72003173828125,
        0.739990234375,
        0.760009765625,
        0.780029296875,
        0.800048828125,
        0.82000732421875,
        0.84002685546875,
        0.86004638671875,
        0.8800048828125,
        0.9000244140625,
        0.9200439453125,
        0.94000244140625,
        0.96002197265625,
        0.98004150390625,
        1.0,
        1.02001953125,
        1.0400390625,
        1.05999755859375,
        1.08001708984375,
        1.10003662109375,
        1.1199951171875,
        1.1400146484375,
        1.1600341796875,
        1.17999267578125,
        1.20001220703125,
        1.22003173828125,
        1.239990234375,
        1.260009765625,
        1.280029296875,
        1.300048828125,
        1.32000732421875,
        1.34002685546875,
        1.36004638671875,
        1.3800048828125,
        1.4000244140625,
        1.4200439453125,
        1.44000244140625,
        1.46002197265625,
        1.48004150390625,
        1.5,
        1.52001953125,
        1.5400390625,
        1.55999755859375,
        1.58001708984375,
        1.60003662109375,
        1.6199951171875,
        1.6400146484375,
        1.6600341796875,
        1.67999267578125,
        1.70001220703125,
        1.72003173828125,
        1.739990234375,
        1.760009765625,
        1.780029296875,
        1.800048828125,
        1.82000732421875,
        1.84002685546875,
        1.86004638671875,
        1.8800048828125,
        1.9000244140625,
        1.9200439453125,
        1.94000244140625,
        1.96002197265625,
        1.98004150390625,
        2.0,
        2.02001953125,
        2.0400390625,
        2.05999755859375,
        2.08001708984375,
        2.10003662109375,
        2.1199951171875,
        2.1400146484375,
        2.1600341796875,
        2.17999267578125,
        2.20001220703125,
        2.22003173828125,
        2.239990234375,
        2.260009765625,
        2.280029296875,
        2.300048828125,
        2.32000732421875,
        2.34002685546875,
        2.36004638671875,
        2.3800048828125,
        2.4000244140625,
        2.4200439453125,
        2.44000244140625,
        2.46002197265625,
        2.48004150390625,
        2.5,
        2.52001953125,
        2.5400390625,
        2.55999755859375,
        2.58001708984375,
        2.60003662109375,
        2.6199951171875,
        2.6400146484375,
        2.6600341796875,
        2.67999267578125,
        2.70001220703125,
        2.72003173828125,
        2.739990234375,
        2.760009765625,
        2.780029296875,
        2.800048828125,
        2.82000732421875,
        2.84002685546875,
        2.86004638671875,
        2.8800048828125,
        2.9000244140625,
        2.9200439453125,
        2.94000244140625,
        2.96002197265625,
        2.98004150390625,
        3.0,
        3.02001953125,
        3.0400390625,
        3.05999755859375,
        3.08001708984375,
        3.10003662109375,
        3.1199951171875,
        3.1400146484375,
        3.1600341796875,
        3.17999267578125,
        3.20001220703125,
        3.22003173828125,
        3.239990234375,
        3.260009765625,
        3.280029296875,
        3.300048828125,
        3.32000732421875,
        3.34002685546875,
        3.36004638671875,
        3.3800048828125,
        3.4000244140625,
        3.4200439453125,
        3.44000244140625,
        3.46002197265625,
        3.48004150390625,
        3.5,
        3.52001953125,
        3.5400390625,
        3.55999755859375,
        3.58001708984375,
        3.60003662109375,
        3.6199951171875,
        3.6400146484375,
        3.6600341796875,
        3.67999267578125,
        3.70001220703125,
        3.72003173828125,
        3.739990234375,
        3.760009765625,
        3.780029296875,
        3.800048828125,
        3.82000732421875,
        3.84002685546875,
        3.86004638671875,
        3.8800048828125,
        3.9000244140625,
        3.9200439453125,
        3.94000244140625,
        3.96002197265625,
        3.98004150390625,
        4.0,
        4.02001953125,
        4.0400390625,
        4.05999755859375,
        4.08001708984375,
        4.10003662109375,
        4.1199951171875,
        4.1400146484375,
        4.1600341796875,
        4.17999267578125,
        4.20001220703125,
        4.22003173828125,
        4.239990234375,
        4.260009765625,
        4.280029296875,
        4.300048828125,
        4.32000732421875,
        4.34002685546875,
        4.36004638671875,
        4.3800048828125,
        4.4000244140625,
        4.4200439453125,
        4.44000244140625,
        4.46002197265625,
        4.48004150390625,
        4.5,
        4.52001953125,
        4.5400390625,
        4.55999755859375,
        4.58001708984375,
        4.60003662109375,
        4.6199951171875,
        4.6400146484375,
        4.6600341796875,
        4.67999267578125,
        4.70001220703125,
        4.72003173828125,
        4.739990234375,
        4.760009765625,
        4.780029296875,
        4.800048828125,
        4.82000732421875,
        4.84002685546875,
        4.86004638671875,
        4.8800048828125,
        4.9000244140625,
        4.9200439453125,
        4.94000244140625,
        4.96002197265625,
        4.98004150390625,
        5.0,
        5.02001953125,
        5.0400390625,
        5.05999755859375,
        5.08001708984375,
        5.10003662109375,
        5.1199951171875,
        5.1400146484375,
        5.1600341796875,
        5.17999267578125,
        5.20001220703125,
        5.22003173828125,
        5.239990234375,
        5.260009765625,
        5.280029296875,
        5.300048828125,
        5.32000732421875,
        5.34002685546875,
        5.36004638671875,
        5.3800048828125,
        5.4000244140625,
        5.4200439453125,
        5.44000244140625,
        5.46002197265625,
        5.48004150390625,
        5.5,
        5.52001953125,
        5.5400390625,
        5.55999755859375,
        5.58001708984375,
        5.60003662109375,
        5.6199951171875,
        5.6400146484375,
        5.6600341796875,
        5.67999267578125,
        5.70001220703125,
        5.72003173828125,
        5.739990234375,
        5.760009765625,
        5.780029296875,
        5.800048828125,
        5.82000732421875,
        5.84002685546875,
        5.86004638671875,
        5.8800048828125,
        5.9000244140625,
        5.9200439453125,
        5.94000244140625,
        5.96002197265625,
        5.98004150390625,
        6.0,
        6.02001953125,
        6.0400390625,
        6.05999755859375,
        6.08001708984375,
        6.10003662109375,
        6.1199951171875,
        6.1400146484375,
        6.1600341796875,
        6.17999267578125,
        6.20001220703125,
        6.22003173828125,
        6.239990234375,
        6.260009765625,
        6.280029296875,
        6.300048828125,
        6.32000732421875,
        6.34002685546875,
        6.36004638671875,
        6.3800048828125,
        6.4000244140625,
        6.4200439453125,
        6.44000244140625,
        6.46002197265625,
        6.48004150390625,
        6.5,
        6.52001953125,
        6.5400390625,
        6.55999755859375,
        6.58001708984375,
        6.60003662109375,
        6.6199951171875,
        6.6400146484375,
        6.6600341796875,
        6.67999267578125,
        6.70001220703125,
        6.72003173828125,
        6.739990234375,
        6.760009765625,
        6.780029296875,
        6.800048828125,
        6.82000732421875,
        6.84002685546875,
        6.86004638671875,
        6.8800048828125,
        6.9000244140625,
        6.9200439453125,
        6.94000244140625,
        6.96002197265625,
        6.98004150390625,
        7.0,
        7.02001953125,
        7.0400390625,
        7.05999755859375,
        7.08001708984375,
        7.10003662109375,
        7.1199951171875,
        7.1400146484375,
        7.1600341796875,
        7.17999267578125,
        7.20001220703125,
        7.22003173828125,
        7.239990234375,
        7.260009765625,
        7.280029296875,
        7.300048828125,
        7.32000732421875,
        7.34002685546875,
        7.36004638671875,
        7.3800048828125,
        7.4000244140625,
        7.4200439453125,
        7.44000244140625,
        7.46002197265625,
        7.48004150390625,
        7.5,
        7.52001953125,
        7.5400390625,
        7.55999755859375,
        7.58001708984375,
        7.60003662109375,
        7.6199951171875,
        7.6400146484375,
        7.6600341796875,
        7.67999267578125,
        7.70001220703125,
        7.72003173828125,
        7.739990234375,
        7.760009765625,
        7.780029296875,
        7.800048828125,
        7.82000732421875,
        7.84002685546875,
        7.86004638671875,
        7.8800048828125,
        7.9000244140625,
        7.9200439453125,
        7.94000244140625,
        7.96002197265625,
        7.98004150390625,
        8.0,
        8.02001953125,
        8.0400390625,
        8.05999755859375,
        8.08001708984375,
        8.10003662109375,
        8.1199951171875,
        8.1400146484375,
        8.1600341796875,
        8.17999267578125,
        8.20001220703125,
        8.22003173828125,
        8.239990234375,
        8.260009765625,
        8.280029296875,
        8.300048828125,
        8.32000732421875,
        8.34002685546875,
        8.36004638671875,
        8.3800048828125,
        8.4000244140625,
        8.4200439453125,
        8.44000244140625,
        8.46002197265625,
        8.48004150390625,
        8.5,
        8.52001953125,
        8.5400390625,
        8.55999755859375,
        8.58001708984375,
        8.60003662109375,
        8.6199951171875,
        8.6400146484375,
        8.6600341796875,
        8.67999267578125,
        8.70001220703125,
        8.72003173828125,
        8.739990234375,
        8.760009765625,
        8.780029296875,
        8.800048828125,
        8.82000732421875,
        8.84002685546875,
        8.86004638671875,
        8.8800048828125,
        8.9000244140625,
        8.9200439453125,
        8.94000244140625,
        8.96002197265625,
        8.98004150390625,
        9.0,
        9.02001953125,
        9.0400390625,
        9.05999755859375,
        9.08001708984375,
        9.10003662109375,
        9.1199951171875,
        9.1400146484375,
        9.1600341796875,
        9.17999267578125,
        9.20001220703125,
        9.22003173828125,
        9.239990234375,
        9.260009765625,
        9.280029296875,
        9.300048828125,
        9.32000732421875,
        9.34002685546875,
        9.36004638671875,
        9.3800048828125,
        9.4000244140625,
        9.4200439453125,
        9.44000244140625,
        9.46002197265625,
        9.48004150390625,
        9.5,
        9.52001953125,
        9.5400390625,
        9.55999755859375,
        9.58001708984375,
        9.60003662109375,
        9.6199951171875,
        9.6400146484375,
        9.6600341796875,
        9.67999267578125,
        9.70001220703125,
        9.72003173828125,
        9.739990234375,
        9.760009765625,
        9.780029296875,
        9.800048828125,
        9.82000732421875,
        9.84002685546875,
        9.86004638671875,
        9.8800048828125,
        9.9000244140625,
        9.9200439453125,
        9.94000244140625,
        9.96002197265625,
        9.98004150390625,
        10.0,
        10.02001953125,
        10.0400390625,
        10.05999755859375,
        10.08001708984375,
        10.10003662109375,
        10.1199951171875,
        10.1400146484375,
        10.1600341796875,
        10.17999267578125,
        10.20001220703125,
        10.22003173828125,
        10.239990234375,
        10.260009765625,
        10.280029296875,
        10.300048828125,
        10.32000732421875,
        10.34002685546875,
        10.36004638671875,
        10.3800048828125,
        10.4000244140625,
        10.4200439453125,
        10.44000244140625,
        10.46002197265625,
        10.48004150390625,
        10.5,
        10.52001953125,
        10.5400390625,
        10.55999755859375,
        10.58001708984375,
        10.60003662109375,
        10.6199951171875,
        10.6400146484375,
        10.6600341796875,
        10.67999267578125,
        10.70001220703125,
        10.72003173828125,
        10.739990234375,
        10.760009765625,
        10.780029296875,
        10.800048828125,
        10.82000732421875,
        10.84002685546875,
        10.86004638671875,
        10.8800048828125,
        10.9000244140625,
        10.9200439453125,
        10.94000244140625,
        10.96002197265625,
        10.98004150390625,
        11.0,
        11.02001953125,
        11.0400390625,
        11.05999755859375,
        11.08001708984375,
        11.10003662109375,
        11.1199951171875,
        11.1400146484375,
        11.1600341796875,
        11.17999267578125,
        11.20001220703125,
        11.22003173828125,
        11.239990234375,
        11.260009765625,
        11.280029296875,
        11.300048828125,
        11.32000732421875,
        11.34002685546875,
        11.36004638671875,
        11.3800048828125,
        11.4000244140625,
        11.4200439453125,
        11.44000244140625,
        11.46002197265625,
        11.48004150390625,
        11.5,
        11.52001953125,
        11.5400390625,
        11.55999755859375,
        11.58001708984375,
        11.60003662109375,
        11.6199951171875,
        11.6400146484375,
        11.6600341796875,
        11.67999267578125,
        11.70001220703125,
        11.72003173828125,
        11.739990234375,
        11.760009765625,
        11.780029296875,
        11.800048828125,
        11.82000732421875,
        11.84002685546875,
        11.86004638671875,
        11.8800048828125,
        11.9000244140625,
        11.9200439453125,
        11.94000244140625,
        11.96002197265625,
        11.98004150390625,
        12.0,
        12.02001953125,
        12.0400390625,
        12.05999755859375,
        12.08001708984375,
        12.10003662109375,
        12.1199951171875,
        12.1400146484375,
        12.1600341796875,
        12.17999267578125,
        12.20001220703125,
        12.22003173828125,
        12.239990234375,
        12.260009765625,
        12.280029296875,
        12.300048828125,
        12.32000732421875,
        12.34002685546875,
        12.36004638671875,
        12.3800048828125,
        12.4000244140625,
        12.4200439453125,
        12.44000244140625,
        12.46002197265625,
        12.48004150390625,
        12.5,
        12.52001953125,
        12.5400390625,
        12.55999755859375,
        12.58001708984375,
        12.60003662109375,
        12.6199951171875,
        12.6400146484375,
        12.6600341796875,
        12.67999267578125,
        12.70001220703125,
        12.72003173828125,
        12.739990234375,
        12.760009765625,
        12.780029296875,
        12.800048828125,
        12.82000732421875,
        12.84002685546875,
        12.86004638671875,
        12.8800048828125,
        12.9000244140625,
        12.9200439453125,
        12.94000244140625,
        12.96002197265625,
        12.98004150390625,
        13.0,
        13.02001953125,
        13.0400390625,
        13.05999755859375,
        13.08001708984375,
        13.10003662109375,
        13.1199951171875,
        13.1400146484375,
        13.1600341796875,
        13.17999267578125,
        13.20001220703125,
        13.22003173828125,
        13.239990234375,
        13.260009765625,
        13.280029296875,
        13.300048828125,
        13.32000732421875,
        13.34002685546875,
        13.36004638671875,
        13.3800048828125,
        13.4000244140625,
        13.4200439453125,
        13.44000244140625,
        13.46002197265625,
        13.48004150390625,
        13.5,
        13.52001953125,
        13.5400390625,
        13.55999755859375,
        13.58001708984375,
        13.60003662109375,
        13.6199951171875,
        13.6400146484375,
        13.6600341796875,
        13.67999267578125,
        13.70001220703125,
        13.72003173828125,
        13.739990234375,
        13.760009765625,
        13.780029296875,
        13.800048828125,
        13.82000732421875,
        13.84002685546875,
        13.86004638671875,
        13.8800048828125,
        13.9000244140625,
        13.9200439453125,
        13.94000244140625,
        13.96002197265625,
        13.98004150390625,
        14.0,
        14.02001953125,
        14.0400390625,
        14.05999755859375,
        14.08001708984375,
        14.10003662109375,
        14.1199951171875,
        14.1400146484375,
        14.1600341796875,
        14.17999267578125,
        14.20001220703125,
        14.22003173828125,
        14.239990234375,
        14.260009765625,
        14.280029296875,
        14.300048828125,
        14.32000732421875,
        14.34002685546875,
        14.36004638671875,
        14.3800048828125,
        14.4000244140625,
        14.4200439453125,
        14.44000244140625,
        14.46002197265625,
        14.48004150390625,
        14.5,
        14.52001953125,
        14.5400390625,
        14.55999755859375,
        14.58001708984375,
        14.60003662109375,
        14.6199951171875,
        14.6400146484375,
        14.6600341796875,
        14.67999267578125,
        14.70001220703125,
        14.72003173828125,
        14.739990234375,
        14.760009765625,
        14.780029296875,
        14.800048828125,
        14.82000732421875,
        14.84002685546875,
        14.86004638671875,
        14.8800048828125,
        14.9000244140625,
        14.9200439453125,
        14.94000244140625,
        14.96002197265625,
        14.98004150390625,
        15.0,
        15.02001953125,
        15.0400390625,
        15.05999755859375,
        15.08001708984375,
        15.10003662109375,
        15.1199951171875,
        15.1400146484375,
        15.1600341796875,
        15.17999267578125,
        15.20001220703125,
        15.22003173828125,
        15.239990234375,
        15.260009765625,
        15.280029296875,
        15.300048828125,
        15.32000732421875,
        15.34002685546875,
        15.36004638671875,
        15.3800048828125,
        15.4000244140625,
        15.4200439453125,
        15.44000244140625,
        15.46002197265625,
        15.48004150390625,
        15.5,
        15.52001953125,
        15.5400390625,
        15.55999755859375,
        15.58001708984375,
        15.60003662109375,
        15.6199951171875,
        15.6400146484375,
        15.6600341796875,
        15.67999267578125,
        15.70001220703125,
        15.72003173828125,
        15.739990234375,
        15.760009765625,
        15.780029296875,
        15.800048828125,
        15.82000732421875,
        15.84002685546875,
        15.86004638671875,
        15.8800048828125,
        15.9000244140625,
        15.9200439453125,
        15.94000244140625,
        15.96002197265625,
        15.98004150390625,
        16.0,
        16.02001953125,
        16.0400390625,
        16.05999755859375,
        16.08001708984375,
        16.10003662109375,
        16.1199951171875,
        16.1400146484375,
        16.1600341796875,
        16.17999267578125,
        16.20001220703125,
        16.22003173828125,
        16.239990234375,
        16.260009765625,
        16.280029296875,
        16.300048828125,
        16.32000732421875,
        16.34002685546875,
        16.36004638671875,
        16.3800048828125,
        16.4000244140625,
        16.4200439453125,
        16.44000244140625,
        16.46002197265625,
        16.48004150390625,
        16.5,
        16.52001953125,
        16.5400390625,
        16.55999755859375,
        16.58001708984375,
        16.60003662109375,
        16.6199951171875,
        16.6400146484375,
        16.6600341796875,
        16.67999267578125,
        16.70001220703125,
        16.72003173828125,
        16.739990234375,
        16.760009765625,
        16.780029296875,
        16.800048828125,
        16.82000732421875,
        16.84002685546875,
        16.86004638671875,
        16.8800048828125,
        16.9000244140625,
        16.9200439453125,
        16.94000244140625,
        16.96002197265625,
        16.98004150390625,
        17.0,
        17.02001953125,
        17.0400390625,
        17.05999755859375,
        17.08001708984375,
        17.10003662109375,
        17.1199951171875,
        17.1400146484375,
        17.1600341796875,
        17.17999267578125,
        17.20001220703125,
        17.22003173828125,
        17.239990234375,
        17.260009765625,
        17.280029296875,
        17.300048828125,
        17.32000732421875,
        17.34002685546875,
        17.36004638671875,
        17.3800048828125,
        17.4000244140625,
        17.4200439453125,
        17.44000244140625,
        17.46002197265625,
        17.48004150390625,
        17.5,
        17.52001953125,
        17.5400390625,
        17.55999755859375,
        17.58001708984375,
        17.60003662109375,
        17.6199951171875,
        17.6400146484375,
        17.6600341796875,
        17.67999267578125,
        17.70001220703125,
        17.72003173828125,
        17.739990234375,
        17.760009765625,
        17.780029296875,
        17.800048828125,
        17.82000732421875,
        17.84002685546875,
        17.86004638671875,
        17.8800048828125,
        17.9000244140625,
        17.9200439453125,
        17.94000244140625,
        17.96002197265625,
        17.98004150390625,
        18.0,
        18.02001953125,
        18.0400390625,
        18.05999755859375,
        18.08001708984375,
        18.10003662109375,
        18.1199951171875,
        18.1400146484375,
        18.1600341796875,
        18.17999267578125,
        18.20001220703125,
        18.22003173828125,
        18.239990234375,
        18.260009765625,
        18.280029296875,
        18.300048828125,
        18.32000732421875,
        18.34002685546875,
        18.36004638671875,
        18.3800048828125,
        18.4000244140625,
        18.4200439453125,
        18.44000244140625,
        18.46002197265625,
        18.48004150390625,
        18.5,
        18.52001953125,
        18.5400390625,
        18.55999755859375,
        18.58001708984375,
        18.60003662109375,
        18.6199951171875,
        18.6400146484375,
        18.6600341796875,
        18.67999267578125,
        18.70001220703125,
        18.72003173828125,
        18.739990234375,
        18.760009765625,
        18.780029296875,
        18.800048828125,
        18.82000732421875,
        18.84002685546875,
        18.86004638671875,
        18.8800048828125,
        18.9000244140625,
        18.9200439453125,
        18.94000244140625,
        18.96002197265625,
        18.98004150390625,
        19.0,
        19.02001953125,
        19.0400390625,
        19.05999755859375,
        19.08001708984375,
        19.10003662109375,
        19.1199951171875,
        19.1400146484375,
        19.1600341796875,
        19.17999267578125,
        19.20001220703125,
        19.22003173828125,
        19.239990234375,
        19.260009765625,
        19.280029296875,
        19.300048828125,
        19.32000732421875,
        19.34002685546875,
        19.36004638671875,
        19.3800048828125,
        19.4000244140625,
        19.4200439453125,
        19.44000244140625,
        19.46002197265625,
        19.48004150390625,
        19.5,
        19.52001953125,
        19.5400390625,
        19.55999755859375,
        19.58001708984375,
        19.60003662109375,
        19.6199951171875,
        19.6400146484375,
        19.6600341796875,
        19.67999267578125,
        19.70001220703125,
        19.72003173828125,
        19.739990234375,
        19.760009765625,
        19.780029296875,
        19.800048828125,
        19.82000732421875,
        19.84002685546875,
        19.86004638671875,
        19.8800048828125,
        19.9000244140625,
        19.9200439453125,
        19.94000244140625,
        19.96002197265625,
        19.98004150390625,
        20.0,
        20.02001953125,
        20.0400390625,
        20.05999755859375,
        20.08001708984375,
        20.10003662109375,
        20.1199951171875,
        20.1400146484375,
        20.1600341796875,
        20.17999267578125,
        20.20001220703125,
        20.22003173828125,
        20.239990234375,
        20.260009765625,
        20.280029296875,
        20.300048828125,
        20.32000732421875,
        20.34002685546875,
        20.36004638671875,
        20.3800048828125,
        20.4000244140625,
        20.4200439453125,
        20.44000244140625,
        20.46002197265625,
        20.48004150390625,
        20.5,
        20.52001953125,
        20.5400390625,
        20.55999755859375,
        20.58001708984375,
        20.60003662109375,
        20.6199951171875,
        20.6400146484375,
        20.6600341796875,
        20.67999267578125,
        20.70001220703125,
        20.72003173828125,
        20.739990234375,
        20.760009765625,
        20.780029296875,
        20.800048828125,
        20.82000732421875,
        20.84002685546875,
        20.86004638671875,
        20.8800048828125,
        20.9000244140625,
        20.9200439453125,
        20.94000244140625,
        20.96002197265625,
        20.98004150390625,
        21.0,
        21.02001953125,
        21.0400390625,
        21.05999755859375,
        21.08001708984375,
        21.10003662109375,
        21.1199951171875,
        21.1400146484375,
        21.1600341796875,
        21.17999267578125,
        21.20001220703125,
        21.22003173828125,
        21.239990234375,
        21.260009765625,
        21.280029296875,
        21.300048828125,
        21.32000732421875,
        21.34002685546875,
        21.36004638671875,
        21.3800048828125,
        21.4000244140625,
        21.4200439453125,
        21.44000244140625,
        21.46002197265625,
        21.48004150390625,
        21.5,
        21.52001953125,
        21.5400390625,
        21.55999755859375,
        21.58001708984375,
        21.60003662109375,
        21.6199951171875,
        21.6400146484375,
        21.6600341796875,
        21.67999267578125,
        21.70001220703125,
        21.72003173828125,
        21.739990234375,
        21.760009765625,
        21.780029296875,
        21.800048828125,
        21.82000732421875,
        21.84002685546875,
        21.86004638671875,
        21.8800048828125,
        21.9000244140625,
        21.9200439453125,
        21.94000244140625,
        21.96002197265625,
        21.98004150390625,
        22.0,
        22.02001953125,
        22.0400390625,
        22.05999755859375,
        22.08001708984375,
        22.10003662109375,
        22.1199951171875,
        22.1400146484375,
        22.1600341796875,
        22.17999267578125,
        22.20001220703125,
        22.22003173828125,
        22.239990234375,
        22.260009765625,
        22.280029296875,
        22.300048828125,
        22.32000732421875,
        22.34002685546875,
        22.36004638671875,
        22.3800048828125,
        22.4000244140625,
        22.4200439453125,
        22.44000244140625,
        22.46002197265625,
        22.48004150390625,
        22.5,
        22.52001953125,
        22.5400390625,
        22.55999755859375,
        22.58001708984375,
        22.60003662109375,
        22.6199951171875,
        22.6400146484375,
        22.6600341796875,
        22.67999267578125,
        22.70001220703125,
        22.72003173828125,
        22.739990234375,
        22.760009765625,
        22.780029296875,
        22.800048828125,
        22.82000732421875,
        22.84002685546875,
        22.86004638671875,
        22.8800048828125,
        22.9000244140625,
        22.9200439453125,
        22.94000244140625,
        22.96002197265625,
        22.98004150390625,
        23.0,
        23.02001953125,
        23.0400390625,
        23.05999755859375,
        23.08001708984375,
        23.10003662109375,
        23.1199951171875,
        23.1400146484375,
        23.1600341796875,
        23.17999267578125,
        23.20001220703125,
        23.22003173828125,
        23.239990234375,
        23.260009765625,
        23.280029296875,
        23.300048828125,
        23.32000732421875,
        23.34002685546875,
        23.36004638671875,
        23.3800048828125,
        23.4000244140625,
        23.4200439453125,
        23.44000244140625,
        23.46002197265625,
        23.48004150390625,
        23.5,
        23.52001953125,
        23.5400390625,
        23.55999755859375,
        23.58001708984375,
        23.60003662109375,
        23.6199951171875,
        23.6400146484375,
        23.6600341796875,
        23.67999267578125,
        23.70001220703125,
        23.72003173828125,
        23.739990234375,
        23.760009765625,
        23.780029296875,
        23.800048828125,
        23.82000732421875,
        23.84002685546875,
        23.86004638671875,
        23.8800048828125,
        23.9000244140625,
        23.9200439453125,
        23.94000244140625,
        23.96002197265625,
        23.98004150390625,
        24.0,
        24.02001953125,
        24.0400390625,
        24.05999755859375,
        24.08001708984375,
        24.10003662109375,
        24.1199951171875,
        24.1400146484375,
        24.1600341796875,
        24.17999267578125,
        24.20001220703125,
        24.22003173828125,
        24.239990234375,
        24.260009765625,
        24.280029296875,
        24.300048828125,
        24.32000732421875,
        24.34002685546875,
        24.36004638671875,
        24.3800048828125,
        24.4000244140625,
        24.4200439453125,
        24.44000244140625,
        24.46002197265625,
        24.48004150390625,
        24.5,
        24.52001953125,
        24.5400390625,
        24.55999755859375,
        24.58001708984375,
        24.60003662109375,
        24.6199951171875,
        24.6400146484375,
        24.6600341796875,
        24.67999267578125,
        24.70001220703125,
        24.72003173828125,
        24.739990234375,
        24.760009765625,
        24.780029296875,
        24.800048828125,
        24.82000732421875,
        24.84002685546875,
        24.86004638671875,
        24.8800048828125,
        24.9000244140625,
        24.9200439453125,
        24.94000244140625,
        24.96002197265625,
        24.98004150390625,
        25.0,
        25.02001953125,
        25.0400390625,
        25.05999755859375,
        25.08001708984375,
        25.10003662109375,
        25.1199951171875,
        25.1400146484375,
        25.1600341796875,
        25.17999267578125,
        25.20001220703125,
        25.22003173828125,
        25.239990234375,
        25.260009765625,
        25.280029296875,
        25.300048828125,
        25.32000732421875,
        25.34002685546875,
        25.36004638671875,
        25.3800048828125,
        25.4000244140625,
        25.4200439453125,
        25.44000244140625,
        25.46002197265625,
        25.48004150390625,
        25.5,
        25.52001953125,
        25.5400390625,
        25.55999755859375,
        25.58001708984375,
        25.60003662109375,
        25.6199951171875,
        25.6400146484375,
        25.6600341796875,
        25.67999267578125,
        25.70001220703125,
        25.72003173828125,
        25.739990234375,
        25.760009765625,
        25.780029296875,
        25.800048828125,
        25.82000732421875,
        25.84002685546875,
        25.86004638671875,
        25.8800048828125,
        25.9000244140625,
        25.9200439453125,
        25.94000244140625,
        25.96002197265625,
        25.98004150390625,
        26.0,
        26.02001953125,
        26.0400390625,
        26.05999755859375,
        26.08001708984375,
        26.10003662109375,
        26.1199951171875,
        26.1400146484375,
        26.1600341796875,
        26.17999267578125,
        26.20001220703125,
        26.22003173828125,
        26.239990234375,
        26.260009765625,
        26.280029296875,
        26.29998779296875,
        26.32000732421875,
        26.34002685546875,
        26.36004638671875,
        26.3800048828125,
        26.4000244140625,
        26.4200439453125,
        26.44000244140625,
        26.46002197265625,
        26.48004150390625,
        26.5,
        26.52001953125,
        26.5400390625,
        26.55999755859375,
        26.58001708984375,
        26.60003662109375,
        26.6199951171875,
        26.6400146484375,
        26.6600341796875,
        26.67999267578125,
        26.70001220703125,
        26.72003173828125,
        26.739990234375,
        26.760009765625,
        26.780029296875,
        26.79998779296875,
        26.82000732421875,
        26.84002685546875,
        26.86004638671875,
        26.8800048828125,
        26.9000244140625,
        26.9200439453125,
        26.94000244140625,
        26.96002197265625,
        26.98004150390625,
        27.0,
        27.02001953125,
        27.0400390625,
        27.05999755859375,
        27.08001708984375,
        27.10003662109375,
        27.1199951171875,
        27.1400146484375,
        27.1600341796875,
        27.17999267578125,
        27.20001220703125,
        27.22003173828125,
        27.239990234375,
        27.260009765625,
        27.280029296875,
        27.29998779296875,
        27.32000732421875,
        27.34002685546875,
        27.36004638671875,
        27.3800048828125,
        27.4000244140625,
        27.4200439453125,
        27.44000244140625,
        27.46002197265625,
        27.48004150390625,
        27.5,
        27.52001953125,
        27.5400390625,
        27.55999755859375,
        27.58001708984375,
        27.60003662109375,
        27.6199951171875,
        27.6400146484375,
        27.6600341796875,
        27.67999267578125,
        27.70001220703125,
        27.72003173828125,
        27.739990234375,
        27.760009765625,
        27.780029296875,
        27.79998779296875,
        27.82000732421875,
        27.84002685546875,
        27.86004638671875,
        27.8800048828125,
        27.9000244140625,
        27.9200439453125,
        27.94000244140625,
        27.96002197265625,
        27.98004150390625,
        28.0,
        28.02001953125,
        28.0400390625,
        28.05999755859375,
        28.08001708984375,
        28.10003662109375,
        28.1199951171875,
        28.1400146484375,
        28.1600341796875,
        28.17999267578125,
        28.20001220703125,
        28.22003173828125,
        28.239990234375,
        28.260009765625,
        28.280029296875,
        28.29998779296875,
        28.32000732421875,
        28.34002685546875,
        28.36004638671875,
        28.3800048828125,
        28.4000244140625,
        28.4200439453125,
        28.44000244140625,
        28.46002197265625,
        28.48004150390625,
        28.5,
        28.52001953125,
        28.5400390625,
        28.55999755859375,
        28.58001708984375,
        28.60003662109375,
        28.6199951171875,
        28.6400146484375,
        28.6600341796875,
        28.67999267578125,
        28.70001220703125,
        28.72003173828125,
        28.739990234375,
        28.760009765625,
        28.780029296875,
        28.79998779296875,
        28.82000732421875,
        28.84002685546875,
        28.86004638671875,
        28.8800048828125,
        28.9000244140625,
        28.9200439453125,
        28.94000244140625,
        28.96002197265625,
        28.98004150390625,
        29.0,
        29.02001953125,
        29.0400390625,
        29.05999755859375,
        29.08001708984375,
        29.10003662109375,
        29.1199951171875,
        29.1400146484375,
        29.1600341796875,
        29.17999267578125,
        29.20001220703125,
        29.22003173828125,
        29.239990234375,
        29.260009765625,
        29.280029296875,
        29.29998779296875,
        29.32000732421875,
        29.34002685546875,
        29.36004638671875,
        29.3800048828125,
        29.4000244140625,
        29.4200439453125,
        29.44000244140625,
        29.46002197265625,
        29.48004150390625,
        29.5,
        29.52001953125,
        29.5400390625,
        29.55999755859375,
        29.58001708984375,
        29.60003662109375,
        29.6199951171875,
        29.6400146484375,
        29.6600341796875,
        29.67999267578125,
        29.70001220703125,
        29.72003173828125,
        29.739990234375,
        29.760009765625,
        29.780029296875,
        29.79998779296875,
        29.82000732421875,
        29.84002685546875,
        29.86004638671875,
        29.8800048828125,
        29.9000244140625,
        29.9200439453125,
        29.94000244140625,
        29.96002197265625,
        29.98004150390625,
        30.0,
        30.02001953125,
        30.0400390625,
        30.05999755859375,
        30.08001708984375,
        30.10003662109375,
        30.1199951171875,
        30.1400146484375,
        30.1600341796875,
        30.17999267578125,
        30.20001220703125,
        30.22003173828125,
        30.239990234375,
        30.260009765625,
        30.280029296875,
        30.29998779296875,
        30.32000732421875,
        30.34002685546875,
        30.36004638671875,
        30.3800048828125,
        30.4000244140625,
        30.4200439453125,
        30.44000244140625,
        30.46002197265625,
        30.48004150390625,
        30.5,
        30.52001953125,
        30.5400390625,
        30.55999755859375,
        30.58001708984375,
        30.60003662109375,
        30.6199951171875,
        30.6400146484375,
        30.6600341796875,
        30.67999267578125,
        30.70001220703125,
        30.72003173828125,
        30.739990234375,
        30.760009765625,
        30.780029296875,
        30.79998779296875,
        30.82000732421875,
        30.84002685546875,
        30.86004638671875,
        30.8800048828125,
        30.9000244140625,
        30.9200439453125,
        30.94000244140625,
        30.96002197265625,
        30.98004150390625,
        31.0,
        31.02001953125,
        31.0400390625,
        31.05999755859375,
        31.08001708984375,
        31.10003662109375,
        31.1199951171875,
        31.1400146484375,
        31.1600341796875,
        31.17999267578125,
        31.20001220703125,
        31.22003173828125,
        31.239990234375,
        31.260009765625,
        31.280029296875,
        31.29998779296875,
        31.32000732421875,
        31.34002685546875,
        31.36004638671875,
        31.3800048828125,
        31.4000244140625,
        31.4200439453125,
        31.44000244140625,
        31.46002197265625,
        31.48004150390625,
        31.5,
        31.52001953125,
        31.5400390625,
        31.55999755859375,
        31.58001708984375,
        31.60003662109375,
        31.6199951171875,
        31.6400146484375,
        31.6600341796875,
        31.67999267578125,
        31.70001220703125,
        31.72003173828125,
        31.739990234375,
        31.760009765625,
        31.780029296875,
        31.79998779296875,
        31.82000732421875,
        31.84002685546875,
        31.86004638671875,
        31.8800048828125,
        31.9000244140625,
        31.9200439453125,
        31.94000244140625,
        31.96002197265625,
        31.98004150390625,
        32.0,
        32.02001953125,
        32.0400390625,
        32.05999755859375,
        32.08001708984375,
        32.10003662109375,
        32.1199951171875,
        32.1400146484375,
        32.1600341796875,
        32.17999267578125,
        32.20001220703125,
        32.22003173828125,
        32.239990234375,
        32.260009765625,
        32.280029296875,
        32.29998779296875,
        32.32000732421875,
        32.34002685546875,
        32.36004638671875,
        32.3800048828125,
        32.4000244140625,
        32.4200439453125,
        32.44000244140625,
        32.46002197265625,
        32.48004150390625,
        32.5,
        32.52001953125,
        32.5400390625,
        32.55999755859375,
        32.58001708984375,
        32.60003662109375,
        32.6199951171875,
        32.6400146484375,
        32.6600341796875,
        32.67999267578125,
        32.70001220703125,
        32.72003173828125,
        32.739990234375,
        32.760009765625,
        32.780029296875,
        32.79998779296875,
        32.82000732421875,
        32.84002685546875,
        32.86004638671875,
        32.8800048828125,
        32.9000244140625,
        32.9200439453125,
        32.94000244140625,
        32.96002197265625,
        32.98004150390625,
        33.0,
        33.02001953125,
        33.0400390625,
        33.05999755859375,
        33.08001708984375,
        33.10003662109375,
        33.1199951171875,
        33.1400146484375,
        33.1600341796875,
        33.17999267578125,
        33.20001220703125,
        33.22003173828125,
        33.239990234375,
        33.260009765625,
        33.280029296875,
        33.29998779296875,
        33.32000732421875,
        33.34002685546875,
        33.36004638671875,
        33.3800048828125,
        33.4000244140625,
        33.4200439453125,
        33.44000244140625,
        33.46002197265625,
        33.48004150390625,
        33.5,
        33.52001953125,
        33.5400390625,
        33.55999755859375,
        33.58001708984375,
        33.60003662109375,
        33.6199951171875,
        33.6400146484375,
        33.6600341796875,
        33.67999267578125,
        33.70001220703125,
        33.72003173828125,
        33.739990234375,
        33.760009765625,
        33.780029296875,
        33.79998779296875,
        33.82000732421875,
        33.84002685546875,
        33.86004638671875,
        33.8800048828125,
        33.9000244140625,
        33.9200439453125,
        33.94000244140625,
        33.96002197265625,
        33.98004150390625,
        34.0,
        34.02001953125,
        34.0400390625,
        34.05999755859375,
        34.08001708984375,
        34.10003662109375,
        34.1199951171875,
        34.1400146484375,
        34.1600341796875,
        34.17999267578125,
        34.20001220703125,
        34.22003173828125,
        34.239990234375,
        34.260009765625,
        34.280029296875,
        34.29998779296875,
        34.32000732421875,
        34.34002685546875,
        34.36004638671875,
        34.3800048828125,
        34.4000244140625,
        34.4200439453125,
        34.44000244140625,
        34.46002197265625,
        34.48004150390625,
        34.5,
        34.52001953125,
        34.5400390625,
        34.55999755859375,
        34.58001708984375,
        34.60003662109375,
        34.6199951171875,
        34.6400146484375,
        34.6600341796875,
        34.67999267578125,
        34.70001220703125,
        34.72003173828125,
        34.739990234375,
        34.760009765625,
        34.780029296875,
        34.79998779296875,
        34.82000732421875,
        34.84002685546875,
        34.86004638671875,
        34.8800048828125,
        34.9000244140625,
        34.9200439453125,
        34.94000244140625,
        34.96002197265625,
        34.98004150390625,
        35.0,
        35.02001953125,
        35.0400390625,
        35.05999755859375,
        35.08001708984375,
        35.10003662109375,
        35.1199951171875,
        35.1400146484375,
        35.1600341796875,
        35.17999267578125,
        35.20001220703125,
        35.22003173828125,
        35.239990234375,
        35.260009765625,
        35.280029296875,
        35.29998779296875,
        35.32000732421875,
        35.34002685546875,
        35.36004638671875,
        35.3800048828125,
        35.4000244140625,
        35.4200439453125,
        35.44000244140625,
        35.46002197265625,
        35.48004150390625,
        35.5,
        35.52001953125,
        35.5400390625,
        35.55999755859375,
        35.58001708984375,
        35.60003662109375,
        35.6199951171875,
        35.6400146484375,
        35.6600341796875,
        35.67999267578125,
        35.70001220703125,
        35.72003173828125,
        35.739990234375,
        35.760009765625,
        35.780029296875,
        35.79998779296875,
        35.82000732421875,
        35.84002685546875,
        35.86004638671875,
        35.8800048828125,
        35.9000244140625,
        35.9200439453125,
        35.94000244140625,
        35.96002197265625,
        35.98004150390625,
        36.0,
        36.02001953125,
        36.0400390625,
        36.05999755859375,
        36.08001708984375,
        36.10003662109375,
        36.1199951171875,
        36.1400146484375,
        36.1600341796875,
        36.17999267578125,
        36.20001220703125,
        36.22003173828125,
        36.239990234375,
        36.260009765625,
        36.280029296875,
        36.29998779296875,
        36.32000732421875,
        36.34002685546875,
        36.36004638671875,
        36.3800048828125,
        36.4000244140625,
        36.4200439453125,
        36.44000244140625,
        36.46002197265625,
        36.48004150390625,
        36.5,
        36.52001953125,
        36.5400390625,
        36.55999755859375,
        36.58001708984375,
        36.60003662109375,
        36.6199951171875,
        36.6400146484375,
        36.6600341796875,
        36.67999267578125,
        36.70001220703125,
        36.72003173828125,
        36.739990234375,
        36.760009765625,
        36.780029296875,
        36.79998779296875,
        36.82000732421875,
        36.84002685546875,
        36.86004638671875,
        36.8800048828125,
        36.9000244140625,
        36.9200439453125,
        36.94000244140625,
        36.96002197265625,
        36.98004150390625,
        37.0,
        37.02001953125,
        37.0400390625,
        37.05999755859375,
        37.08001708984375,
        37.10003662109375,
        37.1199951171875,
        37.1400146484375,
        37.1600341796875,
        37.17999267578125,
        37.20001220703125,
        37.22003173828125,
        37.239990234375,
        37.260009765625,
        37.280029296875,
        37.29998779296875,
        37.32000732421875,
        37.34002685546875,
        37.36004638671875,
        37.3800048828125,
        37.4000244140625,
        37.4200439453125,
        37.44000244140625,
        37.46002197265625,
        37.48004150390625,
        37.5,
        37.52001953125,
        37.5400390625,
        37.55999755859375,
        37.58001708984375,
        37.60003662109375,
        37.6199951171875,
        37.6400146484375,
        37.6600341796875,
        37.67999267578125,
        37.70001220703125,
        37.72003173828125,
        37.739990234375,
        37.760009765625,
        37.780029296875,
        37.79998779296875,
        37.82000732421875,
        37.84002685546875,
        37.86004638671875,
        37.8800048828125,
        37.9000244140625,
        37.9200439453125,
        37.94000244140625,
        37.96002197265625,
        37.98004150390625,
        38.0,
        38.02001953125,
        38.0400390625,
        38.05999755859375,
        38.08001708984375,
        38.10003662109375,
        38.1199951171875,
        38.1400146484375,
        38.1600341796875,
        38.17999267578125,
        38.20001220703125,
        38.22003173828125,
        38.239990234375,
        38.260009765625,
        38.280029296875,
        38.29998779296875,
        38.32000732421875,
        38.34002685546875,
        38.36004638671875,
        38.3800048828125,
        38.4000244140625,
        38.4200439453125,
        38.44000244140625,
        38.46002197265625,
        38.48004150390625,
        38.5,
        38.52001953125,
        38.5400390625,
        38.55999755859375,
        38.58001708984375,
        38.60003662109375,
        38.6199951171875,
        38.6400146484375,
        38.6600341796875,
        38.67999267578125,
        38.70001220703125,
        38.72003173828125,
        38.739990234375,
        38.760009765625,
        38.780029296875,
        38.79998779296875,
        38.82000732421875,
        38.84002685546875,
        38.86004638671875,
        38.8800048828125,
        38.9000244140625,
        38.9200439453125,
        38.94000244140625,
        38.96002197265625,
        38.98004150390625,
        39.0,
        39.02001953125,
        39.0400390625,
        39.05999755859375,
        39.08001708984375,
        39.10003662109375,
        39.1199951171875,
        39.1400146484375,
        39.1600341796875,
        39.17999267578125,
        39.20001220703125,
        39.22003173828125,
        39.239990234375,
        39.260009765625,
        39.280029296875,
        39.29998779296875,
        39.32000732421875,
        39.34002685546875,
        39.36004638671875,
        39.3800048828125,
        39.4000244140625,
        39.4200439453125,
        39.44000244140625,
        39.46002197265625,
        39.48004150390625,
        39.5,
        39.52001953125,
        39.5400390625,
        39.55999755859375,
        39.58001708984375,
        39.60003662109375,
        39.6199951171875,
        39.6400146484375,
        39.6600341796875,
        39.67999267578125,
        39.70001220703125,
        39.72003173828125,
        39.739990234375,
        39.760009765625,
        39.780029296875,
        39.79998779296875,
        39.82000732421875,
        39.84002685546875,
        39.86004638671875,
        39.8800048828125,
        39.9000244140625,
        39.9200439453125,
        39.94000244140625,
        39.96002197265625,
        39.98004150390625,
        40.0,
        40.02001953125,
        40.0400390625,
        40.05999755859375,
        40.08001708984375,
        40.10003662109375,
        40.1199951171875,
        40.1400146484375,
        40.1600341796875,
        40.17999267578125,
        40.20001220703125,
        40.22003173828125,
        40.239990234375,
        40.260009765625,
        40.280029296875,
        40.29998779296875,
        40.32000732421875,
        40.34002685546875,
        40.36004638671875,
        40.3800048828125,
        40.4000244140625,
        40.4200439453125,
        40.44000244140625,
        40.46002197265625,
        40.48004150390625,
        40.5,
        40.52001953125,
        40.5400390625,
        40.55999755859375,
        40.58001708984375,
        40.60003662109375,
        40.6199951171875,
        40.6400146484375,
        40.6600341796875,
        40.67999267578125,
        40.70001220703125,
        40.72003173828125,
        40.739990234375,
        40.760009765625,
        40.780029296875,
        40.79998779296875,
        40.82000732421875,
        40.84002685546875,
        40.86004638671875,
        40.8800048828125,
        40.9000244140625,
        40.9200439453125,
        40.94000244140625,
        40.96002197265625,
        40.98004150390625,
        41.0,
        41.02001953125,
        41.0400390625,
        41.05999755859375,
        41.08001708984375,
        41.10003662109375,
        41.1199951171875,
        41.1400146484375,
        41.1600341796875,
        41.17999267578125,
        41.20001220703125,
        41.22003173828125,
        41.239990234375,
        41.260009765625,
        41.280029296875,
        41.29998779296875,
        41.32000732421875,
        41.34002685546875,
        41.36004638671875,
        41.3800048828125,
        41.4000244140625,
        41.4200439453125,
        41.44000244140625,
        41.46002197265625,
        41.48004150390625,
        41.5,
        41.52001953125,
        41.5400390625,
        41.55999755859375,
        41.58001708984375,
        41.60003662109375,
        41.6199951171875,
        41.6400146484375,
        41.6600341796875,
        41.67999267578125,
        41.70001220703125,
        41.72003173828125,
        41.739990234375,
        41.760009765625,
        41.780029296875,
        41.79998779296875,
        41.82000732421875,
        41.84002685546875,
        41.86004638671875,
        41.8800048828125,
        41.9000244140625,
        41.9200439453125,
        41.94000244140625,
        41.96002197265625,
        41.98004150390625,
        42.0,
        42.02001953125,
        42.0400390625,
        42.05999755859375,
        42.08001708984375,
        42.10003662109375,
        42.1199951171875,
        42.1400146484375,
        42.1600341796875,
        42.17999267578125,
        42.20001220703125,
        42.22003173828125,
        42.239990234375,
        42.260009765625,
        42.280029296875,
        42.29998779296875,
        42.32000732421875,
        42.34002685546875,
        42.36004638671875,
        42.3800048828125,
        42.4000244140625,
        42.4200439453125,
        42.44000244140625,
        42.46002197265625,
        42.48004150390625,
        42.5,
        42.52001953125,
        42.5400390625,
        42.55999755859375,
        42.58001708984375,
        42.60003662109375,
        42.6199951171875,
        42.6400146484375,
        42.6600341796875,
        42.67999267578125,
        42.70001220703125,
        42.72003173828125,
        42.739990234375,
        42.760009765625,
        42.780029296875,
        42.79998779296875,
        42.82000732421875,
        42.84002685546875,
        42.86004638671875,
        42.8800048828125,
        42.9000244140625,
        42.9200439453125,
        42.94000244140625,
        42.96002197265625,
        42.98004150390625,
        43.0,
        43.02001953125,
        43.0400390625,
        43.05999755859375,
        43.08001708984375,
        43.10003662109375,
        43.1199951171875,
        43.1400146484375,
        43.1600341796875,
        43.17999267578125,
        43.20001220703125,
        43.22003173828125,
        43.239990234375,
        43.260009765625,
        43.280029296875,
        43.29998779296875,
        43.32000732421875,
        43.34002685546875,
        43.36004638671875,
        43.3800048828125,
        43.4000244140625,
        43.4200439453125,
        43.44000244140625,
        43.46002197265625,
        43.48004150390625,
        43.5,
        43.52001953125,
        43.5400390625,
        43.55999755859375,
        43.58001708984375,
        43.60003662109375,
        43.6199951171875,
        43.6400146484375,
        43.6600341796875,
        43.67999267578125,
        43.70001220703125,
        43.72003173828125,
        43.739990234375,
        43.760009765625,
        43.780029296875,
        43.79998779296875,
        43.82000732421875,
        43.84002685546875,
        43.86004638671875,
        43.8800048828125,
        43.9000244140625,
        43.9200439453125,
        43.94000244140625,
        43.96002197265625,
        43.98004150390625,
        44.0,
        44.02001953125,
        44.0400390625,
        44.05999755859375,
        44.08001708984375,
        44.10003662109375,
        44.1199951171875,
        44.1400146484375,
        44.1600341796875,
        44.17999267578125,
        44.20001220703125,
        44.22003173828125,
        44.239990234375,
        44.260009765625,
        44.280029296875,
        44.29998779296875,
        44.32000732421875,
        44.34002685546875,
        44.36004638671875,
        44.3800048828125,
        44.4000244140625,
        44.4200439453125,
        44.44000244140625,
        44.46002197265625,
        44.48004150390625,
        44.5,
        44.52001953125,
        44.5400390625,
        44.55999755859375,
        44.58001708984375,
        44.60003662109375,
        44.6199951171875,
        44.6400146484375,
        44.6600341796875,
        44.67999267578125,
        44.70001220703125,
        44.72003173828125,
        44.739990234375,
        44.760009765625,
        44.780029296875,
        44.79998779296875,
        44.82000732421875,
        44.84002685546875,
        44.86004638671875,
        44.8800048828125,
        44.9000244140625,
        44.9200439453125,
        44.94000244140625,
        44.96002197265625,
        44.98004150390625,
        45.0,
        45.02001953125,
        45.0400390625,
        45.05999755859375,
        45.08001708984375,
        45.10003662109375,
        45.1199951171875,
        45.1400146484375,
        45.1600341796875,
        45.17999267578125,
        45.20001220703125,
        45.22003173828125,
        45.239990234375,
        45.260009765625,
        45.280029296875,
        45.29998779296875,
        45.32000732421875,
        45.34002685546875,
        45.36004638671875,
        45.3800048828125,
        45.4000244140625,
        45.4200439453125,
        45.44000244140625,
        45.46002197265625,
        45.48004150390625,
        45.5,
        45.52001953125,
        45.5400390625,
        45.55999755859375,
        45.58001708984375,
        45.60003662109375,
        45.6199951171875,
        45.6400146484375,
        45.6600341796875,
        45.67999267578125,
        45.70001220703125,
        45.72003173828125,
        45.739990234375,
        45.760009765625,
        45.780029296875,
        45.79998779296875,
        45.82000732421875,
        45.84002685546875,
        45.86004638671875,
        45.8800048828125,
        45.9000244140625,
        45.9200439453125,
        45.94000244140625,
        45.96002197265625,
        45.98004150390625,
        46.0,
        46.02001953125,
        46.0400390625,
        46.05999755859375,
        46.08001708984375,
        46.10003662109375,
        46.1199951171875,
        46.1400146484375,
        46.1600341796875,
        46.17999267578125,
        46.20001220703125,
        46.22003173828125,
        46.239990234375,
        46.260009765625,
        46.280029296875,
        46.29998779296875,
        46.32000732421875,
        46.34002685546875,
        46.36004638671875,
        46.3800048828125,
        46.4000244140625,
        46.4200439453125,
        46.44000244140625,
        46.46002197265625,
        46.48004150390625,
        46.5,
        46.52001953125,
        46.5400390625,
        46.55999755859375,
        46.58001708984375,
        46.60003662109375,
        46.6199951171875,
        46.6400146484375,
        46.6600341796875,
        46.67999267578125,
        46.70001220703125,
        46.72003173828125,
        46.739990234375,
        46.760009765625,
        46.780029296875,
        46.79998779296875,
        46.82000732421875,
        46.84002685546875,
        46.86004638671875,
        46.8800048828125,
        46.9000244140625,
        46.9200439453125,
        46.94000244140625,
        46.96002197265625,
        46.98004150390625,
        47.0,
        47.02001953125,
        47.0400390625,
        47.05999755859375,
        47.08001708984375,
        47.10003662109375,
        47.1199951171875,
        47.1400146484375,
        47.1600341796875,
        47.17999267578125,
        47.20001220703125,
        47.22003173828125,
        47.239990234375,
        47.260009765625,
        47.280029296875,
        47.29998779296875,
        47.32000732421875,
        47.34002685546875,
        47.36004638671875,
        47.3800048828125,
        47.4000244140625,
        47.4200439453125,
        47.44000244140625,
        47.46002197265625,
        47.48004150390625,
        47.5,
        47.52001953125,
        47.5400390625,
        47.55999755859375,
        47.58001708984375,
        47.60003662109375,
        47.6199951171875,
        47.6400146484375,
        47.6600341796875,
        47.67999267578125,
        47.70001220703125,
        47.72003173828125,
        47.739990234375,
        47.760009765625,
        47.780029296875,
        47.79998779296875,
        47.82000732421875,
        47.84002685546875,
        47.86004638671875,
        47.8800048828125,
        47.9000244140625,
        47.9200439453125,
        47.94000244140625,
        47.96002197265625,
        47.98004150390625,
        48.0,
        48.02001953125,
        48.0400390625,
        48.05999755859375,
        48.08001708984375,
        48.10003662109375,
        48.1199951171875,
        48.1400146484375,
        48.1600341796875,
        48.17999267578125,
        48.20001220703125,
        48.22003173828125,
        48.239990234375,
        48.260009765625,
        48.280029296875,
        48.29998779296875,
        48.32000732421875,
        48.34002685546875,
        48.36004638671875,
        48.3800048828125,
        48.4000244140625,
        48.4200439453125,
        48.44000244140625,
        48.46002197265625,
        48.48004150390625,
        48.5,
        48.52001953125,
        48.5400390625,
        48.55999755859375,
        48.58001708984375,
        48.60003662109375,
        48.6199951171875,
        48.6400146484375,
        48.6600341796875,
        48.67999267578125,
        48.70001220703125,
        48.72003173828125,
        48.739990234375,
        48.760009765625,
        48.780029296875,
        48.79998779296875,
        48.82000732421875,
        48.84002685546875,
        48.86004638671875,
        48.8800048828125,
        48.9000244140625,
        48.9200439453125,
        48.94000244140625,
        48.96002197265625,
        48.98004150390625,
        49.0,
        49.02001953125,
        49.0400390625,
        49.05999755859375,
        49.08001708984375,
        49.10003662109375,
        49.1199951171875,
        49.1400146484375,
        49.1600341796875,
        49.17999267578125,
        49.20001220703125,
        49.22003173828125,
        49.239990234375,
        49.260009765625,
        49.280029296875,
        49.29998779296875,
        49.32000732421875,
        49.34002685546875,
        49.36004638671875,
        49.3800048828125,
        49.4000244140625,
        49.4200439453125,
        49.44000244140625,
        49.46002197265625,
        49.48004150390625,
        49.5,
        49.52001953125,
        49.5400390625,
        49.55999755859375,
        49.58001708984375,
        49.60003662109375,
        49.6199951171875,
        49.6400146484375,
        49.6600341796875,
        49.67999267578125,
        49.70001220703125,
        49.72003173828125,
        49.739990234375,
        49.760009765625,
        49.780029296875,
        49.79998779296875,
        49.82000732421875,
        49.84002685546875,
        49.86004638671875,
        49.8800048828125,
        49.9000244140625,
        49.9200439453125,
        49.94000244140625,
        49.96002197265625,
        49.98004150390625,
        50.0,
        50.02001953125,
        50.0400390625,
        50.05999755859375,
        50.08001708984375,
        50.10003662109375,
        50.1199951171875,
        50.1400146484375,
        50.1600341796875,
        50.17999267578125,
        50.20001220703125,
        50.22003173828125,
        50.239990234375,
        50.260009765625,
        50.280029296875,
        50.29998779296875,
        50.32000732421875,
        50.34002685546875,
        50.36004638671875,
        50.3800048828125,
        50.4000244140625,
        50.4200439453125,
        50.44000244140625,
        50.46002197265625,
        50.48004150390625,
        50.5,
        50.52001953125,
        50.5400390625,
        50.55999755859375,
        50.58001708984375,
        50.60003662109375,
        50.6199951171875,
        50.6400146484375,
        50.6600341796875,
        50.67999267578125,
        50.70001220703125,
        50.72003173828125,
        50.739990234375,
        50.760009765625,
        50.780029296875,
        50.79998779296875,
        50.82000732421875,
        50.84002685546875,
        50.86004638671875,
        50.8800048828125,
        50.9000244140625,
        50.9200439453125,
        50.94000244140625,
        50.96002197265625,
        50.98004150390625,
        51.0,
        51.02001953125,
        51.0400390625,
        51.05999755859375,
        51.08001708984375,
        51.10003662109375,
        51.1199951171875,
        51.1400146484375,
        51.1600341796875,
        51.17999267578125,
        51.20001220703125,
        51.22003173828125,
        51.239990234375,
        51.260009765625,
        51.280029296875,
        51.29998779296875,
        51.32000732421875,
        51.34002685546875,
        51.36004638671875,
        51.3800048828125,
        51.4000244140625,
        51.4200439453125,
        51.44000244140625,
        51.46002197265625,
        51.48004150390625,
        51.5,
        51.52001953125,
        51.5400390625,
        51.55999755859375,
        51.58001708984375,
        51.60003662109375,
        51.6199951171875,
        51.6400146484375,
        51.6600341796875,
        51.67999267578125,
        51.70001220703125,
        51.72003173828125,
        51.739990234375,
        51.760009765625,
        51.780029296875,
        51.79998779296875,
        51.82000732421875,
        51.84002685546875,
        51.86004638671875,
        51.8800048828125,
        51.9000244140625,
        51.9200439453125,
        51.94000244140625,
        51.96002197265625,
        51.98004150390625,
        52.0,
        52.02001953125,
        52.0400390625,
        52.05999755859375,
        52.08001708984375,
        52.10003662109375,
        52.1199951171875,
        52.1400146484375,
        52.1600341796875,
        52.17999267578125,
        52.20001220703125,
        52.22003173828125,
        52.239990234375,
        52.260009765625,
        52.280029296875,
        52.29998779296875,
        52.32000732421875,
        52.34002685546875,
        52.36004638671875,
        52.3800048828125,
        52.4000244140625,
        52.4200439453125,
        52.44000244140625,
        52.46002197265625,
        52.48004150390625,
        52.5,
        52.52001953125,
        52.5400390625,
        52.55999755859375,
        52.58001708984375,
        52.60003662109375,
        52.6199951171875,
        52.6400146484375,
        52.6600341796875,
        52.67999267578125,
        52.70001220703125,
        52.72003173828125,
        52.739990234375,
        52.760009765625,
        52.780029296875,
        52.79998779296875,
        52.82000732421875,
        52.84002685546875,
        52.86004638671875,
        52.8800048828125,
        52.9000244140625,
        52.9200439453125,
        52.94000244140625,
        52.96002197265625,
        52.98004150390625,
        53.0,
        53.02001953125,
        53.0400390625,
        53.05999755859375,
        53.08001708984375,
        53.10003662109375,
        53.1199951171875,
        53.1400146484375,
        53.1600341796875,
        53.17999267578125,
        53.20001220703125,
        53.22003173828125,
        53.239990234375,
        53.260009765625,
        53.280029296875,
        53.29998779296875,
        53.32000732421875,
        53.34002685546875,
        53.36004638671875,
        53.3800048828125,
        53.4000244140625,
        53.4200439453125,
        53.44000244140625,
        53.46002197265625,
        53.48004150390625,
        53.5,
        53.52001953125,
        53.5400390625,
        53.55999755859375,
        53.58001708984375,
        53.60003662109375,
        53.6199951171875,
        53.6400146484375,
        53.6600341796875,
        53.67999267578125,
        53.70001220703125,
        53.72003173828125,
        53.739990234375,
        53.760009765625,
        53.780029296875,
        53.79998779296875,
        53.82000732421875,
        53.84002685546875,
        53.86004638671875,
        53.8800048828125,
        53.9000244140625,
        53.9200439453125,
        53.94000244140625,
        53.96002197265625,
        53.98004150390625,
        54.0,
        54.02001953125,
        54.0400390625,
        54.05999755859375,
        54.08001708984375,
        54.10003662109375,
        54.1199951171875,
        54.1400146484375,
        54.1600341796875,
        54.17999267578125,
        54.20001220703125,
        54.22003173828125,
        54.239990234375,
        54.260009765625,
        54.280029296875,
        54.29998779296875,
        54.32000732421875,
        54.34002685546875,
        54.36004638671875,
        54.3800048828125,
        54.4000244140625,
        54.4200439453125,
        54.44000244140625,
        54.46002197265625,
        54.48004150390625,
        54.5,
        54.52001953125,
        54.5400390625,
        54.55999755859375,
        54.58001708984375,
        54.60003662109375,
        54.6199951171875,
        54.6400146484375,
        54.6600341796875,
        54.67999267578125,
        54.70001220703125,
        54.72003173828125,
        54.739990234375,
        54.760009765625,
        54.780029296875,
        54.79998779296875,
        54.82000732421875,
        54.84002685546875,
        54.86004638671875,
        54.8800048828125,
        54.9000244140625,
        54.9200439453125,
        54.94000244140625,
        54.96002197265625,
        54.98004150390625,
        55.0,
        55.02001953125,
        55.0400390625,
        55.05999755859375,
        55.08001708984375,
        55.10003662109375,
        55.1199951171875,
        55.1400146484375,
        55.1600341796875,
        55.17999267578125,
        55.20001220703125,
        55.22003173828125,
        55.239990234375,
        55.260009765625,
        55.280029296875,
        55.29998779296875,
        55.32000732421875,
        55.34002685546875,
        55.36004638671875,
        55.3800048828125,
        55.4000244140625,
        55.4200439453125,
        55.44000244140625,
        55.46002197265625,
        55.48004150390625,
        55.5,
        55.52001953125,
        55.5400390625,
        55.55999755859375,
        55.58001708984375,
        55.60003662109375,
        55.6199951171875,
        55.6400146484375,
        55.6600341796875,
        55.67999267578125,
        55.70001220703125,
        55.72003173828125,
        55.739990234375,
        55.760009765625,
        55.780029296875,
        55.79998779296875,
        55.82000732421875,
        55.84002685546875,
        55.86004638671875,
        55.8800048828125,
        55.9000244140625,
        55.9200439453125,
        55.94000244140625,
        55.96002197265625,
        55.98004150390625,
        56.0,
        56.02001953125,
        56.0400390625,
        56.05999755859375,
        56.08001708984375,
        56.10003662109375,
        56.1199951171875,
        56.1400146484375,
        56.1600341796875,
        56.17999267578125,
        56.20001220703125,
        56.22003173828125,
        56.239990234375,
        56.260009765625,
        56.280029296875,
        56.29998779296875,
        56.32000732421875,
        56.34002685546875,
        56.36004638671875,
        56.3800048828125,
        56.4000244140625,
        56.4200439453125,
        56.44000244140625,
        56.46002197265625,
        56.48004150390625,
        56.5,
        56.52001953125,
        56.5400390625,
        56.55999755859375,
        56.58001708984375,
        56.60003662109375,
        56.6199951171875,
        56.6400146484375,
        56.6600341796875,
        56.67999267578125,
        56.70001220703125,
        56.72003173828125,
        56.739990234375,
        56.760009765625,
        56.780029296875,
        56.79998779296875,
        56.82000732421875,
        56.84002685546875,
        56.86004638671875,
        56.8800048828125,
        56.9000244140625,
        56.9200439453125,
        56.94000244140625,
        56.96002197265625,
        56.98004150390625,
        57.0,
        57.02001953125,
        57.0400390625,
        57.05999755859375,
        57.08001708984375,
        57.10003662109375,
        57.1199951171875,
        57.1400146484375,
        57.1600341796875,
        57.17999267578125,
        57.20001220703125,
        57.22003173828125,
        57.239990234375,
        57.260009765625,
        57.280029296875,
        57.29998779296875,
        57.32000732421875,
        57.34002685546875,
        57.36004638671875,
        57.3800048828125,
        57.4000244140625,
        57.4200439453125,
        57.44000244140625,
        57.46002197265625,
        57.48004150390625,
        57.5,
        57.52001953125,
        57.5400390625,
        57.55999755859375,
        57.58001708984375,
        57.60003662109375,
        57.6199951171875,
        57.6400146484375,
        57.6600341796875,
        57.67999267578125,
        57.70001220703125,
        57.72003173828125,
        57.739990234375,
        57.760009765625,
        57.780029296875,
        57.79998779296875,
        57.82000732421875,
        57.84002685546875,
        57.86004638671875,
        57.8800048828125,
        57.9000244140625,
        57.9200439453125,
        57.94000244140625,
        57.96002197265625,
        57.98004150390625,
        58.0,
        58.02001953125,
        58.0400390625,
        58.05999755859375,
        58.08001708984375,
        58.10003662109375,
        58.1199951171875,
        58.1400146484375,
        58.1600341796875,
        58.17999267578125,
        58.20001220703125,
        58.22003173828125,
        58.239990234375,
        58.260009765625,
        58.280029296875,
        58.29998779296875,
        58.32000732421875,
        58.34002685546875,
        58.36004638671875,
        58.3800048828125,
        58.4000244140625,
        58.4200439453125,
        58.44000244140625,
        58.46002197265625,
        58.48004150390625,
        58.5,
        58.52001953125,
        58.5400390625,
        58.55999755859375,
        58.58001708984375,
        58.60003662109375,
        58.6199951171875,
        58.6400146484375,
        58.6600341796875,
        58.67999267578125,
        58.70001220703125,
        58.72003173828125,
        58.739990234375,
        58.760009765625,
        58.780029296875,
        58.79998779296875,
        58.82000732421875,
        58.84002685546875,
        58.86004638671875,
        58.8800048828125,
        58.9000244140625,
        58.9200439453125,
        58.94000244140625,
        58.96002197265625,
        58.98004150390625,
        59.0,
        59.02001953125,
        59.0400390625,
        59.05999755859375,
        59.08001708984375,
        59.10003662109375,
        59.1199951171875,
        59.1400146484375,
        59.1600341796875,
        59.17999267578125,
        59.20001220703125,
        59.22003173828125,
        59.239990234375,
        59.260009765625,
        59.280029296875,
        59.29998779296875,
        59.32000732421875,
        59.34002685546875,
        59.36004638671875,
        59.3800048828125,
        59.4000244140625,
        59.4200439453125,
        59.44000244140625,
        59.46002197265625,
        59.48004150390625,
        59.5,
        59.52001953125,
        59.5400390625,
        59.55999755859375,
        59.58001708984375,
        59.60003662109375,
        59.6199951171875,
        59.6400146484375,
        59.6600341796875,
        59.67999267578125,
        59.70001220703125,
        59.72003173828125,
        59.739990234375,
        59.760009765625,
        59.780029296875,
        59.79998779296875,
        59.82000732421875,
        59.84002685546875,
        59.86004638671875,
        59.8800048828125,
        59.9000244140625,
        59.9200439453125,
        59.94000244140625,
        59.96002197265625,
        59.98004150390625
    ],
    "rightHandPositions": [
        "(-189.034600, 0.996716, -0.091528)",
        "(-0.310000, 1.248152, -0.052569)",
        "(-0.310000, 1.249693, -0.051248)",
        "(-0.310000, 1.251241, -0.050083)",
        "(-0.310000, 1.252792, -0.049090)",
        "(-0.310000, 1.254346, -0.048271)",
        "(-0.310000, 1.255895, -0.047632)",
        "(-0.310000, 1.257431, -0.047172)",
        "(-0.310000, 1.258965, -0.046882)",
        "(-0.310000, 1.260482, -0.046746)",
        "(-0.310000, 1.261981, -0.046744)",
        "(-0.310000, 1.263466, -0.046843)",
        "(-0.310000, 1.264939, -0.047005)",
        "(-0.310000, 1.266405, -0.047189)",
        "(-0.310000, 1.267868, -0.047387)",
        "(-0.310000, 1.269325, -0.047599)",
        "(-0.310000, 1.270774, -0.047823)",
        "(-0.310000, 1.272216, -0.048061)",
        "(-0.310000, 1.273655, -0.048313)",
        "(-0.310000, 1.275092, -0.048578)",
        "(-0.310000, 1.276516, -0.048855)",
        "(-0.310000, 1.277943, -0.049147)",
        "(-0.310000, 1.279366, -0.049452)",
        "(-0.310000, 1.280782, -0.049769)",
        "(-0.310000, 1.282194, -0.050100)",
        "(-0.310000, 1.283604, -0.050444)",
        "(-0.310000, 1.285005, -0.050801)",
        "(-0.310000, 1.286407, -0.051172)",
        "(-0.310000, 1.287806, -0.051556)",
        "(-0.310000, 1.289191, -0.051951)",
        "(-0.310000, 1.290577, -0.052360)",
        "(-0.310000, 1.291960, -0.052782)",
        "(-0.310000, 1.293333, -0.053216)",
        "(-0.310000, 1.294707, -0.053664)",
        "(-0.310000, 1.296077, -0.054125)",
        "(-0.310000, 1.297438, -0.054597)",
        "(-0.310000, 1.298799, -0.055084)",
        "(-0.310000, 1.300155, -0.055584)",
        "(-0.310000, 1.301501, -0.056095)",
        "(-0.310000, 1.302848, -0.056620)",
        "(-0.310000, 1.304189, -0.057158)",
        "(-0.310000, 1.305525, -0.057709)",
        "(-0.310000, 1.306852, -0.058270)",
        "(-0.310000, 1.308177, -0.058846)",
        "(-0.310000, 1.309497, -0.059434)",
        "(-0.310000, 1.310807, -0.060033)",
        "(-0.310000, 1.312116, -0.060646)",
        "(-0.310000, 1.313419, -0.061271)",
        "(-0.310000, 1.314707, -0.061904)",
        "(-0.310000, 1.315997, -0.062554)",
        "(-0.310000, 1.317277, -0.063214)",
        "(-0.310000, 1.318551, -0.063885)",
        "(-0.310000, 1.319818, -0.064569)",
        "(-0.310000, 1.321084, -0.065267)",
        "(-0.310000, 1.322334, -0.065972)",
        "(-0.310000, 1.323586, -0.066693)",
        "(-0.310000, 1.324831, -0.067427)",
        "(-0.310000, 1.326060, -0.068167)",
        "(-0.310000, 1.327291, -0.068924)",
        "(-0.310000, 1.328510, -0.069689)",
        "(-0.310000, 1.329723, -0.070467)",
        "(-0.310000, 1.330932, -0.071258)",
        "(-0.310000, 1.332129, -0.072058)",
        "(-0.310000, 1.333314, -0.072876)",
        "(-0.310000, 1.334462, -0.073745)",
        "(-0.310000, 1.335555, -0.074700)",
        "(-0.310000, 1.336563, -0.075757)",
        "(-0.310000, 1.337476, -0.076935)",
        "(-0.310000, 1.338283, -0.078246)",
        "(-0.310000, 1.338969, -0.079688)",
        "(-0.310000, 1.339537, -0.081259)",
        "(-0.310000, 1.339983, -0.082961)",
        "(-0.310000, 1.340305, -0.084776)",
        "(-0.310000, 1.340513, -0.086691)",
        "(-0.310000, 1.340610, -0.088698)",
        "(-0.310000, 1.340611, -0.090781)",
        "(-0.310000, 1.340523, -0.092911)",
        "(-0.310000, 1.340358, -0.095081)",
        "(-0.310000, 1.340136, -0.097272)",
        "(-0.310000, 1.339871, -0.099453)",
        "(-0.310000, 1.339574, -0.101619)",
        "(-0.310000, 1.339271, -0.103749)",
        "(-0.310000, 1.338977, -0.105819)",
        "(-0.310000, 1.338704, -0.107823)",
        "(-0.310000, 1.338477, -0.109745)",
        "(-0.310000, 1.338311, -0.111566)",
        "(-0.310000, 1.338218, -0.113283)",
        "(-0.310000, 1.338219, -0.114887)",
        "(-0.310000, 1.338326, -0.116364)",
        "(-0.310000, 1.338549, -0.117715)",
        "(-0.310000, 1.338905, -0.118938)",
        "(-0.310000, 1.339401, -0.120030)",
        "(-0.310000, 1.340040, -0.120984)",
        "(-0.310000, 1.340837, -0.121816)",
        "(-0.310000, 1.341793, -0.122523)",
        "(-0.310000, 1.342905, -0.123110)",
        "(-0.310000, 1.344178, -0.123585)",
        "(-0.310000, 1.345612, -0.123960)",
        "(-0.310000, 1.347196, -0.124241)",
        "(-0.310000, 1.348934, -0.124440)",
        "(-0.310000, 1.350812, -0.124565)",
        "(-0.310000, 1.352819, -0.124633)",
        "(-0.310000, 1.354955, -0.124655)",
        "(-0.310000, 1.357202, -0.124642)",
        "(-0.310000, 1.359539, -0.124602)",
        "(-0.310000, 1.361972, -0.124556)",
        "(-0.310000, 1.364477, -0.124509)",
        "(-0.310000, 1.367034, -0.124473)",
        "(-0.310000, 1.369644, -0.124453)",
        "(-0.310000, 1.372292, -0.124465)",
        "(-0.310000, 1.374958, -0.124512)",
        "(-0.310000, 1.377648, -0.124599)",
        "(-0.310000, 1.380351, -0.124729)",
        "(-0.310000, 1.383059, -0.124894)",
        "(-0.310000, 1.385828, -0.125088)",
        "(-0.310000, 1.387635, -0.125829)",
        "(-0.310000, 1.388317, -0.127165)",
        "(-0.310000, 1.388983, -0.128497)",
        "(-0.310000, 1.389640, -0.129846)",
        "(-0.310000, 1.390285, -0.131200)",
        "(-0.310000, 1.390915, -0.132556)",
        "(-0.310000, 1.391534, -0.133923)",
        "(-0.310000, 1.392140, -0.135295)",
        "(-0.310000, 1.392729, -0.136663)",
        "(-0.310000, 1.393309, -0.138046)",
        "(-0.310000, 1.393876, -0.139435)",
        "(-0.310000, 1.394428, -0.140825)",
        "(-0.310000, 1.394969, -0.142224)",
        "(-0.310000, 1.395496, -0.143628)",
        "(-0.310000, 1.396009, -0.145032)",
        "(-0.310000, 1.396510, -0.146446)",
        "(-0.310000, 1.396996, -0.147860)",
        "(-0.310000, 1.397468, -0.149278)",
        "(-0.310000, 1.397929, -0.150705)",
        "(-0.310000, 1.398376, -0.152137)",
        "(-0.310000, 1.398808, -0.153568)",
        "(-0.310000, 1.399228, -0.155008)",
        "(-0.310000, 1.399635, -0.156452)",
        "(-0.310000, 1.400026, -0.157895)",
        "(-0.310000, 1.400405, -0.159346)",
        "(-0.310000, 1.400771, -0.160800)",
        "(-0.310000, 1.401121, -0.162253)",
        "(-0.310000, 1.401458, -0.163710)",
        "(-0.310000, 1.401782, -0.165174)",
        "(-0.310000, 1.402092, -0.166641)",
        "(-0.310000, 1.402388, -0.168107)",
        "(-0.310000, 1.402671, -0.169580)",
        "(-0.310000, 1.402939, -0.171055)",
        "(-0.310000, 1.403193, -0.172528)",
        "(-0.310000, 1.403434, -0.174009)",
        "(-0.310000, 1.403660, -0.175491)",
        "(-0.310000, 1.403872, -0.176971)",
        "(-0.310000, 1.404071, -0.178457)",
        "(-0.310000, 1.404256, -0.179946)",
        "(-0.310000, 1.404426, -0.181430)",
        "(-0.310000, 1.404583, -0.182922)",
        "(-0.310000, 1.404725, -0.184415)",
        "(-0.310000, 1.404853, -0.185904)",
        "(-0.310000, 1.404967, -0.187399)",
        "(-0.310000, 1.405067, -0.188896)",
        "(-0.310000, 1.403905, -0.190454)",
        "(-0.310000, 1.401628, -0.192041)",
        "(-0.310000, 1.399383, -0.193584)",
        "(-0.310000, 1.397137, -0.195078)",
        "(-0.310000, 1.394873, -0.196534)",
        "(-0.310000, 1.392604, -0.197947)",
        "(-0.310000, 1.390338, -0.199317)",
        "(-0.310000, 1.388095, -0.200640)",
        "(-0.310000, 1.385875, -0.201927)",
        "(-0.310000, 1.383702, -0.203173)",
        "(-0.310000, 1.381597, -0.204377)",
        "(-0.310000, 1.379565, -0.205551)",
        "(-0.310000, 1.377630, -0.206693)",
        "(-0.310000, 1.375813, -0.207805)",
        "(-0.310000, 1.374121, -0.208897)",
        "(-0.310000, 1.372574, -0.209972)",
        "(-0.310000, 1.371189, -0.211032)",
        "(-0.310000, 1.369970, -0.212089)",
        "(-0.310000, 1.368932, -0.213147)",
        "(-0.310000, 1.368085, -0.214208)",
        "(-0.310000, 1.367430, -0.215285)",
        "(-0.310000, 1.366974, -0.216382)",
        "(-0.310000, 1.366717, -0.217501)",
        "(-0.310000, 1.366658, -0.218655)",
        "(-0.310000, 1.366793, -0.219845)",
        "(-0.310000, 1.367115, -0.221073)",
        "(-0.310000, 1.367616, -0.222350)",
        "(-0.310000, 1.368285, -0.223675)",
        "(-0.310000, 1.369105, -0.225047)",
        "(-0.310000, 1.370065, -0.226475)",
        "(-0.310000, 1.371146, -0.227956)",
        "(-0.310000, 1.372328, -0.229489)",
        "(-0.310000, 1.373586, -0.231066)",
        "(-0.310000, 1.374906, -0.232695)",
        "(-0.310000, 1.376260, -0.234367)",
        "(-0.310000, 1.377622, -0.236070)",
        "(-0.310000, 1.378974, -0.237811)",
        "(-0.310000, 1.380289, -0.239575)",
        "(-0.310000, 1.381541, -0.241350)",
        "(-0.310000, 1.382714, -0.243138)",
        "(-0.310000, 1.383783, -0.244924)",
        "(-0.310000, 1.384727, -0.246694)",
        "(-0.310000, 1.385534, -0.248449)",
        "(-0.310000, 1.386189, -0.250175)",
        "(-0.310000, 1.386679, -0.251858)",
        "(-0.310000, 1.387001, -0.253501)",
        "(-0.310000, 1.387150, -0.255095)",
        "(-0.310000, 1.387132, -0.256628)",
        "(-0.310000, 1.386954, -0.258111)",
        "(-0.310000, 1.386630, -0.259539)",
        "(-0.310000, 1.386185, -0.260913)",
        "(-0.310000, 1.385644, -0.262252)",
        "(-0.310000, 1.385046, -0.263566)",
        "(-0.310000, 1.384438, -0.264869)",
        "(-0.310000, 1.383859, -0.266193)",
        "(-0.310000, 1.383347, -0.267552)",
        "(-0.310000, 1.382927, -0.268961)",
        "(-0.310000, 1.382618, -0.270429)",
        "(-0.310000, 1.382430, -0.271977)",
        "(-0.310000, 1.382367, -0.273606)",
        "(-0.310000, 1.382430, -0.275316)",
        "(-0.310000, 1.382612, -0.277120)",
        "(-0.310000, 1.382903, -0.279012)",
        "(-0.310000, 1.382648, -0.280595)",
        "(-0.310000, 1.381870, -0.281876)",
        "(-0.310000, 1.381079, -0.283149)",
        "(-0.310000, 1.380279, -0.284411)",
        "(-0.310000, 1.379464, -0.285669)",
        "(-0.310000, 1.378637, -0.286919)",
        "(-0.310000, 1.377802, -0.288158)",
        "(-0.310000, 1.376952, -0.289392)",
        "(-0.310000, 1.376090, -0.290619)",
        "(-0.310000, 1.375220, -0.291833)",
        "(-0.310000, 1.374335, -0.293043)",
        "(-0.310000, 1.373439, -0.294244)",
        "(-0.310000, 1.372535, -0.295433)",
        "(-0.310000, 1.371617, -0.296618)",
        "(-0.310000, 1.370687, -0.297793)",
        "(-0.310000, 1.369750, -0.298956)",
        "(-0.310000, 1.368798, -0.300114)",
        "(-0.310000, 1.367836, -0.301263)",
        "(-0.310000, 1.366863, -0.302403)",
        "(-0.310000, 1.365882, -0.303530)",
        "(-0.310000, 1.364888, -0.304651)",
        "(-0.310000, 1.363883, -0.305763)",
        "(-0.310000, 1.362870, -0.306861)",
        "(-0.310000, 1.361845, -0.307954)",
        "(-0.310000, 1.360809, -0.309037)",
        "(-0.310000, 1.359766, -0.310106)",
        "(-0.310000, 1.358710, -0.311169)",
        "(-0.310000, 1.357643, -0.312222)",
        "(-0.310000, 1.356571, -0.313262)",
        "(-0.310000, 1.355485, -0.314295)",
        "(-0.310000, 1.354389, -0.315317)",
        "(-0.310000, 1.353288, -0.316326)",
        "(-0.310000, 1.352173, -0.317327)",
        "(-0.310000, 1.351049, -0.318319)",
        "(-0.310000, 1.349920, -0.319296)",
        "(-0.310000, 1.348777, -0.320265)",
        "(-0.310000, 1.347626, -0.321224)",
        "(-0.310000, 1.345641, -0.321145)",
        "(-0.310000, 1.343056, -0.320279)",
        "(-0.310000, 1.340496, -0.319373)",
        "(-0.310000, 1.337963, -0.318425)",
        "(-0.310000, 1.335422, -0.317401)",
        "(-0.310000, 1.332860, -0.316274)",
        "(-0.310000, 1.330268, -0.315027)",
        "(-0.310000, 1.327651, -0.313655)",
        "(-0.310000, 1.324995, -0.312146)",
        "(-0.310000, 1.322316, -0.310509)",
        "(-0.310000, 1.319632, -0.308761)",
        "(-0.310000, 1.316941, -0.306908)",
        "(-0.310000, 1.314266, -0.304975)",
        "(-0.310000, 1.311634, -0.302993)",
        "(-0.310000, 1.309044, -0.300976)",
        "(-0.310000, 1.306522, -0.298961)",
        "(-0.310000, 1.304094, -0.296985)",
        "(-0.310000, 1.301758, -0.295066)",
        "(-0.310000, 1.299537, -0.293244)",
        "(-0.310000, 1.297450, -0.291553)",
        "(-0.310000, 1.295493, -0.290016)",
        "(-0.310000, 1.293684, -0.288665)",
        "(-0.310000, 1.292031, -0.287530)",
        "(-0.310000, 1.290528, -0.286628)",
        "(-0.310000, 1.289183, -0.285984)",
        "(-0.310000, 1.287996, -0.285616)",
        "(-0.310000, 1.286958, -0.285537)",
        "(-0.310000, 1.286066, -0.285757)",
        "(-0.310000, 1.285315, -0.286280)",
        "(-0.310000, 1.284690, -0.287113)",
        "(-0.310000, 1.284183, -0.288250)",
        "(-0.310000, 1.283780, -0.289687)",
        "(-0.310000, 1.283469, -0.291405)",
        "(-0.310000, 1.283233, -0.293402)",
        "(-0.310000, 1.283056, -0.295654)",
        "(-0.310000, 1.282924, -0.298130)",
        "(-0.310000, 1.282819, -0.300822)",
        "(-0.310000, 1.282726, -0.303693)",
        "(-0.310000, 1.282630, -0.306705)",
        "(-0.310000, 1.282516, -0.309844)",
        "(-0.310000, 1.282370, -0.313068)",
        "(-0.310000, 1.282181, -0.316335)",
        "(-0.310000, 1.281936, -0.319631)",
        "(-0.310000, 1.281628, -0.322917)",
        "(-0.310000, 1.281250, -0.326152)",
        "(-0.310000, 1.280794, -0.329332)",
        "(-0.310000, 1.280259, -0.332426)",
        "(-0.310000, 1.279646, -0.335409)",
        "(-0.310000, 1.278952, -0.338291)",
        "(-0.310000, 1.278182, -0.341062)",
        "(-0.310000, 1.277345, -0.343723)",
        "(-0.310000, 1.276441, -0.346310)",
        "(-0.310000, 1.275482, -0.348846)",
        "(-0.310000, 1.274479, -0.351353)",
        "(-0.310000, 1.273418, -0.353811)",
        "(-0.310000, 1.272178, -0.355429)",
        "(-0.310000, 1.270698, -0.355663)",
        "(-0.310000, 1.269221, -0.355882)",
        "(-0.310000, 1.267738, -0.356089)",
        "(-0.310000, 1.266252, -0.356281)",
        "(-0.310000, 1.264770, -0.356458)",
        "(-0.310000, 1.263281, -0.356623)",
        "(-0.310000, 1.261791, -0.356773)",
        "(-0.310000, 1.260305, -0.356908)",
        "(-0.310000, 1.258812, -0.357030)",
        "(-0.310000, 1.257318, -0.357138)",
        "(-0.310000, 1.255828, -0.357232)",
        "(-0.310000, 1.254332, -0.357312)",
        "(-0.310000, 1.252836, -0.357377)",
        "(-0.310000, 1.251344, -0.357429)",
        "(-0.310000, 1.249847, -0.357466)",
        "(-0.310000, 1.248349, -0.357490)",
        "(-0.310000, 1.246857, -0.357499)",
        "(-0.310000, 1.245359, -0.357494)",
        "(-0.310000, 1.243862, -0.357466)",
        "(-0.310000, 1.242421, -0.355518)",
        "(-0.310000, 1.241014, -0.353497)",
        "(-0.310000, 1.239646, -0.351436)",
        "(-0.310000, 1.238320, -0.349369)",
        "(-0.310000, 1.237027, -0.347312)",
        "(-0.310000, 1.235768, -0.345299)",
        "(-0.310000, 1.234539, -0.343357)",
        "(-0.310000, 1.233340, -0.341517)",
        "(-0.310000, 1.232157, -0.339793)",
        "(-0.310000, 1.230988, -0.338214)",
        "(-0.310000, 1.229831, -0.336806)",
        "(-0.310000, 1.228668, -0.335581)",
        "(-0.310000, 1.227497, -0.334559)",
        "(-0.310000, 1.226314, -0.333759)",
        "(-0.310000, 1.225101, -0.333186)",
        "(-0.310000, 1.223855, -0.332854)",
        "(-0.310000, 1.222571, -0.332767)",
        "(-0.310000, 1.221234, -0.332927)",
        "(-0.310000, 1.219840, -0.333333)",
        "(-0.310000, 1.218388, -0.333976)",
        "(-0.310000, 1.216862, -0.334852)",
        "(-0.310000, 1.215265, -0.335943)",
        "(-0.310000, 1.213599, -0.337227)",
        "(-0.310000, 1.211852, -0.338687)",
        "(-0.310000, 1.210033, -0.340290)",
        "(-0.310000, 1.208151, -0.341998)",
        "(-0.310000, 1.206202, -0.343782)",
        "(-0.310000, 1.204201, -0.345590)",
        "(-0.310000, 1.202170, -0.347368)",
        "(-0.310000, 1.200109, -0.349077)",
        "(-0.310000, 1.198270, -0.349956)",
        "(-0.310000, 1.196846, -0.349493)",
        "(-0.310000, 1.195431, -0.349018)",
        "(-0.310000, 1.194016, -0.348529)",
        "(-0.310000, 1.192606, -0.348026)",
        "(-0.310000, 1.191205, -0.347512)",
        "(-0.310000, 1.189804, -0.346982)",
        "(-0.310000, 1.188409, -0.346440)",
        "(-0.310000, 1.187023, -0.345886)",
        "(-0.310000, 1.185638, -0.345317)",
        "(-0.310000, 1.184259, -0.344736)",
        "(-0.310000, 1.182889, -0.344143)",
        "(-0.310000, 1.181521, -0.343535)",
        "(-0.310000, 1.180158, -0.342915)",
        "(-0.310000, 1.178806, -0.342284)",
        "(-0.310000, 1.177456, -0.341638)",
        "(-0.310000, 1.176111, -0.340979)",
        "(-0.310000, 1.174777, -0.340310)",
        "(-0.310000, 1.173446, -0.339626)",
        "(-0.310000, 1.172124, -0.338922)",
        "(-0.310000, 1.171725, -0.336533)",
        "(-0.310000, 1.171389, -0.334094)",
        "(-0.310000, 1.171106, -0.331636)",
        "(-0.310000, 1.170863, -0.329193)",
        "(-0.310000, 1.170645, -0.326774)",
        "(-0.310000, 1.170437, -0.324409)",
        "(-0.310000, 1.170224, -0.322120)",
        "(-0.310000, 1.169992, -0.319937)",
        "(-0.310000, 1.169720, -0.317864)",
        "(-0.310000, 1.169396, -0.315927)",
        "(-0.310000, 1.169003, -0.314148)",
        "(-0.310000, 1.168524, -0.312528)",
        "(-0.310000, 1.167945, -0.311087)",
        "(-0.310000, 1.167254, -0.309837)",
        "(-0.310000, 1.166433, -0.308777)",
        "(-0.310000, 1.165474, -0.307915)",
        "(-0.310000, 1.164370, -0.307256)",
        "(-0.310000, 1.163106, -0.306791)",
        "(-0.310000, 1.161680, -0.306521)",
        "(-0.310000, 1.160094, -0.306435)",
        "(-0.310000, 1.158338, -0.306524)",
        "(-0.310000, 1.156420, -0.306771)",
        "(-0.310000, 1.154353, -0.307159)",
        "(-0.310000, 1.152135, -0.307668)",
        "(-0.310000, 1.149786, -0.308272)",
        "(-0.310000, 1.147335, -0.308940)",
        "(-0.310000, 1.144789, -0.309645)",
        "(-0.310000, 1.142186, -0.310349)",
        "(-0.310000, 1.139563, -0.311019)",
        "(-0.310000, 1.136912, -0.311648)",
        "(-0.310000, 1.134921, -0.311549)",
        "(-0.310000, 1.133862, -0.310491)",
        "(-0.310000, 1.132817, -0.309426)",
        "(-0.310000, 1.131779, -0.308349)",
        "(-0.310000, 1.130750, -0.307261)",
        "(-0.310000, 1.129736, -0.306167)",
        "(-0.310000, 1.128729, -0.305061)",
        "(-0.310000, 1.127731, -0.303944)",
        "(-0.310000, 1.126748, -0.302823)",
        "(-0.310000, 1.125772, -0.301688)",
        "(-0.310000, 1.124807, -0.300544)",
        "(-0.310000, 1.123856, -0.299395)",
        "(-0.310000, 1.122913, -0.298233)",
        "(-0.310000, 1.121981, -0.297062)",
        "(-0.310000, 1.121062, -0.295887)",
        "(-0.310000, 1.120152, -0.294699)",
        "(-0.310000, 1.119253, -0.293502)",
        "(-0.310000, 1.118369, -0.292301)",
        "(-0.310000, 1.117492, -0.291088)",
        "(-0.310000, 1.116628, -0.289867)",
        "(-0.310000, 1.115777, -0.288641)",
        "(-0.310000, 1.114936, -0.287404)",
        "(-0.310000, 1.114106, -0.286159)",
        "(-0.310000, 1.113291, -0.284910)",
        "(-0.310000, 1.112484, -0.283649)",
        "(-0.310000, 1.111690, -0.282381)",
        "(-0.310000, 1.110908, -0.281105)",
        "(-0.310000, 1.110140, -0.279826)",
        "(-0.310000, 1.109382, -0.278536)",
        "(-0.310000, 1.108636, -0.277239)",
        "(-0.310000, 1.107904, -0.275939)",
        "(-0.310000, 1.107183, -0.274628)",
        "(-0.310000, 1.106474, -0.273310)",
        "(-0.310000, 1.105777, -0.271986)",
        "(-0.310000, 1.105093, -0.270655)",
        "(-0.310000, 1.104421, -0.269318)",
        "(-0.310000, 1.103765, -0.267979)",
        "(-0.310000, 1.103653, -0.266376)",
        "(-0.310000, 1.104113, -0.264516)",
        "(-0.310000, 1.104458, -0.262744)",
        "(-0.310000, 1.104676, -0.261044)",
        "(-0.310000, 1.104762, -0.259418)",
        "(-0.310000, 1.104716, -0.257867)",
        "(-0.310000, 1.104539, -0.256369)",
        "(-0.310000, 1.104249, -0.254930)",
        "(-0.310000, 1.103864, -0.253538)",
        "(-0.310000, 1.103408, -0.252170)",
        "(-0.310000, 1.102917, -0.250810)",
        "(-0.310000, 1.102435, -0.249457)",
        "(-0.310000, 1.101963, -0.248096)",
        "(-0.310000, 1.101504, -0.246731)",
        "(-0.310000, 1.101057, -0.245356)",
        "(-0.310000, 1.100626, -0.243986)",
        "(-0.310000, 1.100206, -0.242608)",
        "(-0.310000, 1.099799, -0.241226)",
        "(-0.310000, 1.099405, -0.239840)",
        "(-0.310000, 1.099024, -0.238451)",
        "(-0.310000, 1.098657, -0.237058)",
        "(-0.310000, 1.098303, -0.235667)",
        "(-0.310000, 1.097961, -0.234262)",
        "(-0.310000, 1.097633, -0.232860)",
        "(-0.310000, 1.097319, -0.231459)",
        "(-0.310000, 1.097016, -0.230045)",
        "(-0.310000, 1.096728, -0.228634)",
        "(-0.310000, 1.096454, -0.227225)",
        "(-0.310000, 1.096191, -0.225803)",
        "(-0.310000, 1.095943, -0.224384)",
        "(-0.310000, 1.095709, -0.222968)",
        "(-0.310000, 1.095487, -0.221539)",
        "(-0.310000, 1.095279, -0.220114)",
        "(-0.310000, 1.095085, -0.218692)",
        "(-0.310000, 1.094903, -0.217258)",
        "(-0.310000, 1.094735, -0.215827)",
        "(-0.310000, 1.094581, -0.214400)",
        "(-0.310000, 1.094440, -0.212961)",
        "(-0.310000, 1.094313, -0.211527)",
        "(-0.310000, 1.094199, -0.210091)",
        "(-0.310000, 1.094099, -0.208654)",
        "(-0.310000, 1.094013, -0.207216)",
        "(-0.310000, 1.093940, -0.205778)",
        "(-0.310000, 1.093880, -0.204338)",
        "(-0.310000, 1.093834, -0.202899)",
        "(-0.310000, 1.093802, -0.201453)",
        "(-0.310000, 1.093783, -0.200018)",
        "(-0.310000, 1.093778, -0.198578)",
        "(-0.310000, 1.093787, -0.197133)",
        "(-0.310000, 1.093809, -0.195697)",
        "(-0.310000, 1.093844, -0.194252)",
        "(-0.310000, 1.093893, -0.192813)",
        "(-0.310000, 1.093956, -0.191379)",
        "(-0.310000, 1.094032, -0.189936)",
        "(-0.310000, 1.094122, -0.188498)",
        "(-0.310000, 1.094226, -0.187062)",
        "(-0.310000, 1.094342, -0.185626)",
        "(-0.310000, 1.094473, -0.184192)",
        "(-0.310000, 1.094617, -0.182759)",
        "(-0.310000, 1.094774, -0.181327)",
        "(-0.310000, 1.094946, -0.179892)",
        "(-0.310000, 1.095121, -0.178468)",
        "(-0.310000, 1.095263, -0.177028)",
        "(-0.310000, 1.095330, -0.175581)",
        "(-0.310000, 1.095294, -0.174108)",
        "(-0.310000, 1.095133, -0.172620)",
        "(-0.310000, 1.094834, -0.171088)",
        "(-0.310000, 1.094389, -0.169522)",
        "(-0.310000, 1.093800, -0.167919)",
        "(-0.310000, 1.093070, -0.166257)",
        "(-0.310000, 1.092207, -0.164552)",
        "(-0.310000, 1.091960, -0.162965)",
        "(-0.310000, 1.092304, -0.161509)",
        "(-0.310000, 1.092663, -0.160052)",
        "(-0.310000, 1.093033, -0.158608)",
        "(-0.310000, 1.093420, -0.157158)",
        "(-0.310000, 1.093818, -0.155716)",
        "(-0.310000, 1.094231, -0.154278)",
        "(-0.310000, 1.094658, -0.152839)",
        "(-0.310000, 1.095097, -0.151410)",
        "(-0.310000, 1.095548, -0.149989)",
        "(-0.310000, 1.096016, -0.148563)",
        "(-0.310000, 1.096497, -0.147141)",
        "(-0.310000, 1.096988, -0.145734)",
        "(-0.310000, 1.097496, -0.144322)",
        "(-0.310000, 1.098016, -0.142920)",
        "(-0.310000, 1.098548, -0.141522)",
        "(-0.310000, 1.099094, -0.140130)",
        "(-0.310000, 1.099655, -0.138737)",
        "(-0.310000, 1.100227, -0.137356)",
        "(-0.310000, 1.100812, -0.135979)",
        "(-0.310000, 1.101412, -0.134603)",
        "(-0.310000, 1.102022, -0.133238)",
        "(-0.310000, 1.102646, -0.131879)",
        "(-0.310000, 1.103282, -0.130526)",
        "(-0.310000, 1.103933, -0.129174)",
        "(-0.310000, 1.104593, -0.127837)",
        "(-0.310000, 1.105270, -0.126498)",
        "(-0.310000, 1.105959, -0.125164)",
        "(-0.310000, 1.106656, -0.123847)",
        "(-0.310000, 1.107370, -0.122528)",
        "(-0.310000, 1.108094, -0.121219)",
        "(-0.310000, 1.108831, -0.119918)",
        "(-0.310000, 1.109582, -0.118619)",
        "(-0.310000, 1.110343, -0.117331)",
        "(-0.310000, 1.111116, -0.116051)",
        "(-0.310000, 1.111904, -0.114774)",
        "(-0.310000, 1.112701, -0.113509)",
        "(-0.310000, 1.114614, -0.112968)",
        "(-0.310000, 1.117341, -0.112991)",
        "(-0.310000, 1.120054, -0.113064)",
        "(-0.310000, 1.122743, -0.113171)",
        "(-0.310000, 1.125381, -0.113295)",
        "(-0.310000, 1.127930, -0.113401)",
        "(-0.310000, 1.130356, -0.113467)",
        "(-0.310000, 1.132624, -0.113473)",
        "(-0.310000, 1.134734, -0.113391)",
        "(-0.310000, 1.136662, -0.113205)",
        "(-0.310000, 1.138387, -0.112905)",
        "(-0.310000, 1.139922, -0.112466)",
        "(-0.310000, 1.141255, -0.111884)",
        "(-0.310000, 1.142380, -0.111156)",
        "(-0.310000, 1.143316, -0.110263)",
        "(-0.310000, 1.144063, -0.109208)",
        "(-0.310000, 1.144625, -0.107998)",
        "(-0.310000, 1.145026, -0.106619)",
        "(-0.310000, 1.145274, -0.105083)",
        "(-0.310000, 1.145384, -0.103402)",
        "(-0.310000, 1.145372, -0.101575)",
        "(-0.310000, 1.145262, -0.099612)",
        "(-0.310000, 1.145070, -0.097535)",
        "(-0.310000, 1.144816, -0.095345)",
        "(-0.310000, 1.144516, -0.093068)",
        "(-0.310000, 1.144198, -0.090721)",
        "(-0.310000, 1.143878, -0.088311)",
        "(-0.310000, 1.143575, -0.085865)",
        "(-0.310000, 1.143306, -0.083416)",
        "(-0.310000, 1.143097, -0.080960)",
        "(-0.310000, 1.142960, -0.078532)",
        "(-0.310000, 1.144095, -0.077551)",
        "(-0.310000, 1.145236, -0.076594)",
        "(-0.310000, 1.146396, -0.075641)",
        "(-0.310000, 1.147563, -0.074699)",
        "(-0.310000, 1.148736, -0.073772)",
        "(-0.310000, 1.149917, -0.072856)",
        "(-0.310000, 1.151111, -0.071948)",
        "(-0.310000, 1.152310, -0.071054)",
        "(-0.310000, 1.153521, -0.070168)",
        "(-0.310000, 1.154740, -0.069294)",
        "(-0.310000, 1.155959, -0.068437)",
        "(-0.310000, 1.157194, -0.067586)",
        "(-0.310000, 1.158438, -0.066747)",
        "(-0.310000, 1.159685, -0.065922)",
        "(-0.310000, 1.160944, -0.065107)",
        "(-0.310000, 1.162206, -0.064306)",
        "(-0.310000, 1.163476, -0.063517)",
        "(-0.310000, 1.164758, -0.062737)",
        "(-0.310000, 1.166047, -0.061970)",
        "(-0.310000, 1.168029, -0.062415)",
        "(-0.310000, 1.170419, -0.063625)",
        "(-0.310000, 1.172798, -0.064915)",
        "(-0.310000, 1.175152, -0.066247)",
        "(-0.310000, 1.177503, -0.067656)",
        "(-0.310000, 1.179858, -0.069169)",
        "(-0.310000, 1.182224, -0.070806)",
        "(-0.310000, 1.184595, -0.072571)",
        "(-0.310000, 1.186983, -0.074477)",
        "(-0.310000, 1.189370, -0.076514)",
        "(-0.310000, 1.191748, -0.078660)",
        "(-0.310000, 1.194117, -0.080912)",
        "(-0.310000, 1.196457, -0.083239)",
        "(-0.310000, 1.198748, -0.085609)",
        "(-0.310000, 1.200991, -0.088006)",
        "(-0.310000, 1.203166, -0.090391)",
        "(-0.310000, 1.205257, -0.092723)",
        "(-0.310000, 1.207264, -0.094983)",
        "(-0.310000, 1.209173, -0.097131)",
        "(-0.310000, 1.210967, -0.099128)",
        "(-0.310000, 1.212659, -0.100953)",
        "(-0.310000, 1.214236, -0.102571)",
        "(-0.310000, 1.215691, -0.103950)",
        "(-0.310000, 1.217035, -0.105076)",
        "(-0.310000, 1.218264, -0.105923)",
        "(-0.310000, 1.219379, -0.106472)",
        "(-0.310000, 1.220393, -0.106713)",
        "(-0.310000, 1.221309, -0.106635)",
        "(-0.310000, 1.222134, -0.106235)",
        "(-0.310000, 1.222883, -0.105511)",
        "(-0.310000, 1.223563, -0.104467)",
        "(-0.310000, 1.224187, -0.103111)",
        "(-0.310000, 1.224764, -0.101462)",
        "(-0.310000, 1.225312, -0.099527)",
        "(-0.310000, 1.225841, -0.097330)",
        "(-0.310000, 1.226357, -0.094906)",
        "(-0.310000, 1.226884, -0.092264)",
        "(-0.310000, 1.227427, -0.089442)",
        "(-0.310000, 1.227995, -0.086483)",
        "(-0.310000, 1.228601, -0.083401)",
        "(-0.310000, 1.229253, -0.080239)",
        "(-0.310000, 1.229953, -0.077042)",
        "(-0.310000, 1.230713, -0.073825)",
        "(-0.310000, 1.231534, -0.070628)",
        "(-0.310000, 1.232417, -0.067492)",
        "(-0.310000, 1.233367, -0.064423)",
        "(-0.310000, 1.234382, -0.061451)",
        "(-0.310000, 1.235457, -0.058601)",
        "(-0.310000, 1.236596, -0.055864)",
        "(-0.310000, 1.237793, -0.053248)",
        "(-0.310000, 1.239039, -0.050751)",
        "(-0.310000, 1.240339, -0.048338)",
        "(-0.310000, 1.241686, -0.045983)",
        "(-0.310000, 1.243072, -0.043657)",
        "(-0.310000, 1.244506, -0.041338)",
        "(-0.310000, 1.245988, -0.040001)",
        "(-0.310000, 1.247487, -0.040002)",
        "(-0.310000, 1.248981, -0.040018)",
        "(-0.310000, 1.250481, -0.040047)",
        "(-0.310000, 1.251980, -0.040090)",
        "(-0.310000, 1.253473, -0.040148)",
        "(-0.310000, 1.254971, -0.040220)",
        "(-0.310000, 1.256468, -0.040305)",
        "(-0.310000, 1.257959, -0.040405)",
        "(-0.310000, 1.259454, -0.040519)",
        "(-0.310000, 1.260948, -0.040648)",
        "(-0.310000, 1.262435, -0.040789)",
        "(-0.310000, 1.263926, -0.040946)",
        "(-0.310000, 1.265416, -0.041116)",
        "(-0.310000, 1.266899, -0.041300)",
        "(-0.310000, 1.268385, -0.041499)",
        "(-0.310000, 1.269869, -0.041711)",
        "(-0.310000, 1.271346, -0.041937)",
        "(-0.310000, 1.272826, -0.042177)",
        "(-0.310000, 1.274304, -0.042432)",
        "(-0.310000, 1.275774, -0.042699)",
        "(-0.310000, 1.277246, -0.042982)",
        "(-0.310000, 1.278716, -0.043278)",
        "(-0.310000, 1.280178, -0.043587)",
        "(-0.310000, 1.281642, -0.043910)",
        "(-0.310000, 1.283103, -0.044248)",
        "(-0.310000, 1.284560, -0.044599)",
        "(-0.310000, 1.286009, -0.044963)",
        "(-0.310000, 1.287460, -0.045342)",
        "(-0.310000, 1.288907, -0.045735)",
        "(-0.310000, 1.290345, -0.046139)",
        "(-0.310000, 1.291784, -0.046559)",
        "(-0.310000, 1.293220, -0.046992)",
        "(-0.310000, 1.294646, -0.047438)",
        "(-0.310000, 1.296073, -0.047898)",
        "(-0.310000, 1.297495, -0.048371)",
        "(-0.310000, 1.298908, -0.048857)",
        "(-0.310000, 1.300121, -0.049914)",
        "(-0.310000, 1.301106, -0.051555)",
        "(-0.310000, 1.302116, -0.053054)",
        "(-0.310000, 1.303164, -0.054413)",
        "(-0.310000, 1.304254, -0.055626)",
        "(-0.310000, 1.305384, -0.056693)",
        "(-0.310000, 1.306564, -0.057628)",
        "(-0.310000, 1.307788, -0.058443)",
        "(-0.310000, 1.309046, -0.059158)",
        "(-0.310000, 1.310337, -0.059807)",
        "(-0.310000, 1.311643, -0.060422)",
        "(-0.310000, 1.312938, -0.061048)",
        "(-0.310000, 1.314210, -0.061732)",
        "(-0.310000, 1.315435, -0.062507)",
        "(-0.310000, 1.316596, -0.063398)",
        "(-0.310000, 1.317677, -0.064420)",
        "(-0.310000, 1.318675, -0.065591)",
        "(-0.310000, 1.319578, -0.066912)",
        "(-0.310000, 1.320379, -0.068377)",
        "(-0.310000, 1.321080, -0.069989)",
        "(-0.310000, 1.321680, -0.071735)",
        "(-0.310000, 1.322179, -0.073594)",
        "(-0.310000, 1.322585, -0.075565)",
        "(-0.310000, 1.322905, -0.077622)",
        "(-0.310000, 1.323144, -0.079739)",
        "(-0.310000, 1.323317, -0.081911)",
        "(-0.310000, 1.323433, -0.084108)",
        "(-0.310000, 1.323505, -0.086304)",
        "(-0.310000, 1.323547, -0.088491)",
        "(-0.310000, 1.323574, -0.090642)",
        "(-0.310000, 1.323600, -0.092732)",
        "(-0.310000, 1.323640, -0.094755)",
        "(-0.310000, 1.323711, -0.096689)",
        "(-0.310000, 1.323825, -0.098513)",
        "(-0.310000, 1.323999, -0.100225)",
        "(-0.310000, 1.324246, -0.101809)",
        "(-0.310000, 1.324577, -0.103251)",
        "(-0.310000, 1.325007, -0.104554)",
        "(-0.310000, 1.325546, -0.105707)",
        "(-0.310000, 1.326203, -0.106708)",
        "(-0.310000, 1.326983, -0.107555)",
        "(-0.310000, 1.327898, -0.108253)",
        "(-0.310000, 1.328949, -0.108805)",
        "(-0.310000, 1.330137, -0.109213)",
        "(-0.310000, 1.331470, -0.109488)",
        "(-0.310000, 1.332944, -0.109638)",
        "(-0.310000, 1.334552, -0.109671)",
        "(-0.310000, 1.336299, -0.109600)",
        "(-0.310000, 1.338176, -0.109437)",
        "(-0.310000, 1.340168, -0.109195)",
        "(-0.310000, 1.342281, -0.108887)",
        "(-0.310000, 1.344499, -0.108528)",
        "(-0.310000, 1.346804, -0.108132)",
        "(-0.310000, 1.349199, -0.107710)",
        "(-0.310000, 1.351667, -0.107278)",
        "(-0.310000, 1.354187, -0.106848)",
        "(-0.310000, 1.356765, -0.106430)",
        "(-0.310000, 1.359383, -0.106034)",
        "(-0.310000, 1.362022, -0.105669)",
        "(-0.310000, 1.364693, -0.105340)",
        "(-0.310000, 1.367383, -0.105052)",
        "(-0.310000, 1.370080, -0.104807)",
        "(-0.310000, 1.372798, -0.104606)",
        "(-0.310000, 1.374749, -0.105019)",
        "(-0.310000, 1.375628, -0.106233)",
        "(-0.310000, 1.376493, -0.107451)",
        "(-0.310000, 1.377349, -0.108680)",
        "(-0.310000, 1.378193, -0.109918)",
        "(-0.310000, 1.379023, -0.111160)",
        "(-0.310000, 1.379844, -0.112413)",
        "(-0.310000, 1.380653, -0.113675)",
        "(-0.310000, 1.381447, -0.114939)",
        "(-0.310000, 1.382232, -0.116215)",
        "(-0.310000, 1.383005, -0.117499)",
        "(-0.310000, 1.383763, -0.118785)",
        "(-0.310000, 1.384512, -0.120083)",
        "(-0.310000, 1.385248, -0.121388)",
        "(-0.310000, 1.385969, -0.122695)",
        "(-0.310000, 1.386681, -0.124014)",
        "(-0.310000, 1.387380, -0.125339)",
        "(-0.310000, 1.388064, -0.126666)",
        "(-0.310000, 1.388738, -0.128004)",
        "(-0.310000, 1.389400, -0.129348)",
        "(-0.310000, 1.390046, -0.130694)",
        "(-0.310000, 1.390682, -0.132051)",
        "(-0.310000, 1.391305, -0.133413)",
        "(-0.310000, 1.391913, -0.134777)",
        "(-0.310000, 1.392510, -0.136151)",
        "(-0.310000, 1.393095, -0.137531)",
        "(-0.310000, 1.393666, -0.138916)",
        "(-0.310000, 1.394222, -0.140301)",
        "(-0.310000, 1.394767, -0.141697)",
        "(-0.310000, 1.395299, -0.143097)",
        "(-0.310000, 1.395816, -0.144498)",
        "(-0.310000, 1.396321, -0.145908)",
        "(-0.310000, 1.396813, -0.147323)",
        "(-0.310000, 1.397290, -0.148738)",
        "(-0.310000, 1.397755, -0.150162)",
        "(-0.310000, 1.398207, -0.151590)",
        "(-0.310000, 1.398644, -0.153018)",
        "(-0.310000, 1.398501, -0.154619)",
        "(-0.310000, 1.397751, -0.156380)",
        "(-0.310000, 1.397131, -0.158076)",
        "(-0.310000, 1.396646, -0.159722)",
        "(-0.310000, 1.396304, -0.161316)",
        "(-0.310000, 1.396105, -0.162856)",
        "(-0.310000, 1.396041, -0.164359)",
        "(-0.310000, 1.396100, -0.165827)",
        "(-0.310000, 1.396260, -0.167264)",
        "(-0.310000, 1.396494, -0.168689)",
        "(-0.310000, 1.396762, -0.170106)",
        "(-0.310000, 1.397025, -0.171519)",
        "(-0.310000, 1.397275, -0.172940)",
        "(-0.310000, 1.397512, -0.174362)",
        "(-0.310000, 1.397735, -0.175787)",
        "(-0.310000, 1.397944, -0.177209)",
        "(-0.310000, 1.398141, -0.178638)",
        "(-0.310000, 1.398324, -0.180068)",
        "(-0.310000, 1.398493, -0.181495)",
        "(-0.310000, 1.398649, -0.182929)",
        "(-0.310000, 1.398791, -0.184364)",
        "(-0.310000, 1.398920, -0.185795)",
        "(-0.310000, 1.399035, -0.187233)",
        "(-0.310000, 1.399137, -0.188671)",
        "(-0.310000, 1.399225, -0.190106)",
        "(-0.310000, 1.399300, -0.191546)",
        "(-0.310000, 1.399361, -0.192987)",
        "(-0.310000, 1.399409, -0.194423)",
        "(-0.310000, 1.399443, -0.195865)",
        "(-0.310000, 1.399463, -0.197307)",
        "(-0.310000, 1.399470, -0.198744)",
        "(-0.310000, 1.399463, -0.200186)",
        "(-0.310000, 1.399443, -0.201627)",
        "(-0.310000, 1.399409, -0.203064)",
        "(-0.310000, 1.399361, -0.204505)",
        "(-0.310000, 1.399300, -0.205946)",
        "(-0.310000, 1.399226, -0.207381)",
        "(-0.310000, 1.399138, -0.208820)",
        "(-0.310000, 1.399036, -0.210259)",
        "(-0.310000, 1.398921, -0.211696)",
        "(-0.310000, 1.398792, -0.213127)",
        "(-0.310000, 1.398650, -0.214562)",
        "(-0.310000, 1.398494, -0.215995)",
        "(-0.310000, 1.398325, -0.217422)",
        "(-0.310000, 1.398142, -0.218853)",
        "(-0.310000, 1.397946, -0.220281)",
        "(-0.310000, 1.397737, -0.221703)",
        "(-0.310000, 1.397513, -0.223127)",
        "(-0.310000, 1.397277, -0.224549)",
        "(-0.310000, 1.397027, -0.225964)",
        "(-0.310000, 1.396764, -0.227382)",
        "(-0.310000, 1.396487, -0.228797)",
        "(-0.310000, 1.396198, -0.230204)",
        "(-0.310000, 1.395895, -0.231614)",
        "(-0.310000, 1.395578, -0.233020)",
        "(-0.310000, 1.395249, -0.234419)",
        "(-0.310000, 1.394906, -0.235819)",
        "(-0.310000, 1.394550, -0.237216)",
        "(-0.310000, 1.394182, -0.238605)",
        "(-0.310000, 1.393800, -0.239995)",
        "(-0.310000, 1.393404, -0.241382)",
        "(-0.310000, 1.393005, -0.242762)",
        "(-0.310000, 1.392638, -0.244158)",
        "(-0.310000, 1.392343, -0.245578)",
        "(-0.310000, 1.392146, -0.247033)",
        "(-0.310000, 1.392069, -0.248530)",
        "(-0.310000, 1.392123, -0.250087)",
        "(-0.310000, 1.392314, -0.251705)",
        "(-0.310000, 1.392641, -0.253383)",
        "(-0.310000, 1.393100, -0.255135)",
        "(-0.310000, 1.393681, -0.256957)",
        "(-0.310000, 1.393675, -0.258560)",
        "(-0.310000, 1.393105, -0.259944)",
        "(-0.310000, 1.392521, -0.261323)",
        "(-0.310000, 1.391927, -0.262691)",
        "(-0.310000, 1.391317, -0.264059)",
        "(-0.310000, 1.390695, -0.265420)",
        "(-0.310000, 1.390062, -0.266772)",
        "(-0.310000, 1.389414, -0.268121)",
        "(-0.310000, 1.388753, -0.269465)",
        "(-0.310000, 1.388082, -0.270798)",
        "(-0.310000, 1.387397, -0.272128)",
        "(-0.310000, 1.386698, -0.273453)",
        "(-0.310000, 1.385990, -0.274766)",
        "(-0.310000, 1.385267, -0.276077)",
        "(-0.310000, 1.384532, -0.277381)",
        "(-0.310000, 1.383786, -0.278673)",
        "(-0.310000, 1.383027, -0.279963)",
        "(-0.310000, 1.382255, -0.281246)",
        "(-0.310000, 1.381471, -0.282521)",
        "(-0.310000, 1.380677, -0.283785)",
        "(-0.310000, 1.379870, -0.285045)",
        "(-0.310000, 1.379050, -0.286298)",
        "(-0.310000, 1.378221, -0.287539)",
        "(-0.310000, 1.377378, -0.288776)",
        "(-0.310000, 1.376523, -0.290005)",
        "(-0.310000, 1.375660, -0.291221)",
        "(-0.310000, 1.374782, -0.292434)",
        "(-0.310000, 1.373893, -0.293638)",
        "(-0.310000, 1.372996, -0.294830)",
        "(-0.310000, 1.372084, -0.296017)",
        "(-0.310000, 1.371162, -0.297196)",
        "(-0.310000, 1.370231, -0.298362)",
        "(-0.310000, 1.369286, -0.299523)",
        "(-0.310000, 1.368331, -0.300675)",
        "(-0.310000, 1.367368, -0.301815)",
        "(-0.310000, 1.366390, -0.302948)",
        "(-0.310000, 1.365403, -0.304073)",
        "(-0.310000, 1.363431, -0.304302)",
        "(-0.310000, 1.360744, -0.303846)",
        "(-0.310000, 1.358075, -0.303347)",
        "(-0.310000, 1.355428, -0.302802)",
        "(-0.310000, 1.352759, -0.302183)",
        "(-0.310000, 1.350055, -0.301467)",
        "(-0.310000, 1.347302, -0.300636)",
        "(-0.310000, 1.344504, -0.299685)",
        "(-0.310000, 1.341648, -0.298606)",
        "(-0.310000, 1.338747, -0.297404)",
        "(-0.310000, 1.335826, -0.296093)",
        "(-0.310000, 1.332880, -0.294679)",
        "(-0.310000, 1.329939, -0.293184)",
        "(-0.310000, 1.327032, -0.291634)",
        "(-0.310000, 1.324161, -0.290043)",
        "(-0.310000, 1.321358, -0.288443)",
        "(-0.310000, 1.318653, -0.286867)",
        "(-0.310000, 1.316049, -0.285334)",
        "(-0.310000, 1.313572, -0.283878)",
        "(-0.310000, 1.311249, -0.282532)",
        "(-0.310000, 1.309079, -0.281316)",
        "(-0.310000, 1.307082, -0.280262)",
        "(-0.310000, 1.305274, -0.279396)",
        "(-0.310000, 1.303650, -0.278738)",
        "(-0.310000, 1.302221, -0.278311)",
        "(-0.310000, 1.300993, -0.278131)",
        "(-0.310000, 1.299956, -0.278214)",
        "(-0.310000, 1.299110, -0.278569)",
        "(-0.310000, 1.298450, -0.279202)",
        "(-0.310000, 1.297963, -0.280121)",
        "(-0.310000, 1.297640, -0.281323)",
        "(-0.310000, 1.297466, -0.282804)",
        "(-0.310000, 1.297427, -0.284550)",
        "(-0.310000, 1.297505, -0.286559)",
        "(-0.310000, 1.297682, -0.288810)",
        "(-0.310000, 1.297937, -0.291276)",
        "(-0.310000, 1.298253, -0.293951)",
        "(-0.310000, 1.298609, -0.296801)",
        "(-0.310000, 1.298984, -0.299791)",
        "(-0.310000, 1.299360, -0.302909)",
        "(-0.310000, 1.299715, -0.306118)",
        "(-0.310000, 1.300037, -0.309373)",
        "(-0.310000, 1.300309, -0.312667)",
        "(-0.310000, 1.300517, -0.315960)",
        "(-0.310000, 1.300648, -0.319214)",
        "(-0.310000, 1.300690, -0.322428)",
        "(-0.310000, 1.300644, -0.325567)",
        "(-0.310000, 1.300504, -0.328608)",
        "(-0.310000, 1.300268, -0.331562)",
        "(-0.310000, 1.299940, -0.334419)",
        "(-0.310000, 1.299523, -0.337179)",
        "(-0.310000, 1.299034, -0.339874)",
        "(-0.310000, 1.298483, -0.342529)",
        "(-0.310000, 1.297889, -0.345177)",
        "(-0.310000, 1.297257, -0.347880)",
        "(-0.310000, 1.296242, -0.349545)",
        "(-0.310000, 1.294819, -0.350006)",
        "(-0.310000, 1.293396, -0.350452)",
        "(-0.310000, 1.291964, -0.350886)",
        "(-0.310000, 1.290523, -0.351309)",
        "(-0.310000, 1.289088, -0.351714)",
        "(-0.310000, 1.287645, -0.352108)",
        "(-0.310000, 1.286198, -0.352487)",
        "(-0.310000, 1.284746, -0.352854)",
        "(-0.310000, 1.283292, -0.353206)",
        "(-0.310000, 1.281835, -0.353545)",
        "(-0.310000, 1.280380, -0.353869)",
        "(-0.310000, 1.278911, -0.354181)",
        "(-0.310000, 1.277444, -0.354478)",
        "(-0.310000, 1.275980, -0.354761)",
        "(-0.310000, 1.274503, -0.355032)",
        "(-0.310000, 1.273029, -0.355288)",
        "(-0.310000, 1.271558, -0.355529)",
        "(-0.310000, 1.270074, -0.355757)",
        "(-0.310000, 1.268593, -0.355971)",
        "(-0.310000, 1.267116, -0.356171)",
        "(-0.310000, 1.265626, -0.356358)",
        "(-0.310000, 1.264140, -0.356530)",
        "(-0.310000, 1.262657, -0.356687)",
        "(-0.310000, 1.261168, -0.356831)",
        "(-0.310000, 1.259672, -0.356962)",
        "(-0.310000, 1.258181, -0.357078)",
        "(-0.310000, 1.256693, -0.357179)",
        "(-0.310000, 1.255194, -0.357267)",
        "(-0.310000, 1.253700, -0.357341)",
        "(-0.310000, 1.252211, -0.357401)",
        "(-0.310000, 1.250710, -0.357446)",
        "(-0.310000, 1.249214, -0.357478)",
        "(-0.310000, 1.247724, -0.357495)",
        "(-0.310000, 1.246222, -0.357498)",
        "(-0.310000, 1.244726, -0.357488)",
        "(-0.310000, 1.243230, -0.357463)",
        "(-0.310000, 1.241735, -0.357424)",
        "(-0.310000, 1.240240, -0.357371)",
        "(-0.310000, 1.238745, -0.357303)",
        "(-0.310000, 1.237252, -0.357222)",
        "(-0.310000, 1.235759, -0.357127)",
        "(-0.310000, 1.234266, -0.357017)",
        "(-0.310000, 1.232776, -0.356894)",
        "(-0.310000, 1.231281, -0.356756)",
        "(-0.310000, 1.229930, -0.355362)",
        "(-0.310000, 1.228721, -0.352862)",
        "(-0.310000, 1.227557, -0.350402)",
        "(-0.310000, 1.226442, -0.347940)",
        "(-0.310000, 1.225369, -0.345417)",
        "(-0.310000, 1.224359, -0.342809)",
        "(-0.310000, 1.223408, -0.340093)",
        "(-0.310000, 1.222534, -0.337271)",
        "(-0.310000, 1.221728, -0.334326)",
        "(-0.310000, 1.220991, -0.331273)",
        "(-0.310000, 1.220334, -0.328139)",
        "(-0.310000, 1.219743, -0.324924)",
        "(-0.310000, 1.219224, -0.321666)",
        "(-0.310000, 1.218765, -0.318402)",
        "(-0.310000, 1.218365, -0.315145)",
        "(-0.310000, 1.218008, -0.311937)",
        "(-0.310000, 1.217693, -0.308822)",
        "(-0.310000, 1.217399, -0.305812)",
        "(-0.310000, 1.217122, -0.302954)",
        "(-0.310000, 1.216845, -0.300283)",
        "(-0.310000, 1.216550, -0.297812)",
        "(-0.310000, 1.216229, -0.295577)",
        "(-0.310000, 1.215863, -0.293605)",
        "(-0.310000, 1.215438, -0.291903)",
        "(-0.310000, 1.214945, -0.290497)",
        "(-0.310000, 1.214369, -0.289398)",
        "(-0.310000, 1.213690, -0.288606)",
        "(-0.310000, 1.212906, -0.288131)",
        "(-0.310000, 1.212003, -0.287969)",
        "(-0.310000, 1.210971, -0.288114)",
        "(-0.310000, 1.209809, -0.288559)",
        "(-0.310000, 1.208510, -0.289289)",
        "(-0.310000, 1.207072, -0.290283)",
        "(-0.310000, 1.205490, -0.291525)",
        "(-0.310000, 1.203773, -0.292992)",
        "(-0.310000, 1.201925, -0.294647)",
        "(-0.310000, 1.199948, -0.296475)",
        "(-0.310000, 1.197848, -0.298436)",
        "(-0.310000, 1.195650, -0.300497)",
        "(-0.310000, 1.193346, -0.302632)",
        "(-0.310000, 1.190962, -0.304808)",
        "(-0.310000, 1.188515, -0.306980)",
        "(-0.310000, 1.186007, -0.309135)",
        "(-0.310000, 1.183465, -0.311238)",
        "(-0.310000, 1.180906, -0.313255)",
        "(-0.310000, 1.178335, -0.315180)",
        "(-0.310000, 1.175766, -0.316986)",
        "(-0.310000, 1.173223, -0.318661)",
        "(-0.310000, 1.170691, -0.320204)",
        "(-0.310000, 1.168184, -0.321615)",
        "(-0.310000, 1.165711, -0.322903)",
        "(-0.310000, 1.163239, -0.324089)",
        "(-0.310000, 1.160768, -0.325204)",
        "(-0.310000, 1.158273, -0.326277)",
        "(-0.310000, 1.155715, -0.327355)",
        "(-0.310000, 1.153772, -0.327513)",
        "(-0.310000, 1.152559, -0.326629)",
        "(-0.310000, 1.151363, -0.325741)",
        "(-0.310000, 1.150167, -0.324834)",
        "(-0.310000, 1.148979, -0.323917)",
        "(-0.310000, 1.147809, -0.322995)",
        "(-0.310000, 1.146639, -0.322055)",
        "(-0.310000, 1.145478, -0.321105)",
        "(-0.310000, 1.144334, -0.320150)",
        "(-0.310000, 1.143191, -0.319178)",
        "(-0.310000, 1.142057, -0.318194)",
        "(-0.310000, 1.140940, -0.317208)",
        "(-0.310000, 1.139825, -0.316203)",
        "(-0.310000, 1.138720, -0.315189)",
        "(-0.310000, 1.137632, -0.314171)",
        "(-0.310000, 1.136546, -0.313135)",
        "(-0.310000, 1.135469, -0.312090)",
        "(-0.310000, 1.134410, -0.311042)",
        "(-0.310000, 1.133354, -0.309976)",
        "(-0.310000, 1.132308, -0.308900)",
        "(-0.310000, 1.131279, -0.307823)",
        "(-0.310000, 1.130253, -0.306727)",
        "(-0.310000, 1.129238, -0.305623)",
        "(-0.310000, 1.128240, -0.304516)",
        "(-0.310000, 1.127246, -0.303393)",
        "(-0.310000, 1.126262, -0.302260)",
        "(-0.310000, 1.125289, -0.301117)",
        "(-0.310000, 1.124334, -0.299974)",
        "(-0.310000, 1.123382, -0.298814)",
        "(-0.310000, 1.122442, -0.297644)",
        "(-0.310000, 1.121519, -0.296475)",
        "(-0.310000, 1.120601, -0.295288)",
        "(-0.310000, 1.119694, -0.294092)",
        "(-0.310000, 1.118802, -0.292893)",
        "(-0.310000, 1.117921, -0.291685)",
        "(-0.310000, 1.117049, -0.290464)",
        "(-0.310000, 1.116190, -0.289240)",
        "(-0.310000, 1.115341, -0.288003)",
        "(-0.310000, 1.114506, -0.286763)",
        "(-0.310000, 1.113683, -0.285515)",
        "(-0.310000, 1.112869, -0.284254)",
        "(-0.310000, 1.112067, -0.282986)",
        "(-0.310000, 1.111283, -0.281720)",
        "(-0.310000, 1.110505, -0.280437)",
        "(-0.310000, 1.109739, -0.279147)",
        "(-0.310000, 1.110071, -0.277231)",
        "(-0.310000, 1.111384, -0.274786)",
        "(-0.310000, 1.112693, -0.272399)",
        "(-0.310000, 1.114020, -0.270051)",
        "(-0.310000, 1.115381, -0.267728)",
        "(-0.310000, 1.116767, -0.265441)",
        "(-0.310000, 1.118169, -0.263195)",
        "(-0.310000, 1.119573, -0.261005)",
        "(-0.310000, 1.120972, -0.258854)",
        "(-0.310000, 1.122347, -0.256759)",
        "(-0.310000, 1.123680, -0.254733)",
        "(-0.310000, 1.124962, -0.252767)",
        "(-0.310000, 1.126172, -0.250873)",
        "(-0.310000, 1.127291, -0.249064)",
        "(-0.310000, 1.128307, -0.247325)",
        "(-0.310000, 1.129201, -0.245666)",
        "(-0.310000, 1.129957, -0.244094)",
        "(-0.310000, 1.130567, -0.242600)",
        "(-0.310000, 1.131014, -0.241186)",
        "(-0.310000, 1.131292, -0.239861)",
        "(-0.310000, 1.131389, -0.238603)",
        "(-0.310000, 1.131300, -0.237418)",
        "(-0.310000, 1.131022, -0.236303)",
        "(-0.310000, 1.130554, -0.235247)",
        "(-0.310000, 1.129895, -0.234246)",
        "(-0.310000, 1.129053, -0.233295)",
        "(-0.310000, 1.128029, -0.232382)",
        "(-0.310000, 1.126833, -0.231502)",
        "(-0.310000, 1.125483, -0.230653)",
        "(-0.310000, 1.123980, -0.229812)",
        "(-0.310000, 1.122346, -0.228979)",
        "(-0.310000, 1.120599, -0.228146)",
        "(-0.310000, 1.118764, -0.227307)",
        "(-0.310000, 1.116850, -0.226450)",
        "(-0.310000, 1.114886, -0.225570)",
        "(-0.310000, 1.112902, -0.224665)",
        "(-0.310000, 1.110909, -0.223724)",
        "(-0.310000, 1.108938, -0.222744)",
        "(-0.310000, 1.107020, -0.221731)",
        "(-0.310000, 1.105166, -0.220665)",
        "(-0.310000, 1.103405, -0.219555)",
        "(-0.310000, 1.101763, -0.218402)",
        "(-0.310000, 1.100249, -0.217201)",
        "(-0.310000, 1.098885, -0.215956)",
        "(-0.310000, 1.097687, -0.214676)",
        "(-0.310000, 1.096657, -0.213354)",
        "(-0.310000, 1.095803, -0.212000)",
        "(-0.310000, 1.095127, -0.210624)",
        "(-0.310000, 1.094616, -0.209220)",
        "(-0.310000, 1.094259, -0.207799)",
        "(-0.310000, 1.094035, -0.206371)",
        "(-0.310000, 1.093912, -0.204932)",
        "(-0.310000, 1.093852, -0.203489)",
        "(-0.310000, 1.093805, -0.202051)",
        "(-0.310000, 1.093723, -0.200607)",
        "(-0.310000, 1.093566, -0.199163)",
        "(-0.310000, 1.093304, -0.197716)",
        "(-0.310000, 1.092916, -0.196266)",
        "(-0.310000, 1.092384, -0.194799)",
        "(-0.310000, 1.091704, -0.193317)",
        "(-0.310000, 1.090875, -0.191819)",
        "(-0.310000, 1.089898, -0.190292)",
        "(-0.310000, 1.088783, -0.188735)",
        "(-0.310000, 1.088295, -0.187207)",
        "(-0.310000, 1.088411, -0.185712)",
        "(-0.310000, 1.088541, -0.184218)",
        "(-0.310000, 1.088685, -0.182730)",
        "(-0.310000, 1.088843, -0.181239)",
        "(-0.310000, 1.089016, -0.179749)",
        "(-0.310000, 1.089202, -0.178266)",
        "(-0.310000, 1.089402, -0.176780)",
        "(-0.310000, 1.089617, -0.175296)",
        "(-0.310000, 1.089844, -0.173819)",
        "(-0.310000, 1.090087, -0.172339)",
        "(-0.310000, 1.090343, -0.170862)",
        "(-0.310000, 1.090613, -0.169392)",
        "(-0.310000, 1.090897, -0.167920)",
        "(-0.310000, 1.091195, -0.166450)",
        "(-0.310000, 1.091506, -0.164988)",
        "(-0.310000, 1.091832, -0.163525)",
        "(-0.310000, 1.092171, -0.162064)",
        "(-0.310000, 1.092525, -0.160607)",
        "(-0.310000, 1.092891, -0.159158)",
        "(-0.310000, 1.093271, -0.157708)",
        "(-0.310000, 1.093666, -0.156261)",
        "(-0.310000, 1.094073, -0.154823)",
        "(-0.310000, 1.094494, -0.153385)",
        "(-0.310000, 1.094930, -0.151950)",
        "(-0.310000, 1.095377, -0.150524)",
        "(-0.310000, 1.095839, -0.149098)",
        "(-0.310000, 1.096315, -0.147676)",
        "(-0.310000, 1.096802, -0.146263)",
        "(-0.310000, 1.097305, -0.144851)",
        "(-0.310000, 1.097820, -0.143443)",
        "(-0.310000, 1.098347, -0.142045)",
        "(-0.310000, 1.098890, -0.140647)",
        "(-0.310000, 1.099445, -0.139254)",
        "(-0.310000, 1.100011, -0.137871)",
        "(-0.310000, 1.100593, -0.136490)",
        "(-0.310000, 1.101187, -0.135113)",
        "(-0.310000, 1.102994, -0.134286)",
        "(-0.310000, 1.105691, -0.133891)",
        "(-0.310000, 1.108386, -0.133542)",
        "(-0.310000, 1.111065, -0.133239)",
        "(-0.310000, 1.113744, -0.132979)",
        "(-0.310000, 1.116409, -0.132759)",
        "(-0.310000, 1.119050, -0.132576)",
        "(-0.310000, 1.121650, -0.132425)",
        "(-0.310000, 1.124212, -0.132295)",
        "(-0.310000, 1.126714, -0.132180)",
        "(-0.310000, 1.129137, -0.132071)",
        "(-0.310000, 1.131480, -0.131956)",
        "(-0.310000, 1.133723, -0.131824)",
        "(-0.310000, 1.135846, -0.131666)",
        "(-0.310000, 1.137851, -0.131467)",
        "(-0.310000, 1.139718, -0.131219)",
        "(-0.310000, 1.141434, -0.130909)",
        "(-0.310000, 1.143001, -0.130526)",
        "(-0.310000, 1.144408, -0.130060)",
        "(-0.310000, 1.145646, -0.129503)",
        "(-0.310000, 1.146720, -0.128844)",
        "(-0.310000, 1.147627, -0.128077)",
        "(-0.310000, 1.148366, -0.127199)",
        "(-0.310000, 1.148946, -0.126200)",
        "(-0.310000, 1.149370, -0.125080)",
        "(-0.310000, 1.149644, -0.123841)",
        "(-0.310000, 1.149782, -0.122476)",
        "(-0.310000, 1.149792, -0.120992)",
        "(-0.310000, 1.149689, -0.119398)",
        "(-0.310000, 1.149487, -0.117688)",
        "(-0.310000, 1.149202, -0.115878)",
        "(-0.310000, 1.148851, -0.113974)",
        "(-0.310000, 1.148452, -0.111997)",
        "(-0.310000, 1.148022, -0.109945)",
        "(-0.310000, 1.147581, -0.107840)",
        "(-0.310000, 1.147148, -0.105702)",
        "(-0.310000, 1.146740, -0.103537)",
        "(-0.310000, 1.146376, -0.101367)",
        "(-0.310000, 1.146073, -0.099216)",
        "(-0.310000, 1.145846, -0.097090)",
        "(-0.310000, 1.145711, -0.095013)",
        "(-0.310000, 1.145680, -0.093008)",
        "(-0.310000, 1.145763, -0.091078)",
        "(-0.310000, 1.145969, -0.089244)",
        "(-0.310000, 1.146302, -0.087523)",
        "(-0.310000, 1.146766, -0.085914)",
        "(-0.310000, 1.147360, -0.084429)",
        "(-0.310000, 1.148077, -0.083074)",
        "(-0.310000, 1.148913, -0.081837)",
        "(-0.310000, 1.149853, -0.080714)",
        "(-0.310000, 1.150876, -0.079695)",
        "(-0.310000, 1.151969, -0.078751)",
        "(-0.310000, 1.153100, -0.077856)",
        "(-0.310000, 1.154237, -0.076975)",
        "(-0.310000, 1.155356, -0.076062)",
        "(-0.310000, 1.156432, -0.075088)",
        "(-0.310000, 1.157449, -0.074026)",
        "(-0.310000, 1.158394, -0.072861)",
        "(-0.310000, 1.159268, -0.071571)",
        "(-0.310000, 1.160068, -0.070150)",
        "(-0.310000, 1.160793, -0.068601)",
        "(-0.310000, 1.161455, -0.066913)",
        "(-0.310000, 1.162060, -0.065097)",
        "(-0.310000, 1.163009, -0.063805)",
        "(-0.310000, 1.164287, -0.063022)",
        "(-0.310000, 1.165572, -0.062251)",
        "(-0.310000, 1.166859, -0.061494)",
        "(-0.310000, 1.168159, -0.060747)",
        "(-0.310000, 1.169465, -0.060013)",
        "(-0.310000, 1.170773, -0.059293)",
        "(-0.310000, 1.172093, -0.058583)",
        "(-0.310000, 1.173419, -0.057886)",
        "(-0.310000, 1.174748, -0.057204)",
        "(-0.310000, 1.176087, -0.056532)",
        "(-0.310000, 1.177433, -0.055872)",
        "(-0.310000, 1.178780, -0.055228)",
        "(-0.310000, 1.180137, -0.054594)",
        "(-0.310000, 1.181501, -0.053972)",
        "(-0.310000, 1.182866, -0.053366)",
        "(-0.310000, 1.184241, -0.052771)",
        "(-0.310000, 1.185622, -0.052189)",
        "(-0.310000, 1.187008, -0.051619)",
        "(-0.310000, 1.188394, -0.051065)",
        "(-0.310000, 1.189791, -0.050522)",
        "(-0.310000, 1.191192, -0.049992)",
        "(-0.310000, 1.192594, -0.049477)",
        "(-0.310000, 1.194005, -0.048974)",
        "(-0.310000, 1.195421, -0.048484)",
        "(-0.310000, 1.196837, -0.048009)",
        "(-0.310000, 1.198262, -0.047546)",
        "(-0.310000, 1.199691, -0.047096)",
        "(-0.310000, 1.201120, -0.046662)",
        "(-0.310000, 1.202557, -0.046239)",
        "(-0.310000, 1.203998, -0.045830)",
        "(-0.310000, 1.205438, -0.045436)",
        "(-0.310000, 1.206887, -0.045054)",
        "(-0.310000, 1.208339, -0.044686)",
        "(-0.310000, 1.209790, -0.044332)",
        "(-0.310000, 1.211249, -0.043992)",
        "(-0.310000, 1.212711, -0.043665)",
        "(-0.310000, 1.214440, -0.044641)",
        "(-0.310000, 1.216344, -0.046593)",
        "(-0.310000, 1.218208, -0.048568)",
        "(-0.310000, 1.220026, -0.050559)",
        "(-0.310000, 1.221809, -0.052575)",
        "(-0.310000, 1.223550, -0.054603)",
        "(-0.310000, 1.225243, -0.056627)",
        "(-0.310000, 1.226897, -0.058648)",
        "(-0.310000, 1.228506, -0.060645)",
        "(-0.310000, 1.230068, -0.062604)",
        "(-0.310000, 1.231579, -0.064500)",
        "(-0.310000, 1.233048, -0.066329)",
        "(-0.310000, 1.234471, -0.068067)",
        "(-0.310000, 1.235845, -0.069692)",
        "(-0.310000, 1.237182, -0.071198)",
        "(-0.310000, 1.238480, -0.072563)",
        "(-0.310000, 1.239737, -0.073770)",
        "(-0.310000, 1.240967, -0.074813)",
        "(-0.310000, 1.242170, -0.075678)",
        "(-0.310000, 1.243346, -0.076353)",
        "(-0.310000, 1.244510, -0.076835)",
        "(-0.310000, 1.245663, -0.077119)",
        "(-0.310000, 1.246807, -0.077201)",
        "(-0.310000, 1.247955, -0.077083)",
        "(-0.310000, 1.249110, -0.076768)",
        "(-0.310000, 1.250273, -0.076263)",
        "(-0.310000, 1.251457, -0.075572)",
        "(-0.310000, 1.252663, -0.074709)",
        "(-0.310000, 1.253893, -0.073689)",
        "(-0.310000, 1.255156, -0.072521)",
        "(-0.310000, 1.256453, -0.071226)",
        "(-0.310000, 1.257781, -0.069828)",
        "(-0.310000, 1.259151, -0.068339)",
        "(-0.310000, 1.260558, -0.066786)",
        "(-0.310000, 1.262002, -0.065192)",
        "(-0.310000, 1.263476, -0.063586)",
        "(-0.310000, 1.264988, -0.061983)",
        "(-0.310000, 1.266529, -0.060413)",
        "(-0.310000, 1.268090, -0.058905)",
        "(-0.310000, 1.269676, -0.057472)",
        "(-0.310000, 1.271277, -0.056142)",
        "(-0.310000, 1.272880, -0.054938)",
        "(-0.310000, 1.274490, -0.053871)",
        "(-0.310000, 1.276094, -0.052960)",
        "(-0.310000, 1.277681, -0.052218)",
        "(-0.310000, 1.279254, -0.051649)",
        "(-0.310000, 1.280805, -0.051257)",
        "(-0.310000, 1.282321, -0.051040)",
        "(-0.310000, 1.283813, -0.050989)",
        "(-0.310000, 1.285272, -0.051090)",
        "(-0.310000, 1.286697, -0.051319)",
        "(-0.310000, 1.288102, -0.051648)",
        "(-0.310000, 1.289490, -0.052038)",
        "(-0.310000, 1.290867, -0.052447)",
        "(-0.310000, 1.292246, -0.052871)",
        "(-0.310000, 1.293620, -0.053308)",
        "(-0.310000, 1.294985, -0.053756)",
        "(-0.310000, 1.296351, -0.054219)",
        "(-0.310000, 1.297712, -0.054694)",
        "(-0.310000, 1.299068, -0.055183)",
        "(-0.310000, 1.300416, -0.055682)",
        "(-0.310000, 1.301763, -0.056196)",
        "(-0.310000, 1.303105, -0.056722)",
        "(-0.310000, 1.304438, -0.057260)",
        "(-0.310000, 1.305770, -0.057811)",
        "(-0.310000, 1.307097, -0.058375)",
        "(-0.310000, 1.308414, -0.058950)",
        "(-0.310000, 1.309730, -0.059539)",
        "(-0.310000, 1.311040, -0.060141)",
        "(-0.310000, 1.312340, -0.060752)",
        "(-0.310000, 1.313639, -0.061378)",
        "(-0.310000, 1.314932, -0.062017)",
        "(-0.310000, 1.316214, -0.062665)",
        "(-0.310000, 1.317495, -0.063327)",
        "(-0.310000, 1.318769, -0.064002)",
        "(-0.310000, 1.320032, -0.064686)",
        "(-0.310000, 1.321294, -0.065384)",
        "(-0.310000, 1.322548, -0.066094)",
        "(-0.310000, 1.323792, -0.066814)",
        "(-0.310000, 1.325033, -0.067548)",
        "(-0.310000, 1.326267, -0.068293)",
        "(-0.310000, 1.327490, -0.069048)",
        "(-0.310000, 1.328709, -0.069816)",
        "(-0.310000, 1.329922, -0.070596)",
        "(-0.310000, 1.331127, -0.071387)",
        "(-0.310000, 1.332320, -0.072187)",
        "(-0.310000, 1.333510, -0.073001)",
        "(-0.310000, 1.334692, -0.073826)",
        "(-0.310000, 1.335863, -0.074659)",
        "(-0.310000, 1.337029, -0.075507)",
        "(-0.310000, 1.338187, -0.076365)",
        "(-0.310000, 1.339334, -0.077231)",
        "(-0.310000, 1.340476, -0.078111)",
        "(-0.310000, 1.341609, -0.079001)",
        "(-0.310000, 1.342730, -0.079899)",
        "(-0.310000, 1.343847, -0.080811)",
        "(-0.310000, 1.344955, -0.081733)",
        "(-0.310000, 1.346051, -0.082662)",
        "(-0.310000, 1.347141, -0.083605)",
        "(-0.310000, 1.348222, -0.084558)",
        "(-0.310000, 1.349291, -0.085518)",
        "(-0.310000, 1.350354, -0.086491)",
        "(-0.310000, 1.351408, -0.087475)",
        "(-0.310000, 1.352455, -0.088458)",
        "(-0.310000, 1.353531, -0.089420)",
        "(-0.310000, 1.354660, -0.090329)",
        "(-0.310000, 1.355863, -0.091164)",
        "(-0.310000, 1.357165, -0.091917)",
        "(-0.310000, 1.358575, -0.092577)",
        "(-0.310000, 1.360102, -0.093144)",
        "(-0.310000, 1.361744, -0.093617)",
        "(-0.310000, 1.363514, -0.094005)",
        "(-0.310000, 1.365401, -0.094317)",
        "(-0.310000, 1.366824, -0.095052)",
        "(-0.310000, 1.367797, -0.096190)",
        "(-0.310000, 1.368759, -0.097337)",
        "(-0.310000, 1.369706, -0.098489)",
        "(-0.310000, 1.370646, -0.099654)",
        "(-0.310000, 1.371575, -0.100828)",
        "(-0.310000, 1.372490, -0.102007)",
        "(-0.310000, 1.373396, -0.103198)",
        "(-0.310000, 1.374292, -0.104397)",
        "(-0.310000, 1.375173, -0.105601)",
        "(-0.310000, 1.376045, -0.106817)",
        "(-0.310000, 1.376906, -0.108042)",
        "(-0.310000, 1.377753, -0.109270)",
        "(-0.310000, 1.378591, -0.110510)",
        "(-0.310000, 1.379417, -0.111759)",
        "(-0.310000, 1.380229, -0.113010)",
        "(-0.310000, 1.381031, -0.114274)",
        "(-0.310000, 1.381822, -0.115545)",
        "(-0.310000, 1.382597, -0.116819)",
        "(-0.310000, 1.383364, -0.118105)",
        "(-0.310000, 1.384118, -0.119397)",
        "(-0.310000, 1.384860, -0.120697)",
        "(-0.310000, 1.385587, -0.122000)",
        "(-0.310000, 1.386305, -0.123313)",
        "(-0.310000, 1.387010, -0.124634)",
        "(-0.310000, 1.387700, -0.125956)",
        "(-0.310000, 1.388380, -0.127289)",
        "(-0.310000, 1.389048, -0.128629)",
        "(-0.310000, 1.389700, -0.129970)",
        "(-0.310000, 1.390342, -0.131322)",
        "(-0.310000, 1.390972, -0.132680)",
        "(-0.310000, 1.391586, -0.134039)",
        "(-0.310000, 1.392190, -0.135409)",
        "(-0.310000, 1.392780, -0.136784)",
        "(-0.310000, 1.393356, -0.138160)",
        "(-0.310000, 1.393921, -0.139546)",
        "(-0.310000, 1.394472, -0.140937)",
        "(-0.310000, 1.393778, -0.142797)",
        "(-0.310000, 1.392149, -0.144981)",
        "(-0.310000, 1.390490, -0.147130)",
        "(-0.310000, 1.388800, -0.149239)",
        "(-0.310000, 1.387034, -0.151333)",
        "(-0.310000, 1.385165, -0.153415)",
        "(-0.310000, 1.383178, -0.155481)",
        "(-0.310000, 1.381052, -0.157545)",
        "(-0.310000, 1.378790, -0.159598)",
        "(-0.310000, 1.376400, -0.161633)",
        "(-0.310000, 1.373903, -0.163637)",
        "(-0.310000, 1.371303, -0.165616)",
        "(-0.310000, 1.368633, -0.167554)",
        "(-0.310000, 1.365929, -0.169436)",
        "(-0.310000, 1.363206, -0.171268)",
        "(-0.310000, 1.360505, -0.173035)",
        "(-0.310000, 1.357870, -0.174726)",
        "(-0.310000, 1.355319, -0.176347)",
        "(-0.310000, 1.352896, -0.177889)",
        "(-0.310000, 1.350640, -0.179345)",
        "(-0.310000, 1.348570, -0.180728)",
        "(-0.310000, 1.346722, -0.182026)",
        "(-0.310000, 1.345129, -0.183242)",
        "(-0.310000, 1.343804, -0.184387)",
        "(-0.310000, 1.342773, -0.185465)",
        "(-0.310000, 1.342054, -0.186476)",
        "(-0.310000, 1.341655, -0.187441)",
        "(-0.310000, 1.341586, -0.188356)",
        "(-0.310000, 1.341850, -0.189231)",
        "(-0.310000, 1.342447, -0.190083)",
        "(-0.310000, 1.343370, -0.190918)",
        "(-0.310000, 1.344605, -0.191747)",
        "(-0.310000, 1.346146, -0.192579)",
        "(-0.310000, 1.347970, -0.193424)",
        "(-0.310000, 1.350055, -0.194292)",
        "(-0.310000, 1.352367, -0.195187)",
        "(-0.310000, 1.354892, -0.196127)",
        "(-0.310000, 1.357592, -0.197108)",
        "(-0.310000, 1.360424, -0.198135)",
        "(-0.310000, 1.363371, -0.199220)",
        "(-0.310000, 1.366390, -0.200365)",
        "(-0.310000, 1.369435, -0.201560)",
        "(-0.310000, 1.372492, -0.202817)",
        "(-0.310000, 1.375518, -0.204131)",
        "(-0.310000, 1.378475, -0.205501)",
        "(-0.310000, 1.381356, -0.206922)",
        "(-0.310000, 1.384130, -0.208392)",
        "(-0.310000, 1.386774, -0.209901)",
        "(-0.310000, 1.389296, -0.211461)",
        "(-0.310000, 1.391690, -0.213053)",
        "(-0.310000, 1.393958, -0.214676)",
        "(-0.310000, 1.396135, -0.216343)",
        "(-0.310000, 1.398247, -0.218042)",
        "(-0.310000, 1.400326, -0.219775)",
        "(-0.310000, 1.402389, -0.221555)",
        "(-0.310000, 1.403474, -0.223232)",
        "(-0.310000, 1.403237, -0.224704)",
        "(-0.310000, 1.402986, -0.226178)",
        "(-0.310000, 1.402719, -0.227656)",
        "(-0.310000, 1.402440, -0.229126)",
        "(-0.310000, 1.402148, -0.230588)",
        "(-0.310000, 1.401840, -0.232057)",
        "(-0.310000, 1.401519, -0.233519)",
        "(-0.310000, 1.401186, -0.234972)",
        "(-0.310000, 1.400836, -0.236432)",
        "(-0.310000, 1.400474, -0.237884)",
        "(-0.310000, 1.400100, -0.239327)",
        "(-0.310000, 1.399709, -0.240777)",
        "(-0.310000, 1.399307, -0.242217)",
        "(-0.310000, 1.398892, -0.243649)",
        "(-0.310000, 1.398460, -0.245087)",
        "(-0.310000, 1.398017, -0.246516)",
        "(-0.310000, 1.397562, -0.247935)",
        "(-0.310000, 1.397089, -0.249361)",
        "(-0.310000, 1.396606, -0.250776)",
        "(-0.310000, 1.396111, -0.252182)",
        "(-0.310000, 1.395599, -0.253594)",
        "(-0.310000, 1.395075, -0.254995)",
        "(-0.310000, 1.394541, -0.256387)",
        "(-0.310000, 1.393989, -0.257783)",
        "(-0.310000, 1.393426, -0.259169)",
        "(-0.310000, 1.392850, -0.260550)",
        "(-0.310000, 1.392261, -0.261925)",
        "(-0.310000, 1.391660, -0.263294)",
        "(-0.310000, 1.391043, -0.264663)",
        "(-0.310000, 1.390417, -0.266016)",
        "(-0.310000, 1.389775, -0.267373)",
        "(-0.310000, 1.389122, -0.268719)",
        "(-0.310000, 1.388459, -0.270054)",
        "(-0.310000, 1.387778, -0.271392)",
        "(-0.310000, 1.387087, -0.272719)",
        "(-0.310000, 1.386384, -0.274039)",
        "(-0.310000, 1.385151, -0.275067)",
        "(-0.310000, 1.383373, -0.275783)",
        "(-0.310000, 1.381736, -0.276540)",
        "(-0.310000, 1.380227, -0.277363)",
        "(-0.310000, 1.378858, -0.278245)",
        "(-0.310000, 1.377629, -0.279190)",
        "(-0.310000, 1.376518, -0.280209)",
        "(-0.310000, 1.375521, -0.281286)",
        "(-0.310000, 1.374616, -0.282417)",
        "(-0.310000, 1.373774, -0.283587)",
        "(-0.310000, 1.372959, -0.284781)",
        "(-0.310000, 1.372152, -0.285968)",
        "(-0.310000, 1.371369, -0.287185)",
        "(-0.310000, 1.370649, -0.288442)",
        "(-0.310000, 1.370011, -0.289763)",
        "(-0.310000, 1.369472, -0.291166)",
        "(-0.310000, 1.369038, -0.292665)",
        "(-0.310000, 1.368720, -0.294261)",
        "(-0.310000, 1.368511, -0.295956)",
        "(-0.310000, 1.368402, -0.297768)",
        "(-0.310000, 1.368388, -0.299683)",
        "(-0.310000, 1.367886, -0.301204)",
        "(-0.310000, 1.366912, -0.302346)",
        "(-0.310000, 1.365931, -0.303474)",
        "(-0.310000, 1.364939, -0.304594)",
        "(-0.310000, 1.363937, -0.305704)",
        "(-0.310000, 1.362920, -0.306808)",
        "(-0.310000, 1.361900, -0.307895)",
        "(-0.310000, 1.360863, -0.308980)",
        "(-0.310000, 1.359820, -0.310051)",
        "(-0.310000, 1.358766, -0.311113)",
        "(-0.310000, 1.357703, -0.312164)",
        "(-0.310000, 1.356625, -0.313209)",
        "(-0.310000, 1.355546, -0.314237)",
        "(-0.310000, 1.354449, -0.315262)",
        "(-0.310000, 1.353343, -0.316276)",
        "(-0.310000, 1.352235, -0.317273)",
        "(-0.310000, 1.351110, -0.318266)",
        "(-0.310000, 1.349979, -0.319245)",
        "(-0.310000, 1.348839, -0.320213)",
        "(-0.310000, 1.347691, -0.321170)",
        "(-0.310000, 1.346529, -0.322121)",
        "(-0.310000, 1.345362, -0.323056)",
        "(-0.310000, 1.344187, -0.323981)",
        "(-0.310000, 1.342998, -0.324898)",
        "(-0.310000, 1.341806, -0.325800)",
        "(-0.310000, 1.340605, -0.326691)",
        "(-0.310000, 1.339391, -0.327574)",
        "(-0.310000, 1.338174, -0.328442)",
        "(-0.310000, 1.336948, -0.329299)",
        "(-0.310000, 1.335714, -0.330143)",
        "(-0.310000, 1.334468, -0.330980)",
        "(-0.310000, 1.333223, -0.331798)",
        "(-0.310000, 1.331961, -0.332611)",
        "(-0.310000, 1.330692, -0.333412)",
        "(-0.310000, 1.329424, -0.334195)",
        "(-0.310000, 1.328140, -0.334972)",
        "(-0.310000, 1.326849, -0.335736)",
        "(-0.310000, 1.324905, -0.335341)",
        "(-0.310000, 1.322489, -0.334075)",
        "(-0.310000, 1.320103, -0.332774)",
        "(-0.310000, 1.317761, -0.331442)",
        "(-0.310000, 1.315440, -0.330078)",
        "(-0.310000, 1.313154, -0.328689)",
        "(-0.310000, 1.310921, -0.327287)",
        "(-0.310000, 1.308721, -0.325878)",
        "(-0.310000, 1.306571, -0.324477)",
        "(-0.310000, 1.304482, -0.323097)",
        "(-0.310000, 1.302457, -0.321761)",
        "(-0.310000, 1.300492, -0.320477)",
        "(-0.310000, 1.298604, -0.319264)",
        "(-0.310000, 1.296792, -0.318144)",
        "(-0.310000, 1.295053, -0.317126)",
        "(-0.310000, 1.293399, -0.316229)",
        "(-0.310000, 1.291828, -0.315470)",
        "(-0.310000, 1.290334, -0.314860)",
        "(-0.310000, 1.288925, -0.314409)",
        "(-0.310000, 1.287596, -0.314131)",
        "(-0.310000, 1.286338, -0.314033)",
        "(-0.310000, 1.285152, -0.314121)",
        "(-0.310000, 1.284041, -0.314395)",
        "(-0.310000, 1.282984, -0.314863)",
        "(-0.310000, 1.281981, -0.315521)",
        "(-0.310000, 1.281034, -0.316360)",
        "(-0.310000, 1.280120, -0.317384)",
        "(-0.310000, 1.279237, -0.318578)",
        "(-0.310000, 1.278382, -0.319929)",
        "(-0.310000, 1.277539, -0.321431)",
        "(-0.310000, 1.276709, -0.323062)",
        "(-0.310000, 1.275876, -0.324803)",
        "(-0.310000, 1.275032, -0.326643)",
        "(-0.310000, 1.274172, -0.328556)",
        "(-0.310000, 1.273294, -0.330518)",
        "(-0.310000, 1.272387, -0.332501)",
        "(-0.310000, 1.271442, -0.334493)",
        "(-0.310000, 1.270459, -0.336463)",
        "(-0.310000, 1.269444, -0.338380)",
        "(-0.310000, 1.268376, -0.340233)",
        "(-0.310000, 1.267263, -0.341993)",
        "(-0.310000, 1.266108, -0.343634)",
        "(-0.310000, 1.264904, -0.345146)",
        "(-0.310000, 1.263663, -0.346508)",
        "(-0.310000, 1.262381, -0.347705)",
        "(-0.310000, 1.261058, -0.348733)",
        "(-0.310000, 1.259703, -0.349585)",
        "(-0.310000, 1.258330, -0.350260)",
        "(-0.310000, 1.256925, -0.350769)",
        "(-0.310000, 1.255504, -0.351125)",
        "(-0.310000, 1.254075, -0.351347)",
        "(-0.310000, 1.252635, -0.351468)",
        "(-0.310000, 1.251192, -0.351527)",
        "(-0.310000, 1.249758, -0.351572)",
        "(-0.310000, 1.248315, -0.351652)",
        "(-0.310000, 1.246870, -0.351807)",
        "(-0.310000, 1.245426, -0.352067)",
        "(-0.310000, 1.243971, -0.352455)",
        "(-0.310000, 1.242503, -0.352985)",
        "(-0.310000, 1.241025, -0.353664)",
        "(-0.310000, 1.239526, -0.354491)",
        "(-0.310000, 1.237997, -0.355466)",
        "(-0.310000, 1.236439, -0.356580)",
        "(-0.310000, 1.234910, -0.357066)",
        "(-0.310000, 1.233414, -0.356948)",
        "(-0.310000, 1.231920, -0.356817)",
        "(-0.310000, 1.230432, -0.356671)",
        "(-0.310000, 1.228940, -0.356511)",
        "(-0.310000, 1.227456, -0.356338)",
        "(-0.310000, 1.225973, -0.356150)",
        "(-0.310000, 1.224487, -0.355948)",
        "(-0.310000, 1.223002, -0.355732)",
        "(-0.310000, 1.221525, -0.355502)",
        "(-0.310000, 1.220045, -0.355258)",
        "(-0.310000, 1.218567, -0.355000)",
        "(-0.310000, 1.217097, -0.354729)",
        "(-0.310000, 1.215625, -0.354443)",
        "(-0.310000, 1.214155, -0.354143)",
        "(-0.310000, 1.212699, -0.353832)",
        "(-0.310000, 1.211235, -0.353504)",
        "(-0.310000, 1.209775, -0.353163)",
        "(-0.310000, 1.208322, -0.352809)",
        "(-0.310000, 1.206868, -0.352440)",
        "(-0.310000, 1.205418, -0.352058)",
        "(-0.310000, 1.203971, -0.351662)",
        "(-0.310000, 1.202533, -0.351253)",
        "(-0.310000, 1.201095, -0.350830)",
        "(-0.310000, 1.199660, -0.350393)",
        "(-0.310000, 1.198234, -0.349944)",
        "(-0.310000, 1.196808, -0.349480)",
        "(-0.310000, 1.195386, -0.349003)",
        "(-0.310000, 1.193973, -0.348514)",
        "(-0.310000, 1.192561, -0.348010)",
        "(-0.310000, 1.191153, -0.347492)",
        "(-0.310000, 1.189755, -0.346963)",
        "(-0.310000, 1.188357, -0.346419)",
        "(-0.310000, 1.186965, -0.345862)",
        "(-0.310000, 1.185583, -0.345294)",
        "(-0.310000, 1.184201, -0.344711)",
        "(-0.310000, 1.182825, -0.344115)",
        "(-0.310000, 1.181999, -0.342307)",
        "(-0.310000, 1.181607, -0.339609)",
        "(-0.310000, 1.181260, -0.336914)",
        "(-0.310000, 1.180960, -0.334234)",
        "(-0.310000, 1.180702, -0.331554)",
        "(-0.310000, 1.180485, -0.328889)",
        "(-0.310000, 1.180306, -0.326256)",
        "(-0.310000, 1.180156, -0.323648)",
        "(-0.310000, 1.180029, -0.321086)",
        "(-0.310000, 1.179917, -0.318582)",
        "(-0.310000, 1.179810, -0.316160)",
        "(-0.310000, 1.179697, -0.313816)",
        "(-0.310000, 1.179567, -0.311572)",
        "(-0.310000, 1.179411, -0.309449)",
        "(-0.310000, 1.179215, -0.307444)",
        "(-0.310000, 1.178968, -0.305576)",
        "(-0.310000, 1.178660, -0.303860)",
        "(-0.310000, 1.178278, -0.302292)",
        "(-0.310000, 1.177814, -0.300885)",
        "(-0.310000, 1.177258, -0.299646)",
        "(-0.310000, 1.176600, -0.298570)",
        "(-0.310000, 1.175834, -0.297662)",
        "(-0.310000, 1.174956, -0.296922)",
        "(-0.310000, 1.173958, -0.296341)",
        "(-0.310000, 1.172838, -0.295915)",
        "(-0.310000, 1.171599, -0.295639)",
        "(-0.310000, 1.170234, -0.295500)",
        "(-0.310000, 1.168750, -0.295487)",
        "(-0.310000, 1.167155, -0.295588)",
        "(-0.310000, 1.165445, -0.295788)",
        "(-0.310000, 1.163633, -0.296070)",
        "(-0.310000, 1.161736, -0.296418)",
        "(-0.310000, 1.159751, -0.296815)",
        "(-0.310000, 1.157699, -0.297242)",
        "(-0.310000, 1.155592, -0.297681)",
        "(-0.310000, 1.153454, -0.298111)",
        "(-0.310000, 1.151288, -0.298516)",
        "(-0.310000, 1.149117, -0.298877)",
        "(-0.310000, 1.146966, -0.299177)",
        "(-0.310000, 1.144840, -0.299400)",
        "(-0.310000, 1.142762, -0.299533)",
        "(-0.310000, 1.140756, -0.299561)",
        "(-0.310000, 1.138826, -0.299476)",
        "(-0.310000, 1.136992, -0.299267)",
        "(-0.310000, 1.135271, -0.298932)",
        "(-0.310000, 1.133663, -0.298465)",
        "(-0.310000, 1.132178, -0.297868)",
        "(-0.310000, 1.130823, -0.297149)",
        "(-0.310000, 1.129587, -0.296312)",
        "(-0.310000, 1.128465, -0.295370)",
        "(-0.310000, 1.127447, -0.294345)",
        "(-0.310000, 1.126504, -0.293251)",
        "(-0.310000, 1.125610, -0.292118)",
        "(-0.310000, 1.124744, -0.290969)",
        "(-0.310000, 1.123925, -0.289780)",
        "(-0.310000, 1.123189, -0.288531)",
        "(-0.310000, 1.122564, -0.287212)",
        "(-0.310000, 1.122067, -0.285804)",
        "(-0.310000, 1.121714, -0.284306)",
        "(-0.310000, 1.121514, -0.282719)",
        "(-0.310000, 1.121471, -0.281050)",
        "(-0.310000, 1.121583, -0.279295)",
        "(-0.310000, 1.121846, -0.277468)",
        "(-0.310000, 1.122252, -0.275586)",
        "(-0.310000, 1.122790, -0.273647)",
        "(-0.310000, 1.123445, -0.271671)",
        "(-0.310000, 1.124199, -0.269678)",
        "(-0.310000, 1.125037, -0.267667)",
        "(-0.310000, 1.125937, -0.265659)",
        "(-0.310000, 1.126876, -0.263673)",
        "(-0.310000, 1.127837, -0.261708)",
        "(-0.310000, 1.128795, -0.259782)",
        "(-0.310000, 1.129727, -0.257911)",
        "(-0.310000, 1.130614, -0.256092)",
        "(-0.310000, 1.131435, -0.254339)",
        "(-0.310000, 1.132166, -0.252664)",
        "(-0.310000, 1.132793, -0.251061)",
        "(-0.310000, 1.133297, -0.249539)",
        "(-0.310000, 1.133661, -0.248105)",
        "(-0.310000, 1.133873, -0.246750)",
        "(-0.310000, 1.133920, -0.245478)",
        "(-0.310000, 1.133794, -0.244290)",
        "(-0.310000, 1.133486, -0.243177)",
        "(-0.310000, 1.132991, -0.242138)",
        "(-0.310000, 1.132307, -0.241167)",
        "(-0.310000, 1.131437, -0.240261)",
        "(-0.310000, 1.130377, -0.239407)",
        "(-0.310000, 1.129133, -0.238601)",
        "(-0.310000, 1.127719, -0.237837)",
        "(-0.310000, 1.126132, -0.237102)",
        "(-0.310000, 1.124388, -0.236390)",
        "(-0.310000, 1.122505, -0.235695)",
        "(-0.310000, 1.120484, -0.235003)",
        "(-0.310000, 1.118347, -0.234310)",
        "(-0.310000, 1.116116, -0.233609)",
        "(-0.310000, 1.113792, -0.232890)",
        "(-0.310000, 1.111400, -0.232147)",
        "(-0.310000, 1.108961, -0.231378)",
        "(-0.310000, 1.106477, -0.230573)",
        "(-0.310000, 1.103967, -0.229729)",
        "(-0.310000, 1.101452, -0.228848)",
        "(-0.310000, 1.098926, -0.227920)",
        "(-0.310000, 1.096402, -0.226948)",
        "(-0.310000, 1.093882, -0.225936)",
        "(-0.310000, 1.091315, -0.224883)",
        "(-0.310000, 1.089834, -0.223612)",
        "(-0.310000, 1.089607, -0.222136)",
        "(-0.310000, 1.089393, -0.220653)",
        "(-0.310000, 1.089193, -0.219167)",
        "(-0.310000, 1.089007, -0.217680)",
        "(-0.310000, 1.088836, -0.216197)",
        "(-0.310000, 1.088678, -0.214706)",
        "(-0.310000, 1.088535, -0.213215)",
        "(-0.310000, 1.088406, -0.211727)",
        "(-0.310000, 1.088290, -0.210233)",
        "(-0.310000, 1.088189, -0.208738)",
        "(-0.310000, 1.088102, -0.207247)",
        "(-0.310000, 1.088029, -0.205750)",
        "(-0.310000, 1.087970, -0.204252)",
        "(-0.310000, 1.087925, -0.202760)",
        "(-0.310000, 1.087894, -0.201262)",
        "(-0.310000, 1.087878, -0.199763)",
        "(-0.310000, 1.087875, -0.198270)",
        "(-0.310000, 1.087887, -0.196771)",
        "(-0.310000, 1.087913, -0.195273)",
        "(-0.310000, 1.087952, -0.193780)",
        "(-0.310000, 1.088006, -0.192283)",
        "(-0.310000, 1.088074, -0.190786)",
        "(-0.310000, 1.088156, -0.189295)",
        "(-0.310000, 1.088253, -0.187799)",
        "(-0.310000, 1.088363, -0.186305)",
        "(-0.310000, 1.088487, -0.184817)",
        "(-0.310000, 1.088626, -0.183325)",
        "(-0.310000, 1.088778, -0.181834)",
        "(-0.310000, 1.088945, -0.180345)",
        "(-0.310000, 1.089125, -0.178863)",
        "(-0.310000, 1.089320, -0.177377)",
        "(-0.310000, 1.089528, -0.175894)",
        "(-0.310000, 1.089750, -0.174417)",
        "(-0.310000, 1.089987, -0.172937)",
        "(-0.310000, 1.090238, -0.171460)",
        "(-0.310000, 1.090501, -0.169991)",
        "(-0.310000, 1.090780, -0.168518)",
        "(-0.310000, 1.091072, -0.167049)",
        "(-0.310000, 1.091377, -0.165587)",
        "(-0.310000, 1.091697, -0.164123)",
        "(-0.310000, 1.092031, -0.162663)",
        "(-0.310000, 1.092377, -0.161210)",
        "(-0.310000, 1.092738, -0.159756)",
        "(-0.310000, 1.093113, -0.158306)",
        "(-0.310000, 1.094706, -0.157194)",
        "(-0.310000, 1.097365, -0.156403)",
        "(-0.310000, 1.099982, -0.155646)",
        "(-0.310000, 1.102574, -0.154932)",
        "(-0.310000, 1.105126, -0.154245)",
        "(-0.310000, 1.107585, -0.153572)",
        "(-0.310000, 1.109909, -0.152901)",
        "(-0.310000, 1.112079, -0.152212)",
        "(-0.310000, 1.114064, -0.151493)",
        "(-0.310000, 1.115842, -0.150732)",
        "(-0.310000, 1.117396, -0.149918)",
        "(-0.310000, 1.118724, -0.149035)",
        "(-0.310000, 1.119815, -0.148077)",
        "(-0.310000, 1.120666, -0.147038)",
        "(-0.310000, 1.121285, -0.145905)",
        "(-0.310000, 1.121674, -0.144674)",
        "(-0.310000, 1.121843, -0.143348)",
        "(-0.310000, 1.121804, -0.141915)",
        "(-0.310000, 1.121572, -0.140379)",
        "(-0.310000, 1.121164, -0.138745)",
        "(-0.310000, 1.120598, -0.137006)",
        "(-0.310000, 1.119895, -0.135172)",
        "(-0.310000, 1.119079, -0.133254)",
        "(-0.310000, 1.118169, -0.131247)",
        "(-0.310000, 1.117191, -0.129167)",
        "(-0.310000, 1.116172, -0.127030)",
        "(-0.310000, 1.115133, -0.124834)",
        "(-0.310000, 1.114099, -0.122599)",
        "(-0.310000, 1.113098, -0.120345)",
        "(-0.310000, 1.112150, -0.118072)",
        "(-0.310000, 1.111279, -0.115802)",
        "(-0.310000, 1.112057, -0.114529)",
        "(-0.310000, 1.112858, -0.113263)",
        "(-0.310000, 1.113670, -0.112004)",
        "(-0.310000, 1.114495, -0.110754)",
        "(-0.310000, 1.115328, -0.109515)",
        "(-0.310000, 1.116176, -0.108281)",
        "(-0.310000, 1.117035, -0.107054)",
        "(-0.310000, 1.117903, -0.105839)",
        "(-0.310000, 1.118785, -0.104629)",
        "(-0.310000, 1.119679, -0.103427)",
        "(-0.310000, 1.120581, -0.102238)",
        "(-0.310000, 1.121497, -0.101053)",
        "(-0.310000, 1.122424, -0.099877)",
        "(-0.310000, 1.123360, -0.098713)",
        "(-0.310000, 1.124309, -0.097555)",
        "(-0.310000, 1.125269, -0.096405)",
        "(-0.310000, 1.126237, -0.095269)",
        "(-0.310000, 1.127218, -0.094137)",
        "(-0.310000, 1.128211, -0.093016)",
        "(-0.310000, 1.130233, -0.092838)",
        "(-0.310000, 1.132876, -0.093264)",
        "(-0.310000, 1.135537, -0.093766)",
        "(-0.310000, 1.138177, -0.094313)",
        "(-0.310000, 1.140803, -0.094900)",
        "(-0.310000, 1.143403, -0.095521)",
        "(-0.310000, 1.145961, -0.096169)",
        "(-0.310000, 1.148485, -0.096836)",
        "(-0.310000, 1.150959, -0.097511)",
        "(-0.310000, 1.153373, -0.098181)",
        "(-0.310000, 1.155708, -0.098831)",
        "(-0.310000, 1.157970, -0.099452)",
        "(-0.310000, 1.160142, -0.100025)",
        "(-0.310000, 1.162208, -0.100536)",
        "(-0.310000, 1.164174, -0.100972)",
        "(-0.310000, 1.166025, -0.101317)",
        "(-0.310000, 1.167751, -0.101557)",
        "(-0.310000, 1.169359, -0.101681)",
        "(-0.310000, 1.170840, -0.101676)",
        "(-0.310000, 1.172188, -0.101533)",
        "(-0.310000, 1.173414, -0.101242)",
        "(-0.310000, 1.174513, -0.100795)",
        "(-0.310000, 1.175488, -0.100192)",
        "(-0.310000, 1.176348, -0.099423)",
        "(-0.310000, 1.177099, -0.098491)",
        "(-0.310000, 1.177744, -0.097399)",
        "(-0.310000, 1.178298, -0.096146)",
        "(-0.310000, 1.178768, -0.094739)",
        "(-0.310000, 1.179165, -0.093192)",
        "(-0.310000, 1.179503, -0.091506)",
        "(-0.310000, 1.179794, -0.089696)",
        "(-0.310000, 1.180050, -0.087785)",
        "(-0.310000, 1.180285, -0.085776)",
        "(-0.310000, 1.180514, -0.083693)",
        "(-0.310000, 1.180748, -0.081555)",
        "(-0.310000, 1.181000, -0.079390)",
        "(-0.310000, 1.181284, -0.077206)",
        "(-0.310000, 1.181611, -0.075030)",
        "(-0.310000, 1.181990, -0.072893)",
        "(-0.310000, 1.182434, -0.070803)",
        "(-0.310000, 1.182950, -0.068787)",
        "(-0.310000, 1.183542, -0.066872)",
        "(-0.310000, 1.184220, -0.065064)",
        "(-0.310000, 1.184984, -0.063385)",
        "(-0.310000, 1.185834, -0.061854)",
        "(-0.310000, 1.186774, -0.060470)",
        "(-0.310000, 1.187799, -0.059243)",
        "(-0.310000, 1.188900, -0.058178)",
        "(-0.310000, 1.190077, -0.057262)",
        "(-0.310000, 1.191318, -0.056488)",
        "(-0.310000, 1.192606, -0.055838)",
        "(-0.310000, 1.193936, -0.055281)",
        "(-0.310000, 1.195289, -0.054782)",
        "(-0.310000, 1.196644, -0.054306)",
        "(-0.310000, 1.198009, -0.053841)",
        "(-0.310000, 1.199377, -0.053389)",
        "(-0.310000, 1.200746, -0.052951)",
        "(-0.310000, 1.202123, -0.052525)",
        "(-0.310000, 1.203504, -0.052112)",
        "(-0.310000, 1.204888, -0.051712)",
        "(-0.310000, 1.206272, -0.051326)",
        "(-0.310000, 1.207664, -0.050952)",
        "(-0.310000, 1.209060, -0.050591)",
        "(-0.310000, 1.210454, -0.050245)",
        "(-0.310000, 1.211856, -0.049911)",
        "(-0.310000, 1.213261, -0.049589)",
        "(-0.310000, 1.214664, -0.049282)",
        "(-0.310000, 1.216075, -0.048988)",
        "(-0.310000, 1.217489, -0.048706)",
        "(-0.310000, 1.218900, -0.048439)",
        "(-0.310000, 1.220319, -0.048184)",
        "(-0.310000, 1.221740, -0.047943)",
        "(-0.310000, 1.223158, -0.047716)",
        "(-0.310000, 1.224583, -0.047501)",
        "(-0.310000, 1.226010, -0.047300)",
        "(-0.310000, 1.227434, -0.047113)",
        "(-0.310000, 1.228865, -0.046939)",
        "(-0.310000, 1.230297, -0.046778)",
        "(-0.310000, 1.231726, -0.046631)",
        "(-0.310000, 1.233161, -0.046498)",
        "(-0.310000, 1.234597, -0.046377)",
        "(-0.310000, 1.236030, -0.046271)",
        "(-0.310000, 1.237468, -0.046178)",
        "(-0.310000, 1.238907, -0.046099)",
        "(-0.310000, 1.240346, -0.046033)",
        "(-0.310000, 1.241782, -0.045980)",
        "(-0.310000, 1.243222, -0.045941)",
        "(-0.310000, 1.244663, -0.045916)",
        "(-0.310000, 1.246099, -0.045904)",
        "(-0.310000, 1.247541, -0.045906)",
        "(-0.310000, 1.248982, -0.045922)",
        "(-0.310000, 1.250418, -0.045951)",
        "(-0.310000, 1.251858, -0.045993)",
        "(-0.310000, 1.253298, -0.046049)",
        "(-0.310000, 1.254732, -0.046119)",
        "(-0.310000, 1.256171, -0.046202)",
        "(-0.310000, 1.257609, -0.046299)",
        "(-0.310000, 1.259041, -0.046409)",
        "(-0.310000, 1.260477, -0.046533)",
        "(-0.310000, 1.261911, -0.046670)",
        "(-0.310000, 1.263339, -0.046820)",
        "(-0.310000, 1.264771, -0.046985)",
        "(-0.310000, 1.266201, -0.047162)",
        "(-0.310000, 1.267624, -0.047353)",
        "(-0.310000, 1.269050, -0.047558)",
        "(-0.310000, 1.270475, -0.047776)",
        "(-0.310000, 1.271892, -0.048007)",
        "(-0.310000, 1.273312, -0.048252)",
        "(-0.310000, 1.274730, -0.048510)",
        "(-0.310000, 1.276145, -0.048782)",
        "(-0.310000, 1.277553, -0.049066)",
        "(-0.310000, 1.278962, -0.049364)",
        "(-0.310000, 1.280369, -0.049675)",
        "(-0.310000, 1.281768, -0.049999)",
        "(-0.310000, 1.283169, -0.050337)",
        "(-0.310000, 1.284566, -0.050688)",
        "(-0.310000, 1.285956, -0.051051)",
        "(-0.310000, 1.287346, -0.051428)",
        "(-0.310000, 1.288733, -0.051819)",
        "(-0.310000, 1.290112, -0.052221)",
        "(-0.310000, 1.291491, -0.052637)",
        "(-0.310000, 1.292866, -0.053067)",
        "(-0.310000, 1.294233, -0.053507)",
        "(-0.310000, 1.295600, -0.053963)",
        "(-0.310000, 1.296962, -0.054431)",
        "(-0.310000, 1.298316, -0.054910)",
        "(-0.310000, 1.299669, -0.055404)",
        "(-0.310000, 1.301018, -0.055910)",
        "(-0.310000, 1.302363, -0.056429)",
        "(-0.310000, 1.303702, -0.056961)",
        "(-0.310000, 1.305036, -0.057505)",
        "(-0.310000, 1.306360, -0.058060)",
        "(-0.310000, 1.307683, -0.058630)",
        "(-0.310000, 1.309002, -0.059211)",
        "(-0.310000, 1.310319, -0.059808)",
        "(-0.310000, 1.311621, -0.060412)",
        "(-0.310000, 1.312922, -0.061031)",
        "(-0.310000, 1.314217, -0.061662)",
        "(-0.310000, 1.315502, -0.062303)",
        "(-0.310000, 1.316790, -0.062961)",
        "(-0.310000, 1.318067, -0.063628)",
        "(-0.310000, 1.319333, -0.064305)",
        "(-0.310000, 1.320597, -0.064996)",
        "(-0.310000, 1.321854, -0.065700)",
        "(-0.310000, 1.323101, -0.066412)",
        "(-0.310000, 1.324349, -0.067142)",
        "(-0.310000, 1.325586, -0.067880)",
        "(-0.310000, 1.326812, -0.068627)",
        "(-0.310000, 1.328035, -0.069389)",
        "(-0.310000, 1.329255, -0.070165)",
        "(-0.310000, 1.330459, -0.070947)",
        "(-0.310000, 1.331660, -0.071743)",
        "(-0.310000, 1.332853, -0.072550)",
        "(-0.310000, 1.334034, -0.073375)",
        "(-0.310000, 1.335179, -0.074252)",
        "(-0.310000, 1.336262, -0.075210)",
        "(-0.310000, 1.337261, -0.076270)",
        "(-0.310000, 1.338171, -0.077457)",
        "(-0.310000, 1.338968, -0.078770)",
        "(-0.310000, 1.339647, -0.080216)",
        "(-0.310000, 1.340201, -0.081788)",
        "(-0.310000, 1.340639, -0.083493)",
        "(-0.310000, 1.340951, -0.085310)",
        "(-0.310000, 1.341146, -0.087224)",
        "(-0.310000, 1.341235, -0.089236)",
        "(-0.310000, 1.341221, -0.091315)",
        "(-0.310000, 1.341119, -0.093443)",
        "(-0.310000, 1.340941, -0.095612)",
        "(-0.310000, 1.340708, -0.097802)",
        "(-0.310000, 1.340427, -0.099979)",
        "(-0.310000, 1.340119, -0.102143)",
        "(-0.310000, 1.339805, -0.104273)",
        "(-0.310000, 1.339496, -0.106338)",
        "(-0.310000, 1.339213, -0.108341)",
        "(-0.310000, 1.338976, -0.110263)",
        "(-0.310000, 1.338797, -0.112080)",
        "(-0.310000, 1.338694, -0.113797)",
        "(-0.310000, 1.338684, -0.115398)",
        "(-0.310000, 1.338784, -0.116876)",
        "(-0.310000, 1.338999, -0.118229)",
        "(-0.310000, 1.339349, -0.119455)",
        "(-0.310000, 1.339835, -0.120543)",
        "(-0.310000, 1.340471, -0.121504)",
        "(-0.310000, 1.341264, -0.122342)",
        "(-0.310000, 1.342214, -0.123052)",
        "(-0.310000, 1.343320, -0.123642)",
        "(-0.310000, 1.344594, -0.124128)",
        "(-0.310000, 1.346024, -0.124508)",
        "(-0.310000, 1.347604, -0.124795)",
        "(-0.310000, 1.349342, -0.125004)",
        "(-0.310000, 1.351219, -0.125140)",
        "(-0.310000, 1.353224, -0.125216)",
        "(-0.310000, 1.355360, -0.125251)",
        "(-0.310000, 1.357605, -0.125247)",
        "(-0.310000, 1.359942, -0.125220)",
        "(-0.310000, 1.362376, -0.125188)",
        "(-0.310000, 1.364879, -0.125152)",
        "(-0.310000, 1.367437, -0.125130)",
        "(-0.310000, 1.370048, -0.125125)",
        "(-0.310000, 1.372696, -0.125153)",
        "(-0.310000, 1.375359, -0.125211)",
        "(-0.310000, 1.378047, -0.125309)",
        "(-0.310000, 1.380750, -0.125454)",
        "(-0.310000, 1.383450, -0.125639)",
        "(-0.310000, 1.386167, -0.125875)",
        "(-0.310000, 1.388026, -0.126591)",
        "(-0.310000, 1.388697, -0.127922)",
        "(-0.310000, 1.389361, -0.129269)",
        "(-0.310000, 1.390009, -0.130617)",
        "(-0.310000, 1.390647, -0.131976)",
        "(-0.310000, 1.391268, -0.133331)",
        "(-0.310000, 1.391880, -0.134702)",
        "(-0.310000, 1.392477, -0.136073)",
        "(-0.310000, 1.393059, -0.137445)",
        "(-0.310000, 1.393632, -0.138833)",
        "(-0.310000, 1.394190, -0.140220)",
        "(-0.310000, 1.394735, -0.141614)",
        "(-0.310000, 1.395267, -0.143012)",
        "(-0.310000, 1.395787, -0.144420)",
        "(-0.310000, 1.396291, -0.145822)",
        "(-0.310000, 1.396785, -0.147240)",
        "(-0.310000, 1.397263, -0.148657)",
        "(-0.310000, 1.397728, -0.150079)",
        "(-0.310000, 1.398180, -0.151505)",
        "(-0.310000, 1.398620, -0.152940)",
        "(-0.310000, 1.399044, -0.154369)",
        "(-0.310000, 1.399457, -0.155812)",
        "(-0.310000, 1.399854, -0.157254)",
        "(-0.310000, 1.400238, -0.158700)",
        "(-0.310000, 1.400609, -0.160148)",
        "(-0.310000, 1.400967, -0.161606)",
        "(-0.310000, 1.401309, -0.163057)",
        "(-0.310000, 1.401639, -0.164521)",
        "(-0.310000, 1.401955, -0.165983)",
        "(-0.310000, 1.402258, -0.167453)",
        "(-0.310000, 1.402545, -0.168915)",
        "(-0.310000, 1.402820, -0.170391)",
        "(-0.310000, 1.403080, -0.171863)",
        "(-0.310000, 1.403327, -0.173339)",
        "(-0.310000, 1.403559, -0.174816)",
        "(-0.310000, 1.403778, -0.176301)",
        "(-0.310000, 1.403982, -0.177777)",
        "(-0.310000, 1.403587, -0.179339)",
        "(-0.310000, 1.402566, -0.180960)",
        "(-0.310000, 1.401684, -0.182534)",
        "(-0.310000, 1.400944, -0.184085)",
        "(-0.310000, 1.400353, -0.185601)",
        "(-0.310000, 1.399911, -0.187092)",
        "(-0.310000, 1.399609, -0.188564)",
        "(-0.310000, 1.399433, -0.190026)",
        "(-0.310000, 1.399363, -0.191473)",
        "(-0.310000, 1.399367, -0.192914)",
        "(-0.310000, 1.399407, -0.194359)",
        "(-0.310000, 1.399441, -0.195793)",
        "(-0.310000, 1.399462, -0.197238)",
        "(-0.310000, 1.399470, -0.198683)",
        "(-0.310000, 1.399464, -0.200117)",
        "(-0.310000, 1.399444, -0.201562)",
        "(-0.310000, 1.399411, -0.203001)",
        "(-0.310000, 1.399364, -0.204446)",
        "(-0.310000, 1.399304, -0.205879)",
        "(-0.310000, 1.399229, -0.207322)",
        "(-0.310000, 1.399141, -0.208765)",
        "(-0.310000, 1.399041, -0.210196)",
        "(-0.310000, 1.398926, -0.211636)",
        "(-0.310000, 1.398797, -0.213075)",
        "(-0.310000, 1.398656, -0.214503)",
        "(-0.310000, 1.398500, -0.215939)",
        "(-0.310000, 1.398331, -0.217374)",
        "(-0.310000, 1.398149, -0.218797)",
        "(-0.310000, 1.397953, -0.220229)",
        "(-0.310000, 1.397744, -0.221653)",
        "(-0.310000, 1.397522, -0.223076)",
        "(-0.310000, 1.397285, -0.224501)",
        "(-0.310000, 1.397036, -0.225919)",
        "(-0.310000, 1.396773, -0.227335)",
        "(-0.310000, 1.396496, -0.228753)",
        "(-0.310000, 1.396207, -0.230163)",
        "(-0.310000, 1.395904, -0.231571)",
        "(-0.310000, 1.395587, -0.232980)",
        "(-0.310000, 1.395259, -0.234382)",
        "(-0.310000, 1.394916, -0.235780)",
        "(-0.310000, 1.394560, -0.237180)",
        "(-0.310000, 1.394190, -0.238577)",
        "(-0.310000, 1.393808, -0.239965)",
        "(-0.310000, 1.393413, -0.241350)",
        "(-0.310000, 1.393004, -0.242735)",
        "(-0.310000, 1.392583, -0.244112)",
        "(-0.310000, 1.392150, -0.245485)",
        "(-0.310000, 1.391701, -0.246858)",
        "(-0.310000, 1.391242, -0.248222)",
        "(-0.310000, 1.390769, -0.249582)",
        "(-0.310000, 1.390283, -0.250942)",
        "(-0.310000, 1.389783, -0.252298)",
        "(-0.310000, 1.389274, -0.253639)",
        "(-0.310000, 1.388749, -0.254985)",
        "(-0.310000, 1.388211, -0.256326)",
        "(-0.310000, 1.387664, -0.257652)",
        "(-0.310000, 1.387101, -0.258982)",
        "(-0.310000, 1.386526, -0.260307)",
        "(-0.310000, 1.385940, -0.261622)",
        "(-0.310000, 1.385339, -0.262936)",
        "(-0.310000, 1.384729, -0.264239)",
        "(-0.310000, 1.384114, -0.265541)",
        "(-0.310000, 1.383528, -0.266863)",
        "(-0.310000, 1.383008, -0.268221)",
        "(-0.310000, 1.382584, -0.269619)",
        "(-0.310000, 1.382267, -0.271092)",
        "(-0.310000, 1.382070, -0.272640)",
        "(-0.310000, 1.381999, -0.274270)",
        "(-0.310000, 1.382055, -0.275976)",
        "(-0.310000, 1.382228, -0.277782)",
        "(-0.310000, 1.382509, -0.279677)",
        "(-0.310000, 1.382246, -0.281260)",
        "(-0.310000, 1.381460, -0.282538)",
        "(-0.310000, 1.380666, -0.283804)",
        "(-0.310000, 1.379858, -0.285063)",
        "(-0.310000, 1.379037, -0.286318)",
        "(-0.310000, 1.378203, -0.287566)",
        "(-0.310000, 1.377361, -0.288801)",
        "(-0.310000, 1.376507, -0.290028)",
        "(-0.310000, 1.375639, -0.291251)",
        "(-0.310000, 1.374762, -0.292462)",
        "(-0.310000, 1.373871, -0.293669)",
        "(-0.310000, 1.372968, -0.294867)",
        "(-0.310000, 1.372057, -0.296053)",
        "(-0.310000, 1.371136, -0.297229)",
        "(-0.310000, 1.370199, -0.298401)",
        "(-0.310000, 1.369255, -0.299561)",
        "(-0.310000, 1.368297, -0.300715)",
        "(-0.310000, 1.367328, -0.301861)",
        "(-0.310000, 1.366352, -0.302993)",
        "(-0.310000, 1.365361, -0.304120)",
        "(-0.310000, 1.364364, -0.305233)",
        "(-0.310000, 1.363353, -0.306340)",
        "(-0.310000, 1.362334, -0.307435)",
        "(-0.310000, 1.361302, -0.308523)",
        "(-0.310000, 1.360260, -0.309602)",
        "(-0.310000, 1.359211, -0.310667)",
        "(-0.310000, 1.358148, -0.311726)",
        "(-0.310000, 1.357080, -0.312771)",
        "(-0.310000, 1.356001, -0.313806)",
        "(-0.310000, 1.354909, -0.314835)",
        "(-0.310000, 1.353807, -0.315853)",
        "(-0.310000, 1.352700, -0.316857)",
        "(-0.310000, 1.351579, -0.317854)",
        "(-0.310000, 1.350449, -0.318840)",
        "(-0.310000, 1.349313, -0.319813)",
        "(-0.310000, 1.348165, -0.320778)",
        "(-0.310000, 1.347007, -0.321731)",
        "(-0.310000, 1.345026, -0.321640)",
        "(-0.310000, 1.342445, -0.320761)",
        "(-0.310000, 1.339888, -0.319843)",
        "(-0.310000, 1.337365, -0.318891)",
        "(-0.310000, 1.334861, -0.317901)",
        "(-0.310000, 1.332389, -0.316881)",
        "(-0.310000, 1.329963, -0.315842)",
        "(-0.310000, 1.327572, -0.314788)",
        "(-0.310000, 1.325233, -0.313735)",
        "(-0.310000, 1.322953, -0.312696)",
        "(-0.310000, 1.320747, -0.311688)",
        "(-0.310000, 1.318608, -0.310722)",
        "(-0.310000, 1.316552, -0.309816)",
        "(-0.310000, 1.314590, -0.308988)",
        "(-0.310000, 1.312715, -0.308250)",
        "(-0.310000, 1.310939, -0.307620)",
        "(-0.310000, 1.309271, -0.307113)",
        "(-0.310000, 1.307701, -0.306739)",
        "(-0.310000, 1.306236, -0.306513)",
        "(-0.310000, 1.304880, -0.306443)",
        "(-0.310000, 1.303622, -0.306540)",
        "(-0.310000, 1.302465, -0.306808)",
        "(-0.310000, 1.301406, -0.307253)",
        "(-0.310000, 1.300434, -0.307877)",
        "(-0.310000, 1.299545, -0.308681)",
        "(-0.310000, 1.298735, -0.309658)",
        "(-0.310000, 1.297989, -0.310810)",
        "(-0.310000, 1.297302, -0.312126)",
        "(-0.310000, 1.296666, -0.313592)",
        "(-0.310000, 1.296065, -0.315206)",
        "(-0.310000, 1.295492, -0.316947)",
        "(-0.310000, 1.294937, -0.318795)",
        "(-0.310000, 1.294387, -0.320743)",
        "(-0.310000, 1.293833, -0.322765)",
        "(-0.310000, 1.293264, -0.324840)",
        "(-0.310000, 1.292673, -0.326940)",
        "(-0.310000, 1.292047, -0.329053)",
        "(-0.310000, 1.291380, -0.331151)",
        "(-0.310000, 1.290667, -0.333202)",
        "(-0.310000, 1.289898, -0.335197)",
        "(-0.310000, 1.289070, -0.337108)",
        "(-0.310000, 1.288182, -0.338906)",
        "(-0.310000, 1.287227, -0.340586)",
        "(-0.310000, 1.286205, -0.342124)",
        "(-0.310000, 1.285123, -0.343503)",
        "(-0.310000, 1.283975, -0.344723)",
        "(-0.310000, 1.282768, -0.345774)",
        "(-0.310000, 1.281511, -0.346653)",
        "(-0.310000, 1.280202, -0.347372)",
        "(-0.310000, 1.278852, -0.347942)",
        "(-0.310000, 1.277476, -0.348381)",
        "(-0.310000, 1.276072, -0.348723)",
        "(-0.310000, 1.274656, -0.349003)",
        "(-0.310000, 1.273240, -0.349260)",
        "(-0.310000, 1.271817, -0.349505)",
        "(-0.310000, 1.270392, -0.349736)",
        "(-0.310000, 1.268970, -0.349953)",
        "(-0.310000, 1.267541, -0.350157)",
        "(-0.310000, 1.266110, -0.350348)",
        "(-0.310000, 1.264677, -0.350526)",
        "(-0.310000, 1.263248, -0.350689)",
        "(-0.310000, 1.261812, -0.350839)",
        "(-0.310000, 1.260375, -0.350976)",
        "(-0.310000, 1.258941, -0.351098)",
        "(-0.310000, 1.257502, -0.351208)",
        "(-0.310000, 1.256061, -0.351304)",
        "(-0.310000, 1.254625, -0.351386)",
        "(-0.310000, 1.253183, -0.351455)",
        "(-0.310000, 1.251740, -0.351510)",
        "(-0.310000, 1.250302, -0.351551)",
        "(-0.310000, 1.248859, -0.351579)",
        "(-0.310000, 1.247416, -0.351593)",
        "(-0.310000, 1.245977, -0.351594)",
        "(-0.310000, 1.244534, -0.351581)",
        "(-0.310000, 1.243090, -0.351555)",
        "(-0.310000, 1.241652, -0.351515)",
        "(-0.310000, 1.240210, -0.351461)",
        "(-0.310000, 1.238768, -0.351393)",
        "(-0.310000, 1.237332, -0.351313)",
        "(-0.310000, 1.235891, -0.351218)",
        "(-0.310000, 1.234452, -0.351110)",
        "(-0.310000, 1.233018, -0.350989)",
        "(-0.310000, 1.231581, -0.350853)",
        "(-0.310000, 1.230145, -0.350705)",
        "(-0.310000, 1.228711, -0.350542)",
        "(-0.310000, 1.227283, -0.350367)",
        "(-0.310000, 1.225852, -0.350177)",
        "(-0.310000, 1.224423, -0.349975)",
        "(-0.310000, 1.223001, -0.349759)",
        "(-0.310000, 1.221576, -0.349529)",
        "(-0.310000, 1.220154, -0.349286)",
        "(-0.310000, 1.218738, -0.349030)",
        "(-0.310000, 1.217320, -0.348760)",
        "(-0.310000, 1.215905, -0.348477)",
        "(-0.310000, 1.214497, -0.348181)",
        "(-0.310000, 1.213088, -0.347871)",
        "(-0.310000, 1.211681, -0.347548)",
        "(-0.310000, 1.210282, -0.347212)",
        "(-0.310000, 1.208882, -0.346862)",
        "(-0.310000, 1.207485, -0.346499)",
        "(-0.310000, 1.206096, -0.346124)",
        "(-0.310000, 1.204707, -0.345735)",
        "(-0.310000, 1.203321, -0.345333)",
        "(-0.310000, 1.201943, -0.344919)",
        "(-0.310000, 1.200565, -0.344490)",
        "(-0.310000, 1.199191, -0.344049)",
        "(-0.310000, 1.197826, -0.343596)",
        "(-0.310000, 1.196460, -0.343129)",
        "(-0.310000, 1.195099, -0.342649)",
        "(-0.310000, 1.193743, -0.342156)",
        "(-0.310000, 1.192396, -0.341652)",
        "(-0.310000, 1.191049, -0.341134)",
        "(-0.310000, 1.189707, -0.340603)",
        "(-0.310000, 1.188375, -0.340061)",
        "(-0.310000, 1.187043, -0.339505)",
        "(-0.310000, 1.185717, -0.338936)",
        "(-0.310000, 1.184400, -0.338356)",
        "(-0.310000, 1.183085, -0.337763)",
        "(-0.310000, 1.181775, -0.337157)",
        "(-0.310000, 1.180476, -0.336540)",
        "(-0.310000, 1.179178, -0.335910)",
        "(-0.310000, 1.177886, -0.335267)",
        "(-0.310000, 1.176604, -0.334614)",
        "(-0.310000, 1.175325, -0.333947)",
        "(-0.310000, 1.174052, -0.333268)",
        "(-0.310000, 1.172789, -0.332579)",
        "(-0.310000, 1.171529, -0.331876)",
        "(-0.310000, 1.170275, -0.331161)",
        "(-0.310000, 1.169033, -0.330437)",
        "(-0.310000, 1.167793, -0.329698)",
        "(-0.310000, 1.166561, -0.328948)",
        "(-0.310000, 1.165339, -0.328189)",
        "(-0.310000, 1.164121, -0.327416)",
        "(-0.310000, 1.162910, -0.326631)",
        "(-0.310000, 1.161706, -0.325835)",
        "(-0.310000, 1.160514, -0.325031)",
        "(-0.310000, 1.159326, -0.324212)",
        "(-0.310000, 1.158145, -0.323383)",
        "(-0.310000, 1.156977, -0.322545)",
        "(-0.310000, 1.155812, -0.321693)",
        "(-0.310000, 1.154656, -0.320830)",
        "(-0.310000, 1.153511, -0.319960)",
        "(-0.310000, 1.152371, -0.319075)",
        "(-0.310000, 1.151239, -0.318180)",
        "(-0.310000, 1.150120, -0.317277)",
        "(-0.310000, 1.149006, -0.316361)",
        "(-0.310000, 1.147900, -0.315434)",
        "(-0.310000, 1.146806, -0.314500)",
        "(-0.310000, 1.145718, -0.313553)",
        "(-0.310000, 1.144639, -0.312595)",
        "(-0.310000, 1.143572, -0.311631)",
        "(-0.310000, 1.142511, -0.310653)",
        "(-0.310000, 1.141460, -0.309666)",
        "(-0.310000, 1.140421, -0.308671)",
        "(-0.310000, 1.139388, -0.307664)",
        "(-0.310000, 1.138365, -0.306647)",
        "(-0.310000, 1.137355, -0.305624)",
        "(-0.310000, 1.136351, -0.304588)",
        "(-0.310000, 1.135357, -0.303542)",
        "(-0.310000, 1.134373, -0.302487)",
        "(-0.310000, 1.133402, -0.301426)",
        "(-0.310000, 1.132438, -0.300353)",
        "(-0.310000, 1.131484, -0.299271)",
        "(-0.310000, 1.130543, -0.298183)",
        "(-0.310000, 1.129610, -0.297083)",
        "(-0.310000, 1.128687, -0.295975)",
        "(-0.310000, 1.127778, -0.294861)",
        "(-0.310000, 1.126876, -0.293735)",
        "(-0.310000, 1.125985, -0.292600)",
        "(-0.310000, 1.125107, -0.291461)",
        "(-0.310000, 1.124238, -0.290310)",
        "(-0.310000, 1.123379, -0.289151)",
        "(-0.310000, 1.122534, -0.287988)",
        "(-0.310000, 1.121697, -0.286813)",
        "(-0.310000, 1.120872, -0.285630)",
        "(-0.310000, 1.120060, -0.284443)",
        "(-0.310000, 1.119257, -0.283245)",
        "(-0.310000, 1.118465, -0.282039)",
        "(-0.310000, 1.117687, -0.280830)",
        "(-0.310000, 1.116918, -0.279609)",
        "(-0.310000, 1.116161, -0.278382)",
        "(-0.310000, 1.115418, -0.277151)",
        "(-0.310000, 1.114684, -0.275909)",
        "(-0.310000, 1.113962, -0.274661)",
        "(-0.310000, 1.113251, -0.273406)",
        "(-0.310000, 1.112555, -0.272148)",
        "(-0.310000, 1.111868, -0.270879)",
        "(-0.310000, 1.111193, -0.269604)",
        "(-0.310000, 1.110533, -0.268327)",
        "(-0.310000, 1.109882, -0.267040)",
        "(-0.310000, 1.109244, -0.265747)",
        "(-0.310000, 1.108620, -0.264452)",
        "(-0.310000, 1.108006, -0.263146)",
        "(-0.310000, 1.107405, -0.261835)",
        "(-0.310000, 1.106817, -0.260523)",
        "(-0.310000, 1.106241, -0.259201)",
        "(-0.310000, 1.105677, -0.257874)",
        "(-0.310000, 1.105127, -0.256546)",
        "(-0.310000, 1.104588, -0.255208)",
        "(-0.310000, 1.104061, -0.253865)",
        "(-0.310000, 1.103549, -0.252522)",
        "(-0.310000, 1.103048, -0.251169)",
        "(-0.310000, 1.102560, -0.249812)",
        "(-0.310000, 1.102094, -0.248452)",
        "(-0.310000, 1.101686, -0.247068)",
        "(-0.310000, 1.101376, -0.245653)",
        "(-0.310000, 1.101193, -0.244207)",
        "(-0.310000, 1.101160, -0.242715)",
        "(-0.310000, 1.101290, -0.241183)",
        "(-0.310000, 1.101594, -0.239613)",
        "(-0.310000, 1.102073, -0.238015)",
        "(-0.310000, 1.102726, -0.236383)",
        "(-0.310000, 1.103545, -0.234730)",
        "(-0.310000, 1.104517, -0.233068)",
        "(-0.310000, 1.105631, -0.231394)",
        "(-0.310000, 1.106869, -0.229721)",
        "(-0.310000, 1.108206, -0.228062)",
        "(-0.310000, 1.109628, -0.226413)",
        "(-0.310000, 1.111109, -0.224786)",
        "(-0.310000, 1.112619, -0.223191)",
        "(-0.310000, 1.114144, -0.221624)",
        "(-0.310000, 1.115654, -0.220092)",
        "(-0.310000, 1.117122, -0.218605)",
        "(-0.310000, 1.118531, -0.217154)",
        "(-0.310000, 1.119857, -0.215744)",
        "(-0.310000, 1.121073, -0.214381)",
        "(-0.310000, 1.122168, -0.213054)",
        "(-0.310000, 1.123120, -0.211765)",
        "(-0.310000, 1.123912, -0.210516)",
        "(-0.310000, 1.124535, -0.209295)",
        "(-0.310000, 1.124976, -0.208101)",
        "(-0.310000, 1.125226, -0.206935)",
        "(-0.310000, 1.125279, -0.205782)",
        "(-0.310000, 1.125132, -0.204641)",
        "(-0.310000, 1.124784, -0.203506)",
        "(-0.310000, 1.124239, -0.202375)",
        "(-0.310000, 1.123497, -0.201235)",
        "(-0.310000, 1.122566, -0.200083)",
        "(-0.310000, 1.121459, -0.198918)",
        "(-0.310000, 1.120179, -0.197727)",
        "(-0.310000, 1.118743, -0.196508)",
        "(-0.310000, 1.117170, -0.195263)",
        "(-0.310000, 1.115465, -0.193979)",
        "(-0.310000, 1.113649, -0.192656)",
        "(-0.310000, 1.111746, -0.191297)",
        "(-0.310000, 1.109761, -0.189892)",
        "(-0.310000, 1.107718, -0.188443)",
        "(-0.310000, 1.105640, -0.186955)",
        "(-0.310000, 1.103529, -0.185418)",
        "(-0.310000, 1.101406, -0.183837)",
        "(-0.310000, 1.099290, -0.182219)",
        "(-0.310000, 1.097177, -0.180553)",
        "(-0.310000, 1.095080, -0.178845)",
        "(-0.310000, 1.093017, -0.177103)",
        "(-0.310000, 1.091018, -0.175322)",
        "(-0.310000, 1.089874, -0.173636)",
        "(-0.310000, 1.090117, -0.172163)",
        "(-0.310000, 1.090374, -0.170688)",
        "(-0.310000, 1.090646, -0.169215)",
        "(-0.310000, 1.090932, -0.167745)",
        "(-0.310000, 1.091230, -0.166283)",
        "(-0.310000, 1.091543, -0.164819)",
        "(-0.310000, 1.091870, -0.163358)",
        "(-0.310000, 1.092210, -0.161904)",
        "(-0.310000, 1.092564, -0.160450)",
        "(-0.310000, 1.092932, -0.158998)",
        "(-0.310000, 1.093313, -0.157555)",
        "(-0.310000, 1.093708, -0.156111)",
        "(-0.310000, 1.094117, -0.154670)",
        "(-0.310000, 1.094538, -0.153239)",
        "(-0.310000, 1.094974, -0.151806)",
        "(-0.310000, 1.095423, -0.150378)",
        "(-0.310000, 1.095885, -0.148959)",
        "(-0.310000, 1.096361, -0.147539)",
        "(-0.310000, 1.096859, -0.146127)",
        "(-0.310000, 1.099162, -0.145374)",
        "(-0.310000, 1.101523, -0.144675)",
        "(-0.310000, 1.103910, -0.144027)",
        "(-0.310000, 1.106289, -0.143420)",
        "(-0.310000, 1.108648, -0.142841)",
        "(-0.310000, 1.110956, -0.142281)",
        "(-0.310000, 1.113179, -0.141729)",
        "(-0.310000, 1.115310, -0.141169)",
        "(-0.310000, 1.117319, -0.140589)",
        "(-0.310000, 1.119185, -0.139978)",
        "(-0.310000, 1.120886, -0.139322)",
        "(-0.310000, 1.122415, -0.138606)",
        "(-0.310000, 1.123753, -0.137816)",
        "(-0.310000, 1.124885, -0.136946)",
        "(-0.310000, 1.125811, -0.135975)",
        "(-0.310000, 1.126518, -0.134897)",
        "(-0.310000, 1.127005, -0.133707)",
        "(-0.310000, 1.127274, -0.132387)",
        "(-0.310000, 1.127328, -0.130937)",
        "(-0.310000, 1.127175, -0.129356)",
        "(-0.310000, 1.126824, -0.127633)",
        "(-0.310000, 1.126292, -0.125773)",
        "(-0.310000, 1.125598, -0.123788)",
        "(-0.310000, 1.124762, -0.121671)",
        "(-0.310000, 1.123813, -0.119439)",
        "(-0.310000, 1.122784, -0.117115)",
        "(-0.310000, 1.121706, -0.114704)",
        "(-0.310000, 1.120619, -0.112236)",
        "(-0.310000, 1.119571, -0.109748)",
        "(-0.310000, 1.118598, -0.107254)",
        "(-0.310000, 1.118343, -0.105232)",
        "(-0.310000, 1.119228, -0.104031)",
        "(-0.310000, 1.120127, -0.102834)",
        "(-0.310000, 1.121037, -0.101645)",
        "(-0.310000, 1.121958, -0.100465)",
        "(-0.310000, 1.122887, -0.099298)",
        "(-0.310000, 1.123830, -0.098136)",
        "(-0.310000, 1.124785, -0.096982)",
        "(-0.310000, 1.125746, -0.095842)",
        "(-0.310000, 1.126722, -0.094707)",
        "(-0.310000, 1.127708, -0.093581)",
        "(-0.310000, 1.128702, -0.092468)",
        "(-0.310000, 1.129709, -0.091361)",
        "(-0.310000, 1.130727, -0.090263)",
        "(-0.310000, 1.131752, -0.089179)",
        "(-0.310000, 1.132790, -0.088100)",
        "(-0.310000, 1.133838, -0.087032)",
        "(-0.310000, 1.134893, -0.085977)",
        "(-0.310000, 1.135961, -0.084929)",
        "(-0.310000, 1.137046, -0.083897)",
        "(-0.310000, 1.139439, -0.084270)",
        "(-0.310000, 1.141860, -0.084720)",
        "(-0.310000, 1.144281, -0.085225)",
        "(-0.310000, 1.146676, -0.085765)",
        "(-0.310000, 1.149041, -0.086320)",
        "(-0.310000, 1.151351, -0.086867)",
        "(-0.310000, 1.153582, -0.087385)",
        "(-0.310000, 1.155735, -0.087853)",
        "(-0.310000, 1.157787, -0.088248)",
        "(-0.310000, 1.159728, -0.088550)",
        "(-0.310000, 1.161540, -0.088738)",
        "(-0.310000, 1.163228, -0.088794)",
        "(-0.310000, 1.164778, -0.088698)",
        "(-0.310000, 1.166182, -0.088436)",
        "(-0.310000, 1.167446, -0.087991)",
        "(-0.310000, 1.168566, -0.087352)",
        "(-0.310000, 1.169539, -0.086512)",
        "(-0.310000, 1.170378, -0.085459)",
        "(-0.310000, 1.171083, -0.084191)",
        "(-0.310000, 1.171664, -0.082713)",
        "(-0.310000, 1.172132, -0.081018)",
        "(-0.310000, 1.172501, -0.079120)",
        "(-0.310000, 1.172784, -0.077036)",
        "(-0.310000, 1.172999, -0.074770)",
        "(-0.310000, 1.173165, -0.072351)",
        "(-0.310000, 1.173303, -0.069814)",
        "(-0.310000, 1.173435, -0.067176)",
        "(-0.310000, 1.173586, -0.064484)",
        "(-0.310000, 1.173781, -0.061791)",
        "(-0.310000, 1.174044, -0.059128)",
        "(-0.310000, 1.174734, -0.057211)",
        "(-0.310000, 1.176067, -0.056541)",
        "(-0.310000, 1.177411, -0.055883)",
        "(-0.310000, 1.178761, -0.055237)",
        "(-0.310000, 1.180117, -0.054603)",
        "(-0.310000, 1.181474, -0.053985)",
        "(-0.310000, 1.182841, -0.053377)",
        "(-0.310000, 1.184214, -0.052782)",
        "(-0.310000, 1.185588, -0.052202)",
        "(-0.310000, 1.186972, -0.051634)",
        "(-0.310000, 1.188362, -0.051078)",
        "(-0.310000, 1.189752, -0.050537)",
        "(-0.310000, 1.191151, -0.050008)",
        "(-0.310000, 1.192556, -0.049491)",
        "(-0.310000, 1.193960, -0.048990)",
        "(-0.310000, 1.195374, -0.048500)",
        "(-0.310000, 1.196792, -0.048024)",
        "(-0.310000, 1.198216, -0.047561)",
        "(-0.310000, 1.199643, -0.047111)",
        "(-0.310000, 1.201077, -0.046683)",
        "(-0.310000, 1.203040, -0.048102)",
        "(-0.310000, 1.204993, -0.049601)",
        "(-0.310000, 1.206921, -0.051150)",
        "(-0.310000, 1.208816, -0.052716)",
        "(-0.310000, 1.210671, -0.054284)",
        "(-0.310000, 1.212480, -0.055820)",
        "(-0.310000, 1.214234, -0.057294)",
        "(-0.310000, 1.215940, -0.058687)",
        "(-0.310000, 1.217594, -0.059970)",
        "(-0.310000, 1.219186, -0.061120)",
        "(-0.310000, 1.220715, -0.062110)",
        "(-0.310000, 1.222193, -0.062925)",
        "(-0.310000, 1.223618, -0.063543)",
        "(-0.310000, 1.224993, -0.063946)",
        "(-0.310000, 1.226321, -0.064123)",
        "(-0.310000, 1.227608, -0.064062)",
        "(-0.310000, 1.228856, -0.063755)",
        "(-0.310000, 1.230081, -0.063197)",
        "(-0.310000, 1.231290, -0.062386)",
        "(-0.310000, 1.232477, -0.061332)",
        "(-0.310000, 1.233663, -0.060035)",
        "(-0.310000, 1.234853, -0.058511)",
        "(-0.310000, 1.236055, -0.056782)",
        "(-0.310000, 1.237275, -0.054861)",
        "(-0.310000, 1.238520, -0.052780)",
        "(-0.310000, 1.239793, -0.050582)",
        "(-0.310000, 1.241114, -0.048290)",
        "(-0.310000, 1.242470, -0.045960)",
        "(-0.310000, 1.243864, -0.043632)",
        "(-0.310000, 1.245306, -0.041263)",
        "(-0.310000, 1.246797, -0.040000)",
        "(-0.310000, 1.248288, -0.040009)",
        "(-0.310000, 1.249784, -0.040031)",
        "(-0.310000, 1.251280, -0.040068)",
        "(-0.310000, 1.252781, -0.040119)",
        "(-0.310000, 1.254270, -0.040184)",
        "(-0.310000, 1.255764, -0.040263)",
        "(-0.310000, 1.257263, -0.040357)",
        "(-0.310000, 1.258750, -0.040464)",
        "(-0.310000, 1.260241, -0.040585)",
        "(-0.310000, 1.261731, -0.040720)",
        "(-0.310000, 1.263220, -0.040870)",
        "(-0.310000, 1.264707, -0.041033)",
        "(-0.310000, 1.266192, -0.041211)",
        "(-0.310000, 1.267677, -0.041402)",
        "(-0.310000, 1.269159, -0.041608)",
        "(-0.310000, 1.270638, -0.041827)",
        "(-0.310000, 1.272117, -0.042060)",
        "(-0.310000, 1.273592, -0.042307)",
        "(-0.310000, 1.275065, -0.042568)",
        "(-0.310000, 1.276536, -0.042844)",
        "(-0.310000, 1.278004, -0.043132)",
        "(-0.310000, 1.279469, -0.043435)",
        "(-0.310000, 1.280931, -0.043751)",
        "(-0.310000, 1.282390, -0.044082)",
        "(-0.310000, 1.283846, -0.044425)",
        "(-0.310000, 1.285299, -0.044783)",
        "(-0.310000, 1.286748, -0.045154)",
        "(-0.310000, 1.288194, -0.045539)",
        "(-0.310000, 1.289641, -0.045939)",
        "(-0.310000, 1.291074, -0.046350)",
        "(-0.310000, 1.292513, -0.046777)",
        "(-0.310000, 1.293943, -0.047216)",
        "(-0.310000, 1.295364, -0.047667)",
        "(-0.310000, 1.296791, -0.048135)",
        "(-0.310000, 1.298208, -0.048615)",
        "(-0.310000, 1.299615, -0.049105)",
        "(-0.310000, 1.301028, -0.049613)",
        "(-0.310000, 1.302431, -0.050133)",
        "(-0.310000, 1.303824, -0.050663)",
        "(-0.310000, 1.305222, -0.051211)",
        "(-0.310000, 1.306609, -0.051769)",
        "(-0.310000, 1.307992, -0.052341)",
        "(-0.310000, 1.309369, -0.052926)",
        "(-0.310000, 1.310745, -0.053526)",
        "(-0.310000, 1.311590, -0.055273)",
        "(-0.310000, 1.311949, -0.058023)",
        "(-0.310000, 1.312288, -0.060727)",
        "(-0.310000, 1.312583, -0.063399)",
        "(-0.310000, 1.312862, -0.066028)",
        "(-0.310000, 1.313137, -0.068562)",
        "(-0.310000, 1.313431, -0.070961)",
        "(-0.310000, 1.313773, -0.073214)",
        "(-0.310000, 1.314168, -0.075286)",
        "(-0.310000, 1.314643, -0.077164)",
        "(-0.310000, 1.315199, -0.078825)",
        "(-0.310000, 1.315864, -0.080277)",
        "(-0.310000, 1.316637, -0.081504)",
        "(-0.310000, 1.317531, -0.082510)",
        "(-0.310000, 1.318551, -0.083298)",
        "(-0.310000, 1.319707, -0.083878)",
        "(-0.310000, 1.320988, -0.084252)",
        "(-0.310000, 1.322412, -0.084441)",
        "(-0.310000, 1.323964, -0.084453)",
        "(-0.310000, 1.325639, -0.084306)",
        "(-0.310000, 1.327448, -0.084023)",
        "(-0.310000, 1.329368, -0.083616)",
        "(-0.310000, 1.331393, -0.083114)",
        "(-0.310000, 1.333516, -0.082530)",
        "(-0.310000, 1.335727, -0.081894)",
        "(-0.310000, 1.337996, -0.081223)",
        "(-0.310000, 1.340330, -0.080544)",
        "(-0.310000, 1.342699, -0.079874)",
        "(-0.310000, 1.345085, -0.079243)",
        "(-0.310000, 1.347477, -0.078662)",
        "(-0.310000, 1.349858, -0.078162)",
        "(-0.310000, 1.350991, -0.079130)",
        "(-0.310000, 1.352118, -0.080122)",
        "(-0.310000, 1.353230, -0.081121)",
        "(-0.310000, 1.354338, -0.082134)",
        "(-0.310000, 1.355428, -0.083151)",
        "(-0.310000, 1.356516, -0.084185)",
        "(-0.310000, 1.357594, -0.085229)",
        "(-0.310000, 1.358655, -0.086275)",
        "(-0.310000, 1.359714, -0.087340)",
        "(-0.310000, 1.360758, -0.088410)",
        "(-0.310000, 1.361793, -0.089490)",
        "(-0.310000, 1.362817, -0.090580)",
        "(-0.310000, 1.363834, -0.091683)",
        "(-0.310000, 1.364834, -0.092788)",
        "(-0.310000, 1.365831, -0.093911)",
        "(-0.310000, 1.366813, -0.095038)",
        "(-0.310000, 1.367785, -0.096175)",
        "(-0.310000, 1.368749, -0.097326)",
        "(-0.310000, 1.369699, -0.098480)",
        "(-0.310000, 1.369558, -0.100508)",
        "(-0.310000, 1.368719, -0.103049)",
        "(-0.310000, 1.367806, -0.105600)",
        "(-0.310000, 1.366841, -0.108124)",
        "(-0.310000, 1.365803, -0.110662)",
        "(-0.310000, 1.364663, -0.113218)",
        "(-0.310000, 1.363402, -0.115792)",
        "(-0.310000, 1.362012, -0.118411)",
        "(-0.310000, 1.360485, -0.121055)",
        "(-0.310000, 1.358834, -0.123727)",
        "(-0.310000, 1.357071, -0.126402)",
        "(-0.310000, 1.355200, -0.129080)",
        "(-0.310000, 1.353252, -0.131744)",
        "(-0.310000, 1.351253, -0.134363)",
        "(-0.310000, 1.349222, -0.136942)",
        "(-0.310000, 1.347193, -0.139453)",
        "(-0.310000, 1.345201, -0.141868)",
        "(-0.310000, 1.343269, -0.144194)",
        "(-0.310000, 1.341434, -0.146405)",
        "(-0.310000, 1.339730, -0.148480)",
        "(-0.310000, 1.338182, -0.150428)",
        "(-0.310000, 1.336821, -0.152232)",
        "(-0.310000, 1.335675, -0.153876)",
        "(-0.310000, 1.334765, -0.155374)",
        "(-0.310000, 1.334113, -0.156717)",
        "(-0.310000, 1.333738, -0.157900)",
        "(-0.310000, 1.333652, -0.158939)",
        "(-0.310000, 1.333866, -0.159830)",
        "(-0.310000, 1.334386, -0.160586)",
        "(-0.310000, 1.335215, -0.161217)",
        "(-0.310000, 1.336349, -0.161729)",
        "(-0.310000, 1.337779, -0.162141)",
        "(-0.310000, 1.339501, -0.162465)",
        "(-0.310000, 1.341497, -0.162715)",
        "(-0.310000, 1.343747, -0.162903)",
        "(-0.310000, 1.346223, -0.163052)",
        "(-0.310000, 1.348914, -0.163175)",
        "(-0.310000, 1.351784, -0.163283)",
        "(-0.310000, 1.354796, -0.163399)",
        "(-0.310000, 1.357935, -0.163534)",
        "(-0.310000, 1.361157, -0.163697)",
        "(-0.310000, 1.364423, -0.163908)",
        "(-0.310000, 1.367719, -0.164175)",
        "(-0.310000, 1.371001, -0.164501)",
        "(-0.310000, 1.374235, -0.164900)",
        "(-0.310000, 1.377413, -0.165377)",
        "(-0.310000, 1.380504, -0.165933)",
        "(-0.310000, 1.383482, -0.166561)",
        "(-0.310000, 1.386361, -0.167275)",
        "(-0.310000, 1.389127, -0.168065)",
        "(-0.310000, 1.391783, -0.168921)",
        "(-0.310000, 1.394364, -0.169837)",
        "(-0.310000, 1.396895, -0.170814)",
        "(-0.310000, 1.399413, -0.171832)",
        "(-0.310000, 1.401979, -0.172892)",
        "(-0.310000, 1.403458, -0.174161)",
        "(-0.310000, 1.403682, -0.175640)",
        "(-0.310000, 1.403894, -0.177125)",
        "(-0.310000, 1.404091, -0.178612)",
        "(-0.310000, 1.404274, -0.180096)",
        "(-0.310000, 1.404442, -0.181582)",
        "(-0.310000, 1.404598, -0.183074)",
        "(-0.310000, 1.404739, -0.184568)",
        "(-0.310000, 1.404865, -0.186052)",
        "(-0.310000, 1.404978, -0.187548)",
        "(-0.310000, 1.405077, -0.189045)",
        "(-0.310000, 1.405161, -0.190538)",
        "(-0.310000, 1.405231, -0.192037)",
        "(-0.310000, 1.405288, -0.193530)",
        "(-0.310000, 1.405330, -0.195025)",
        "(-0.310000, 1.405358, -0.196525)",
        "(-0.310000, 1.405372, -0.198026)",
        "(-0.310000, 1.405372, -0.199521)",
        "(-0.310000, 1.405357, -0.201015)",
        "(-0.310000, 1.405329, -0.202515)",
        "(-0.310000, 1.405286, -0.204010)",
        "(-0.310000, 1.405229, -0.205509)",
        "(-0.310000, 1.405159, -0.207008)",
        "(-0.310000, 1.405074, -0.208495)",
        "(-0.310000, 1.404975, -0.209992)",
        "(-0.310000, 1.404862, -0.211488)",
        "(-0.310000, 1.404735, -0.212977)",
        "(-0.310000, 1.404593, -0.214471)",
        "(-0.310000, 1.404437, -0.215963)",
        "(-0.310000, 1.404268, -0.217448)",
        "(-0.310000, 1.404085, -0.218932)",
        "(-0.310000, 1.403888, -0.220419)",
        "(-0.310000, 1.403676, -0.221904)",
        "(-0.310000, 1.403451, -0.223382)",
        "(-0.310000, 1.403211, -0.224863)",
        "(-0.310000, 1.402957, -0.226342)",
        "(-0.310000, 1.402691, -0.227807)",
        "(-0.310000, 1.402410, -0.229280)",
        "(-0.310000, 1.402115, -0.230751)",
        "(-0.310000, 1.401806, -0.232214)",
        "(-0.310000, 1.401483, -0.233679)",
        "(-0.310000, 1.401146, -0.235141)",
        "(-0.310000, 1.400796, -0.236594)",
        "(-0.310000, 1.400432, -0.238050)",
        "(-0.310000, 1.400054, -0.239501)",
        "(-0.310000, 1.398460, -0.240606)",
        "(-0.310000, 1.395798, -0.241393)",
        "(-0.310000, 1.393180, -0.242147)",
        "(-0.310000, 1.390569, -0.242852)",
        "(-0.310000, 1.387905, -0.243501)",
        "(-0.310000, 1.385167, -0.244078)",
        "(-0.310000, 1.382342, -0.244574)",
        "(-0.310000, 1.379406, -0.244984)",
        "(-0.310000, 1.376367, -0.245305)",
        "(-0.310000, 1.373235, -0.245537)",
        "(-0.310000, 1.370035, -0.245680)",
        "(-0.310000, 1.366768, -0.245741)",
        "(-0.310000, 1.363469, -0.245724)",
        "(-0.310000, 1.360174, -0.245646)",
        "(-0.310000, 1.356894, -0.245516)",
        "(-0.310000, 1.353670, -0.245347)",
        "(-0.310000, 1.350544, -0.245155)",
        "(-0.310000, 1.347528, -0.244956)",
        "(-0.310000, 1.344660, -0.244768)",
        "(-0.310000, 1.341979, -0.244610)",
        "(-0.310000, 1.339493, -0.244500)",
        "(-0.310000, 1.337234, -0.244456)",
        "(-0.310000, 1.335229, -0.244497)",
        "(-0.310000, 1.333482, -0.244639)",
        "(-0.310000, 1.332013, -0.244900)",
        "(-0.310000, 1.330834, -0.245292)",
        "(-0.310000, 1.329942, -0.245833)",
        "(-0.310000, 1.329345, -0.246532)",
        "(-0.310000, 1.329039, -0.247396)",
        "(-0.310000, 1.329015, -0.248437)",
        "(-0.310000, 1.329264, -0.249658)",
        "(-0.310000, 1.329771, -0.251057)",
        "(-0.310000, 1.330519, -0.252641)",
        "(-0.310000, 1.331489, -0.254403)",
        "(-0.310000, 1.332655, -0.256337)",
        "(-0.310000, 1.333989, -0.258429)",
        "(-0.310000, 1.335470, -0.260679)",
        "(-0.310000, 1.337065, -0.263069)",
        "(-0.310000, 1.338739, -0.265575)",
        "(-0.310000, 1.340472, -0.268195)",
        "(-0.310000, 1.342230, -0.270903)",
        "(-0.310000, 1.343976, -0.273670)",
        "(-0.310000, 1.345695, -0.276494)",
        "(-0.310000, 1.347356, -0.279346)",
        "(-0.310000, 1.348931, -0.282198)",
        "(-0.310000, 1.350410, -0.285051)",
        "(-0.310000, 1.351775, -0.287879)",
        "(-0.310000, 1.353012, -0.290662)",
        "(-0.310000, 1.354123, -0.293411)",
        "(-0.310000, 1.355109, -0.296114)",
        "(-0.310000, 1.355975, -0.298766)",
        "(-0.310000, 1.356745, -0.301397)",
        "(-0.310000, 1.357440, -0.304019)",
        "(-0.310000, 1.358094, -0.306655)",
        "(-0.310000, 1.358743, -0.309353)",
        "(-0.310000, 1.358580, -0.311298)",
        "(-0.310000, 1.357515, -0.312347)",
        "(-0.310000, 1.356437, -0.313390)",
        "(-0.310000, 1.355350, -0.314422)",
        "(-0.310000, 1.354252, -0.315444)",
        "(-0.310000, 1.353149, -0.316452)",
        "(-0.310000, 1.352032, -0.317453)",
        "(-0.310000, 1.350906, -0.318443)",
        "(-0.310000, 1.349775, -0.319420)",
        "(-0.310000, 1.348631, -0.320389)",
        "(-0.310000, 1.347477, -0.321347)",
        "(-0.310000, 1.346319, -0.322291)",
        "(-0.310000, 1.345147, -0.323227)",
        "(-0.310000, 1.343967, -0.324152)",
        "(-0.310000, 1.342782, -0.325062)",
        "(-0.310000, 1.341585, -0.325965)",
        "(-0.310000, 1.340379, -0.326856)",
        "(-0.310000, 1.339169, -0.327733)",
        "(-0.310000, 1.337947, -0.328601)",
        "(-0.310000, 1.336716, -0.329458)",
        "(-0.310000, 1.335482, -0.330301)",
        "(-0.310000, 1.334236, -0.331134)",
        "(-0.310000, 1.332981, -0.331955)",
        "(-0.310000, 1.331724, -0.332762)",
        "(-0.310000, 1.330454, -0.333560)",
        "(-0.310000, 1.329177, -0.334346)",
        "(-0.310000, 1.327897, -0.335117)",
        "(-0.310000, 1.326606, -0.335878)",
        "(-0.310000, 1.325307, -0.336628)",
        "(-0.310000, 1.324001, -0.337365)",
        "(-0.310000, 1.322693, -0.338087)",
        "(-0.310000, 1.321374, -0.338799)",
        "(-0.310000, 1.320048, -0.339499)",
        "(-0.310000, 1.318720, -0.340184)",
        "(-0.310000, 1.317381, -0.340858)",
        "(-0.310000, 1.316036, -0.341520)",
        "(-0.310000, 1.314689, -0.342167)",
        "(-0.310000, 1.313331, -0.342803)",
        "(-0.310000, 1.311968, -0.343427)",
        "(-0.310000, 1.310603, -0.344035)",
        "(-0.310000, 1.309229, -0.344633)",
        "(-0.310000, 1.307848, -0.345218)",
        "(-0.310000, 1.306467, -0.345788)",
        "(-0.310000, 1.305076, -0.346346)",
        "(-0.310000, 1.303679, -0.346892)",
        "(-0.310000, 1.301844, -0.346251)",
        "(-0.310000, 1.299646, -0.344558)",
        "(-0.310000, 1.297500, -0.342880)",
        "(-0.310000, 1.295403, -0.341196)",
        "(-0.310000, 1.293351, -0.339529)",
        "(-0.310000, 1.291366, -0.337929)",
        "(-0.310000, 1.289461, -0.336438)",
        "(-0.310000, 1.287631, -0.335082)",
        "(-0.310000, 1.285886, -0.333894)",
        "(-0.310000, 1.284227, -0.332897)",
        "(-0.310000, 1.282657, -0.332114)",
        "(-0.310000, 1.281163, -0.331554)",
        "(-0.310000, 1.279747, -0.331230)",
        "(-0.310000, 1.278405, -0.331148)",
        "(-0.310000, 1.277123, -0.331310)",
        "(-0.310000, 1.275897, -0.331714)",
        "(-0.310000, 1.274722, -0.332354)",
        "(-0.310000, 1.273582, -0.333224)",
        "(-0.310000, 1.272471, -0.334312)",
        "(-0.310000, 1.271384, -0.335599)",
        "(-0.310000, 1.270305, -0.337075)",
        "(-0.310000, 1.269228, -0.338719)",
        "(-0.310000, 1.268149, -0.340503)",
        "(-0.310000, 1.267054, -0.342415)",
        "(-0.310000, 1.265938, -0.344426)",
        "(-0.310000, 1.264801, -0.346502)",
        "(-0.310000, 1.263627, -0.348631)",
        "(-0.310000, 1.262419, -0.350777)",
        "(-0.310000, 1.261175, -0.352908)",
        "(-0.310000, 1.259886, -0.355007)",
        "(-0.310000, 1.258554, -0.357041)",
        "(-0.310000, 1.257065, -0.357155)",
        "(-0.310000, 1.255569, -0.357247)",
        "(-0.310000, 1.254072, -0.357324)",
        "(-0.310000, 1.252575, -0.357387)",
        "(-0.310000, 1.251082, -0.357436)",
        "(-0.310000, 1.249583, -0.357471)",
        "(-0.310000, 1.248085, -0.357492)",
        "(-0.310000, 1.246591, -0.357499)",
        "(-0.310000, 1.245092, -0.357492)"
    ],
    "leftHandPositions": [
        "(-189.026500, 0.974155, 0.136018)",
        "(-0.310000, 1.254062, 0.052567)",
        "(-0.310000, 1.255418, 0.051238)",
        "(-0.310000, 1.256809, 0.050063)",
        "(-0.310000, 1.258229, 0.049057)",
        "(-0.310000, 1.259677, 0.048222)",
        "(-0.310000, 1.261143, 0.047565)",
        "(-0.310000, 1.262617, 0.047087)",
        "(-0.310000, 1.264103, 0.046777)",
        "(-0.310000, 1.265593, 0.046622)",
        "(-0.310000, 1.267080, 0.046600)",
        "(-0.310000, 1.268570, 0.046680)",
        "(-0.310000, 1.270059, 0.046823)",
        "(-0.310000, 1.271548, 0.046988)",
        "(-0.310000, 1.273046, 0.047169)",
        "(-0.310000, 1.274544, 0.047363)",
        "(-0.310000, 1.276043, 0.047572)",
        "(-0.310000, 1.277538, 0.047795)",
        "(-0.310000, 1.279039, 0.048032)",
        "(-0.310000, 1.280540, 0.048284)",
        "(-0.310000, 1.282037, 0.048550)",
        "(-0.310000, 1.283539, 0.048830)",
        "(-0.310000, 1.285037, 0.049125)",
        "(-0.310000, 1.286532, 0.049434)",
        "(-0.310000, 1.288031, 0.049758)",
        "(-0.310000, 1.289526, 0.050096)",
        "(-0.310000, 1.291014, 0.050447)",
        "(-0.310000, 1.292506, 0.050814)",
        "(-0.310000, 1.293994, 0.051194)",
        "(-0.310000, 1.295475, 0.051588)",
        "(-0.310000, 1.296955, 0.051997)",
        "(-0.310000, 1.298435, 0.052420)",
        "(-0.310000, 1.299906, 0.052856)",
        "(-0.310000, 1.301378, 0.053307)",
        "(-0.310000, 1.302845, 0.053772)",
        "(-0.310000, 1.304303, 0.054249)",
        "(-0.310000, 1.305761, 0.054742)",
        "(-0.310000, 1.307215, 0.055248)",
        "(-0.310000, 1.308659, 0.055766)",
        "(-0.310000, 1.310103, 0.056300)",
        "(-0.310000, 1.311544, 0.056848)",
        "(-0.310000, 1.312980, 0.057409)",
        "(-0.310000, 1.314407, 0.057983)",
        "(-0.310000, 1.315832, 0.058571)",
        "(-0.310000, 1.317251, 0.059173)",
        "(-0.310000, 1.318661, 0.059787)",
        "(-0.310000, 1.320069, 0.060415)",
        "(-0.310000, 1.321471, 0.061057)",
        "(-0.310000, 1.322863, 0.061711)",
        "(-0.310000, 1.324253, 0.062379)",
        "(-0.310000, 1.325636, 0.063060)",
        "(-0.310000, 1.327009, 0.063752)",
        "(-0.310000, 1.328379, 0.064460)",
        "(-0.310000, 1.329743, 0.065180)",
        "(-0.310000, 1.331096, 0.065911)",
        "(-0.310000, 1.332445, 0.066656)",
        "(-0.310000, 1.333788, 0.067415)",
        "(-0.310000, 1.335120, 0.068184)",
        "(-0.310000, 1.336448, 0.068967)",
        "(-0.310000, 1.337768, 0.069764)",
        "(-0.310000, 1.339078, 0.070570)",
        "(-0.310000, 1.340383, 0.071391)",
        "(-0.310000, 1.341681, 0.072224)",
        "(-0.310000, 1.342962, 0.073074)",
        "(-0.310000, 1.344212, 0.073979)",
        "(-0.310000, 1.345402, 0.074969)",
        "(-0.310000, 1.346513, 0.076066)",
        "(-0.310000, 1.347526, 0.077284)",
        "(-0.310000, 1.348436, 0.078637)",
        "(-0.310000, 1.349231, 0.080127)",
        "(-0.310000, 1.349905, 0.081747)",
        "(-0.310000, 1.350460, 0.083500)",
        "(-0.310000, 1.350895, 0.085372)",
        "(-0.310000, 1.351215, 0.087344)",
        "(-0.310000, 1.351427, 0.089414)",
        "(-0.310000, 1.351541, 0.091559)",
        "(-0.310000, 1.351567, 0.093754)",
        "(-0.310000, 1.351519, 0.095993)",
        "(-0.310000, 1.351410, 0.098252)",
        "(-0.310000, 1.351258, 0.100503)",
        "(-0.310000, 1.351076, 0.102743)",
        "(-0.310000, 1.350883, 0.104945)",
        "(-0.310000, 1.350698, 0.107088)",
        "(-0.310000, 1.350535, 0.109167)",
        "(-0.310000, 1.350413, 0.111162)",
        "(-0.310000, 1.350350, 0.113056)",
        "(-0.310000, 1.350359, 0.114847)",
        "(-0.310000, 1.350457, 0.116522)",
        "(-0.310000, 1.350658, 0.118068)",
        "(-0.310000, 1.350975, 0.119490)",
        "(-0.310000, 1.351419, 0.120779)",
        "(-0.310000, 1.352000, 0.121935)",
        "(-0.310000, 1.352724, 0.122955)",
        "(-0.310000, 1.353600, 0.123847)",
        "(-0.310000, 1.354631, 0.124612)",
        "(-0.310000, 1.355817, 0.125255)",
        "(-0.310000, 1.357162, 0.125786)",
        "(-0.310000, 1.358665, 0.126212)",
        "(-0.310000, 1.360314, 0.126542)",
        "(-0.310000, 1.362115, 0.126788)",
        "(-0.310000, 1.364056, 0.126961)",
        "(-0.310000, 1.366122, 0.127072)",
        "(-0.310000, 1.368316, 0.127135)",
        "(-0.310000, 1.370619, 0.127162)",
        "(-0.310000, 1.373013, 0.127164)",
        "(-0.310000, 1.375500, 0.127155)",
        "(-0.310000, 1.378058, 0.127145)",
        "(-0.310000, 1.380668, 0.127145)",
        "(-0.310000, 1.383332, 0.127165)",
        "(-0.310000, 1.386032, 0.127212)",
        "(-0.310000, 1.388749, 0.127295)",
        "(-0.310000, 1.391492, 0.127418)",
        "(-0.310000, 1.394246, 0.127584)",
        "(-0.310000, 1.397008, 0.127790)",
        "(-0.310000, 1.399828, 0.128019)",
        "(-0.310000, 1.401695, 0.128813)",
        "(-0.310000, 1.402448, 0.130223)",
        "(-0.310000, 1.403186, 0.131636)",
        "(-0.310000, 1.403913, 0.133060)",
        "(-0.310000, 1.404626, 0.134491)",
        "(-0.310000, 1.405323, 0.135924)",
        "(-0.310000, 1.406009, 0.137368)",
        "(-0.310000, 1.406682, 0.138818)",
        "(-0.310000, 1.407339, 0.140271)",
        "(-0.310000, 1.407983, 0.141733)",
        "(-0.310000, 1.408615, 0.143202)",
        "(-0.310000, 1.409230, 0.144673)",
        "(-0.310000, 1.409833, 0.146153)",
        "(-0.310000, 1.410423, 0.147639)",
        "(-0.310000, 1.410996, 0.149127)",
        "(-0.310000, 1.411557, 0.150623)",
        "(-0.310000, 1.412104, 0.152126)",
        "(-0.310000, 1.412636, 0.153629)",
        "(-0.310000, 1.413154, 0.155141)",
        "(-0.310000, 1.413658, 0.156658)",
        "(-0.310000, 1.414147, 0.158176)",
        "(-0.310000, 1.414623, 0.159702)",
        "(-0.310000, 1.415084, 0.161233)",
        "(-0.310000, 1.415529, 0.162764)",
        "(-0.310000, 1.415961, 0.164303)",
        "(-0.310000, 1.416379, 0.165846)",
        "(-0.310000, 1.416782, 0.167393)",
        "(-0.310000, 1.417169, 0.168940)",
        "(-0.310000, 1.417543, 0.170494)",
        "(-0.310000, 1.417902, 0.172052)",
        "(-0.310000, 1.418246, 0.173609)",
        "(-0.310000, 1.418576, 0.175174)",
        "(-0.310000, 1.418890, 0.176741)",
        "(-0.310000, 1.419190, 0.178307)",
        "(-0.310000, 1.419475, 0.179881)",
        "(-0.310000, 1.419745, 0.181456)",
        "(-0.310000, 1.420000, 0.183030)",
        "(-0.310000, 1.420241, 0.184611)",
        "(-0.310000, 1.420466, 0.186194)",
        "(-0.310000, 1.420677, 0.187775)",
        "(-0.310000, 1.420872, 0.189362)",
        "(-0.310000, 1.421053, 0.190950)",
        "(-0.310000, 1.421219, 0.192536)",
        "(-0.310000, 1.421369, 0.194128)",
        "(-0.310000, 1.421505, 0.195721)",
        "(-0.310000, 1.420379, 0.197400)",
        "(-0.310000, 1.418138, 0.199128)",
        "(-0.310000, 1.415926, 0.200810)",
        "(-0.310000, 1.413713, 0.202445)",
        "(-0.310000, 1.411480, 0.204041)",
        "(-0.310000, 1.409239, 0.205595)",
        "(-0.310000, 1.407000, 0.207105)",
        "(-0.310000, 1.404783, 0.208569)",
        "(-0.310000, 1.402587, 0.209995)",
        "(-0.310000, 1.400435, 0.211380)",
        "(-0.310000, 1.398351, 0.212722)",
        "(-0.310000, 1.396338, 0.214032)",
        "(-0.310000, 1.394420, 0.215309)",
        "(-0.310000, 1.392619, 0.216553)",
        "(-0.310000, 1.390942, 0.217776)",
        "(-0.310000, 1.389408, 0.218978)",
        "(-0.310000, 1.388034, 0.220163)",
        "(-0.310000, 1.386827, 0.221341)",
        "(-0.310000, 1.385798, 0.222517)",
        "(-0.310000, 1.384961, 0.223693)",
        "(-0.310000, 1.384314, 0.224881)",
        "(-0.310000, 1.383865, 0.226086)",
        "(-0.310000, 1.383616, 0.227308)",
        "(-0.310000, 1.383564, 0.228562)",
        "(-0.310000, 1.383705, 0.229848)",
        "(-0.310000, 1.384033, 0.231169)",
        "(-0.310000, 1.384541, 0.232535)",
        "(-0.310000, 1.385216, 0.233946)",
        "(-0.310000, 1.386041, 0.235402)",
        "(-0.310000, 1.387008, 0.236910)",
        "(-0.310000, 1.388095, 0.238469)",
        "(-0.310000, 1.389283, 0.240078)",
        "(-0.310000, 1.390547, 0.241730)",
        "(-0.310000, 1.391872, 0.243432)",
        "(-0.310000, 1.393233, 0.245176)",
        "(-0.310000, 1.394599, 0.246952)",
        "(-0.310000, 1.395957, 0.248764)",
        "(-0.310000, 1.397277, 0.250601)",
        "(-0.310000, 1.398532, 0.252450)",
        "(-0.310000, 1.399708, 0.254312)",
        "(-0.310000, 1.400779, 0.256174)",
        "(-0.310000, 1.401724, 0.258023)",
        "(-0.310000, 1.402532, 0.259858)",
        "(-0.310000, 1.403185, 0.261667)",
        "(-0.310000, 1.403672, 0.263436)",
        "(-0.310000, 1.403988, 0.265168)",
        "(-0.310000, 1.404133, 0.266850)",
        "(-0.310000, 1.404105, 0.268477)",
        "(-0.310000, 1.403918, 0.270054)",
        "(-0.310000, 1.403582, 0.271580)",
        "(-0.310000, 1.403123, 0.273056)",
        "(-0.310000, 1.402568, 0.274494)",
        "(-0.310000, 1.401953, 0.275910)",
        "(-0.310000, 1.401327, 0.277317)",
        "(-0.310000, 1.400731, 0.278740)",
        "(-0.310000, 1.400200, 0.280198)",
        "(-0.310000, 1.399762, 0.281703)",
        "(-0.310000, 1.399435, 0.283267)",
        "(-0.310000, 1.399230, 0.284905)",
        "(-0.310000, 1.399151, 0.286624)",
        "(-0.310000, 1.399197, 0.288420)",
        "(-0.310000, 1.399363, 0.290308)",
        "(-0.310000, 1.399642, 0.292280)",
        "(-0.310000, 1.399365, 0.293956)",
        "(-0.310000, 1.398560, 0.295335)",
        "(-0.310000, 1.397740, 0.296709)",
        "(-0.310000, 1.396912, 0.298069)",
        "(-0.310000, 1.396068, 0.299425)",
        "(-0.310000, 1.395210, 0.300775)",
        "(-0.310000, 1.394342, 0.302114)",
        "(-0.310000, 1.393460, 0.303445)",
        "(-0.310000, 1.392566, 0.304768)",
        "(-0.310000, 1.391660, 0.306082)",
        "(-0.310000, 1.390741, 0.307388)",
        "(-0.310000, 1.389809, 0.308685)",
        "(-0.310000, 1.388867, 0.309972)",
        "(-0.310000, 1.387911, 0.311252)",
        "(-0.310000, 1.386941, 0.312524)",
        "(-0.310000, 1.385964, 0.313782)",
        "(-0.310000, 1.384973, 0.315034)",
        "(-0.310000, 1.383968, 0.316279)",
        "(-0.310000, 1.382953, 0.317512)",
        "(-0.310000, 1.381927, 0.318734)",
        "(-0.310000, 1.380889, 0.319948)",
        "(-0.310000, 1.379840, 0.321152)",
        "(-0.310000, 1.378782, 0.322343)",
        "(-0.310000, 1.377710, 0.323526)",
        "(-0.310000, 1.376624, 0.324702)",
        "(-0.310000, 1.375533, 0.325863)",
        "(-0.310000, 1.374428, 0.327016)",
        "(-0.310000, 1.373310, 0.328160)",
        "(-0.310000, 1.372187, 0.329289)",
        "(-0.310000, 1.371049, 0.330411)",
        "(-0.310000, 1.369901, 0.331521)",
        "(-0.310000, 1.368744, 0.332620)",
        "(-0.310000, 1.367576, 0.333709)",
        "(-0.310000, 1.366397, 0.334787)",
        "(-0.310000, 1.365211, 0.335851)",
        "(-0.310000, 1.364012, 0.336906)",
        "(-0.310000, 1.362801, 0.337952)",
        "(-0.310000, 1.360739, 0.337973)",
        "(-0.310000, 1.358064, 0.337217)",
        "(-0.310000, 1.355410, 0.336419)",
        "(-0.310000, 1.352784, 0.335579)",
        "(-0.310000, 1.350146, 0.334662)",
        "(-0.310000, 1.347486, 0.333642)",
        "(-0.310000, 1.344791, 0.332504)",
        "(-0.310000, 1.342070, 0.331237)",
        "(-0.310000, 1.339307, 0.329835)",
        "(-0.310000, 1.336517, 0.328304)",
        "(-0.310000, 1.333721, 0.326662)",
        "(-0.310000, 1.330915, 0.324913)",
        "(-0.310000, 1.328123, 0.323084)",
        "(-0.310000, 1.325372, 0.321204)",
        "(-0.310000, 1.322663, 0.319288)",
        "(-0.310000, 1.320022, 0.317372)",
        "(-0.310000, 1.317471, 0.315493)",
        "(-0.310000, 1.315016, 0.313668)",
        "(-0.310000, 1.312677, 0.311936)",
        "(-0.310000, 1.310473, 0.310334)",
        "(-0.310000, 1.308403, 0.308881)",
        "(-0.310000, 1.306483, 0.307610)",
        "(-0.310000, 1.304722, 0.306553)",
        "(-0.310000, 1.303115, 0.305724)",
        "(-0.310000, 1.301670, 0.305151)",
        "(-0.310000, 1.300388, 0.304849)",
        "(-0.310000, 1.299259, 0.304832)",
        "(-0.310000, 1.298282, 0.305111)",
        "(-0.310000, 1.297450, 0.305691)",
        "(-0.310000, 1.296750, 0.306576)",
        "(-0.310000, 1.296172, 0.307763)",
        "(-0.310000, 1.295705, 0.309246)",
        "(-0.310000, 1.295333, 0.311009)",
        "(-0.310000, 1.295040, 0.313048)",
        "(-0.310000, 1.294812, 0.315340)",
        "(-0.310000, 1.294631, 0.317854)",
        "(-0.310000, 1.294482, 0.320583)",
        "(-0.310000, 1.294347, 0.323490)",
        "(-0.310000, 1.294211, 0.326537)",
        "(-0.310000, 1.294059, 0.329710)",
        "(-0.310000, 1.293876, 0.332968)",
        "(-0.310000, 1.293651, 0.336269)",
        "(-0.310000, 1.293370, 0.339599)",
        "(-0.310000, 1.293026, 0.342919)",
        "(-0.310000, 1.292610, 0.346189)",
        "(-0.310000, 1.292116, 0.349404)",
        "(-0.310000, 1.291540, 0.352534)",
        "(-0.310000, 1.290884, 0.355553)",
        "(-0.310000, 1.290145, 0.358472)",
        "(-0.310000, 1.289328, 0.361280)",
        "(-0.310000, 1.288441, 0.363978)",
        "(-0.310000, 1.287486, 0.366603)",
        "(-0.310000, 1.286475, 0.369178)",
        "(-0.310000, 1.285418, 0.371722)",
        "(-0.310000, 1.284303, 0.374219)",
        "(-0.310000, 1.282994, 0.375876)",
        "(-0.310000, 1.281420, 0.376154)",
        "(-0.310000, 1.279848, 0.376417)",
        "(-0.310000, 1.278270, 0.376665)",
        "(-0.310000, 1.276689, 0.376899)",
        "(-0.310000, 1.275110, 0.377117)",
        "(-0.310000, 1.273525, 0.377320)",
        "(-0.310000, 1.271938, 0.377509)",
        "(-0.310000, 1.270354, 0.377682)",
        "(-0.310000, 1.268764, 0.377841)",
        "(-0.310000, 1.267172, 0.377984)",
        "(-0.310000, 1.265584, 0.378112)",
        "(-0.310000, 1.263990, 0.378226)",
        "(-0.310000, 1.262394, 0.378325)",
        "(-0.310000, 1.260803, 0.378408)",
        "(-0.310000, 1.259206, 0.378476)",
        "(-0.310000, 1.257609, 0.378530)",
        "(-0.310000, 1.256016, 0.378568)",
        "(-0.310000, 1.254418, 0.378591)",
        "(-0.310000, 1.252819, 0.378591)",
        "(-0.310000, 1.251243, 0.376668)",
        "(-0.310000, 1.249699, 0.374671)",
        "(-0.310000, 1.248194, 0.372632)",
        "(-0.310000, 1.246731, 0.370586)",
        "(-0.310000, 1.245301, 0.368548)",
        "(-0.310000, 1.243906, 0.366553)",
        "(-0.310000, 1.242543, 0.364626)",
        "(-0.310000, 1.241210, 0.362801)",
        "(-0.310000, 1.239897, 0.361090)",
        "(-0.310000, 1.238603, 0.359523)",
        "(-0.310000, 1.237319, 0.358127)",
        "(-0.310000, 1.236038, 0.356911)",
        "(-0.310000, 1.234749, 0.355899)",
        "(-0.310000, 1.233454, 0.355107)",
        "(-0.310000, 1.232134, 0.354543)",
        "(-0.310000, 1.230782, 0.354218)",
        "(-0.310000, 1.229397, 0.354138)",
        "(-0.310000, 1.227966, 0.354306)",
        "(-0.310000, 1.226483, 0.354719)",
        "(-0.310000, 1.224942, 0.355370)",
        "(-0.310000, 1.223336, 0.356253)",
        "(-0.310000, 1.221662, 0.357353)",
        "(-0.310000, 1.219920, 0.358645)",
        "(-0.310000, 1.218104, 0.360114)",
        "(-0.310000, 1.216215, 0.361727)",
        "(-0.310000, 1.214268, 0.363444)",
        "(-0.310000, 1.212255, 0.365237)",
        "(-0.310000, 1.210189, 0.367055)",
        "(-0.310000, 1.208094, 0.368843)",
        "(-0.310000, 1.205969, 0.370561)",
        "(-0.310000, 1.204052, 0.371444)",
        "(-0.310000, 1.202523, 0.370977)",
        "(-0.310000, 1.201006, 0.370498)",
        "(-0.310000, 1.199489, 0.370003)",
        "(-0.310000, 1.197974, 0.369493)",
        "(-0.310000, 1.196470, 0.368971)",
        "(-0.310000, 1.194968, 0.368433)",
        "(-0.310000, 1.193471, 0.367882)",
        "(-0.310000, 1.191980, 0.367316)",
        "(-0.310000, 1.190493, 0.366737)",
        "(-0.310000, 1.189012, 0.366143)",
        "(-0.310000, 1.187538, 0.365536)",
        "(-0.310000, 1.186068, 0.364914)",
        "(-0.310000, 1.184604, 0.364279)",
        "(-0.310000, 1.183151, 0.363631)",
        "(-0.310000, 1.181699, 0.362968)",
        "(-0.310000, 1.180254, 0.362292)",
        "(-0.310000, 1.178816, 0.361602)",
        "(-0.310000, 1.177384, 0.360899)",
        "(-0.310000, 1.175962, 0.360173)",
        "(-0.310000, 1.175432, 0.357746)",
        "(-0.310000, 1.174965, 0.355267)",
        "(-0.310000, 1.174552, 0.352768)",
        "(-0.310000, 1.174179, 0.350282)",
        "(-0.310000, 1.173832, 0.347818)",
        "(-0.310000, 1.173494, 0.345406)",
        "(-0.310000, 1.173155, 0.343072)",
        "(-0.310000, 1.172798, 0.340842)",
        "(-0.310000, 1.172406, 0.338722)",
        "(-0.310000, 1.171963, 0.336739)",
        "(-0.310000, 1.171455, 0.334913)",
        "(-0.310000, 1.170865, 0.333248)",
        "(-0.310000, 1.170177, 0.331762)",
        "(-0.310000, 1.169382, 0.330468)",
        "(-0.310000, 1.168462, 0.329366)",
        "(-0.310000, 1.167406, 0.328465)",
        "(-0.310000, 1.166210, 0.327766)",
        "(-0.310000, 1.164858, 0.327265)",
        "(-0.310000, 1.163348, 0.326960)",
        "(-0.310000, 1.161682, 0.326843)",
        "(-0.310000, 1.159850, 0.326901)",
        "(-0.310000, 1.157859, 0.327120)",
        "(-0.310000, 1.155721, 0.327482)",
        "(-0.310000, 1.153436, 0.327967)",
        "(-0.310000, 1.151022, 0.328548)",
        "(-0.310000, 1.148507, 0.329194)",
        "(-0.310000, 1.145900, 0.329879)",
        "(-0.310000, 1.143235, 0.330563)",
        "(-0.310000, 1.140551, 0.331211)",
        "(-0.310000, 1.137838, 0.331819)",
        "(-0.310000, 1.135774, 0.331687)",
        "(-0.310000, 1.134625, 0.330579)",
        "(-0.310000, 1.133490, 0.329463)",
        "(-0.310000, 1.132362, 0.328333)",
        "(-0.310000, 1.131245, 0.327193)",
        "(-0.310000, 1.130142, 0.326045)",
        "(-0.310000, 1.129047, 0.324884)",
        "(-0.310000, 1.127962, 0.323712)",
        "(-0.310000, 1.126892, 0.322534)",
        "(-0.310000, 1.125830, 0.321342)",
        "(-0.310000, 1.124779, 0.320140)",
        "(-0.310000, 1.123743, 0.318932)",
        "(-0.310000, 1.122715, 0.317711)",
        "(-0.310000, 1.121698, 0.316480)",
        "(-0.310000, 1.120696, 0.315243)",
        "(-0.310000, 1.119703, 0.313993)",
        "(-0.310000, 1.118722, 0.312734)",
        "(-0.310000, 1.117755, 0.311469)",
        "(-0.310000, 1.116798, 0.310191)",
        "(-0.310000, 1.115852, 0.308905)",
        "(-0.310000, 1.114922, 0.307613)",
        "(-0.310000, 1.114001, 0.306309)",
        "(-0.310000, 1.113092, 0.304996)",
        "(-0.310000, 1.112198, 0.303679)",
        "(-0.310000, 1.111315, 0.302349)",
        "(-0.310000, 1.110443, 0.301011)",
        "(-0.310000, 1.109585, 0.299665)",
        "(-0.310000, 1.108741, 0.298315)",
        "(-0.310000, 1.107908, 0.296953)",
        "(-0.310000, 1.107088, 0.295583)",
        "(-0.310000, 1.106283, 0.294209)",
        "(-0.310000, 1.105489, 0.292824)",
        "(-0.310000, 1.104708, 0.291432)",
        "(-0.310000, 1.103942, 0.290036)",
        "(-0.310000, 1.103187, 0.288629)",
        "(-0.310000, 1.102446, 0.287215)",
        "(-0.310000, 1.101719, 0.285798)",
        "(-0.310000, 1.101535, 0.284108)",
        "(-0.310000, 1.101920, 0.282154)",
        "(-0.310000, 1.102190, 0.280286)",
        "(-0.310000, 1.102336, 0.278490)",
        "(-0.310000, 1.102352, 0.276772)",
        "(-0.310000, 1.102237, 0.275130)",
        "(-0.310000, 1.101997, 0.273548)",
        "(-0.310000, 1.101643, 0.272022)",
        "(-0.310000, 1.101195, 0.270543)",
        "(-0.310000, 1.100677, 0.269090)",
        "(-0.310000, 1.100129, 0.267650)",
        "(-0.310000, 1.099586, 0.266212)",
        "(-0.310000, 1.099056, 0.264764)",
        "(-0.310000, 1.098540, 0.263312)",
        "(-0.310000, 1.098038, 0.261855)",
        "(-0.310000, 1.097550, 0.260398)",
        "(-0.310000, 1.097075, 0.258932)",
        "(-0.310000, 1.096614, 0.257461)",
        "(-0.310000, 1.096168, 0.255990)",
        "(-0.310000, 1.095734, 0.254511)",
        "(-0.310000, 1.095315, 0.253028)",
        "(-0.310000, 1.094910, 0.251545)",
        "(-0.310000, 1.094519, 0.250055)",
        "(-0.310000, 1.094142, 0.248560)",
        "(-0.310000, 1.093779, 0.247067)",
        "(-0.310000, 1.093430, 0.245565)",
        "(-0.310000, 1.093095, 0.244061)",
        "(-0.310000, 1.092775, 0.242558)",
        "(-0.310000, 1.092469, 0.241047)",
        "(-0.310000, 1.092176, 0.239534)",
        "(-0.310000, 1.091899, 0.238022)",
        "(-0.310000, 1.091635, 0.236503)",
        "(-0.310000, 1.091386, 0.234982)",
        "(-0.310000, 1.091151, 0.233463)",
        "(-0.310000, 1.090930, 0.231937)",
        "(-0.310000, 1.090724, 0.230410)",
        "(-0.310000, 1.090533, 0.228885)",
        "(-0.310000, 1.090355, 0.227354)",
        "(-0.310000, 1.090192, 0.225821)",
        "(-0.310000, 1.090043, 0.224287)",
        "(-0.310000, 1.089910, 0.222755)",
        "(-0.310000, 1.089790, 0.221218)",
        "(-0.310000, 1.089685, 0.219681)",
        "(-0.310000, 1.089594, 0.218146)",
        "(-0.310000, 1.089518, 0.216606)",
        "(-0.310000, 1.089456, 0.215066)",
        "(-0.310000, 1.089409, 0.213529)",
        "(-0.310000, 1.089377, 0.211988)",
        "(-0.310000, 1.089359, 0.210447)",
        "(-0.310000, 1.089355, 0.208909)",
        "(-0.310000, 1.089366, 0.207368)",
        "(-0.310000, 1.089392, 0.205827)",
        "(-0.310000, 1.089432, 0.204290)",
        "(-0.310000, 1.089486, 0.202749)",
        "(-0.310000, 1.089555, 0.201209)",
        "(-0.310000, 1.089638, 0.199674)",
        "(-0.310000, 1.089737, 0.198135)",
        "(-0.310000, 1.089849, 0.196598)",
        "(-0.310000, 1.089976, 0.195066)",
        "(-0.310000, 1.090117, 0.193530)",
        "(-0.310000, 1.090273, 0.191997)",
        "(-0.310000, 1.090435, 0.190468)",
        "(-0.310000, 1.090563, 0.188930)",
        "(-0.310000, 1.090617, 0.187381)",
        "(-0.310000, 1.090569, 0.185814)",
        "(-0.310000, 1.090397, 0.184227)",
        "(-0.310000, 1.090086, 0.182605)",
        "(-0.310000, 1.089631, 0.180948)",
        "(-0.310000, 1.089032, 0.179254)",
        "(-0.310000, 1.088291, 0.177511)",
        "(-0.310000, 1.087418, 0.175721)",
        "(-0.310000, 1.087163, 0.174043)",
        "(-0.310000, 1.087503, 0.172482)",
        "(-0.310000, 1.087858, 0.170925)",
        "(-0.310000, 1.088226, 0.169375)",
        "(-0.310000, 1.088610, 0.167824)",
        "(-0.310000, 1.089009, 0.166277)",
        "(-0.310000, 1.089421, 0.164738)",
        "(-0.310000, 1.089849, 0.163199)",
        "(-0.310000, 1.090291, 0.161664)",
        "(-0.310000, 1.090747, 0.160137)",
        "(-0.310000, 1.091218, 0.158610)",
        "(-0.310000, 1.091703, 0.157088)",
        "(-0.310000, 1.092202, 0.155575)",
        "(-0.310000, 1.092716, 0.154062)",
        "(-0.310000, 1.093244, 0.152554)",
        "(-0.310000, 1.093785, 0.151056)",
        "(-0.310000, 1.094342, 0.149558)",
        "(-0.310000, 1.094913, 0.148066)",
        "(-0.310000, 1.095498, 0.146579)",
        "(-0.310000, 1.096095, 0.145102)",
        "(-0.310000, 1.096708, 0.143626)",
        "(-0.310000, 1.097335, 0.142157)",
        "(-0.310000, 1.097973, 0.140697)",
        "(-0.310000, 1.098628, 0.139239)",
        "(-0.310000, 1.099296, 0.137788)",
        "(-0.310000, 1.099976, 0.136347)",
        "(-0.310000, 1.100671, 0.134908)",
        "(-0.310000, 1.101380, 0.133476)",
        "(-0.310000, 1.102100, 0.132055)",
        "(-0.310000, 1.102836, 0.130636)",
        "(-0.310000, 1.103585, 0.129225)",
        "(-0.310000, 1.104345, 0.127824)",
        "(-0.310000, 1.105121, 0.126427)",
        "(-0.310000, 1.105910, 0.125038)",
        "(-0.310000, 1.106709, 0.123659)",
        "(-0.310000, 1.107524, 0.122285)",
        "(-0.310000, 1.108352, 0.120918)",
        "(-0.310000, 1.110307, 0.120261)",
        "(-0.310000, 1.113086, 0.120153)",
        "(-0.310000, 1.115856, 0.120092)",
        "(-0.310000, 1.118599, 0.120069)",
        "(-0.310000, 1.121296, 0.120062)",
        "(-0.310000, 1.123902, 0.120043)",
        "(-0.310000, 1.126385, 0.119986)",
        "(-0.310000, 1.128713, 0.119869)",
        "(-0.310000, 1.130879, 0.119670)",
        "(-0.310000, 1.132861, 0.119372)",
        "(-0.310000, 1.134644, 0.118959)",
        "(-0.310000, 1.136230, 0.118417)",
        "(-0.310000, 1.137613, 0.117734)",
        "(-0.310000, 1.138790, 0.116905)",
        "(-0.310000, 1.139772, 0.115921)",
        "(-0.310000, 1.140563, 0.114778)",
        "(-0.310000, 1.141171, 0.113479)",
        "(-0.310000, 1.141611, 0.112020)",
        "(-0.310000, 1.141897, 0.110406)",
        "(-0.310000, 1.142044, 0.108650)",
        "(-0.310000, 1.142069, 0.106748)",
        "(-0.310000, 1.141992, 0.104716)",
        "(-0.310000, 1.141831, 0.102571)",
        "(-0.310000, 1.141607, 0.100316)",
        "(-0.310000, 1.141339, 0.097971)",
        "(-0.310000, 1.141050, 0.095560)",
        "(-0.310000, 1.140758, 0.093088)",
        "(-0.310000, 1.140483, 0.090580)",
        "(-0.310000, 1.140247, 0.088065)",
        "(-0.310000, 1.140066, 0.085547)",
        "(-0.310000, 1.139960, 0.083056)",
        "(-0.310000, 1.141151, 0.081990)",
        "(-0.310000, 1.142354, 0.080945)",
        "(-0.310000, 1.143571, 0.079908)",
        "(-0.310000, 1.144797, 0.078883)",
        "(-0.310000, 1.146030, 0.077873)",
        "(-0.310000, 1.147276, 0.076871)",
        "(-0.310000, 1.148530, 0.075881)",
        "(-0.310000, 1.149791, 0.074906)",
        "(-0.310000, 1.151065, 0.073940)",
        "(-0.310000, 1.152347, 0.072986)",
        "(-0.310000, 1.153635, 0.072046)",
        "(-0.310000, 1.154935, 0.071117)",
        "(-0.310000, 1.156245, 0.070199)",
        "(-0.310000, 1.157559, 0.069297)",
        "(-0.310000, 1.158885, 0.068404)",
        "(-0.310000, 1.160219, 0.067524)",
        "(-0.310000, 1.161558, 0.066659)",
        "(-0.310000, 1.162909, 0.065805)",
        "(-0.310000, 1.164268, 0.064963)",
        "(-0.310000, 1.166343, 0.065322)",
        "(-0.310000, 1.168838, 0.066439)",
        "(-0.310000, 1.171329, 0.067635)",
        "(-0.310000, 1.173792, 0.068876)",
        "(-0.310000, 1.176254, 0.070196)",
        "(-0.310000, 1.178722, 0.071620)",
        "(-0.310000, 1.181203, 0.073169)",
        "(-0.310000, 1.183693, 0.074846)",
        "(-0.310000, 1.186202, 0.076665)",
        "(-0.310000, 1.188718, 0.078614)",
        "(-0.310000, 1.191223, 0.080675)",
        "(-0.310000, 1.193720, 0.082842)",
        "(-0.310000, 1.196190, 0.085087)",
        "(-0.310000, 1.198613, 0.087375)",
        "(-0.310000, 1.200988, 0.089693)",
        "(-0.310000, 1.203297, 0.092000)",
        "(-0.310000, 1.205519, 0.094257)",
        "(-0.310000, 1.207658, 0.096445)",
        "(-0.310000, 1.209697, 0.098522)",
        "(-0.310000, 1.211622, 0.100450)",
        "(-0.310000, 1.213439, 0.102211)",
        "(-0.310000, 1.215137, 0.103767)",
        "(-0.310000, 1.216710, 0.105088)",
        "(-0.310000, 1.218167, 0.106158)",
        "(-0.310000, 1.219505, 0.106951)",
        "(-0.310000, 1.220724, 0.107450)",
        "(-0.310000, 1.221837, 0.107644)",
        "(-0.310000, 1.222847, 0.107522)",
        "(-0.310000, 1.223760, 0.107080)",
        "(-0.310000, 1.224592, 0.106316)",
        "(-0.310000, 1.225350, 0.105234)",
        "(-0.310000, 1.226046, 0.103843)",
        "(-0.310000, 1.226691, 0.102160)",
        "(-0.310000, 1.227301, 0.100193)",
        "(-0.310000, 1.227888, 0.097965)",
        "(-0.310000, 1.228463, 0.095510)",
        "(-0.310000, 1.229040, 0.092839)",
        "(-0.310000, 1.229631, 0.089989)",
        "(-0.310000, 1.230245, 0.087001)",
        "(-0.310000, 1.230896, 0.083891)",
        "(-0.310000, 1.231589, 0.080702)",
        "(-0.310000, 1.232332, 0.077478)",
        "(-0.310000, 1.233134, 0.074233)",
        "(-0.310000, 1.233998, 0.071009)",
        "(-0.310000, 1.234924, 0.067844)",
        "(-0.310000, 1.235919, 0.064747)",
        "(-0.310000, 1.236980, 0.061747)",
        "(-0.310000, 1.238105, 0.058868)",
        "(-0.310000, 1.239295, 0.056102)",
        "(-0.310000, 1.240545, 0.053457)",
        "(-0.310000, 1.241847, 0.050932)",
        "(-0.310000, 1.243204, 0.048490)",
        "(-0.310000, 1.244608, 0.046107)",
        "(-0.310000, 1.246054, 0.043751)",
        "(-0.310000, 1.247547, 0.041404)",
        "(-0.310000, 1.249104, 0.040039)",
        "(-0.310000, 1.250703, 0.040012)",
        "(-0.310000, 1.252298, 0.040001)",
        "(-0.310000, 1.253897, 0.040004)",
        "(-0.310000, 1.255496, 0.040022)",
        "(-0.310000, 1.257091, 0.040056)",
        "(-0.310000, 1.258690, 0.040104)",
        "(-0.310000, 1.260288, 0.040168)",
        "(-0.310000, 1.261881, 0.040246)",
        "(-0.310000, 1.263477, 0.040340)",
        "(-0.310000, 1.265073, 0.040449)",
        "(-0.310000, 1.266663, 0.040573)",
        "(-0.310000, 1.268256, 0.040712)",
        "(-0.310000, 1.269848, 0.040866)",
        "(-0.310000, 1.271434, 0.041034)",
        "(-0.310000, 1.273023, 0.041218)",
        "(-0.310000, 1.274610, 0.041417)",
        "(-0.310000, 1.276191, 0.041630)",
        "(-0.310000, 1.277773, 0.041859)",
        "(-0.310000, 1.279354, 0.042103)",
        "(-0.310000, 1.280928, 0.042361)",
        "(-0.310000, 1.282504, 0.042635)",
        "(-0.310000, 1.284077, 0.042924)",
        "(-0.310000, 1.285644, 0.043226)",
        "(-0.310000, 1.287211, 0.043544)",
        "(-0.310000, 1.288776, 0.043877)",
        "(-0.310000, 1.290334, 0.044224)",
        "(-0.310000, 1.291888, 0.044586)",
        "(-0.310000, 1.293442, 0.044963)",
        "(-0.310000, 1.294990, 0.045354)",
        "(-0.310000, 1.296533, 0.045759)",
        "(-0.310000, 1.298076, 0.046180)",
        "(-0.310000, 1.299612, 0.046615)",
        "(-0.310000, 1.301143, 0.047064)",
        "(-0.310000, 1.302671, 0.047527)",
        "(-0.310000, 1.304197, 0.048006)",
        "(-0.310000, 1.305715, 0.048498)",
        "(-0.310000, 1.307039, 0.049564)",
        "(-0.310000, 1.308147, 0.051221)",
        "(-0.310000, 1.309278, 0.052736)",
        "(-0.310000, 1.310442, 0.054111)",
        "(-0.310000, 1.311647, 0.055340)",
        "(-0.310000, 1.312887, 0.056422)",
        "(-0.310000, 1.314177, 0.057374)",
        "(-0.310000, 1.315505, 0.058205)",
        "(-0.310000, 1.316869, 0.058937)",
        "(-0.310000, 1.318261, 0.059602)",
        "(-0.310000, 1.319669, 0.060235)",
        "(-0.310000, 1.321065, 0.060879)",
        "(-0.310000, 1.322440, 0.061583)",
        "(-0.310000, 1.323766, 0.062379)",
        "(-0.310000, 1.325034, 0.063294)",
        "(-0.310000, 1.326221, 0.064342)",
        "(-0.310000, 1.327328, 0.065541)",
        "(-0.310000, 1.328341, 0.066891)",
        "(-0.310000, 1.329256, 0.068390)",
        "(-0.310000, 1.330072, 0.070037)",
        "(-0.310000, 1.330790, 0.071821)",
        "(-0.310000, 1.331407, 0.073721)",
        "(-0.310000, 1.331932, 0.075734)",
        "(-0.310000, 1.332374, 0.077837)",
        "(-0.310000, 1.332735, 0.080001)",
        "(-0.310000, 1.333031, 0.082223)",
        "(-0.310000, 1.333268, 0.084471)",
        "(-0.310000, 1.333463, 0.086720)",
        "(-0.310000, 1.333626, 0.088961)",
        "(-0.310000, 1.333771, 0.091166)",
        "(-0.310000, 1.333917, 0.093313)",
        "(-0.310000, 1.334073, 0.095392)",
        "(-0.310000, 1.334257, 0.097382)",
        "(-0.310000, 1.334485, 0.099264)",
        "(-0.310000, 1.334768, 0.101032)",
        "(-0.310000, 1.335121, 0.102672)",
        "(-0.310000, 1.335557, 0.104170)",
        "(-0.310000, 1.336087, 0.105526)",
        "(-0.310000, 1.336722, 0.106732)",
        "(-0.310000, 1.337473, 0.107785)",
        "(-0.310000, 1.338345, 0.108683)",
        "(-0.310000, 1.339346, 0.109430)",
        "(-0.310000, 1.340482, 0.110028)",
        "(-0.310000, 1.341753, 0.110483)",
        "(-0.310000, 1.343163, 0.110802)",
        "(-0.310000, 1.344712, 0.110992)",
        "(-0.310000, 1.346392, 0.111065)",
        "(-0.310000, 1.348209, 0.111033)",
        "(-0.310000, 1.350155, 0.110908)",
        "(-0.310000, 1.352213, 0.110701)",
        "(-0.310000, 1.354390, 0.110427)",
        "(-0.310000, 1.356670, 0.110101)",
        "(-0.310000, 1.359035, 0.109736)",
        "(-0.310000, 1.361490, 0.109346)",
        "(-0.310000, 1.364018, 0.108946)",
        "(-0.310000, 1.366597, 0.108547)",
        "(-0.310000, 1.369233, 0.108158)",
        "(-0.310000, 1.371907, 0.107791)",
        "(-0.310000, 1.374604, 0.107457)",
        "(-0.310000, 1.377333, 0.107157)",
        "(-0.310000, 1.380079, 0.106899)",
        "(-0.310000, 1.382835, 0.106687)",
        "(-0.310000, 1.385610, 0.106517)",
        "(-0.310000, 1.387629, 0.106975)",
        "(-0.310000, 1.388588, 0.108252)",
        "(-0.310000, 1.389533, 0.109535)",
        "(-0.310000, 1.390468, 0.110830)",
        "(-0.310000, 1.391391, 0.112133)",
        "(-0.310000, 1.392299, 0.113442)",
        "(-0.310000, 1.393198, 0.114763)",
        "(-0.310000, 1.394083, 0.116093)",
        "(-0.310000, 1.394954, 0.117427)",
        "(-0.310000, 1.395815, 0.118773)",
        "(-0.310000, 1.396662, 0.120127)",
        "(-0.310000, 1.397495, 0.121485)",
        "(-0.310000, 1.398317, 0.122855)",
        "(-0.310000, 1.399127, 0.124232)",
        "(-0.310000, 1.399921, 0.125613)",
        "(-0.310000, 1.400704, 0.127006)",
        "(-0.310000, 1.401474, 0.128406)",
        "(-0.310000, 1.402229, 0.129809)",
        "(-0.310000, 1.402972, 0.131223)",
        "(-0.310000, 1.403702, 0.132644)",
        "(-0.310000, 1.404417, 0.134068)",
        "(-0.310000, 1.405120, 0.135503)",
        "(-0.310000, 1.405810, 0.136944)",
        "(-0.310000, 1.406484, 0.138387)",
        "(-0.310000, 1.407146, 0.139841)",
        "(-0.310000, 1.407795, 0.141301)",
        "(-0.310000, 1.408430, 0.142768)",
        "(-0.310000, 1.409049, 0.144236)",
        "(-0.310000, 1.409656, 0.145714)",
        "(-0.310000, 1.410249, 0.147197)",
        "(-0.310000, 1.410827, 0.148682)",
        "(-0.310000, 1.411392, 0.150177)",
        "(-0.310000, 1.411942, 0.151677)",
        "(-0.310000, 1.412478, 0.153177)",
        "(-0.310000, 1.413000, 0.154687)",
        "(-0.310000, 1.413509, 0.156202)",
        "(-0.310000, 1.414001, 0.157718)",
        "(-0.310000, 1.413916, 0.159417)",
        "(-0.310000, 1.413226, 0.161285)",
        "(-0.310000, 1.412664, 0.163089)",
        "(-0.310000, 1.412235, 0.164839)",
        "(-0.310000, 1.411947, 0.166534)",
        "(-0.310000, 1.411800, 0.168175)",
        "(-0.310000, 1.411787, 0.169776)",
        "(-0.310000, 1.411895, 0.171340)",
        "(-0.310000, 1.412103, 0.172872)",
        "(-0.310000, 1.412383, 0.174390)",
        "(-0.310000, 1.412697, 0.175901)",
        "(-0.310000, 1.413004, 0.177408)",
        "(-0.310000, 1.413298, 0.178922)",
        "(-0.310000, 1.413578, 0.180438)",
        "(-0.310000, 1.413843, 0.181958)",
        "(-0.310000, 1.414093, 0.183475)",
        "(-0.310000, 1.414330, 0.184999)",
        "(-0.310000, 1.414552, 0.186525)",
        "(-0.310000, 1.414759, 0.188050)",
        "(-0.310000, 1.414953, 0.189580)",
        "(-0.310000, 1.415132, 0.191112)",
        "(-0.310000, 1.415296, 0.192641)",
        "(-0.310000, 1.415446, 0.194176)",
        "(-0.310000, 1.415581, 0.195712)",
        "(-0.310000, 1.415702, 0.197246)",
        "(-0.310000, 1.415808, 0.198785)",
        "(-0.310000, 1.415900, 0.200324)",
        "(-0.310000, 1.415978, 0.201861)",
        "(-0.310000, 1.416041, 0.203402)",
        "(-0.310000, 1.416089, 0.204943)",
        "(-0.310000, 1.416123, 0.206481)",
        "(-0.310000, 1.416142, 0.208024)",
        "(-0.310000, 1.416147, 0.209566)",
        "(-0.310000, 1.416137, 0.211104)",
        "(-0.310000, 1.416113, 0.212647)",
        "(-0.310000, 1.416074, 0.214189)",
        "(-0.310000, 1.416021, 0.215726)",
        "(-0.310000, 1.415953, 0.217267)",
        "(-0.310000, 1.415870, 0.218808)",
        "(-0.310000, 1.415773, 0.220347)",
        "(-0.310000, 1.415662, 0.221881)",
        "(-0.310000, 1.415536, 0.223416)",
        "(-0.310000, 1.415396, 0.224952)",
        "(-0.310000, 1.415241, 0.226480)",
        "(-0.310000, 1.415072, 0.228010)",
        "(-0.310000, 1.414888, 0.229542)",
        "(-0.310000, 1.414691, 0.231065)",
        "(-0.310000, 1.414478, 0.232593)",
        "(-0.310000, 1.414252, 0.234116)",
        "(-0.310000, 1.414011, 0.235635)",
        "(-0.310000, 1.413755, 0.237154)",
        "(-0.310000, 1.413486, 0.238670)",
        "(-0.310000, 1.413202, 0.240182)",
        "(-0.310000, 1.412904, 0.241693)",
        "(-0.310000, 1.412591, 0.243203)",
        "(-0.310000, 1.412265, 0.244704)",
        "(-0.310000, 1.411924, 0.246206)",
        "(-0.310000, 1.411569, 0.247707)",
        "(-0.310000, 1.411201, 0.249198)",
        "(-0.310000, 1.410818, 0.250689)",
        "(-0.310000, 1.410420, 0.252180)",
        "(-0.310000, 1.410018, 0.253662)",
        "(-0.310000, 1.409649, 0.255159)",
        "(-0.310000, 1.409348, 0.256680)",
        "(-0.310000, 1.409148, 0.258233)",
        "(-0.310000, 1.409067, 0.259826)",
        "(-0.310000, 1.409115, 0.261477)",
        "(-0.310000, 1.409302, 0.263185)",
        "(-0.310000, 1.409625, 0.264950)",
        "(-0.310000, 1.410081, 0.266787)",
        "(-0.310000, 1.410659, 0.268694)",
        "(-0.310000, 1.410645, 0.270389)",
        "(-0.310000, 1.410062, 0.271875)",
        "(-0.310000, 1.409465, 0.273355)",
        "(-0.310000, 1.408855, 0.274828)",
        "(-0.310000, 1.408230, 0.276296)",
        "(-0.310000, 1.407592, 0.277759)",
        "(-0.310000, 1.406942, 0.279211)",
        "(-0.310000, 1.406276, 0.280661)",
        "(-0.310000, 1.405595, 0.282108)",
        "(-0.310000, 1.404904, 0.283541)",
        "(-0.310000, 1.404197, 0.284972)",
        "(-0.310000, 1.403478, 0.286396)",
        "(-0.310000, 1.402746, 0.287810)",
        "(-0.310000, 1.401999, 0.289220)",
        "(-0.310000, 1.401238, 0.290626)",
        "(-0.310000, 1.400467, 0.292018)",
        "(-0.310000, 1.399681, 0.293407)",
        "(-0.310000, 1.398881, 0.294788)",
        "(-0.310000, 1.398069, 0.296162)",
        "(-0.310000, 1.397246, 0.297524)",
        "(-0.310000, 1.396408, 0.298882)",
        "(-0.310000, 1.395557, 0.300233)",
        "(-0.310000, 1.394694, 0.301574)",
        "(-0.310000, 1.393818, 0.302908)",
        "(-0.310000, 1.392930, 0.304233)",
        "(-0.310000, 1.392031, 0.305547)",
        "(-0.310000, 1.391117, 0.306855)",
        "(-0.310000, 1.390192, 0.308156)",
        "(-0.310000, 1.389256, 0.309443)",
        "(-0.310000, 1.388306, 0.310726)",
        "(-0.310000, 1.387344, 0.311999)",
        "(-0.310000, 1.386372, 0.313260)",
        "(-0.310000, 1.385386, 0.314515)",
        "(-0.310000, 1.384389, 0.315761)",
        "(-0.310000, 1.383382, 0.316994)",
        "(-0.310000, 1.382361, 0.318220)",
        "(-0.310000, 1.381328, 0.319437)",
        "(-0.310000, 1.379295, 0.319776)",
        "(-0.310000, 1.376535, 0.319440)",
        "(-0.310000, 1.373792, 0.319060)",
        "(-0.310000, 1.371068, 0.318635)",
        "(-0.310000, 1.368321, 0.318135)",
        "(-0.310000, 1.365536, 0.317537)",
        "(-0.310000, 1.362701, 0.316825)",
        "(-0.310000, 1.359817, 0.315993)",
        "(-0.310000, 1.356872, 0.315033)",
        "(-0.310000, 1.353880, 0.313950)",
        "(-0.310000, 1.350864, 0.312759)",
        "(-0.310000, 1.347823, 0.311464)",
        "(-0.310000, 1.344783, 0.310086)",
        "(-0.310000, 1.341776, 0.308653)",
        "(-0.310000, 1.338804, 0.307178)",
        "(-0.310000, 1.335899, 0.305692)",
        "(-0.310000, 1.333091, 0.304227)",
        "(-0.310000, 1.330384, 0.302802)",
        "(-0.310000, 1.327807, 0.301452)",
        "(-0.310000, 1.325383, 0.300208)",
        "(-0.310000, 1.323114, 0.299092)",
        "(-0.310000, 1.321020, 0.298133)",
        "(-0.310000, 1.319118, 0.297359)",
        "(-0.310000, 1.317404, 0.296789)",
        "(-0.310000, 1.315888, 0.296445)",
        "(-0.310000, 1.314575, 0.296344)",
        "(-0.310000, 1.313458, 0.296502)",
        "(-0.310000, 1.312536, 0.296928)",
        "(-0.310000, 1.311804, 0.297628)",
        "(-0.310000, 1.311250, 0.298611)",
        "(-0.310000, 1.310863, 0.299872)",
        "(-0.310000, 1.310631, 0.301410)",
        "(-0.310000, 1.310537, 0.303208)",
        "(-0.310000, 1.310563, 0.305268)",
        "(-0.310000, 1.310692, 0.307567)",
        "(-0.310000, 1.310903, 0.310079)",
        "(-0.310000, 1.311178, 0.312797)",
        "(-0.310000, 1.311495, 0.315690)",
        "(-0.310000, 1.311832, 0.318720)",
        "(-0.310000, 1.312173, 0.321878)",
        "(-0.310000, 1.312497, 0.325125)",
        "(-0.310000, 1.312786, 0.328421)",
        "(-0.310000, 1.313024, 0.331754)",
        "(-0.310000, 1.313197, 0.335087)",
        "(-0.310000, 1.313293, 0.338381)",
        "(-0.310000, 1.313303, 0.341634)",
        "(-0.310000, 1.313219, 0.344814)",
        "(-0.310000, 1.313039, 0.347898)",
        "(-0.310000, 1.312761, 0.350896)",
        "(-0.310000, 1.312389, 0.353796)",
        "(-0.310000, 1.311930, 0.356599)",
        "(-0.310000, 1.311394, 0.359339)",
        "(-0.310000, 1.310795, 0.362039)",
        "(-0.310000, 1.310151, 0.364732)",
        "(-0.310000, 1.309476, 0.367479)",
        "(-0.310000, 1.308395, 0.369194)",
        "(-0.310000, 1.306884, 0.369712)",
        "(-0.310000, 1.305373, 0.370214)",
        "(-0.310000, 1.303853, 0.370703)",
        "(-0.310000, 1.302328, 0.371178)",
        "(-0.310000, 1.300804, 0.371637)",
        "(-0.310000, 1.299270, 0.372083)",
        "(-0.310000, 1.297733, 0.372514)",
        "(-0.310000, 1.296196, 0.372930)",
        "(-0.310000, 1.294650, 0.373333)",
        "(-0.310000, 1.293101, 0.373721)",
        "(-0.310000, 1.291553, 0.374093)",
        "(-0.310000, 1.289997, 0.374452)",
        "(-0.310000, 1.288437, 0.374796)",
        "(-0.310000, 1.286879, 0.375124)",
        "(-0.310000, 1.285314, 0.375438)",
        "(-0.310000, 1.283745, 0.375738)",
        "(-0.310000, 1.282178, 0.376022)",
        "(-0.310000, 1.280604, 0.376293)",
        "(-0.310000, 1.279028, 0.376548)",
        "(-0.310000, 1.277453, 0.376788)",
        "(-0.310000, 1.275872, 0.377013)",
        "(-0.310000, 1.274289, 0.377224)",
        "(-0.310000, 1.272709, 0.377419)",
        "(-0.310000, 1.271122, 0.377600)",
        "(-0.310000, 1.269533, 0.377766)",
        "(-0.310000, 1.267944, 0.377916)",
        "(-0.310000, 1.266357, 0.378052)",
        "(-0.310000, 1.264764, 0.378173)",
        "(-0.310000, 1.263170, 0.378279)",
        "(-0.310000, 1.261580, 0.378369)",
        "(-0.310000, 1.259985, 0.378445)",
        "(-0.310000, 1.258389, 0.378506)",
        "(-0.310000, 1.256797, 0.378551)",
        "(-0.310000, 1.255200, 0.378582)",
        "(-0.310000, 1.253603, 0.378597)",
        "(-0.310000, 1.252010, 0.378598)",
        "(-0.310000, 1.250413, 0.378583)",
        "(-0.310000, 1.248816, 0.378554)",
        "(-0.310000, 1.247224, 0.378509)",
        "(-0.310000, 1.245628, 0.378450)",
        "(-0.310000, 1.244033, 0.378375)",
        "(-0.310000, 1.242442, 0.378285)",
        "(-0.310000, 1.240848, 0.378181)",
        "(-0.310000, 1.239256, 0.378061)",
        "(-0.310000, 1.237780, 0.376681)",
        "(-0.310000, 1.236433, 0.374194)",
        "(-0.310000, 1.235126, 0.371743)",
        "(-0.310000, 1.233868, 0.369289)",
        "(-0.310000, 1.232657, 0.366773)",
        "(-0.310000, 1.231502, 0.364169)",
        "(-0.310000, 1.230410, 0.361456)",
        "(-0.310000, 1.229387, 0.358634)",
        "(-0.310000, 1.228431, 0.355687)",
        "(-0.310000, 1.227546, 0.352630)",
        "(-0.310000, 1.226737, 0.349490)",
        "(-0.310000, 1.225995, 0.346268)",
        "(-0.310000, 1.225322, 0.342999)",
        "(-0.310000, 1.224712, 0.339723)",
        "(-0.310000, 1.224158, 0.336452)",
        "(-0.310000, 1.223652, 0.333228)",
        "(-0.310000, 1.223185, 0.330095)",
        "(-0.310000, 1.222746, 0.327068)",
        "(-0.310000, 1.222322, 0.324189)",
        "(-0.310000, 1.221902, 0.321497)",
        "(-0.310000, 1.221471, 0.319004)",
        "(-0.310000, 1.221015, 0.316747)",
        "(-0.310000, 1.220522, 0.314753)",
        "(-0.310000, 1.219975, 0.313031)",
        "(-0.310000, 1.219362, 0.311602)",
        "(-0.310000, 1.218671, 0.310481)",
        "(-0.310000, 1.217887, 0.309669)",
        "(-0.310000, 1.216999, 0.309173)",
        "(-0.310000, 1.216002, 0.308993)",
        "(-0.310000, 1.214880, 0.309122)",
        "(-0.310000, 1.213632, 0.309550)",
        "(-0.310000, 1.212251, 0.310265)",
        "(-0.310000, 1.210739, 0.311246)",
        "(-0.310000, 1.209088, 0.312478)",
        "(-0.310000, 1.207304, 0.313933)",
        "(-0.310000, 1.205394, 0.315580)",
        "(-0.310000, 1.203356, 0.317399)",
        "(-0.310000, 1.201201, 0.319355)",
        "(-0.310000, 1.198947, 0.321409)",
        "(-0.310000, 1.196591, 0.323541)",
        "(-0.310000, 1.194154, 0.325711)",
        "(-0.310000, 1.191656, 0.327880)",
        "(-0.310000, 1.189099, 0.330032)",
        "(-0.310000, 1.186504, 0.332131)",
        "(-0.310000, 1.183893, 0.334144)",
        "(-0.310000, 1.181266, 0.336063)",
        "(-0.310000, 1.178643, 0.337864)",
        "(-0.310000, 1.176041, 0.339529)",
        "(-0.310000, 1.173451, 0.341066)",
        "(-0.310000, 1.170885, 0.342468)",
        "(-0.310000, 1.168347, 0.343744)",
        "(-0.310000, 1.165814, 0.344920)",
        "(-0.310000, 1.163276, 0.346021)",
        "(-0.310000, 1.160718, 0.347082)",
        "(-0.310000, 1.158098, 0.348149)",
        "(-0.310000, 1.156074, 0.348282)",
        "(-0.310000, 1.154766, 0.347363)",
        "(-0.310000, 1.153471, 0.346435)",
        "(-0.310000, 1.152181, 0.345491)",
        "(-0.310000, 1.150900, 0.344536)",
        "(-0.310000, 1.149632, 0.343571)",
        "(-0.310000, 1.148369, 0.342592)",
        "(-0.310000, 1.147116, 0.341601)",
        "(-0.310000, 1.145875, 0.340601)",
        "(-0.310000, 1.144641, 0.339586)",
        "(-0.310000, 1.143416, 0.338560)",
        "(-0.310000, 1.142204, 0.337525)",
        "(-0.310000, 1.140998, 0.336476)",
        "(-0.310000, 1.139803, 0.335415)",
        "(-0.310000, 1.138621, 0.334347)",
        "(-0.310000, 1.137445, 0.333264)",
        "(-0.310000, 1.136281, 0.332170)",
        "(-0.310000, 1.135129, 0.331068)",
        "(-0.310000, 1.133985, 0.329952)",
        "(-0.310000, 1.132851, 0.328826)",
        "(-0.310000, 1.131731, 0.327692)",
        "(-0.310000, 1.130619, 0.326544)",
        "(-0.310000, 1.129518, 0.325386)",
        "(-0.310000, 1.128430, 0.324221)",
        "(-0.310000, 1.127351, 0.323042)",
        "(-0.310000, 1.126283, 0.321853)",
        "(-0.310000, 1.125226, 0.320654)",
        "(-0.310000, 1.124184, 0.319449)",
        "(-0.310000, 1.123150, 0.318230)",
        "(-0.310000, 1.122127, 0.317002)",
        "(-0.310000, 1.121119, 0.315768)",
        "(-0.310000, 1.120120, 0.314520)",
        "(-0.310000, 1.119132, 0.313263)",
        "(-0.310000, 1.118159, 0.312001)",
        "(-0.310000, 1.117196, 0.310726)",
        "(-0.310000, 1.116244, 0.309441)",
        "(-0.310000, 1.115307, 0.308152)",
        "(-0.310000, 1.114380, 0.306850)",
        "(-0.310000, 1.113466, 0.305539)",
        "(-0.310000, 1.112566, 0.304224)",
        "(-0.310000, 1.111676, 0.302896)",
        "(-0.310000, 1.110798, 0.301560)",
        "(-0.310000, 1.109936, 0.300219)",
        "(-0.310000, 1.109084, 0.298867)",
        "(-0.310000, 1.108245, 0.297506)",
        "(-0.310000, 1.108494, 0.295501)",
        "(-0.310000, 1.109715, 0.292949)",
        "(-0.310000, 1.110931, 0.290450)",
        "(-0.310000, 1.112169, 0.287994)",
        "(-0.310000, 1.113443, 0.285562)",
        "(-0.310000, 1.114743, 0.283166)",
        "(-0.310000, 1.116061, 0.280809)",
        "(-0.310000, 1.117380, 0.278503)",
        "(-0.310000, 1.118698, 0.276241)",
        "(-0.310000, 1.119994, 0.274035)",
        "(-0.310000, 1.121249, 0.271897)",
        "(-0.310000, 1.122455, 0.269820)",
        "(-0.310000, 1.123592, 0.267816)",
        "(-0.310000, 1.124638, 0.265894)",
        "(-0.310000, 1.125584, 0.264047)",
        "(-0.310000, 1.126412, 0.262282)",
        "(-0.310000, 1.127103, 0.260607)",
        "(-0.310000, 1.127650, 0.259010)",
        "(-0.310000, 1.128038, 0.257498)",
        "(-0.310000, 1.128256, 0.256071)",
        "(-0.310000, 1.128297, 0.254719)",
        "(-0.310000, 1.128155, 0.253442)",
        "(-0.310000, 1.127826, 0.252239)",
        "(-0.310000, 1.127307, 0.251097)",
        "(-0.310000, 1.126601, 0.250013)",
        "(-0.310000, 1.125713, 0.248983)",
        "(-0.310000, 1.124644, 0.247993)",
        "(-0.310000, 1.123406, 0.247038)",
        "(-0.310000, 1.122012, 0.246112)",
        "(-0.310000, 1.120469, 0.245201)",
        "(-0.310000, 1.118796, 0.244301)",
        "(-0.310000, 1.117011, 0.243401)",
        "(-0.310000, 1.115138, 0.242497)",
        "(-0.310000, 1.113187, 0.241576)",
        "(-0.310000, 1.111187, 0.240634)",
        "(-0.310000, 1.109166, 0.239665)",
        "(-0.310000, 1.107137, 0.238660)",
        "(-0.310000, 1.105131, 0.237617)",
        "(-0.310000, 1.103177, 0.236534)",
        "(-0.310000, 1.101288, 0.235402)",
        "(-0.310000, 1.099492, 0.234224)",
        "(-0.310000, 1.097815, 0.233001)",
        "(-0.310000, 1.096266, 0.231728)",
        "(-0.310000, 1.094868, 0.230408)",
        "(-0.310000, 1.093635, 0.229050)",
        "(-0.310000, 1.092572, 0.227647)",
        "(-0.310000, 1.091684, 0.226209)",
        "(-0.310000, 1.090974, 0.224745)",
        "(-0.310000, 1.090431, 0.223251)",
        "(-0.310000, 1.090042, 0.221738)",
        "(-0.310000, 1.089786, 0.220214)",
        "(-0.310000, 1.089633, 0.218678)",
        "(-0.310000, 1.089543, 0.217137)",
        "(-0.310000, 1.089468, 0.215600)",
        "(-0.310000, 1.089358, 0.214059)",
        "(-0.310000, 1.089174, 0.212519)",
        "(-0.310000, 1.088886, 0.210976)",
        "(-0.310000, 1.088472, 0.209433)",
        "(-0.310000, 1.087917, 0.207877)",
        "(-0.310000, 1.087212, 0.206307)",
        "(-0.310000, 1.086361, 0.204723)",
        "(-0.310000, 1.085361, 0.203113)",
        "(-0.310000, 1.084224, 0.201476)",
        "(-0.310000, 1.083715, 0.199856)",
        "(-0.310000, 1.083812, 0.198260)",
        "(-0.310000, 1.083923, 0.196665)",
        "(-0.310000, 1.084050, 0.195075)",
        "(-0.310000, 1.084192, 0.193482)",
        "(-0.310000, 1.084349, 0.191891)",
        "(-0.310000, 1.084520, 0.190305)",
        "(-0.310000, 1.084707, 0.188717)",
        "(-0.310000, 1.084909, 0.187130)",
        "(-0.310000, 1.085125, 0.185550)",
        "(-0.310000, 1.085357, 0.183968)",
        "(-0.310000, 1.085604, 0.182388)",
        "(-0.310000, 1.085865, 0.180814)",
        "(-0.310000, 1.086141, 0.179239)",
        "(-0.310000, 1.086433, 0.177666)",
        "(-0.310000, 1.086738, 0.176101)",
        "(-0.310000, 1.087059, 0.174534)",
        "(-0.310000, 1.087395, 0.172971)",
        "(-0.310000, 1.087746, 0.171410)",
        "(-0.310000, 1.088110, 0.169857)",
        "(-0.310000, 1.088490, 0.168304)",
        "(-0.310000, 1.088884, 0.166754)",
        "(-0.310000, 1.089293, 0.165212)",
        "(-0.310000, 1.089716, 0.163670)",
        "(-0.310000, 1.090155, 0.162131)",
        "(-0.310000, 1.090606, 0.160602)",
        "(-0.310000, 1.091074, 0.159072)",
        "(-0.310000, 1.091555, 0.157547)",
        "(-0.310000, 1.092050, 0.156030)",
        "(-0.310000, 1.092560, 0.154515)",
        "(-0.310000, 1.093085, 0.153004)",
        "(-0.310000, 1.093623, 0.151502)",
        "(-0.310000, 1.094176, 0.150001)",
        "(-0.310000, 1.094743, 0.148505)",
        "(-0.310000, 1.095323, 0.147019)",
        "(-0.310000, 1.095918, 0.145535)",
        "(-0.310000, 1.096528, 0.144056)",
        "(-0.310000, 1.098360, 0.143106)",
        "(-0.310000, 1.101089, 0.142576)",
        "(-0.310000, 1.103818, 0.142090)",
        "(-0.310000, 1.106534, 0.141650)",
        "(-0.310000, 1.109250, 0.141256)",
        "(-0.310000, 1.111953, 0.140901)",
        "(-0.310000, 1.114634, 0.140586)",
        "(-0.310000, 1.117276, 0.140301)",
        "(-0.310000, 1.119882, 0.140039)",
        "(-0.310000, 1.122428, 0.139795)",
        "(-0.310000, 1.124896, 0.139556)",
        "(-0.310000, 1.127284, 0.139316)",
        "(-0.310000, 1.129574, 0.139059)",
        "(-0.310000, 1.131745, 0.138777)",
        "(-0.310000, 1.133795, 0.138461)",
        "(-0.310000, 1.135710, 0.138095)",
        "(-0.310000, 1.137472, 0.137673)",
        "(-0.310000, 1.139086, 0.137178)",
        "(-0.310000, 1.140537, 0.136605)",
        "(-0.310000, 1.141821, 0.135944)",
        "(-0.310000, 1.142939, 0.135185)",
        "(-0.310000, 1.143890, 0.134320)",
        "(-0.310000, 1.144670, 0.133348)",
        "(-0.310000, 1.145291, 0.132258)",
        "(-0.310000, 1.145753, 0.131051)",
        "(-0.310000, 1.146067, 0.129726)",
        "(-0.310000, 1.146241, 0.128281)",
        "(-0.310000, 1.146288, 0.126717)",
        "(-0.310000, 1.146219, 0.125047)",
        "(-0.310000, 1.146051, 0.123263)",
        "(-0.310000, 1.145797, 0.121381)",
        "(-0.310000, 1.145478, 0.119406)",
        "(-0.310000, 1.145110, 0.117360)",
        "(-0.310000, 1.144710, 0.115242)",
        "(-0.310000, 1.144300, 0.113068)",
        "(-0.310000, 1.143897, 0.110865)",
        "(-0.310000, 1.143521, 0.108632)",
        "(-0.310000, 1.143187, 0.106396)",
        "(-0.310000, 1.142918, 0.104178)",
        "(-0.310000, 1.142724, 0.101985)",
        "(-0.310000, 1.142622, 0.099840)",
        "(-0.310000, 1.142629, 0.097764)",
        "(-0.310000, 1.142750, 0.095764)",
        "(-0.310000, 1.142996, 0.093859)",
        "(-0.310000, 1.143374, 0.092063)",
        "(-0.310000, 1.143884, 0.090380)",
        "(-0.310000, 1.144526, 0.088819)",
        "(-0.310000, 1.145296, 0.087384)",
        "(-0.310000, 1.146185, 0.086068)",
        "(-0.310000, 1.147180, 0.084866)",
        "(-0.310000, 1.148264, 0.083764)",
        "(-0.310000, 1.149417, 0.082739)",
        "(-0.310000, 1.150610, 0.081763)",
        "(-0.310000, 1.151809, 0.080801)",
        "(-0.310000, 1.152991, 0.079809)",
        "(-0.310000, 1.154131, 0.078755)",
        "(-0.310000, 1.155209, 0.077618)",
        "(-0.310000, 1.156214, 0.076378)",
        "(-0.310000, 1.157147, 0.075016)",
        "(-0.310000, 1.158005, 0.073523)",
        "(-0.310000, 1.158786, 0.071906)",
        "(-0.310000, 1.159501, 0.070152)",
        "(-0.310000, 1.160157, 0.068272)",
        "(-0.310000, 1.161171, 0.066908)",
        "(-0.310000, 1.162518, 0.066050)",
        "(-0.310000, 1.163874, 0.065205)",
        "(-0.310000, 1.165233, 0.064375)",
        "(-0.310000, 1.166605, 0.063556)",
        "(-0.310000, 1.167986, 0.062748)",
        "(-0.310000, 1.169369, 0.061957)",
        "(-0.310000, 1.170763, 0.061177)",
        "(-0.310000, 1.172164, 0.060410)",
        "(-0.310000, 1.173568, 0.059658)",
        "(-0.310000, 1.174984, 0.058918)",
        "(-0.310000, 1.176406, 0.058191)",
        "(-0.310000, 1.177831, 0.057479)",
        "(-0.310000, 1.179267, 0.056779)",
        "(-0.310000, 1.180712, 0.056091)",
        "(-0.310000, 1.182157, 0.055420)",
        "(-0.310000, 1.183612, 0.054761)",
        "(-0.310000, 1.185073, 0.054116)",
        "(-0.310000, 1.186540, 0.053484)",
        "(-0.310000, 1.188010, 0.052868)",
        "(-0.310000, 1.189489, 0.052264)",
        "(-0.310000, 1.190973, 0.051674)",
        "(-0.310000, 1.192459, 0.051100)",
        "(-0.310000, 1.193954, 0.050538)",
        "(-0.310000, 1.195455, 0.049990)",
        "(-0.310000, 1.196957, 0.049458)",
        "(-0.310000, 1.198468, 0.048938)",
        "(-0.310000, 1.199983, 0.048433)",
        "(-0.310000, 1.201499, 0.047944)",
        "(-0.310000, 1.203024, 0.047468)",
        "(-0.310000, 1.204554, 0.047005)",
        "(-0.310000, 1.206083, 0.046559)",
        "(-0.310000, 1.207621, 0.046126)",
        "(-0.310000, 1.209163, 0.045707)",
        "(-0.310000, 1.210704, 0.045304)",
        "(-0.310000, 1.212254, 0.044915)",
        "(-0.310000, 1.213807, 0.044540)",
        "(-0.310000, 1.215650, 0.045465)",
        "(-0.310000, 1.217683, 0.047362)",
        "(-0.310000, 1.219677, 0.049286)",
        "(-0.310000, 1.221626, 0.051226)",
        "(-0.310000, 1.223541, 0.053193)",
        "(-0.310000, 1.225414, 0.055173)",
        "(-0.310000, 1.227240, 0.057152)",
        "(-0.310000, 1.229026, 0.059129)",
        "(-0.310000, 1.230767, 0.061084)",
        "(-0.310000, 1.232460, 0.063001)",
        "(-0.310000, 1.234102, 0.064859)",
        "(-0.310000, 1.235700, 0.066650)",
        "(-0.310000, 1.237251, 0.068353)",
        "(-0.310000, 1.238753, 0.069944)",
        "(-0.310000, 1.240214, 0.071418)",
        "(-0.310000, 1.241634, 0.072753)",
        "(-0.310000, 1.243011, 0.073931)",
        "(-0.310000, 1.244358, 0.074946)",
        "(-0.310000, 1.245675, 0.075785)",
        "(-0.310000, 1.246963, 0.076435)",
        "(-0.310000, 1.248234, 0.076894)",
        "(-0.310000, 1.249491, 0.077155)",
        "(-0.310000, 1.250737, 0.077216)",
        "(-0.310000, 1.251983, 0.077078)",
        "(-0.310000, 1.253232, 0.076744)",
        "(-0.310000, 1.254487, 0.076220)",
        "(-0.310000, 1.255759, 0.075511)",
        "(-0.310000, 1.257051, 0.074630)",
        "(-0.310000, 1.258363, 0.073594)",
        "(-0.310000, 1.259707, 0.072410)",
        "(-0.310000, 1.261082, 0.071099)",
        "(-0.310000, 1.262487, 0.069685)",
        "(-0.310000, 1.263931, 0.068181)",
        "(-0.310000, 1.265412, 0.066613)",
        "(-0.310000, 1.266929, 0.065004)",
        "(-0.310000, 1.268476, 0.063384)",
        "(-0.310000, 1.270060, 0.061768)",
        "(-0.310000, 1.271675, 0.060185)",
        "(-0.310000, 1.273311, 0.058663)",
        "(-0.310000, 1.274972, 0.057219)",
        "(-0.310000, 1.276649, 0.055877)",
        "(-0.310000, 1.278332, 0.054663)",
        "(-0.310000, 1.280022, 0.053586)",
        "(-0.310000, 1.281710, 0.052666)",
        "(-0.310000, 1.283383, 0.051917)",
        "(-0.310000, 1.285046, 0.051341)",
        "(-0.310000, 1.286688, 0.050943)",
        "(-0.310000, 1.288300, 0.050723)",
        "(-0.310000, 1.289888, 0.050670)",
        "(-0.310000, 1.291446, 0.050770)",
        "(-0.310000, 1.292973, 0.051000)",
        "(-0.310000, 1.294480, 0.051331)",
        "(-0.310000, 1.295972, 0.051724)",
        "(-0.310000, 1.297454, 0.052138)",
        "(-0.310000, 1.298935, 0.052567)",
        "(-0.310000, 1.300410, 0.053009)",
        "(-0.310000, 1.301880, 0.053464)",
        "(-0.310000, 1.303346, 0.053934)",
        "(-0.310000, 1.304810, 0.054419)",
        "(-0.310000, 1.306270, 0.054917)",
        "(-0.310000, 1.307719, 0.055427)",
        "(-0.310000, 1.309166, 0.055952)",
        "(-0.310000, 1.310611, 0.056491)",
        "(-0.310000, 1.312047, 0.057043)",
        "(-0.310000, 1.313480, 0.057608)",
        "(-0.310000, 1.314906, 0.058187)",
        "(-0.310000, 1.316326, 0.058779)",
        "(-0.310000, 1.317742, 0.059385)",
        "(-0.310000, 1.319154, 0.060005)",
        "(-0.310000, 1.320554, 0.060636)",
        "(-0.310000, 1.321952, 0.061281)",
        "(-0.310000, 1.323347, 0.061941)",
        "(-0.310000, 1.324729, 0.062611)",
        "(-0.310000, 1.326108, 0.063296)",
        "(-0.310000, 1.327483, 0.063995)",
        "(-0.310000, 1.328845, 0.064704)",
        "(-0.310000, 1.330205, 0.065428)",
        "(-0.310000, 1.331560, 0.066165)",
        "(-0.310000, 1.332901, 0.066912)",
        "(-0.310000, 1.334240, 0.067674)",
        "(-0.310000, 1.335573, 0.068450)",
        "(-0.310000, 1.336893, 0.069234)",
        "(-0.310000, 1.338210, 0.070033)",
        "(-0.310000, 1.339521, 0.070847)",
        "(-0.310000, 1.340822, 0.071671)",
        "(-0.310000, 1.342114, 0.072506)",
        "(-0.310000, 1.343399, 0.073354)",
        "(-0.310000, 1.344676, 0.074215)",
        "(-0.310000, 1.345942, 0.075085)",
        "(-0.310000, 1.347203, 0.075969)",
        "(-0.310000, 1.348458, 0.076867)",
        "(-0.310000, 1.349698, 0.077772)",
        "(-0.310000, 1.350934, 0.078692)",
        "(-0.310000, 1.352163, 0.079625)",
        "(-0.310000, 1.353377, 0.080565)",
        "(-0.310000, 1.354586, 0.081519)",
        "(-0.310000, 1.355786, 0.082484)",
        "(-0.310000, 1.356973, 0.083459)",
        "(-0.310000, 1.358155, 0.084446)",
        "(-0.310000, 1.359329, 0.085447)",
        "(-0.310000, 1.360489, 0.086455)",
        "(-0.310000, 1.361642, 0.087476)",
        "(-0.310000, 1.362785, 0.088507)",
        "(-0.310000, 1.363924, 0.089543)",
        "(-0.310000, 1.365087, 0.090554)",
        "(-0.310000, 1.366303, 0.091513)",
        "(-0.310000, 1.367590, 0.092397)",
        "(-0.310000, 1.368974, 0.093198)",
        "(-0.310000, 1.370465, 0.093905)",
        "(-0.310000, 1.372070, 0.094517)",
        "(-0.310000, 1.373789, 0.095035)",
        "(-0.310000, 1.375632, 0.095467)",
        "(-0.310000, 1.377592, 0.095822)",
        "(-0.310000, 1.379095, 0.096607)",
        "(-0.310000, 1.380151, 0.097803)",
        "(-0.310000, 1.381197, 0.099009)",
        "(-0.310000, 1.382228, 0.100221)",
        "(-0.310000, 1.383250, 0.101447)",
        "(-0.310000, 1.384261, 0.102682)",
        "(-0.310000, 1.385258, 0.103923)",
        "(-0.310000, 1.386245, 0.105177)",
        "(-0.310000, 1.387221, 0.106440)",
        "(-0.310000, 1.388182, 0.107708)",
        "(-0.310000, 1.389134, 0.108990)",
        "(-0.310000, 1.390073, 0.110280)",
        "(-0.310000, 1.390998, 0.111575)",
        "(-0.310000, 1.391913, 0.112883)",
        "(-0.310000, 1.392816, 0.114199)",
        "(-0.310000, 1.393704, 0.115520)",
        "(-0.310000, 1.394582, 0.116853)",
        "(-0.310000, 1.395447, 0.118194)",
        "(-0.310000, 1.396297, 0.119540)",
        "(-0.310000, 1.397137, 0.120897)",
        "(-0.310000, 1.397964, 0.122262)",
        "(-0.310000, 1.398778, 0.123635)",
        "(-0.310000, 1.399577, 0.125012)",
        "(-0.310000, 1.400365, 0.126400)",
        "(-0.310000, 1.401140, 0.127795)",
        "(-0.310000, 1.401900, 0.129194)",
        "(-0.310000, 1.402649, 0.130604)",
        "(-0.310000, 1.403384, 0.132021)",
        "(-0.310000, 1.404104, 0.133441)",
        "(-0.310000, 1.404812, 0.134871)",
        "(-0.310000, 1.405507, 0.136308)",
        "(-0.310000, 1.406187, 0.137747)",
        "(-0.310000, 1.406855, 0.139197)",
        "(-0.310000, 1.407509, 0.140653)",
        "(-0.310000, 1.408148, 0.142112)",
        "(-0.310000, 1.408774, 0.143580)",
        "(-0.310000, 1.409387, 0.145054)",
        "(-0.310000, 1.408761, 0.147018)",
        "(-0.310000, 1.407205, 0.149321)",
        "(-0.310000, 1.405617, 0.151591)",
        "(-0.310000, 1.403997, 0.153821)",
        "(-0.310000, 1.402299, 0.156038)",
        "(-0.310000, 1.400498, 0.158245)",
        "(-0.310000, 1.398578, 0.160438)",
        "(-0.310000, 1.396517, 0.162632)",
        "(-0.310000, 1.394320, 0.164816)",
        "(-0.310000, 1.391993, 0.166986)",
        "(-0.310000, 1.389558, 0.169127)",
        "(-0.310000, 1.387019, 0.171244)",
        "(-0.310000, 1.384408, 0.173322)",
        "(-0.310000, 1.381761, 0.175346)",
        "(-0.310000, 1.379093, 0.177319)",
        "(-0.310000, 1.376446, 0.179227)",
        "(-0.310000, 1.373863, 0.181059)",
        "(-0.310000, 1.371361, 0.182819)",
        "(-0.310000, 1.368984, 0.184498)",
        "(-0.310000, 1.366773, 0.186089)",
        "(-0.310000, 1.364745, 0.187599)",
        "(-0.310000, 1.362937, 0.189026)",
        "(-0.310000, 1.361382, 0.190366)",
        "(-0.310000, 1.360092, 0.191632)",
        "(-0.310000, 1.359095, 0.192825)",
        "(-0.310000, 1.358407, 0.193948)",
        "(-0.310000, 1.358038, 0.195014)",
        "(-0.310000, 1.357997, 0.196029)",
        "(-0.310000, 1.358287, 0.196999)",
        "(-0.310000, 1.358909, 0.197941)",
        "(-0.310000, 1.359856, 0.198860)",
        "(-0.310000, 1.361114, 0.199765)",
        "(-0.310000, 1.362676, 0.200672)",
        "(-0.310000, 1.364521, 0.201587)",
        "(-0.310000, 1.366626, 0.202520)",
        "(-0.310000, 1.368958, 0.203478)",
        "(-0.310000, 1.371503, 0.204472)",
        "(-0.310000, 1.374222, 0.205509)",
        "(-0.310000, 1.377073, 0.206590)",
        "(-0.310000, 1.380040, 0.207726)",
        "(-0.310000, 1.383078, 0.208918)",
        "(-0.310000, 1.386142, 0.210164)",
        "(-0.310000, 1.389218, 0.211471)",
        "(-0.310000, 1.392263, 0.212836)",
        "(-0.310000, 1.395239, 0.214253)",
        "(-0.310000, 1.398139, 0.215727)",
        "(-0.310000, 1.400931, 0.217251)",
        "(-0.310000, 1.403594, 0.218818)",
        "(-0.310000, 1.406135, 0.220432)",
        "(-0.310000, 1.408547, 0.222085)",
        "(-0.310000, 1.410833, 0.223771)",
        "(-0.310000, 1.413027, 0.225498)",
        "(-0.310000, 1.415157, 0.227262)",
        "(-0.310000, 1.417252, 0.229062)",
        "(-0.310000, 1.419332, 0.230907)",
        "(-0.310000, 1.420431, 0.232660)",
        "(-0.310000, 1.420204, 0.234236)",
        "(-0.310000, 1.419961, 0.235815)",
        "(-0.310000, 1.419704, 0.237391)",
        "(-0.310000, 1.419431, 0.238964)",
        "(-0.310000, 1.419145, 0.240531)",
        "(-0.310000, 1.418843, 0.242099)",
        "(-0.310000, 1.418526, 0.243664)",
        "(-0.310000, 1.418196, 0.245222)",
        "(-0.310000, 1.417849, 0.246781)",
        "(-0.310000, 1.417488, 0.248337)",
        "(-0.310000, 1.417114, 0.249885)",
        "(-0.310000, 1.416724, 0.251434)",
        "(-0.310000, 1.416319, 0.252979)",
        "(-0.310000, 1.415901, 0.254516)",
        "(-0.310000, 1.415467, 0.256053)",
        "(-0.310000, 1.415019, 0.257586)",
        "(-0.310000, 1.414557, 0.259110)",
        "(-0.310000, 1.414080, 0.260634)",
        "(-0.310000, 1.413589, 0.262154)",
        "(-0.310000, 1.413084, 0.263665)",
        "(-0.310000, 1.412564, 0.265175)",
        "(-0.310000, 1.412030, 0.266680)",
        "(-0.310000, 1.411483, 0.268176)",
        "(-0.310000, 1.410921, 0.269671)",
        "(-0.310000, 1.410344, 0.271160)",
        "(-0.310000, 1.409755, 0.272640)",
        "(-0.310000, 1.409151, 0.274119)",
        "(-0.310000, 1.408532, 0.275591)",
        "(-0.310000, 1.407900, 0.277058)",
        "(-0.310000, 1.407256, 0.278515)",
        "(-0.310000, 1.406596, 0.279969)",
        "(-0.310000, 1.405922, 0.281418)",
        "(-0.310000, 1.405237, 0.282856)",
        "(-0.310000, 1.404536, 0.284291)",
        "(-0.310000, 1.403822, 0.285720)",
        "(-0.310000, 1.403096, 0.287138)",
        "(-0.310000, 1.401832, 0.288276)",
        "(-0.310000, 1.400022, 0.289105)",
        "(-0.310000, 1.398347, 0.289979)",
        "(-0.310000, 1.396805, 0.290911)",
        "(-0.310000, 1.395401, 0.291903)",
        "(-0.310000, 1.394135, 0.292956)",
        "(-0.310000, 1.392992, 0.294076)",
        "(-0.310000, 1.391960, 0.295256)",
        "(-0.310000, 1.391022, 0.296485)",
        "(-0.310000, 1.390144, 0.297754)",
        "(-0.310000, 1.389296, 0.299042)",
        "(-0.310000, 1.388453, 0.300327)",
        "(-0.310000, 1.387636, 0.301636)",
        "(-0.310000, 1.386878, 0.302989)",
        "(-0.310000, 1.386206, 0.304400)",
        "(-0.310000, 1.385631, 0.305894)",
        "(-0.310000, 1.385165, 0.307478)",
        "(-0.310000, 1.384811, 0.309160)",
        "(-0.310000, 1.384568, 0.310940)",
        "(-0.310000, 1.384429, 0.312829)",
        "(-0.310000, 1.384386, 0.314821)",
        "(-0.310000, 1.383845, 0.316429)",
        "(-0.310000, 1.382829, 0.317661)",
        "(-0.310000, 1.381800, 0.318884)",
        "(-0.310000, 1.380763, 0.320093)",
        "(-0.310000, 1.379712, 0.321296)",
        "(-0.310000, 1.378650, 0.322489)",
        "(-0.310000, 1.377579, 0.323669)",
        "(-0.310000, 1.376494, 0.324842)",
        "(-0.310000, 1.375398, 0.326005)",
        "(-0.310000, 1.374294, 0.327154)",
        "(-0.310000, 1.373177, 0.328296)",
        "(-0.310000, 1.372048, 0.329427)",
        "(-0.310000, 1.370913, 0.330544)",
        "(-0.310000, 1.369763, 0.331654)",
        "(-0.310000, 1.368603, 0.332753)",
        "(-0.310000, 1.367436, 0.333837)",
        "(-0.310000, 1.366256, 0.334914)",
        "(-0.310000, 1.365065, 0.335980)",
        "(-0.310000, 1.363868, 0.337031)",
        "(-0.310000, 1.362658, 0.338074)",
        "(-0.310000, 1.361438, 0.339106)",
        "(-0.310000, 1.360208, 0.340126)",
        "(-0.310000, 1.358972, 0.341131)",
        "(-0.310000, 1.357723, 0.342128)",
        "(-0.310000, 1.356464, 0.343113)",
        "(-0.310000, 1.355200, 0.344083)",
        "(-0.310000, 1.353924, 0.345044)",
        "(-0.310000, 1.352638, 0.345993)",
        "(-0.310000, 1.351347, 0.346927)",
        "(-0.310000, 1.350044, 0.347851)",
        "(-0.310000, 1.348732, 0.348763)",
        "(-0.310000, 1.347415, 0.349661)",
        "(-0.310000, 1.346086, 0.350548)",
        "(-0.310000, 1.344748, 0.351422)",
        "(-0.310000, 1.343407, 0.352282)",
        "(-0.310000, 1.342053, 0.353131)",
        "(-0.310000, 1.340691, 0.353968)",
        "(-0.310000, 1.338653, 0.353658)",
        "(-0.310000, 1.336133, 0.352481)",
        "(-0.310000, 1.333641, 0.351268)",
        "(-0.310000, 1.331188, 0.350025)",
        "(-0.310000, 1.328759, 0.348746)",
        "(-0.310000, 1.326365, 0.347442)",
        "(-0.310000, 1.324017, 0.346124)",
        "(-0.310000, 1.321707, 0.344796)",
        "(-0.310000, 1.319448, 0.343474)",
        "(-0.310000, 1.317245, 0.342174)",
        "(-0.310000, 1.315109, 0.340915)",
        "(-0.310000, 1.313035, 0.339704)",
        "(-0.310000, 1.311034, 0.338564)",
        "(-0.310000, 1.309114, 0.337515)",
        "(-0.310000, 1.307269, 0.336565)",
        "(-0.310000, 1.305506, 0.335734)",
        "(-0.310000, 1.303832, 0.335039)",
        "(-0.310000, 1.302237, 0.334489)",
        "(-0.310000, 1.300725, 0.334099)",
        "(-0.310000, 1.299299, 0.333878)",
        "(-0.310000, 1.297948, 0.333834)",
        "(-0.310000, 1.296671, 0.333975)",
        "(-0.310000, 1.295468, 0.334301)",
        "(-0.310000, 1.294325, 0.334817)",
        "(-0.310000, 1.293240, 0.335522)",
        "(-0.310000, 1.292209, 0.336408)",
        "(-0.310000, 1.291217, 0.337475)",
        "(-0.310000, 1.290260, 0.338712)",
        "(-0.310000, 1.289332, 0.340103)",
        "(-0.310000, 1.288419, 0.341644)",
        "(-0.310000, 1.287516, 0.343316)",
        "(-0.310000, 1.286616, 0.345094)",
        "(-0.310000, 1.285707, 0.346971)",
        "(-0.310000, 1.284783, 0.348920)",
        "(-0.310000, 1.283837, 0.350919)",
        "(-0.310000, 1.282866, 0.352937)",
        "(-0.310000, 1.281858, 0.354964)",
        "(-0.310000, 1.280811, 0.356969)",
        "(-0.310000, 1.279725, 0.358921)",
        "(-0.310000, 1.278591, 0.360808)",
        "(-0.310000, 1.277409, 0.362602)",
        "(-0.310000, 1.276184, 0.364277)",
        "(-0.310000, 1.274908, 0.365823)",
        "(-0.310000, 1.273587, 0.367219)",
        "(-0.310000, 1.272227, 0.368449)",
        "(-0.310000, 1.270823, 0.369510)",
        "(-0.310000, 1.269384, 0.370395)",
        "(-0.310000, 1.267919, 0.371103)",
        "(-0.310000, 1.266424, 0.371644)",
        "(-0.310000, 1.264911, 0.372030)",
        "(-0.310000, 1.263387, 0.372283)",
        "(-0.310000, 1.261851, 0.372434)",
        "(-0.310000, 1.260311, 0.372521)",
        "(-0.310000, 1.258774, 0.372594)",
        "(-0.310000, 1.257233, 0.372701)",
        "(-0.310000, 1.255693, 0.372882)",
        "(-0.310000, 1.254155, 0.373166)",
        "(-0.310000, 1.252607, 0.373578)",
        "(-0.310000, 1.251050, 0.374131)",
        "(-0.310000, 1.249479, 0.374833)",
        "(-0.310000, 1.247895, 0.375682)",
        "(-0.310000, 1.246283, 0.376679)",
        "(-0.310000, 1.244645, 0.377813)",
        "(-0.310000, 1.243025, 0.378320)",
        "(-0.310000, 1.241429, 0.378221)",
        "(-0.310000, 1.239834, 0.378106)",
        "(-0.310000, 1.238245, 0.377977)",
        "(-0.310000, 1.236653, 0.377832)",
        "(-0.310000, 1.235062, 0.377673)",
        "(-0.310000, 1.233478, 0.377499)",
        "(-0.310000, 1.231890, 0.377309)",
        "(-0.310000, 1.230304, 0.377105)",
        "(-0.310000, 1.228725, 0.376886)",
        "(-0.310000, 1.227144, 0.376652)",
        "(-0.310000, 1.225564, 0.376402)",
        "(-0.310000, 1.223992, 0.376139)",
        "(-0.310000, 1.222418, 0.375860)",
        "(-0.310000, 1.220846, 0.375566)",
        "(-0.310000, 1.219281, 0.375258)",
        "(-0.310000, 1.217716, 0.374935)",
        "(-0.310000, 1.216153, 0.374596)",
        "(-0.310000, 1.214598, 0.374244)",
        "(-0.310000, 1.213042, 0.373877)",
        "(-0.310000, 1.211489, 0.373494)",
        "(-0.310000, 1.209940, 0.373097)",
        "(-0.310000, 1.208400, 0.372687)",
        "(-0.310000, 1.206859, 0.372261)",
        "(-0.310000, 1.205322, 0.371820)",
        "(-0.310000, 1.203793, 0.371366)",
        "(-0.310000, 1.202264, 0.370897)",
        "(-0.310000, 1.200740, 0.370413)",
        "(-0.310000, 1.199225, 0.369916)",
        "(-0.310000, 1.197711, 0.369403)",
        "(-0.310000, 1.196201, 0.368876)",
        "(-0.310000, 1.194700, 0.368336)",
        "(-0.310000, 1.193201, 0.367781)",
        "(-0.310000, 1.191707, 0.367211)",
        "(-0.310000, 1.190222, 0.366629)",
        "(-0.310000, 1.188739, 0.366032)",
        "(-0.310000, 1.187261, 0.365420)",
        "(-0.310000, 1.186314, 0.363587)",
        "(-0.310000, 1.185787, 0.360856)",
        "(-0.310000, 1.185305, 0.358127)",
        "(-0.310000, 1.184870, 0.355410)",
        "(-0.310000, 1.184479, 0.352692)",
        "(-0.310000, 1.184129, 0.349988)",
        "(-0.310000, 1.183816, 0.347314)",
        "(-0.310000, 1.183535, 0.344664)",
        "(-0.310000, 1.183277, 0.342058)",
        "(-0.310000, 1.183036, 0.339511)",
        "(-0.310000, 1.182801, 0.337042)",
        "(-0.310000, 1.182563, 0.334652)",
        "(-0.310000, 1.182310, 0.332362)",
        "(-0.310000, 1.182032, 0.330191)",
        "(-0.310000, 1.181718, 0.328139)",
        "(-0.310000, 1.181355, 0.326224)",
        "(-0.310000, 1.180934, 0.324460)",
        "(-0.310000, 1.180442, 0.322846)",
        "(-0.310000, 1.179870, 0.321392)",
        "(-0.310000, 1.179211, 0.320108)",
        "(-0.310000, 1.178452, 0.318987)",
        "(-0.310000, 1.177589, 0.318036)",
        "(-0.310000, 1.176618, 0.317252)",
        "(-0.310000, 1.175528, 0.316630)",
        "(-0.310000, 1.174320, 0.316164)",
        "(-0.310000, 1.172997, 0.315848)",
        "(-0.310000, 1.171550, 0.315671)",
        "(-0.310000, 1.169987, 0.315622)",
        "(-0.310000, 1.168315, 0.315687)",
        "(-0.310000, 1.166530, 0.315852)",
        "(-0.310000, 1.164646, 0.316101)",
        "(-0.310000, 1.162678, 0.316415)",
        "(-0.310000, 1.160624, 0.316780)",
        "(-0.310000, 1.158502, 0.317175)",
        "(-0.310000, 1.156328, 0.317581)",
        "(-0.310000, 1.154123, 0.317979)",
        "(-0.310000, 1.151890, 0.318352)",
        "(-0.310000, 1.149652, 0.318680)",
        "(-0.310000, 1.147433, 0.318945)",
        "(-0.310000, 1.145239, 0.319134)",
        "(-0.310000, 1.143092, 0.319230)",
        "(-0.310000, 1.141016, 0.319219)",
        "(-0.310000, 1.139015, 0.319093)",
        "(-0.310000, 1.137108, 0.318842)",
        "(-0.310000, 1.135313, 0.318461)",
        "(-0.310000, 1.133629, 0.317947)",
        "(-0.310000, 1.132068, 0.317300)",
        "(-0.310000, 1.130635, 0.316528)",
        "(-0.310000, 1.129321, 0.315637)",
        "(-0.310000, 1.128119, 0.314637)",
        "(-0.310000, 1.127022, 0.313553)",
        "(-0.310000, 1.125997, 0.312397)",
        "(-0.310000, 1.125022, 0.311200)",
        "(-0.310000, 1.124076, 0.309989)",
        "(-0.310000, 1.123176, 0.308734)",
        "(-0.310000, 1.122361, 0.307420)",
        "(-0.310000, 1.121655, 0.306030)",
        "(-0.310000, 1.121076, 0.304549)",
        "(-0.310000, 1.120642, 0.302978)",
        "(-0.310000, 1.120358, 0.301311)",
        "(-0.310000, 1.120230, 0.299560)",
        "(-0.310000, 1.120259, 0.297723)",
        "(-0.310000, 1.120437, 0.295808)",
        "(-0.310000, 1.120759, 0.293836)",
        "(-0.310000, 1.121211, 0.291804)",
        "(-0.310000, 1.121783, 0.289735)",
        "(-0.310000, 1.122451, 0.287643)",
        "(-0.310000, 1.123206, 0.285534)",
        "(-0.310000, 1.124023, 0.283425)",
        "(-0.310000, 1.124881, 0.281338)",
        "(-0.310000, 1.125761, 0.279270)",
        "(-0.310000, 1.126641, 0.277242)",
        "(-0.310000, 1.127494, 0.275267)",
        "(-0.310000, 1.128307, 0.273347)",
        "(-0.310000, 1.129053, 0.271492)",
        "(-0.310000, 1.129713, 0.269717)",
        "(-0.310000, 1.130272, 0.268015)",
        "(-0.310000, 1.130708, 0.266394)",
        "(-0.310000, 1.131006, 0.264862)",
        "(-0.310000, 1.131155, 0.263414)",
        "(-0.310000, 1.131142, 0.262051)",
        "(-0.310000, 1.130957, 0.260773)",
        "(-0.310000, 1.130593, 0.259574)",
        "(-0.310000, 1.130044, 0.258452)",
        "(-0.310000, 1.129308, 0.257398)",
        "(-0.310000, 1.128386, 0.256412)",
        "(-0.310000, 1.127278, 0.255483)",
        "(-0.310000, 1.125988, 0.254605)",
        "(-0.310000, 1.124528, 0.253769)",
        "(-0.310000, 1.122897, 0.252966)",
        "(-0.310000, 1.121111, 0.252189)",
        "(-0.310000, 1.119186, 0.251428)",
        "(-0.310000, 1.117125, 0.250675)",
        "(-0.310000, 1.114949, 0.249923)",
        "(-0.310000, 1.112678, 0.249161)",
        "(-0.310000, 1.110317, 0.248384)",
        "(-0.310000, 1.107887, 0.247585)",
        "(-0.310000, 1.105411, 0.246758)",
        "(-0.310000, 1.102890, 0.245897)",
        "(-0.310000, 1.100344, 0.244999)",
        "(-0.310000, 1.097793, 0.244062)",
        "(-0.310000, 1.095230, 0.243076)",
        "(-0.310000, 1.092670, 0.242048)",
        "(-0.310000, 1.090115, 0.240980)",
        "(-0.310000, 1.087513, 0.239872)",
        "(-0.310000, 1.085993, 0.238526)",
        "(-0.310000, 1.085725, 0.236956)",
        "(-0.310000, 1.085472, 0.235379)",
        "(-0.310000, 1.085233, 0.233799)",
        "(-0.310000, 1.085009, 0.232215)",
        "(-0.310000, 1.084801, 0.230636)",
        "(-0.310000, 1.084607, 0.229050)",
        "(-0.310000, 1.084428, 0.227463)",
        "(-0.310000, 1.084265, 0.225875)",
        "(-0.310000, 1.084116, 0.224285)",
        "(-0.310000, 1.083982, 0.222693)",
        "(-0.310000, 1.083863, 0.221105)",
        "(-0.310000, 1.083759, 0.219511)",
        "(-0.310000, 1.083670, 0.217916)",
        "(-0.310000, 1.083597, 0.216322)",
        "(-0.310000, 1.083538, 0.214726)",
        "(-0.310000, 1.083494, 0.213129)",
        "(-0.310000, 1.083466, 0.211536)",
        "(-0.310000, 1.083452, 0.209939)",
        "(-0.310000, 1.083454, 0.208341)",
        "(-0.310000, 1.083470, 0.206748)",
        "(-0.310000, 1.083502, 0.205151)",
        "(-0.310000, 1.083549, 0.203555)",
        "(-0.310000, 1.083610, 0.201960)",
        "(-0.310000, 1.083687, 0.200364)",
        "(-0.310000, 1.083779, 0.198769)",
        "(-0.310000, 1.083886, 0.197180)",
        "(-0.310000, 1.084007, 0.195587)",
        "(-0.310000, 1.084144, 0.193995)",
        "(-0.310000, 1.084296, 0.192405)",
        "(-0.310000, 1.084463, 0.190821)",
        "(-0.310000, 1.084645, 0.189234)",
        "(-0.310000, 1.084841, 0.187648)",
        "(-0.310000, 1.085052, 0.186069)",
        "(-0.310000, 1.085279, 0.184488)",
        "(-0.310000, 1.085521, 0.182909)",
        "(-0.310000, 1.085777, 0.181336)",
        "(-0.310000, 1.086048, 0.179762)",
        "(-0.310000, 1.086334, 0.178190)",
        "(-0.310000, 1.086634, 0.176625)",
        "(-0.310000, 1.086950, 0.175059)",
        "(-0.310000, 1.087280, 0.173496)",
        "(-0.310000, 1.087625, 0.171940)",
        "(-0.310000, 1.087985, 0.170384)",
        "(-0.310000, 1.088359, 0.168831)",
        "(-0.310000, 1.089958, 0.167596)",
        "(-0.310000, 1.092630, 0.166666)",
        "(-0.310000, 1.095260, 0.165770)",
        "(-0.310000, 1.097867, 0.164918)",
        "(-0.310000, 1.100435, 0.164094)",
        "(-0.310000, 1.102912, 0.163286)",
        "(-0.310000, 1.105254, 0.162482)",
        "(-0.310000, 1.107444, 0.161663)",
        "(-0.310000, 1.109448, 0.160818)",
        "(-0.310000, 1.111246, 0.159933)",
        "(-0.310000, 1.112820, 0.159000)",
        "(-0.310000, 1.114167, 0.158002)",
        "(-0.310000, 1.115278, 0.156933)",
        "(-0.310000, 1.116149, 0.155787)",
        "(-0.310000, 1.116786, 0.154551)",
        "(-0.310000, 1.117193, 0.153222)",
        "(-0.310000, 1.117379, 0.151801)",
        "(-0.310000, 1.117356, 0.150277)",
        "(-0.310000, 1.117140, 0.148653)",
        "(-0.310000, 1.116747, 0.146935)",
        "(-0.310000, 1.116195, 0.145115)",
        "(-0.310000, 1.115505, 0.143202)",
        "(-0.310000, 1.114702, 0.141207)",
        "(-0.310000, 1.113804, 0.139126)",
        "(-0.310000, 1.112838, 0.136973)",
        "(-0.310000, 1.111832, 0.134764)",
        "(-0.310000, 1.110804, 0.132497)",
        "(-0.310000, 1.109782, 0.130190)",
        "(-0.310000, 1.108795, 0.127865)",
        "(-0.310000, 1.107859, 0.125520)",
        "(-0.310000, 1.107002, 0.123179)",
        "(-0.310000, 1.107812, 0.121806)",
        "(-0.310000, 1.108644, 0.120442)",
        "(-0.310000, 1.109489, 0.119086)",
        "(-0.310000, 1.110347, 0.117738)",
        "(-0.310000, 1.111215, 0.116401)",
        "(-0.310000, 1.112099, 0.115070)",
        "(-0.310000, 1.112994, 0.113746)",
        "(-0.310000, 1.113900, 0.112435)",
        "(-0.310000, 1.114821, 0.111128)",
        "(-0.310000, 1.115753, 0.109831)",
        "(-0.310000, 1.116696, 0.108546)",
        "(-0.310000, 1.117653, 0.107266)",
        "(-0.310000, 1.118622, 0.105995)",
        "(-0.310000, 1.119601, 0.104737)",
        "(-0.310000, 1.120594, 0.103485)",
        "(-0.310000, 1.121598, 0.102242)",
        "(-0.310000, 1.122612, 0.101012)",
        "(-0.310000, 1.123640, 0.099788)",
        "(-0.310000, 1.124679, 0.098574)",
        "(-0.310000, 1.126765, 0.098288)",
        "(-0.310000, 1.129481, 0.098597)",
        "(-0.310000, 1.132218, 0.098981)",
        "(-0.310000, 1.134935, 0.099412)",
        "(-0.310000, 1.137639, 0.099884)",
        "(-0.310000, 1.140318, 0.100391)",
        "(-0.310000, 1.142957, 0.100925)",
        "(-0.310000, 1.145561, 0.101483)",
        "(-0.310000, 1.148117, 0.102048)",
        "(-0.310000, 1.150613, 0.102609)",
        "(-0.310000, 1.153030, 0.103155)",
        "(-0.310000, 1.155375, 0.103671)",
        "(-0.310000, 1.157628, 0.104143)",
        "(-0.310000, 1.159777, 0.104554)",
        "(-0.310000, 1.161823, 0.104893)",
        "(-0.310000, 1.163756, 0.105143)",
        "(-0.310000, 1.165561, 0.105292)",
        "(-0.310000, 1.167246, 0.105328)",
        "(-0.310000, 1.168804, 0.105236)",
        "(-0.310000, 1.170228, 0.105009)",
        "(-0.310000, 1.171527, 0.104636)",
        "(-0.310000, 1.172698, 0.104113)",
        "(-0.310000, 1.173743, 0.103433)",
        "(-0.310000, 1.174670, 0.102592)",
        "(-0.310000, 1.175485, 0.101590)",
        "(-0.310000, 1.176195, 0.100430)",
        "(-0.310000, 1.176810, 0.099112)",
        "(-0.310000, 1.177341, 0.097641)",
        "(-0.310000, 1.177795, 0.096033)",
        "(-0.310000, 1.178189, 0.094287)",
        "(-0.310000, 1.178536, 0.092419)",
        "(-0.310000, 1.178845, 0.090452)",
        "(-0.310000, 1.179132, 0.088388)",
        "(-0.310000, 1.179414, 0.086249)",
        "(-0.310000, 1.179698, 0.084058)",
        "(-0.310000, 1.180004, 0.081838)",
        "(-0.310000, 1.180338, 0.079601)",
        "(-0.310000, 1.180717, 0.077373)",
        "(-0.310000, 1.181152, 0.075182)",
        "(-0.310000, 1.181649, 0.073039)",
        "(-0.310000, 1.182221, 0.070970)",
        "(-0.310000, 1.182873, 0.069000)",
        "(-0.310000, 1.183610, 0.067138)",
        "(-0.310000, 1.184436, 0.065405)",
        "(-0.310000, 1.185351, 0.063818)",
        "(-0.310000, 1.186358, 0.062378)",
        "(-0.310000, 1.187456, 0.061094)",
        "(-0.310000, 1.188631, 0.059972)",
        "(-0.310000, 1.189885, 0.058999)",
        "(-0.310000, 1.191204, 0.058168)",
        "(-0.310000, 1.192576, 0.057459)",
        "(-0.310000, 1.193989, 0.056845)",
        "(-0.310000, 1.195426, 0.056290)",
        "(-0.310000, 1.196866, 0.055758)",
        "(-0.310000, 1.198316, 0.055238)",
        "(-0.310000, 1.199773, 0.054730)",
        "(-0.310000, 1.201228, 0.054239)",
        "(-0.310000, 1.202692, 0.053761)",
        "(-0.310000, 1.204160, 0.053296)",
        "(-0.310000, 1.205636, 0.052844)",
        "(-0.310000, 1.207109, 0.052408)",
        "(-0.310000, 1.208590, 0.051985)",
        "(-0.310000, 1.210074, 0.051575)",
        "(-0.310000, 1.211559, 0.051181)",
        "(-0.310000, 1.213051, 0.050800)",
        "(-0.310000, 1.214547, 0.050433)",
        "(-0.310000, 1.216045, 0.050080)",
        "(-0.310000, 1.217547, 0.049741)",
        "(-0.310000, 1.219053, 0.049416)",
        "(-0.310000, 1.220557, 0.049107)",
        "(-0.310000, 1.222069, 0.048810)",
        "(-0.310000, 1.223583, 0.048528)",
        "(-0.310000, 1.225095, 0.048261)",
        "(-0.310000, 1.226615, 0.048007)",
        "(-0.310000, 1.228136, 0.047768)",
        "(-0.310000, 1.229656, 0.047544)",
        "(-0.310000, 1.231182, 0.047333)",
        "(-0.310000, 1.232709, 0.047137)",
        "(-0.310000, 1.234235, 0.046956)",
        "(-0.310000, 1.235766, 0.046789)",
        "(-0.310000, 1.237299, 0.046636)",
        "(-0.310000, 1.238829, 0.046498)",
        "(-0.310000, 1.240364, 0.046374)",
        "(-0.310000, 1.241900, 0.046264)",
        "(-0.310000, 1.243438, 0.046169)",
        "(-0.310000, 1.244975, 0.046089)",
        "(-0.310000, 1.246514, 0.046023)",
        "(-0.310000, 1.248053, 0.045971)",
        "(-0.310000, 1.249589, 0.045934)",
        "(-0.310000, 1.251129, 0.045912)",
        "(-0.310000, 1.252670, 0.045904)",
        "(-0.310000, 1.254206, 0.045910)",
        "(-0.310000, 1.255746, 0.045931)",
        "(-0.310000, 1.257286, 0.045967)",
        "(-0.310000, 1.258822, 0.046016)",
        "(-0.310000, 1.260361, 0.046081)",
        "(-0.310000, 1.261899, 0.046160)",
        "(-0.310000, 1.263433, 0.046253)",
        "(-0.310000, 1.264969, 0.046361)",
        "(-0.310000, 1.266505, 0.046483)",
        "(-0.310000, 1.268035, 0.046620)",
        "(-0.310000, 1.269568, 0.046771)",
        "(-0.310000, 1.271100, 0.046937)",
        "(-0.310000, 1.272626, 0.047117)",
        "(-0.310000, 1.274154, 0.047311)",
        "(-0.310000, 1.275680, 0.047520)",
        "(-0.310000, 1.277200, 0.047743)",
        "(-0.310000, 1.278723, 0.047981)",
        "(-0.310000, 1.280242, 0.048233)",
        "(-0.310000, 1.281760, 0.048499)",
        "(-0.310000, 1.283270, 0.048779)",
        "(-0.310000, 1.284783, 0.049074)",
        "(-0.310000, 1.286292, 0.049383)",
        "(-0.310000, 1.287794, 0.049706)",
        "(-0.310000, 1.289297, 0.050043)",
        "(-0.310000, 1.290797, 0.050395)",
        "(-0.310000, 1.292290, 0.050760)",
        "(-0.310000, 1.293783, 0.051140)",
        "(-0.310000, 1.295273, 0.051533)",
        "(-0.310000, 1.296754, 0.051940)",
        "(-0.310000, 1.298236, 0.052362)",
        "(-0.310000, 1.299714, 0.052798)",
        "(-0.310000, 1.301184, 0.053247)",
        "(-0.310000, 1.302653, 0.053710)",
        "(-0.310000, 1.304118, 0.054188)",
        "(-0.310000, 1.305574, 0.054678)",
        "(-0.310000, 1.307030, 0.055183)",
        "(-0.310000, 1.308481, 0.055701)",
        "(-0.310000, 1.309923, 0.056232)",
        "(-0.310000, 1.311364, 0.056778)",
        "(-0.310000, 1.312799, 0.057338)",
        "(-0.310000, 1.314226, 0.057909)",
        "(-0.310000, 1.315651, 0.058495)",
        "(-0.310000, 1.317070, 0.059095)",
        "(-0.310000, 1.318483, 0.059709)",
        "(-0.310000, 1.319887, 0.060333)",
        "(-0.310000, 1.321289, 0.060973)",
        "(-0.310000, 1.322685, 0.061626)",
        "(-0.310000, 1.324071, 0.062290)",
        "(-0.310000, 1.325454, 0.062969)",
        "(-0.310000, 1.326831, 0.063662)",
        "(-0.310000, 1.328197, 0.064365)",
        "(-0.310000, 1.329561, 0.065083)",
        "(-0.310000, 1.330917, 0.065813)",
        "(-0.310000, 1.332263, 0.066555)",
        "(-0.310000, 1.333606, 0.067311)",
        "(-0.310000, 1.334941, 0.068080)",
        "(-0.310000, 1.336266, 0.068859)",
        "(-0.310000, 1.337587, 0.069653)",
        "(-0.310000, 1.338900, 0.070459)",
        "(-0.310000, 1.340202, 0.071276)",
        "(-0.310000, 1.341500, 0.072107)",
        "(-0.310000, 1.342790, 0.072950)",
        "(-0.310000, 1.344064, 0.073810)",
        "(-0.310000, 1.345305, 0.074725)",
        "(-0.310000, 1.346486, 0.075723)",
        "(-0.310000, 1.347584, 0.076826)",
        "(-0.310000, 1.348590, 0.078054)",
        "(-0.310000, 1.349488, 0.079414)",
        "(-0.310000, 1.350270, 0.080910)",
        "(-0.310000, 1.350930, 0.082534)",
        "(-0.310000, 1.351470, 0.084291)",
        "(-0.310000, 1.351889, 0.086166)",
        "(-0.310000, 1.352193, 0.088140)",
        "(-0.310000, 1.352388, 0.090211)",
        "(-0.310000, 1.352483, 0.092356)",
        "(-0.310000, 1.352491, 0.094550)",
        "(-0.310000, 1.352424, 0.096789)",
        "(-0.310000, 1.352297, 0.099046)",
        "(-0.310000, 1.352125, 0.101296)",
        "(-0.310000, 1.351925, 0.103533)",
        "(-0.310000, 1.351714, 0.105733)",
        "(-0.310000, 1.351511, 0.107873)",
        "(-0.310000, 1.351331, 0.109951)",
        "(-0.310000, 1.351193, 0.111944)",
        "(-0.310000, 1.351113, 0.113836)",
        "(-0.310000, 1.351108, 0.115627)",
        "(-0.310000, 1.351192, 0.117302)",
        "(-0.310000, 1.351380, 0.118849)",
        "(-0.310000, 1.351686, 0.120273)",
        "(-0.310000, 1.352119, 0.121565)",
        "(-0.310000, 1.352688, 0.122722)",
        "(-0.310000, 1.353405, 0.123749)",
        "(-0.310000, 1.354273, 0.124648)",
        "(-0.310000, 1.355298, 0.125421)",
        "(-0.310000, 1.356478, 0.126072)",
        "(-0.310000, 1.357819, 0.126613)",
        "(-0.310000, 1.359317, 0.127050)",
        "(-0.310000, 1.360963, 0.127392)",
        "(-0.310000, 1.362761, 0.127652)",
        "(-0.310000, 1.364701, 0.127839)",
        "(-0.310000, 1.366765, 0.127966)",
        "(-0.310000, 1.368958, 0.128046)",
        "(-0.310000, 1.371260, 0.128089)",
        "(-0.310000, 1.373654, 0.128110)",
        "(-0.310000, 1.376140, 0.128119)",
        "(-0.310000, 1.378698, 0.128129)",
        "(-0.310000, 1.381307, 0.128149)",
        "(-0.310000, 1.383971, 0.128188)",
        "(-0.310000, 1.386669, 0.128256)",
        "(-0.310000, 1.389385, 0.128359)",
        "(-0.310000, 1.392126, 0.128502)",
        "(-0.310000, 1.394878, 0.128688)",
        "(-0.310000, 1.397631, 0.128919)",
        "(-0.310000, 1.400397, 0.129197)",
        "(-0.310000, 1.402316, 0.129973)",
        "(-0.310000, 1.403056, 0.131384)",
        "(-0.310000, 1.403784, 0.132805)",
        "(-0.310000, 1.404499, 0.134234)",
        "(-0.310000, 1.405200, 0.135669)",
        "(-0.310000, 1.405887, 0.137107)",
        "(-0.310000, 1.406561, 0.138555)",
        "(-0.310000, 1.407222, 0.140009)",
        "(-0.310000, 1.407867, 0.141466)",
        "(-0.310000, 1.408500, 0.142932)",
        "(-0.310000, 1.409119, 0.144405)",
        "(-0.310000, 1.409723, 0.145879)",
        "(-0.310000, 1.410314, 0.147363)",
        "(-0.310000, 1.410892, 0.148852)",
        "(-0.310000, 1.411453, 0.150343)",
        "(-0.310000, 1.412003, 0.151843)",
        "(-0.310000, 1.412538, 0.153348)",
        "(-0.310000, 1.413057, 0.154854)",
        "(-0.310000, 1.413564, 0.156369)",
        "(-0.310000, 1.414056, 0.157889)",
        "(-0.310000, 1.414533, 0.159409)",
        "(-0.310000, 1.414996, 0.160938)",
        "(-0.310000, 1.415445, 0.162471)",
        "(-0.310000, 1.415879, 0.164004)",
        "(-0.310000, 1.416299, 0.165546)",
        "(-0.310000, 1.416705, 0.167091)",
        "(-0.310000, 1.417094, 0.168636)",
        "(-0.310000, 1.417471, 0.170188)",
        "(-0.310000, 1.417833, 0.171744)",
        "(-0.310000, 1.418180, 0.173304)",
        "(-0.310000, 1.418511, 0.174862)",
        "(-0.310000, 1.418829, 0.176428)",
        "(-0.310000, 1.419132, 0.177997)",
        "(-0.310000, 1.419419, 0.179564)",
        "(-0.310000, 1.419692, 0.181138)",
        "(-0.310000, 1.419950, 0.182715)",
        "(-0.310000, 1.420193, 0.184289)",
        "(-0.310000, 1.419836, 0.185953)",
        "(-0.310000, 1.418855, 0.187686)",
        "(-0.310000, 1.418010, 0.189375)",
        "(-0.310000, 1.417306, 0.191034)",
        "(-0.310000, 1.416749, 0.192661)",
        "(-0.310000, 1.416341, 0.194257)",
        "(-0.310000, 1.416070, 0.195835)",
        "(-0.310000, 1.415926, 0.197396)",
        "(-0.310000, 1.415885, 0.198941)",
        "(-0.310000, 1.415918, 0.200485)",
        "(-0.310000, 1.415985, 0.202025)",
        "(-0.310000, 1.416046, 0.203562)",
        "(-0.310000, 1.416093, 0.205103)",
        "(-0.310000, 1.416125, 0.206645)",
        "(-0.310000, 1.416143, 0.208183)",
        "(-0.310000, 1.416147, 0.209725)",
        "(-0.310000, 1.416135, 0.211267)",
        "(-0.310000, 1.416109, 0.212809)",
        "(-0.310000, 1.416069, 0.214347)",
        "(-0.310000, 1.416014, 0.215888)",
        "(-0.310000, 1.415945, 0.217428)",
        "(-0.310000, 1.415861, 0.218964)",
        "(-0.310000, 1.415763, 0.220503)",
        "(-0.310000, 1.415650, 0.222041)",
        "(-0.310000, 1.415522, 0.223574)",
        "(-0.310000, 1.415380, 0.225110)",
        "(-0.310000, 1.415224, 0.226644)",
        "(-0.310000, 1.415053, 0.228173)",
        "(-0.310000, 1.414868, 0.229704)",
        "(-0.310000, 1.414668, 0.231233)",
        "(-0.310000, 1.414455, 0.232756)",
        "(-0.310000, 1.414226, 0.234281)",
        "(-0.310000, 1.413983, 0.235804)",
        "(-0.310000, 1.413726, 0.237321)",
        "(-0.310000, 1.413455, 0.238839)",
        "(-0.310000, 1.413169, 0.240355)",
        "(-0.310000, 1.412869, 0.241864)",
        "(-0.310000, 1.412555, 0.243374)",
        "(-0.310000, 1.412226, 0.244880)",
        "(-0.310000, 1.411884, 0.246380)",
        "(-0.310000, 1.411527, 0.247881)",
        "(-0.310000, 1.411156, 0.249378)",
        "(-0.310000, 1.410770, 0.250871)",
        "(-0.310000, 1.410372, 0.252357)",
        "(-0.310000, 1.409958, 0.253843)",
        "(-0.310000, 1.409531, 0.255325)",
        "(-0.310000, 1.409091, 0.256799)",
        "(-0.310000, 1.408635, 0.258273)",
        "(-0.310000, 1.408166, 0.259742)",
        "(-0.310000, 1.407684, 0.261203)",
        "(-0.310000, 1.407187, 0.262663)",
        "(-0.310000, 1.406677, 0.264119)",
        "(-0.310000, 1.406154, 0.265565)",
        "(-0.310000, 1.405616, 0.267011)",
        "(-0.310000, 1.405064, 0.268452)",
        "(-0.310000, 1.404501, 0.269883)",
        "(-0.310000, 1.403922, 0.271313)",
        "(-0.310000, 1.403330, 0.272737)",
        "(-0.310000, 1.402726, 0.274152)",
        "(-0.310000, 1.402107, 0.275565)",
        "(-0.310000, 1.401475, 0.276972)",
        "(-0.310000, 1.400839, 0.278373)",
        "(-0.310000, 1.400232, 0.279793)",
        "(-0.310000, 1.399691, 0.281246)",
        "(-0.310000, 1.399243, 0.282745)",
        "(-0.310000, 1.398905, 0.284310)",
        "(-0.310000, 1.398687, 0.285948)",
        "(-0.310000, 1.398596, 0.287666)",
        "(-0.310000, 1.398629, 0.289463)",
        "(-0.310000, 1.398782, 0.291351)",
        "(-0.310000, 1.399045, 0.293326)",
        "(-0.310000, 1.398758, 0.294999)",
        "(-0.310000, 1.397942, 0.296374)",
        "(-0.310000, 1.397113, 0.297741)",
        "(-0.310000, 1.396274, 0.299096)",
        "(-0.310000, 1.395420, 0.300448)",
        "(-0.310000, 1.394553, 0.301791)",
        "(-0.310000, 1.393676, 0.303122)",
        "(-0.310000, 1.392784, 0.304448)",
        "(-0.310000, 1.391879, 0.305766)",
        "(-0.310000, 1.390965, 0.307072)",
        "(-0.310000, 1.390035, 0.308373)",
        "(-0.310000, 1.389094, 0.309664)",
        "(-0.310000, 1.388142, 0.310944)",
        "(-0.310000, 1.387177, 0.312218)",
        "(-0.310000, 1.386199, 0.313482)",
        "(-0.310000, 1.385212, 0.314734)",
        "(-0.310000, 1.384210, 0.315980)",
        "(-0.310000, 1.383197, 0.317217)",
        "(-0.310000, 1.382175, 0.318441)",
        "(-0.310000, 1.381139, 0.319658)",
        "(-0.310000, 1.380091, 0.320865)",
        "(-0.310000, 1.379032, 0.322063)",
        "(-0.310000, 1.377964, 0.323247)",
        "(-0.310000, 1.376883, 0.324424)",
        "(-0.310000, 1.375790, 0.325591)",
        "(-0.310000, 1.374690, 0.326745)",
        "(-0.310000, 1.373575, 0.327891)",
        "(-0.310000, 1.372450, 0.329027)",
        "(-0.310000, 1.371317, 0.330149)",
        "(-0.310000, 1.370170, 0.331263)",
        "(-0.310000, 1.369014, 0.332366)",
        "(-0.310000, 1.367849, 0.333456)",
        "(-0.310000, 1.366672, 0.334537)",
        "(-0.310000, 1.365484, 0.335608)",
        "(-0.310000, 1.364289, 0.336664)",
        "(-0.310000, 1.363082, 0.337711)",
        "(-0.310000, 1.361864, 0.338747)",
        "(-0.310000, 1.359801, 0.338755)",
        "(-0.310000, 1.357130, 0.337980)",
        "(-0.310000, 1.354481, 0.337164)",
        "(-0.310000, 1.351865, 0.336313)",
        "(-0.310000, 1.349268, 0.335423)",
        "(-0.310000, 1.346702, 0.334502)",
        "(-0.310000, 1.344179, 0.333561)",
        "(-0.310000, 1.341692, 0.332603)",
        "(-0.310000, 1.339255, 0.331645)",
        "(-0.310000, 1.336878, 0.330699)",
        "(-0.310000, 1.334574, 0.329782)",
        "(-0.310000, 1.332338, 0.328905)",
        "(-0.310000, 1.330185, 0.328086)",
        "(-0.310000, 1.328126, 0.327344)",
        "(-0.310000, 1.326156, 0.326689)",
        "(-0.310000, 1.324286, 0.326139)",
        "(-0.310000, 1.322525, 0.325710)",
        "(-0.310000, 1.320864, 0.325411)",
        "(-0.310000, 1.319309, 0.325258)",
        "(-0.310000, 1.317866, 0.325259)",
        "(-0.310000, 1.316523, 0.325424)",
        "(-0.310000, 1.315282, 0.325758)",
        "(-0.310000, 1.314143, 0.326266)",
        "(-0.310000, 1.313092, 0.326952)",
        "(-0.310000, 1.312128, 0.327815)",
        "(-0.310000, 1.311244, 0.328849)",
        "(-0.310000, 1.310427, 0.330055)",
        "(-0.310000, 1.309670, 0.331425)",
        "(-0.310000, 1.308966, 0.332942)",
        "(-0.310000, 1.308300, 0.334606)",
        "(-0.310000, 1.307663, 0.336396)",
        "(-0.310000, 1.307046, 0.338292)",
        "(-0.310000, 1.306435, 0.340286)",
        "(-0.310000, 1.305820, 0.342354)",
        "(-0.310000, 1.305191, 0.344475)",
        "(-0.310000, 1.304540, 0.346619)",
        "(-0.310000, 1.303854, 0.348776)",
        "(-0.310000, 1.303127, 0.350918)",
        "(-0.310000, 1.302352, 0.353014)",
        "(-0.310000, 1.301520, 0.355053)",
        "(-0.310000, 1.300627, 0.357007)",
        "(-0.310000, 1.299672, 0.358850)",
        "(-0.310000, 1.298648, 0.360574)",
        "(-0.310000, 1.297556, 0.362157)",
        "(-0.310000, 1.296399, 0.363581)",
        "(-0.310000, 1.295174, 0.364845)",
        "(-0.310000, 1.293887, 0.365940)",
        "(-0.310000, 1.292547, 0.366864)",
        "(-0.310000, 1.291152, 0.367628)",
        "(-0.310000, 1.289715, 0.368242)",
        "(-0.310000, 1.288248, 0.368726)",
        "(-0.310000, 1.286752, 0.369110)",
        "(-0.310000, 1.285242, 0.369433)",
        "(-0.310000, 1.283732, 0.369732)",
        "(-0.310000, 1.282215, 0.370017)",
        "(-0.310000, 1.280696, 0.370289)",
        "(-0.310000, 1.279178, 0.370545)",
        "(-0.310000, 1.277653, 0.370787)",
        "(-0.310000, 1.276126, 0.371015)",
        "(-0.310000, 1.274597, 0.371229)",
        "(-0.310000, 1.273071, 0.371428)",
        "(-0.310000, 1.271538, 0.371612)",
        "(-0.310000, 1.270004, 0.371783)",
        "(-0.310000, 1.268472, 0.371938)",
        "(-0.310000, 1.266935, 0.372079)",
        "(-0.310000, 1.265396, 0.372206)",
        "(-0.310000, 1.263861, 0.372318)",
        "(-0.310000, 1.262320, 0.372416)",
        "(-0.310000, 1.260778, 0.372499)",
        "(-0.310000, 1.259240, 0.372567)",
        "(-0.310000, 1.257697, 0.372621)",
        "(-0.310000, 1.256154, 0.372660)",
        "(-0.310000, 1.254615, 0.372685)",
        "(-0.310000, 1.253074, 0.372696)",
        "(-0.310000, 1.251530, 0.372691)",
        "(-0.310000, 1.249990, 0.372673)",
        "(-0.310000, 1.248450, 0.372639)",
        "(-0.310000, 1.246907, 0.372591)",
        "(-0.310000, 1.245368, 0.372529)",
        "(-0.310000, 1.243829, 0.372452)",
        "(-0.310000, 1.242288, 0.372361)",
        "(-0.310000, 1.240755, 0.372255)",
        "(-0.310000, 1.239216, 0.372134)",
        "(-0.310000, 1.237678, 0.371999)",
        "(-0.310000, 1.236144, 0.371850)",
        "(-0.310000, 1.234613, 0.371686)",
        "(-0.310000, 1.233083, 0.371508)",
        "(-0.310000, 1.231551, 0.371315)",
        "(-0.310000, 1.230025, 0.371108)",
        "(-0.310000, 1.228500, 0.370886)",
        "(-0.310000, 1.226974, 0.370650)",
        "(-0.310000, 1.225458, 0.370400)",
        "(-0.310000, 1.223936, 0.370135)",
        "(-0.310000, 1.222421, 0.369856)",
        "(-0.310000, 1.220909, 0.369563)",
        "(-0.310000, 1.219399, 0.369256)",
        "(-0.310000, 1.217889, 0.368934)",
        "(-0.310000, 1.216389, 0.368599)",
        "(-0.310000, 1.214885, 0.368248)",
        "(-0.310000, 1.213388, 0.367884)",
        "(-0.310000, 1.211895, 0.367506)",
        "(-0.310000, 1.210405, 0.367113)",
        "(-0.310000, 1.208915, 0.366706)",
        "(-0.310000, 1.207437, 0.366287)",
        "(-0.310000, 1.205955, 0.365852)",
        "(-0.310000, 1.204481, 0.365403)",
        "(-0.310000, 1.203011, 0.364941)",
        "(-0.310000, 1.201546, 0.364465)",
        "(-0.310000, 1.200084, 0.363975)",
        "(-0.310000, 1.198625, 0.363471)",
        "(-0.310000, 1.197177, 0.362955)",
        "(-0.310000, 1.195727, 0.362423)",
        "(-0.310000, 1.194286, 0.361878)",
        "(-0.310000, 1.192850, 0.361320)",
        "(-0.310000, 1.191419, 0.360748)",
        "(-0.310000, 1.189993, 0.360163)",
        "(-0.310000, 1.188574, 0.359565)",
        "(-0.310000, 1.187159, 0.358953)",
        "(-0.310000, 1.185751, 0.358328)",
        "(-0.310000, 1.184349, 0.357689)",
        "(-0.310000, 1.182952, 0.357038)",
        "(-0.310000, 1.181559, 0.356371)",
        "(-0.310000, 1.180179, 0.355695)",
        "(-0.310000, 1.178801, 0.355004)",
        "(-0.310000, 1.177427, 0.354299)",
        "(-0.310000, 1.176066, 0.353584)",
        "(-0.310000, 1.174709, 0.352854)",
        "(-0.310000, 1.173358, 0.352111)",
        "(-0.310000, 1.172015, 0.351356)",
        "(-0.310000, 1.170679, 0.350588)",
        "(-0.310000, 1.169350, 0.349808)",
        "(-0.310000, 1.168029, 0.349016)",
        "(-0.310000, 1.166715, 0.348210)",
        "(-0.310000, 1.165408, 0.347392)",
        "(-0.310000, 1.164109, 0.346562)",
        "(-0.310000, 1.162819, 0.345720)",
        "(-0.310000, 1.161536, 0.344866)",
        "(-0.310000, 1.160261, 0.343999)",
        "(-0.310000, 1.158996, 0.343122)",
        "(-0.310000, 1.157737, 0.342231)",
        "(-0.310000, 1.156488, 0.341329)",
        "(-0.310000, 1.155250, 0.340417)",
        "(-0.310000, 1.154017, 0.339492)",
        "(-0.310000, 1.152793, 0.338554)",
        "(-0.310000, 1.151579, 0.337606)",
        "(-0.310000, 1.150373, 0.336646)",
        "(-0.310000, 1.149176, 0.335675)",
        "(-0.310000, 1.147992, 0.334694)",
        "(-0.310000, 1.146813, 0.333701)",
        "(-0.310000, 1.145642, 0.332694)",
        "(-0.310000, 1.144486, 0.331680)",
        "(-0.310000, 1.143336, 0.330653)",
        "(-0.310000, 1.142196, 0.329616)",
        "(-0.310000, 1.141069, 0.328570)",
        "(-0.310000, 1.139948, 0.327511)",
        "(-0.310000, 1.138838, 0.326442)",
        "(-0.310000, 1.137739, 0.325362)",
        "(-0.310000, 1.136649, 0.324272)",
        "(-0.310000, 1.135569, 0.323171)",
        "(-0.310000, 1.134500, 0.322061)",
        "(-0.310000, 1.133444, 0.320943)",
        "(-0.310000, 1.132396, 0.319812)",
        "(-0.310000, 1.131359, 0.318672)",
        "(-0.310000, 1.130335, 0.317525)",
        "(-0.310000, 1.129319, 0.316365)",
        "(-0.310000, 1.128314, 0.315195)",
        "(-0.310000, 1.127324, 0.314020)",
        "(-0.310000, 1.126341, 0.312832)",
        "(-0.310000, 1.125370, 0.311634)",
        "(-0.310000, 1.124412, 0.310431)",
        "(-0.310000, 1.123464, 0.309216)",
        "(-0.310000, 1.122527, 0.307991)",
        "(-0.310000, 1.121604, 0.306761)",
        "(-0.310000, 1.120690, 0.305519)",
        "(-0.310000, 1.119788, 0.304269)",
        "(-0.310000, 1.118900, 0.303014)",
        "(-0.310000, 1.118022, 0.301746)",
        "(-0.310000, 1.117155, 0.300471)",
        "(-0.310000, 1.116303, 0.299191)",
        "(-0.310000, 1.115461, 0.297899)",
        "(-0.310000, 1.114631, 0.296600)",
        "(-0.310000, 1.113816, 0.295296)",
        "(-0.310000, 1.113010, 0.293981)",
        "(-0.310000, 1.112218, 0.292659)",
        "(-0.310000, 1.111437, 0.291329)",
        "(-0.310000, 1.110672, 0.289995)",
        "(-0.310000, 1.109916, 0.288651)",
        "(-0.310000, 1.109174, 0.287299)",
        "(-0.310000, 1.108446, 0.285945)",
        "(-0.310000, 1.107729, 0.284579)",
        "(-0.310000, 1.107025, 0.283207)",
        "(-0.310000, 1.106336, 0.281833)",
        "(-0.310000, 1.105658, 0.280448)",
        "(-0.310000, 1.104993, 0.279056)",
        "(-0.310000, 1.104343, 0.277663)",
        "(-0.310000, 1.103705, 0.276259)",
        "(-0.310000, 1.103079, 0.274849)",
        "(-0.310000, 1.102469, 0.273438)",
        "(-0.310000, 1.101870, 0.272017)",
        "(-0.310000, 1.101285, 0.270590)",
        "(-0.310000, 1.100715, 0.269161)",
        "(-0.310000, 1.100157, 0.267724)",
        "(-0.310000, 1.099612, 0.266281)",
        "(-0.310000, 1.099091, 0.264834)",
        "(-0.310000, 1.098628, 0.263362)",
        "(-0.310000, 1.098263, 0.261858)",
        "(-0.310000, 1.098026, 0.260319)",
        "(-0.310000, 1.097938, 0.258733)",
        "(-0.310000, 1.098015, 0.257104)",
        "(-0.310000, 1.098266, 0.255434)",
        "(-0.310000, 1.098691, 0.253732)",
        "(-0.310000, 1.099291, 0.251994)",
        "(-0.310000, 1.100058, 0.250232)",
        "(-0.310000, 1.100978, 0.248458)",
        "(-0.310000, 1.102042, 0.246670)",
        "(-0.310000, 1.103230, 0.244880)",
        "(-0.310000, 1.104518, 0.243103)",
        "(-0.310000, 1.105893, 0.241334)",
        "(-0.310000, 1.107327, 0.239586)",
        "(-0.310000, 1.108793, 0.237870)",
        "(-0.310000, 1.110274, 0.236180)",
        "(-0.310000, 1.111742, 0.234527)",
        "(-0.310000, 1.113169, 0.232918)",
        "(-0.310000, 1.114540, 0.231347)",
        "(-0.310000, 1.115828, 0.229818)",
        "(-0.310000, 1.117008, 0.228336)",
        "(-0.310000, 1.118069, 0.226893)",
        "(-0.310000, 1.118989, 0.225490)",
        "(-0.310000, 1.119750, 0.224129)",
        "(-0.310000, 1.120344, 0.222798)",
        "(-0.310000, 1.120756, 0.221499)",
        "(-0.310000, 1.120979, 0.220228)",
        "(-0.310000, 1.121007, 0.218974)",
        "(-0.310000, 1.120836, 0.217736)",
        "(-0.310000, 1.120464, 0.216506)",
        "(-0.310000, 1.119897, 0.215283)",
        "(-0.310000, 1.119133, 0.214054)",
        "(-0.310000, 1.118182, 0.212817)",
        "(-0.310000, 1.117054, 0.211568)",
        "(-0.310000, 1.115756, 0.210296)",
        "(-0.310000, 1.114301, 0.209000)",
        "(-0.310000, 1.112709, 0.207678)",
        "(-0.310000, 1.110986, 0.206322)",
        "(-0.310000, 1.109153, 0.204927)",
        "(-0.310000, 1.107232, 0.203499)",
        "(-0.310000, 1.105231, 0.202024)",
        "(-0.310000, 1.103171, 0.200509)",
        "(-0.310000, 1.101076, 0.198952)",
        "(-0.310000, 1.098949, 0.197350)",
        "(-0.310000, 1.096811, 0.195701)",
        "(-0.310000, 1.094679, 0.194018)",
        "(-0.310000, 1.092551, 0.192284)",
        "(-0.310000, 1.090438, 0.190511)",
        "(-0.310000, 1.088361, 0.188700)",
        "(-0.310000, 1.086348, 0.186854)",
        "(-0.310000, 1.085192, 0.185085)",
        "(-0.310000, 1.085427, 0.183511)",
        "(-0.310000, 1.085677, 0.181936)",
        "(-0.310000, 1.085943, 0.180360)",
        "(-0.310000, 1.086224, 0.178786)",
        "(-0.310000, 1.086518, 0.177223)",
        "(-0.310000, 1.086827, 0.175658)",
        "(-0.310000, 1.087152, 0.174092)",
        "(-0.310000, 1.087491, 0.172538)",
        "(-0.310000, 1.087844, 0.170982)",
        "(-0.310000, 1.088213, 0.169427)",
        "(-0.310000, 1.088596, 0.167882)",
        "(-0.310000, 1.088994, 0.166334)",
        "(-0.310000, 1.089406, 0.164793)",
        "(-0.310000, 1.089832, 0.163257)",
        "(-0.310000, 1.090273, 0.161724)",
        "(-0.310000, 1.090729, 0.160195)",
        "(-0.310000, 1.091199, 0.158671)",
        "(-0.310000, 1.091683, 0.157151)",
        "(-0.310000, 1.092190, 0.155638)",
        "(-0.310000, 1.094513, 0.154753)",
        "(-0.310000, 1.096896, 0.153926)",
        "(-0.310000, 1.099306, 0.153148)",
        "(-0.310000, 1.101710, 0.152412)",
        "(-0.310000, 1.104096, 0.151702)",
        "(-0.310000, 1.106431, 0.151015)",
        "(-0.310000, 1.108683, 0.150337)",
        "(-0.310000, 1.110842, 0.149654)",
        "(-0.310000, 1.112882, 0.148950)",
        "(-0.310000, 1.114778, 0.148220)",
        "(-0.310000, 1.116509, 0.147448)",
        "(-0.310000, 1.118068, 0.146618)",
        "(-0.310000, 1.119437, 0.145717)",
        "(-0.310000, 1.120599, 0.144740)",
        "(-0.310000, 1.121553, 0.143667)",
        "(-0.310000, 1.122288, 0.142490)",
        "(-0.310000, 1.122804, 0.141202)",
        "(-0.310000, 1.123099, 0.139791)",
        "(-0.310000, 1.123178, 0.138253)",
        "(-0.310000, 1.123048, 0.136588)",
        "(-0.310000, 1.122720, 0.134785)",
        "(-0.310000, 1.122210, 0.132846)",
        "(-0.310000, 1.121536, 0.130786)",
        "(-0.310000, 1.120719, 0.128597)",
        "(-0.310000, 1.119788, 0.126296)",
        "(-0.310000, 1.118776, 0.123905)",
        "(-0.310000, 1.117714, 0.121427)",
        "(-0.310000, 1.116646, 0.118891)",
        "(-0.310000, 1.115615, 0.116337)",
        "(-0.310000, 1.114660, 0.113777)",
        "(-0.310000, 1.114431, 0.111678)",
        "(-0.310000, 1.115355, 0.110382)",
        "(-0.310000, 1.116293, 0.109092)",
        "(-0.310000, 1.117244, 0.107810)",
        "(-0.310000, 1.118208, 0.106535)",
        "(-0.310000, 1.119180, 0.105274)",
        "(-0.310000, 1.120167, 0.104020)",
        "(-0.310000, 1.121165, 0.102775)",
        "(-0.310000, 1.122172, 0.101543)",
        "(-0.310000, 1.123194, 0.100317)",
        "(-0.310000, 1.124227, 0.099100)",
        "(-0.310000, 1.125268, 0.097897)",
        "(-0.310000, 1.126324, 0.096700)",
        "(-0.310000, 1.127391, 0.095513)",
        "(-0.310000, 1.128466, 0.094340)",
        "(-0.310000, 1.129556, 0.093173)",
        "(-0.310000, 1.130656, 0.092017)",
        "(-0.310000, 1.131764, 0.090875)",
        "(-0.310000, 1.132885, 0.089739)",
        "(-0.310000, 1.134024, 0.088621)",
        "(-0.310000, 1.136494, 0.088888)",
        "(-0.310000, 1.138994, 0.089232)",
        "(-0.310000, 1.141495, 0.089632)",
        "(-0.310000, 1.143971, 0.090067)",
        "(-0.310000, 1.146417, 0.090519)",
        "(-0.310000, 1.148810, 0.090965)",
        "(-0.310000, 1.151125, 0.091383)",
        "(-0.310000, 1.153360, 0.091754)",
        "(-0.310000, 1.155494, 0.092054)",
        "(-0.310000, 1.157516, 0.092263)",
        "(-0.310000, 1.159409, 0.092360)",
        "(-0.310000, 1.161175, 0.092328)",
        "(-0.310000, 1.162802, 0.092148)",
        "(-0.310000, 1.164281, 0.091804)",
        "(-0.310000, 1.165619, 0.091280)",
        "(-0.310000, 1.166809, 0.090565)",
        "(-0.310000, 1.167850, 0.089652)",
        "(-0.310000, 1.168754, 0.088529)",
        "(-0.310000, 1.169522, 0.087194)",
        "(-0.310000, 1.170163, 0.085651)",
        "(-0.310000, 1.170689, 0.083895)",
        "(-0.310000, 1.171112, 0.081937)",
        "(-0.310000, 1.171447, 0.079795)",
        "(-0.310000, 1.171712, 0.077474)",
        "(-0.310000, 1.171927, 0.075001)",
        "(-0.310000, 1.172111, 0.072410)",
        "(-0.310000, 1.172290, 0.069720)",
        "(-0.310000, 1.172486, 0.066977)",
        "(-0.310000, 1.172727, 0.064233)",
        "(-0.310000, 1.173038, 0.061518)",
        "(-0.310000, 1.173786, 0.059543)",
        "(-0.310000, 1.175198, 0.058807)",
        "(-0.310000, 1.176620, 0.058083)",
        "(-0.310000, 1.178050, 0.057372)",
        "(-0.310000, 1.179486, 0.056674)",
        "(-0.310000, 1.180924, 0.055992)",
        "(-0.310000, 1.182373, 0.055321)",
        "(-0.310000, 1.183828, 0.054665)",
        "(-0.310000, 1.185285, 0.054023)",
        "(-0.310000, 1.186752, 0.053394)",
        "(-0.310000, 1.188225, 0.052779)",
        "(-0.310000, 1.189700, 0.052179)",
        "(-0.310000, 1.191184, 0.051591)",
        "(-0.310000, 1.192674, 0.051018)",
        "(-0.310000, 1.194165, 0.050460)",
        "(-0.310000, 1.195665, 0.049915)",
        "(-0.310000, 1.197171, 0.049383)",
        "(-0.310000, 1.198677, 0.048868)",
        "(-0.310000, 1.200192, 0.048365)",
        "(-0.310000, 1.201715, 0.047885)",
        "(-0.310000, 1.203795, 0.049244)",
        "(-0.310000, 1.205867, 0.050684)",
        "(-0.310000, 1.207915, 0.052176)",
        "(-0.310000, 1.209924, 0.053687)",
        "(-0.310000, 1.211900, 0.055200)",
        "(-0.310000, 1.213830, 0.056683)",
        "(-0.310000, 1.215703, 0.058105)",
        "(-0.310000, 1.217527, 0.059450)",
        "(-0.310000, 1.219294, 0.060686)",
        "(-0.310000, 1.221001, 0.061790)",
        "(-0.310000, 1.222644, 0.062735)",
        "(-0.310000, 1.224233, 0.063508)",
        "(-0.310000, 1.225765, 0.064086)",
        "(-0.310000, 1.227240, 0.064450)",
        "(-0.310000, 1.228669, 0.064591)",
        "(-0.310000, 1.230054, 0.064494)",
        "(-0.310000, 1.231398, 0.064153)",
        "(-0.310000, 1.232713, 0.063562)",
        "(-0.310000, 1.234004, 0.062721)",
        "(-0.310000, 1.235275, 0.061637)",
        "(-0.310000, 1.236542, 0.060310)",
        "(-0.310000, 1.237808, 0.058758)",
        "(-0.310000, 1.239079, 0.057001)",
        "(-0.310000, 1.240369, 0.055053)",
        "(-0.310000, 1.241683, 0.052947)",
        "(-0.310000, 1.243024, 0.050722)",
        "(-0.310000, 1.244404, 0.048406)",
        "(-0.310000, 1.245825, 0.046050)",
        "(-0.310000, 1.247285, 0.043697)",
        "(-0.310000, 1.248792, 0.041304)",
        "(-0.310000, 1.250359, 0.040017)",
        "(-0.310000, 1.251951, 0.040002)",
        "(-0.310000, 1.253548, 0.040002)",
        "(-0.310000, 1.255145, 0.040017)",
        "(-0.310000, 1.256741, 0.040047)",
        "(-0.310000, 1.258333, 0.040092)",
        "(-0.310000, 1.259929, 0.040152)",
        "(-0.310000, 1.261524, 0.040227)",
        "(-0.310000, 1.263114, 0.040317)",
        "(-0.310000, 1.264707, 0.040423)",
        "(-0.310000, 1.266300, 0.040543)",
        "(-0.310000, 1.267887, 0.040678)",
        "(-0.310000, 1.269476, 0.040828)",
        "(-0.310000, 1.271065, 0.040993)",
        "(-0.310000, 1.272647, 0.041173)",
        "(-0.310000, 1.274232, 0.041368)",
        "(-0.310000, 1.275815, 0.041578)",
        "(-0.310000, 1.277392, 0.041803)",
        "(-0.310000, 1.278971, 0.042043)",
        "(-0.310000, 1.280547, 0.042297)",
        "(-0.310000, 1.282117, 0.042566)",
        "(-0.310000, 1.283689, 0.042851)",
        "(-0.310000, 1.285257, 0.043150)",
        "(-0.310000, 1.286819, 0.043463)",
        "(-0.310000, 1.288382, 0.043792)",
        "(-0.310000, 1.289942, 0.044135)",
        "(-0.310000, 1.291494, 0.044493)",
        "(-0.310000, 1.293047, 0.044865)",
        "(-0.310000, 1.294596, 0.045253)",
        "(-0.310000, 1.296142, 0.045655)",
        "(-0.310000, 1.297679, 0.046070)",
        "(-0.310000, 1.299217, 0.046501)",
        "(-0.310000, 1.300751, 0.046947)",
        "(-0.310000, 1.302276, 0.047406)",
        "(-0.310000, 1.303801, 0.047880)",
        "(-0.310000, 1.305322, 0.048369)",
        "(-0.310000, 1.306834, 0.048871)",
        "(-0.310000, 1.308345, 0.049388)",
        "(-0.310000, 1.309851, 0.049920)",
        "(-0.310000, 1.311348, 0.050464)",
        "(-0.310000, 1.312844, 0.051024)",
        "(-0.310000, 1.314334, 0.051598)",
        "(-0.310000, 1.315815, 0.052184)",
        "(-0.310000, 1.317295, 0.052786)",
        "(-0.310000, 1.318768, 0.053402)",
        "(-0.310000, 1.319734, 0.055177)",
        "(-0.310000, 1.320228, 0.057962)",
        "(-0.310000, 1.320695, 0.060700)",
        "(-0.310000, 1.321123, 0.063409)",
        "(-0.310000, 1.321529, 0.066076)",
        "(-0.310000, 1.321934, 0.068649)",
        "(-0.310000, 1.322356, 0.071089)",
        "(-0.310000, 1.322818, 0.073380)",
        "(-0.310000, 1.323334, 0.075493)",
        "(-0.310000, 1.323923, 0.077409)",
        "(-0.310000, 1.324594, 0.079110)",
        "(-0.310000, 1.325365, 0.080599)",
        "(-0.310000, 1.326245, 0.081865)",
        "(-0.310000, 1.327238, 0.082906)",
        "(-0.310000, 1.328357, 0.083731)",
        "(-0.310000, 1.329604, 0.084343)",
        "(-0.310000, 1.330978, 0.084751)",
        "(-0.310000, 1.332486, 0.084971)",
        "(-0.310000, 1.334123, 0.085014)",
        "(-0.310000, 1.335882, 0.084898)",
        "(-0.310000, 1.337766, 0.084641)",
        "(-0.310000, 1.339764, 0.084263)",
        "(-0.310000, 1.341860, 0.083786)",
        "(-0.310000, 1.344057, 0.083229)",
        "(-0.310000, 1.346335, 0.082617)",
        "(-0.310000, 1.348676, 0.081973)",
        "(-0.310000, 1.351077, 0.081317)",
        "(-0.310000, 1.353516, 0.080673)",
        "(-0.310000, 1.355968, 0.080067)",
        "(-0.310000, 1.358431, 0.079514)",
        "(-0.310000, 1.360878, 0.079039)",
        "(-0.310000, 1.362105, 0.080055)",
        "(-0.310000, 1.363319, 0.081093)",
        "(-0.310000, 1.364524, 0.082142)",
        "(-0.310000, 1.365719, 0.083202)",
        "(-0.310000, 1.366901, 0.084271)",
        "(-0.310000, 1.368076, 0.085354)",
        "(-0.310000, 1.369240, 0.086448)",
        "(-0.310000, 1.370391, 0.087549)",
        "(-0.310000, 1.371535, 0.088665)",
        "(-0.310000, 1.372668, 0.089791)",
        "(-0.310000, 1.373787, 0.090925)",
        "(-0.310000, 1.374899, 0.092073)",
        "(-0.310000, 1.376000, 0.093231)",
        "(-0.310000, 1.377087, 0.094396)",
        "(-0.310000, 1.378166, 0.095574)",
        "(-0.310000, 1.379233, 0.096763)",
        "(-0.310000, 1.380287, 0.097958)",
        "(-0.310000, 1.381332, 0.099167)",
        "(-0.310000, 1.382366, 0.100385)",
        "(-0.310000, 1.382318, 0.102490)",
        "(-0.310000, 1.381582, 0.105122)",
        "(-0.310000, 1.380769, 0.107763)",
        "(-0.310000, 1.379906, 0.110383)",
        "(-0.310000, 1.378966, 0.113012)",
        "(-0.310000, 1.377923, 0.115664)",
        "(-0.310000, 1.376764, 0.118339)",
        "(-0.310000, 1.375470, 0.121057)",
        "(-0.310000, 1.374043, 0.123808)",
        "(-0.310000, 1.372488, 0.126584)",
        "(-0.310000, 1.370822, 0.129367)",
        "(-0.310000, 1.369049, 0.132157)",
        "(-0.310000, 1.367195, 0.134933)",
        "(-0.310000, 1.365291, 0.137668)",
        "(-0.310000, 1.363352, 0.140360)",
        "(-0.310000, 1.361412, 0.142985)",
        "(-0.310000, 1.359510, 0.145517)",
        "(-0.310000, 1.357663, 0.147956)",
        "(-0.310000, 1.355911, 0.150280)",
        "(-0.310000, 1.354290, 0.152470)",
        "(-0.310000, 1.352818, 0.154527)",
        "(-0.310000, 1.351532, 0.156437)",
        "(-0.310000, 1.350459, 0.158189)",
        "(-0.310000, 1.349616, 0.159788)",
        "(-0.310000, 1.349030, 0.161229)",
        "(-0.310000, 1.348717, 0.162508)",
        "(-0.310000, 1.348690, 0.163637)",
        "(-0.310000, 1.348961, 0.164617)",
        "(-0.310000, 1.349533, 0.165454)",
        "(-0.310000, 1.350412, 0.166162)",
        "(-0.310000, 1.351594, 0.166751)",
        "(-0.310000, 1.353069, 0.167231)",
        "(-0.310000, 1.354833, 0.167620)",
        "(-0.310000, 1.356869, 0.167930)",
        "(-0.310000, 1.359159, 0.168179)",
        "(-0.310000, 1.361672, 0.168383)",
        "(-0.310000, 1.364399, 0.168557)",
        "(-0.310000, 1.367305, 0.168717)",
        "(-0.310000, 1.370351, 0.168880)",
        "(-0.310000, 1.373523, 0.169061)",
        "(-0.310000, 1.376779, 0.169273)",
        "(-0.310000, 1.380078, 0.169528)",
        "(-0.310000, 1.383406, 0.169838)",
        "(-0.310000, 1.386722, 0.170212)",
        "(-0.310000, 1.389989, 0.170658)",
        "(-0.310000, 1.393200, 0.171181)",
        "(-0.310000, 1.396324, 0.171784)",
        "(-0.310000, 1.399337, 0.172468)",
        "(-0.310000, 1.402249, 0.173233)",
        "(-0.310000, 1.405050, 0.174075)",
        "(-0.310000, 1.407741, 0.174987)",
        "(-0.310000, 1.410357, 0.175965)",
        "(-0.310000, 1.412923, 0.176999)",
        "(-0.310000, 1.415475, 0.178076)",
        "(-0.310000, 1.418074, 0.179193)",
        "(-0.310000, 1.419590, 0.180541)",
        "(-0.310000, 1.419854, 0.182113)",
        "(-0.310000, 1.420103, 0.183692)",
        "(-0.310000, 1.420337, 0.185273)",
        "(-0.310000, 1.420556, 0.186857)",
        "(-0.310000, 1.420760, 0.188438)",
        "(-0.310000, 1.420950, 0.190025)",
        "(-0.310000, 1.421124, 0.191614)",
        "(-0.310000, 1.421283, 0.193200)",
        "(-0.310000, 1.421428, 0.194792)",
        "(-0.310000, 1.421557, 0.196385)",
        "(-0.310000, 1.421671, 0.197975)",
        "(-0.310000, 1.421771, 0.199570)",
        "(-0.310000, 1.421855, 0.201167)",
        "(-0.310000, 1.421924, 0.202759)",
        "(-0.310000, 1.421978, 0.204357)",
        "(-0.310000, 1.422018, 0.205955)",
        "(-0.310000, 1.422042, 0.207549)",
        "(-0.310000, 1.422050, 0.209147)",
        "(-0.310000, 1.422044, 0.210746)",
        "(-0.310000, 1.422023, 0.212340)",
        "(-0.310000, 1.421987, 0.213938)",
        "(-0.310000, 1.421936, 0.215536)",
        "(-0.310000, 1.421870, 0.217129)",
        "(-0.310000, 1.421788, 0.218725)",
        "(-0.310000, 1.421692, 0.220321)",
        "(-0.310000, 1.421580, 0.221911)",
        "(-0.310000, 1.421454, 0.223505)",
        "(-0.310000, 1.421312, 0.225097)",
        "(-0.310000, 1.421155, 0.226688)",
        "(-0.310000, 1.420984, 0.228273)",
        "(-0.310000, 1.420797, 0.229861)",
        "(-0.310000, 1.420596, 0.231447)",
        "(-0.310000, 1.420380, 0.233026)",
        "(-0.310000, 1.420148, 0.234608)",
        "(-0.310000, 1.419902, 0.236188)",
        "(-0.310000, 1.419641, 0.237761)",
        "(-0.310000, 1.419365, 0.239335)",
        "(-0.310000, 1.419074, 0.240908)",
        "(-0.310000, 1.418769, 0.242472)",
        "(-0.310000, 1.418448, 0.244039)",
        "(-0.310000, 1.418113, 0.245602)",
        "(-0.310000, 1.417764, 0.247158)",
        "(-0.310000, 1.417399, 0.248714)",
        "(-0.310000, 1.417019, 0.250267)",
        "(-0.310000, 1.415416, 0.251499)",
        "(-0.310000, 1.412741, 0.252421)",
        "(-0.310000, 1.410108, 0.253310)",
        "(-0.310000, 1.407481, 0.254151)",
        "(-0.310000, 1.404800, 0.254934)",
        "(-0.310000, 1.402042, 0.255648)",
        "(-0.310000, 1.399195, 0.256281)",
        "(-0.310000, 1.396235, 0.256830)",
        "(-0.310000, 1.393170, 0.257291)",
        "(-0.310000, 1.390009, 0.257663)",
        "(-0.310000, 1.386778, 0.257949)",
        "(-0.310000, 1.383478, 0.258153)",
        "(-0.310000, 1.380142, 0.258283)",
        "(-0.310000, 1.376810, 0.258348)",
        "(-0.310000, 1.373492, 0.258359)",
        "(-0.310000, 1.370228, 0.258331)",
        "(-0.310000, 1.367061, 0.258278)",
        "(-0.310000, 1.364002, 0.258216)",
        "(-0.310000, 1.361092, 0.258163)",
        "(-0.310000, 1.358367, 0.258136)",
        "(-0.310000, 1.355837, 0.258154)",
        "(-0.310000, 1.353536, 0.258234)",
        "(-0.310000, 1.351487, 0.258394)",
        "(-0.310000, 1.349698, 0.258652)",
        "(-0.310000, 1.348187, 0.259023)",
        "(-0.310000, 1.346967, 0.259522)",
        "(-0.310000, 1.346038, 0.260163)",
        "(-0.310000, 1.345403, 0.260958)",
        "(-0.310000, 1.345061, 0.261913)",
        "(-0.310000, 1.345003, 0.263041)",
        "(-0.310000, 1.345220, 0.264344)",
        "(-0.310000, 1.345696, 0.265820)",
        "(-0.310000, 1.346417, 0.267477)",
        "(-0.310000, 1.347360, 0.269309)",
        "(-0.310000, 1.348503, 0.271309)",
        "(-0.310000, 1.349813, 0.273464)",
        "(-0.310000, 1.351272, 0.275774)",
        "(-0.310000, 1.352848, 0.278222)",
        "(-0.310000, 1.354503, 0.280784)",
        "(-0.310000, 1.356218, 0.283458)",
        "(-0.310000, 1.357958, 0.286220)",
        "(-0.310000, 1.359687, 0.289041)",
        "(-0.310000, 1.361389, 0.291918)",
        "(-0.310000, 1.363031, 0.294824)",
        "(-0.310000, 1.364588, 0.297730)",
        "(-0.310000, 1.366048, 0.300638)",
        "(-0.310000, 1.367393, 0.303522)",
        "(-0.310000, 1.368608, 0.306364)",
        "(-0.310000, 1.369697, 0.309171)",
        "(-0.310000, 1.370658, 0.311934)",
        "(-0.310000, 1.371498, 0.314648)",
        "(-0.310000, 1.372241, 0.317341)",
        "(-0.310000, 1.372909, 0.320026)",
        "(-0.310000, 1.373534, 0.322725)",
        "(-0.310000, 1.374155, 0.325486)",
        "(-0.310000, 1.373952, 0.327506)",
        "(-0.310000, 1.372833, 0.328642)",
        "(-0.310000, 1.371700, 0.329771)",
        "(-0.310000, 1.370557, 0.330890)",
        "(-0.310000, 1.369403, 0.331997)",
        "(-0.310000, 1.368242, 0.333091)",
        "(-0.310000, 1.367067, 0.334176)",
        "(-0.310000, 1.365882, 0.335251)",
        "(-0.310000, 1.364691, 0.336311)",
        "(-0.310000, 1.363486, 0.337363)",
        "(-0.310000, 1.362271, 0.338403)",
        "(-0.310000, 1.361050, 0.339430)",
        "(-0.310000, 1.359815, 0.340447)",
        "(-0.310000, 1.358572, 0.341453)",
        "(-0.310000, 1.357322, 0.342444)",
        "(-0.310000, 1.356059, 0.343426)",
        "(-0.310000, 1.354787, 0.344396)",
        "(-0.310000, 1.353510, 0.345351)",
        "(-0.310000, 1.352220, 0.346297)",
        "(-0.310000, 1.350921, 0.347231)",
        "(-0.310000, 1.349617, 0.348150)",
        "(-0.310000, 1.348301, 0.349059)",
        "(-0.310000, 1.346976, 0.349955)",
        "(-0.310000, 1.345647, 0.350837)",
        "(-0.310000, 1.344308, 0.351707)",
        "(-0.310000, 1.342958, 0.352565)",
        "(-0.310000, 1.341604, 0.353409)",
        "(-0.310000, 1.340239, 0.354242)",
        "(-0.310000, 1.338868, 0.355061)",
        "(-0.310000, 1.337487, 0.355868)",
        "(-0.310000, 1.336102, 0.356660)",
        "(-0.310000, 1.334709, 0.357439)",
        "(-0.310000, 1.333305, 0.358207)",
        "(-0.310000, 1.331899, 0.358959)",
        "(-0.310000, 1.330484, 0.359699)",
        "(-0.310000, 1.329059, 0.360427)",
        "(-0.310000, 1.327632, 0.361139)",
        "(-0.310000, 1.326197, 0.361839)",
        "(-0.310000, 1.324752, 0.362526)",
        "(-0.310000, 1.323305, 0.363198)",
        "(-0.310000, 1.321850, 0.363856)",
        "(-0.310000, 1.320387, 0.364502)",
        "(-0.310000, 1.318924, 0.365131)",
        "(-0.310000, 1.317449, 0.365750)",
        "(-0.310000, 1.315970, 0.366353)",
        "(-0.310000, 1.314032, 0.365778)",
        "(-0.310000, 1.311717, 0.364152)",
        "(-0.310000, 1.309452, 0.362543)",
        "(-0.310000, 1.307234, 0.360925)",
        "(-0.310000, 1.305066, 0.359322)",
        "(-0.310000, 1.302961, 0.357785)",
        "(-0.310000, 1.300941, 0.356354)",
        "(-0.310000, 1.298995, 0.355056)",
        "(-0.310000, 1.297139, 0.353923)",
        "(-0.310000, 1.295368, 0.352981)",
        "(-0.310000, 1.293692, 0.352249)",
        "(-0.310000, 1.292093, 0.351739)",
        "(-0.310000, 1.290577, 0.351462)",
        "(-0.310000, 1.289137, 0.351426)",
        "(-0.310000, 1.287762, 0.351631)",
        "(-0.310000, 1.286444, 0.352077)",
        "(-0.310000, 1.285183, 0.352756)",
        "(-0.310000, 1.283958, 0.353666)",
        "(-0.310000, 1.282767, 0.354790)",
        "(-0.310000, 1.281600, 0.356113)",
        "(-0.310000, 1.280447, 0.357625)",
        "(-0.310000, 1.279299, 0.359302)",
        "(-0.310000, 1.278147, 0.361119)",
        "(-0.310000, 1.276983, 0.363064)",
        "(-0.310000, 1.275798, 0.365106)",
        "(-0.310000, 1.274594, 0.367213)",
        "(-0.310000, 1.273356, 0.369372)",
        "(-0.310000, 1.272079, 0.371549)",
        "(-0.310000, 1.270770, 0.373709)",
        "(-0.310000, 1.269412, 0.375838)",
        "(-0.310000, 1.268013, 0.377901)",
        "(-0.310000, 1.266427, 0.378046)",
        "(-0.310000, 1.264832, 0.378168)",
        "(-0.310000, 1.263238, 0.378274)",
        "(-0.310000, 1.261641, 0.378366)",
        "(-0.310000, 1.260050, 0.378442)",
        "(-0.310000, 1.258454, 0.378503)",
        "(-0.310000, 1.256855, 0.378550)",
        "(-0.310000, 1.255262, 0.378581)",
        "(-0.310000, 1.253665, 0.378597)"
    ],
    "rightHandRotations": [
        "(321.992600, 117.154100, 292.766400)",
        "(290.000000, 70.000000, 0.000000)",
        "(290.000000, 70.000000, 0.000000)",
        "(290.000000, 70.000000, 0.000000)",
        "(290.000000, 70.000000, 0.000000)",
        "(290.000000, 70.000000, 0.000000)",
        "(290.000000, 70.000000, 0.000000)",
        "(290.000000, 70.000000, 0.000000)",
        "(290.000000, 70.000000, 0.000000)",
        "(290.000000, 70.000000, 0.000000)",
        "(290.000000, 70.000000, 0.000000)",
        "(290.000000, 70.000000, 0.000000)",
        "(290.000000, 70.000000, 0.000000)",
        "(290.000000, 70.000000, 0.000000)",
        "(290.000000, 70.000000, 0.000000)",
        "(290.000000, 70.000000, 0.000000)",
        "(290.000000, 70.000000, 0.000000)",
        "(290.000000, 70.000000, 0.000000)",
        "(290.000000, 70.000000, 0.000000)",
        "(290.000000, 70.000000, 0.000000)",
        "(290.000000, 70.000000, 0.000000)",
        "(290.000000, 70.000000, 0.000000)",
        "(290.000000, 70.000000, 0.000000)",
        "(290.000000, 70.000000, 0.000000)",
        "(290.000000, 70.000000, 0.000000)",
        "(290.000000, 70.000000, 0.000000)",
        "(290.000000, 70.000000, 0.000000)",
        "(290.000000, 70.000000, 0.000000)",
        "(290.000000, 70.000000, 0.000000)",
        "(290.000000, 70.000000, 0.000000)",
        "(290.000000, 70.000000, 0.000000)",
        "(290.000000, 70.000000, 0.000000)",
        "(290.000000, 70.000000, 0.000000)",
        "(290.000000, 70.000000, 0.000000)",
        "(290.000000, 70.000000, 0.000000)",
        "(290.000000, 70.000000, 0.000000)",
        "(290.000000, 70.000000, 0.000000)",
        "(290.000000, 70.000000, 0.000000)",
        "(290.000000, 70.000000, 0.000000)",
        "(290.000000, 70.000000, 0.000000)",
        "(290.000000, 70.000000, 0.000000)",
        "(290.000000, 70.000000, 0.000000)",
        "(290.000000, 70.000000, 0.000000)",
        "(290.000000, 70.000000, 0.000000)",
        "(290.000000, 70.000000, 0.000000)",
        "(290.000000, 70.000000, 0.000000)",
        "(290.000000, 70.000000, 0.000000)",
        "(290.000000, 70.000000, 0.000000)",
        "(290.000000, 70.000000, 0.000000)",
        "(290.000000, 70.000000, 0.000000)",
        "(290.000000, 70.000000, 0.000000)",
        "(290.000000, 70.000000, 0.000000)",
        "(290.000000, 70.000000, 0.000000)",
        "(290.000000, 70.000000, 0.000000)",
        "(290.000000, 70.000000, 0.000000)",
        "(290.000000, 70.000000, 0.000000)",
        "(290.000000, 70.000000, 0.000000)",
        "(290.000000, 70.000000, 0.000000)",
        "(290.000000, 70.000000, 0.000000)",
        "(290.000000, 70.000000, 0.000000)",
        "(290.000000, 70.000000, 0.000000)",
        "(290.000000, 70.000000, 0.000000)",
        "(290.000000, 70.000000, 0.000000)",
        "(290.000000, 70.000000, 0.000000)",
        "(290.000000, 70.000000, 0.000000)",
        "(290.000000, 70.000000, 0.000000)",
        "(290.000000, 70.000000, 0.000000)",
        "(290.000000, 70.000000, 0.000000)",
        "(290.000000, 70.000000, 0.000000)",
        "(290.000000, 70.000000, 0.000000)",
        "(290.000000, 70.000000, 0.000000)",
        "(290.000000, 70.000000, 0.000000)",
        "(290.000000, 70.000000, 0.000000)",
        "(290.000000, 70.000000, 0.000000)",
        "(290.000000, 70.000000, 0.000000)",
        "(290.000000, 70.000000, 0.000000)",
        "(290.000000, 70.000000, 0.000000)",
        "(290.000000, 70.000000, 0.000000)",
        "(290.000000, 70.000000, 0.000000)",
        "(290.000000, 70.000000, 0.000000)",
        "(290.000000, 70.000000, 0.000000)",
        "(290.000000, 70.000000, 0.000000)",
        "(290.000000, 70.000000, 0.000000)",
        "(290.000000, 70.000000, 0.000000)",
        "(290.000000, 70.000000, 0.000000)",
        "(290.000000, 70.000000, 0.000000)",
        "(290.000000, 70.000000, 0.000000)",
        "(290.000000, 70.000000, 0.000000)",
        "(290.000000, 70.000000, 0.000000)",
        "(290.000000, 70.000000, 0.000000)",
        "(290.000000, 70.000000, 0.000000)",
        "(290.000000, 70.000000, 0.000000)",
        "(290.000000, 70.000000, 0.000000)",
        "(290.000000, 70.000000, 0.000000)",
        "(290.000000, 70.000000, 0.000000)",
        "(290.000000, 70.000000, 0.000000)",
        "(290.000000, 70.000000, 0.000000)",
        "(290.000000, 70.000000, 0.000000)",
        "(290.000000, 70.000000, 0.000000)",
        "(290.000000, 70.000000, 0.000000)",
        "(290.000000, 70.000000, 0.000000)",
        "(290.000000, 70.000000, 0.000000)",
        "(290.000000, 70.000000, 0.000000)",
        "(290.000000, 70.000000, 0.000000)",
        "(290.000000, 70.000000, 0.000000)",
        "(290.000000, 70.000000, 0.000000)",
        "(290.000000, 70.000000, 0.000000)",
        "(290.000000, 70.000000, 0.000000)",
        "(290.000000, 70.000000, 0.000000)",
        "(290.000000, 70.000000, 0.000000)",
        "(290.000000, 70.000000, 0.000000)",
        "(290.000000, 70.000000, 0.000000)",
        "(290.000000, 70.000000, 0.000000)",
        "(290.000000, 70.000000, 0.000000)",
        "(290.000000, 70.000000, 0.000000)",
        "(290.000000, 70.000000, 0.000000)",
        "(290.000000, 70.000000, 0.000000)",
        "(290.000000, 70.000000, 0.000000)",
        "(290.000000, 70.000000, 0.000000)",
        "(290.000000, 70.000000, 0.000000)",
        "(290.000000, 70.000000, 0.000000)",
        "(290.000000, 70.000000, 0.000000)",
        "(290.000000, 70.000000, 0.000000)",
        "(290.000000, 70.000000, 0.000000)",
        "(290.000000, 70.000000, 0.000000)",
        "(290.000000, 70.000000, 0.000000)",
        "(290.000000, 70.000000, 0.000000)",
        "(290.000000, 70.000000, 0.000000)",
        "(290.000000, 70.000000, 0.000000)",
        "(290.000000, 70.000000, 0.000000)",
        "(290.000000, 70.000000, 0.000000)",
        "(290.000000, 70.000000, 0.000000)",
        "(290.000000, 70.000000, 0.000000)",
        "(290.000000, 70.000000, 0.000000)",
        "(290.000000, 70.000000, 0.000000)",
        "(290.000000, 70.000000, 0.000000)",
        "(290.000000, 70.000000, 0.000000)",
        "(290.000000, 70.000000, 0.000000)",
        "(290.000000, 70.000000, 0.000000)",
        "(290.000000, 70.000000, 0.000000)",
        "(290.000000, 70.000000, 0.000000)",
        "(290.000000, 70.000000, 0.000000)",
        "(290.000000, 70.000000, 0.000000)",
        "(290.000000, 70.000000, 0.000000)",
        "(290.000000, 70.000000, 0.000000)",
        "(290.000000, 70.000000, 0.000000)",
        "(290.000000, 70.000000, 0.000000)",
        "(290.000000, 70.000000, 0.000000)",
        "(290.000000, 70.000000, 0.000000)",
        "(290.000000, 70.000000, 0.000000)",
        "(290.000000, 70.000000, 0.000000)",
        "(290.000000, 70.000000, 0.000000)",
        "(290.000000, 70.000000, 0.000000)",
        "(290.000000, 70.000000, 0.000000)",
        "(290.000000, 70.000000, 0.000000)",
        "(290.000000, 70.000000, 0.000000)",
        "(290.000000, 70.000000, 0.000000)",
        "(290.000000, 70.000000, 0.000000)",
        "(290.000000, 70.000000, 0.000000)",
        "(290.000000, 70.000000, 0.000000)",
        "(290.000000, 70.000000, 0.000000)",
        "(290.000000, 70.000000, 0.000000)",
        "(290.000000, 70.000000, 0.000000)",
        "(290.000000, 70.000000, 0.000000)",
        "(290.000000, 70.000000, 0.000000)",
        "(290.000000, 70.000000, 0.000000)",
        "(290.000000, 70.000000, 0.000000)",
        "(290.000000, 70.000000, 0.000000)",
        "(290.000000, 70.000000, 0.000000)",
        "(290.000000, 70.000000, 0.000000)",
        "(290.000000, 70.000000, 0.000000)",
        "(290.000000, 70.000000, 0.000000)",
        "(290.000000, 70.000000, 0.000000)",
        "(290.000000, 70.000000, 0.000000)",
        "(290.000000, 70.000000, 0.000000)",
        "(290.000000, 70.000000, 0.000000)",
        "(290.000000, 70.000000, 0.000000)",
        "(290.000000, 70.000000, 0.000000)",
        "(290.000000, 70.000000, 0.000000)",
        "(290.000000, 70.000000, 0.000000)",
        "(290.000000, 70.000000, 0.000000)",
        "(290.000000, 70.000000, 0.000000)",
        "(290.000000, 70.000000, 0.000000)",
        "(290.000000, 70.000000, 0.000000)",
        "(290.000000, 70.000000, 0.000000)",
        "(290.000000, 70.000000, 0.000000)",
        "(290.000000, 70.000000, 0.000000)",
        "(290.000000, 70.000000, 0.000000)",
        "(290.000000, 70.000000, 0.000000)",
        "(290.000000, 70.000000, 0.000000)",
        "(290.000000, 70.000000, 0.000000)",
        "(290.000000, 70.000000, 0.000000)",
        "(290.000000, 70.000000, 0.000000)",
        "(290.000000, 70.000000, 0.000000)",
        "(290.000000, 70.000000, 0.000000)",
        "(290.000000, 70.000000, 0.000000)",
        "(290.000000, 70.000000, 0.000000)",
        "(290.000000, 70.000000, 0.000000)",
        "(290.000000, 70.000000, 0.000000)",
        "(290.000000, 70.000000, 0.000000)",
        "(290.000000, 70.000000, 0.000000)",
        "(290.000000, 70.000000, 0.000000)",
        "(290.000000, 70.000000, 0.000000)",
        "(290.000000, 70.000000, 0.000000)",
        "(290.000000, 70.000000, 0.000000)",
        "(290.000000, 70.000000, 0.000000)",
        "(290.000000, 70.000000, 0.000000)",
        "(290.000000, 70.000000, 0.000000)",
        "(290.000000, 70.000000, 0.000000)",
        "(290.000000, 70.000000, 0.000000)",
        "(290.000000, 70.000000, 0.000000)",
        "(290.000000, 70.000000, 0.000000)",
        "(290.000000, 70.000000, 0.000000)",
        "(290.000000, 70.000000, 0.000000)",
        "(290.000000, 70.000000, 0.000000)",
        "(290.000000, 70.000000, 0.000000)",
        "(290.000000, 70.000000, 0.000000)",
        "(290.000000, 70.000000, 0.000000)",
        "(290.000000, 70.000000, 0.000000)",
        "(290.000000, 70.000000, 0.000000)",
        "(290.000000, 70.000000, 0.000000)",
        "(290.000000, 70.000000, 0.000000)",
        "(290.000000, 70.000000, 0.000000)",
        "(290.000000, 70.000000, 0.000000)",
        "(290.000000, 70.000000, 0.000000)",
        "(290.000000, 70.000000, 0.000000)",
        "(290.000000, 70.000000, 0.000000)",
        "(290.000000, 70.000000, 0.000000)",
        "(290.000000, 70.000000, 0.000000)",
        "(290.000000, 70.000000, 0.000000)",
        "(290.000000, 70.000000, 0.000000)",
        "(290.000000, 70.000000, 0.000000)",
        "(290.000000, 70.000000, 0.000000)",
        "(290.000000, 70.000000, 0.000000)",
        "(290.000000, 70.000000, 0.000000)",
        "(290.000000, 70.000000, 0.000000)",
        "(290.000000, 70.000000, 0.000000)",
        "(290.000000, 70.000000, 0.000000)",
        "(290.000000, 70.000000, 0.000000)",
        "(290.000000, 70.000000, 0.000000)",
        "(290.000000, 70.000000, 0.000000)",
        "(290.000000, 70.000000, 0.000000)",
        "(290.000000, 70.000000, 0.000000)",
        "(290.000000, 70.000000, 0.000000)",
        "(290.000000, 70.000000, 0.000000)",
        "(290.000000, 70.000000, 0.000000)",
        "(290.000000, 70.000000, 0.000000)",
        "(290.000000, 70.000000, 0.000000)",
        "(290.000000, 70.000000, 0.000000)",
        "(290.000000, 70.000000, 0.000000)",
        "(290.000000, 70.000000, 0.000000)",
        "(290.000000, 70.000000, 0.000000)",
        "(290.000000, 70.000000, 0.000000)",
        "(290.000000, 70.000000, 0.000000)",
        "(290.000000, 70.000000, 0.000000)",
        "(290.000000, 70.000000, 0.000000)",
        "(290.000000, 70.000000, 0.000000)",
        "(290.000000, 70.000000, 0.000000)",
        "(290.000000, 70.000000, 0.000000)",
        "(290.000000, 70.000000, 0.000000)",
        "(290.000000, 70.000000, 0.000000)",
        "(290.000000, 70.000000, 0.000000)",
        "(290.000000, 70.000000, 0.000000)",
        "(290.000000, 70.000000, 0.000000)",
        "(290.000000, 70.000000, 0.000000)",
        "(290.000000, 70.000000, 0.000000)",
        "(290.000000, 70.000000, 0.000000)",
        "(290.000000, 70.000000, 0.000000)",
        "(290.000000, 70.000000, 0.000000)",
        "(290.000000, 70.000000, 0.000000)",
        "(290.000000, 70.000000, 0.000000)",
        "(290.000000, 70.000000, 0.000000)",
        "(290.000000, 70.000000, 0.000000)",
        "(290.000000, 70.000000, 0.000000)",
        "(290.000000, 70.000000, 0.000000)",
        "(290.000000, 70.000000, 0.000000)",
        "(290.000000, 70.000000, 0.000000)",
        "(290.000000, 70.000000, 0.000000)",
        "(290.000000, 70.000000, 0.000000)",
        "(290.000000, 70.000000, 0.000000)",
        "(290.000000, 70.000000, 0.000000)",
        "(290.000000, 70.000000, 0.000000)",
        "(290.000000, 70.000000, 0.000000)",
        "(290.000000, 70.000000, 0.000000)",
        "(290.000000, 70.000000, 0.000000)",
        "(290.000000, 70.000000, 0.000000)",
        "(290.000000, 70.000000, 0.000000)",
        "(290.000000, 70.000000, 0.000000)",
        "(290.000000, 70.000000, 0.000000)",
        "(290.000000, 70.000000, 0.000000)",
        "(290.000000, 70.000000, 0.000000)",
        "(290.000000, 70.000000, 0.000000)",
        "(290.000000, 70.000000, 0.000000)",
        "(290.000000, 70.000000, 0.000000)",
        "(290.000000, 70.000000, 0.000000)",
        "(290.000000, 70.000000, 0.000000)",
        "(290.000000, 70.000000, 0.000000)",
        "(290.000000, 70.000000, 0.000000)",
        "(290.000000, 70.000000, 0.000000)",
        "(290.000000, 70.000000, 0.000000)",
        "(290.000000, 70.000000, 0.000000)",
        "(290.000000, 70.000000, 0.000000)",
        "(290.000000, 70.000000, 0.000000)",
        "(290.000000, 70.000000, 0.000000)",
        "(290.000000, 70.000000, 0.000000)",
        "(290.000000, 70.000000, 0.000000)",
        "(290.000000, 70.000000, 0.000000)",
        "(290.000000, 70.000000, 0.000000)",
        "(290.000000, 70.000000, 0.000000)",
        "(290.000000, 70.000000, 0.000000)",
        "(290.000000, 70.000000, 0.000000)",
        "(290.000000, 70.000000, 0.000000)",
        "(290.000000, 70.000000, 0.000000)",
        "(290.000000, 70.000000, 0.000000)",
        "(290.000000, 70.000000, 0.000000)",
        "(290.000000, 70.000000, 0.000000)",
        "(290.000000, 70.000000, 0.000000)",
        "(290.000000, 70.000000, 0.000000)",
        "(290.000000, 70.000000, 0.000000)",
        "(290.000000, 70.000000, 0.000000)",
        "(290.000000, 70.000000, 0.000000)",
        "(290.000000, 70.000000, 0.000000)",
        "(290.000000, 70.000000, 0.000000)",
        "(290.000000, 70.000000, 0.000000)",
        "(290.000000, 70.000000, 0.000000)",
        "(290.000000, 70.000000, 0.000000)",
        "(290.000000, 70.000000, 0.000000)",
        "(290.000000, 70.000000, 0.000000)",
        "(290.000000, 70.000000, 0.000000)",
        "(290.000000, 70.000000, 0.000000)",
        "(290.000000, 70.000000, 0.000000)",
        "(290.000000, 70.000000, 0.000000)",
        "(290.000000, 70.000000, 0.000000)",
        "(290.000000, 70.000000, 0.000000)",
        "(290.000000, 70.000000, 0.000000)",
        "(290.000000, 70.000000, 0.000000)",
        "(290.000000, 70.000000, 0.000000)",
        "(290.000000, 70.000000, 0.000000)",
        "(290.000000, 70.000000, 0.000000)",
        "(290.000000, 70.000000, 0.000000)",
        "(290.000000, 70.000000, 0.000000)",
        "(290.000000, 70.000000, 0.000000)",
        "(290.000000, 70.000000, 0.000000)",
        "(290.000000, 70.000000, 0.000000)",
        "(290.000000, 70.000000, 0.000000)",
        "(290.000000, 70.000000, 0.000000)",
        "(290.000000, 70.000000, 0.000000)",
        "(290.000000, 70.000000, 0.000000)",
        "(290.000000, 70.000000, 0.000000)",
        "(290.000000, 70.000000, 0.000000)",
        "(290.000000, 70.000000, 0.000000)",
        "(290.000000, 70.000000, 0.000000)",
        "(290.000000, 70.000000, 0.000000)",
        "(290.000000, 70.000000, 0.000000)",
        "(290.000000, 70.000000, 0.000000)",
        "(290.000000, 70.000000, 0.000000)",
        "(290.000000, 70.000000, 0.000000)",
        "(290.000000, 70.000000, 0.000000)",
        "(290.000000, 70.000000, 0.000000)",
        "(290.000000, 70.000000, 0.000000)",
        "(290.000000, 70.000000, 0.000000)",
        "(290.000000, 70.000000, 0.000000)",
        "(290.000000, 70.000000, 0.000000)",
        "(290.000000, 70.000000, 0.000000)",
        "(290.000000, 70.000000, 0.000000)",
        "(290.000000, 70.000000, 0.000000)",
        "(290.000000, 70.000000, 0.000000)",
        "(290.000000, 70.000000, 0.000000)",
        "(290.000000, 70.000000, 0.000000)",
        "(290.000000, 70.000000, 0.000000)",
        "(290.000000, 70.000000, 0.000000)",
        "(290.000000, 70.000000, 0.000000)",
        "(290.000000, 70.000000, 0.000000)",
        "(290.000000, 70.000000, 0.000000)",
        "(290.000000, 70.000000, 0.000000)",
        "(290.000000, 70.000000, 0.000000)",
        "(290.000000, 70.000000, 0.000000)",
        "(290.000000, 70.000000, 0.000000)",
        "(290.000000, 70.000000, 0.000000)",
        "(290.000000, 70.000000, 0.000000)",
        "(290.000000, 70.000000, 0.000000)",
        "(290.000000, 70.000000, 0.000000)",
        "(290.000000, 70.000000, 0.000000)",
        "(290.000000, 70.000000, 0.000000)",
        "(290.000000, 70.000000, 0.000000)",
        "(290.000000, 70.000000, 0.000000)",
        "(290.000000, 70.000000, 0.000000)",
        "(290.000000, 70.000000, 0.000000)",
        "(290.000000, 70.000000, 0.000000)",
        "(290.000000, 70.000000, 0.000000)",
        "(290.000000, 70.000000, 0.000000)",
        "(290.000000, 70.000000, 0.000000)",
        "(290.000000, 70.000000, 0.000000)",
        "(290.000000, 70.000000, 0.000000)",
        "(290.000000, 70.000000, 0.000000)",
        "(290.000000, 70.000000, 0.000000)",
        "(290.000000, 70.000000, 0.000000)",
        "(290.000000, 70.000000, 0.000000)",
        "(290.000000, 70.000000, 0.000000)",
        "(290.000000, 70.000000, 0.000000)",
        "(290.000000, 70.000000, 0.000000)",
        "(290.000000, 70.000000, 0.000000)",
        "(290.000000, 70.000000, 0.000000)",
        "(290.000000, 70.000000, 0.000000)",
        "(290.000000, 70.000000, 0.000000)",
        "(290.000000, 70.000000, 0.000000)",
        "(290.000000, 70.000000, 0.000000)",
        "(290.000000, 70.000000, 0.000000)",
        "(290.000000, 70.000000, 0.000000)",
        "(290.000000, 70.000000, 0.000000)",
        "(290.000000, 70.000000, 0.000000)",
        "(290.000000, 70.000000, 0.000000)",
        "(290.000000, 70.000000, 0.000000)",
        "(290.000000, 70.000000, 0.000000)",
        "(290.000000, 70.000000, 0.000000)",
        "(290.000000, 70.000000, 0.000000)",
        "(290.000000, 70.000000, 0.000000)",
        "(290.000000, 70.000000, 0.000000)",
        "(290.000000, 70.000000, 0.000000)",
        "(290.000000, 70.000000, 0.000000)",
        "(290.000000, 70.000000, 0.000000)",
        "(290.000000, 70.000000, 0.000000)",
        "(290.000000, 70.000000, 0.000000)",
        "(290.000000, 70.000000, 0.000000)",
        "(290.000000, 70.000000, 0.000000)",
        "(290.000000, 70.000000, 0.000000)",
        "(290.000000, 70.000000, 0.000000)",
        "(290.000000, 70.000000, 0.000000)",
        "(290.000000, 70.000000, 0.000000)",
        "(290.000000, 70.000000, 0.000000)",
        "(290.000000, 70.000000, 0.000000)",
        "(290.000000, 70.000000, 0.000000)",
        "(290.000000, 70.000000, 0.000000)",
        "(290.000000, 70.000000, 0.000000)",
        "(290.000000, 70.000000, 0.000000)",
        "(290.000000, 70.000000, 0.000000)",
        "(290.000000, 70.000000, 0.000000)",
        "(290.000000, 70.000000, 0.000000)",
        "(290.000000, 70.000000, 0.000000)",
        "(290.000000, 70.000000, 0.000000)",
        "(290.000000, 70.000000, 0.000000)",
        "(290.000000, 70.000000, 0.000000)",
        "(290.000000, 70.000000, 0.000000)",
        "(290.000000, 70.000000, 0.000000)",
        "(290.000000, 70.000000, 0.000000)",
        "(290.000000, 70.000000, 0.000000)",
        "(290.000000, 70.000000, 0.000000)",
        "(290.000000, 70.000000, 0.000000)",
        "(290.000000, 70.000000, 0.000000)",
        "(290.000000, 70.000000, 0.000000)",
        "(290.000000, 70.000000, 0.000000)",
        "(290.000000, 70.000000, 0.000000)",
        "(290.000000, 70.000000, 0.000000)",
        "(290.000000, 70.000000, 0.000000)",
        "(290.000000, 70.000000, 0.000000)",
        "(290.000000, 70.000000, 0.000000)",
        "(290.000000, 70.000000, 0.000000)",
        "(290.000000, 70.000000, 0.000000)",
        "(290.000000, 70.000000, 0.000000)",
        "(290.000000, 70.000000, 0.000000)",
        "(290.000000, 70.000000, 0.000000)",
        "(290.000000, 70.000000, 0.000000)",
        "(290.000000, 70.000000, 0.000000)",
        "(290.000000, 70.000000, 0.000000)",
        "(290.000000, 70.000000, 0.000000)",
        "(290.000000, 70.000000, 0.000000)",
        "(290.000000, 70.000000, 0.000000)",
        "(290.000000, 70.000000, 0.000000)",
        "(290.000000, 70.000000, 0.000000)",
        "(290.000000, 70.000000, 0.000000)",
        "(290.000000, 70.000000, 0.000000)",
        "(290.000000, 70.000000, 0.000000)",
        "(290.000000, 70.000000, 0.000000)",
        "(290.000000, 70.000000, 0.000000)",
        "(290.000000, 70.000000, 0.000000)",
        "(290.000000, 70.000000, 0.000000)",
        "(290.000000, 70.000000, 0.000000)",
        "(290.000000, 70.000000, 0.000000)",
        "(290.000000, 70.000000, 0.000000)",
        "(290.000000, 70.000000, 0.000000)",
        "(290.000000, 70.000000, 0.000000)",
        "(290.000000, 70.000000, 0.000000)",
        "(290.000000, 70.000000, 0.000000)",
        "(290.000000, 70.000000, 0.000000)",
        "(290.000000, 70.000000, 0.000000)",
        "(290.000000, 70.000000, 0.000000)",
        "(290.000000, 70.000000, 0.000000)",
        "(290.000000, 70.000000, 0.000000)",
        "(290.000000, 70.000000, 0.000000)",
        "(290.000000, 70.000000, 0.000000)",
        "(290.000000, 70.000000, 0.000000)",
        "(290.000000, 70.000000, 0.000000)",
        "(290.000000, 70.000000, 0.000000)",
        "(290.000000, 70.000000, 0.000000)",
        "(290.000000, 70.000000, 0.000000)",
        "(290.000000, 70.000000, 0.000000)",
        "(290.000000, 70.000000, 0.000000)",
        "(290.000000, 70.000000, 0.000000)",
        "(290.000000, 70.000000, 0.000000)",
        "(290.000000, 70.000000, 0.000000)",
        "(290.000000, 70.000000, 0.000000)",
        "(290.000000, 70.000000, 0.000000)",
        "(290.000000, 70.000000, 0.000000)",
        "(290.000000, 70.000000, 0.000000)",
        "(290.000000, 70.000000, 0.000000)",
        "(290.000000, 70.000000, 0.000000)",
        "(290.000000, 70.000000, 0.000000)",
        "(290.000000, 70.000000, 0.000000)",
        "(290.000000, 70.000000, 0.000000)",
        "(290.000000, 70.000000, 0.000000)",
        "(290.000000, 70.000000, 0.000000)",
        "(290.000000, 70.000000, 0.000000)",
        "(290.000000, 70.000000, 0.000000)",
        "(290.000000, 70.000000, 0.000000)",
        "(290.000000, 70.000000, 0.000000)",
        "(290.000000, 70.000000, 0.000000)",
        "(290.000000, 70.000000, 0.000000)",
        "(290.000000, 70.000000, 0.000000)",
        "(290.000000, 70.000000, 0.000000)",
        "(290.000000, 70.000000, 0.000000)",
        "(290.000000, 70.000000, 0.000000)",
        "(290.000000, 70.000000, 0.000000)",
        "(290.000000, 70.000000, 0.000000)",
        "(290.000000, 70.000000, 0.000000)",
        "(290.000000, 70.000000, 0.000000)",
        "(290.000000, 70.000000, 0.000000)",
        "(290.000000, 70.000000, 0.000000)",
        "(290.000000, 70.000000, 0.000000)",
        "(290.000000, 70.000000, 0.000000)",
        "(290.000000, 70.000000, 0.000000)",
        "(290.000000, 70.000000, 0.000000)",
        "(290.000000, 70.000000, 0.000000)",
        "(290.000000, 70.000000, 0.000000)",
        "(290.000000, 70.000000, 0.000000)",
        "(290.000000, 70.000000, 0.000000)",
        "(290.000000, 70.000000, 0.000000)",
        "(290.000000, 70.000000, 0.000000)",
        "(290.000000, 70.000000, 0.000000)",
        "(290.000000, 70.000000, 0.000000)",
        "(290.000000, 70.000000, 0.000000)",
        "(290.000000, 70.000000, 0.000000)",
        "(290.000000, 70.000000, 0.000000)",
        "(290.000000, 70.000000, 0.000000)",
        "(290.000000, 70.000000, 0.000000)",
        "(290.000000, 70.000000, 0.000000)",
        "(290.000000, 70.000000, 0.000000)",
        "(290.000000, 70.000000, 0.000000)",
        "(290.000000, 70.000000, 0.000000)",
        "(290.000000, 70.000000, 0.000000)",
        "(290.000000, 70.000000, 0.000000)",
        "(290.000000, 70.000000, 0.000000)",
        "(290.000000, 70.000000, 0.000000)",
        "(290.000000, 70.000000, 0.000000)",
        "(290.000000, 70.000000, 0.000000)",
        "(290.000000, 70.000000, 0.000000)",
        "(290.000000, 70.000000, 0.000000)",
        "(290.000000, 70.000000, 0.000000)",
        "(290.000000, 70.000000, 0.000000)",
        "(290.000000, 70.000000, 0.000000)",
        "(290.000000, 70.000000, 0.000000)",
        "(290.000000, 70.000000, 0.000000)",
        "(290.000000, 70.000000, 0.000000)",
        "(290.000000, 70.000000, 0.000000)",
        "(290.000000, 70.000000, 0.000000)",
        "(290.000000, 70.000000, 0.000000)",
        "(290.000000, 70.000000, 0.000000)",
        "(290.000000, 70.000000, 0.000000)",
        "(290.000000, 70.000000, 0.000000)",
        "(290.000000, 70.000000, 0.000000)",
        "(290.000000, 70.000000, 0.000000)",
        "(290.000000, 70.000000, 0.000000)",
        "(290.000000, 70.000000, 0.000000)",
        "(290.000000, 70.000000, 0.000000)",
        "(290.000000, 70.000000, 0.000000)",
        "(290.000000, 70.000000, 0.000000)",
        "(290.000000, 70.000000, 0.000000)",
        "(290.000000, 70.000000, 0.000000)",
        "(290.000000, 70.000000, 0.000000)",
        "(290.000000, 70.000000, 0.000000)",
        "(290.000000, 70.000000, 0.000000)",
        "(290.000000, 70.000000, 0.000000)",
        "(290.000000, 70.000000, 0.000000)",
        "(290.000000, 70.000000, 0.000000)",
        "(290.000000, 70.000000, 0.000000)",
        "(290.000000, 70.000000, 0.000000)",
        "(290.000000, 70.000000, 0.000000)",
        "(290.000000, 70.000000, 0.000000)",
        "(290.000000, 70.000000, 0.000000)",
        "(290.000000, 70.000000, 0.000000)",
        "(290.000000, 70.000000, 0.000000)",
        "(290.000000, 70.000000, 0.000000)",
        "(290.000000, 70.000000, 0.000000)",
        "(290.000000, 70.000000, 0.000000)",
        "(290.000000, 70.000000, 0.000000)",
        "(290.000000, 70.000000, 0.000000)",
        "(290.000000, 70.000000, 0.000000)",
        "(290.000000, 70.000000, 0.000000)",
        "(290.000000, 70.000000, 0.000000)",
        "(290.000000, 70.000000, 0.000000)",
        "(290.000000, 70.000000, 0.000000)",
        "(290.000000, 70.000000, 0.000000)",
        "(290.000000, 70.000000, 0.000000)",
        "(290.000000, 70.000000, 0.000000)",
        "(290.000000, 70.000000, 0.000000)",
        "(290.000000, 70.000000, 0.000000)",
        "(290.000000, 70.000000, 0.000000)",
        "(290.000000, 70.000000, 0.000000)",
        "(290.000000, 70.000000, 0.000000)",
        "(290.000000, 70.000000, 0.000000)",
        "(290.000000, 70.000000, 0.000000)",
        "(290.000000, 70.000000, 0.000000)",
        "(290.000000, 70.000000, 0.000000)",
        "(290.000000, 70.000000, 0.000000)",
        "(290.000000, 70.000000, 0.000000)",
        "(290.000000, 70.000000, 0.000000)",
        "(290.000000, 70.000000, 0.000000)",
        "(290.000000, 70.000000, 0.000000)",
        "(290.000000, 70.000000, 0.000000)",
        "(290.000000, 70.000000, 0.000000)",
        "(290.000000, 70.000000, 0.000000)",
        "(290.000000, 70.000000, 0.000000)",
        "(290.000000, 70.000000, 0.000000)",
        "(290.000000, 70.000000, 0.000000)",
        "(290.000000, 70.000000, 0.000000)",
        "(290.000000, 70.000000, 0.000000)",
        "(290.000000, 70.000000, 0.000000)",
        "(290.000000, 70.000000, 0.000000)",
        "(290.000000, 70.000000, 0.000000)",
        "(290.000000, 70.000000, 0.000000)",
        "(290.000000, 70.000000, 0.000000)",
        "(290.000000, 70.000000, 0.000000)",
        "(290.000000, 70.000000, 0.000000)",
        "(290.000000, 70.000000, 0.000000)",
        "(290.000000, 70.000000, 0.000000)",
        "(290.000000, 70.000000, 0.000000)",
        "(290.000000, 70.000000, 0.000000)",
        "(290.000000, 70.000000, 0.000000)",
        "(290.000000, 70.000000, 0.000000)",
        "(290.000000, 70.000000, 0.000000)",
        "(290.000000, 70.000000, 0.000000)",
        "(290.000000, 70.000000, 0.000000)",
        "(290.000000, 70.000000, 0.000000)",
        "(290.000000, 70.000000, 0.000000)",
        "(290.000000, 70.000000, 0.000000)",
        "(290.000000, 70.000000, 0.000000)",
        "(290.000000, 70.000000, 0.000000)",
        "(290.000000, 70.000000, 0.000000)",
        "(290.000000, 70.000000, 0.000000)",
        "(290.000000, 70.000000, 0.000000)",
        "(290.000000, 70.000000, 0.000000)",
        "(290.000000, 70.000000, 0.000000)",
        "(290.000000, 70.000000, 0.000000)",
        "(290.000000, 70.000000, 0.000000)",
        "(290.000000, 70.000000, 0.000000)",
        "(290.000000, 70.000000, 0.000000)",
        "(290.000000, 70.000000, 0.000000)",
        "(290.000000, 70.000000, 0.000000)",
        "(290.000000, 70.000000, 0.000000)",
        "(290.000000, 70.000000, 0.000000)",
        "(290.000000, 70.000000, 0.000000)",
        "(290.000000, 70.000000, 0.000000)",
        "(290.000000, 70.000000, 0.000000)",
        "(290.000000, 70.000000, 0.000000)",
        "(290.000000, 70.000000, 0.000000)",
        "(290.000000, 70.000000, 0.000000)",
        "(290.000000, 70.000000, 0.000000)",
        "(290.000000, 70.000000, 0.000000)",
        "(290.000000, 70.000000, 0.000000)",
        "(290.000000, 70.000000, 0.000000)",
        "(290.000000, 70.000000, 0.000000)",
        "(290.000000, 70.000000, 0.000000)",
        "(290.000000, 70.000000, 0.000000)",
        "(290.000000, 70.000000, 0.000000)",
        "(290.000000, 70.000000, 0.000000)",
        "(290.000000, 70.000000, 0.000000)",
        "(290.000000, 70.000000, 0.000000)",
        "(290.000000, 70.000000, 0.000000)",
        "(290.000000, 70.000000, 0.000000)",
        "(290.000000, 70.000000, 0.000000)",
        "(290.000000, 70.000000, 0.000000)",
        "(290.000000, 70.000000, 0.000000)",
        "(290.000000, 70.000000, 0.000000)",
        "(290.000000, 70.000000, 0.000000)",
        "(290.000000, 70.000000, 0.000000)",
        "(290.000000, 70.000000, 0.000000)",
        "(290.000000, 70.000000, 0.000000)",
        "(290.000000, 70.000000, 0.000000)",
        "(290.000000, 70.000000, 0.000000)",
        "(290.000000, 70.000000, 0.000000)",
        "(290.000000, 70.000000, 0.000000)",
        "(290.000000, 70.000000, 0.000000)",
        "(290.000000, 70.000000, 0.000000)",
        "(290.000000, 70.000000, 0.000000)",
        "(290.000000, 70.000000, 0.000000)",
        "(290.000000, 70.000000, 0.000000)",
        "(290.000000, 70.000000, 0.000000)",
        "(290.000000, 70.000000, 0.000000)",
        "(290.000000, 70.000000, 0.000000)",
        "(290.000000, 70.000000, 0.000000)",
        "(290.000000, 70.000000, 0.000000)",
        "(290.000000, 70.000000, 0.000000)",
        "(290.000000, 70.000000, 0.000000)",
        "(290.000000, 70.000000, 0.000000)",
        "(290.000000, 70.000000, 0.000000)",
        "(290.000000, 70.000000, 0.000000)",
        "(290.000000, 70.000000, 0.000000)",
        "(290.000000, 70.000000, 0.000000)",
        "(290.000000, 70.000000, 0.000000)",
        "(290.000000, 70.000000, 0.000000)",
        "(290.000000, 70.000000, 0.000000)",
        "(290.000000, 70.000000, 0.000000)",
        "(290.000000, 70.000000, 0.000000)",
        "(290.000000, 70.000000, 0.000000)",
        "(290.000000, 70.000000, 0.000000)",
        "(290.000000, 70.000000, 0.000000)",
        "(290.000000, 70.000000, 0.000000)",
        "(290.000000, 70.000000, 0.000000)",
        "(290.000000, 70.000000, 0.000000)",
        "(290.000000, 70.000000, 0.000000)",
        "(290.000000, 70.000000, 0.000000)",
        "(290.000000, 70.000000, 0.000000)",
        "(290.000000, 70.000000, 0.000000)",
        "(290.000000, 70.000000, 0.000000)",
        "(290.000000, 70.000000, 0.000000)",
        "(290.000000, 70.000000, 0.000000)",
        "(290.000000, 70.000000, 0.000000)",
        "(290.000000, 70.000000, 0.000000)",
        "(290.000000, 70.000000, 0.000000)",
        "(290.000000, 70.000000, 0.000000)",
        "(290.000000, 70.000000, 0.000000)",
        "(290.000000, 70.000000, 0.000000)",
        "(290.000000, 70.000000, 0.000000)",
        "(290.000000, 70.000000, 0.000000)",
        "(290.000000, 70.000000, 0.000000)",
        "(290.000000, 70.000000, 0.000000)",
        "(290.000000, 70.000000, 0.000000)",
        "(290.000000, 70.000000, 0.000000)",
        "(290.000000, 70.000000, 0.000000)",
        "(290.000000, 70.000000, 0.000000)",
        "(290.000000, 70.000000, 0.000000)",
        "(290.000000, 70.000000, 0.000000)",
        "(290.000000, 70.000000, 0.000000)",
        "(290.000000, 70.000000, 0.000000)",
        "(290.000000, 70.000000, 0.000000)",
        "(290.000000, 70.000000, 0.000000)",
        "(290.000000, 70.000000, 0.000000)",
        "(290.000000, 70.000000, 0.000000)",
        "(290.000000, 70.000000, 0.000000)",
        "(290.000000, 70.000000, 0.000000)",
        "(290.000000, 70.000000, 0.000000)",
        "(290.000000, 70.000000, 0.000000)",
        "(290.000000, 70.000000, 0.000000)",
        "(290.000000, 70.000000, 0.000000)",
        "(290.000000, 70.000000, 0.000000)",
        "(290.000000, 70.000000, 0.000000)",
        "(290.000000, 70.000000, 0.000000)",
        "(290.000000, 70.000000, 0.000000)",
        "(290.000000, 70.000000, 0.000000)",
        "(290.000000, 70.000000, 0.000000)",
        "(290.000000, 70.000000, 0.000000)",
        "(290.000000, 70.000000, 0.000000)",
        "(290.000000, 70.000000, 0.000000)",
        "(290.000000, 70.000000, 0.000000)",
        "(290.000000, 70.000000, 0.000000)",
        "(290.000000, 70.000000, 0.000000)",
        "(290.000000, 70.000000, 0.000000)",
        "(290.000000, 70.000000, 0.000000)",
        "(290.000000, 70.000000, 0.000000)",
        "(290.000000, 70.000000, 0.000000)",
        "(290.000000, 70.000000, 0.000000)",
        "(290.000000, 70.000000, 0.000000)",
        "(290.000000, 70.000000, 0.000000)",
        "(290.000000, 70.000000, 0.000000)",
        "(290.000000, 70.000000, 0.000000)",
        "(290.000000, 70.000000, 0.000000)",
        "(290.000000, 70.000000, 0.000000)",
        "(290.000000, 70.000000, 0.000000)",
        "(290.000000, 70.000000, 0.000000)",
        "(290.000000, 70.000000, 0.000000)",
        "(290.000000, 70.000000, 0.000000)",
        "(290.000000, 70.000000, 0.000000)",
        "(290.000000, 70.000000, 0.000000)",
        "(290.000000, 70.000000, 0.000000)",
        "(290.000000, 70.000000, 0.000000)",
        "(290.000000, 70.000000, 0.000000)",
        "(290.000000, 70.000000, 0.000000)",
        "(290.000000, 70.000000, 0.000000)",
        "(290.000000, 70.000000, 0.000000)",
        "(290.000000, 70.000000, 0.000000)",
        "(290.000000, 70.000000, 0.000000)",
        "(290.000000, 70.000000, 0.000000)",
        "(290.000000, 70.000000, 0.000000)",
        "(290.000000, 70.000000, 0.000000)",
        "(290.000000, 70.000000, 0.000000)",
        "(290.000000, 70.000000, 0.000000)",
        "(290.000000, 70.000000, 0.000000)",
        "(290.000000, 70.000000, 0.000000)",
        "(290.000000, 70.000000, 0.000000)",
        "(290.000000, 70.000000, 0.000000)",
        "(290.000000, 70.000000, 0.000000)",
        "(290.000000, 70.000000, 0.000000)",
        "(290.000000, 70.000000, 0.000000)",
        "(290.000000, 70.000000, 0.000000)",
        "(290.000000, 70.000000, 0.000000)",
        "(290.000000, 70.000000, 0.000000)",
        "(290.000000, 70.000000, 0.000000)",
        "(290.000000, 70.000000, 0.000000)",
        "(290.000000, 70.000000, 0.000000)",
        "(290.000000, 70.000000, 0.000000)",
        "(290.000000, 70.000000, 0.000000)",
        "(290.000000, 70.000000, 0.000000)",
        "(290.000000, 70.000000, 0.000000)",
        "(290.000000, 70.000000, 0.000000)",
        "(290.000000, 70.000000, 0.000000)",
        "(290.000000, 70.000000, 0.000000)",
        "(290.000000, 70.000000, 0.000000)",
        "(290.000000, 70.000000, 0.000000)",
        "(290.000000, 70.000000, 0.000000)",
        "(290.000000, 70.000000, 0.000000)",
        "(290.000000, 70.000000, 0.000000)",
        "(290.000000, 70.000000, 0.000000)",
        "(290.000000, 70.000000, 0.000000)",
        "(290.000000, 70.000000, 0.000000)",
        "(290.000000, 70.000000, 0.000000)",
        "(290.000000, 70.000000, 0.000000)",
        "(290.000000, 70.000000, 0.000000)",
        "(290.000000, 70.000000, 0.000000)",
        "(290.000000, 70.000000, 0.000000)",
        "(290.000000, 70.000000, 0.000000)",
        "(290.000000, 70.000000, 0.000000)",
        "(290.000000, 70.000000, 0.000000)",
        "(290.000000, 70.000000, 0.000000)",
        "(290.000000, 70.000000, 0.000000)",
        "(290.000000, 70.000000, 0.000000)",
        "(290.000000, 70.000000, 0.000000)",
        "(290.000000, 70.000000, 0.000000)",
        "(290.000000, 70.000000, 0.000000)",
        "(290.000000, 70.000000, 0.000000)",
        "(290.000000, 70.000000, 0.000000)",
        "(290.000000, 70.000000, 0.000000)",
        "(290.000000, 70.000000, 0.000000)",
        "(290.000000, 70.000000, 0.000000)",
        "(290.000000, 70.000000, 0.000000)",
        "(290.000000, 70.000000, 0.000000)",
        "(290.000000, 70.000000, 0.000000)",
        "(290.000000, 70.000000, 0.000000)",
        "(290.000000, 70.000000, 0.000000)",
        "(290.000000, 70.000000, 0.000000)",
        "(290.000000, 70.000000, 0.000000)",
        "(290.000000, 70.000000, 0.000000)",
        "(290.000000, 70.000000, 0.000000)",
        "(290.000000, 70.000000, 0.000000)",
        "(290.000000, 70.000000, 0.000000)",
        "(290.000000, 70.000000, 0.000000)",
        "(290.000000, 70.000000, 0.000000)",
        "(290.000000, 70.000000, 0.000000)",
        "(290.000000, 70.000000, 0.000000)",
        "(290.000000, 70.000000, 0.000000)",
        "(290.000000, 70.000000, 0.000000)",
        "(290.000000, 70.000000, 0.000000)",
        "(290.000000, 70.000000, 0.000000)",
        "(290.000000, 70.000000, 0.000000)",
        "(290.000000, 70.000000, 0.000000)",
        "(290.000000, 70.000000, 0.000000)",
        "(290.000000, 70.000000, 0.000000)",
        "(290.000000, 70.000000, 0.000000)",
        "(290.000000, 70.000000, 0.000000)",
        "(290.000000, 70.000000, 0.000000)",
        "(290.000000, 70.000000, 0.000000)",
        "(290.000000, 70.000000, 0.000000)",
        "(290.000000, 70.000000, 0.000000)",
        "(290.000000, 70.000000, 0.000000)",
        "(290.000000, 70.000000, 0.000000)",
        "(290.000000, 70.000000, 0.000000)",
        "(290.000000, 70.000000, 0.000000)",
        "(290.000000, 70.000000, 0.000000)",
        "(290.000000, 70.000000, 0.000000)",
        "(290.000000, 70.000000, 0.000000)",
        "(290.000000, 70.000000, 0.000000)",
        "(290.000000, 70.000000, 0.000000)",
        "(290.000000, 70.000000, 0.000000)",
        "(290.000000, 70.000000, 0.000000)",
        "(290.000000, 70.000000, 0.000000)",
        "(290.000000, 70.000000, 0.000000)",
        "(290.000000, 70.000000, 0.000000)",
        "(290.000000, 70.000000, 0.000000)",
        "(290.000000, 70.000000, 0.000000)",
        "(290.000000, 70.000000, 0.000000)",
        "(290.000000, 70.000000, 0.000000)",
        "(290.000000, 70.000000, 0.000000)",
        "(290.000000, 70.000000, 0.000000)",
        "(290.000000, 70.000000, 0.000000)",
        "(290.000000, 70.000000, 0.000000)",
        "(290.000000, 70.000000, 0.000000)",
        "(290.000000, 70.000000, 0.000000)",
        "(290.000000, 70.000000, 0.000000)",
        "(290.000000, 70.000000, 0.000000)",
        "(290.000000, 70.000000, 0.000000)",
        "(290.000000, 70.000000, 0.000000)",
        "(290.000000, 70.000000, 0.000000)",
        "(290.000000, 70.000000, 0.000000)",
        "(290.000000, 70.000000, 0.000000)",
        "(290.000000, 70.000000, 0.000000)",
        "(290.000000, 70.000000, 0.000000)",
        "(290.000000, 70.000000, 0.000000)",
        "(290.000000, 70.000000, 0.000000)",
        "(290.000000, 70.000000, 0.000000)",
        "(290.000000, 70.000000, 0.000000)",
        "(290.000000, 70.000000, 0.000000)",
        "(290.000000, 70.000000, 0.000000)",
        "(290.000000, 70.000000, 0.000000)",
        "(290.000000, 70.000000, 0.000000)",
        "(290.000000, 70.000000, 0.000000)",
        "(290.000000, 70.000000, 0.000000)",
        "(290.000000, 70.000000, 0.000000)",
        "(290.000000, 70.000000, 0.000000)",
        "(290.000000, 70.000000, 0.000000)",
        "(290.000000, 70.000000, 0.000000)",
        "(290.000000, 70.000000, 0.000000)",
        "(290.000000, 70.000000, 0.000000)",
        "(290.000000, 70.000000, 0.000000)",
        "(290.000000, 70.000000, 0.000000)",
        "(290.000000, 70.000000, 0.000000)",
        "(290.000000, 70.000000, 0.000000)",
        "(290.000000, 70.000000, 0.000000)",
        "(290.000000, 70.000000, 0.000000)",
        "(290.000000, 70.000000, 0.000000)",
        "(290.000000, 70.000000, 0.000000)",
        "(290.000000, 70.000000, 0.000000)",
        "(290.000000, 70.000000, 0.000000)",
        "(290.000000, 70.000000, 0.000000)",
        "(290.000000, 70.000000, 0.000000)",
        "(290.000000, 70.000000, 0.000000)",
        "(290.000000, 70.000000, 0.000000)",
        "(290.000000, 70.000000, 0.000000)",
        "(290.000000, 70.000000, 0.000000)",
        "(290.000000, 70.000000, 0.000000)",
        "(290.000000, 70.000000, 0.000000)",
        "(290.000000, 70.000000, 0.000000)",
        "(290.000000, 70.000000, 0.000000)",
        "(290.000000, 70.000000, 0.000000)",
        "(290.000000, 70.000000, 0.000000)",
        "(290.000000, 70.000000, 0.000000)",
        "(290.000000, 70.000000, 0.000000)",
        "(290.000000, 70.000000, 0.000000)",
        "(290.000000, 70.000000, 0.000000)",
        "(290.000000, 70.000000, 0.000000)",
        "(290.000000, 70.000000, 0.000000)",
        "(290.000000, 70.000000, 0.000000)",
        "(290.000000, 70.000000, 0.000000)",
        "(290.000000, 70.000000, 0.000000)",
        "(290.000000, 70.000000, 0.000000)",
        "(290.000000, 70.000000, 0.000000)",
        "(290.000000, 70.000000, 0.000000)",
        "(290.000000, 70.000000, 0.000000)",
        "(290.000000, 70.000000, 0.000000)",
        "(290.000000, 70.000000, 0.000000)",
        "(290.000000, 70.000000, 0.000000)",
        "(290.000000, 70.000000, 0.000000)",
        "(290.000000, 70.000000, 0.000000)",
        "(290.000000, 70.000000, 0.000000)",
        "(290.000000, 70.000000, 0.000000)",
        "(290.000000, 70.000000, 0.000000)",
        "(290.000000, 70.000000, 0.000000)",
        "(290.000000, 70.000000, 0.000000)",
        "(290.000000, 70.000000, 0.000000)",
        "(290.000000, 70.000000, 0.000000)",
        "(290.000000, 70.000000, 0.000000)",
        "(290.000000, 70.000000, 0.000000)",
        "(290.000000, 70.000000, 0.000000)",
        "(290.000000, 70.000000, 0.000000)",
        "(290.000000, 70.000000, 0.000000)",
        "(290.000000, 70.000000, 0.000000)",
        "(290.000000, 70.000000, 0.000000)",
        "(290.000000, 70.000000, 0.000000)",
        "(290.000000, 70.000000, 0.000000)",
        "(290.000000, 70.000000, 0.000000)",
        "(290.000000, 70.000000, 0.000000)",
        "(290.000000, 70.000000, 0.000000)",
        "(290.000000, 70.000000, 0.000000)",
        "(290.000000, 70.000000, 0.000000)",
        "(290.000000, 70.000000, 0.000000)",
        "(290.000000, 70.000000, 0.000000)",
        "(290.000000, 70.000000, 0.000000)",
        "(290.000000, 70.000000, 0.000000)",
        "(290.000000, 70.000000, 0.000000)",
        "(290.000000, 70.000000, 0.000000)",
        "(290.000000, 70.000000, 0.000000)",
        "(290.000000, 70.000000, 0.000000)",
        "(290.000000, 70.000000, 0.000000)",
        "(290.000000, 70.000000, 0.000000)",
        "(290.000000, 70.000000, 0.000000)",
        "(290.000000, 70.000000, 0.000000)",
        "(290.000000, 70.000000, 0.000000)",
        "(290.000000, 70.000000, 0.000000)",
        "(290.000000, 70.000000, 0.000000)",
        "(290.000000, 70.000000, 0.000000)",
        "(290.000000, 70.000000, 0.000000)",
        "(290.000000, 70.000000, 0.000000)",
        "(290.000000, 70.000000, 0.000000)",
        "(290.000000, 70.000000, 0.000000)",
        "(290.000000, 70.000000, 0.000000)",
        "(290.000000, 70.000000, 0.000000)",
        "(290.000000, 70.000000, 0.000000)",
        "(290.000000, 70.000000, 0.000000)",
        "(290.000000, 70.000000, 0.000000)",
        "(290.000000, 70.000000, 0.000000)",
        "(290.000000, 70.000000, 0.000000)",
        "(290.000000, 70.000000, 0.000000)",
        "(290.000000, 70.000000, 0.000000)",
        "(290.000000, 70.000000, 0.000000)",
        "(290.000000, 70.000000, 0.000000)",
        "(290.000000, 70.000000, 0.000000)",
        "(290.000000, 70.000000, 0.000000)",
        "(290.000000, 70.000000, 0.000000)",
        "(290.000000, 70.000000, 0.000000)",
        "(290.000000, 70.000000, 0.000000)",
        "(290.000000, 70.000000, 0.000000)",
        "(290.000000, 70.000000, 0.000000)",
        "(290.000000, 70.000000, 0.000000)",
        "(290.000000, 70.000000, 0.000000)",
        "(290.000000, 70.000000, 0.000000)",
        "(290.000000, 70.000000, 0.000000)",
        "(290.000000, 70.000000, 0.000000)",
        "(290.000000, 70.000000, 0.000000)",
        "(290.000000, 70.000000, 0.000000)",
        "(290.000000, 70.000000, 0.000000)",
        "(290.000000, 70.000000, 0.000000)",
        "(290.000000, 70.000000, 0.000000)",
        "(290.000000, 70.000000, 0.000000)",
        "(290.000000, 70.000000, 0.000000)",
        "(290.000000, 70.000000, 0.000000)",
        "(290.000000, 70.000000, 0.000000)",
        "(290.000000, 70.000000, 0.000000)",
        "(290.000000, 70.000000, 0.000000)",
        "(290.000000, 70.000000, 0.000000)",
        "(290.000000, 70.000000, 0.000000)",
        "(290.000000, 70.000000, 0.000000)",
        "(290.000000, 70.000000, 0.000000)",
        "(290.000000, 70.000000, 0.000000)",
        "(290.000000, 70.000000, 0.000000)",
        "(290.000000, 70.000000, 0.000000)",
        "(290.000000, 70.000000, 0.000000)",
        "(290.000000, 70.000000, 0.000000)",
        "(290.000000, 70.000000, 0.000000)",
        "(290.000000, 70.000000, 0.000000)",
        "(290.000000, 70.000000, 0.000000)",
        "(290.000000, 70.000000, 0.000000)",
        "(290.000000, 70.000000, 0.000000)",
        "(290.000000, 70.000000, 0.000000)",
        "(290.000000, 70.000000, 0.000000)",
        "(290.000000, 70.000000, 0.000000)",
        "(290.000000, 70.000000, 0.000000)",
        "(290.000000, 70.000000, 0.000000)",
        "(290.000000, 70.000000, 0.000000)",
        "(290.000000, 70.000000, 0.000000)",
        "(290.000000, 70.000000, 0.000000)",
        "(290.000000, 70.000000, 0.000000)",
        "(290.000000, 70.000000, 0.000000)",
        "(290.000000, 70.000000, 0.000000)",
        "(290.000000, 70.000000, 0.000000)",
        "(290.000000, 70.000000, 0.000000)",
        "(290.000000, 70.000000, 0.000000)",
        "(290.000000, 70.000000, 0.000000)",
        "(290.000000, 70.000000, 0.000000)",
        "(290.000000, 70.000000, 0.000000)",
        "(290.000000, 70.000000, 0.000000)",
        "(290.000000, 70.000000, 0.000000)",
        "(290.000000, 70.000000, 0.000000)",
        "(290.000000, 70.000000, 0.000000)",
        "(290.000000, 70.000000, 0.000000)",
        "(290.000000, 70.000000, 0.000000)",
        "(290.000000, 70.000000, 0.000000)",
        "(290.000000, 70.000000, 0.000000)",
        "(290.000000, 70.000000, 0.000000)",
        "(290.000000, 70.000000, 0.000000)",
        "(290.000000, 70.000000, 0.000000)",
        "(290.000000, 70.000000, 0.000000)",
        "(290.000000, 70.000000, 0.000000)",
        "(290.000000, 70.000000, 0.000000)",
        "(290.000000, 70.000000, 0.000000)",
        "(290.000000, 70.000000, 0.000000)",
        "(290.000000, 70.000000, 0.000000)",
        "(290.000000, 70.000000, 0.000000)",
        "(290.000000, 70.000000, 0.000000)",
        "(290.000000, 70.000000, 0.000000)",
        "(290.000000, 70.000000, 0.000000)",
        "(290.000000, 70.000000, 0.000000)",
        "(290.000000, 70.000000, 0.000000)",
        "(290.000000, 70.000000, 0.000000)",
        "(290.000000, 70.000000, 0.000000)",
        "(290.000000, 70.000000, 0.000000)",
        "(290.000000, 70.000000, 0.000000)",
        "(290.000000, 70.000000, 0.000000)",
        "(290.000000, 70.000000, 0.000000)",
        "(290.000000, 70.000000, 0.000000)",
        "(290.000000, 70.000000, 0.000000)",
        "(290.000000, 70.000000, 0.000000)",
        "(290.000000, 70.000000, 0.000000)",
        "(290.000000, 70.000000, 0.000000)",
        "(290.000000, 70.000000, 0.000000)",
        "(290.000000, 70.000000, 0.000000)",
        "(290.000000, 70.000000, 0.000000)",
        "(290.000000, 70.000000, 0.000000)",
        "(290.000000, 70.000000, 0.000000)",
        "(290.000000, 70.000000, 0.000000)",
        "(290.000000, 70.000000, 0.000000)",
        "(290.000000, 70.000000, 0.000000)",
        "(290.000000, 70.000000, 0.000000)",
        "(290.000000, 70.000000, 0.000000)",
        "(290.000000, 70.000000, 0.000000)",
        "(290.000000, 70.000000, 0.000000)",
        "(290.000000, 70.000000, 0.000000)",
        "(290.000000, 70.000000, 0.000000)",
        "(290.000000, 70.000000, 0.000000)",
        "(290.000000, 70.000000, 0.000000)",
        "(290.000000, 70.000000, 0.000000)",
        "(290.000000, 70.000000, 0.000000)",
        "(290.000000, 70.000000, 0.000000)",
        "(290.000000, 70.000000, 0.000000)",
        "(290.000000, 70.000000, 0.000000)",
        "(290.000000, 70.000000, 0.000000)",
        "(290.000000, 70.000000, 0.000000)",
        "(290.000000, 70.000000, 0.000000)",
        "(290.000000, 70.000000, 0.000000)",
        "(290.000000, 70.000000, 0.000000)",
        "(290.000000, 70.000000, 0.000000)",
        "(290.000000, 70.000000, 0.000000)",
        "(290.000000, 70.000000, 0.000000)",
        "(290.000000, 70.000000, 0.000000)",
        "(290.000000, 70.000000, 0.000000)",
        "(290.000000, 70.000000, 0.000000)",
        "(290.000000, 70.000000, 0.000000)",
        "(290.000000, 70.000000, 0.000000)",
        "(290.000000, 70.000000, 0.000000)",
        "(290.000000, 70.000000, 0.000000)",
        "(290.000000, 70.000000, 0.000000)",
        "(290.000000, 70.000000, 0.000000)",
        "(290.000000, 70.000000, 0.000000)",
        "(290.000000, 70.000000, 0.000000)",
        "(290.000000, 70.000000, 0.000000)",
        "(290.000000, 70.000000, 0.000000)",
        "(290.000000, 70.000000, 0.000000)",
        "(290.000000, 70.000000, 0.000000)",
        "(290.000000, 70.000000, 0.000000)",
        "(290.000000, 70.000000, 0.000000)",
        "(290.000000, 70.000000, 0.000000)",
        "(290.000000, 70.000000, 0.000000)",
        "(290.000000, 70.000000, 0.000000)",
        "(290.000000, 70.000000, 0.000000)",
        "(290.000000, 70.000000, 0.000000)",
        "(290.000000, 70.000000, 0.000000)",
        "(290.000000, 70.000000, 0.000000)",
        "(290.000000, 70.000000, 0.000000)",
        "(290.000000, 70.000000, 0.000000)",
        "(290.000000, 70.000000, 0.000000)",
        "(290.000000, 70.000000, 0.000000)",
        "(290.000000, 70.000000, 0.000000)",
        "(290.000000, 70.000000, 0.000000)",
        "(290.000000, 70.000000, 0.000000)",
        "(290.000000, 70.000000, 0.000000)",
        "(290.000000, 70.000000, 0.000000)",
        "(290.000000, 70.000000, 0.000000)",
        "(290.000000, 70.000000, 0.000000)",
        "(290.000000, 70.000000, 0.000000)",
        "(290.000000, 70.000000, 0.000000)",
        "(290.000000, 70.000000, 0.000000)",
        "(290.000000, 70.000000, 0.000000)",
        "(290.000000, 70.000000, 0.000000)",
        "(290.000000, 70.000000, 0.000000)",
        "(290.000000, 70.000000, 0.000000)",
        "(290.000000, 70.000000, 0.000000)",
        "(290.000000, 70.000000, 0.000000)",
        "(290.000000, 70.000000, 0.000000)",
        "(290.000000, 70.000000, 0.000000)",
        "(290.000000, 70.000000, 0.000000)",
        "(290.000000, 70.000000, 0.000000)",
        "(290.000000, 70.000000, 0.000000)",
        "(290.000000, 70.000000, 0.000000)",
        "(290.000000, 70.000000, 0.000000)",
        "(290.000000, 70.000000, 0.000000)",
        "(290.000000, 70.000000, 0.000000)",
        "(290.000000, 70.000000, 0.000000)",
        "(290.000000, 70.000000, 0.000000)",
        "(290.000000, 70.000000, 0.000000)",
        "(290.000000, 70.000000, 0.000000)",
        "(290.000000, 70.000000, 0.000000)",
        "(290.000000, 70.000000, 0.000000)",
        "(290.000000, 70.000000, 0.000000)",
        "(290.000000, 70.000000, 0.000000)",
        "(290.000000, 70.000000, 0.000000)",
        "(290.000000, 70.000000, 0.000000)",
        "(290.000000, 70.000000, 0.000000)",
        "(290.000000, 70.000000, 0.000000)",
        "(290.000000, 70.000000, 0.000000)",
        "(290.000000, 70.000000, 0.000000)",
        "(290.000000, 70.000000, 0.000000)",
        "(290.000000, 70.000000, 0.000000)",
        "(290.000000, 70.000000, 0.000000)",
        "(290.000000, 70.000000, 0.000000)",
        "(290.000000, 70.000000, 0.000000)",
        "(290.000000, 70.000000, 0.000000)",
        "(290.000000, 70.000000, 0.000000)",
        "(290.000000, 70.000000, 0.000000)",
        "(290.000000, 70.000000, 0.000000)",
        "(290.000000, 70.000000, 0.000000)",
        "(290.000000, 70.000000, 0.000000)",
        "(290.000000, 70.000000, 0.000000)",
        "(290.000000, 70.000000, 0.000000)",
        "(290.000000, 70.000000, 0.000000)",
        "(290.000000, 70.000000, 0.000000)",
        "(290.000000, 70.000000, 0.000000)",
        "(290.000000, 70.000000, 0.000000)",
        "(290.000000, 70.000000, 0.000000)",
        "(290.000000, 70.000000, 0.000000)",
        "(290.000000, 70.000000, 0.000000)",
        "(290.000000, 70.000000, 0.000000)",
        "(290.000000, 70.000000, 0.000000)",
        "(290.000000, 70.000000, 0.000000)",
        "(290.000000, 70.000000, 0.000000)",
        "(290.000000, 70.000000, 0.000000)",
        "(290.000000, 70.000000, 0.000000)",
        "(290.000000, 70.000000, 0.000000)",
        "(290.000000, 70.000000, 0.000000)",
        "(290.000000, 70.000000, 0.000000)",
        "(290.000000, 70.000000, 0.000000)",
        "(290.000000, 70.000000, 0.000000)",
        "(290.000000, 70.000000, 0.000000)",
        "(290.000000, 70.000000, 0.000000)",
        "(290.000000, 70.000000, 0.000000)",
        "(290.000000, 70.000000, 0.000000)",
        "(290.000000, 70.000000, 0.000000)",
        "(290.000000, 70.000000, 0.000000)",
        "(290.000000, 70.000000, 0.000000)",
        "(290.000000, 70.000000, 0.000000)",
        "(290.000000, 70.000000, 0.000000)",
        "(290.000000, 70.000000, 0.000000)",
        "(290.000000, 70.000000, 0.000000)",
        "(290.000000, 70.000000, 0.000000)",
        "(290.000000, 70.000000, 0.000000)",
        "(290.000000, 70.000000, 0.000000)",
        "(290.000000, 70.000000, 0.000000)",
        "(290.000000, 70.000000, 0.000000)",
        "(290.000000, 70.000000, 0.000000)",
        "(290.000000, 70.000000, 0.000000)",
        "(290.000000, 70.000000, 0.000000)",
        "(290.000000, 70.000000, 0.000000)",
        "(290.000000, 70.000000, 0.000000)",
        "(290.000000, 70.000000, 0.000000)",
        "(290.000000, 70.000000, 0.000000)",
        "(290.000000, 70.000000, 0.000000)",
        "(290.000000, 70.000000, 0.000000)",
        "(290.000000, 70.000000, 0.000000)",
        "(290.000000, 70.000000, 0.000000)",
        "(290.000000, 70.000000, 0.000000)",
        "(290.000000, 70.000000, 0.000000)",
        "(290.000000, 70.000000, 0.000000)",
        "(290.000000, 70.000000, 0.000000)",
        "(290.000000, 70.000000, 0.000000)",
        "(290.000000, 70.000000, 0.000000)",
        "(290.000000, 70.000000, 0.000000)",
        "(290.000000, 70.000000, 0.000000)",
        "(290.000000, 70.000000, 0.000000)",
        "(290.000000, 70.000000, 0.000000)",
        "(290.000000, 70.000000, 0.000000)",
        "(290.000000, 70.000000, 0.000000)",
        "(290.000000, 70.000000, 0.000000)",
        "(290.000000, 70.000000, 0.000000)",
        "(290.000000, 70.000000, 0.000000)",
        "(290.000000, 70.000000, 0.000000)",
        "(290.000000, 70.000000, 0.000000)",
        "(290.000000, 70.000000, 0.000000)",
        "(290.000000, 70.000000, 0.000000)",
        "(290.000000, 70.000000, 0.000000)",
        "(290.000000, 70.000000, 0.000000)",
        "(290.000000, 70.000000, 0.000000)",
        "(290.000000, 70.000000, 0.000000)",
        "(290.000000, 70.000000, 0.000000)",
        "(290.000000, 70.000000, 0.000000)",
        "(290.000000, 70.000000, 0.000000)",
        "(290.000000, 70.000000, 0.000000)",
        "(290.000000, 70.000000, 0.000000)",
        "(290.000000, 70.000000, 0.000000)",
        "(290.000000, 70.000000, 0.000000)",
        "(290.000000, 70.000000, 0.000000)",
        "(290.000000, 70.000000, 0.000000)",
        "(290.000000, 70.000000, 0.000000)",
        "(290.000000, 70.000000, 0.000000)",
        "(290.000000, 70.000000, 0.000000)",
        "(290.000000, 70.000000, 0.000000)",
        "(290.000000, 70.000000, 0.000000)",
        "(290.000000, 70.000000, 0.000000)",
        "(290.000000, 70.000000, 0.000000)",
        "(290.000000, 70.000000, 0.000000)",
        "(290.000000, 70.000000, 0.000000)",
        "(290.000000, 70.000000, 0.000000)",
        "(290.000000, 70.000000, 0.000000)",
        "(290.000000, 70.000000, 0.000000)",
        "(290.000000, 70.000000, 0.000000)",
        "(290.000000, 70.000000, 0.000000)",
        "(290.000000, 70.000000, 0.000000)",
        "(290.000000, 70.000000, 0.000000)",
        "(290.000000, 70.000000, 0.000000)",
        "(290.000000, 70.000000, 0.000000)",
        "(290.000000, 70.000000, 0.000000)",
        "(290.000000, 70.000000, 0.000000)",
        "(290.000000, 70.000000, 0.000000)",
        "(290.000000, 70.000000, 0.000000)",
        "(290.000000, 70.000000, 0.000000)",
        "(290.000000, 70.000000, 0.000000)",
        "(290.000000, 70.000000, 0.000000)",
        "(290.000000, 70.000000, 0.000000)",
        "(290.000000, 70.000000, 0.000000)",
        "(290.000000, 70.000000, 0.000000)",
        "(290.000000, 70.000000, 0.000000)",
        "(290.000000, 70.000000, 0.000000)",
        "(290.000000, 70.000000, 0.000000)",
        "(290.000000, 70.000000, 0.000000)",
        "(290.000000, 70.000000, 0.000000)",
        "(290.000000, 70.000000, 0.000000)",
        "(290.000000, 70.000000, 0.000000)",
        "(290.000000, 70.000000, 0.000000)",
        "(290.000000, 70.000000, 0.000000)",
        "(290.000000, 70.000000, 0.000000)",
        "(290.000000, 70.000000, 0.000000)",
        "(290.000000, 70.000000, 0.000000)",
        "(290.000000, 70.000000, 0.000000)",
        "(290.000000, 70.000000, 0.000000)",
        "(290.000000, 70.000000, 0.000000)",
        "(290.000000, 70.000000, 0.000000)",
        "(290.000000, 70.000000, 0.000000)",
        "(290.000000, 70.000000, 0.000000)",
        "(290.000000, 70.000000, 0.000000)",
        "(290.000000, 70.000000, 0.000000)",
        "(290.000000, 70.000000, 0.000000)",
        "(290.000000, 70.000000, 0.000000)",
        "(290.000000, 70.000000, 0.000000)",
        "(290.000000, 70.000000, 0.000000)",
        "(290.000000, 70.000000, 0.000000)",
        "(290.000000, 70.000000, 0.000000)",
        "(290.000000, 70.000000, 0.000000)",
        "(290.000000, 70.000000, 0.000000)",
        "(290.000000, 70.000000, 0.000000)",
        "(290.000000, 70.000000, 0.000000)",
        "(290.000000, 70.000000, 0.000000)",
        "(290.000000, 70.000000, 0.000000)",
        "(290.000000, 70.000000, 0.000000)",
        "(290.000000, 70.000000, 0.000000)",
        "(290.000000, 70.000000, 0.000000)",
        "(290.000000, 70.000000, 0.000000)",
        "(290.000000, 70.000000, 0.000000)",
        "(290.000000, 70.000000, 0.000000)",
        "(290.000000, 70.000000, 0.000000)",
        "(290.000000, 70.000000, 0.000000)",
        "(290.000000, 70.000000, 0.000000)",
        "(290.000000, 70.000000, 0.000000)",
        "(290.000000, 70.000000, 0.000000)",
        "(290.000000, 70.000000, 0.000000)",
        "(290.000000, 70.000000, 0.000000)",
        "(290.000000, 70.000000, 0.000000)",
        "(290.000000, 70.000000, 0.000000)",
        "(290.000000, 70.000000, 0.000000)",
        "(290.000000, 70.000000, 0.000000)",
        "(290.000000, 70.000000, 0.000000)",
        "(290.000000, 70.000000, 0.000000)",
        "(290.000000, 70.000000, 0.000000)",
        "(290.000000, 70.000000, 0.000000)",
        "(290.000000, 70.000000, 0.000000)",
        "(290.000000, 70.000000, 0.000000)",
        "(290.000000, 70.000000, 0.000000)",
        "(290.000000, 70.000000, 0.000000)",
        "(290.000000, 70.000000, 0.000000)",
        "(290.000000, 70.000000, 0.000000)",
        "(290.000000, 70.000000, 0.000000)",
        "(290.000000, 70.000000, 0.000000)",
        "(290.000000, 70.000000, 0.000000)",
        "(290.000000, 70.000000, 0.000000)",
        "(290.000000, 70.000000, 0.000000)",
        "(290.000000, 70.000000, 0.000000)",
        "(290.000000, 70.000000, 0.000000)",
        "(290.000000, 70.000000, 0.000000)",
        "(290.000000, 70.000000, 0.000000)",
        "(290.000000, 70.000000, 0.000000)",
[truncated: 249,899 more chars]
