# Supplementary material for: Playing the mirror game in virtual reality with an autonomous character
Source: Sci Rep. 2022 Dec 9;12:21329. doi: 10.1038/s41598-022-25197-z (PMC9734752; doi:10.1038/s41598-022-25197-z)
Supplement: Supplementary file 2 — Supplementary Information 1. [file 41598_2022_25197_MOESM2_ESM.zip › Data/Couple3/condition2_trial1_player2.json]

{
    "isFemale": true,
    "eyesLevel": 1.6948965787887574,
    "timestamps": [
        0.0,
        0.02001953125,
        0.0400390625,
        0.05999755859375,
        0.08001708984375,
        0.10003662109375,
        0.1199951171875,
        0.1400146484375,
        0.1600341796875,
        0.17999267578125,
        0.20001220703125,
        0.22003173828125,
        0.239990234375,
        0.260009765625,
        0.280029296875,
        0.300048828125,
        0.32000732421875,
        0.34002685546875,
        0.36004638671875,
        0.3800048828125,
        0.4000244140625,
        0.4200439453125,
        0.44000244140625,
        0.46002197265625,
        0.48004150390625,
        0.5,
        0.52001953125,
        0.5400390625,
        0.55999755859375,
        0.58001708984375,
        0.60003662109375,
        0.6199951171875,
        0.6400146484375,
        0.6600341796875,
        0.67999267578125,
        0.70001220703125,
        0.72003173828125,
        0.739990234375,
        0.760009765625,
        0.780029296875,
        0.800048828125,
        0.82000732421875,
        0.84002685546875,
        0.86004638671875,
        0.8800048828125,
        0.9000244140625,
        0.9200439453125,
        0.94000244140625,
        0.96002197265625,
        0.98004150390625,
        1.0,
        1.02001953125,
        1.0400390625,
        1.05999755859375,
        1.08001708984375,
        1.10003662109375,
        1.1199951171875,
        1.1400146484375,
        1.1600341796875,
        1.17999267578125,
        1.20001220703125,
        1.22003173828125,
        1.239990234375,
        1.260009765625,
        1.280029296875,
        1.300048828125,
        1.32000732421875,
        1.34002685546875,
        1.36004638671875,
        1.3800048828125,
        1.4000244140625,
        1.4200439453125,
        1.44000244140625,
        1.46002197265625,
        1.48004150390625,
        1.5,
        1.52001953125,
        1.5400390625,
        1.55999755859375,
        1.58001708984375,
        1.60003662109375,
        1.6199951171875,
        1.6400146484375,
        1.6600341796875,
        1.67999267578125,
        1.70001220703125,
        1.72003173828125,
        1.739990234375,
        1.760009765625,
        1.780029296875,
        1.800048828125,
        1.82000732421875,
        1.84002685546875,
        1.86004638671875,
        1.8800048828125,
        1.9000244140625,
        1.9200439453125,
        1.94000244140625,
        1.96002197265625,
        1.98004150390625,
        2.0,
        2.02001953125,
        2.0400390625,
        2.05999755859375,
        2.08001708984375,
        2.10003662109375,
        2.1199951171875,
        2.1400146484375,
        2.1600341796875,
        2.17999267578125,
        2.20001220703125,
        2.22003173828125,
        2.239990234375,
        2.260009765625,
        2.280029296875,
        2.300048828125,
        2.32000732421875,
        2.34002685546875,
        2.36004638671875,
        2.3800048828125,
        2.4000244140625,
        2.4200439453125,
        2.44000244140625,
        2.46002197265625,
        2.48004150390625,
        2.5,
        2.52001953125,
        2.5400390625,
        2.55999755859375,
        2.58001708984375,
        2.60003662109375,
        2.6199951171875,
        2.6400146484375,
        2.6600341796875,
        2.67999267578125,
        2.70001220703125,
        2.72003173828125,
        2.739990234375,
        2.760009765625,
        2.780029296875,
        2.800048828125,
        2.82000732421875,
        2.84002685546875,
        2.86004638671875,
        2.8800048828125,
        2.9000244140625,
        2.9200439453125,
        2.94000244140625,
        2.96002197265625,
        2.98004150390625,
        3.0,
        3.02001953125,
        3.0400390625,
        3.05999755859375,
        3.08001708984375,
        3.10003662109375,
        3.1199951171875,
        3.1400146484375,
        3.1600341796875,
        3.17999267578125,
        3.20001220703125,
        3.22003173828125,
        3.239990234375,
        3.260009765625,
        3.280029296875,
        3.300048828125,
        3.32000732421875,
        3.34002685546875,
        3.36004638671875,
        3.3800048828125,
        3.4000244140625,
        3.4200439453125,
        3.44000244140625,
        3.46002197265625,
        3.48004150390625,
        3.5,
        3.52001953125,
        3.5400390625,
        3.55999755859375,
        3.58001708984375,
        3.60003662109375,
        3.6199951171875,
        3.6400146484375,
        3.6600341796875,
        3.67999267578125,
        3.70001220703125,
        3.72003173828125,
        3.739990234375,
        3.760009765625,
        3.780029296875,
        3.800048828125,
        3.82000732421875,
        3.84002685546875,
        3.86004638671875,
        3.8800048828125,
        3.9000244140625,
        3.9200439453125,
        3.94000244140625,
        3.96002197265625,
        3.98004150390625,
        4.0,
        4.02001953125,
        4.0400390625,
        4.05999755859375,
        4.08001708984375,
        4.10003662109375,
        4.1199951171875,
        4.1400146484375,
        4.1600341796875,
        4.17999267578125,
        4.20001220703125,
        4.22003173828125,
        4.239990234375,
        4.260009765625,
        4.280029296875,
        4.300048828125,
        4.32000732421875,
        4.34002685546875,
        4.36004638671875,
        4.3800048828125,
        4.4000244140625,
        4.4200439453125,
        4.44000244140625,
        4.46002197265625,
        4.48004150390625,
        4.5,
        4.52001953125,
        4.5400390625,
        4.55999755859375,
        4.58001708984375,
        4.60003662109375,
        4.6199951171875,
        4.6400146484375,
        4.6600341796875,
        4.67999267578125,
        4.70001220703125,
        4.72003173828125,
        4.739990234375,
        4.760009765625,
        4.780029296875,
        4.800048828125,
        4.82000732421875,
        4.84002685546875,
        4.86004638671875,
        4.8800048828125,
        4.9000244140625,
        4.9200439453125,
        4.94000244140625,
        4.96002197265625,
        4.98004150390625,
        5.0,
        5.02001953125,
        5.0400390625,
        5.05999755859375,
        5.08001708984375,
        5.10003662109375,
        5.1199951171875,
        5.1400146484375,
        5.1600341796875,
        5.17999267578125,
        5.20001220703125,
        5.22003173828125,
        5.239990234375,
        5.260009765625,
        5.280029296875,
        5.300048828125,
        5.32000732421875,
        5.34002685546875,
        5.36004638671875,
        5.3800048828125,
        5.4000244140625,
        5.4200439453125,
        5.44000244140625,
        5.46002197265625,
        5.48004150390625,
        5.5,
        5.52001953125,
        5.5400390625,
        5.55999755859375,
        5.58001708984375,
        5.60003662109375,
        5.6199951171875,
        5.6400146484375,
        5.6600341796875,
        5.67999267578125,
        5.70001220703125,
        5.72003173828125,
        5.739990234375,
        5.760009765625,
        5.780029296875,
        5.800048828125,
        5.82000732421875,
        5.84002685546875,
        5.86004638671875,
        5.8800048828125,
        5.9000244140625,
        5.9200439453125,
        5.94000244140625,
        5.96002197265625,
        5.98004150390625,
        6.0,
        6.02001953125,
        6.0400390625,
        6.05999755859375,
        6.08001708984375,
        6.10003662109375,
        6.1199951171875,
        6.1400146484375,
        6.1600341796875,
        6.17999267578125,
        6.20001220703125,
        6.22003173828125,
        6.239990234375,
        6.260009765625,
        6.280029296875,
        6.300048828125,
        6.32000732421875,
        6.34002685546875,
        6.36004638671875,
        6.3800048828125,
        6.4000244140625,
        6.4200439453125,
        6.44000244140625,
        6.46002197265625,
        6.48004150390625,
        6.5,
        6.52001953125,
        6.5400390625,
        6.55999755859375,
        6.58001708984375,
        6.60003662109375,
        6.6199951171875,
        6.6400146484375,
        6.6600341796875,
        6.67999267578125,
        6.70001220703125,
        6.72003173828125,
        6.739990234375,
        6.760009765625,
        6.780029296875,
        6.800048828125,
        6.82000732421875,
        6.84002685546875,
        6.86004638671875,
        6.8800048828125,
        6.9000244140625,
        6.9200439453125,
        6.94000244140625,
        6.96002197265625,
        6.98004150390625,
        7.0,
        7.02001953125,
        7.0400390625,
        7.05999755859375,
        7.08001708984375,
        7.10003662109375,
        7.1199951171875,
        7.1400146484375,
        7.1600341796875,
        7.17999267578125,
        7.20001220703125,
        7.22003173828125,
        7.239990234375,
        7.260009765625,
        7.280029296875,
        7.300048828125,
        7.32000732421875,
        7.34002685546875,
        7.36004638671875,
        7.3800048828125,
        7.4000244140625,
        7.4200439453125,
        7.44000244140625,
        7.46002197265625,
        7.48004150390625,
        7.5,
        7.52001953125,
        7.5400390625,
        7.55999755859375,
        7.58001708984375,
        7.60003662109375,
        7.6199951171875,
        7.6400146484375,
        7.6600341796875,
        7.67999267578125,
        7.70001220703125,
        7.72003173828125,
        7.739990234375,
        7.760009765625,
        7.780029296875,
        7.800048828125,
        7.82000732421875,
        7.84002685546875,
        7.86004638671875,
        7.8800048828125,
        7.9000244140625,
        7.9200439453125,
        7.94000244140625,
        7.96002197265625,
        7.98004150390625,
        8.0,
        8.02001953125,
        8.0400390625,
        8.05999755859375,
        8.08001708984375,
        8.10003662109375,
        8.1199951171875,
        8.1400146484375,
        8.1600341796875,
        8.17999267578125,
        8.20001220703125,
        8.22003173828125,
        8.239990234375,
        8.260009765625,
        8.280029296875,
        8.300048828125,
        8.32000732421875,
        8.34002685546875,
        8.36004638671875,
        8.3800048828125,
        8.4000244140625,
        8.4200439453125,
        8.44000244140625,
        8.46002197265625,
        8.48004150390625,
        8.5,
        8.52001953125,
        8.5400390625,
        8.55999755859375,
        8.58001708984375,
        8.60003662109375,
        8.6199951171875,
        8.6400146484375,
        8.6600341796875,
        8.67999267578125,
        8.70001220703125,
        8.72003173828125,
        8.739990234375,
        8.760009765625,
        8.780029296875,
        8.800048828125,
        8.82000732421875,
        8.84002685546875,
        8.86004638671875,
        8.8800048828125,
        8.9000244140625,
        8.9200439453125,
        8.94000244140625,
        8.96002197265625,
        8.98004150390625,
        9.0,
        9.02001953125,
        9.0400390625,
        9.05999755859375,
        9.08001708984375,
        9.10003662109375,
        9.1199951171875,
        9.1400146484375,
        9.1600341796875,
        9.17999267578125,
        9.20001220703125,
        9.22003173828125,
        9.239990234375,
        9.260009765625,
        9.280029296875,
        9.300048828125,
        9.32000732421875,
        9.34002685546875,
        9.36004638671875,
        9.3800048828125,
        9.4000244140625,
        9.4200439453125,
        9.44000244140625,
        9.46002197265625,
        9.48004150390625,
        9.5,
        9.52001953125,
        9.5400390625,
        9.55999755859375,
        9.58001708984375,
        9.60003662109375,
        9.6199951171875,
        9.6400146484375,
        9.6600341796875,
        9.67999267578125,
        9.70001220703125,
        9.72003173828125,
        9.739990234375,
        9.760009765625,
        9.780029296875,
        9.800048828125,
        9.82000732421875,
        9.84002685546875,
        9.86004638671875,
        9.8800048828125,
        9.9000244140625,
        9.9200439453125,
        9.94000244140625,
        9.96002197265625,
        9.98004150390625,
        10.0,
        10.02001953125,
        10.0400390625,
        10.05999755859375,
        10.08001708984375,
        10.10003662109375,
        10.1199951171875,
        10.1400146484375,
        10.1600341796875,
        10.17999267578125,
        10.20001220703125,
        10.22003173828125,
        10.239990234375,
        10.260009765625,
        10.280029296875,
        10.300048828125,
        10.32000732421875,
        10.34002685546875,
        10.36004638671875,
        10.3800048828125,
        10.4000244140625,
        10.4200439453125,
        10.44000244140625,
        10.46002197265625,
        10.48004150390625,
        10.5,
        10.52001953125,
        10.5400390625,
        10.55999755859375,
        10.58001708984375,
        10.60003662109375,
        10.6199951171875,
        10.6400146484375,
        10.6600341796875,
        10.67999267578125,
        10.70001220703125,
        10.72003173828125,
        10.739990234375,
        10.760009765625,
        10.780029296875,
        10.800048828125,
        10.82000732421875,
        10.84002685546875,
        10.86004638671875,
        10.8800048828125,
        10.9000244140625,
        10.9200439453125,
        10.94000244140625,
        10.96002197265625,
        10.98004150390625,
        11.0,
        11.02001953125,
        11.0400390625,
        11.05999755859375,
        11.08001708984375,
        11.10003662109375,
        11.1199951171875,
        11.1400146484375,
        11.1600341796875,
        11.17999267578125,
        11.20001220703125,
        11.22003173828125,
        11.239990234375,
        11.260009765625,
        11.280029296875,
        11.300048828125,
        11.32000732421875,
        11.34002685546875,
        11.36004638671875,
        11.3800048828125,
        11.4000244140625,
        11.4200439453125,
        11.44000244140625,
        11.46002197265625,
        11.48004150390625,
        11.5,
        11.52001953125,
        11.5400390625,
        11.55999755859375,
        11.58001708984375,
        11.60003662109375,
        11.6199951171875,
        11.6400146484375,
        11.6600341796875,
        11.67999267578125,
        11.70001220703125,
        11.72003173828125,
        11.739990234375,
        11.760009765625,
        11.780029296875,
        11.800048828125,
        11.82000732421875,
        11.84002685546875,
        11.86004638671875,
        11.8800048828125,
        11.9000244140625,
        11.9200439453125,
        11.94000244140625,
        11.96002197265625,
        11.98004150390625,
        12.0,
        12.02001953125,
        12.0400390625,
        12.05999755859375,
        12.08001708984375,
        12.10003662109375,
        12.1199951171875,
        12.1400146484375,
        12.1600341796875,
        12.17999267578125,
        12.20001220703125,
        12.22003173828125,
        12.239990234375,
        12.260009765625,
        12.280029296875,
        12.300048828125,
        12.32000732421875,
        12.34002685546875,
        12.36004638671875,
        12.3800048828125,
        12.4000244140625,
        12.4200439453125,
        12.44000244140625,
        12.46002197265625,
        12.48004150390625,
        12.5,
        12.52001953125,
        12.5400390625,
        12.55999755859375,
        12.58001708984375,
        12.60003662109375,
        12.6199951171875,
        12.6400146484375,
        12.6600341796875,
        12.67999267578125,
        12.70001220703125,
        12.72003173828125,
        12.739990234375,
        12.760009765625,
        12.780029296875,
        12.800048828125,
        12.82000732421875,
        12.84002685546875,
        12.86004638671875,
        12.8800048828125,
        12.9000244140625,
        12.9200439453125,
        12.94000244140625,
        12.96002197265625,
        12.98004150390625,
        13.0,
        13.02001953125,
        13.0400390625,
        13.05999755859375,
        13.08001708984375,
        13.10003662109375,
        13.1199951171875,
        13.1400146484375,
        13.1600341796875,
        13.17999267578125,
        13.20001220703125,
        13.22003173828125,
        13.239990234375,
        13.260009765625,
        13.280029296875,
        13.300048828125,
        13.32000732421875,
        13.34002685546875,
        13.36004638671875,
        13.3800048828125,
        13.4000244140625,
        13.4200439453125,
        13.44000244140625,
        13.46002197265625,
        13.48004150390625,
        13.5,
        13.52001953125,
        13.5400390625,
        13.55999755859375,
        13.58001708984375,
        13.60003662109375,
        13.6199951171875,
        13.6400146484375,
        13.6600341796875,
        13.67999267578125,
        13.70001220703125,
        13.72003173828125,
        13.739990234375,
        13.760009765625,
        13.780029296875,
        13.800048828125,
        13.82000732421875,
        13.84002685546875,
        13.86004638671875,
        13.8800048828125,
        13.9000244140625,
        13.9200439453125,
        13.94000244140625,
        13.96002197265625,
        13.98004150390625,
        14.0,
        14.02001953125,
        14.0400390625,
        14.05999755859375,
        14.08001708984375,
        14.10003662109375,
        14.1199951171875,
        14.1400146484375,
        14.1600341796875,
        14.17999267578125,
        14.20001220703125,
        14.22003173828125,
        14.239990234375,
        14.260009765625,
        14.280029296875,
        14.300048828125,
        14.32000732421875,
        14.34002685546875,
        14.36004638671875,
        14.3800048828125,
        14.4000244140625,
        14.4200439453125,
        14.44000244140625,
        14.46002197265625,
        14.48004150390625,
        14.5,
        14.52001953125,
        14.5400390625,
        14.55999755859375,
        14.58001708984375,
        14.60003662109375,
        14.6199951171875,
        14.6400146484375,
        14.6600341796875,
        14.67999267578125,
        14.70001220703125,
        14.72003173828125,
        14.739990234375,
        14.760009765625,
        14.780029296875,
        14.800048828125,
        14.82000732421875,
        14.84002685546875,
        14.86004638671875,
        14.8800048828125,
        14.9000244140625,
        14.9200439453125,
        14.94000244140625,
        14.96002197265625,
        14.98004150390625,
        15.0,
        15.02001953125,
        15.0400390625,
        15.05999755859375,
        15.08001708984375,
        15.10003662109375,
        15.1199951171875,
        15.1400146484375,
        15.1600341796875,
        15.17999267578125,
        15.20001220703125,
        15.22003173828125,
        15.239990234375,
        15.260009765625,
        15.280029296875,
        15.300048828125,
        15.32000732421875,
        15.34002685546875,
        15.36004638671875,
        15.3800048828125,
        15.4000244140625,
        15.4200439453125,
        15.44000244140625,
        15.46002197265625,
        15.48004150390625,
        15.5,
        15.52001953125,
        15.5400390625,
        15.55999755859375,
        15.58001708984375,
        15.60003662109375,
        15.6199951171875,
        15.6400146484375,
        15.6600341796875,
        15.67999267578125,
        15.70001220703125,
        15.72003173828125,
        15.739990234375,
        15.760009765625,
        15.780029296875,
        15.800048828125,
        15.82000732421875,
        15.84002685546875,
        15.86004638671875,
        15.8800048828125,
        15.9000244140625,
        15.9200439453125,
        15.94000244140625,
        15.96002197265625,
        15.98004150390625,
        16.0,
        16.02001953125,
        16.0400390625,
        16.05999755859375,
        16.08001708984375,
        16.10003662109375,
        16.1199951171875,
        16.1400146484375,
        16.1600341796875,
        16.17999267578125,
        16.20001220703125,
        16.22003173828125,
        16.239990234375,
        16.260009765625,
        16.280029296875,
        16.300048828125,
        16.32000732421875,
        16.34002685546875,
        16.36004638671875,
        16.3800048828125,
        16.4000244140625,
        16.4200439453125,
        16.44000244140625,
        16.46002197265625,
        16.48004150390625,
        16.5,
        16.52001953125,
        16.5400390625,
        16.55999755859375,
        16.58001708984375,
        16.60003662109375,
        16.6199951171875,
        16.6400146484375,
        16.6600341796875,
        16.67999267578125,
        16.70001220703125,
        16.72003173828125,
        16.739990234375,
        16.760009765625,
        16.780029296875,
        16.800048828125,
        16.82000732421875,
        16.84002685546875,
        16.86004638671875,
        16.8800048828125,
        16.9000244140625,
        16.9200439453125,
        16.94000244140625,
        16.96002197265625,
        16.98004150390625,
        17.0,
        17.02001953125,
        17.0400390625,
        17.05999755859375,
        17.08001708984375,
        17.10003662109375,
        17.1199951171875,
        17.1400146484375,
        17.1600341796875,
        17.17999267578125,
        17.20001220703125,
        17.22003173828125,
        17.239990234375,
        17.260009765625,
        17.280029296875,
        17.300048828125,
        17.32000732421875,
        17.34002685546875,
        17.36004638671875,
        17.3800048828125,
        17.4000244140625,
        17.4200439453125,
        17.44000244140625,
        17.46002197265625,
        17.48004150390625,
        17.5,
        17.52001953125,
        17.5400390625,
        17.55999755859375,
        17.58001708984375,
        17.60003662109375,
        17.6199951171875,
        17.6400146484375,
        17.6600341796875,
        17.67999267578125,
        17.70001220703125,
        17.72003173828125,
        17.739990234375,
        17.760009765625,
        17.780029296875,
        17.800048828125,
        17.82000732421875,
        17.84002685546875,
        17.86004638671875,
        17.8800048828125,
        17.9000244140625,
        17.9200439453125,
        17.94000244140625,
        17.96002197265625,
        17.98004150390625,
        18.0,
        18.02001953125,
        18.0400390625,
        18.05999755859375,
        18.08001708984375,
        18.10003662109375,
        18.1199951171875,
        18.1400146484375,
        18.1600341796875,
        18.17999267578125,
        18.20001220703125,
        18.22003173828125,
        18.239990234375,
        18.260009765625,
        18.280029296875,
        18.300048828125,
        18.32000732421875,
        18.34002685546875,
        18.36004638671875,
        18.3800048828125,
        18.4000244140625,
        18.4200439453125,
        18.44000244140625,
        18.46002197265625,
        18.48004150390625,
        18.5,
        18.52001953125,
        18.5400390625,
        18.55999755859375,
        18.58001708984375,
        18.60003662109375,
        18.6199951171875,
        18.6400146484375,
        18.6600341796875,
        18.67999267578125,
        18.70001220703125,
        18.72003173828125,
        18.739990234375,
        18.760009765625,
        18.780029296875,
        18.800048828125,
        18.82000732421875,
        18.84002685546875,
        18.86004638671875,
        18.8800048828125,
        18.9000244140625,
        18.9200439453125,
        18.94000244140625,
        18.96002197265625,
        18.98004150390625,
        19.0,
        19.02001953125,
        19.0400390625,
        19.05999755859375,
        19.08001708984375,
        19.10003662109375,
        19.1199951171875,
        19.1400146484375,
        19.1600341796875,
        19.17999267578125,
        19.20001220703125,
        19.22003173828125,
        19.239990234375,
        19.260009765625,
        19.280029296875,
        19.300048828125,
        19.32000732421875,
        19.34002685546875,
        19.36004638671875,
        19.3800048828125,
        19.4000244140625,
        19.4200439453125,
        19.44000244140625,
        19.46002197265625,
        19.48004150390625,
        19.5,
        19.52001953125,
        19.5400390625,
        19.55999755859375,
        19.58001708984375,
        19.60003662109375,
        19.6199951171875,
        19.6400146484375,
        19.6600341796875,
        19.67999267578125,
        19.70001220703125,
        19.72003173828125,
        19.739990234375,
        19.760009765625,
        19.780029296875,
        19.800048828125,
        19.82000732421875,
        19.84002685546875,
        19.86004638671875,
        19.8800048828125,
        19.9000244140625,
        19.9200439453125,
        19.94000244140625,
        19.96002197265625,
        19.98004150390625,
        20.0,
        20.02001953125,
        20.0400390625,
        20.05999755859375,
        20.08001708984375,
        20.10003662109375,
        20.1199951171875,
        20.1400146484375,
        20.1600341796875,
        20.17999267578125,
        20.20001220703125,
        20.22003173828125,
        20.239990234375,
        20.260009765625,
        20.280029296875,
        20.300048828125,
        20.32000732421875,
        20.34002685546875,
        20.36004638671875,
        20.3800048828125,
        20.4000244140625,
        20.4200439453125,
        20.44000244140625,
        20.46002197265625,
        20.48004150390625,
        20.5,
        20.52001953125,
        20.5400390625,
        20.55999755859375,
        20.58001708984375,
        20.60003662109375,
        20.6199951171875,
        20.6400146484375,
        20.6600341796875,
        20.67999267578125,
        20.70001220703125,
        20.72003173828125,
        20.739990234375,
        20.760009765625,
        20.780029296875,
        20.800048828125,
        20.82000732421875,
        20.84002685546875,
        20.86004638671875,
        20.8800048828125,
        20.9000244140625,
        20.9200439453125,
        20.94000244140625,
        20.96002197265625,
        20.98004150390625,
        21.0,
        21.02001953125,
        21.0400390625,
        21.05999755859375,
        21.08001708984375,
        21.10003662109375,
        21.1199951171875,
        21.1400146484375,
        21.1600341796875,
        21.17999267578125,
        21.20001220703125,
        21.22003173828125,
        21.239990234375,
        21.260009765625,
        21.280029296875,
        21.300048828125,
        21.32000732421875,
        21.34002685546875,
        21.36004638671875,
        21.3800048828125,
        21.4000244140625,
        21.4200439453125,
        21.44000244140625,
        21.46002197265625,
        21.48004150390625,
        21.5,
        21.52001953125,
        21.5400390625,
        21.55999755859375,
        21.58001708984375,
        21.60003662109375,
        21.6199951171875,
        21.6400146484375,
        21.6600341796875,
        21.67999267578125,
        21.70001220703125,
        21.72003173828125,
        21.739990234375,
        21.760009765625,
        21.780029296875,
        21.800048828125,
        21.82000732421875,
        21.84002685546875,
        21.86004638671875,
        21.8800048828125,
        21.9000244140625,
        21.9200439453125,
        21.94000244140625,
        21.96002197265625,
        21.98004150390625,
        22.0,
        22.02001953125,
        22.0400390625,
        22.05999755859375,
        22.08001708984375,
        22.10003662109375,
        22.1199951171875,
        22.1400146484375,
        22.1600341796875,
        22.17999267578125,
        22.20001220703125,
        22.22003173828125,
        22.239990234375,
        22.260009765625,
        22.280029296875,
        22.300048828125,
        22.32000732421875,
        22.34002685546875,
        22.36004638671875,
        22.3800048828125,
        22.4000244140625,
        22.4200439453125,
        22.44000244140625,
        22.46002197265625,
        22.48004150390625,
        22.5,
        22.52001953125,
        22.5400390625,
        22.55999755859375,
        22.58001708984375,
        22.60003662109375,
        22.6199951171875,
        22.6400146484375,
        22.6600341796875,
        22.67999267578125,
        22.70001220703125,
        22.72003173828125,
        22.739990234375,
        22.760009765625,
        22.780029296875,
        22.800048828125,
        22.82000732421875,
        22.84002685546875,
        22.86004638671875,
        22.8800048828125,
        22.9000244140625,
        22.9200439453125,
        22.94000244140625,
        22.96002197265625,
        22.98004150390625,
        23.0,
        23.02001953125,
        23.0400390625,
        23.05999755859375,
        23.08001708984375,
        23.10003662109375,
        23.1199951171875,
        23.1400146484375,
        23.1600341796875,
        23.17999267578125,
        23.20001220703125,
        23.22003173828125,
        23.239990234375,
        23.260009765625,
        23.280029296875,
        23.300048828125,
        23.32000732421875,
        23.34002685546875,
        23.36004638671875,
        23.3800048828125,
        23.4000244140625,
        23.4200439453125,
        23.44000244140625,
        23.46002197265625,
        23.48004150390625,
        23.5,
        23.52001953125,
        23.5400390625,
        23.55999755859375,
        23.58001708984375,
        23.60003662109375,
        23.6199951171875,
        23.6400146484375,
        23.6600341796875,
        23.67999267578125,
        23.70001220703125,
        23.72003173828125,
        23.739990234375,
        23.760009765625,
        23.780029296875,
        23.800048828125,
        23.82000732421875,
        23.84002685546875,
        23.86004638671875,
        23.8800048828125,
        23.9000244140625,
        23.9200439453125,
        23.94000244140625,
        23.96002197265625,
        23.98004150390625,
        24.0,
        24.02001953125,
        24.0400390625,
        24.05999755859375,
        24.08001708984375,
        24.10003662109375,
        24.1199951171875,
        24.1400146484375,
        24.1600341796875,
        24.17999267578125,
        24.20001220703125,
        24.22003173828125,
        24.239990234375,
        24.260009765625,
        24.280029296875,
        24.300048828125,
        24.32000732421875,
        24.34002685546875,
        24.36004638671875,
        24.3800048828125,
        24.4000244140625,
        24.4200439453125,
        24.44000244140625,
        24.46002197265625,
        24.48004150390625,
        24.5,
        24.52001953125,
        24.5400390625,
        24.55999755859375,
        24.58001708984375,
        24.60003662109375,
        24.6199951171875,
        24.6400146484375,
        24.6600341796875,
        24.67999267578125,
        24.70001220703125,
        24.72003173828125,
        24.739990234375,
        24.760009765625,
        24.780029296875,
        24.800048828125,
        24.82000732421875,
        24.84002685546875,
        24.86004638671875,
        24.8800048828125,
        24.9000244140625,
        24.9200439453125,
        24.94000244140625,
        24.96002197265625,
        24.98004150390625,
        25.0,
        25.02001953125,
        25.0400390625,
        25.05999755859375,
        25.08001708984375,
        25.10003662109375,
        25.1199951171875,
        25.1400146484375,
        25.1600341796875,
        25.17999267578125,
        25.20001220703125,
        25.22003173828125,
        25.239990234375,
        25.260009765625,
        25.280029296875,
        25.300048828125,
        25.32000732421875,
        25.34002685546875,
        25.36004638671875,
        25.3800048828125,
        25.4000244140625,
        25.4200439453125,
        25.44000244140625,
        25.46002197265625,
        25.48004150390625,
        25.5,
        25.52001953125,
        25.5400390625,
        25.55999755859375,
        25.58001708984375,
        25.60003662109375,
        25.6199951171875,
        25.6400146484375,
        25.6600341796875,
        25.67999267578125,
        25.70001220703125,
        25.72003173828125,
        25.739990234375,
        25.760009765625,
        25.780029296875,
        25.800048828125,
        25.82000732421875,
        25.84002685546875,
        25.86004638671875,
        25.8800048828125,
        25.9000244140625,
        25.9200439453125,
        25.94000244140625,
        25.96002197265625,
        25.98004150390625,
        26.0,
        26.02001953125,
        26.0400390625,
        26.05999755859375,
        26.08001708984375,
        26.10003662109375,
        26.1199951171875,
        26.1400146484375,
        26.1600341796875,
        26.17999267578125,
        26.20001220703125,
        26.22003173828125,
        26.239990234375,
        26.260009765625,
        26.280029296875,
        26.29998779296875,
        26.32000732421875,
        26.34002685546875,
        26.36004638671875,
        26.3800048828125,
        26.4000244140625,
        26.4200439453125,
        26.44000244140625,
        26.46002197265625,
        26.48004150390625,
        26.5,
        26.52001953125,
        26.5400390625,
        26.55999755859375,
        26.58001708984375,
        26.60003662109375,
        26.6199951171875,
        26.6400146484375,
        26.6600341796875,
        26.67999267578125,
        26.70001220703125,
        26.72003173828125,
        26.739990234375,
        26.760009765625,
        26.780029296875,
        26.79998779296875,
        26.82000732421875,
        26.84002685546875,
        26.86004638671875,
        26.8800048828125,
        26.9000244140625,
        26.9200439453125,
        26.94000244140625,
        26.96002197265625,
        26.98004150390625,
        27.0,
        27.02001953125,
        27.0400390625,
        27.05999755859375,
        27.08001708984375,
        27.10003662109375,
        27.1199951171875,
        27.1400146484375,
        27.1600341796875,
        27.17999267578125,
        27.20001220703125,
        27.22003173828125,
        27.239990234375,
        27.260009765625,
        27.280029296875,
        27.29998779296875,
        27.32000732421875,
        27.34002685546875,
        27.36004638671875,
        27.3800048828125,
        27.4000244140625,
        27.4200439453125,
        27.44000244140625,
        27.46002197265625,
        27.48004150390625,
        27.5,
        27.52001953125,
        27.5400390625,
        27.55999755859375,
        27.58001708984375,
        27.60003662109375,
        27.6199951171875,
        27.6400146484375,
        27.6600341796875,
        27.67999267578125,
        27.70001220703125,
        27.72003173828125,
        27.739990234375,
        27.760009765625,
        27.780029296875,
        27.79998779296875,
        27.82000732421875,
        27.84002685546875,
        27.86004638671875,
        27.8800048828125,
        27.9000244140625,
        27.9200439453125,
        27.94000244140625,
        27.96002197265625,
        27.98004150390625,
        28.0,
        28.02001953125,
        28.0400390625,
        28.05999755859375,
        28.08001708984375,
        28.10003662109375,
        28.1199951171875,
        28.1400146484375,
        28.1600341796875,
        28.17999267578125,
        28.20001220703125,
        28.22003173828125,
        28.239990234375,
        28.260009765625,
        28.280029296875,
        28.29998779296875,
        28.32000732421875,
        28.34002685546875,
        28.36004638671875,
        28.3800048828125,
        28.4000244140625,
        28.4200439453125,
        28.44000244140625,
        28.46002197265625,
        28.48004150390625,
        28.5,
        28.52001953125,
        28.5400390625,
        28.55999755859375,
        28.58001708984375,
        28.60003662109375,
        28.6199951171875,
        28.6400146484375,
        28.6600341796875,
        28.67999267578125,
        28.70001220703125,
        28.72003173828125,
        28.739990234375,
        28.760009765625,
        28.780029296875,
        28.79998779296875,
        28.82000732421875,
        28.84002685546875,
        28.86004638671875,
        28.8800048828125,
        28.9000244140625,
        28.9200439453125,
        28.94000244140625,
        28.96002197265625,
        28.98004150390625,
        29.0,
        29.02001953125,
        29.0400390625,
        29.05999755859375,
        29.08001708984375,
        29.10003662109375,
        29.1199951171875,
        29.1400146484375,
        29.1600341796875,
        29.17999267578125,
        29.20001220703125,
        29.22003173828125,
        29.239990234375,
        29.260009765625,
        29.280029296875,
        29.29998779296875,
        29.32000732421875,
        29.34002685546875,
        29.36004638671875,
        29.3800048828125,
        29.4000244140625,
        29.4200439453125,
        29.44000244140625,
        29.46002197265625,
        29.48004150390625,
        29.5,
        29.52001953125,
        29.5400390625,
        29.55999755859375,
        29.58001708984375,
        29.60003662109375,
        29.6199951171875,
        29.6400146484375,
        29.6600341796875,
        29.67999267578125,
        29.70001220703125,
        29.72003173828125,
        29.739990234375,
        29.760009765625,
        29.780029296875,
        29.79998779296875,
        29.82000732421875,
        29.84002685546875,
        29.86004638671875,
        29.8800048828125,
        29.9000244140625,
        29.9200439453125,
        29.94000244140625,
        29.96002197265625,
        29.98004150390625,
        30.0,
        30.02001953125,
        30.0400390625,
        30.05999755859375,
        30.08001708984375,
        30.10003662109375,
        30.1199951171875,
        30.1400146484375,
        30.1600341796875,
        30.17999267578125,
        30.20001220703125,
        30.22003173828125,
        30.239990234375,
        30.260009765625,
        30.280029296875,
        30.29998779296875,
        30.32000732421875,
        30.34002685546875,
        30.36004638671875,
        30.3800048828125,
        30.4000244140625,
        30.4200439453125,
        30.44000244140625,
        30.46002197265625,
        30.48004150390625,
        30.5,
        30.52001953125,
        30.5400390625,
        30.55999755859375,
        30.58001708984375,
        30.60003662109375,
        30.6199951171875,
        30.6400146484375,
        30.6600341796875,
        30.67999267578125,
        30.70001220703125,
        30.72003173828125,
        30.739990234375,
        30.760009765625,
        30.780029296875,
        30.79998779296875,
        30.82000732421875,
        30.84002685546875,
        30.86004638671875,
        30.8800048828125,
        30.9000244140625,
        30.9200439453125,
        30.94000244140625,
        30.96002197265625,
        30.98004150390625,
        31.0,
        31.02001953125,
        31.0400390625,
        31.05999755859375,
        31.08001708984375,
        31.10003662109375,
        31.1199951171875,
        31.1400146484375,
        31.1600341796875,
        31.17999267578125,
        31.20001220703125,
        31.22003173828125,
        31.239990234375,
        31.260009765625,
        31.280029296875,
        31.29998779296875,
        31.32000732421875,
        31.34002685546875,
        31.36004638671875,
        31.3800048828125,
        31.4000244140625,
        31.4200439453125,
        31.44000244140625,
        31.46002197265625,
        31.48004150390625,
        31.5,
        31.52001953125,
        31.5400390625,
        31.55999755859375,
        31.58001708984375,
        31.60003662109375,
        31.6199951171875,
        31.6400146484375,
        31.6600341796875,
        31.67999267578125,
        31.70001220703125,
        31.72003173828125,
        31.739990234375,
        31.760009765625,
        31.780029296875,
        31.79998779296875,
        31.82000732421875,
        31.84002685546875,
        31.86004638671875,
        31.8800048828125,
        31.9000244140625,
        31.9200439453125,
        31.94000244140625,
        31.96002197265625,
        31.98004150390625,
        32.0,
        32.02001953125,
        32.0400390625,
        32.05999755859375,
        32.08001708984375,
        32.10003662109375,
        32.1199951171875,
        32.1400146484375,
        32.1600341796875,
        32.17999267578125,
        32.20001220703125,
        32.22003173828125,
        32.239990234375,
        32.260009765625,
        32.280029296875,
        32.29998779296875,
        32.32000732421875,
        32.34002685546875,
        32.36004638671875,
        32.3800048828125,
        32.4000244140625,
        32.4200439453125,
        32.44000244140625,
        32.46002197265625,
        32.48004150390625,
        32.5,
        32.52001953125,
        32.5400390625,
        32.55999755859375,
        32.58001708984375,
        32.60003662109375,
        32.6199951171875,
        32.6400146484375,
        32.6600341796875,
        32.67999267578125,
        32.70001220703125,
        32.72003173828125,
        32.739990234375,
        32.760009765625,
        32.780029296875,
        32.79998779296875,
        32.82000732421875,
        32.84002685546875,
        32.86004638671875,
        32.8800048828125,
        32.9000244140625,
        32.9200439453125,
        32.94000244140625,
        32.96002197265625,
        32.98004150390625,
        33.0,
        33.02001953125,
        33.0400390625,
        33.05999755859375,
        33.08001708984375,
        33.10003662109375,
        33.1199951171875,
        33.1400146484375,
        33.1600341796875,
        33.17999267578125,
        33.20001220703125,
        33.22003173828125,
        33.239990234375,
        33.260009765625,
        33.280029296875,
        33.29998779296875,
        33.32000732421875,
        33.34002685546875,
        33.36004638671875,
        33.3800048828125,
        33.4000244140625,
        33.4200439453125,
        33.44000244140625,
        33.46002197265625,
        33.48004150390625,
        33.5,
        33.52001953125,
        33.5400390625,
        33.55999755859375,
        33.58001708984375,
        33.60003662109375,
        33.6199951171875,
        33.6400146484375,
        33.6600341796875,
        33.67999267578125,
        33.70001220703125,
        33.72003173828125,
        33.739990234375,
        33.760009765625,
        33.780029296875,
        33.79998779296875,
        33.82000732421875,
        33.84002685546875,
        33.86004638671875,
        33.8800048828125,
        33.9000244140625,
        33.9200439453125,
        33.94000244140625,
        33.96002197265625,
        33.98004150390625,
        34.0,
        34.02001953125,
        34.0400390625,
        34.05999755859375,
        34.08001708984375,
        34.10003662109375,
        34.1199951171875,
        34.1400146484375,
        34.1600341796875,
        34.17999267578125,
        34.20001220703125,
        34.22003173828125,
        34.239990234375,
        34.260009765625,
        34.280029296875,
        34.29998779296875,
        34.32000732421875,
        34.34002685546875,
        34.36004638671875,
        34.3800048828125,
        34.4000244140625,
        34.4200439453125,
        34.44000244140625,
        34.46002197265625,
        34.48004150390625,
        34.5,
        34.52001953125,
        34.5400390625,
        34.55999755859375,
        34.58001708984375,
        34.60003662109375,
        34.6199951171875,
        34.6400146484375,
        34.6600341796875,
        34.67999267578125,
        34.70001220703125,
        34.72003173828125,
        34.739990234375,
        34.760009765625,
        34.780029296875,
        34.79998779296875,
        34.82000732421875,
        34.84002685546875,
        34.86004638671875,
        34.8800048828125,
        34.9000244140625,
        34.9200439453125,
        34.94000244140625,
        34.96002197265625,
        34.98004150390625,
        35.0,
        35.02001953125,
        35.0400390625,
        35.05999755859375,
        35.08001708984375,
        35.10003662109375,
        35.1199951171875,
        35.1400146484375,
        35.1600341796875,
        35.17999267578125,
        35.20001220703125,
        35.22003173828125,
        35.239990234375,
        35.260009765625,
        35.280029296875,
        35.29998779296875,
        35.32000732421875,
        35.34002685546875,
        35.36004638671875,
        35.3800048828125,
        35.4000244140625,
        35.4200439453125,
        35.44000244140625,
        35.46002197265625,
        35.48004150390625,
        35.5,
        35.52001953125,
        35.5400390625,
        35.55999755859375,
        35.58001708984375,
        35.60003662109375,
        35.6199951171875,
        35.6400146484375,
        35.6600341796875,
        35.67999267578125,
        35.70001220703125,
        35.72003173828125,
        35.739990234375,
        35.760009765625,
        35.780029296875,
        35.79998779296875,
        35.82000732421875,
        35.84002685546875,
        35.86004638671875,
        35.8800048828125,
        35.9000244140625,
        35.9200439453125,
        35.94000244140625,
        35.96002197265625,
        35.98004150390625,
        36.0,
        36.02001953125,
        36.0400390625,
        36.05999755859375,
        36.08001708984375,
        36.10003662109375,
        36.1199951171875,
        36.1400146484375,
        36.1600341796875,
        36.17999267578125,
        36.20001220703125,
        36.22003173828125,
        36.239990234375,
        36.260009765625,
        36.280029296875,
        36.29998779296875,
        36.32000732421875,
        36.34002685546875,
        36.36004638671875,
        36.3800048828125,
        36.4000244140625,
        36.4200439453125,
        36.44000244140625,
        36.46002197265625,
        36.48004150390625,
        36.5,
        36.52001953125,
        36.5400390625,
        36.55999755859375,
        36.58001708984375,
        36.60003662109375,
        36.6199951171875,
        36.6400146484375,
        36.6600341796875,
        36.67999267578125,
        36.70001220703125,
        36.72003173828125,
        36.739990234375,
        36.760009765625,
        36.780029296875,
        36.79998779296875,
        36.82000732421875,
        36.84002685546875,
        36.86004638671875,
        36.8800048828125,
        36.9000244140625,
        36.9200439453125,
        36.94000244140625,
        36.96002197265625,
        36.98004150390625,
        37.0,
        37.02001953125,
        37.0400390625,
        37.05999755859375,
        37.08001708984375,
        37.10003662109375,
        37.1199951171875,
        37.1400146484375,
        37.1600341796875,
        37.17999267578125,
        37.20001220703125,
        37.22003173828125,
        37.239990234375,
        37.260009765625,
        37.280029296875,
        37.29998779296875,
        37.32000732421875,
        37.34002685546875,
        37.36004638671875,
        37.3800048828125,
        37.4000244140625,
        37.4200439453125,
        37.44000244140625,
        37.46002197265625,
        37.48004150390625,
        37.5,
        37.52001953125,
        37.5400390625,
        37.55999755859375,
        37.58001708984375,
        37.60003662109375,
        37.6199951171875,
        37.6400146484375,
        37.6600341796875,
        37.67999267578125,
        37.70001220703125,
        37.72003173828125,
        37.739990234375,
        37.760009765625,
        37.780029296875,
        37.79998779296875,
        37.82000732421875,
        37.84002685546875,
        37.86004638671875,
        37.8800048828125,
        37.9000244140625,
        37.9200439453125,
        37.94000244140625,
        37.96002197265625,
        37.98004150390625,
        38.0,
        38.02001953125,
        38.0400390625,
        38.05999755859375,
        38.08001708984375,
        38.10003662109375,
        38.1199951171875,
        38.1400146484375,
        38.1600341796875,
        38.17999267578125,
        38.20001220703125,
        38.22003173828125,
        38.239990234375,
        38.260009765625,
        38.280029296875,
        38.29998779296875,
        38.32000732421875,
        38.34002685546875,
        38.36004638671875,
        38.3800048828125,
        38.4000244140625,
        38.4200439453125,
        38.44000244140625,
        38.46002197265625,
        38.48004150390625,
        38.5,
        38.52001953125,
        38.5400390625,
        38.55999755859375,
        38.58001708984375,
        38.60003662109375,
        38.6199951171875,
        38.6400146484375,
        38.6600341796875,
        38.67999267578125,
        38.70001220703125,
        38.72003173828125,
        38.739990234375,
        38.760009765625,
        38.780029296875,
        38.79998779296875,
        38.82000732421875,
        38.84002685546875,
        38.86004638671875,
        38.8800048828125,
        38.9000244140625,
        38.9200439453125,
        38.94000244140625,
        38.96002197265625,
        38.98004150390625,
        39.0,
        39.02001953125,
        39.0400390625,
        39.05999755859375,
        39.08001708984375,
        39.10003662109375,
        39.1199951171875,
        39.1400146484375,
        39.1600341796875,
        39.17999267578125,
        39.20001220703125,
        39.22003173828125,
        39.239990234375,
        39.260009765625,
        39.280029296875,
        39.29998779296875,
        39.32000732421875,
        39.34002685546875,
        39.36004638671875,
        39.3800048828125,
        39.4000244140625,
        39.4200439453125,
        39.44000244140625,
        39.46002197265625,
        39.48004150390625,
        39.5,
        39.52001953125,
        39.5400390625,
        39.55999755859375,
        39.58001708984375,
        39.60003662109375,
        39.6199951171875,
        39.6400146484375,
        39.6600341796875,
        39.67999267578125,
        39.70001220703125,
        39.72003173828125,
        39.739990234375,
        39.760009765625,
        39.780029296875,
        39.79998779296875,
        39.82000732421875,
        39.84002685546875,
        39.86004638671875,
        39.8800048828125,
        39.9000244140625,
        39.9200439453125,
        39.94000244140625,
        39.96002197265625,
        39.98004150390625,
        40.0,
        40.02001953125,
        40.0400390625,
        40.05999755859375,
        40.08001708984375,
        40.10003662109375,
        40.1199951171875,
        40.1400146484375,
        40.1600341796875,
        40.17999267578125,
        40.20001220703125,
        40.22003173828125,
        40.239990234375,
        40.260009765625,
        40.280029296875,
        40.29998779296875,
        40.32000732421875,
        40.34002685546875,
        40.36004638671875,
        40.3800048828125,
        40.4000244140625,
        40.4200439453125,
        40.44000244140625,
        40.46002197265625,
        40.48004150390625,
        40.5,
        40.52001953125,
        40.5400390625,
        40.55999755859375,
        40.58001708984375,
        40.60003662109375,
        40.6199951171875,
        40.6400146484375,
        40.6600341796875,
        40.67999267578125,
        40.70001220703125,
        40.72003173828125,
        40.739990234375,
        40.760009765625,
        40.780029296875,
        40.79998779296875,
        40.82000732421875,
        40.84002685546875,
        40.86004638671875,
        40.8800048828125,
        40.9000244140625,
        40.9200439453125,
        40.94000244140625,
        40.96002197265625,
        40.98004150390625,
        41.0,
        41.02001953125,
        41.0400390625,
        41.05999755859375,
        41.08001708984375,
        41.10003662109375,
        41.1199951171875,
        41.1400146484375,
        41.1600341796875,
        41.17999267578125,
        41.20001220703125,
        41.22003173828125,
        41.239990234375,
        41.260009765625,
        41.280029296875,
        41.29998779296875,
        41.32000732421875,
        41.34002685546875,
        41.36004638671875,
        41.3800048828125,
        41.4000244140625,
        41.4200439453125,
        41.44000244140625,
        41.46002197265625,
        41.48004150390625,
        41.5,
        41.52001953125,
        41.5400390625,
        41.55999755859375,
        41.58001708984375,
        41.60003662109375,
        41.6199951171875,
        41.6400146484375,
        41.6600341796875,
        41.67999267578125,
        41.70001220703125,
        41.72003173828125,
        41.739990234375,
        41.760009765625,
        41.780029296875,
        41.79998779296875,
        41.82000732421875,
        41.84002685546875,
        41.86004638671875,
        41.8800048828125,
        41.9000244140625,
        41.9200439453125,
        41.94000244140625,
        41.96002197265625,
        41.98004150390625,
        42.0,
        42.02001953125,
        42.0400390625,
        42.05999755859375,
        42.08001708984375,
        42.10003662109375,
        42.1199951171875,
        42.1400146484375,
        42.1600341796875,
        42.17999267578125,
        42.20001220703125,
        42.22003173828125,
        42.239990234375,
        42.260009765625,
        42.280029296875,
        42.29998779296875,
        42.32000732421875,
        42.34002685546875,
        42.36004638671875,
        42.3800048828125,
        42.4000244140625,
        42.4200439453125,
        42.44000244140625,
        42.46002197265625,
        42.48004150390625,
        42.5,
        42.52001953125,
        42.5400390625,
        42.55999755859375,
        42.58001708984375,
        42.60003662109375,
        42.6199951171875,
        42.6400146484375,
        42.6600341796875,
        42.67999267578125,
        42.70001220703125,
        42.72003173828125,
        42.739990234375,
        42.760009765625,
        42.780029296875,
        42.79998779296875,
        42.82000732421875,
        42.84002685546875,
        42.86004638671875,
        42.8800048828125,
        42.9000244140625,
        42.9200439453125,
        42.94000244140625,
        42.96002197265625,
        42.98004150390625,
        43.0,
        43.02001953125,
        43.0400390625,
        43.05999755859375,
        43.08001708984375,
        43.10003662109375,
        43.1199951171875,
        43.1400146484375,
        43.1600341796875,
        43.17999267578125,
        43.20001220703125,
        43.22003173828125,
        43.239990234375,
        43.260009765625,
        43.280029296875,
        43.29998779296875,
        43.32000732421875,
        43.34002685546875,
        43.36004638671875,
        43.3800048828125,
        43.4000244140625,
        43.4200439453125,
        43.44000244140625,
        43.46002197265625,
        43.48004150390625,
        43.5,
        43.52001953125,
        43.5400390625,
        43.55999755859375,
        43.58001708984375,
        43.60003662109375,
        43.6199951171875,
        43.6400146484375,
        43.6600341796875,
        43.67999267578125,
        43.70001220703125,
        43.72003173828125,
        43.739990234375,
        43.760009765625,
        43.780029296875,
        43.79998779296875,
        43.82000732421875,
        43.84002685546875,
        43.86004638671875,
        43.8800048828125,
        43.9000244140625,
        43.9200439453125,
        43.94000244140625,
        43.96002197265625,
        43.98004150390625,
        44.0,
        44.02001953125,
        44.0400390625,
        44.05999755859375,
        44.08001708984375,
        44.10003662109375,
        44.1199951171875,
        44.1400146484375,
        44.1600341796875,
        44.17999267578125,
        44.20001220703125,
        44.22003173828125,
        44.239990234375,
        44.260009765625,
        44.280029296875,
        44.29998779296875,
        44.32000732421875,
        44.34002685546875,
        44.36004638671875,
        44.3800048828125,
        44.4000244140625,
        44.4200439453125,
        44.44000244140625,
        44.46002197265625,
        44.48004150390625,
        44.5,
        44.52001953125,
        44.5400390625,
        44.55999755859375,
        44.58001708984375,
        44.60003662109375,
        44.6199951171875,
        44.6400146484375,
        44.6600341796875,
        44.67999267578125,
        44.70001220703125,
        44.72003173828125,
        44.739990234375,
        44.760009765625,
        44.780029296875,
        44.79998779296875,
        44.82000732421875,
        44.84002685546875,
        44.86004638671875,
        44.8800048828125,
        44.9000244140625,
        44.9200439453125,
        44.94000244140625,
        44.96002197265625,
        44.98004150390625,
        45.0,
        45.02001953125,
        45.0400390625,
        45.05999755859375,
        45.08001708984375,
        45.10003662109375,
        45.1199951171875,
        45.1400146484375,
        45.1600341796875,
        45.17999267578125,
        45.20001220703125,
        45.22003173828125,
        45.239990234375,
        45.260009765625,
        45.280029296875,
        45.29998779296875,
        45.32000732421875,
        45.34002685546875,
        45.36004638671875,
        45.3800048828125,
        45.4000244140625,
        45.4200439453125,
        45.44000244140625,
        45.46002197265625,
        45.48004150390625,
        45.5,
        45.52001953125,
        45.5400390625,
        45.55999755859375,
        45.58001708984375,
        45.60003662109375,
        45.6199951171875,
        45.6400146484375,
        45.6600341796875,
        45.67999267578125,
        45.70001220703125,
        45.72003173828125,
        45.739990234375,
        45.760009765625,
        45.780029296875,
        45.79998779296875,
        45.82000732421875,
        45.84002685546875,
        45.86004638671875,
        45.8800048828125,
        45.9000244140625,
        45.9200439453125,
        45.94000244140625,
        45.96002197265625,
        45.98004150390625,
        46.0,
        46.02001953125,
        46.0400390625,
        46.05999755859375,
        46.08001708984375,
        46.10003662109375,
        46.1199951171875,
        46.1400146484375,
        46.1600341796875,
        46.17999267578125,
        46.20001220703125,
        46.22003173828125,
        46.239990234375,
        46.260009765625,
        46.280029296875,
        46.29998779296875,
        46.32000732421875,
        46.34002685546875,
        46.36004638671875,
        46.3800048828125,
        46.4000244140625,
        46.4200439453125,
        46.44000244140625,
        46.46002197265625,
        46.48004150390625,
        46.5,
        46.52001953125,
        46.5400390625,
        46.55999755859375,
        46.58001708984375,
        46.60003662109375,
        46.6199951171875,
        46.6400146484375,
        46.6600341796875,
        46.67999267578125,
        46.70001220703125,
        46.72003173828125,
        46.739990234375,
        46.760009765625,
        46.780029296875,
        46.79998779296875,
        46.82000732421875,
        46.84002685546875,
        46.86004638671875,
        46.8800048828125,
        46.9000244140625,
        46.9200439453125,
        46.94000244140625,
        46.96002197265625,
        46.98004150390625,
        47.0,
        47.02001953125,
        47.0400390625,
        47.05999755859375,
        47.08001708984375,
        47.10003662109375,
        47.1199951171875,
        47.1400146484375,
        47.1600341796875,
        47.17999267578125,
        47.20001220703125,
        47.22003173828125,
        47.239990234375,
        47.260009765625,
        47.280029296875,
        47.29998779296875,
        47.32000732421875,
        47.34002685546875,
        47.36004638671875,
        47.3800048828125,
        47.4000244140625,
        47.4200439453125,
        47.44000244140625,
        47.46002197265625,
        47.48004150390625,
        47.5,
        47.52001953125,
        47.5400390625,
        47.55999755859375,
        47.58001708984375,
        47.60003662109375,
        47.6199951171875,
        47.6400146484375,
        47.6600341796875,
        47.67999267578125,
        47.70001220703125,
        47.72003173828125,
        47.739990234375,
        47.760009765625,
        47.780029296875,
        47.79998779296875,
        47.82000732421875,
        47.84002685546875,
        47.86004638671875,
        47.8800048828125,
        47.9000244140625,
        47.9200439453125,
        47.94000244140625,
        47.96002197265625,
        47.98004150390625,
        48.0,
        48.02001953125,
        48.0400390625,
        48.05999755859375,
        48.08001708984375,
        48.10003662109375,
        48.1199951171875,
        48.1400146484375,
        48.1600341796875,
        48.17999267578125,
        48.20001220703125,
        48.22003173828125,
        48.239990234375,
        48.260009765625,
        48.280029296875,
        48.29998779296875,
        48.32000732421875,
        48.34002685546875,
        48.36004638671875,
        48.3800048828125,
        48.4000244140625,
        48.4200439453125,
        48.44000244140625,
        48.46002197265625,
        48.48004150390625,
        48.5,
        48.52001953125,
        48.5400390625,
        48.55999755859375,
        48.58001708984375,
        48.60003662109375,
        48.6199951171875,
        48.6400146484375,
        48.6600341796875,
        48.67999267578125,
        48.70001220703125,
        48.72003173828125,
        48.739990234375,
        48.760009765625,
        48.780029296875,
        48.79998779296875,
        48.82000732421875,
        48.84002685546875,
        48.86004638671875,
        48.8800048828125,
        48.9000244140625,
        48.9200439453125,
        48.94000244140625,
        48.96002197265625,
        48.98004150390625,
        49.0,
        49.02001953125,
        49.0400390625,
        49.05999755859375,
        49.08001708984375,
        49.10003662109375,
        49.1199951171875,
        49.1400146484375,
        49.1600341796875,
        49.17999267578125,
        49.20001220703125,
        49.22003173828125,
        49.239990234375,
        49.260009765625,
        49.280029296875,
        49.29998779296875,
        49.32000732421875,
        49.34002685546875,
        49.36004638671875,
        49.3800048828125,
        49.4000244140625,
        49.4200439453125,
        49.44000244140625,
        49.46002197265625,
        49.48004150390625,
        49.5,
        49.52001953125,
        49.5400390625,
        49.55999755859375,
        49.58001708984375,
        49.60003662109375,
        49.6199951171875,
        49.6400146484375,
        49.6600341796875,
        49.67999267578125,
        49.70001220703125,
        49.72003173828125,
        49.739990234375,
        49.760009765625,
        49.780029296875,
        49.79998779296875,
        49.82000732421875,
        49.84002685546875,
        49.86004638671875,
        49.8800048828125,
        49.9000244140625,
        49.9200439453125,
        49.94000244140625,
        49.96002197265625,
        49.98004150390625,
        50.0,
        50.02001953125,
        50.0400390625,
        50.05999755859375,
        50.08001708984375,
        50.10003662109375,
        50.1199951171875,
        50.1400146484375,
        50.1600341796875,
        50.17999267578125,
        50.20001220703125,
        50.22003173828125,
        50.239990234375,
        50.260009765625,
        50.280029296875,
        50.29998779296875,
        50.32000732421875,
        50.34002685546875,
        50.36004638671875,
        50.3800048828125,
        50.4000244140625,
        50.4200439453125,
        50.44000244140625,
        50.46002197265625,
        50.48004150390625,
        50.5,
        50.52001953125,
        50.5400390625,
        50.55999755859375,
        50.58001708984375,
        50.60003662109375,
        50.6199951171875,
        50.6400146484375,
        50.6600341796875,
        50.67999267578125,
        50.70001220703125,
        50.72003173828125,
        50.739990234375,
        50.760009765625,
        50.780029296875,
        50.79998779296875,
        50.82000732421875,
        50.84002685546875,
        50.86004638671875,
        50.8800048828125,
        50.9000244140625,
        50.9200439453125,
        50.94000244140625,
        50.96002197265625,
        50.98004150390625,
        51.0,
        51.02001953125,
        51.0400390625,
        51.05999755859375,
        51.08001708984375,
        51.10003662109375,
        51.1199951171875,
        51.1400146484375,
        51.1600341796875,
        51.17999267578125,
        51.20001220703125,
        51.22003173828125,
        51.239990234375,
        51.260009765625,
        51.280029296875,
        51.29998779296875,
        51.32000732421875,
        51.34002685546875,
        51.36004638671875,
        51.3800048828125,
        51.4000244140625,
        51.4200439453125,
        51.44000244140625,
        51.46002197265625,
        51.48004150390625,
        51.5,
        51.52001953125,
        51.5400390625,
        51.55999755859375,
        51.58001708984375,
        51.60003662109375,
        51.6199951171875,
        51.6400146484375,
        51.6600341796875,
        51.67999267578125,
        51.70001220703125,
        51.72003173828125,
        51.739990234375,
        51.760009765625,
        51.780029296875,
        51.79998779296875,
        51.82000732421875,
        51.84002685546875,
        51.86004638671875,
        51.8800048828125,
        51.9000244140625,
        51.9200439453125,
        51.94000244140625,
        51.96002197265625,
        51.98004150390625,
        52.0,
        52.02001953125,
        52.0400390625,
        52.05999755859375,
        52.08001708984375,
        52.10003662109375,
        52.1199951171875,
        52.1400146484375,
        52.1600341796875,
        52.17999267578125,
        52.20001220703125,
        52.22003173828125,
        52.239990234375,
        52.260009765625,
        52.280029296875,
        52.29998779296875,
        52.32000732421875,
        52.34002685546875,
        52.36004638671875,
        52.3800048828125,
        52.4000244140625,
        52.4200439453125,
        52.44000244140625,
        52.46002197265625,
        52.48004150390625,
        52.5,
        52.52001953125,
        52.5400390625,
        52.55999755859375,
        52.58001708984375,
        52.60003662109375,
        52.6199951171875,
        52.6400146484375,
        52.6600341796875,
        52.67999267578125,
        52.70001220703125,
        52.72003173828125,
        52.739990234375,
        52.760009765625,
        52.780029296875,
        52.79998779296875,
        52.82000732421875,
        52.84002685546875,
        52.86004638671875,
        52.8800048828125,
        52.9000244140625,
        52.9200439453125,
        52.94000244140625,
        52.96002197265625,
        52.98004150390625,
        53.0,
        53.02001953125,
        53.0400390625,
        53.05999755859375,
        53.08001708984375,
        53.10003662109375,
        53.1199951171875,
        53.1400146484375,
        53.1600341796875,
        53.17999267578125,
        53.20001220703125,
        53.22003173828125,
        53.239990234375,
        53.260009765625,
        53.280029296875,
        53.29998779296875,
        53.32000732421875,
        53.34002685546875,
        53.36004638671875,
        53.3800048828125,
        53.4000244140625,
        53.4200439453125,
        53.44000244140625,
        53.46002197265625,
        53.48004150390625,
        53.5,
        53.52001953125,
        53.5400390625,
        53.55999755859375,
        53.58001708984375,
        53.60003662109375,
        53.6199951171875,
        53.6400146484375,
        53.6600341796875,
        53.67999267578125,
        53.70001220703125,
        53.72003173828125,
        53.739990234375,
        53.760009765625,
        53.780029296875,
        53.79998779296875,
        53.82000732421875,
        53.84002685546875,
        53.86004638671875,
        53.8800048828125,
        53.9000244140625,
        53.9200439453125,
        53.94000244140625,
        53.96002197265625,
        53.98004150390625,
        54.0,
        54.02001953125,
        54.0400390625,
        54.05999755859375,
        54.08001708984375,
        54.10003662109375,
        54.1199951171875,
        54.1400146484375,
        54.1600341796875,
        54.17999267578125,
        54.20001220703125,
        54.22003173828125,
        54.239990234375,
        54.260009765625,
        54.280029296875,
        54.29998779296875,
        54.32000732421875,
        54.34002685546875,
        54.36004638671875,
        54.3800048828125,
        54.4000244140625,
        54.4200439453125,
        54.44000244140625,
        54.46002197265625,
        54.48004150390625,
        54.5,
        54.52001953125,
        54.5400390625,
        54.55999755859375,
        54.58001708984375,
        54.60003662109375,
        54.6199951171875,
        54.6400146484375,
        54.6600341796875,
        54.67999267578125,
        54.70001220703125,
        54.72003173828125,
        54.739990234375,
        54.760009765625,
        54.780029296875,
        54.79998779296875,
        54.82000732421875,
        54.84002685546875,
        54.86004638671875,
        54.8800048828125,
        54.9000244140625,
        54.9200439453125,
        54.94000244140625,
        54.96002197265625,
        54.98004150390625,
        55.0,
        55.02001953125,
        55.0400390625,
        55.05999755859375,
        55.08001708984375,
        55.10003662109375,
        55.1199951171875,
        55.1400146484375,
        55.1600341796875,
        55.17999267578125,
        55.20001220703125,
        55.22003173828125,
        55.239990234375,
        55.260009765625,
        55.280029296875,
        55.29998779296875,
        55.32000732421875,
        55.34002685546875,
        55.36004638671875,
        55.3800048828125,
        55.4000244140625,
        55.4200439453125,
        55.44000244140625,
        55.46002197265625,
        55.48004150390625,
        55.5,
        55.52001953125,
        55.5400390625,
        55.55999755859375,
        55.58001708984375,
        55.60003662109375,
        55.6199951171875,
        55.6400146484375,
        55.6600341796875,
        55.67999267578125,
        55.70001220703125,
        55.72003173828125,
        55.739990234375,
        55.760009765625,
        55.780029296875,
        55.79998779296875,
        55.82000732421875,
        55.84002685546875,
        55.86004638671875,
        55.8800048828125,
        55.9000244140625,
        55.9200439453125,
        55.94000244140625,
        55.96002197265625,
        55.98004150390625,
        56.0,
        56.02001953125,
        56.0400390625,
        56.05999755859375,
        56.08001708984375,
        56.10003662109375,
        56.1199951171875,
        56.1400146484375,
        56.1600341796875,
        56.17999267578125,
        56.20001220703125,
        56.22003173828125,
        56.239990234375,
        56.260009765625,
        56.280029296875,
        56.29998779296875,
        56.32000732421875,
        56.34002685546875,
        56.36004638671875,
        56.3800048828125,
        56.4000244140625,
        56.4200439453125,
        56.44000244140625,
        56.46002197265625,
        56.48004150390625,
        56.5,
        56.52001953125,
        56.5400390625,
        56.55999755859375,
        56.58001708984375,
        56.60003662109375,
        56.6199951171875,
        56.6400146484375,
        56.6600341796875,
        56.67999267578125,
        56.70001220703125,
        56.72003173828125,
        56.739990234375,
        56.760009765625,
        56.780029296875,
        56.79998779296875,
        56.82000732421875,
        56.84002685546875,
        56.86004638671875,
        56.8800048828125,
        56.9000244140625,
        56.9200439453125,
        56.94000244140625,
        56.96002197265625,
        56.98004150390625,
        57.0,
        57.02001953125,
        57.0400390625,
        57.05999755859375,
        57.08001708984375,
        57.10003662109375,
        57.1199951171875,
        57.1400146484375,
        57.1600341796875,
        57.17999267578125,
        57.20001220703125,
        57.22003173828125,
        57.239990234375,
        57.260009765625,
        57.280029296875,
        57.29998779296875,
        57.32000732421875,
        57.34002685546875,
        57.36004638671875,
        57.3800048828125,
        57.4000244140625,
        57.4200439453125,
        57.44000244140625,
        57.46002197265625,
        57.48004150390625,
        57.5,
        57.52001953125,
        57.5400390625,
        57.55999755859375,
        57.58001708984375,
        57.60003662109375,
        57.6199951171875,
        57.6400146484375,
        57.6600341796875,
        57.67999267578125,
        57.70001220703125,
        57.72003173828125,
        57.739990234375,
        57.760009765625,
        57.780029296875,
        57.79998779296875,
        57.82000732421875,
        57.84002685546875,
        57.86004638671875,
        57.8800048828125,
        57.9000244140625,
        57.9200439453125,
        57.94000244140625,
        57.96002197265625,
        57.98004150390625,
        58.0,
        58.02001953125,
        58.0400390625,
        58.05999755859375,
        58.08001708984375,
        58.10003662109375,
        58.1199951171875,
        58.1400146484375,
        58.1600341796875,
        58.17999267578125,
        58.20001220703125,
        58.22003173828125,
        58.239990234375,
        58.260009765625,
        58.280029296875,
        58.29998779296875,
        58.32000732421875,
        58.34002685546875,
        58.36004638671875,
        58.3800048828125,
        58.4000244140625,
        58.4200439453125,
        58.44000244140625,
        58.46002197265625,
        58.48004150390625,
        58.5,
        58.52001953125,
        58.5400390625,
        58.55999755859375,
        58.58001708984375,
        58.60003662109375,
        58.6199951171875,
        58.6400146484375,
        58.6600341796875,
        58.67999267578125,
        58.70001220703125,
        58.72003173828125,
        58.739990234375,
        58.760009765625,
        58.780029296875,
        58.79998779296875,
        58.82000732421875,
        58.84002685546875,
        58.86004638671875,
        58.8800048828125,
        58.9000244140625,
        58.9200439453125,
        58.94000244140625,
        58.96002197265625,
        58.98004150390625,
        59.0,
        59.02001953125,
        59.0400390625,
        59.05999755859375,
        59.08001708984375,
        59.10003662109375,
        59.1199951171875,
        59.1400146484375,
        59.1600341796875,
        59.17999267578125,
        59.20001220703125,
        59.22003173828125,
        59.239990234375,
        59.260009765625,
        59.280029296875,
        59.29998779296875,
        59.32000732421875,
        59.34002685546875,
        59.36004638671875,
        59.3800048828125,
        59.4000244140625,
        59.4200439453125,
        59.44000244140625,
        59.46002197265625,
        59.48004150390625,
        59.5,
        59.52001953125,
        59.5400390625,
        59.55999755859375,
        59.58001708984375,
        59.60003662109375,
        59.6199951171875,
        59.6400146484375,
        59.6600341796875,
        59.67999267578125,
        59.70001220703125,
        59.72003173828125,
        59.739990234375,
        59.760009765625,
        59.780029296875,
        59.79998779296875,
        59.82000732421875,
        59.84002685546875,
        59.86004638671875,
        59.8800048828125,
        59.9000244140625,
        59.9200439453125,
        59.94000244140625,
        59.96002197265625,
        59.98004150390625
    ],
    "rightHandPositions": [
        "(0.663592, 1.004864, 0.173100)",
        "(0.663656, 1.004846, 0.173093)",
        "(0.663751, 1.004815, 0.173066)",
        "(0.663858, 1.004769, 0.173070)",
        "(0.663960, 1.004734, 0.173080)",
        "(0.664031, 1.004714, 0.173090)",
        "(0.664101, 1.004668, 0.173080)",
        "(0.664125, 1.004649, 0.173061)",
        "(0.664147, 1.004611, 0.173028)",
        "(0.664160, 1.004575, 0.172999)",
        "(0.664180, 1.004532, 0.172964)",
        "(0.664174, 1.004524, 0.172989)",
        "(0.664177, 1.004515, 0.173024)",
        "(0.664195, 1.004457, 0.173072)",
        "(0.664255, 1.004367, 0.173096)",
        "(0.664275, 1.004376, 0.173109)",
        "(0.664296, 1.004419, 0.173173)",
        "(0.664327, 1.004426, 0.173253)",
        "(0.664360, 1.004429, 0.173380)",
        "(0.664397, 1.004393, 0.173478)",
        "(0.664404, 1.004368, 0.173549)",
        "(0.664415, 1.004360, 0.173632)",
        "(0.664436, 1.004353, 0.173681)",
        "(0.664471, 1.004354, 0.173778)",
        "(0.664529, 1.004326, 0.173869)",
        "(0.664533, 1.004333, 0.173889)",
        "(0.664569, 1.004332, 0.173885)",
        "(0.664607, 1.004322, 0.173888)",
        "(0.664683, 1.004317, 0.173862)",
        "(0.664760, 1.004314, 0.173773)",
        "(0.665086, 1.003894, 0.173483)",
        "(0.665183, 1.003605, 0.173117)",
        "(0.665081, 1.003643, 0.172801)",
        "(0.664764, 1.003886, 0.172132)",
        "(0.664396, 1.004154, 0.171636)",
        "(0.663880, 1.004435, 0.170797)",
        "(0.663481, 1.004332, 0.170001)",
        "(0.663242, 1.004225, 0.169630)",
        "(0.662631, 1.004156, 0.168858)",
        "(0.661753, 1.004312, 0.167745)",
        "(0.660656, 1.004561, 0.166299)",
        "(0.659423, 1.004702, 0.164471)",
        "(0.658690, 1.004854, 0.163435)",
        "(0.657057, 1.005131, 0.161200)",
        "(0.655503, 1.005162, 0.158865)",
        "(0.653745, 1.005293, 0.156388)",
        "(0.651356, 1.006091, 0.153308)",
        "(0.649939, 1.006735, 0.151609)",
        "(0.647169, 1.007694, 0.148106)",
        "(0.644510, 1.008130, 0.144334)",
        "(0.641364, 1.009259, 0.140086)",
        "(0.637993, 1.010707, 0.135971)",
        "(0.636400, 1.011305, 0.134057)",
        "(0.633257, 1.012365, 0.130412)",
        "(0.630045, 1.013604, 0.126842)",
        "(0.626668, 1.015459, 0.123094)",
        "(0.623431, 1.017296, 0.119232)",
        "(0.621853, 1.018154, 0.117373)",
        "(0.618610, 1.019767, 0.113633)",
        "(0.615149, 1.021739, 0.109262)",
        "(0.611314, 1.024887, 0.104716)",
        "(0.607363, 1.028210, 0.101420)",
        "(0.605243, 1.029629, 0.100394)",
        "(0.600724, 1.032170, 0.097338)",
        "(0.595512, 1.036267, 0.093251)",
        "(0.589833, 1.040680, 0.088838)",
        "(0.583639, 1.045300, 0.085000)",
        "(0.580360, 1.047807, 0.083192)",
        "(0.573431, 1.053738, 0.079574)",
        "(0.566203, 1.060354, 0.075216)",
        "(0.558865, 1.067933, 0.071445)",
        "(0.551451, 1.074877, 0.067863)",
        "(0.547740, 1.077977, 0.066198)",
        "(0.540314, 1.084416, 0.063352)",
        "(0.533126, 1.091181, 0.061031)",
        "(0.526308, 1.098474, 0.059215)",
        "(0.519664, 1.105803, 0.058130)",
        "(0.516393, 1.109449, 0.057618)",
        "(0.509564, 1.116938, 0.055636)",
        "(0.502734, 1.124053, 0.053311)",
        "(0.496086, 1.131284, 0.051096)",
        "(0.489700, 1.138831, 0.048642)",
        "(0.486726, 1.142841, 0.047412)",
        "(0.481052, 1.150971, 0.045005)",
        "(0.475443, 1.158112, 0.042303)",
        "(0.469615, 1.163918, 0.039023)",
        "(0.464500, 1.170126, 0.035892)",
        "(0.462321, 1.173600, 0.034275)",
        "(0.458364, 1.180506, 0.030933)",
        "(0.455150, 1.187021, 0.027883)",
        "(0.452216, 1.192274, 0.025115)",
        "(0.449339, 1.195653, 0.023407)",
        "(0.448019, 1.196983, 0.022712)",
        "(0.445680, 1.199843, 0.021152)",
        "(0.443981, 1.202702, 0.019937)",
        "(0.442456, 1.205211, 0.018957)",
        "(0.440662, 1.207000, 0.017932)",
        "(0.439884, 1.207909, 0.017548)",
        "(0.438501, 1.209692, 0.017349)",
        "(0.437276, 1.211154, 0.017872)",
        "(0.436004, 1.212698, 0.018452)",
        "(0.434616, 1.214687, 0.018204)",
        "(0.434233, 1.216031, 0.018431)",
        "(0.433498, 1.218513, 0.019587)",
        "(0.432570, 1.220635, 0.021315)",
        "(0.431580, 1.222949, 0.022624)",
        "(0.430577, 1.225089, 0.024328)",
        "(0.430062, 1.226126, 0.025282)",
        "(0.428923, 1.227942, 0.027559)",
        "(0.427889, 1.229693, 0.030450)",
        "(0.426623, 1.231653, 0.032827)",
        "(0.424915, 1.233756, 0.034057)",
        "(0.424077, 1.234838, 0.034784)",
        "(0.422234, 1.236848, 0.036769)",
        "(0.420126, 1.238793, 0.038954)",
        "(0.417884, 1.241002, 0.040799)",
        "(0.415253, 1.243360, 0.041913)",
        "(0.413833, 1.244521, 0.042506)",
        "(0.411184, 1.246987, 0.044187)",
        "(0.408833, 1.249903, 0.046474)",
        "(0.406282, 1.253128, 0.048462)",
        "(0.403535, 1.256537, 0.050157)",
        "(0.401949, 1.258431, 0.050628)",
        "(0.398951, 1.262363, 0.052092)",
        "(0.396392, 1.267053, 0.053389)",
        "(0.393736, 1.271528, 0.054832)",
        "(0.390844, 1.275576, 0.056266)",
        "(0.389576, 1.277695, 0.056931)",
        "(0.387565, 1.282202, 0.058221)",
        "(0.385819, 1.286690, 0.058970)",
        "(0.384707, 1.291047, 0.059706)",
        "(0.384168, 1.295050, 0.061194)",
        "(0.383875, 1.296848, 0.062084)",
        "(0.382740, 1.299893, 0.063802)",
        "(0.381693, 1.302499, 0.065524)",
        "(0.381044, 1.304694, 0.067597)",
        "(0.380750, 1.306630, 0.070035)",
        "(0.380559, 1.307464, 0.071060)",
        "(0.379862, 1.308684, 0.072970)",
        "(0.378486, 1.308802, 0.075588)",
        "(0.376955, 1.308439, 0.078707)",
        "(0.376395, 1.308757, 0.081150)",
        "(0.376614, 1.309235, 0.081983)",
        "(0.377544, 1.310367, 0.083393)",
        "(0.378117, 1.310802, 0.085280)",
        "(0.377978, 1.310721, 0.087539)",
        "(0.377529, 1.310590, 0.089759)",
        "(0.377433, 1.310545, 0.090958)",
        "(0.377530, 1.310763, 0.093479)",
        "(0.377193, 1.311203, 0.095502)",
        "(0.376621, 1.311459, 0.097758)",
        "(0.375821, 1.311532, 0.100271)",
        "(0.375171, 1.311440, 0.101640)",
        "(0.374130, 1.311468, 0.104526)",
        "(0.373717, 1.312138, 0.106951)",
        "(0.373473, 1.312958, 0.109155)",
        "(0.373124, 1.313673, 0.111654)",
        "(0.372828, 1.314080, 0.112827)",
        "(0.372213, 1.315018, 0.114787)",
        "(0.371912, 1.316010, 0.116580)",
        "(0.371765, 1.317098, 0.118440)",
        "(0.371313, 1.318265, 0.120025)",
        "(0.371121, 1.318956, 0.120616)",
        "(0.370746, 1.320383, 0.121609)",
        "(0.370481, 1.321738, 0.122598)",
        "(0.370285, 1.322930, 0.123876)",
        "(0.369891, 1.323941, 0.125172)",
        "(0.369748, 1.324475, 0.125674)",
        "(0.369561, 1.325570, 0.126347)",
        "(0.369762, 1.326573, 0.127015)",
        "(0.369914, 1.327208, 0.127787)",
        "(0.369754, 1.327798, 0.128673)",
        "(0.369448, 1.327927, 0.128874)",
        "(0.369187, 1.328218, 0.129079)",
        "(0.369459, 1.328371, 0.129284)",
        "(0.369616, 1.328608, 0.129518)",
        "(0.369657, 1.328794, 0.129208)",
        "(0.369562, 1.328743, 0.128911)",
        "(0.369661, 1.328526, 0.128879)",
        "(0.369901, 1.327938, 0.129145)",
        "(0.369959, 1.327709, 0.129234)",
        "(0.369958, 1.327409, 0.129036)",
        "(0.369977, 1.327277, 0.128797)",
        "(0.370008, 1.327021, 0.128219)",
        "(0.370478, 1.326642, 0.127938)",
        "(0.370630, 1.326030, 0.127958)",
        "(0.370312, 1.325401, 0.127823)",
        "(0.370239, 1.325109, 0.127714)",
        "(0.370476, 1.324682, 0.127512)",
        "(0.370802, 1.324488, 0.127596)",
        "(0.370777, 1.324467, 0.127665)",
        "(0.370685, 1.324419, 0.127703)",
        "(0.370592, 1.324440, 0.127782)",
        "(0.370573, 1.324635, 0.128070)",
        "(0.370384, 1.324949, 0.128718)",
        "(0.370140, 1.325202, 0.129570)",
        "(0.369901, 1.325379, 0.130511)",
        "(0.369807, 1.325481, 0.131025)",
        "(0.369745, 1.325747, 0.132122)",
        "(0.369697, 1.325922, 0.133347)",
        "(0.369566, 1.325994, 0.134775)",
        "(0.369393, 1.326019, 0.136409)",
        "(0.369380, 1.326080, 0.137231)",
        "(0.369296, 1.326249, 0.138890)",
        "(0.369366, 1.326533, 0.140452)",
        "(0.369486, 1.326694, 0.142294)",
        "(0.369536, 1.326740, 0.144503)",
        "(0.369533, 1.326751, 0.145593)",
        "(0.369702, 1.326741, 0.147805)",
        "(0.370181, 1.326713, 0.150233)",
        "(0.370618, 1.326653, 0.152891)",
        "(0.370779, 1.326541, 0.155443)",
        "(0.370948, 1.326493, 0.156742)",
        "(0.371475, 1.326344, 0.159494)",
        "(0.372235, 1.326166, 0.162485)",
        "(0.372896, 1.326044, 0.165481)",
        "(0.373458, 1.325935, 0.168420)",
        "(0.373790, 1.325866, 0.169932)",
        "(0.374521, 1.325675, 0.173094)",
        "(0.375534, 1.325673, 0.176361)",
        "(0.376386, 1.325726, 0.179558)",
        "(0.377011, 1.325690, 0.182956)",
        "(0.377412, 1.325746, 0.184657)",
        "(0.378229, 1.325848, 0.188045)",
        "(0.379113, 1.325887, 0.191695)",
        "(0.379998, 1.325881, 0.195546)",
        "(0.380926, 1.326006, 0.199126)",
        "(0.381360, 1.326097, 0.200848)",
        "(0.382208, 1.326183, 0.204367)",
        "(0.383010, 1.326210, 0.208060)",
        "(0.384064, 1.326410, 0.211684)",
        "(0.385184, 1.326819, 0.214980)",
        "(0.385586, 1.327022, 0.216462)",
        "(0.386221, 1.327344, 0.219357)",
        "(0.387225, 1.327821, 0.222125)",
        "(0.388226, 1.328365, 0.224560)",
        "(0.389219, 1.328619, 0.227060)",
        "(0.389628, 1.328633, 0.228306)",
        "(0.390450, 1.328582, 0.230915)",
        "(0.391280, 1.328620, 0.233359)",
        "(0.391890, 1.328591, 0.235629)",
        "(0.392444, 1.328483, 0.237781)",
        "(0.392766, 1.328457, 0.238751)",
        "(0.393572, 1.328603, 0.240489)",
        "(0.394362, 1.328829, 0.241942)",
        "(0.395138, 1.329055, 0.243152)",
        "(0.395807, 1.329215, 0.244307)",
        "(0.396267, 1.329307, 0.244956)",
        "(0.397062, 1.329484, 0.246184)",
        "(0.397614, 1.329623, 0.247230)",
        "(0.398164, 1.329775, 0.247989)",
        "(0.398902, 1.329896, 0.248717)",
        "(0.399147, 1.329798, 0.249216)",
        "(0.399503, 1.329366, 0.250517)",
        "(0.399835, 1.328974, 0.251779)",
        "(0.400181, 1.328708, 0.252838)",
        "(0.400914, 1.328722, 0.253646)",
        "(0.401397, 1.328732, 0.254127)",
        "(0.401738, 1.328515, 0.255242)",
        "(0.401986, 1.328387, 0.256291)",
        "(0.402501, 1.328423, 0.257147)",
        "(0.402878, 1.328295, 0.258094)",
        "(0.403164, 1.328273, 0.258619)",
        "(0.403637, 1.328255, 0.259626)",
        "(0.404023, 1.328262, 0.260574)",
        "(0.404287, 1.328226, 0.261360)",
        "(0.404574, 1.328093, 0.262111)",
        "(0.404844, 1.328001, 0.262541)",
        "(0.405585, 1.327775, 0.263599)",
        "(0.406485, 1.327468, 0.264656)",
        "(0.406917, 1.326859, 0.265487)",
        "(0.407041, 1.326166, 0.265766)",
        "(0.406432, 1.325464, 0.265506)",
        "(0.407077, 1.324751, 0.265729)",
        "(0.407805, 1.323948, 0.265422)",
        "(0.408121, 1.322872, 0.264802)",
        "(0.407887, 1.321494, 0.263240)",
        "(0.407659, 1.320777, 0.262027)",
        "(0.406740, 1.318962, 0.258975)",
        "(0.406771, 1.316902, 0.255828)",
        "(0.407680, 1.314527, 0.252852)",
        "(0.407438, 1.311152, 0.249536)",
        "(0.406910, 1.309102, 0.247722)",
        "(0.407017, 1.305221, 0.244766)",
        "(0.407868, 1.301718, 0.241886)",
        "(0.408604, 1.298295, 0.238877)",
        "(0.408941, 1.294965, 0.235751)",
        "(0.409070, 1.293294, 0.234653)",
        "(0.409412, 1.290255, 0.232823)",
        "(0.409709, 1.287600, 0.230973)",
        "(0.409866, 1.285067, 0.228813)",
        "(0.410405, 1.282536, 0.226976)",
        "(0.410799, 1.281231, 0.226285)",
        "(0.411507, 1.278424, 0.225334)",
        "(0.412011, 1.275528, 0.224647)",
        "(0.412601, 1.272921, 0.223955)",
        "(0.413273, 1.270474, 0.223281)",
        "(0.413589, 1.269266, 0.223024)",
        "(0.414427, 1.267024, 0.222789)",
        "(0.415128, 1.264813, 0.222683)",
        "(0.415758, 1.262670, 0.222411)",
        "(0.416237, 1.260870, 0.222235)",
        "(0.416448, 1.260146, 0.222429)",
        "(0.416746, 1.258945, 0.223131)",
        "(0.417021, 1.258148, 0.224322)",
        "(0.417238, 1.257568, 0.225946)",
        "(0.417425, 1.257179, 0.227928)",
        "(0.417337, 1.257120, 0.228851)",
        "(0.416956, 1.257245, 0.230578)",
        "(0.416544, 1.257538, 0.232589)",
        "(0.416577, 1.257777, 0.235443)",
        "(0.416682, 1.257998, 0.238618)",
        "(0.416751, 1.258133, 0.240239)",
        "(0.417120, 1.258550, 0.243530)",
        "(0.417823, 1.259139, 0.246936)",
        "(0.418532, 1.259631, 0.250485)",
        "(0.419019, 1.259884, 0.254102)",
        "(0.419374, 1.260054, 0.255850)",
        "(0.420288, 1.260533, 0.259020)",
        "(0.421202, 1.260914, 0.261877)",
        "(0.422281, 1.261227, 0.264566)",
        "(0.423016, 1.261244, 0.267249)",
        "(0.423310, 1.261195, 0.268434)",
        "(0.423814, 1.261109, 0.270494)",
        "(0.424268, 1.260986, 0.271815)",
        "(0.424751, 1.260805, 0.272379)",
        "(0.425072, 1.260044, 0.272619)",
        "(0.425294, 1.259389, 0.272636)",
        "(0.425761, 1.257841, 0.272285)",
        "(0.426284, 1.255862, 0.271288)",
        "(0.427074, 1.253461, 0.270088)",
        "(0.428044, 1.250637, 0.268913)",
        "(0.428570, 1.249045, 0.268256)",
        "(0.429372, 1.245737, 0.266757)",
        "(0.430182, 1.242661, 0.264664)",
        "(0.430956, 1.239658, 0.262425)",
        "(0.431695, 1.236443, 0.260388)",
        "(0.432049, 1.234781, 0.259574)",
        "(0.432602, 1.231667, 0.258089)",
        "(0.433210, 1.229017, 0.256629)",
        "(0.433454, 1.226460, 0.254981)",
        "(0.433808, 1.223906, 0.253493)",
        "(0.434268, 1.222689, 0.253084)",
        "(0.434870, 1.219849, 0.252801)",
        "(0.434952, 1.216693, 0.252586)",
        "(0.435185, 1.213915, 0.252045)",
        "(0.435580, 1.211174, 0.251656)",
        "(0.435709, 1.209755, 0.251584)",
        "(0.435837, 1.206725, 0.251549)",
        "(0.436134, 1.204034, 0.251561)",
        "(0.436788, 1.201820, 0.251920)",
        "(0.437252, 1.199852, 0.252450)",
        "(0.437339, 1.199072, 0.252663)",
        "(0.437490, 1.198079, 0.252947)",
        "(0.437629, 1.197590, 0.253364)",
        "(0.437678, 1.197176, 0.254245)",
        "(0.437553, 1.197042, 0.255096)",
        "(0.437516, 1.197107, 0.255575)",
        "(0.437510, 1.197391, 0.256388)",
        "(0.437393, 1.197559, 0.257707)",
        "(0.437247, 1.197693, 0.258963)",
        "(0.437154, 1.197993, 0.260137)",
        "(0.437073, 1.198251, 0.260622)",
        "(0.436840, 1.198750, 0.261620)",
        "(0.436672, 1.199107, 0.262706)",
        "(0.436471, 1.199224, 0.263869)",
        "(0.436350, 1.199278, 0.265072)",
        "(0.436301, 1.199302, 0.265739)",
        "(0.436218, 1.199329, 0.267112)",
        "(0.435864, 1.199418, 0.268242)",
        "(0.435385, 1.199260, 0.269576)",
        "(0.434900, 1.198870, 0.271259)",
        "(0.434815, 1.198804, 0.272030)",
        "(0.434623, 1.198999, 0.273157)",
        "(0.434063, 1.198913, 0.274135)",
        "(0.433747, 1.198884, 0.275112)",
        "(0.433577, 1.198783, 0.275572)",
        "(0.433381, 1.198637, 0.275928)",
        "(0.432766, 1.198140, 0.276744)",
        "(0.432210, 1.197160, 0.277449)",
        "(0.431701, 1.195891, 0.278171)",
        "(0.431205, 1.194760, 0.278419)",
        "(0.430885, 1.194034, 0.278407)",
        "(0.430158, 1.192181, 0.278420)",
        "(0.429390, 1.189864, 0.278368)",
        "(0.428825, 1.187521, 0.278090)",
        "(0.428467, 1.185238, 0.277522)",
        "(0.428276, 1.183975, 0.277204)",
        "(0.427785, 1.181104, 0.276613)",
        "(0.427121, 1.178206, 0.275737)",
        "(0.426966, 1.175956, 0.274541)",
        "(0.426868, 1.173809, 0.273268)",
        "(0.426750, 1.172590, 0.272736)",
        "(0.426525, 1.170296, 0.271676)",
        "(0.426431, 1.168542, 0.270393)",
        "(0.426473, 1.166949, 0.269198)",
        "(0.426344, 1.165239, 0.268091)",
        "(0.426389, 1.164522, 0.267669)",
        "(0.426546, 1.163580, 0.266800)",
        "(0.426460, 1.162660, 0.266028)",
        "(0.426242, 1.161833, 0.265301)",
        "(0.425973, 1.161576, 0.264219)",
        "(0.425893, 1.161568, 0.263757)",
        "(0.425586, 1.161327, 0.262971)",
        "(0.425202, 1.160909, 0.262232)",
        "(0.424848, 1.160685, 0.261179)",
        "(0.424606, 1.160536, 0.260305)",
        "(0.424397, 1.160367, 0.259981)",
        "(0.423790, 1.159907, 0.259391)",
        "(0.423232, 1.159512, 0.258749)",
        "(0.422605, 1.158875, 0.258231)",
        "(0.422015, 1.158118, 0.257944)",
        "(0.421762, 1.157845, 0.257780)",
        "(0.421259, 1.157213, 0.257535)",
        "(0.420997, 1.156604, 0.257384)",
        "(0.420795, 1.155939, 0.257177)",
        "(0.420522, 1.155213, 0.256871)",
        "(0.420429, 1.154721, 0.256777)",
        "(0.420569, 1.153794, 0.256854)",
        "(0.420555, 1.152551, 0.256866)",
        "(0.420659, 1.151386, 0.256648)",
        "(0.420951, 1.150071, 0.256740)",
        "(0.421197, 1.149274, 0.257040)",
        "(0.421830, 1.147687, 0.257630)",
        "(0.422341, 1.145700, 0.258357)",
        "(0.423022, 1.143599, 0.259097)",
        "(0.424262, 1.141577, 0.260363)",
        "(0.424920, 1.140652, 0.261072)",
        "(0.425769, 1.138760, 0.261869)",
        "(0.426327, 1.136236, 0.262874)",
        "(0.427126, 1.133830, 0.264013)",
        "(0.427790, 1.131661, 0.264807)",
        "(0.428278, 1.130788, 0.265071)",
        "(0.429209, 1.128752, 0.265724)",
        "(0.430097, 1.126519, 0.266381)",
        "(0.431306, 1.124284, 0.267328)",
        "(0.432520, 1.122158, 0.268174)",
        "(0.433132, 1.121277, 0.268357)",
        "(0.434196, 1.119284, 0.268704)",
        "(0.435215, 1.117110, 0.269334)",
        "(0.436004, 1.114714, 0.269843)",
        "(0.436867, 1.112316, 0.270178)",
        "(0.437338, 1.111099, 0.270309)",
        "(0.438143, 1.108971, 0.270019)",
        "(0.439032, 1.106888, 0.269599)",
        "(0.440034, 1.104410, 0.269331)",
        "(0.441353, 1.102093, 0.269279)",
        "(0.442146, 1.101183, 0.269310)",
        "(0.443149, 1.099508, 0.268749)",
        "(0.443729, 1.097801, 0.267900)",
        "(0.444193, 1.096325, 0.266830)",
        "(0.444548, 1.095050, 0.265695)",
        "(0.444797, 1.094427, 0.265259)",
        "(0.445140, 1.093209, 0.264297)",
        "(0.445290, 1.091998, 0.263082)",
        "(0.445475, 1.090952, 0.261954)",
        "(0.445765, 1.090153, 0.261048)",
        "(0.445873, 1.089764, 0.260619)",
        "(0.445866, 1.088954, 0.259568)",
        "(0.445814, 1.088268, 0.258461)",
        "(0.445771, 1.087646, 0.257424)",
        "(0.445927, 1.087316, 0.256308)",
        "(0.445963, 1.087077, 0.255787)",
        "(0.445797, 1.086302, 0.254799)",
        "(0.445650, 1.085568, 0.253738)",
        "(0.445501, 1.085022, 0.252375)",
        "(0.445477, 1.084524, 0.250987)",
        "(0.445471, 1.084191, 0.250375)",
        "(0.445511, 1.083449, 0.249232)",
        "(0.445475, 1.082676, 0.247922)",
        "(0.445348, 1.082132, 0.246162)",
        "(0.445388, 1.081556, 0.244811)",
        "(0.445432, 1.081263, 0.244225)",
        "(0.445384, 1.080756, 0.242835)",
        "(0.445210, 1.080281, 0.241292)",
        "(0.445029, 1.079731, 0.239811)",
        "(0.444983, 1.079197, 0.238524)",
        "(0.444968, 1.078961, 0.237891)",
        "(0.444778, 1.078309, 0.236495)",
        "(0.444585, 1.077759, 0.234928)",
        "(0.444562, 1.077276, 0.233475)",
        "(0.444469, 1.076574, 0.232036)",
        "(0.444468, 1.076226, 0.231259)",
        "(0.444458, 1.075608, 0.229458)",
        "(0.444662, 1.075002, 0.227860)",
        "(0.445032, 1.074279, 0.226657)",
        "(0.445409, 1.073501, 0.225568)",
        "(0.445616, 1.073106, 0.225017)",
        "(0.446025, 1.072394, 0.223824)",
        "(0.446342, 1.071808, 0.222706)",
        "(0.446510, 1.071186, 0.221646)",
        "(0.446586, 1.070718, 0.220289)",
        "(0.446575, 1.070453, 0.219493)",
        "(0.446675, 1.070039, 0.218069)",
        "(0.446936, 1.069692, 0.217084)",
        "(0.447112, 1.069331, 0.216055)",
        "(0.447036, 1.068964, 0.214724)",
        "(0.447044, 1.068840, 0.214137)",
        "(0.447131, 1.068701, 0.213097)",
        "(0.447119, 1.068425, 0.212184)",
        "(0.447045, 1.068297, 0.210995)",
        "(0.447021, 1.068327, 0.209874)",
        "(0.447019, 1.068208, 0.209478)",
        "(0.447040, 1.068090, 0.208769)",
        "(0.446926, 1.068151, 0.207740)",
        "(0.446923, 1.068314, 0.206758)",
        "(0.446966, 1.068382, 0.206104)",
        "(0.446984, 1.068439, 0.205862)",
        "(0.446881, 1.068597, 0.205130)",
        "(0.446725, 1.068933, 0.204162)",
        "(0.446496, 1.068984, 0.203293)",
        "(0.446361, 1.069084, 0.202574)",
        "(0.446268, 1.069070, 0.202280)",
        "(0.446094, 1.069077, 0.201653)",
        "(0.445891, 1.069307, 0.200597)",
        "(0.445755, 1.069333, 0.199861)",
        "(0.445719, 1.069288, 0.199298)",
        "(0.445742, 1.069353, 0.198959)",
        "(0.445702, 1.069465, 0.198208)",
        "(0.445653, 1.069394, 0.197557)",
        "(0.445696, 1.069386, 0.196960)",
        "(0.445738, 1.069361, 0.196344)",
        "(0.445780, 1.069346, 0.196028)",
        "(0.445827, 1.069228, 0.195292)",
        "(0.446003, 1.069032, 0.194334)",
        "(0.446233, 1.068679, 0.193280)",
        "(0.446569, 1.068180, 0.192134)",
        "(0.446862, 1.067920, 0.191568)",
        "(0.447331, 1.067103, 0.190401)",
        "(0.447884, 1.066488, 0.189115)",
        "(0.448393, 1.065893, 0.187629)",
        "(0.448836, 1.065199, 0.185801)",
        "(0.449016, 1.064841, 0.184728)",
        "(0.449396, 1.064212, 0.182492)",
        "(0.449769, 1.063526, 0.180130)",
        "(0.450103, 1.062894, 0.177536)",
        "(0.450311, 1.062402, 0.174380)",
        "(0.450400, 1.062267, 0.172566)",
        "(0.450601, 1.061795, 0.168865)",
        "(0.451085, 1.061324, 0.165879)",
        "(0.451406, 1.060652, 0.162918)",
        "(0.451422, 1.060054, 0.159374)",
        "(0.451373, 1.059856, 0.157363)",
        "(0.451378, 1.059598, 0.153320)",
        "(0.451386, 1.059001, 0.149556)",
        "(0.451461, 1.058308, 0.146002)",
        "(0.451711, 1.057953, 0.142362)",
        "(0.451846, 1.057913, 0.140489)",
        "(0.452125, 1.058166, 0.136596)",
        "(0.452360, 1.058400, 0.132803)",
        "(0.452517, 1.058511, 0.128869)",
        "(0.452823, 1.058659, 0.125302)",
        "(0.453028, 1.058797, 0.123771)",
        "(0.453266, 1.059048, 0.120462)",
        "(0.453391, 1.059373, 0.116823)",
        "(0.453504, 1.059582, 0.113160)",
        "(0.453773, 1.059906, 0.110043)",
        "(0.453917, 1.060076, 0.108666)",
        "(0.454076, 1.060224, 0.105938)",
        "(0.454126, 1.060529, 0.102952)",
        "(0.454194, 1.061350, 0.099568)",
        "(0.454247, 1.061984, 0.096803)",
        "(0.454267, 1.062187, 0.095700)",
        "(0.454146, 1.062355, 0.093488)",
        "(0.453986, 1.062827, 0.091019)",
        "(0.453877, 1.063647, 0.088636)",
        "(0.453647, 1.064189, 0.086641)",
        "(0.453453, 1.064317, 0.085654)",
        "(0.453144, 1.065019, 0.083521)",
        "(0.452864, 1.065906, 0.081275)",
        "(0.452532, 1.066367, 0.079718)",
        "(0.452236, 1.066853, 0.078543)",
        "(0.452104, 1.067177, 0.077920)",
        "(0.451822, 1.067723, 0.076757)",
        "(0.451557, 1.068123, 0.075971)",
        "(0.451231, 1.068519, 0.075293)",
        "(0.450826, 1.069049, 0.074371)",
        "(0.450632, 1.069352, 0.073856)",
        "(0.450275, 1.069821, 0.072969)",
        "(0.449961, 1.070079, 0.072359)",
        "(0.449815, 1.070134, 0.072093)",
        "(0.449753, 1.070342, 0.071735)",
        "(0.449736, 1.070398, 0.071583)",
        "(0.449729, 1.070529, 0.071161)",
        "(0.449637, 1.070559, 0.070751)",
        "(0.449502, 1.070626, 0.070281)",
        "(0.449422, 1.070775, 0.069867)",
        "(0.449376, 1.070871, 0.069635)",
        "(0.449299, 1.070999, 0.069343)",
        "(0.449109, 1.071049, 0.068938)",
        "(0.449000, 1.071206, 0.068638)",
        "(0.448882, 1.071428, 0.068314)",
        "(0.448810, 1.071528, 0.068143)",
        "(0.448673, 1.071678, 0.067874)",
        "(0.448538, 1.071790, 0.067686)",
        "(0.448433, 1.071877, 0.067542)",
        "(0.448343, 1.072001, 0.067392)",
        "(0.448291, 1.072102, 0.067293)",
        "(0.448177, 1.072180, 0.067190)",
        "(0.448007, 1.072234, 0.067162)",
        "(0.447869, 1.072300, 0.067167)",
        "(0.447717, 1.072438, 0.067129)",
        "(0.447610, 1.072516, 0.067102)",
        "(0.447397, 1.072582, 0.067098)",
        "(0.447225, 1.072641, 0.067180)",
        "(0.447051, 1.072838, 0.067228)",
        "(0.446790, 1.073083, 0.067272)",
        "(0.446569, 1.073174, 0.067361)",
        "(0.446193, 1.073435, 0.067578)",
        "(0.445759, 1.073908, 0.067689)",
        "(0.445109, 1.074644, 0.067703)",
        "(0.444478, 1.075106, 0.067753)",
        "(0.444178, 1.075425, 0.067849)",
        "(0.443568, 1.076147, 0.068162)",
        "(0.442889, 1.077013, 0.068368)",
        "(0.442155, 1.078055, 0.068479)",
        "(0.441203, 1.078907, 0.068689)",
        "(0.440761, 1.079512, 0.068800)",
        "(0.439909, 1.081013, 0.068841)",
        "(0.438842, 1.082263, 0.068761)",
        "(0.437730, 1.083407, 0.068994)",
        "(0.436571, 1.084770, 0.069103)",
        "(0.435992, 1.085591, 0.068950)",
        "(0.434808, 1.087132, 0.068719)",
        "(0.433613, 1.088439, 0.068844)",
        "(0.432448, 1.089709, 0.069035)",
        "(0.431376, 1.091279, 0.068909)",
        "(0.430901, 1.092185, 0.068856)",
        "(0.429764, 1.093729, 0.068849)",
        "(0.428502, 1.095151, 0.069101)",
        "(0.427171, 1.096818, 0.069153)",
        "(0.425881, 1.098866, 0.068967)",
        "(0.425254, 1.099935, 0.068955)",
        "(0.423982, 1.101930, 0.069135)",
        "(0.422586, 1.103694, 0.069519)",
        "(0.421209, 1.105780, 0.069696)",
        "(0.419713, 1.107986, 0.069659)",
        "(0.418958, 1.109116, 0.069648)",
        "(0.417579, 1.111459, 0.069821)",
        "(0.416161, 1.113835, 0.069919)",
        "(0.414759, 1.116175, 0.069897)",
        "(0.413393, 1.118349, 0.070026)",
        "(0.412743, 1.119423, 0.070153)",
        "(0.411544, 1.121717, 0.070202)",
        "(0.410450, 1.123953, 0.070246)",
        "(0.409321, 1.125697, 0.070505)",
        "(0.408211, 1.127205, 0.070994)",
        "(0.407688, 1.128068, 0.071124)",
        "(0.406732, 1.129995, 0.070988)",
        "(0.406095, 1.132049, 0.070878)",
        "(0.405600, 1.133828, 0.071094)",
        "(0.404940, 1.134970, 0.071481)",
        "(0.404583, 1.135354, 0.071725)",
        "(0.403999, 1.136197, 0.072123)",
        "(0.403720, 1.137200, 0.072597)",
        "(0.403513, 1.137955, 0.073212)",
        "(0.403302, 1.138577, 0.073637)",
        "(0.403168, 1.138866, 0.073686)",
        "(0.402923, 1.139458, 0.073775)",
        "(0.402828, 1.140065, 0.074133)",
        "(0.402930, 1.140506, 0.074194)",
        "(0.403027, 1.141262, 0.074329)",
        "(0.403040, 1.141501, 0.074443)",
        "(0.402796, 1.141530, 0.074741)",
        "(0.402863, 1.141750, 0.074876)",
        "(0.403073, 1.142114, 0.074861)",
        "(0.403201, 1.142384, 0.074832)",
        "(0.403225, 1.142413, 0.074818)",
        "(0.403330, 1.142467, 0.074880)",
        "(0.403499, 1.142450, 0.075000)",
        "(0.403724, 1.142478, 0.075080)",
        "(0.403894, 1.142413, 0.075105)",
        "(0.403996, 1.142447, 0.075137)",
        "(0.404220, 1.142523, 0.075200)",
        "(0.404413, 1.142566, 0.075353)",
        "(0.404465, 1.142478, 0.075486)",
        "(0.404567, 1.142506, 0.075700)",
        "(0.404628, 1.142576, 0.075779)",
        "(0.404668, 1.142781, 0.075777)",
        "(0.404618, 1.143121, 0.075624)",
        "(0.404541, 1.143532, 0.075479)",
        "(0.404551, 1.143972, 0.075296)",
        "(0.404517, 1.144343, 0.075051)",
        "(0.404457, 1.145079, 0.074360)",
        "(0.404166, 1.145435, 0.073627)",
        "(0.403849, 1.145760, 0.072962)",
        "(0.403537, 1.146119, 0.072238)",
        "(0.403428, 1.146396, 0.071772)",
        "(0.403291, 1.147249, 0.070497)",
        "(0.403090, 1.148072, 0.068999)",
        "(0.402804, 1.148678, 0.067731)",
        "(0.402214, 1.148984, 0.066462)",
        "(0.401940, 1.149275, 0.065707)",
        "(0.401599, 1.150280, 0.063803)",
        "(0.401224, 1.151366, 0.061646)",
        "(0.400837, 1.152593, 0.059378)",
        "(0.400276, 1.153872, 0.056633)",
        "(0.399991, 1.154583, 0.055096)",
        "(0.399453, 1.156132, 0.051525)",
        "(0.399239, 1.157906, 0.047730)",
        "(0.399287, 1.159384, 0.044500)",
        "(0.399199, 1.160412, 0.041573)",
        "(0.399022, 1.160784, 0.039965)",
        "(0.399050, 1.161871, 0.036802)",
        "(0.399567, 1.163213, 0.034212)",
        "(0.399675, 1.164041, 0.031744)",
        "(0.399866, 1.164871, 0.029470)",
        "(0.400098, 1.165360, 0.028461)",
        "(0.400127, 1.165788, 0.026787)",
        "(0.399969, 1.165931, 0.025607)",
        "(0.400049, 1.166477, 0.024525)",
        "(0.400218, 1.167323, 0.023026)",
        "(0.400332, 1.167769, 0.022361)",
        "(0.400472, 1.168396, 0.021405)",
        "(0.400158, 1.168469, 0.020813)",
        "(0.400064, 1.168779, 0.020325)",
        "(0.400132, 1.169560, 0.019447)",
        "(0.400155, 1.169831, 0.019171)",
        "(0.400019, 1.169861, 0.018890)",
        "(0.399257, 1.169635, 0.017832)",
        "(0.399273, 1.169882, 0.017377)",
        "(0.399387, 1.170315, 0.016590)",
        "(0.399437, 1.170381, 0.016417)",
        "(0.399140, 1.170002, 0.016259)",
        "(0.398499, 1.169360, 0.015801)",
        "(0.398384, 1.169458, 0.015621)",
        "(0.398010, 1.169738, 0.014555)",
        "(0.397847, 1.169845, 0.014208)",
        "(0.397439, 1.169968, 0.013723)",
        "(0.396690, 1.170254, 0.013104)",
        "(0.396389, 1.170845, 0.012817)",
        "(0.395949, 1.171887, 0.012283)",
        "(0.395641, 1.172195, 0.012171)",
        "(0.394826, 1.172621, 0.012070)",
        "(0.394159, 1.173336, 0.011920)",
        "(0.393569, 1.174212, 0.011683)",
        "(0.392773, 1.174911, 0.011680)",
        "(0.392513, 1.175230, 0.011857)",
        "(0.391843, 1.175751, 0.012036)",
        "(0.390981, 1.176042, 0.012226)",
        "(0.390303, 1.176400, 0.012542)",
        "(0.389668, 1.176892, 0.012862)",
        "(0.389398, 1.177163, 0.013232)",
        "(0.388968, 1.177807, 0.014386)",
        "(0.388368, 1.178302, 0.015811)",
        "(0.387484, 1.178665, 0.017839)",
        "(0.386477, 1.179248, 0.020611)",
        "(0.385899, 1.179600, 0.022058)",
        "(0.384715, 1.180425, 0.024992)",
        "(0.383439, 1.181379, 0.028057)",
        "(0.382104, 1.182233, 0.031720)",
        "(0.380608, 1.182860, 0.035983)",
        "(0.379766, 1.183220, 0.038036)",
        "(0.378128, 1.184203, 0.041864)",
        "(0.376570, 1.185315, 0.045774)",
        "(0.375139, 1.186646, 0.049763)",
        "(0.373783, 1.188291, 0.053149)",
        "(0.373003, 1.189088, 0.054716)",
        "(0.371269, 1.190457, 0.057853)",
        "(0.369400, 1.191450, 0.061054)",
        "(0.367821, 1.192398, 0.064266)",
        "(0.366668, 1.193558, 0.067294)",
        "(0.366000, 1.194048, 0.068675)",
        "(0.364596, 1.195010, 0.071313)",
        "(0.363323, 1.196218, 0.073731)",
        "(0.362170, 1.197676, 0.075920)",
        "(0.360948, 1.199309, 0.077746)",
        "(0.360362, 1.200269, 0.078451)",
        "(0.358911, 1.202163, 0.079513)",
        "(0.357425, 1.204037, 0.080579)",
        "(0.356042, 1.205784, 0.081988)",
        "(0.354663, 1.207689, 0.082921)",
        "(0.354021, 1.208718, 0.083267)",
        "(0.352638, 1.210687, 0.083852)",
        "(0.351317, 1.212522, 0.084497)",
        "(0.350046, 1.214347, 0.085085)",
        "(0.349064, 1.216326, 0.085494)",
        "(0.348499, 1.217239, 0.085604)",
        "(0.347296, 1.218956, 0.085847)",
        "(0.346155, 1.220745, 0.086149)",
        "(0.345096, 1.222716, 0.086320)",
        "(0.344072, 1.224805, 0.086365)",
        "(0.343551, 1.225851, 0.086507)",
        "(0.342027, 1.227692, 0.087142)",
        "(0.340524, 1.229910, 0.087895)",
        "(0.339202, 1.232800, 0.088209)",
        "(0.337884, 1.236073, 0.088525)",
        "(0.336888, 1.237601, 0.088769)",
        "(0.334609, 1.240582, 0.089680)",
        "(0.332665, 1.244197, 0.090505)",
        "(0.330565, 1.248117, 0.091029)",
        "(0.328505, 1.252218, 0.091561)",
        "(0.327488, 1.254273, 0.091896)",
        "(0.325388, 1.258295, 0.092622)",
        "(0.323036, 1.262264, 0.093184)",
        "(0.320889, 1.266452, 0.093546)",
        "(0.318710, 1.270538, 0.094083)",
        "(0.317590, 1.272492, 0.094498)",
        "(0.315238, 1.276411, 0.095209)",
        "(0.313077, 1.280616, 0.095544)",
        "(0.311135, 1.284919, 0.095642)",
        "(0.309336, 1.289089, 0.095858)",
        "(0.308451, 1.291066, 0.096164)",
        "(0.306332, 1.294757, 0.096935)",
        "(0.304769, 1.298751, 0.097559)",
        "(0.303286, 1.302898, 0.097763)",
        "(0.301685, 1.306874, 0.098212)",
        "(0.300975, 1.308785, 0.098703)",
        "(0.299267, 1.312437, 0.099745)",
        "(0.297481, 1.316017, 0.100920)",
        "(0.296252, 1.319882, 0.101955)",
        "(0.294902, 1.323519, 0.103178)",
        "(0.294092, 1.325208, 0.103922)",
        "(0.292794, 1.328593, 0.105695)",
        "(0.291493, 1.331839, 0.107345)",
        "(0.290313, 1.334926, 0.109113)",
        "(0.289645, 1.337879, 0.111373)",
        "(0.289386, 1.339283, 0.112560)",
        "(0.288904, 1.342001, 0.114961)",
        "(0.288374, 1.344683, 0.116958)",
        "(0.287621, 1.346987, 0.119118)",
        "(0.287186, 1.349144, 0.121398)",
        "(0.287095, 1.350135, 0.122613)",
        "(0.287177, 1.352006, 0.125216)",
        "(0.286881, 1.353657, 0.127556)",
        "(0.285998, 1.355080, 0.129582)",
        "(0.285970, 1.356695, 0.131471)",
        "(0.286127, 1.357539, 0.132344)",
        "(0.286337, 1.359091, 0.134020)",
        "(0.286057, 1.360234, 0.135742)",
        "(0.285539, 1.361068, 0.137756)",
        "(0.285507, 1.362039, 0.139933)",
        "(0.285501, 1.362573, 0.140931)",
        "(0.285589, 1.363793, 0.142323)",
        "(0.285717, 1.364917, 0.143382)",
        "(0.285525, 1.365579, 0.145022)",
        "(0.285326, 1.366042, 0.147099)",
        "(0.285381, 1.366384, 0.147916)",
        "(0.285538, 1.367234, 0.149011)",
        "(0.285641, 1.367979, 0.149914)",
        "(0.285656, 1.368401, 0.151184)",
        "(0.285836, 1.368663, 0.152755)",
        "(0.285894, 1.368759, 0.153429)",
        "(0.285883, 1.368983, 0.154344)",
        "(0.286064, 1.369130, 0.154978)",
        "(0.286237, 1.369197, 0.156008)",
        "(0.286227, 1.369054, 0.157443)",
        "(0.286295, 1.369032, 0.157940)",
        "(0.286380, 1.368950, 0.158876)",
        "(0.286357, 1.368888, 0.159941)",
        "(0.286173, 1.368812, 0.161093)",
        "(0.286174, 1.368783, 0.162230)",
        "(0.286206, 1.368791, 0.162704)",
        "(0.286267, 1.368863, 0.163646)",
        "(0.286101, 1.368858, 0.164774)",
        "(0.286216, 1.368974, 0.165814)",
        "(0.286321, 1.369014, 0.166922)",
        "(0.286325, 1.369015, 0.167501)",
        "(0.286123, 1.368992, 0.168754)",
        "(0.286241, 1.369068, 0.169910)",
        "(0.286503, 1.369206, 0.170758)",
        "(0.286654, 1.369163, 0.171740)",
        "(0.286814, 1.369133, 0.172526)",
        "(0.286699, 1.369049, 0.173869)",
        "(0.286492, 1.369083, 0.174994)",
        "(0.286648, 1.369357, 0.175953)",
        "(0.286832, 1.369569, 0.177112)",
        "(0.286878, 1.369625, 0.177851)",
        "(0.286914, 1.369766, 0.179377)",
        "(0.286866, 1.369915, 0.180996)",
        "(0.287061, 1.370220, 0.182531)",
        "(0.287376, 1.370448, 0.184424)",
        "(0.287403, 1.370492, 0.185516)",
        "(0.287508, 1.370598, 0.187718)",
        "(0.287636, 1.370792, 0.189775)",
        "(0.287838, 1.370964, 0.191902)",
        "(0.288232, 1.371090, 0.194168)",
        "(0.288436, 1.371128, 0.195257)",
        "(0.288618, 1.371108, 0.197505)",
        "(0.289004, 1.371146, 0.199638)",
        "(0.289476, 1.371144, 0.201864)",
        "(0.289895, 1.371062, 0.204149)",
        "(0.290107, 1.371035, 0.205176)",
        "(0.290487, 1.371014, 0.207029)",
        "(0.290964, 1.370984, 0.208831)",
        "(0.291491, 1.370796, 0.210806)",
        "(0.291814, 1.370305, 0.213126)",
        "(0.292102, 1.370052, 0.214291)",
        "(0.292542, 1.369554, 0.216387)",
        "(0.293127, 1.369143, 0.218336)",
        "(0.293623, 1.368641, 0.220361)",
        "(0.294174, 1.368187, 0.222392)",
        "(0.294336, 1.367959, 0.223336)",
        "(0.294791, 1.367689, 0.224858)",
        "(0.295222, 1.367477, 0.226187)",
        "(0.295769, 1.367253, 0.227567)",
        "(0.296475, 1.366988, 0.228961)",
        "(0.296741, 1.366785, 0.229686)",
        "(0.297035, 1.366296, 0.231211)",
        "(0.297516, 1.365918, 0.232870)",
        "(0.297930, 1.365592, 0.234402)",
        "(0.298473, 1.365182, 0.236104)",
        "(0.298732, 1.364936, 0.236984)",
        "(0.299437, 1.364562, 0.238607)",
        "(0.300184, 1.364171, 0.240251)",
        "(0.300808, 1.363624, 0.242168)",
        "(0.301304, 1.362961, 0.244323)",
        "(0.301548, 1.362656, 0.245340)",
        "(0.302213, 1.362104, 0.247213)",
        "(0.302790, 1.361495, 0.249032)",
        "(0.303326, 1.360876, 0.250927)",
        "(0.303835, 1.360353, 0.252674)",
        "(0.304063, 1.360093, 0.253482)",
        "(0.304722, 1.359594, 0.254962)",
        "(0.305447, 1.358991, 0.256506)",
        "(0.305947, 1.358200, 0.258264)",
        "(0.306626, 1.357401, 0.260035)",
        "(0.307055, 1.357077, 0.260699)",
        "(0.307692, 1.356401, 0.261940)",
        "(0.308496, 1.355718, 0.263029)",
        "(0.309203, 1.354817, 0.264000)",
        "(0.309557, 1.353545, 0.265318)",
        "(0.309795, 1.352883, 0.266097)",
        "(0.310342, 1.351716, 0.267269)",
        "(0.310849, 1.350564, 0.268058)",
        "(0.311317, 1.349286, 0.268716)",
        "(0.312051, 1.347822, 0.269475)",
        "(0.312458, 1.346967, 0.269965)",
        "(0.313160, 1.345008, 0.271353)",
        "(0.313844, 1.342997, 0.272695)",
        "(0.314485, 1.341162, 0.273396)",
        "(0.315305, 1.339389, 0.273856)",
        "(0.315746, 1.338394, 0.274300)",
        "(0.316413, 1.336168, 0.275416)",
        "(0.317097, 1.333931, 0.276121)",
        "(0.317920, 1.331731, 0.276346)",
        "(0.319021, 1.329410, 0.276487)",
        "(0.319622, 1.328105, 0.276805)",
        "(0.320550, 1.325280, 0.277547)",
        "(0.321628, 1.322419, 0.278176)",
        "(0.322799, 1.319715, 0.278446)",
        "(0.323858, 1.317007, 0.278686)",
        "(0.324377, 1.315632, 0.278894)",
        "(0.325556, 1.313015, 0.279270)",
        "(0.326664, 1.310548, 0.279384)",
        "(0.327442, 1.308209, 0.279408)",
        "(0.328367, 1.306099, 0.279394)",
        "(0.328845, 1.305126, 0.279325)",
        "(0.329653, 1.303223, 0.279317)",
        "(0.330251, 1.301362, 0.279576)",
        "(0.330861, 1.299728, 0.279768)",
        "(0.331320, 1.298231, 0.279915)",
        "(0.331583, 1.297567, 0.280078)",
        "(0.332101, 1.296483, 0.280350)",
        "(0.332737, 1.295625, 0.280746)",
        "(0.333157, 1.294746, 0.281540)",
        "(0.333476, 1.294013, 0.282783)",
        "(0.333681, 1.293849, 0.283401)",
        "(0.334180, 1.293688, 0.284678)",
        "(0.334603, 1.293536, 0.286242)",
        "(0.334943, 1.293349, 0.288311)",
        "(0.335513, 1.293310, 0.290784)",
        "(0.335867, 1.293312, 0.292170)",
        "(0.336526, 1.293318, 0.295118)",
        "(0.337279, 1.293607, 0.297962)",
        "(0.338022, 1.294064, 0.300682)",
        "(0.338781, 1.294338, 0.303902)",
        "(0.339241, 1.294542, 0.305425)",
        "(0.340279, 1.295095, 0.308121)",
        "(0.341323, 1.295651, 0.310594)",
        "(0.342608, 1.296092, 0.313179)",
        "(0.343832, 1.296319, 0.316092)",
        "(0.344419, 1.296432, 0.317465)",
        "(0.345563, 1.296710, 0.319865)",
        "(0.346726, 1.296932, 0.322055)",
        "(0.347979, 1.297062, 0.324168)",
        "(0.349012, 1.296991, 0.326349)",
        "(0.349536, 1.296944, 0.327327)",
        "(0.350599, 1.296852, 0.329041)",
        "(0.351669, 1.296677, 0.330607)",
        "(0.352617, 1.296419, 0.331993)",
        "(0.353330, 1.296041, 0.333299)",
        "(0.353664, 1.295849, 0.333848)",
        "(0.354378, 1.295457, 0.334854)",
        "(0.355088, 1.295027, 0.335737)",
        "(0.355612, 1.294601, 0.336288)",
        "(0.356243, 1.294180, 0.336719)",
        "(0.356447, 1.293834, 0.337030)",
        "(0.356918, 1.293125, 0.337713)",
        "(0.357360, 1.292589, 0.338081)",
        "(0.357725, 1.292080, 0.338082)",
        "(0.358021, 1.291458, 0.338222)",
        "(0.358220, 1.290963, 0.338415)",
        "(0.358667, 1.290253, 0.338662)",
        "(0.358934, 1.289794, 0.338543)",
        "(0.359030, 1.289455, 0.338345)",
        "(0.359345, 1.288933, 0.338177)",
        "(0.359396, 1.288746, 0.338155)",
        "(0.359517, 1.288222, 0.338018)",
        "(0.359703, 1.287636, 0.337513)",
        "(0.359984, 1.286882, 0.337163)",
        "(0.360276, 1.285970, 0.337076)",
        "(0.360332, 1.285600, 0.336942)",
        "(0.360363, 1.285065, 0.336586)",
        "(0.360629, 1.284328, 0.336221)",
        "(0.360875, 1.283610, 0.336181)",
        "(0.361018, 1.282994, 0.336124)",
        "(0.361151, 1.282814, 0.336029)",
        "(0.361453, 1.282276, 0.335840)",
        "(0.361748, 1.281761, 0.335747)",
        "(0.361995, 1.281101, 0.335795)",
        "(0.362386, 1.280479, 0.335753)",
        "(0.362533, 1.280166, 0.335783)",
        "(0.362904, 1.279269, 0.336090)",
        "(0.363227, 1.278398, 0.336460)",
        "(0.363563, 1.277639, 0.336704)",
        "(0.363921, 1.276778, 0.336924)",
        "(0.364137, 1.276312, 0.337057)",
        "(0.364708, 1.275359, 0.337278)",
        "(0.365108, 1.274389, 0.337090)",
        "(0.365451, 1.273325, 0.336576)",
        "(0.365997, 1.272092, 0.336011)",
        "(0.366356, 1.271373, 0.335809)",
        "(0.366893, 1.269840, 0.335304)",
        "(0.367348, 1.268502, 0.334131)",
        "(0.367668, 1.267496, 0.332062)",
        "(0.367709, 1.266374, 0.329841)",
        "(0.367747, 1.265706, 0.328816)",
        "(0.367789, 1.264302, 0.327129)",
        "(0.367307, 1.263086, 0.324892)",
        "(0.366437, 1.262373, 0.321639)",
        "(0.365504, 1.261590, 0.318410)",
        "(0.365013, 1.261054, 0.316937)",
        "(0.364022, 1.259845, 0.314176)",
        "(0.362905, 1.258775, 0.311093)",
        "(0.361700, 1.257853, 0.307410)",
        "(0.360354, 1.256835, 0.303560)",
        "(0.359844, 1.256310, 0.301744)",
        "(0.358742, 1.255237, 0.298367)",
        "(0.357280, 1.254244, 0.294688)",
        "(0.355831, 1.253752, 0.290219)",
        "(0.354573, 1.253422, 0.285683)",
        "(0.353894, 1.253151, 0.283662)",
        "(0.352418, 1.252546, 0.279696)",
        "(0.351061, 1.252016, 0.275689)",
        "(0.349996, 1.251557, 0.271852)",
        "(0.348867, 1.251101, 0.268133)",
        "(0.348378, 1.250888, 0.266369)",
        "(0.347355, 1.250373, 0.262944)",
        "(0.346621, 1.249766, 0.260186)",
        "(0.346016, 1.248999, 0.258262)",
        "(0.345445, 1.248273, 0.256741)",
        "(0.345214, 1.247998, 0.256054)",
        "(0.344872, 1.247506, 0.254918)",
        "(0.344824, 1.247133, 0.254142)",
        "(0.344775, 1.246468, 0.254184)",
        "(0.344743, 1.245360, 0.255169)",
        "(0.344899, 1.244775, 0.255962)",
        "(0.345330, 1.243534, 0.257765)",
        "(0.346013, 1.242244, 0.259873)",
        "(0.347078, 1.240835, 0.262366)",
        "(0.348310, 1.239222, 0.265091)",
        "(0.348996, 1.238295, 0.266650)",
        "(0.350647, 1.236380, 0.270127)",
        "(0.352610, 1.234403, 0.273763)",
        "(0.354549, 1.232036, 0.277783)",
        "(0.356815, 1.229670, 0.282004)",
        "(0.358074, 1.228426, 0.284235)",
        "(0.360521, 1.225725, 0.288884)",
        "(0.363079, 1.223128, 0.293367)",
        "(0.365609, 1.220698, 0.297473)",
        "(0.368277, 1.218193, 0.301673)",
        "(0.369622, 1.216896, 0.303837)",
        "(0.372180, 1.214417, 0.307896)",
        "(0.374459, 1.212019, 0.311606)",
        "(0.376678, 1.209786, 0.314941)",
        "(0.378902, 1.207729, 0.317933)",
        "(0.379855, 1.206725, 0.319191)",
        "(0.381650, 1.204899, 0.321363)",
        "(0.383240, 1.203519, 0.322609)",
        "(0.384625, 1.202308, 0.323081)",
        "(0.385759, 1.201039, 0.323014)",
        "(0.386254, 1.200333, 0.322820)",
        "(0.387422, 1.198964, 0.322272)",
        "(0.388483, 1.197895, 0.320758)",
        "(0.389027, 1.196717, 0.318429)",
        "(0.389605, 1.195361, 0.316065)",
        "(0.389908, 1.194650, 0.314996)",
        "(0.390225, 1.193073, 0.313136)",
        "(0.390033, 1.191859, 0.310733)",
        "(0.389568, 1.191085, 0.307631)",
        "(0.388753, 1.190306, 0.304422)",
        "(0.388370, 1.189882, 0.302897)",
        "(0.387797, 1.189037, 0.300299)",
        "(0.386974, 1.188312, 0.297641)",
        "(0.385910, 1.187970, 0.294333)",
        "(0.384723, 1.187788, 0.290678)",
        "(0.384299, 1.187712, 0.288889)",
        "(0.383537, 1.187246, 0.285805)",
        "(0.382612, 1.186696, 0.282753)",
        "(0.381619, 1.186548, 0.279117)",
        "(0.380627, 1.186547, 0.275187)",
        "(0.380251, 1.186427, 0.273403)",
        "(0.379782, 1.185907, 0.270570)",
        "(0.379364, 1.185462, 0.267868)",
        "(0.378973, 1.185259, 0.264916)",
        "(0.378727, 1.185282, 0.261984)",
        "(0.378620, 1.185182, 0.260794)",
        "(0.378559, 1.184986, 0.258782)",
        "(0.378381, 1.184826, 0.256827)",
        "(0.378150, 1.184981, 0.254658)",
        "(0.377914, 1.185205, 0.252671)",
        "(0.377871, 1.185320, 0.251869)",
        "(0.377721, 1.185498, 0.250388)",
        "(0.377501, 1.185740, 0.248806)",
        "(0.377213, 1.185900, 0.247264)",
        "(0.377000, 1.185996, 0.245665)",
        "(0.376909, 1.186008, 0.244760)",
        "(0.376689, 1.185916, 0.242802)",
        "(0.376439, 1.185556, 0.240551)",
        "(0.376182, 1.185079, 0.237826)",
        "(0.376251, 1.184454, 0.234905)",
        "(0.376445, 1.183843, 0.233827)",
        "(0.376789, 1.182383, 0.231865)",
        "(0.377125, 1.180846, 0.229637)",
        "(0.377753, 1.179663, 0.227221)",
        "(0.378489, 1.178287, 0.225232)",
        "(0.378846, 1.177447, 0.224517)",
        "(0.379443, 1.175776, 0.223305)",
        "(0.380282, 1.174696, 0.221825)",
        "(0.380969, 1.173617, 0.220540)",
        "(0.381683, 1.172536, 0.219749)",
        "(0.382010, 1.172028, 0.219561)",
        "(0.382497, 1.171160, 0.219095)",
        "(0.382761, 1.170532, 0.218362)",
        "(0.383051, 1.170135, 0.217702)",
        "(0.383239, 1.169704, 0.217161)",
        "(0.383287, 1.169509, 0.216826)",
        "(0.383351, 1.169192, 0.215925)",
        "(0.383448, 1.168954, 0.215054)",
        "(0.383448, 1.168626, 0.214365)",
        "(0.383472, 1.168384, 0.213546)",
        "(0.383505, 1.168320, 0.213011)",
        "(0.383547, 1.168141, 0.211979)",
        "(0.383628, 1.167916, 0.211148)",
        "(0.383642, 1.167634, 0.210263)",
        "(0.383670, 1.167388, 0.209196)",
        "(0.383724, 1.167332, 0.208587)",
        "(0.383780, 1.167084, 0.207558)",
        "(0.383764, 1.166743, 0.206788)",
        "(0.383729, 1.166479, 0.205881)",
        "(0.383785, 1.166316, 0.204779)",
        "(0.383802, 1.166221, 0.204185)",
        "(0.383908, 1.165880, 0.203414)",
        "(0.383907, 1.165459, 0.202617)",
        "(0.383927, 1.165222, 0.201494)",
        "(0.383924, 1.165051, 0.200166)",
        "(0.383908, 1.164845, 0.199640)",
        "(0.383967, 1.164265, 0.198936)",
        "(0.383966, 1.163725, 0.197969)",
        "(0.384039, 1.163431, 0.196658)",
        "(0.384173, 1.162979, 0.195626)",
        "(0.384194, 1.162631, 0.195278)",
        "(0.384212, 1.161970, 0.194569)",
        "(0.384237, 1.161527, 0.193491)",
        "(0.384233, 1.161100, 0.192436)",
        "(0.384281, 1.160548, 0.191780)",
        "(0.384325, 1.160313, 0.191437)",
        "(0.384259, 1.159932, 0.190512)",
        "(0.384190, 1.159576, 0.189625)",
        "(0.384221, 1.159251, 0.188902)",
        "(0.384181, 1.158857, 0.188162)",
        "(0.384227, 1.158699, 0.187669)",
        "(0.384315, 1.158353, 0.186903)",
        "(0.384265, 1.157845, 0.186250)",
        "(0.384328, 1.157387, 0.185592)",
        "(0.384452, 1.156962, 0.184799)",
        "(0.384512, 1.156731, 0.184412)",
        "(0.384637, 1.156360, 0.183681)",
        "(0.384522, 1.155806, 0.182809)",
        "(0.384606, 1.155417, 0.181724)",
        "(0.384679, 1.154925, 0.180279)",
        "(0.384818, 1.154699, 0.179428)",
        "(0.385193, 1.154025, 0.177788)",
        "(0.385638, 1.153076, 0.176072)",
        "(0.386178, 1.151916, 0.174192)",
        "(0.386913, 1.150905, 0.171860)",
        "(0.387308, 1.150337, 0.170661)",
        "(0.388019, 1.148936, 0.168591)",
        "(0.388694, 1.147508, 0.166316)",
        "(0.389346, 1.146165, 0.163599)",
        "(0.390117, 1.144907, 0.160460)",
        "(0.390642, 1.144173, 0.159186)",
        "(0.391654, 1.142407, 0.157318)",
        "(0.392345, 1.140693, 0.155139)",
        "(0.393178, 1.139584, 0.152295)",
        "(0.394129, 1.138554, 0.149508)",
        "(0.394622, 1.137941, 0.148354)",
        "(0.395451, 1.136585, 0.146155)",
        "(0.396202, 1.135487, 0.143591)",
        "(0.397091, 1.134714, 0.140708)",
        "(0.397993, 1.133800, 0.138226)",
        "(0.398402, 1.133240, 0.137183)",
        "(0.399149, 1.132149, 0.135097)",
        "(0.399973, 1.131275, 0.132840)",
        "(0.400847, 1.130439, 0.130726)",
        "(0.401673, 1.129640, 0.128817)",
        "(0.401981, 1.129220, 0.127870)",
        "(0.402666, 1.128663, 0.125779)",
        "(0.403381, 1.128135, 0.123566)",
        "(0.404039, 1.127499, 0.121572)",
        "(0.404691, 1.126963, 0.119624)",
        "(0.404968, 1.126661, 0.118632)",
        "(0.405638, 1.126056, 0.116745)",
        "(0.406407, 1.125563, 0.114702)",
        "(0.407082, 1.125036, 0.112697)",
        "(0.407773, 1.124384, 0.110946)",
        "(0.408148, 1.123996, 0.110166)",
        "(0.408985, 1.123243, 0.108474)",
        "(0.409874, 1.122526, 0.106730)",
        "(0.410837, 1.121738, 0.105412)",
        "(0.411800, 1.120824, 0.104261)",
        "(0.412278, 1.120395, 0.103604)",
        "(0.413205, 1.119755, 0.102309)",
        "(0.413939, 1.119208, 0.101269)",
        "(0.414462, 1.118709, 0.100501)",
        "(0.414781, 1.118467, 0.099553)",
        "(0.414879, 1.118544, 0.099047)",
        "(0.414764, 1.118676, 0.098119)",
        "(0.414434, 1.119146, 0.097330)",
        "(0.413920, 1.119875, 0.096420)",
        "(0.413266, 1.120651, 0.095474)",
        "(0.412891, 1.121009, 0.095112)",
        "(0.412063, 1.121617, 0.094451)",
        "(0.411163, 1.122288, 0.093676)",
        "(0.410482, 1.123179, 0.092873)",
        "(0.409830, 1.123805, 0.092215)",
        "(0.409513, 1.124007, 0.091890)",
        "(0.408936, 1.124493, 0.091191)",
        "(0.408553, 1.125135, 0.090436)",
        "(0.408124, 1.125464, 0.089745)",
        "(0.407890, 1.125730, 0.089053)",
        "(0.407916, 1.125925, 0.088722)",
        "(0.407913, 1.126024, 0.088156)",
        "(0.408129, 1.126143, 0.087799)",
        "(0.408556, 1.126461, 0.087439)",
        "(0.408984, 1.126629, 0.087113)",
        "(0.409248, 1.126721, 0.087122)",
        "(0.409741, 1.126913, 0.087085)",
        "(0.410321, 1.127161, 0.087078)",
        "(0.410646, 1.127369, 0.087186)",
        "(0.410770, 1.127465, 0.087237)",
        "(0.410856, 1.127594, 0.087229)",
        "(0.411029, 1.127995, 0.087187)",
        "(0.410991, 1.128304, 0.087096)",
        "(0.410817, 1.128563, 0.086844)",
        "(0.410674, 1.128738, 0.086620)",
        "(0.410627, 1.128853, 0.086500)",
        "(0.410524, 1.129031, 0.086251)",
        "(0.410358, 1.129190, 0.085822)",
        "(0.410221, 1.129509, 0.084945)",
        "(0.410083, 1.129692, 0.083978)",
        "(0.410011, 1.129693, 0.083597)",
        "(0.409898, 1.129821, 0.082351)",
        "(0.409907, 1.130113, 0.080657)",
        "(0.409862, 1.130158, 0.079015)",
        "(0.409900, 1.130185, 0.077420)",
        "(0.409925, 1.130205, 0.076666)",
        "(0.409945, 1.130347, 0.074898)",
        "(0.409908, 1.130627, 0.072897)",
        "(0.409823, 1.130972, 0.070860)",
        "(0.409573, 1.131338, 0.068881)",
        "(0.409435, 1.131637, 0.067871)",
        "(0.409125, 1.132444, 0.065813)",
        "(0.408734, 1.133332, 0.063910)",
        "(0.408157, 1.134192, 0.062247)",
        "(0.407462, 1.135341, 0.060549)",
        "(0.407082, 1.136127, 0.059579)",
        "(0.406185, 1.137685, 0.057764)",
        "(0.405069, 1.139162, 0.056082)",
        "(0.403713, 1.140667, 0.054356)",
        "(0.402447, 1.142489, 0.052654)",
        "(0.401789, 1.143368, 0.051857)",
        "(0.400383, 1.145078, 0.050208)",
        "(0.399057, 1.147190, 0.048292)",
        "(0.397767, 1.149333, 0.046450)",
        "(0.396414, 1.151254, 0.044682)",
        "(0.395733, 1.152178, 0.043735)",
        "(0.394558, 1.154369, 0.041806)",
        "(0.393303, 1.156479, 0.039908)",
        "(0.392011, 1.158562, 0.037936)",
        "(0.390486, 1.160296, 0.036180)",
        "(0.389833, 1.161240, 0.035478)",
        "(0.388603, 1.163252, 0.033854)",
        "(0.387237, 1.165157, 0.032138)",
        "(0.385808, 1.166973, 0.031149)",
        "(0.384157, 1.168960, 0.030013)",
        "(0.383280, 1.170114, 0.029229)",
        "(0.381658, 1.172658, 0.027761)",
        "(0.379880, 1.174903, 0.026906)",
        "(0.377825, 1.176965, 0.026270)",
        "(0.375884, 1.179474, 0.025361)",
        "(0.374892, 1.180698, 0.024974)",
        "(0.372729, 1.182841, 0.024652)",
        "(0.370324, 1.184968, 0.024262)",
        "(0.368108, 1.187692, 0.023463)",
        "(0.365874, 1.190364, 0.022645)",
        "(0.364855, 1.191665, 0.022351)",
        "(0.363087, 1.194267, 0.021774)",
        "(0.361322, 1.196609, 0.021272)",
        "(0.359589, 1.198708, 0.021134)",
        "(0.357990, 1.200784, 0.021003)",
        "(0.357289, 1.201884, 0.020860)",
        "(0.356117, 1.204192, 0.020385)",
        "(0.354875, 1.206046, 0.020334)",
        "(0.353438, 1.207498, 0.020498)",
        "(0.352347, 1.209410, 0.020299)",
        "(0.351903, 1.210485, 0.020009)",
        "(0.350857, 1.212379, 0.019561)",
        "(0.349710, 1.214032, 0.019473)",
        "(0.348547, 1.215739, 0.019281)",
        "(0.347404, 1.217481, 0.019121)",
        "(0.346749, 1.218262, 0.019068)",
        "(0.345608, 1.219993, 0.019087)",
        "(0.344225, 1.221546, 0.019219)",
        "(0.342435, 1.222834, 0.019613)",
        "(0.340831, 1.224593, 0.019955)",
        "(0.340103, 1.225729, 0.019798)",
        "(0.338572, 1.227838, 0.019723)",
        "(0.336844, 1.229748, 0.020221)",
        "(0.334928, 1.231818, 0.020600)",
        "(0.333425, 1.234498, 0.020415)",
        "(0.332761, 1.235944, 0.020379)",
        "(0.331235, 1.238596, 0.020450)",
        "(0.329540, 1.241082, 0.020694)",
        "(0.327924, 1.243647, 0.020883)",
        "(0.326518, 1.246299, 0.020962)",
        "(0.325950, 1.247676, 0.020951)",
        "(0.324862, 1.250322, 0.021069)",
        "(0.323420, 1.252513, 0.021192)",
        "(0.322307, 1.254756, 0.021460)",
        "(0.321121, 1.256856, 0.021772)",
        "(0.320633, 1.257947, 0.021920)",
        "(0.319750, 1.260191, 0.021966)",
        "(0.318719, 1.262157, 0.021878)",
        "(0.317645, 1.263807, 0.021997)",
        "(0.316901, 1.265432, 0.022415)",
        "(0.316582, 1.266340, 0.022480)",
        "(0.315806, 1.268100, 0.022212)",
        "(0.314989, 1.269549, 0.022148)",
        "(0.314256, 1.270839, 0.022366)",
        "(0.313734, 1.272323, 0.022444)",
        "(0.313451, 1.273069, 0.022359)",
        "(0.312822, 1.274434, 0.022218)",
        "(0.312226, 1.275655, 0.022067)",
        "(0.311841, 1.276918, 0.022043)",
        "(0.311554, 1.278140, 0.021999)",
        "(0.311340, 1.278667, 0.022033)",
        "(0.310636, 1.279597, 0.022001)",
        "(0.310227, 1.280863, 0.021936)",
        "(0.309915, 1.282219, 0.021872)",
        "(0.309293, 1.283324, 0.022050)",
        "(0.308967, 1.283868, 0.022170)",
        "(0.308277, 1.284997, 0.022139)",
        "(0.307638, 1.286109, 0.022247)",
        "(0.306872, 1.287156, 0.022512)",
        "(0.306193, 1.288442, 0.022498)",
        "(0.305916, 1.289165, 0.022380)",
        "(0.305450, 1.290528, 0.022459)",
        "(0.304763, 1.291685, 0.022667)",
        "(0.304185, 1.293069, 0.022738)",
        "(0.303641, 1.294687, 0.022636)",
        "(0.303366, 1.295524, 0.022603)",
        "(0.302662, 1.297084, 0.022716)",
        "(0.301815, 1.298560, 0.023069)",
        "(0.301079, 1.300226, 0.023114)",
        "(0.300617, 1.302123, 0.022944)",
        "(0.300365, 1.302988, 0.023018)",
        "(0.299528, 1.304414, 0.023315)",
        "(0.298934, 1.305869, 0.023569)",
        "(0.298487, 1.307449, 0.023559)",
        "(0.297918, 1.308896, 0.023789)",
        "(0.297558, 1.309560, 0.023929)",
        "(0.296857, 1.310872, 0.023995)",
        "(0.296474, 1.312236, 0.024068)",
        "(0.296031, 1.313570, 0.024108)",
        "(0.295406, 1.314754, 0.024148)",
        "(0.295093, 1.315315, 0.024203)",
        "(0.294624, 1.316461, 0.024147)",
        "(0.294338, 1.317480, 0.024371)",
        "(0.293964, 1.318359, 0.024603)",
        "(0.293424, 1.319187, 0.024647)",
        "(0.293262, 1.319662, 0.024562)",
        "(0.293051, 1.320557, 0.024539)",
        "(0.292841, 1.321244, 0.024734)",
        "(0.292462, 1.321819, 0.024748)",
        "(0.292009, 1.322344, 0.024868)",
        "(0.291874, 1.322679, 0.024912)",
        "(0.291658, 1.323244, 0.024837)",
        "(0.291454, 1.323898, 0.024798)",
        "(0.291090, 1.324705, 0.024699)",
        "(0.290551, 1.325608, 0.024471)",
        "(0.290388, 1.326056, 0.024289)",
        "(0.290184, 1.326846, 0.024070)",
        "(0.289646, 1.328068, 0.023965)",
        "(0.289176, 1.329141, 0.023800)",
        "(0.288792, 1.330419, 0.023476)",
        "(0.288544, 1.331080, 0.023331)",
        "(0.288016, 1.332362, 0.023368)",
        "(0.287284, 1.333652, 0.023361)",
        "(0.286722, 1.335227, 0.023045)",
        "(0.286357, 1.337006, 0.022884)",
        "(0.285946, 1.337842, 0.022953)",
        "(0.285133, 1.339548, 0.023143)",
        "(0.284582, 1.341439, 0.023139)",
        "(0.284009, 1.343284, 0.023283)",
        "(0.283278, 1.344995, 0.023781)",
        "(0.282962, 1.345913, 0.023991)",
        "(0.282403, 1.347854, 0.024325)",
        "(0.281939, 1.349750, 0.024789)",
        "(0.281374, 1.351482, 0.025350)",
        "(0.281009, 1.353323, 0.025742)",
        "(0.280803, 1.354252, 0.025975)",
        "(0.280183, 1.355974, 0.026582)",
        "(0.279805, 1.357761, 0.026955)",
        "(0.279351, 1.359441, 0.027426)",
        "(0.278947, 1.361142, 0.028048)",
        "(0.278826, 1.362049, 0.028201)",
        "(0.278596, 1.363883, 0.028291)",
        "(0.278346, 1.365590, 0.028556)",
        "(0.277760, 1.367144, 0.029232)",
        "(0.277268, 1.368937, 0.029590)",
        "(0.277136, 1.369945, 0.029595)",
        "(0.276917, 1.371972, 0.029608)",
        "(0.276618, 1.373875, 0.029993)",
        "(0.276382, 1.375782, 0.030469)",
        "(0.275988, 1.377711, 0.030726)",
        "(0.275853, 1.378679, 0.030886)",
        "(0.275560, 1.380518, 0.031532)",
        "(0.275265, 1.382357, 0.032216)",
        "(0.274984, 1.384219, 0.032582)",
        "(0.274535, 1.385920, 0.033230)",
        "(0.274207, 1.386647, 0.033778)",
        "(0.273701, 1.388098, 0.034718)",
        "(0.273732, 1.389745, 0.035372)",
        "(0.273632, 1.391251, 0.036312)",
        "(0.273113, 1.392476, 0.037520)",
        "(0.272684, 1.393055, 0.037933)",
        "(0.272263, 1.394525, 0.038654)",
        "(0.272133, 1.396157, 0.039526)",
        "(0.271571, 1.397741, 0.040347)",
        "(0.271017, 1.399279, 0.041151)",
        "(0.270792, 1.400050, 0.041619)",
        "(0.270414, 1.401712, 0.042491)",
        "(0.270097, 1.403450, 0.043130)",
        "(0.269719, 1.405140, 0.043787)",
        "(0.269315, 1.406675, 0.044776)",
        "(0.269180, 1.407417, 0.045325)",
        "(0.268908, 1.408927, 0.046139)",
        "(0.268652, 1.410415, 0.046946)",
        "(0.268511, 1.411853, 0.048029)",
        "(0.268102, 1.413161, 0.049206)",
        "(0.267900, 1.413833, 0.049700)",
        "(0.267780, 1.415297, 0.050458)",
        "(0.267595, 1.416611, 0.051597)",
        "(0.267058, 1.417778, 0.053050)",
        "(0.266830, 1.419093, 0.054379)",
        "(0.266775, 1.419761, 0.054879)",
        "(0.266634, 1.420957, 0.056108)",
        "(0.266165, 1.421761, 0.057915)",
        "(0.265569, 1.422402, 0.060042)",
        "(0.265270, 1.423118, 0.062041)",
        "(0.265221, 1.423484, 0.062975)",
        "(0.264909, 1.424111, 0.064976)",
        "(0.264514, 1.424460, 0.067538)",
        "(0.263823, 1.424463, 0.070967)",
        "(0.262785, 1.424258, 0.074741)",
        "(0.262299, 1.424146, 0.076473)",
        "(0.261542, 1.423924, 0.079792)",
        "(0.261018, 1.423519, 0.083375)",
        "(0.260329, 1.422870, 0.087317)",
        "(0.259041, 1.422014, 0.091257)",
        "(0.258458, 1.421626, 0.093093)",
        "(0.257164, 1.420777, 0.096705)",
        "(0.255525, 1.419762, 0.100544)",
        "(0.254201, 1.418623, 0.104684)",
        "(0.251450, 1.417080, 0.109471)",
        "(0.249527, 1.416247, 0.111890)",
        "(0.246820, 1.414891, 0.116304)",
        "(0.245739, 1.413946, 0.119346)",
        "(0.244836, 1.412895, 0.122410)",
        "(0.243391, 1.411570, 0.125603)",
        "(0.242180, 1.410680, 0.127712)",
        "(0.238688, 1.408764, 0.133108)",
        "(0.236421, 1.407164, 0.137272)",
        "(0.236307, 1.405885, 0.139308)",
        "(0.236231, 1.404484, 0.141421)",
        "(0.235451, 1.403618, 0.143328)",
        "(0.232993, 1.401878, 0.147986)",
        "(0.232439, 1.400618, 0.150264)",
        "(0.233456, 1.399707, 0.150192)",
        "(0.234004, 1.398848, 0.151400)",
        "(0.233842, 1.398404, 0.152468)",
        "(0.233049, 1.397593, 0.154753)",
        "(0.232459, 1.396958, 0.157345)",
        "(0.231920, 1.396420, 0.160546)",
        "(0.231607, 1.395969, 0.163899)",
        "(0.231358, 1.395788, 0.165290)",
        "(0.231258, 1.395670, 0.167546)",
        "(0.231417, 1.395705, 0.169716)",
        "(0.231605, 1.395854, 0.172353)",
        "(0.231463, 1.396155, 0.175077)",
        "(0.231381, 1.396367, 0.176183)",
        "(0.232041, 1.397075, 0.177555)",
        "(0.232491, 1.397761, 0.179218)",
        "(0.232590, 1.398485, 0.182331)",
        "(0.232655, 1.399227, 0.185784)",
        "(0.232763, 1.399661, 0.187157)",
        "(0.233333, 1.400570, 0.189180)",
        "(0.234106, 1.401479, 0.190953)",
        "(0.234737, 1.402275, 0.193411)",
        "(0.234952, 1.402859, 0.196893)",
        "(0.235056, 1.403180, 0.198833)",
        "(0.235509, 1.403770, 0.202193)",
        "(0.236147, 1.404387, 0.204901)",
        "(0.236863, 1.404829, 0.207783)",
        "(0.237532, 1.404980, 0.211062)",
        "(0.237940, 1.405021, 0.212580)",
        "(0.238708, 1.404991, 0.215627)",
        "(0.239715, 1.404809, 0.218617)",
        "(0.240518, 1.404383, 0.222013)",
        "(0.241139, 1.403772, 0.225844)",
        "(0.241562, 1.403497, 0.227668)",
        "(0.242885, 1.402821, 0.230839)",
        "(0.244249, 1.402116, 0.233679)",
        "(0.245334, 1.401295, 0.236907)",
        "(0.246604, 1.400412, 0.240471)",
        "(0.247218, 1.399937, 0.242150)",
        "(0.248460, 1.398972, 0.245211)",
        "(0.249825, 1.398052, 0.247914)",
        "(0.250979, 1.397076, 0.251014)",
        "(0.252030, 1.396051, 0.254364)",
        "(0.252623, 1.395514, 0.255832)",
        "(0.254068, 1.394389, 0.258324)",
        "(0.255563, 1.393262, 0.261070)",
        "(0.256508, 1.391992, 0.264525)",
        "(0.257634, 1.390754, 0.268063)",
        "(0.258261, 1.390164, 0.269507)",
        "(0.259388, 1.389029, 0.271979)",
        "(0.260353, 1.387803, 0.274230)",
        "(0.261526, 1.386556, 0.276577)",
        "(0.262579, 1.385335, 0.279070)",
        "(0.262936, 1.384709, 0.280236)",
        "(0.263677, 1.383450, 0.282381)",
        "(0.264572, 1.382152, 0.284447)",
        "(0.265620, 1.380868, 0.286307)",
        "(0.266403, 1.379576, 0.288147)",
        "(0.266679, 1.378882, 0.289054)",
        "(0.267335, 1.377432, 0.290784)",
        "(0.268128, 1.375947, 0.292503)",
        "(0.268939, 1.374460, 0.294421)",
        "(0.269741, 1.372994, 0.296124)",
        "(0.270139, 1.372246, 0.296914)",
        "(0.271017, 1.370688, 0.298424)",
        "(0.271929, 1.369048, 0.300457)",
        "(0.273062, 1.367300, 0.302389)",
        "(0.274127, 1.365335, 0.303838)",
        "(0.274707, 1.364301, 0.304586)",
        "(0.276011, 1.362218, 0.306424)",
        "(0.277296, 1.360025, 0.308356)",
        "(0.278652, 1.357814, 0.309922)",
        "(0.280089, 1.355560, 0.311323)",
        "(0.280781, 1.354443, 0.312160)",
        "(0.282092, 1.352151, 0.313901)",
        "(0.283293, 1.349737, 0.315319)",
        "(0.284659, 1.347224, 0.316621)",
        "(0.286203, 1.344601, 0.318306)",
        "(0.287034, 1.343296, 0.319215)",
        "(0.288521, 1.340627, 0.321018)",
        "(0.289891, 1.337926, 0.322407)",
        "(0.291231, 1.335180, 0.323664)",
        "(0.292839, 1.332452, 0.325026)",
        "(0.293725, 1.331115, 0.325633)",
        "(0.295134, 1.328339, 0.326663)",
        "(0.296381, 1.325478, 0.327706)",
        "(0.298045, 1.322689, 0.329052)",
        "(0.299659, 1.319952, 0.330282)",
        "(0.300389, 1.318614, 0.330720)",
        "(0.301846, 1.315940, 0.331334)",
        "(0.303417, 1.313214, 0.332286)",
        "(0.304866, 1.310441, 0.333315)",
        "(0.306427, 1.307846, 0.334241)",
        "(0.307274, 1.306617, 0.334665)",
        "(0.308909, 1.304213, 0.335531)",
        "(0.310288, 1.301835, 0.336210)",
        "(0.311565, 1.299462, 0.337053)",
        "(0.313230, 1.297274, 0.338117)",
        "(0.314044, 1.296212, 0.338674)",
        "(0.315329, 1.293967, 0.339658)",
        "(0.316724, 1.291821, 0.340408)",
        "(0.318309, 1.289663, 0.341324)",
        "(0.319934, 1.287456, 0.342370)",
        "(0.320695, 1.286330, 0.342785)",
        "(0.322151, 1.283909, 0.343632)",
        "(0.323901, 1.281466, 0.344511)",
        "(0.325703, 1.278935, 0.345706)",
        "(0.327303, 1.276265, 0.346435)",
        "(0.328108, 1.274869, 0.346614)",
        "(0.329784, 1.271944, 0.347108)",
        "(0.331646, 1.269008, 0.347915)",
        "(0.333362, 1.265991, 0.348766)",
        "(0.335042, 1.262975, 0.349501)",
        "(0.335886, 1.261487, 0.349698)",
        "(0.337586, 1.258498, 0.350211)",
        "(0.339252, 1.255519, 0.351277)",
        "(0.340729, 1.252598, 0.352450)",
        "(0.341344, 1.249566, 0.353728)",
        "(0.341545, 1.248054, 0.354443)",
        "(0.341932, 1.245102, 0.355368)",
        "(0.342006, 1.242126, 0.356608)",
        "(0.342445, 1.239364, 0.358423)",
        "(0.343261, 1.236712, 0.360343)",
        "(0.343460, 1.235286, 0.361491)",
        "(0.343413, 1.232373, 0.364107)",
        "(0.343416, 1.229398, 0.366722)",
        "(0.344166, 1.226881, 0.368423)",
        "(0.345204, 1.224506, 0.369528)",
        "(0.345736, 1.223333, 0.369825)",
        "(0.346774, 1.221024, 0.371252)",
        "(0.347365, 1.218686, 0.373563)",
        "(0.347795, 1.216528, 0.375562)",
        "(0.348208, 1.214473, 0.377247)",
        "(0.348392, 1.213409, 0.377739)",
        "(0.348936, 1.211235, 0.378679)",
        "(0.349272, 1.208881, 0.379687)",
        "(0.349546, 1.206739, 0.381691)",
        "(0.349729, 1.204500, 0.383105)",
        "(0.349753, 1.203334, 0.383773)",
        "(0.349862, 1.200975, 0.385033)",
        "(0.349938, 1.198490, 0.385065)",
        "(0.349037, 1.195817, 0.385193)",
        "(0.348089, 1.193322, 0.385867)",
        "(0.348070, 1.192387, 0.386498)",
        "(0.347920, 1.190492, 0.388033)",
        "(0.347650, 1.188875, 0.389823)",
        "(0.347046, 1.187220, 0.391117)",
        "(0.346528, 1.185475, 0.391588)",
        "(0.347179, 1.184731, 0.391301)",
        "(0.349133, 1.183330, 0.390061)",
        "(0.349399, 1.181383, 0.388486)",
        "(0.348744, 1.179723, 0.387215)",
        "(0.347651, 1.178698, 0.387510)",
        "(0.347307, 1.178533, 0.388058)",
        "(0.347157, 1.178315, 0.388636)",
        "(0.347315, 1.177793, 0.387787)",
        "(0.347127, 1.176953, 0.386456)",
        "(0.347338, 1.176713, 0.385730)",
        "(0.347284, 1.176745, 0.385734)",
        "(0.347039, 1.176777, 0.385768)",
        "(0.346685, 1.176967, 0.385979)",
        "(0.346257, 1.177021, 0.386091)",
        "(0.345977, 1.177098, 0.385898)",
        "(0.345889, 1.177096, 0.385837)",
        "(0.346226, 1.176923, 0.385363)",
        "(0.346678, 1.176003, 0.383942)",
        "(0.346762, 1.174387, 0.382098)",
        "(0.347211, 1.173049, 0.380661)",
        "(0.347411, 1.172355, 0.380189)",
        "(0.347772, 1.170671, 0.378769)",
        "(0.347678, 1.168413, 0.376805)",
        "(0.347857, 1.166490, 0.375499)",
        "(0.348490, 1.164435, 0.373961)",
        "(0.348685, 1.163041, 0.372785)",
        "(0.349180, 1.160309, 0.370812)",
        "(0.349372, 1.157491, 0.369514)",
        "(0.349512, 1.154701, 0.368818)",
        "(0.349904, 1.151455, 0.367640)",
        "(0.350029, 1.149500, 0.366889)",
        "(0.350968, 1.145932, 0.365613)",
        "(0.352256, 1.142813, 0.365160)",
        "(0.353493, 1.139279, 0.364483)",
        "(0.354909, 1.135623, 0.363256)",
        "(0.355775, 1.134115, 0.363001)",
        "(0.357178, 1.131638, 0.363493)",
        "(0.358380, 1.129403, 0.364454)",
        "(0.359391, 1.127229, 0.365424)",
        "(0.360347, 1.125836, 0.367511)",
        "(0.360836, 1.125472, 0.368769)",
        "(0.361817, 1.124768, 0.370787)",
        "(0.362729, 1.123975, 0.372301)",
        "(0.363964, 1.123655, 0.373557)",
        "(0.365010, 1.123747, 0.374947)",
        "(0.365429, 1.124122, 0.375904)",
        "(0.365944, 1.125122, 0.378401)",
        "(0.366203, 1.126164, 0.380995)",
        "(0.366824, 1.127362, 0.383322)",
        "(0.367561, 1.128521, 0.385816)",
        "(0.367832, 1.128963, 0.386977)",
        "(0.368073, 1.129352, 0.389340)",
        "(0.368691, 1.129361, 0.390893)",
        "(0.369605, 1.129035, 0.391508)",
        "(0.370762, 1.128340, 0.391669)",
        "(0.371445, 1.127996, 0.391795)",
        "(0.372569, 1.127156, 0.392174)",
        "(0.373441, 1.125772, 0.391999)",
        "(0.374381, 1.123789, 0.390922)",
        "(0.375686, 1.121188, 0.388705)",
        "(0.376294, 1.119785, 0.387924)",
        "(0.377360, 1.117165, 0.387270)",
        "(0.378811, 1.114947, 0.388059)",
        "(0.380376, 1.112723, 0.388448)",
        "(0.381773, 1.110438, 0.388281)",
        "(0.382351, 1.109206, 0.387945)",
        "(0.383515, 1.106867, 0.387233)",
        "(0.384869, 1.105149, 0.387373)",
        "(0.385947, 1.103415, 0.387257)",
        "(0.386771, 1.101807, 0.387383)",
        "(0.387331, 1.101242, 0.387220)",
        "(0.388338, 1.100203, 0.387098)",
        "(0.389381, 1.099327, 0.387178)",
        "(0.390248, 1.098233, 0.386940)",
        "(0.391594, 1.097514, 0.386137)",
        "(0.392169, 1.097163, 0.385611)",
        "(0.392843, 1.096097, 0.384084)",
        "(0.393068, 1.094966, 0.382793)",
        "(0.393055, 1.093960, 0.381961)",
        "(0.393097, 1.093076, 0.381139)",
        "(0.393070, 1.092527, 0.380393)",
        "(0.393006, 1.091077, 0.377756)",
        "(0.393023, 1.089482, 0.374698)",
        "(0.392917, 1.087754, 0.371908)",
        "(0.392794, 1.086230, 0.369504)",
        "(0.392707, 1.085483, 0.368501)",
        "(0.392545, 1.083907, 0.366069)",
        "(0.392595, 1.082322, 0.363121)",
        "(0.392634, 1.080578, 0.359920)",
        "(0.392824, 1.078938, 0.356878)",
        "(0.392801, 1.078082, 0.355543)",
        "(0.392499, 1.076247, 0.352876)",
        "(0.392517, 1.074533, 0.349642)",
        "(0.392445, 1.072937, 0.346460)",
        "(0.392264, 1.071367, 0.343484)",
        "(0.392208, 1.070548, 0.341763)",
        "(0.391994, 1.068887, 0.338453)",
        "(0.391818, 1.067460, 0.335349)",
        "(0.391685, 1.066116, 0.332494)",
        "(0.391757, 1.064815, 0.329329)",
        "(0.391629, 1.064047, 0.327863)",
        "(0.391480, 1.062826, 0.325190)",
        "(0.391453, 1.061873, 0.323031)",
        "(0.391643, 1.061078, 0.320739)",
        "(0.391864, 1.060166, 0.318441)",
        "(0.391973, 1.059739, 0.317518)",
        "(0.392326, 1.059022, 0.315671)",
        "(0.392424, 1.058243, 0.314185)",
        "(0.392647, 1.057497, 0.312091)",
        "(0.393306, 1.056589, 0.309304)",
        "(0.393618, 1.056098, 0.308041)",
        "(0.394260, 1.055156, 0.306214)",
        "(0.394934, 1.054253, 0.305043)",
        "(0.395528, 1.053400, 0.304238)",
        "(0.396168, 1.052142, 0.302654)",
        "(0.396615, 1.051502, 0.301619)",
        "(0.397568, 1.050409, 0.299828)",
        "(0.398151, 1.049626, 0.299374)",
        "(0.398476, 1.048775, 0.298636)",
        "(0.398965, 1.047792, 0.296771)",
        "(0.399331, 1.047378, 0.295276)",
        "(0.399728, 1.046508, 0.293249)",
        "(0.399810, 1.045883, 0.292091)",
        "(0.399631, 1.045341, 0.291109)",
        "(0.399470, 1.044897, 0.289945)",
        "(0.399373, 1.044852, 0.289481)",
        "(0.399144, 1.044667, 0.288716)",
        "(0.398458, 1.044587, 0.288407)",
        "(0.397543, 1.044868, 0.288767)",
        "(0.397139, 1.045351, 0.288843)",
        "(0.396288, 1.045757, 0.288995)",
        "(0.395464, 1.046532, 0.289452)",
        "(0.394654, 1.047616, 0.290525)",
        "(0.393757, 1.048811, 0.291900)",
        "(0.392877, 1.049986, 0.293389)",
        "(0.392546, 1.050548, 0.294152)",
        "(0.392068, 1.051503, 0.295584)",
        "(0.391905, 1.052141, 0.296525)",
        "(0.391891, 1.052469, 0.297671)",
        "(0.392269, 1.052580, 0.298459)",
        "(0.392485, 1.052483, 0.298749)",
        "(0.393065, 1.052089, 0.299075)",
        "(0.393711, 1.051433, 0.299231)",
        "(0.394398, 1.050422, 0.298721)",
        "(0.395245, 1.049305, 0.297739)",
        "(0.395644, 1.048603, 0.296991)",
        "(0.396448, 1.047251, 0.295421)",
        "(0.397254, 1.045948, 0.293896)",
        "(0.397906, 1.044613, 0.292533)",
        "(0.398506, 1.043305, 0.291047)",
        "(0.398762, 1.042635, 0.290115)",
        "(0.399224, 1.041255, 0.288009)",
        "(0.399704, 1.040169, 0.286014)",
        "(0.399928, 1.039140, 0.284222)",
        "(0.399939, 1.038123, 0.282378)",
        "(0.399983, 1.037684, 0.281318)",
        "(0.399923, 1.036882, 0.279284)",
        "(0.399709, 1.036157, 0.277213)",
        "(0.399516, 1.035464, 0.274941)",
        "(0.399412, 1.034638, 0.272321)",
        "(0.399311, 1.034150, 0.271077)",
        "(0.399124, 1.033245, 0.269162)",
        "(0.399131, 1.032492, 0.267421)",
        "(0.399225, 1.031586, 0.265132)",
        "(0.399211, 1.030484, 0.262575)",
        "(0.399273, 1.030024, 0.261374)",
        "(0.399401, 1.029162, 0.259408)",
        "(0.399467, 1.028225, 0.257401)",
        "(0.399705, 1.027195, 0.255075)",
        "(0.400168, 1.026071, 0.252743)",
        "(0.400483, 1.025589, 0.251645)",
        "(0.400908, 1.024621, 0.250185)",
        "(0.401325, 1.023451, 0.248595)",
        "(0.402184, 1.022211, 0.246167)",
        "(0.403212, 1.020701, 0.243400)",
        "(0.403807, 1.020035, 0.242246)",
        "(0.404897, 1.018818, 0.240773)",
        "(0.405788, 1.017315, 0.239048)",
        "(0.407219, 1.015815, 0.235929)",
        "(0.408706, 1.014178, 0.232637)",
        "(0.409348, 1.013376, 0.231457)",
        "(0.410475, 1.011782, 0.229856)",
        "(0.411828, 1.010031, 0.227341)",
        "(0.413412, 1.008270, 0.224108)",
        "(0.414902, 1.006928, 0.221909)",
        "(0.415540, 1.006234, 0.221069)",
        "(0.416849, 1.004818, 0.218902)",
        "(0.418298, 1.003356, 0.215923)",
        "(0.419576, 1.002015, 0.213608)",
        "(0.420397, 1.000921, 0.212620)",
        "(0.420717, 1.000433, 0.211972)",
        "(0.421816, 0.999467, 0.209624)",
        "(0.423067, 0.998563, 0.206947)",
        "(0.424388, 0.997638, 0.204199)",
        "(0.425705, 0.996769, 0.201764)",
        "(0.426361, 0.996328, 0.200759)",
        "(0.427795, 0.995354, 0.198691)",
        "(0.429709, 0.994364, 0.195764)",
        "(0.431683, 0.993007, 0.192318)",
        "(0.433757, 0.991630, 0.189741)",
        "(0.434713, 0.991001, 0.189225)",
        "(0.436544, 0.989434, 0.187662)",
        "(0.438801, 0.987994, 0.184877)",
        "(0.441131, 0.986597, 0.181692)",
        "(0.443415, 0.985283, 0.179292)",
        "(0.444502, 0.984680, 0.178427)",
        "(0.446635, 0.983541, 0.176930)",
        "(0.448691, 0.982468, 0.175241)",
        "(0.450574, 0.981585, 0.173811)",
        "(0.451940, 0.980779, 0.173480)",
        "(0.452584, 0.980363, 0.173163)",
        "(0.453983, 0.979866, 0.171959)",
        "(0.455285, 0.979385, 0.170377)",
        "(0.456202, 0.978916, 0.169442)",
        "(0.456785, 0.978497, 0.168789)",
        "(0.457095, 0.978297, 0.168254)",
        "(0.457722, 0.978031, 0.166925)",
        "(0.458139, 0.977555, 0.165971)",
        "(0.458427, 0.977327, 0.165814)",
        "(0.458992, 0.976836, 0.165906)",
        "(0.459257, 0.976694, 0.165997)",
        "(0.459839, 0.976483, 0.165607)",
        "(0.460264, 0.976196, 0.164817)",
        "(0.460565, 0.975885, 0.163815)",
        "(0.460789, 0.975851, 0.163383)",
        "(0.460770, 0.975842, 0.163323)",
        "(0.460696, 0.975775, 0.162763)",
        "(0.460742, 0.975825, 0.161688)",
        "(0.460639, 0.975928, 0.160592)",
        "(0.460269, 0.975914, 0.159862)",
        "(0.460119, 0.975931, 0.159357)",
        "(0.460028, 0.976103, 0.157876)",
        "(0.460110, 0.976267, 0.156235)",
        "(0.459973, 0.976176, 0.154910)",
        "(0.459770, 0.976063, 0.153936)",
        "(0.459752, 0.976089, 0.153305)",
        "(0.459860, 0.976236, 0.151299)",
        "(0.459911, 0.976319, 0.149134)",
        "(0.459813, 0.976390, 0.147190)",
        "(0.459648, 0.976646, 0.145436)",
        "(0.459442, 0.976802, 0.144577)",
        "(0.458886, 0.977063, 0.142891)",
        "(0.458413, 0.977615, 0.141272)",
        "(0.457842, 0.978143, 0.139402)",
        "(0.456956, 0.978630, 0.138198)",
        "(0.456369, 0.978907, 0.137923)",
        "(0.455190, 0.979438, 0.137196)",
        "(0.454214, 0.980196, 0.135680)",
        "(0.453108, 0.980858, 0.133907)",
        "(0.451751, 0.981478, 0.132694)",
        "(0.451080, 0.981868, 0.132242)",
        "(0.449817, 0.982683, 0.131061)",
        "(0.448606, 0.983530, 0.129569)",
        "(0.447271, 0.984361, 0.128269)",
        "(0.445765, 0.985149, 0.127351)",
        "(0.444971, 0.985591, 0.126959)",
        "(0.443566, 0.986612, 0.125868)",
        "(0.442236, 0.987728, 0.124790)",
        "(0.440583, 0.988606, 0.123988)",
        "(0.438971, 0.989591, 0.123174)",
        "(0.438252, 0.990155, 0.122672)",
        "(0.436783, 0.991293, 0.121806)",
        "(0.435248, 0.992455, 0.121090)",
        "(0.433736, 0.993573, 0.119929)",
        "(0.432324, 0.994830, 0.118621)",
        "(0.431604, 0.995490, 0.117977)",
        "(0.429840, 0.996575, 0.116890)",
        "(0.427989, 0.997754, 0.116070)",
        "(0.426177, 0.999136, 0.114928)",
        "(0.424035, 1.000609, 0.113756)",
        "(0.422845, 1.001304, 0.113207)",
        "(0.420474, 1.003004, 0.111995)",
        "(0.417995, 1.004978, 0.110505)",
        "(0.415316, 1.006950, 0.109131)",
        "(0.412452, 1.009049, 0.107994)",
        "(0.411018, 1.010108, 0.107361)",
        "(0.408192, 1.012271, 0.105969)",
        "(0.405399, 1.014613, 0.104575)",
        "(0.402455, 1.016937, 0.103484)",
        "(0.399372, 1.019125, 0.102170)",
        "(0.397885, 1.020248, 0.101419)",
        "(0.395071, 1.022665, 0.099953)",
        "(0.392104, 1.025094, 0.098866)",
        "(0.388907, 1.027494, 0.098152)",
        "(0.385556, 1.029809, 0.097241)",
        "(0.383946, 1.031016, 0.096725)",
        "(0.380905, 1.033645, 0.095855)",
        "(0.377741, 1.036237, 0.095167)",
        "(0.374669, 1.038798, 0.094411)",
        "(0.371795, 1.041337, 0.093592)",
        "(0.370426, 1.042607, 0.093205)",
        "(0.367703, 1.045001, 0.092974)",
        "(0.365187, 1.047368, 0.092652)",
        "(0.362957, 1.049701, 0.091912)",
        "(0.360623, 1.051929, 0.091814)",
        "(0.359468, 1.053036, 0.092067)",
        "(0.357402, 1.055215, 0.092179)",
        "(0.355452, 1.057183, 0.091802)",
        "(0.353436, 1.059189, 0.091931)",
        "(0.351175, 1.061112, 0.092584)",
        "(0.350024, 1.062016, 0.092838)",
        "(0.348020, 1.063991, 0.093151)",
        "(0.346164, 1.066088, 0.093151)",
        "(0.343929, 1.068022, 0.093361)",
        "(0.341630, 1.070006, 0.093973)",
        "(0.340539, 1.071026, 0.094155)",
        "(0.338445, 1.073102, 0.094224)",
        "(0.336212, 1.075120, 0.094427)",
        "(0.333831, 1.076987, 0.095141)",
        "(0.331702, 1.078931, 0.095755)",
        "(0.330767, 1.079897, 0.095704)",
        "(0.328824, 1.081877, 0.095676)",
        "(0.326518, 1.083730, 0.096277)",
        "(0.324585, 1.085768, 0.096589)",
        "(0.322692, 1.087823, 0.096247)",
        "(0.321593, 1.088807, 0.096235)",
        "(0.319228, 1.090760, 0.096972)",
        "(0.317059, 1.092805, 0.097584)",
        "(0.315171, 1.094928, 0.097349)",
        "(0.313315, 1.097118, 0.097150)",
        "(0.312298, 1.098230, 0.097222)",
        "(0.310275, 1.100414, 0.097344)",
        "(0.308322, 1.102593, 0.097159)",
        "(0.306556, 1.104825, 0.096864)",
        "(0.304665, 1.107058, 0.096822)",
        "(0.303701, 1.108121, 0.096687)",
        "(0.301890, 1.110219, 0.096182)",
        "(0.300401, 1.112391, 0.095406)",
        "(0.299027, 1.114572, 0.094396)",
        "(0.297379, 1.116642, 0.093732)",
        "(0.296439, 1.117616, 0.093607)",
        "(0.294784, 1.119668, 0.092986)",
        "(0.293454, 1.121728, 0.091941)",
        "(0.292340, 1.123785, 0.090538)",
        "(0.290953, 1.125667, 0.089156)",
        "(0.290104, 1.126508, 0.088712)",
        "(0.288714, 1.128299, 0.087879)",
        "(0.287825, 1.130152, 0.086423)",
        "(0.286900, 1.131911, 0.084775)",
        "(0.285567, 1.133528, 0.084058)",
        "(0.284871, 1.134310, 0.083812)",
        "(0.283886, 1.135991, 0.082621)",
        "(0.283131, 1.137732, 0.080945)",
        "(0.281992, 1.139402, 0.079966)",
        "(0.280741, 1.141082, 0.079274)",
        "(0.280207, 1.141995, 0.078852)",
        "(0.279119, 1.143845, 0.077765)",
        "(0.277768, 1.145761, 0.077044)",
        "(0.276510, 1.147801, 0.076453)",
        "(0.275564, 1.150044, 0.075137)",
        "(0.275095, 1.151181, 0.074295)",
        "(0.273684, 1.153282, 0.073150)",
        "(0.272297, 1.155363, 0.072754)",
        "(0.271229, 1.157496, 0.071892)",
        "(0.270195, 1.159565, 0.070685)",
        "(0.269569, 1.160558, 0.070356)",
        "(0.268366, 1.162578, 0.070055)",
        "(0.267490, 1.164697, 0.069167)",
        "(0.266526, 1.166783, 0.067928)",
        "(0.265379, 1.168843, 0.067214)",
        "(0.264905, 1.169955, 0.067031)",
        "(0.263896, 1.172157, 0.066201)",
        "(0.262771, 1.174307, 0.065127)",
        "(0.261884, 1.176567, 0.063994)",
        "(0.260872, 1.178870, 0.063183)",
        "(0.260291, 1.179981, 0.062837)",
        "(0.259418, 1.182252, 0.061895)",
        "(0.258596, 1.184487, 0.060894)",
        "(0.257559, 1.186576, 0.060319)",
        "(0.256493, 1.188645, 0.060132)",
        "(0.255988, 1.189657, 0.059897)",
        "(0.255130, 1.191597, 0.059175)",
        "(0.254235, 1.193498, 0.058755)",
        "(0.253159, 1.195454, 0.058606)",
        "(0.251977, 1.197351, 0.058370)",
        "(0.251508, 1.198285, 0.058142)",
        "(0.250837, 1.200163, 0.057340)",
        "(0.250123, 1.202039, 0.056647)",
        "(0.249057, 1.203815, 0.056334)",
        "(0.248106, 1.205623, 0.056154)",
        "(0.247738, 1.206588, 0.055955)",
        "(0.246743, 1.208567, 0.055630)",
        "(0.245436, 1.210548, 0.055554)",
        "(0.244376, 1.212589, 0.055277)",
        "(0.243572, 1.214770, 0.054671)",
        "(0.243015, 1.215869, 0.054507)",
        "(0.241638, 1.218057, 0.054526)",
        "(0.240411, 1.220354, 0.054395)",
        "(0.239458, 1.222775, 0.053751)",
        "(0.238371, 1.225247, 0.053453)",
        "(0.237676, 1.226469, 0.053527)",
        "(0.236525, 1.228870, 0.053737)",
        "(0.235613, 1.231304, 0.053456)",
        "(0.234547, 1.233725, 0.053508)",
        "(0.233341, 1.236209, 0.054181)",
        "(0.232839, 1.237498, 0.054197)",
        "(0.231872, 1.240144, 0.053825)",
        "(0.230793, 1.242712, 0.053900)",
        "(0.229833, 1.245249, 0.054335)",
        "(0.228959, 1.247762, 0.054356)",
        "(0.228345, 1.249019, 0.054375)",
        "(0.226979, 1.251504, 0.054859)",
        "(0.226030, 1.253944, 0.055240)",
        "(0.225502, 1.256421, 0.055222)",
        "(0.224258, 1.258773, 0.055534)",
        "(0.223534, 1.259947, 0.055881)",
        "(0.222540, 1.262329, 0.056287)",
        "(0.221865, 1.264715, 0.056299)",
        "(0.220807, 1.267077, 0.056543)",
        "(0.219502, 1.269374, 0.057337)",
        "(0.218961, 1.270506, 0.057482)",
        "(0.218250, 1.272732, 0.057476)",
        "(0.217477, 1.274917, 0.057982)",
        "(0.216377, 1.277180, 0.058748)",
        "(0.215203, 1.279553, 0.059210)",
        "(0.214873, 1.280817, 0.059198)",
        "(0.214232, 1.283276, 0.059561)",
        "(0.213334, 1.285693, 0.060473)",
        "(0.212465, 1.288227, 0.061064)",
        "(0.211536, 1.290882, 0.061517)",
        "(0.211099, 1.292253, 0.061895)",
        "(0.210143, 1.294944, 0.062692)",
        "(0.209527, 1.297556, 0.063058)",
        "(0.208812, 1.300180, 0.063848)",
        "(0.207697, 1.302796, 0.065081)",
        "(0.207186, 1.304035, 0.065514)",
        "(0.206604, 1.306377, 0.066064)",
        "(0.206013, 1.308619, 0.066739)",
        "(0.205109, 1.310813, 0.067945)",
        "(0.204041, 1.313088, 0.069206)",
        "(0.203508, 1.314206, 0.069700)",
        "(0.202923, 1.316342, 0.070507)",
        "(0.202549, 1.318410, 0.071439)",
        "(0.201645, 1.320439, 0.072742)",
        "(0.200753, 1.322438, 0.073677)",
        "(0.200494, 1.323390, 0.073979)",
        "(0.200026, 1.325140, 0.074846)",
        "(0.199463, 1.326710, 0.076160)",
        "(0.198874, 1.328130, 0.077674)",
        "(0.198151, 1.329437, 0.079556)",
        "(0.197907, 1.330016, 0.080503)",
        "(0.197694, 1.331009, 0.082333)",
        "(0.197464, 1.331907, 0.084339)",
        "(0.196761, 1.332786, 0.086974)",
        "(0.196141, 1.333694, 0.089990)",
        "(0.195863, 1.334106, 0.091436)",
        "(0.195419, 1.334790, 0.093809)",
        "(0.195290, 1.335447, 0.096386)",
        "(0.194795, 1.336200, 0.099934)",
        "(0.193906, 1.337088, 0.103737)",
        "(0.193619, 1.337507, 0.105303)",
        "(0.193515, 1.338421, 0.107804)",
        "(0.193255, 1.339414, 0.110663)",
        "(0.192593, 1.340427, 0.113997)",
        "(0.191906, 1.341315, 0.117208)",
        "(0.191730, 1.341682, 0.118597)",
        "(0.191613, 1.342486, 0.121142)",
        "(0.191282, 1.343278, 0.123752)",
        "(0.190762, 1.344045, 0.126287)",
        "(0.190447, 1.344729, 0.128140)",
        "(0.190255, 1.345109, 0.129054)",
        "(0.189758, 1.345938, 0.130927)",
        "(0.189345, 1.346748, 0.132828)",
        "(0.189020, 1.347553, 0.134777)",
        "(0.188706, 1.348537, 0.136577)",
        "(0.188488, 1.349153, 0.137408)",
        "(0.187909, 1.350509, 0.139205)",
        "(0.187480, 1.351930, 0.140664)",
        "(0.187016, 1.353420, 0.141893)",
        "(0.186422, 1.355034, 0.143722)",
        "(0.186198, 1.355884, 0.144559)",
        "(0.185622, 1.357745, 0.145879)",
        "(0.185092, 1.359751, 0.146584)",
        "(0.184459, 1.362018, 0.148022)",
        "(0.183788, 1.364512, 0.149621)",
        "(0.183509, 1.365758, 0.150115)",
        "(0.183001, 1.368334, 0.150452)",
        "(0.182154, 1.371058, 0.150945)",
        "(0.181344, 1.373819, 0.151482)",
        "(0.180952, 1.376448, 0.151470)",
        "(0.180827, 1.377769, 0.151203)",
        "(0.180395, 1.380424, 0.151016)",
        "(0.179537, 1.383166, 0.151089)",
        "(0.178928, 1.385787, 0.151055)",
        "(0.178660, 1.388200, 0.150896)",
        "(0.178561, 1.389395, 0.151089)",
        "(0.178177, 1.391701, 0.151911)",
        "(0.177560, 1.393882, 0.152793)",
        "(0.177197, 1.395790, 0.153608)",
        "(0.177284, 1.397480, 0.154744)",
        "(0.177377, 1.398275, 0.155484)",
        "(0.177132, 1.399855, 0.156948)",
        "(0.176656, 1.401372, 0.158567)",
        "(0.176517, 1.402695, 0.160266)",
        "(0.176685, 1.403857, 0.161869)",
        "(0.176736, 1.404401, 0.162702)",
        "(0.176535, 1.405501, 0.164515)",
        "(0.176390, 1.406565, 0.166397)",
        "(0.176317, 1.407487, 0.168345)",
        "(0.176407, 1.408308, 0.170264)",
        "(0.176529, 1.408644, 0.171061)",
        "(0.176790, 1.409317, 0.172557)",
        "(0.176801, 1.409992, 0.174674)",
        "(0.176944, 1.410491, 0.177103)",
        "(0.177291, 1.410883, 0.179111)",
        "(0.177515, 1.411002, 0.179922)",
        "(0.177954, 1.411307, 0.181960)",
        "(0.178225, 1.411583, 0.184629)",
        "(0.178615, 1.411713, 0.187129)",
        "(0.179143, 1.411757, 0.189530)",
        "(0.179440, 1.411728, 0.190684)",
        "(0.180036, 1.411519, 0.192844)",
        "(0.180624, 1.411265, 0.195241)",
        "(0.181183, 1.410999, 0.197814)",
        "(0.181830, 1.410650, 0.200468)",
        "(0.182051, 1.410485, 0.201616)",
        "(0.182432, 1.410073, 0.203293)",
        "(0.183115, 1.409646, 0.205009)",
        "(0.183655, 1.409235, 0.206827)",
        "(0.184018, 1.408755, 0.208699)",
        "(0.184186, 1.408494, 0.209731)",
        "(0.184639, 1.407989, 0.211758)",
        "(0.185165, 1.407434, 0.213946)",
        "(0.185377, 1.406940, 0.216442)",
        "(0.185734, 1.406348, 0.218491)",
        "(0.186129, 1.406050, 0.219260)",
        "(0.186725, 1.405506, 0.220902)",
        "(0.186916, 1.404981, 0.222720)",
        "(0.187081, 1.404487, 0.224629)",
        "(0.187289, 1.404025, 0.226332)",
        "(0.187364, 1.403847, 0.227114)",
        "(0.187594, 1.403464, 0.228636)",
        "(0.187730, 1.403102, 0.230417)",
        "(0.187894, 1.402768, 0.232200)",
        "(0.188330, 1.402349, 0.233323)",
        "(0.188556, 1.402161, 0.233789)",
        "(0.188864, 1.401836, 0.235268)",
        "(0.189126, 1.401536, 0.237159)",
        "(0.189422, 1.401253, 0.238923)",
        "(0.189529, 1.401092, 0.239694)",
        "(0.189934, 1.400756, 0.240789)",
        "(0.190222, 1.400502, 0.242116)",
        "(0.190426, 1.400315, 0.243737)",
        "(0.190619, 1.400140, 0.245363)",
        "(0.190921, 1.399835, 0.246749)",
        "(0.191175, 1.399638, 0.247373)",
        "(0.191569, 1.399275, 0.248635)",
        "(0.191768, 1.399019, 0.250329)",
        "(0.192041, 1.398653, 0.251935)",
        "(0.192590, 1.398144, 0.253201)",
        "(0.192951, 1.397836, 0.253707)",
        "(0.193335, 1.397192, 0.255174)",
        "(0.193741, 1.396492, 0.256687)",
        "(0.194138, 1.395667, 0.258176)",
        "(0.194679, 1.394819, 0.259825)",
        "(0.195014, 1.394384, 0.260708)",
        "(0.195729, 1.393358, 0.262205)",
        "(0.196289, 1.392248, 0.263585)",
        "(0.196768, 1.391253, 0.265634)",
        "(0.197513, 1.390381, 0.267717)",
        "(0.197933, 1.389962, 0.268329)",
        "(0.198602, 1.389044, 0.269205)",
        "(0.199307, 1.388153, 0.270534)",
        "(0.200024, 1.387346, 0.272616)",
        "(0.200715, 1.386510, 0.274434)",
        "(0.201045, 1.386050, 0.275120)",
        "(0.201932, 1.385029, 0.276283)",
        "(0.202787, 1.384054, 0.277865)",
        "(0.203503, 1.383268, 0.280141)",
        "(0.204288, 1.382527, 0.281787)",
        "(0.204694, 1.382130, 0.282242)",
        "(0.205509, 1.381412, 0.283393)",
        "(0.206294, 1.380865, 0.285219)",
        "(0.206895, 1.380404, 0.287074)",
        "(0.207730, 1.379864, 0.288364)",
        "(0.208194, 1.379540, 0.288865)",
        "(0.209176, 1.378950, 0.290211)",
        "(0.210092, 1.378282, 0.291818)",
        "(0.211148, 1.377629, 0.292983)",
        "(0.212353, 1.376844, 0.293132)",
        "(0.212927, 1.376419, 0.292934)",
        "(0.213733, 1.375594, 0.292558)",
        "(0.214450, 1.374710, 0.293725)",
        "(0.215304, 1.373790, 0.296557)",
        "(0.216216, 1.372782, 0.298569)",
        "(0.216615, 1.372234, 0.298911)",
        "(0.217357, 1.371174, 0.299236)",
        "(0.218114, 1.370187, 0.300477)",
        "(0.218990, 1.369394, 0.302311)",
        "(0.219541, 1.368657, 0.303624)",
        "(0.219784, 1.368304, 0.304041)",
        "(0.220470, 1.367631, 0.305226)",
        "(0.221304, 1.367054, 0.306871)",
        "(0.221984, 1.366600, 0.308261)",
        "(0.222377, 1.366192, 0.309205)",
        "(0.222585, 1.365998, 0.309611)",
        "(0.223326, 1.365656, 0.310572)",
        "(0.223982, 1.365330, 0.311609)",
        "(0.224540, 1.365051, 0.312714)",
        "(0.225087, 1.364805, 0.313978)",
        "(0.225423, 1.364736, 0.314601)",
        "(0.226037, 1.364642, 0.315738)",
        "(0.226758, 1.364599, 0.316779)",
        "(0.227249, 1.364558, 0.318041)",
        "(0.227863, 1.364474, 0.319586)",
        "(0.228191, 1.364424, 0.320370)",
        "(0.228917, 1.364259, 0.321805)",
        "(0.229496, 1.364109, 0.323319)",
        "(0.230260, 1.363897, 0.324870)",
        "(0.231206, 1.363596, 0.326313)",
        "(0.231570, 1.363427, 0.327109)",
        "(0.232216, 1.363077, 0.328814)",
        "(0.232988, 1.362729, 0.330291)",
        "(0.233708, 1.362324, 0.331548)",
        "(0.234313, 1.361851, 0.332894)",
        "(0.234675, 1.361612, 0.333776)",
        "(0.235349, 1.361105, 0.335661)",
        "(0.236238, 1.360490, 0.336788)",
        "(0.236995, 1.359684, 0.337829)",
        "(0.237777, 1.358806, 0.339463)",
        "(0.238084, 1.358317, 0.340382)",
        "(0.238951, 1.357415, 0.341809)",
        "(0.239650, 1.356459, 0.342767)",
        "(0.240327, 1.355425, 0.343520)",
        "(0.240937, 1.354369, 0.344856)",
        "(0.241330, 1.353808, 0.345656)",
        "(0.242310, 1.352669, 0.346854)",
        "(0.243025, 1.351418, 0.347662)",
        "(0.243728, 1.350016, 0.348406)",
        "(0.244167, 1.349229, 0.348813)",
        "(0.245099, 1.347526, 0.349710)",
        "(0.245964, 1.345598, 0.350355)",
        "(0.246854, 1.343457, 0.350470)",
        "(0.247653, 1.341203, 0.350407)",
        "(0.248330, 1.338776, 0.350247)",
        "(0.248707, 1.337505, 0.350059)",
        "(0.249515, 1.334793, 0.349371)",
        "(0.250252, 1.331814, 0.348473)",
        "(0.250984, 1.328635, 0.347436)",
        "(0.251606, 1.325322, 0.346781)",
        "(0.251884, 1.323668, 0.346422)",
        "(0.252603, 1.320307, 0.345595)",
        "(0.253177, 1.317002, 0.344401)",
        "(0.253694, 1.313893, 0.343353)",
        "(0.253981, 1.312392, 0.342867)",
        "(0.254452, 1.309432, 0.341957)",
        "(0.254963, 1.306668, 0.341291)",
        "(0.255591, 1.304198, 0.340615)",
        "(0.256055, 1.302016, 0.339734)",
        "(0.256281, 1.299970, 0.338958)",
        "(0.256555, 1.299027, 0.338679)",
        "(0.257087, 1.297240, 0.338503)",
        "(0.257492, 1.295726, 0.338683)",
        "(0.257896, 1.294570, 0.338942)",
        "(0.258108, 1.293848, 0.339154)",
        "(0.258162, 1.293607, 0.339183)",
        "(0.258135, 1.293334, 0.339159)",
        "(0.258218, 1.293239, 0.339496)",
        "(0.258357, 1.293287, 0.340431)",
        "(0.258572, 1.293364, 0.341916)",
        "(0.258812, 1.293399, 0.342700)",
        "(0.259413, 1.293426, 0.344263)",
        "(0.259940, 1.293466, 0.345747)",
        "(0.260610, 1.293560, 0.347205)",
        "(0.261264, 1.293607, 0.348899)",
        "(0.261573, 1.293574, 0.349788)",
        "(0.262466, 1.293468, 0.351086)",
        "(0.263347, 1.293222, 0.352190)",
        "(0.264092, 1.292848, 0.353703)",
        "(0.264973, 1.292295, 0.355116)",
        "(0.265446, 1.291949, 0.355721)",
        "(0.266309, 1.291067, 0.356633)",
        "(0.267172, 1.290073, 0.357361)",
        "(0.268046, 1.288943, 0.358173)",
        "(0.268867, 1.287671, 0.358905)",
        "(0.269291, 1.286959, 0.359090)",
        "(0.270171, 1.285337, 0.359307)",
        "(0.271170, 1.283491, 0.359401)",
        "(0.271992, 1.281422, 0.359774)",
        "(0.272979, 1.279225, 0.359859)",
        "(0.273455, 1.278066, 0.359680)",
        "(0.274303, 1.275634, 0.359092)",
        "(0.275131, 1.273160, 0.358613)",
        "(0.275940, 1.270669, 0.358648)",
        "(0.276721, 1.268213, 0.358242)",
        "(0.277118, 1.266973, 0.357859)",
        "(0.277852, 1.264405, 0.356748)",
        "(0.278734, 1.261778, 0.356313)",
        "(0.279842, 1.259180, 0.356176)",
        "(0.280836, 1.256583, 0.355813)",
        "(0.281269, 1.255309, 0.355708)",
        "(0.282212, 1.252866, 0.355318)",
        "(0.283138, 1.250571, 0.354865)",
        "(0.283913, 1.248369, 0.354429)",
        "(0.284720, 1.246215, 0.354025)",
        "(0.285099, 1.245128, 0.353800)",
        "(0.286008, 1.243008, 0.353638)",
        "(0.286924, 1.240861, 0.353276)",
        "(0.287708, 1.238648, 0.352748)",
        "(0.288489, 1.236386, 0.352555)",
        "(0.288911, 1.235241, 0.352418)",
        "(0.289957, 1.233022, 0.351923)",
        "(0.290720, 1.230737, 0.351272)",
        "(0.291352, 1.228377, 0.350265)",
        "(0.291916, 1.227202, 0.349862)",
        "(0.292968, 1.224796, 0.349303)",
        "(0.293980, 1.222428, 0.348845)",
        "(0.294749, 1.220049, 0.348195)",
        "(0.295666, 1.217788, 0.347156)",
        "(0.296513, 1.215521, 0.346052)",
        "(0.296928, 1.214403, 0.345679)",
        "(0.297875, 1.212262, 0.345049)",
        "(0.298650, 1.210084, 0.343920)",
        "(0.299454, 1.207829, 0.342654)",
        "(0.300505, 1.205445, 0.341626)",
        "(0.300994, 1.204209, 0.341230)",
        "(0.301977, 1.201690, 0.340320)",
        "(0.302982, 1.199195, 0.339075)",
        "(0.304066, 1.196738, 0.337931)",
        "(0.305108, 1.194394, 0.336857)",
        "(0.305559, 1.193251, 0.336156)",
        "(0.306247, 1.190926, 0.334543)",
        "(0.307009, 1.188556, 0.332884)",
        "(0.308063, 1.186172, 0.331756)",
        "(0.309116, 1.183806, 0.330578)",
        "(0.309565, 1.182639, 0.329897)",
        "(0.310332, 1.180293, 0.328809)",
        "(0.311378, 1.178035, 0.327482)",
        "(0.312388, 1.175702, 0.326155)",
        "(0.313516, 1.173437, 0.324886)",
        "(0.314086, 1.172305, 0.324158)",
        "(0.315151, 1.169998, 0.322535)",
        "(0.316059, 1.167577, 0.320742)",
        "(0.317133, 1.165178, 0.319211)",
        "(0.318482, 1.162945, 0.318112)",
        "(0.319064, 1.161808, 0.317415)",
        "(0.320019, 1.159534, 0.315846)",
        "(0.321104, 1.157339, 0.314250)",
        "(0.322302, 1.155117, 0.312598)",
        "(0.323484, 1.152906, 0.310609)",
        "(0.323895, 1.151727, 0.309698)",
        "(0.324955, 1.149438, 0.308317)",
        "(0.326114, 1.147089, 0.306725)",
        "(0.327281, 1.144642, 0.304788)",
        "(0.328570, 1.142137, 0.302987)",
        "(0.329274, 1.140867, 0.302276)",
        "(0.330681, 1.138302, 0.300553)",
        "(0.332078, 1.135803, 0.298637)",
        "(0.333194, 1.133265, 0.296352)",
        "(0.334618, 1.130877, 0.294559)",
        "(0.335349, 1.129692, 0.293615)",
        "(0.336709, 1.127386, 0.291644)",
        "(0.337693, 1.125101, 0.289803)",
        "(0.338919, 1.123046, 0.288284)",
        "(0.340301, 1.121033, 0.286470)",
        "(0.340935, 1.119964, 0.285422)",
        "(0.342177, 1.117744, 0.283465)",
        "(0.343610, 1.115459, 0.282376)",
        "(0.345235, 1.113286, 0.281395)",
        "(0.346737, 1.111161, 0.279559)",
        "(0.347414, 1.110077, 0.278546)",
        "(0.348714, 1.107907, 0.276851)",
        "(0.350089, 1.105837, 0.275320)",
        "(0.351503, 1.103825, 0.273245)",
        "(0.352791, 1.101715, 0.271159)",
        "(0.353356, 1.100600, 0.270152)",
        "(0.354824, 1.098491, 0.268336)",
        "(0.356409, 1.096355, 0.266204)",
        "(0.358064, 1.094251, 0.264205)",
        "(0.359516, 1.092070, 0.262703)",
        "(0.360301, 1.091036, 0.261658)",
        "(0.362173, 1.089185, 0.259024)",
        "(0.363765, 1.087228, 0.256246)",
        "(0.365202, 1.085106, 0.254575)",
        "(0.366887, 1.083129, 0.252805)",
        "(0.367748, 1.082222, 0.251625)",
        "(0.369275, 1.080394, 0.248990)",
        "(0.370549, 1.078491, 0.246918)",
        "(0.371892, 1.076654, 0.245288)",
        "(0.373363, 1.074973, 0.243255)",
        "(0.374050, 1.074107, 0.242029)",
        "(0.375332, 1.072368, 0.239942)",
        "(0.376605, 1.070655, 0.238479)",
        "(0.377977, 1.069036, 0.236513)",
        "(0.379240, 1.067328, 0.234061)",
        "(0.379827, 1.066442, 0.233054)",
        "(0.381091, 1.064708, 0.231883)",
        "(0.382243, 1.062985, 0.231064)",
        "(0.383482, 1.061533, 0.229543)",
        "(0.384613, 1.060268, 0.227658)",
        "(0.385029, 1.059625, 0.226875)",
        "(0.385647, 1.058336, 0.225828)",
        "(0.386353, 1.057268, 0.224822)",
        "(0.387074, 1.056386, 0.223248)",
        "(0.387638, 1.055567, 0.221779)",
        "(0.387910, 1.055128, 0.221249)",
        "(0.388478, 1.054299, 0.220245)",
        "(0.389130, 1.053588, 0.218626)",
        "(0.389680, 1.052783, 0.216883)",
        "(0.390113, 1.051799, 0.216024)",
        "(0.390368, 1.051286, 0.215571)",
        "(0.391123, 1.050413, 0.214286)",
        "(0.391829, 1.049466, 0.212654)",
        "(0.392356, 1.048362, 0.211312)",
        "(0.392714, 1.047836, 0.210872)",
        "(0.393336, 1.046751, 0.209999)",
        "(0.394042, 1.045838, 0.208538)",
        "(0.394729, 1.044969, 0.206731)",
        "(0.395374, 1.044046, 0.205437)",
        "(0.395666, 1.043553, 0.204960)",
        "(0.396287, 1.042622, 0.203989)",
        "(0.396918, 1.041760, 0.202412)",
        "(0.397557, 1.040958, 0.200732)",
        "(0.398225, 1.040127, 0.199365)",
        "(0.398928, 1.039220, 0.198027)",
        "(0.399298, 1.038790, 0.197202)",
        "(0.399954, 1.037900, 0.195581)",
        "(0.400562, 1.037012, 0.194241)",
        "(0.401174, 1.036158, 0.192616)",
        "(0.401828, 1.035275, 0.190689)",
        "(0.402113, 1.034817, 0.189813)",
        "(0.402591, 1.033852, 0.188445)",
        "(0.403019, 1.033013, 0.187216)",
        "(0.403440, 1.032361, 0.185579)",
        "(0.403786, 1.031800, 0.183908)",
        "(0.403977, 1.031546, 0.183130)",
        "(0.404256, 1.031097, 0.181737)",
        "(0.404457, 1.030688, 0.180464)",
        "(0.404696, 1.030355, 0.178847)",
        "(0.404903, 1.029971, 0.177130)",
        "(0.405012, 1.029775, 0.176405)",
        "(0.405229, 1.029314, 0.175402)",
        "(0.405406, 1.028862, 0.174218)",
        "(0.405620, 1.028505, 0.172478)",
        "(0.405821, 1.028137, 0.170851)",
        "(0.405867, 1.027930, 0.170199)",
        "(0.405934, 1.027557, 0.168999)",
        "(0.406057, 1.027243, 0.167469)",
        "(0.406261, 1.026949, 0.165768)",
        "(0.406542, 1.026627, 0.164114)",
        "(0.406694, 1.026456, 0.163338)",
        "(0.406955, 1.026055, 0.161895)",
        "(0.407244, 1.025594, 0.160357)",
        "(0.407814, 1.025300, 0.158508)",
        "(0.408110, 1.025173, 0.157570)",
        "(0.408372, 1.024649, 0.156190)",
        "(0.408545, 1.024148, 0.154726)",
        "(0.408966, 1.023985, 0.152657)",
        "(0.409274, 1.023763, 0.150437)",
        "(0.409344, 1.023529, 0.148735)",
        "(0.409264, 1.023341, 0.148073)",
        "(0.409097, 1.023175, 0.146817)",
        "(0.409065, 1.023440, 0.144818)",
        "(0.408707, 1.023548, 0.142561)",
        "(0.408365, 1.023797, 0.140753)",
        "(0.408094, 1.023888, 0.139995)",
        "(0.407447, 1.024116, 0.138258)",
        "(0.406923, 1.024580, 0.136268)",
        "(0.406376, 1.025014, 0.134444)",
        "(0.405783, 1.025413, 0.132810)",
        "(0.405469, 1.025638, 0.132002)",
        "(0.404829, 1.026166, 0.130183)",
        "(0.404326, 1.026753, 0.128235)",
        "(0.403774, 1.027099, 0.126460)",
        "(0.403446, 1.027483, 0.124668)",
        "(0.403334, 1.027686, 0.123804)",
        "(0.403062, 1.027928, 0.122456)",
        "(0.402767, 1.028019, 0.121250)",
        "(0.402879, 1.028243, 0.119631)",
        "(0.403153, 1.028473, 0.117986)",
        "(0.403189, 1.028486, 0.117357)",
        "(0.403225, 1.028411, 0.116335)",
        "(0.403405, 1.028392, 0.115210)",
        "(0.403786, 1.028429, 0.113840)",
        "(0.404273, 1.028376, 0.112454)",
        "(0.404506, 1.028307, 0.111903)",
        "(0.404834, 1.028047, 0.111171)",
        "(0.405035, 1.027699, 0.110542)",
        "(0.405558, 1.027666, 0.109285)",
        "(0.406077, 1.027639, 0.108010)",
        "(0.406240, 1.027542, 0.107552)",
        "(0.406549, 1.027406, 0.106785)",
        "(0.406793, 1.027241, 0.105808)",
        "(0.407119, 1.027220, 0.104670)",
        "(0.407478, 1.027267, 0.103486)",
        "(0.407634, 1.027282, 0.102947)",
        "(0.407724, 1.027180, 0.102082)",
        "(0.407929, 1.027258, 0.101213)",
        "(0.408200, 1.027426, 0.100245)",
        "(0.408381, 1.027601, 0.099458)",
        "(0.408367, 1.027637, 0.099145)",
        "(0.408247, 1.027693, 0.098471)",
        "(0.408276, 1.027961, 0.097514)",
        "(0.408221, 1.028221, 0.096590)",
        "(0.407950, 1.028329, 0.095904)",
        "(0.407841, 1.028432, 0.095532)",
        "(0.407639, 1.028614, 0.094869)",
        "(0.407482, 1.029033, 0.093909)",
        "(0.407162, 1.029306, 0.093253)",
        "(0.406537, 1.029535, 0.092866)",
        "(0.406202, 1.029736, 0.092540)",
        "(0.405642, 1.030380, 0.091583)",
        "(0.405010, 1.031041, 0.090508)",
        "(0.404294, 1.031734, 0.089823)",
        "(0.403292, 1.032317, 0.089532)",
        "(0.402851, 1.032693, 0.089235)",
        "(0.402045, 1.033563, 0.088476)",
        "(0.401154, 1.034454, 0.087787)",
        "(0.399986, 1.035278, 0.087552)",
        "(0.398930, 1.036232, 0.087190)",
        "(0.398416, 1.036724, 0.086982)",
        "(0.397335, 1.037663, 0.086532)",
        "(0.396118, 1.038523, 0.086229)",
        "(0.394786, 1.039409, 0.086423)",
        "(0.393284, 1.040316, 0.086415)",
        "(0.392585, 1.040854, 0.086278)",
        "(0.391081, 1.042021, 0.085854)",
        "(0.389414, 1.043160, 0.085545)",
        "(0.387833, 1.044381, 0.085169)",
        "(0.387092, 1.045040, 0.084918)",
        "(0.385508, 1.046260, 0.084523)",
        "(0.383839, 1.047395, 0.084359)",
        "(0.382406, 1.048705, 0.083761)",
        "(0.381003, 1.049978, 0.082964)",
        "(0.380289, 1.050568, 0.082622)",
        "(0.378985, 1.051760, 0.082023)",
        "(0.377606, 1.052853, 0.081502)",
        "(0.376206, 1.053924, 0.081043)",
        "(0.374936, 1.055045, 0.080667)",
        "(0.374289, 1.055601, 0.080452)",
        "(0.372971, 1.056748, 0.079959)",
        "(0.371601, 1.057919, 0.079545)",
        "(0.370170, 1.059045, 0.079184)",
        "(0.368764, 1.060276, 0.078794)",
        "(0.368017, 1.060925, 0.078714)",
        "(0.366336, 1.062254, 0.078811)",
        "(0.364542, 1.063699, 0.078703)",
        "(0.362688, 1.065263, 0.078552)",
        "(0.360880, 1.066897, 0.078377)",
        "(0.359106, 1.068660, 0.078056)",
        "(0.358217, 1.069559, 0.077758)",
        "(0.356481, 1.071417, 0.077141)",
        "(0.354692, 1.073320, 0.076507)",
        "(0.352951, 1.075260, 0.076051)",
        "(0.352059, 1.076169, 0.075755)",
        "(0.350338, 1.078055, 0.075055)",
        "(0.348646, 1.080003, 0.074261)",
        "(0.346982, 1.081975, 0.073591)",
        "(0.345274, 1.083883, 0.072890)",
        "(0.343626, 1.085848, 0.072086)",
        "(0.342886, 1.086899, 0.071683)",
        "(0.341337, 1.088872, 0.070938)",
        "(0.339834, 1.090808, 0.070288)",
        "(0.338403, 1.092849, 0.069160)",
        "(0.336903, 1.094811, 0.068166)",
        "(0.336148, 1.095767, 0.067897)",
        "(0.334654, 1.097616, 0.067508)",
        "(0.333190, 1.099483, 0.066726)",
        "(0.331866, 1.101383, 0.065760)",
        "(0.330447, 1.103200, 0.065150)",
        "(0.329669, 1.104078, 0.064976)",
        "(0.328094, 1.105877, 0.064599)",
        "(0.326710, 1.107839, 0.063945)",
        "(0.325301, 1.109711, 0.063281)",
        "(0.323860, 1.111534, 0.062922)",
        "(0.323144, 1.112477, 0.062737)",
        "(0.321739, 1.114429, 0.062242)",
        "(0.320277, 1.116300, 0.062010)",
        "(0.318984, 1.118204, 0.061776)",
        "(0.317726, 1.120136, 0.061410)",
        "(0.317089, 1.121106, 0.061246)",
        "(0.315748, 1.122985, 0.061095)",
        "(0.314416, 1.124801, 0.061091)",
        "(0.313206, 1.126718, 0.061054)",
        "(0.312618, 1.127725, 0.060973)",
        "(0.311301, 1.129694, 0.061004)",
        "(0.309965, 1.131624, 0.061181)",
        "(0.308753, 1.133638, 0.061099)",
        "(0.307595, 1.135652, 0.060817)",
        "(0.306972, 1.136623, 0.060854)",
        "(0.305736, 1.138485, 0.061053)",
        "(0.304691, 1.140391, 0.060903)",
        "(0.303647, 1.142254, 0.060620)",
        "(0.302487, 1.143949, 0.060660)",
        "(0.301954, 1.144786, 0.060789)",
        "(0.300848, 1.146479, 0.061012)",
        "(0.299544, 1.148152, 0.061148)",
        "(0.298537, 1.149990, 0.060996)",
        "(0.297596, 1.151941, 0.060609)",
        "(0.297014, 1.152876, 0.060622)",
        "(0.295648, 1.154678, 0.060699)",
        "(0.294503, 1.156651, 0.060362)",
        "(0.293414, 1.158668, 0.059916)",
        "(0.292223, 1.160574, 0.059758)",
        "(0.291737, 1.161561, 0.059664)",
        "(0.290805, 1.163630, 0.059089)",
        "(0.289409, 1.165672, 0.058597)",
        "(0.287851, 1.167727, 0.058556)",
        "(0.286936, 1.170102, 0.057773)",
        "(0.285835, 1.172460, 0.057059)",
        "(0.285042, 1.173538, 0.057013)",
        "(0.283192, 1.175697, 0.057264)",
        "(0.281966, 1.178197, 0.056729)",
        "(0.280865, 1.180821, 0.056021)",
        "(0.280088, 1.182034, 0.056027)",
        "(0.278205, 1.184423, 0.056502)",
        "(0.276785, 1.187070, 0.056524)",
        "(0.275639, 1.189846, 0.056046)",
        "(0.274226, 1.192532, 0.055980)",
        "(0.273429, 1.193872, 0.056166)",
        "(0.271696, 1.196527, 0.056611)",
        "(0.270230, 1.199279, 0.056631)",
        "(0.268969, 1.202095, 0.056262)",
        "(0.267492, 1.204797, 0.056532)",
        "(0.265923, 1.207458, 0.057105)",
        "(0.265152, 1.208825, 0.057160)",
        "(0.263851, 1.211625, 0.056990)",
        "(0.262670, 1.214343, 0.056865)",
        "(0.261283, 1.216871, 0.057168)",
        "(0.260620, 1.218093, 0.057338)",
        "(0.259499, 1.220559, 0.057452)",
        "(0.258214, 1.222938, 0.057515)",
        "(0.257113, 1.225305, 0.057687)",
        "(0.256247, 1.227661, 0.057957)",
        "(0.255061, 1.229916, 0.058255)",
        "(0.254438, 1.231010, 0.058300)",
        "(0.253654, 1.233271, 0.058361)",
        "(0.252973, 1.235458, 0.058354)",
        "(0.251900, 1.237520, 0.058611)",
        "(0.250910, 1.239604, 0.058872)",
        "(0.250511, 1.240655, 0.058949)",
        "(0.249971, 1.242770, 0.058796)",
        "(0.249094, 1.244734, 0.058870)",
        "(0.248016, 1.246656, 0.059493)",
        "(0.247164, 1.248739, 0.059688)",
        "(0.246750, 1.249785, 0.059611)",
        "(0.246021, 1.251888, 0.059620)",
        "(0.245114, 1.253943, 0.059893)",
        "(0.244345, 1.255986, 0.060161)",
        "(0.243836, 1.258046, 0.059966)",
        "(0.243449, 1.259023, 0.060047)",
        "(0.242618, 1.260900, 0.060592)",
        "(0.242152, 1.262773, 0.060876)",
        "(0.241738, 1.264659, 0.060592)",
        "(0.241359, 1.266521, 0.060361)",
        "(0.241121, 1.267420, 0.060397)",
        "(0.240591, 1.269221, 0.060671)",
        "(0.240062, 1.271106, 0.060780)",
        "(0.239693, 1.273100, 0.060576)",
        "(0.239488, 1.274095, 0.060590)",
        "(0.239137, 1.276153, 0.060656)",
        "(0.238442, 1.278264, 0.060930)",
        "(0.237591, 1.280447, 0.061057)",
        "(0.237157, 1.282636, 0.061073)",
        "(0.237008, 1.284794, 0.060946)",
        "(0.236862, 1.285851, 0.060945)",
        "(0.236163, 1.287875, 0.061235)",
        "(0.235439, 1.289787, 0.061475)",
        "(0.235117, 1.291730, 0.061394)",
        "(0.234723, 1.293604, 0.061724)",
        "(0.234319, 1.294504, 0.062049)",
        "(0.233449, 1.296270, 0.062474)",
        "(0.232857, 1.297988, 0.062711)",
        "(0.232467, 1.299661, 0.063013)",
        "(0.231676, 1.301283, 0.063533)",
        "(0.231260, 1.302115, 0.063704)",
        "(0.230643, 1.303827, 0.063821)",
        "(0.229996, 1.305565, 0.063961)",
        "(0.229211, 1.307359, 0.064160)",
        "(0.228452, 1.309230, 0.064388)",
        "(0.228261, 1.310187, 0.064383)",
        "(0.227392, 1.312044, 0.064467)",
        "(0.226331, 1.313842, 0.065265)",
        "(0.225683, 1.315704, 0.065835)",
        "(0.225231, 1.317640, 0.065913)",
        "(0.224876, 1.318589, 0.066098)",
        "(0.224100, 1.320397, 0.066693)",
        "(0.223135, 1.322148, 0.067550)",
        "(0.222733, 1.323871, 0.067873)",
        "(0.222377, 1.325559, 0.068016)",
        "(0.221982, 1.326366, 0.068332)",
        "(0.221055, 1.327826, 0.069451)",
        "(0.220515, 1.329183, 0.070346)",
        "(0.220249, 1.330511, 0.070480)",
        "(0.220100, 1.331152, 0.070515)",
        "(0.219693, 1.332323, 0.070896)",
        "(0.219088, 1.333328, 0.071957)",
        "(0.218799, 1.334297, 0.072307)",
        "(0.218455, 1.335253, 0.072275)",
        "(0.218095, 1.336077, 0.072528)",
        "(0.218009, 1.336332, 0.072669)",
        "(0.217762, 1.337002, 0.073021)",
        "(0.216885, 1.338062, 0.073521)",
        "(0.216421, 1.339003, 0.074161)",
        "(0.216127, 1.339877, 0.074165)",
        "(0.215973, 1.340263, 0.074173)",
        "(0.215858, 1.340681, 0.074500)",
        "(0.215269, 1.341643, 0.075387)",
        "(0.214480, 1.342469, 0.076009)",
        "(0.214342, 1.343236, 0.076097)",
        "(0.214408, 1.343559, 0.076093)",
        "(0.214335, 1.344095, 0.076236)",
        "(0.213709, 1.344741, 0.076762)",
        "(0.213308, 1.345315, 0.077440)",
        "(0.213230, 1.345786, 0.077462)",
        "(0.213205, 1.346065, 0.077407)",
        "(0.213299, 1.346300, 0.077438)",
        "(0.212798, 1.346813, 0.078318)",
        "(0.212341, 1.347092, 0.079069)",
        "(0.212417, 1.347247, 0.079087)",
        "(0.212276, 1.347509, 0.079321)",
        "(0.212194, 1.347713, 0.079749)",
        "(0.212122, 1.347805, 0.080526)",
        "(0.211636, 1.347971, 0.081320)",
        "(0.211327, 1.348136, 0.081673)",
        "(0.211318, 1.348182, 0.081770)",
        "(0.211372, 1.348304, 0.081995)",
        "(0.211197, 1.348420, 0.082113)",
        "(0.210789, 1.348634, 0.082600)",
        "(0.210437, 1.348799, 0.083038)",
        "(0.210471, 1.348855, 0.083006)",
        "(0.210296, 1.349027, 0.082977)",
        "(0.210079, 1.349214, 0.083116)",
        "(0.209355, 1.349494, 0.083778)",
        "(0.209370, 1.349537, 0.083747)",
        "(0.209249, 1.349758, 0.083661)",
        "(0.209059, 1.350011, 0.083789)",
        "(0.208320, 1.350559, 0.084619)",
        "(0.208253, 1.350925, 0.084601)",
        "(0.208166, 1.351075, 0.084610)",
        "(0.207956, 1.351316, 0.085018)",
        "(0.207251, 1.351746, 0.086413)",
        "(0.207152, 1.351971, 0.086747)",
        "(0.207175, 1.352177, 0.086775)",
        "(0.207136, 1.352194, 0.086931)",
        "(0.206540, 1.352428, 0.088386)",
        "(0.206095, 1.352568, 0.089531)",
        "(0.206030, 1.352546, 0.090041)",
        "(0.206133, 1.352309, 0.090732)",
        "(0.205923, 1.352107, 0.091398)",
        "(0.205580, 1.351710, 0.093169)",
        "(0.205307, 1.351372, 0.094651)",
        "(0.205165, 1.351048, 0.096071)",
        "(0.205153, 1.350709, 0.097739)",
        "(0.205152, 1.350575, 0.098590)",
        "(0.204897, 1.350397, 0.100211)",
        "(0.204702, 1.350286, 0.101820)",
        "(0.204390, 1.350302, 0.103771)",
        "(0.204235, 1.350394, 0.105792)",
        "(0.204124, 1.350504, 0.106701)",
        "(0.203913, 1.350763, 0.108427)",
        "(0.203799, 1.351095, 0.110182)",
        "(0.203588, 1.351562, 0.112169)",
        "(0.203322, 1.352065, 0.113927)",
        "(0.203376, 1.352402, 0.114547)",
        "(0.203373, 1.353064, 0.115895)",
        "(0.203171, 1.353739, 0.117694)",
        "(0.203107, 1.354445, 0.119496)",
        "(0.203178, 1.355137, 0.120536)",
        "(0.203206, 1.355467, 0.121055)",
        "(0.203269, 1.356092, 0.122699)",
        "(0.203019, 1.356710, 0.124563)",
        "(0.203001, 1.357351, 0.125764)",
        "(0.202984, 1.358005, 0.126756)",
        "(0.202883, 1.358713, 0.128544)",
        "(0.202815, 1.359097, 0.129420)",
        "(0.202532, 1.359945, 0.130635)",
        "(0.202566, 1.360886, 0.131425)",
        "(0.202528, 1.361924, 0.132777)",
        "(0.202264, 1.363020, 0.134338)",
        "(0.202199, 1.363566, 0.135001)",
        "(0.202180, 1.364663, 0.136163)",
        "(0.202105, 1.365671, 0.137711)",
        "(0.202072, 1.366621, 0.139599)",
        "(0.201999, 1.367100, 0.140557)",
        "(0.201923, 1.368075, 0.142115)",
        "(0.202187, 1.369070, 0.143499)",
        "(0.202127, 1.370048, 0.145269)",
        "(0.202026, 1.370982, 0.147056)",
        "(0.202102, 1.371416, 0.148010)",
        "(0.202057, 1.372262, 0.149630)",
        "(0.202311, 1.373024, 0.151086)",
        "(0.202408, 1.373719, 0.152550)",
        "(0.202339, 1.374356, 0.153735)",
        "(0.202550, 1.374909, 0.154294)",
        "(0.202639, 1.375152, 0.154457)",
        "(0.202528, 1.375359, 0.154742)",
        "(0.202449, 1.375720, 0.155404)",
        "(0.202533, 1.375838, 0.155746)",
        "(0.202537, 1.375896, 0.155859)",
        "(0.202290, 1.376043, 0.156492)",
        "(0.202309, 1.376096, 0.156882)",
        "(0.202314, 1.376167, 0.156981)",
        "(0.202177, 1.376428, 0.157281)",
        "(0.202125, 1.376601, 0.157468)",
        "(0.202081, 1.376848, 0.157874)",
        "(0.202118, 1.376970, 0.158226)",
        "(0.202164, 1.377125, 0.158654)",
        "(0.202223, 1.377342, 0.159586)",
        "(0.202275, 1.377419, 0.159857)",
        "(0.202422, 1.377667, 0.160754)",
        "(0.202578, 1.377811, 0.161459)",
        "(0.202649, 1.377929, 0.161936)",
        "(0.202743, 1.378205, 0.162970)",
        "(0.202841, 1.378456, 0.163809)",
        "(0.202880, 1.378536, 0.164170)",
        "(0.202875, 1.378607, 0.165220)",
        "(0.202843, 1.378630, 0.166798)",
        "(0.202955, 1.378549, 0.168435)",
        "(0.202960, 1.378422, 0.169861)",
        "(0.202951, 1.378304, 0.170563)",
        "(0.203040, 1.377962, 0.172293)",
        "(0.203197, 1.377664, 0.173992)",
        "(0.203024, 1.377355, 0.175605)",
        "(0.203013, 1.377208, 0.176318)",
        "(0.203409, 1.376969, 0.177419)",
        "(0.203625, 1.376806, 0.178655)",
        "(0.203689, 1.376593, 0.180201)",
        "(0.203705, 1.376376, 0.182080)",
        "(0.203713, 1.376265, 0.182927)",
        "(0.203849, 1.376002, 0.184702)",
        "(0.204134, 1.375531, 0.186513)",
        "(0.204515, 1.374935, 0.188256)",
        "(0.204645, 1.374376, 0.190209)",
        "(0.204723, 1.374112, 0.191025)",
        "(0.205081, 1.373582, 0.191991)",
        "(0.205363, 1.373097, 0.192726)",
        "(0.205607, 1.372705, 0.193429)",
        "(0.206137, 1.372342, 0.193517)",
        "(0.206172, 1.372153, 0.193394)",
        "(0.206171, 1.371742, 0.192846)",
        "(0.206330, 1.371286, 0.192405)",
        "(0.206490, 1.370240, 0.191321)",
        "(0.206604, 1.369181, 0.190171)",
        "(0.206680, 1.368531, 0.189614)",
        "(0.206624, 1.366874, 0.188975)",
        "(0.206597, 1.364896, 0.188645)",
        "(0.207010, 1.362609, 0.187898)",
        "(0.207670, 1.359961, 0.186694)",
        "(0.208086, 1.358460, 0.186128)",
        "(0.208615, 1.355201, 0.185513)",
        "(0.209192, 1.351663, 0.186049)",
        "(0.210205, 1.348038, 0.186633)",
        "(0.211204, 1.344237, 0.186070)",
        "(0.211706, 1.342312, 0.185739)",
        "(0.212405, 1.338391, 0.185770)",
        "(0.213039, 1.334504, 0.186176)",
        "(0.213938, 1.330806, 0.186381)",
        "(0.214885, 1.327208, 0.186293)",
        "(0.215319, 1.325443, 0.186317)",
        "(0.215953, 1.322020, 0.186669)",
        "(0.216774, 1.318861, 0.186872)",
        "(0.217362, 1.316087, 0.187190)",
        "(0.217681, 1.313953, 0.188710)",
        "(0.217979, 1.313111, 0.189522)",
        "(0.218565, 1.312164, 0.190798)",
        "(0.218737, 1.312039, 0.192000)",
        "(0.218899, 1.312497, 0.193538)",
        "(0.218966, 1.313405, 0.195613)",
        "(0.218863, 1.314017, 0.196672)",
        "(0.218892, 1.315422, 0.198983)",
        "(0.218778, 1.317075, 0.201574)",
        "(0.218699, 1.318959, 0.204382)",
        "(0.218783, 1.320923, 0.207325)",
        "(0.218850, 1.321942, 0.208728)",
        "(0.219017, 1.323995, 0.211315)",
        "(0.219000, 1.326027, 0.214190)",
        "(0.219262, 1.328039, 0.217193)",
        "(0.219508, 1.329949, 0.220239)",
        "(0.219551, 1.330834, 0.221752)",
        "(0.219698, 1.332488, 0.224833)",
        "(0.219909, 1.333977, 0.228067)",
        "(0.220374, 1.335367, 0.231016)",
        "(0.220665, 1.336644, 0.233509)",
        "(0.220778, 1.337243, 0.234830)",
        "(0.221105, 1.338296, 0.237749)",
        "(0.221556, 1.339223, 0.240529)",
        "(0.221950, 1.340031, 0.242910)",
        "(0.222367, 1.340507, 0.245006)",
        "(0.222646, 1.340662, 0.246001)",
        "(0.223076, 1.340673, 0.247906)",
        "(0.223500, 1.340406, 0.249701)",
        "(0.223925, 1.339809, 0.251508)",
        "(0.224341, 1.338832, 0.253439)",
        "(0.225043, 1.337589, 0.254755)",
        "(0.225299, 1.336879, 0.255589)",
        "(0.225698, 1.335353, 0.258062)",
        "(0.226114, 1.333796, 0.260609)",
        "(0.226884, 1.332420, 0.261747)",
        "(0.227196, 1.331756, 0.262089)",
        "(0.227818, 1.330392, 0.262949)",
        "(0.228385, 1.329053, 0.264894)",
        "(0.228817, 1.327840, 0.266819)",
        "(0.229229, 1.326724, 0.267906)",
        "(0.229488, 1.326163, 0.268308)",
        "(0.230229, 1.324997, 0.269678)",
        "(0.230799, 1.323857, 0.271491)",
        "(0.231188, 1.322766, 0.273011)",
        "(0.231859, 1.321644, 0.273975)",
        "(0.232536, 1.320358, 0.274952)",
        "(0.232938, 1.319688, 0.275656)",
        "(0.233460, 1.318349, 0.276999)",
        "(0.234150, 1.317044, 0.278024)",
        "(0.234855, 1.315670, 0.279141)",
        "(0.235169, 1.314932, 0.279650)",
        "(0.236088, 1.313438, 0.280701)",
        "(0.236787, 1.311913, 0.281979)",
        "(0.237477, 1.310416, 0.282827)",
        "(0.238077, 1.308880, 0.283141)",
        "(0.238453, 1.308098, 0.283034)",
        "(0.239184, 1.306489, 0.283444)",
        "(0.239713, 1.304873, 0.284314)",
        "(0.240319, 1.303331, 0.284786)",
        "(0.240925, 1.301803, 0.284665)",
        "(0.241177, 1.300998, 0.284642)",
        "(0.241797, 1.299366, 0.285225)",
        "(0.242324, 1.297776, 0.285824)",
        "(0.242896, 1.296253, 0.285945)",
        "(0.243445, 1.294747, 0.285998)",
        "(0.243749, 1.293984, 0.286241)",
        "(0.244461, 1.292454, 0.287116)",
        "(0.244935, 1.290929, 0.287711)",
        "(0.245535, 1.289443, 0.287969)",
        "(0.246201, 1.287924, 0.288071)",
        "(0.246568, 1.287173, 0.288317)",
        "(0.247022, 1.285676, 0.288979)",
        "(0.247560, 1.284336, 0.288958)",
        "(0.247938, 1.283169, 0.287861)",
        "(0.248060, 1.281990, 0.286581)",
        "(0.248145, 1.281368, 0.286046)",
        "(0.248228, 1.279997, 0.285096)",
        "(0.248174, 1.278485, 0.283782)",
        "(0.248451, 1.276876, 0.282060)",
        "(0.248669, 1.275140, 0.280663)",
        "(0.248643, 1.274259, 0.279973)",
        "(0.248873, 1.272517, 0.278125)",
        "(0.249230, 1.270677, 0.275825)",
        "(0.249414, 1.268587, 0.273380)",
        "(0.249955, 1.266302, 0.271851)",
        "(0.250208, 1.265141, 0.271256)",
        "(0.250910, 1.262872, 0.269656)",
        "(0.251417, 1.260569, 0.267675)",
        "(0.252067, 1.258186, 0.265902)",
        "(0.252900, 1.255797, 0.265174)",
        "(0.253220, 1.254670, 0.264740)",
        "(0.253724, 1.252488, 0.263421)",
        "(0.254385, 1.250425, 0.261770)",
        "(0.255070, 1.248352, 0.261162)",
        "(0.255677, 1.246358, 0.260699)",
        "(0.255959, 1.245427, 0.260225)",
        "(0.256517, 1.243539, 0.259122)",
        "(0.257215, 1.241641, 0.258492)",
        "(0.258031, 1.239787, 0.258568)"
    ],
    "leftHandPositions": [
        "(0.631418, 0.999091, -0.237421)",
        "(0.631392, 0.999109, -0.237385)",
        "(0.631325, 0.999133, -0.237353)",
        "(0.631259, 0.999159, -0.237333)",
        "(0.631239, 0.999192, -0.237322)",
        "(0.631208, 0.999230, -0.237318)",
        "(0.631126, 0.999255, -0.237303)",
        "(0.631106, 0.999257, -0.237291)",
        "(0.631129, 0.999236, -0.237236)",
        "(0.631111, 0.999246, -0.237144)",
        "(0.631073, 0.999287, -0.237059)",
        "(0.631068, 0.999316, -0.236975)",
        "(0.631068, 0.999318, -0.236909)",
        "(0.631051, 0.999352, -0.236789)",
        "(0.631012, 0.999418, -0.236702)",
        "(0.631005, 0.999348, -0.236634)",
        "(0.631052, 0.999293, -0.236503)",
        "(0.631051, 0.999299, -0.236413)",
        "(0.631098, 0.999316, -0.236295)",
        "(0.631069, 0.999327, -0.236237)",
        "(0.631108, 0.999283, -0.236209)",
        "(0.631186, 0.999296, -0.236145)",
        "(0.631215, 0.999309, -0.236087)",
        "(0.631330, 0.999307, -0.236074)",
        "(0.631406, 0.999338, -0.236097)",
        "(0.631505, 0.999382, -0.236164)",
        "(0.631578, 0.999405, -0.236287)",
        "(0.631613, 0.999399, -0.236339)",
        "(0.631720, 0.999354, -0.236386)",
        "(0.631877, 0.999268, -0.236260)",
        "(0.632022, 0.999087, -0.236149)",
        "(0.632037, 0.999211, -0.235477)",
        "(0.632053, 0.999186, -0.235184)",
        "(0.632149, 0.998893, -0.234785)",
        "(0.632064, 0.998836, -0.234143)",
        "(0.631586, 0.999266, -0.232469)",
        "(0.631298, 0.999295, -0.229577)",
        "(0.631097, 0.999347, -0.227623)",
        "(0.630373, 0.999686, -0.223442)",
        "(0.629590, 0.999580, -0.219705)",
        "(0.628598, 0.999212, -0.216365)",
        "(0.627330, 0.999045, -0.213175)",
        "(0.626502, 0.999256, -0.211636)",
        "(0.624816, 0.999555, -0.208767)",
        "(0.622862, 1.000173, -0.205856)",
        "(0.620966, 1.000471, -0.202701)",
        "(0.618979, 1.000578, -0.198928)",
        "(0.617972, 1.000784, -0.196780)",
        "(0.615648, 1.001623, -0.192585)",
        "(0.613220, 1.002551, -0.188485)",
        "(0.610806, 1.003431, -0.183683)",
        "(0.608325, 1.004717, -0.178262)",
        "(0.607140, 1.005255, -0.175486)",
        "(0.604806, 1.006378, -0.170119)",
        "(0.602409, 1.007553, -0.164813)",
        "(0.600097, 1.009051, -0.159220)",
        "(0.597755, 1.010982, -0.153861)",
        "(0.596546, 1.011821, -0.151648)",
        "(0.594086, 1.012966, -0.147701)",
        "(0.591358, 1.014422, -0.143146)",
        "(0.588326, 1.017957, -0.136968)",
        "(0.585035, 1.023173, -0.129364)",
        "(0.583246, 1.025701, -0.126013)",
        "(0.579321, 1.029112, -0.121411)",
        "(0.574660, 1.030972, -0.117498)",
        "(0.569392, 1.034360, -0.112159)",
        "(0.563641, 1.039626, -0.105481)",
        "(0.560567, 1.042350, -0.102311)",
        "(0.553931, 1.047362, -0.097250)",
        "(0.546611, 1.052038, -0.092869)",
        "(0.538844, 1.056470, -0.088392)",
        "(0.530960, 1.061865, -0.083613)",
        "(0.527169, 1.065346, -0.081139)",
        "(0.519750, 1.072415, -0.076307)",
        "(0.512420, 1.078450, -0.072397)",
        "(0.505477, 1.084518, -0.069854)",
        "(0.498597, 1.090643, -0.067633)",
        "(0.495372, 1.093866, -0.066236)",
        "(0.489349, 1.101055, -0.063582)",
        "(0.483624, 1.108066, -0.061005)",
        "(0.477563, 1.114596, -0.057664)",
        "(0.471429, 1.121196, -0.053647)",
        "(0.468808, 1.124779, -0.052043)",
        "(0.463970, 1.131659, -0.049690)",
        "(0.459523, 1.138336, -0.046973)",
        "(0.455603, 1.145002, -0.043784)",
        "(0.451413, 1.150011, -0.040922)",
        "(0.449454, 1.152379, -0.039435)",
        "(0.446244, 1.157482, -0.036897)",
        "(0.443803, 1.162440, -0.034591)",
        "(0.441210, 1.166240, -0.031689)",
        "(0.438947, 1.169281, -0.029594)",
        "(0.437886, 1.170386, -0.028774)",
        "(0.435830, 1.172223, -0.027148)",
        "(0.434418, 1.174242, -0.026535)",
        "(0.433276, 1.176757, -0.025762)",
        "(0.431946, 1.179247, -0.024307)",
        "(0.431281, 1.180271, -0.024111)",
        "(0.430030, 1.182029, -0.024387)",
        "(0.428808, 1.183825, -0.024650)",
        "(0.427393, 1.185564, -0.025157)",
        "(0.425866, 1.187506, -0.026149)",
        "(0.424994, 1.188541, -0.026445)",
        "(0.423234, 1.190689, -0.027406)",
        "(0.422080, 1.193792, -0.029186)",
        "(0.420524, 1.196868, -0.030622)",
        "(0.418490, 1.199711, -0.031903)",
        "(0.417427, 1.201144, -0.032712)",
        "(0.415778, 1.204589, -0.034721)",
        "(0.414193, 1.208294, -0.036609)",
        "(0.412603, 1.211945, -0.038564)",
        "(0.411146, 1.215627, -0.040276)",
        "(0.410402, 1.217250, -0.041465)",
        "(0.408464, 1.220319, -0.043441)",
        "(0.406123, 1.223641, -0.044571)",
        "(0.404074, 1.227621, -0.045134)",
        "(0.402425, 1.232015, -0.045709)",
        "(0.401441, 1.234040, -0.046284)",
        "(0.399418, 1.238091, -0.047885)",
        "(0.396670, 1.242549, -0.048117)",
        "(0.393357, 1.247167, -0.048011)",
        "(0.389950, 1.251540, -0.048801)",
        "(0.388506, 1.253545, -0.050110)",
        "(0.385742, 1.258254, -0.051256)",
        "(0.383357, 1.263350, -0.051955)",
        "(0.381152, 1.268577, -0.052057)",
        "(0.379405, 1.273902, -0.052040)",
        "(0.378716, 1.276644, -0.051902)",
        "(0.377134, 1.281570, -0.051927)",
        "(0.375451, 1.285548, -0.052678)",
        "(0.373592, 1.288994, -0.053787)",
        "(0.372133, 1.292384, -0.054667)",
        "(0.371568, 1.293977, -0.055283)",
        "(0.370418, 1.296789, -0.056665)",
        "(0.369163, 1.299201, -0.057857)",
        "(0.368020, 1.301488, -0.058934)",
        "(0.366772, 1.303216, -0.061037)",
        "(0.365998, 1.303979, -0.062120)",
        "(0.364552, 1.305342, -0.064470)",
        "(0.363224, 1.306457, -0.066822)",
        "(0.361919, 1.307431, -0.069112)",
        "(0.360731, 1.308341, -0.071070)",
        "(0.360031, 1.308669, -0.072178)",
        "(0.357901, 1.308773, -0.074616)",
        "(0.355382, 1.308349, -0.077422)",
        "(0.353203, 1.307802, -0.080644)",
        "(0.351084, 1.307218, -0.083958)",
        "(0.350140, 1.307060, -0.085555)",
        "(0.348369, 1.307060, -0.088396)",
        "(0.347037, 1.307474, -0.090868)",
        "(0.345876, 1.308091, -0.093162)",
        "(0.345285, 1.308926, -0.096068)",
        "(0.345118, 1.309408, -0.097659)",
        "(0.344050, 1.310290, -0.100482)",
        "(0.342573, 1.311372, -0.102666)",
        "(0.341740, 1.312511, -0.105287)",
        "(0.341429, 1.313725, -0.107927)",
        "(0.341177, 1.314325, -0.109013)",
        "(0.340354, 1.315320, -0.111415)",
        "(0.339122, 1.316259, -0.113799)",
        "(0.338029, 1.317223, -0.115825)",
        "(0.337499, 1.318358, -0.117622)",
        "(0.337272, 1.318921, -0.118534)",
        "(0.336657, 1.319987, -0.120268)",
        "(0.336305, 1.321043, -0.121855)",
        "(0.336231, 1.322170, -0.122988)",
        "(0.336281, 1.323172, -0.124063)",
        "(0.336423, 1.323612, -0.124702)",
        "(0.336400, 1.324146, -0.125962)",
        "(0.336341, 1.324455, -0.127083)",
        "(0.336352, 1.324479, -0.128410)",
        "(0.336077, 1.324638, -0.129251)",
        "(0.335864, 1.324694, -0.129387)",
        "(0.335813, 1.324669, -0.129860)",
        "(0.336330, 1.324587, -0.130389)",
        "(0.336661, 1.324450, -0.130560)",
        "(0.336610, 1.324258, -0.130516)",
        "(0.336563, 1.324067, -0.130489)",
        "(0.336634, 1.323424, -0.130893)",
        "(0.336719, 1.322937, -0.131270)",
        "(0.336967, 1.322768, -0.131198)",
        "(0.337479, 1.322322, -0.130934)",
        "(0.337733, 1.322075, -0.130825)",
        "(0.338039, 1.321577, -0.130734)",
        "(0.338082, 1.321133, -0.130673)",
        "(0.338158, 1.320511, -0.130847)",
        "(0.338144, 1.320202, -0.130935)",
        "(0.338180, 1.320310, -0.130919)",
        "(0.338196, 1.320426, -0.130877)",
        "(0.338185, 1.320525, -0.130811)",
        "(0.338159, 1.320783, -0.130919)",
        "(0.338041, 1.321159, -0.131505)",
        "(0.337780, 1.321379, -0.131891)",
        "(0.337522, 1.321853, -0.132532)",
        "(0.337560, 1.322394, -0.132998)",
        "(0.337642, 1.322826, -0.133337)",
        "(0.337292, 1.323491, -0.134552)",
        "(0.337021, 1.323728, -0.134991)",
        "(0.336824, 1.324259, -0.135724)",
        "(0.336786, 1.324832, -0.136491)",
        "(0.336770, 1.325111, -0.137294)",
        "(0.336469, 1.325454, -0.139247)",
        "(0.336176, 1.325486, -0.140121)",
        "(0.335469, 1.325567, -0.141848)",
        "(0.335283, 1.325798, -0.143726)",
        "(0.335232, 1.326086, -0.145521)",
        "(0.335059, 1.326228, -0.147483)",
        "(0.335003, 1.326230, -0.148536)",
        "(0.334837, 1.326074, -0.150687)",
        "(0.334946, 1.325846, -0.153341)",
        "(0.334830, 1.325535, -0.156212)",
        "(0.334843, 1.325210, -0.159026)",
        "(0.335023, 1.325070, -0.160338)",
        "(0.335444, 1.324672, -0.163193)",
        "(0.335703, 1.324211, -0.166404)",
        "(0.335846, 1.323638, -0.169804)",
        "(0.336294, 1.322965, -0.173441)",
        "(0.336552, 1.322649, -0.175296)",
        "(0.337023, 1.321961, -0.179104)",
        "(0.337427, 1.321208, -0.183218)",
        "(0.337531, 1.320537, -0.187437)",
        "(0.338017, 1.320229, -0.191219)",
        "(0.338515, 1.320151, -0.193209)",
        "(0.339267, 1.320014, -0.197091)",
        "(0.339519, 1.320094, -0.200346)",
        "(0.340103, 1.320283, -0.203395)",
        "(0.341051, 1.320471, -0.206964)",
        "(0.341579, 1.320526, -0.208846)",
        "(0.342496, 1.320578, -0.212599)",
        "(0.343203, 1.320423, -0.216496)",
        "(0.343712, 1.320207, -0.220494)",
        "(0.344515, 1.320235, -0.224145)",
        "(0.344958, 1.320336, -0.225770)",
        "(0.345721, 1.320565, -0.228834)",
        "(0.346204, 1.320893, -0.231527)",
        "(0.346970, 1.321400, -0.233574)",
        "(0.348040, 1.321788, -0.235792)",
        "(0.348457, 1.321823, -0.237217)",
        "(0.348843, 1.321753, -0.240134)",
        "(0.349025, 1.321591, -0.242943)",
        "(0.349498, 1.321454, -0.245540)",
        "(0.350083, 1.321396, -0.247811)",
        "(0.350281, 1.321339, -0.248840)",
        "(0.350550, 1.321144, -0.250777)",
        "(0.350955, 1.320884, -0.252651)",
        "(0.351675, 1.320613, -0.254514)",
        "(0.352284, 1.320137, -0.256451)",
        "(0.352667, 1.319910, -0.257369)",
        "(0.353204, 1.319386, -0.259165)",
        "(0.353573, 1.318797, -0.260881)",
        "(0.354154, 1.318295, -0.262418)",
        "(0.355041, 1.317925, -0.263633)",
        "(0.355578, 1.317787, -0.264104)",
        "(0.356417, 1.317499, -0.265134)",
        "(0.356766, 1.317099, -0.266330)",
        "(0.357082, 1.316770, -0.267290)",
        "(0.357943, 1.316531, -0.268183)",
        "(0.358430, 1.316408, -0.268827)",
        "(0.358829, 1.315984, -0.270249)",
        "(0.359070, 1.315552, -0.271574)",
        "(0.359622, 1.315239, -0.272880)",
        "(0.360254, 1.315006, -0.274162)",
        "(0.360666, 1.314950, -0.274802)",
        "(0.361512, 1.314829, -0.276064)",
        "(0.361963, 1.314672, -0.277279)",
        "(0.362252, 1.314558, -0.278439)",
        "(0.362816, 1.314472, -0.279600)",
        "(0.363079, 1.314394, -0.280181)",
        "(0.363392, 1.314109, -0.281387)",
        "(0.363782, 1.313763, -0.282405)",
        "(0.364156, 1.313434, -0.283059)",
        "(0.364681, 1.313026, -0.283693)",
        "(0.364834, 1.312751, -0.283904)",
        "(0.364944, 1.312300, -0.284034)",
        "(0.365141, 1.311448, -0.283445)",
        "(0.365625, 1.310491, -0.282083)",
        "(0.366549, 1.309087, -0.280247)",
        "(0.367056, 1.308111, -0.279646)",
        "(0.367340, 1.305500, -0.278846)",
        "(0.366850, 1.302279, -0.277869)",
        "(0.366857, 1.298782, -0.276677)",
        "(0.366995, 1.295180, -0.274958)",
        "(0.366844, 1.293178, -0.273902)",
        "(0.366554, 1.289097, -0.272396)",
        "(0.366141, 1.285025, -0.270858)",
        "(0.366045, 1.281154, -0.269125)",
        "(0.366204, 1.277298, -0.267901)",
        "(0.366425, 1.275518, -0.267460)",
        "(0.366791, 1.271992, -0.266806)",
        "(0.367244, 1.268731, -0.265890)",
        "(0.367073, 1.265550, -0.264272)",
        "(0.367557, 1.262496, -0.263193)",
        "(0.367969, 1.260870, -0.263088)",
        "(0.368514, 1.257535, -0.263173)",
        "(0.368667, 1.254342, -0.263255)",
        "(0.369117, 1.251605, -0.262928)",
        "(0.370000, 1.249338, -0.261928)",
        "(0.370666, 1.248214, -0.261727)",
        "(0.371688, 1.245844, -0.261598)",
        "(0.371918, 1.243246, -0.261668)",
        "(0.371942, 1.240935, -0.261053)",
        "(0.372834, 1.239285, -0.260805)",
        "(0.373214, 1.238551, -0.261105)",
        "(0.373757, 1.237352, -0.261727)",
        "(0.373998, 1.236587, -0.262101)",
        "(0.374173, 1.236043, -0.262048)",
        "(0.374220, 1.235518, -0.261232)",
        "(0.374624, 1.235322, -0.260980)",
        "(0.375242, 1.234418, -0.262222)",
        "(0.375057, 1.233386, -0.263852)",
        "(0.375052, 1.232791, -0.265413)",
        "(0.375774, 1.232694, -0.267069)",
        "(0.376281, 1.232710, -0.268045)",
        "(0.377094, 1.232672, -0.270856)",
        "(0.377199, 1.232391, -0.273978)",
        "(0.377296, 1.232379, -0.277358)",
        "(0.377924, 1.232658, -0.280772)",
        "(0.378353, 1.232894, -0.282513)",
        "(0.379167, 1.233273, -0.285962)",
        "(0.379441, 1.233404, -0.289063)",
        "(0.379849, 1.233626, -0.291452)",
        "(0.380736, 1.233742, -0.293724)",
        "(0.381194, 1.233707, -0.294759)",
        "(0.381933, 1.233238, -0.296482)",
        "(0.382933, 1.232550, -0.297628)",
        "(0.384044, 1.231603, -0.298063)",
        "(0.384763, 1.230115, -0.297691)",
        "(0.385253, 1.229210, -0.297342)",
        "(0.386589, 1.227026, -0.296730)",
        "(0.387561, 1.224257, -0.295702)",
        "(0.388353, 1.221214, -0.294015)",
        "(0.389286, 1.217927, -0.292089)",
        "(0.389742, 1.216159, -0.291193)",
        "(0.390735, 1.212386, -0.289512)",
        "(0.391695, 1.208574, -0.287473)",
        "(0.392470, 1.204753, -0.284970)",
        "(0.393250, 1.200773, -0.283197)",
        "(0.393540, 1.198677, -0.282728)",
        "(0.394141, 1.194667, -0.282146)",
        "(0.394866, 1.191400, -0.281243)",
        "(0.395337, 1.188675, -0.279757)",
        "(0.395387, 1.186018, -0.278258)",
        "(0.395312, 1.184572, -0.277826)",
        "(0.395255, 1.181577, -0.277554)",
        "(0.395023, 1.178487, -0.277827)",
        "(0.395974, 1.176651, -0.277480)",
        "(0.396063, 1.174803, -0.276364)",
        "(0.395943, 1.173813, -0.275568)",
        "(0.395579, 1.171470, -0.274272)",
        "(0.396312, 1.169040, -0.274795)",
        "(0.396806, 1.166481, -0.275591)",
        "(0.396826, 1.164337, -0.275804)",
        "(0.396963, 1.163586, -0.275640)",
        "(0.397659, 1.162607, -0.275415)",
        "(0.398388, 1.161991, -0.275266)",
        "(0.398693, 1.161249, -0.275254)",
        "(0.398388, 1.160229, -0.275567)",
        "(0.398556, 1.159890, -0.276075)",
        "(0.398721, 1.159169, -0.277280)",
        "(0.398751, 1.158733, -0.278109)",
        "(0.398874, 1.158544, -0.278714)",
        "(0.399229, 1.158382, -0.279610)",
        "(0.399385, 1.158250, -0.280141)",
        "(0.399380, 1.157671, -0.281249)",
        "(0.399517, 1.157171, -0.282401)",
        "(0.399669, 1.156713, -0.283545)",
        "(0.399857, 1.156136, -0.284991)",
        "(0.399840, 1.155803, -0.285706)",
        "(0.399632, 1.154980, -0.287348)",
        "(0.399643, 1.154403, -0.288907)",
        "(0.399820, 1.154019, -0.290586)",
        "(0.399884, 1.153535, -0.292356)",
        "(0.399729, 1.153228, -0.293231)",
        "(0.399594, 1.152735, -0.294947)",
        "(0.399614, 1.152255, -0.296786)",
        "(0.399063, 1.151370, -0.298539)",
        "(0.398660, 1.150594, -0.299801)",
        "(0.398504, 1.150298, -0.300149)",
        "(0.398370, 1.149689, -0.300680)",
        "(0.397794, 1.148586, -0.301035)",
        "(0.397332, 1.147153, -0.301514)",
        "(0.397135, 1.145584, -0.301695)",
        "(0.397194, 1.144913, -0.301525)",
        "(0.397085, 1.143229, -0.300977)",
        "(0.396953, 1.140849, -0.300504)",
        "(0.396921, 1.137927, -0.300200)",
        "(0.397075, 1.134695, -0.299888)",
        "(0.397211, 1.133007, -0.299578)",
        "(0.397431, 1.129320, -0.298937)",
        "(0.397906, 1.125373, -0.298421)",
        "(0.399223, 1.122654, -0.297333)",
        "(0.400173, 1.120181, -0.295864)",
        "(0.400436, 1.118828, -0.295185)",
        "(0.400826, 1.116033, -0.294008)",
        "(0.401557, 1.113913, -0.292776)",
        "(0.402351, 1.112676, -0.290770)",
        "(0.402615, 1.111513, -0.288564)",
        "(0.402672, 1.110915, -0.287676)",
        "(0.403071, 1.109777, -0.286582)",
        "(0.403263, 1.108666, -0.285844)",
        "(0.403354, 1.108158, -0.284597)",
        "(0.403201, 1.108004, -0.282862)",
        "(0.403009, 1.107790, -0.282139)",
        "(0.402807, 1.107294, -0.281190)",
        "(0.402368, 1.106775, -0.280403)",
        "(0.401774, 1.106686, -0.278982)",
        "(0.400899, 1.106662, -0.277036)",
        "(0.400517, 1.106588, -0.276218)",
        "(0.400001, 1.106182, -0.275245)",
        "(0.399328, 1.105535, -0.274430)",
        "(0.398800, 1.104931, -0.273441)",
        "(0.398215, 1.104283, -0.272676)",
        "(0.397840, 1.103778, -0.272057)",
        "(0.397519, 1.103086, -0.271277)",
        "(0.397542, 1.102356, -0.270834)",
        "(0.397458, 1.101498, -0.270322)",
        "(0.397413, 1.100517, -0.269729)",
        "(0.397501, 1.099967, -0.269426)",
        "(0.397811, 1.098777, -0.269150)",
        "(0.398441, 1.097680, -0.269178)",
        "(0.398671, 1.096170, -0.269232)",
        "(0.398866, 1.094539, -0.269265)",
        "(0.399157, 1.093894, -0.269362)",
        "(0.399902, 1.092681, -0.269792)",
        "(0.400343, 1.091228, -0.270244)",
        "(0.400779, 1.089553, -0.270977)",
        "(0.401030, 1.087698, -0.271520)",
        "(0.401184, 1.086819, -0.271690)",
        "(0.401897, 1.085111, -0.272284)",
        "(0.402466, 1.082721, -0.273668)",
        "(0.403055, 1.080224, -0.275265)",
        "(0.403671, 1.078036, -0.276376)",
        "(0.404023, 1.076989, -0.276800)",
        "(0.404832, 1.074898, -0.277923)",
        "(0.405626, 1.072606, -0.279254)",
        "(0.406675, 1.070596, -0.280390)",
        "(0.407546, 1.068525, -0.280803)",
        "(0.407871, 1.067365, -0.280870)",
        "(0.408894, 1.065148, -0.281611)",
        "(0.410107, 1.063048, -0.282506)",
        "(0.410997, 1.060992, -0.282677)",
        "(0.411795, 1.059205, -0.281855)",
        "(0.412267, 1.058440, -0.281306)",
        "(0.413429, 1.056911, -0.280947)",
        "(0.414277, 1.055102, -0.280588)",
        "(0.414989, 1.053406, -0.279541)",
        "(0.415794, 1.052021, -0.278015)",
        "(0.416233, 1.051366, -0.277510)",
        "(0.417060, 1.049948, -0.276709)",
        "(0.417958, 1.048720, -0.275718)",
        "(0.418586, 1.047337, -0.274342)",
        "(0.419180, 1.046004, -0.272889)",
        "(0.419562, 1.045407, -0.272437)",
        "(0.420259, 1.044253, -0.271609)",
        "(0.420731, 1.043206, -0.270457)",
        "(0.421053, 1.042361, -0.268762)",
        "(0.421364, 1.041667, -0.267016)",
        "(0.421570, 1.041312, -0.266292)",
        "(0.421953, 1.040443, -0.265357)",
        "(0.422165, 1.039465, -0.264404)",
        "(0.422328, 1.038707, -0.263077)",
        "(0.422592, 1.038192, -0.261559)",
        "(0.422749, 1.037914, -0.260887)",
        "(0.423165, 1.037210, -0.260045)",
        "(0.423287, 1.036186, -0.259403)",
        "(0.423494, 1.035498, -0.258258)",
        "(0.423768, 1.035008, -0.256674)",
        "(0.423969, 1.034764, -0.256027)",
        "(0.424238, 1.034139, -0.254979)",
        "(0.424301, 1.033468, -0.253801)",
        "(0.424529, 1.033221, -0.252179)",
        "(0.424788, 1.033011, -0.250706)",
        "(0.424819, 1.032697, -0.250225)",
        "(0.424777, 1.032002, -0.249231)",
        "(0.424941, 1.031678, -0.247851)",
        "(0.425270, 1.031359, -0.246467)",
        "(0.425658, 1.030887, -0.245094)",
        "(0.425987, 1.030688, -0.244403)",
        "(0.426676, 1.029986, -0.243438)",
        "(0.427510, 1.029117, -0.242517)",
        "(0.428644, 1.028482, -0.241211)",
        "(0.429980, 1.027767, -0.239681)",
        "(0.430733, 1.027337, -0.239239)",
        "(0.432158, 1.026219, -0.238643)",
        "(0.433618, 1.025192, -0.237857)",
        "(0.435054, 1.024369, -0.236630)",
        "(0.436504, 1.023601, -0.235597)",
        "(0.437132, 1.023159, -0.235187)",
        "(0.438204, 1.022237, -0.234675)",
        "(0.439155, 1.021594, -0.234151)",
        "(0.439916, 1.021139, -0.233268)",
        "(0.440446, 1.020692, -0.232282)",
        "(0.440685, 1.020514, -0.231917)",
        "(0.441173, 1.020269, -0.231155)",
        "(0.441509, 1.019974, -0.230558)",
        "(0.441754, 1.019723, -0.230012)",
        "(0.441923, 1.019588, -0.229274)",
        "(0.442023, 1.019567, -0.228883)",
        "(0.442172, 1.019545, -0.228215)",
        "(0.442213, 1.019409, -0.227526)",
        "(0.442349, 1.019440, -0.226797)",
        "(0.442332, 1.019306, -0.226281)",
        "(0.442280, 1.019222, -0.226094)",
        "(0.442162, 1.019228, -0.225491)",
        "(0.442071, 1.019387, -0.224292)",
        "(0.441978, 1.019516, -0.223359)",
        "(0.441779, 1.019413, -0.222801)",
        "(0.441699, 1.019391, -0.222543)",
        "(0.441639, 1.019459, -0.221850)",
        "(0.441559, 1.019518, -0.220975)",
        "(0.441532, 1.019589, -0.220095)",
        "(0.441556, 1.019579, -0.219361)",
        "(0.441552, 1.019492, -0.219029)",
        "(0.441495, 1.019358, -0.218268)",
        "(0.441408, 1.019380, -0.217354)",
        "(0.441375, 1.019457, -0.216276)",
        "(0.441357, 1.019473, -0.215288)",
        "(0.441360, 1.019446, -0.214803)",
        "(0.441256, 1.019243, -0.214028)",
        "(0.441144, 1.019099, -0.213418)",
        "(0.441208, 1.019068, -0.212285)",
        "(0.441324, 1.018999, -0.211056)",
        "(0.441345, 1.018889, -0.210479)",
        "(0.441408, 1.018652, -0.209360)",
        "(0.441582, 1.018419, -0.208218)",
        "(0.441965, 1.018144, -0.207118)",
        "(0.442438, 1.017704, -0.205976)",
        "(0.442740, 1.017445, -0.205369)",
        "(0.443495, 1.016920, -0.204184)",
        "(0.444276, 1.016140, -0.203076)",
        "(0.445016, 1.015253, -0.201876)",
        "(0.445809, 1.014557, -0.200039)",
        "(0.446214, 1.014271, -0.198936)",
        "(0.446621, 1.013421, -0.196566)",
        "(0.446878, 1.012596, -0.194320)",
        "(0.447092, 1.011946, -0.191663)",
        "(0.447348, 1.011373, -0.188979)",
        "(0.447541, 1.011089, -0.187709)",
        "(0.448016, 1.010477, -0.185146)",
        "(0.448661, 1.009936, -0.182382)",
        "(0.449411, 1.009343, -0.179515)",
        "(0.450273, 1.008826, -0.176168)",
        "(0.450743, 1.008641, -0.174190)",
        "(0.451828, 1.008472, -0.170445)",
        "(0.452562, 1.007840, -0.167135)",
        "(0.453295, 1.007591, -0.163207)",
        "(0.454025, 1.007674, -0.158947)",
        "(0.454356, 1.007736, -0.156866)",
        "(0.454994, 1.008048, -0.152618)",
        "(0.455437, 1.008479, -0.147962)",
        "(0.455854, 1.009183, -0.143700)",
        "(0.456023, 1.009571, -0.140364)",
        "(0.455854, 1.009473, -0.139114)",
        "(0.455461, 1.009710, -0.136017)",
        "(0.455169, 1.010802, -0.131964)",
        "(0.454751, 1.011708, -0.128209)",
        "(0.454181, 1.012470, -0.125251)",
        "(0.453854, 1.012846, -0.123952)",
        "(0.453069, 1.013547, -0.121228)",
        "(0.452314, 1.014620, -0.118412)",
        "(0.451577, 1.015983, -0.115333)",
        "(0.450739, 1.017011, -0.112801)",
        "(0.450266, 1.017423, -0.111812)",
        "(0.449239, 1.018233, -0.109774)",
        "(0.448261, 1.019287, -0.107253)",
        "(0.447406, 1.020552, -0.104955)",
        "(0.446391, 1.021456, -0.103006)",
        "(0.445861, 1.021770, -0.102161)",
        "(0.444937, 1.022554, -0.100343)",
        "(0.444292, 1.023715, -0.098305)",
        "(0.443809, 1.024861, -0.096593)",
        "(0.443257, 1.025589, -0.095162)",
        "(0.443054, 1.025878, -0.094810)",
        "(0.442792, 1.026512, -0.094262)",
        "(0.442623, 1.027110, -0.093543)",
        "(0.442465, 1.027657, -0.092911)",
        "(0.442398, 1.028270, -0.092278)",
        "(0.442364, 1.028512, -0.091977)",
        "(0.442305, 1.028835, -0.091668)",
        "(0.442391, 1.029137, -0.091618)",
        "(0.442405, 1.029172, -0.091761)",
        "(0.442309, 1.029064, -0.091863)",
        "(0.442349, 1.029139, -0.091805)",
        "(0.442361, 1.029564, -0.091353)",
        "(0.442379, 1.029819, -0.091163)",
        "(0.442258, 1.029932, -0.090943)",
        "(0.442211, 1.030096, -0.090612)",
        "(0.442242, 1.030143, -0.090622)",
        "(0.442309, 1.030187, -0.090689)",
        "(0.442311, 1.030323, -0.090702)",
        "(0.442228, 1.030387, -0.090787)",
        "(0.442181, 1.030471, -0.090797)",
        "(0.442154, 1.030538, -0.090783)",
        "(0.442064, 1.030677, -0.090808)",
        "(0.441912, 1.030715, -0.090891)",
        "(0.441797, 1.030736, -0.090866)",
        "(0.441721, 1.030857, -0.090867)",
        "(0.441657, 1.030917, -0.090889)",
        "(0.441535, 1.031029, -0.090982)",
        "(0.441289, 1.031056, -0.091121)",
        "(0.441150, 1.031133, -0.091240)",
        "(0.440953, 1.031294, -0.091321)",
        "(0.440786, 1.031372, -0.091354)",
        "(0.440521, 1.031494, -0.091431)",
        "(0.440352, 1.031698, -0.091485)",
        "(0.440071, 1.031887, -0.091574)",
        "(0.439578, 1.032072, -0.091654)",
        "(0.439324, 1.032250, -0.091657)",
        "(0.438763, 1.032925, -0.091531)",
        "(0.438106, 1.033554, -0.091308)",
        "(0.437454, 1.034179, -0.091107)",
        "(0.436709, 1.035017, -0.090939)",
        "(0.436291, 1.035471, -0.090835)",
        "(0.435327, 1.036288, -0.090692)",
        "(0.434581, 1.037527, -0.090624)",
        "(0.433774, 1.038826, -0.090421)",
        "(0.432705, 1.039951, -0.090470)",
        "(0.432187, 1.040600, -0.090439)",
        "(0.431130, 1.041903, -0.090118)",
        "(0.430075, 1.043353, -0.089602)",
        "(0.429070, 1.045109, -0.089132)",
        "(0.427717, 1.046588, -0.088560)",
        "(0.426939, 1.047259, -0.088209)",
        "(0.425508, 1.048803, -0.087419)",
        "(0.424319, 1.050766, -0.086475)",
        "(0.422964, 1.052457, -0.085956)",
        "(0.421345, 1.053886, -0.085562)",
        "(0.420575, 1.054760, -0.085246)",
        "(0.419194, 1.056852, -0.084454)",
        "(0.417735, 1.058867, -0.083957)",
        "(0.415878, 1.060422, -0.083577)",
        "(0.414221, 1.062445, -0.083182)",
        "(0.413467, 1.063656, -0.082896)",
        "(0.411895, 1.065957, -0.082408)",
        "(0.410247, 1.068031, -0.082185)",
        "(0.408650, 1.070251, -0.081944)",
        "(0.407159, 1.072685, -0.081486)",
        "(0.406481, 1.073954, -0.081289)",
        "(0.404890, 1.076197, -0.080976)",
        "(0.403348, 1.078405, -0.080684)",
        "(0.401848, 1.080645, -0.080245)",
        "(0.400510, 1.082981, -0.079900)",
        "(0.399882, 1.084121, -0.079726)",
        "(0.398433, 1.086091, -0.079199)",
        "(0.396944, 1.087882, -0.078881)",
        "(0.395408, 1.089650, -0.078792)",
        "(0.393928, 1.091574, -0.078758)",
        "(0.393248, 1.092568, -0.078656)",
        "(0.391883, 1.094489, -0.078342)",
        "(0.390587, 1.096444, -0.077873)",
        "(0.389545, 1.098536, -0.077612)",
        "(0.388435, 1.100361, -0.077522)",
        "(0.387905, 1.101202, -0.077551)",
        "(0.386835, 1.102810, -0.077644)",
        "(0.385989, 1.104502, -0.077723)",
        "(0.385304, 1.106169, -0.077666)",
        "(0.384726, 1.107697, -0.077689)",
        "(0.384462, 1.108390, -0.077711)",
        "(0.384129, 1.109788, -0.077739)",
        "(0.383988, 1.111049, -0.077848)",
        "(0.383746, 1.111926, -0.077980)",
        "(0.383679, 1.112704, -0.078081)",
        "(0.383728, 1.113091, -0.078124)",
        "(0.383818, 1.113712, -0.078036)",
        "(0.383931, 1.113935, -0.078099)",
        "(0.383935, 1.114078, -0.078319)",
        "(0.383978, 1.114042, -0.078535)",
        "(0.383998, 1.113980, -0.078569)",
        "(0.384146, 1.113976, -0.078604)",
        "(0.384441, 1.113941, -0.078695)",
        "(0.384795, 1.113905, -0.078853)",
        "(0.385006, 1.113863, -0.078933)",
        "(0.385125, 1.113822, -0.078964)",
        "(0.385300, 1.113718, -0.078994)",
        "(0.385531, 1.113550, -0.079155)",
        "(0.385770, 1.113515, -0.079261)",
        "(0.385989, 1.113588, -0.079288)",
        "(0.386093, 1.113651, -0.079358)",
        "(0.386147, 1.113826, -0.079432)",
        "(0.386133, 1.114120, -0.079397)",
        "(0.386102, 1.114556, -0.079229)",
        "(0.385936, 1.115027, -0.078953)",
        "(0.385947, 1.115231, -0.078825)",
        "(0.385940, 1.116069, -0.078252)",
        "(0.385577, 1.116535, -0.077560)",
        "(0.385346, 1.116989, -0.077038)",
        "(0.385220, 1.117564, -0.076272)",
        "(0.385155, 1.117826, -0.075810)",
        "(0.385126, 1.118327, -0.074965)",
        "(0.385239, 1.118993, -0.073868)",
        "(0.385173, 1.119462, -0.072667)",
        "(0.384891, 1.119597, -0.071796)",
        "(0.384770, 1.119707, -0.071355)",
        "(0.384598, 1.120001, -0.070339)",
        "(0.384307, 1.120980, -0.067482)",
        "(0.384167, 1.121795, -0.064893)",
        "(0.383794, 1.122264, -0.062240)",
        "(0.383708, 1.122481, -0.061085)",
        "(0.383547, 1.122708, -0.058787)",
        "(0.383422, 1.122678, -0.056500)",
        "(0.383296, 1.122711, -0.053880)",
        "(0.383645, 1.123138, -0.051370)",
        "(0.383777, 1.123325, -0.050125)",
        "(0.383865, 1.123528, -0.047836)",
        "(0.383976, 1.123734, -0.045729)",
        "(0.384043, 1.123996, -0.043520)",
        "(0.384365, 1.124527, -0.041528)",
        "(0.384425, 1.124730, -0.040715)",
        "(0.384315, 1.124937, -0.039372)",
        "(0.384059, 1.125302, -0.037758)",
        "(0.383953, 1.125952, -0.036271)",
        "(0.383951, 1.126581, -0.035114)",
        "(0.383889, 1.126778, -0.034691)",
        "(0.383691, 1.127146, -0.033869)",
        "(0.383510, 1.127619, -0.032857)",
        "(0.383312, 1.128074, -0.032042)",
        "(0.383147, 1.128493, -0.031506)",
        "(0.383056, 1.128660, -0.031226)",
        "(0.383088, 1.129044, -0.030710)",
        "(0.382970, 1.129710, -0.029615)",
        "(0.382650, 1.130199, -0.028737)",
        "(0.382491, 1.130719, -0.028069)",
        "(0.382426, 1.131056, -0.027634)",
        "(0.382320, 1.131665, -0.027028)",
        "(0.382052, 1.132237, -0.026475)",
        "(0.381850, 1.132796, -0.025908)",
        "(0.381532, 1.133927, -0.024528)",
        "(0.381410, 1.134450, -0.023851)",
        "(0.381308, 1.135600, -0.022765)",
        "(0.380988, 1.136574, -0.022044)",
        "(0.380419, 1.137356, -0.021360)",
        "(0.379831, 1.138116, -0.020681)",
        "(0.379688, 1.138572, -0.020567)",
        "(0.379368, 1.139425, -0.020417)",
        "(0.378787, 1.140298, -0.020159)",
        "(0.378175, 1.141195, -0.019960)",
        "(0.377489, 1.142208, -0.019694)",
        "(0.377057, 1.142667, -0.019599)",
        "(0.376408, 1.143631, -0.019404)",
        "(0.375749, 1.144490, -0.019277)",
        "(0.375088, 1.145321, -0.019400)",
        "(0.374422, 1.146129, -0.019663)",
        "(0.374034, 1.146512, -0.019820)",
        "(0.373262, 1.147330, -0.020395)",
        "(0.372559, 1.148239, -0.021311)",
        "(0.371736, 1.149075, -0.022814)",
        "(0.370539, 1.149856, -0.025064)",
        "(0.369717, 1.150192, -0.026242)",
        "(0.368366, 1.151197, -0.028693)",
        "(0.367355, 1.152598, -0.031332)",
        "(0.366213, 1.153900, -0.034321)",
        "(0.364580, 1.154807, -0.037837)",
        "(0.363575, 1.155120, -0.039698)",
        "(0.361687, 1.156017, -0.043312)",
        "(0.360225, 1.157452, -0.046769)",
        "(0.358732, 1.158946, -0.050151)",
        "(0.356896, 1.160245, -0.053291)",
        "(0.356058, 1.160973, -0.054936)",
        "(0.354363, 1.162425, -0.058148)",
        "(0.352830, 1.164053, -0.061072)",
        "(0.351581, 1.165824, -0.063861)",
        "(0.350151, 1.167441, -0.066361)",
        "(0.349499, 1.168294, -0.067480)",
        "(0.348243, 1.170042, -0.069802)",
        "(0.346764, 1.171830, -0.071961)",
        "(0.345214, 1.173895, -0.073490)",
        "(0.343892, 1.176250, -0.074905)",
        "(0.343079, 1.177388, -0.075557)",
        "(0.341343, 1.179550, -0.076966)",
        "(0.339673, 1.181906, -0.078403)",
        "(0.337838, 1.184378, -0.079154)",
        "(0.336183, 1.187015, -0.079795)",
        "(0.335470, 1.188389, -0.080127)",
        "(0.334093, 1.191103, -0.080768)",
        "(0.332708, 1.193696, -0.081435)",
        "(0.331064, 1.196110, -0.081684)",
        "(0.329583, 1.198488, -0.081968)",
        "(0.328859, 1.199629, -0.082141)",
        "(0.327492, 1.201934, -0.082557)",
        "(0.326678, 1.204572, -0.082725)",
        "(0.325469, 1.206884, -0.082794)",
        "(0.323830, 1.208981, -0.082889)",
        "(0.323191, 1.210196, -0.083017)",
        "(0.321938, 1.212663, -0.083593)",
        "(0.320589, 1.215230, -0.084435)",
        "(0.318955, 1.218034, -0.085152)",
        "(0.317203, 1.221211, -0.085671)",
        "(0.316378, 1.222928, -0.086039)",
        "(0.314592, 1.226482, -0.087040)",
        "(0.312467, 1.230379, -0.087872)",
        "(0.310256, 1.234664, -0.088477)",
        "(0.308250, 1.239260, -0.089114)",
        "(0.307281, 1.241630, -0.089474)",
        "(0.305534, 1.246552, -0.090542)",
        "(0.303425, 1.251467, -0.091291)",
        "(0.300360, 1.256286, -0.091432)",
        "(0.297524, 1.261260, -0.092011)",
        "(0.296380, 1.263988, -0.092096)",
        "(0.294496, 1.269587, -0.092157)",
        "(0.292537, 1.274826, -0.092264)",
        "(0.290537, 1.279810, -0.092422)",
        "(0.288793, 1.284784, -0.092472)",
        "(0.288237, 1.287366, -0.092342)",
        "(0.287167, 1.292310, -0.092134)",
        "(0.285659, 1.296800, -0.091911)",
        "(0.284175, 1.300892, -0.092204)",
        "(0.283015, 1.304878, -0.092542)",
        "(0.282669, 1.306950, -0.092614)",
        "(0.281825, 1.310930, -0.092694)",
        "(0.280709, 1.314489, -0.093400)",
        "(0.279424, 1.317952, -0.094027)",
        "(0.278449, 1.321475, -0.094289)",
        "(0.278230, 1.323227, -0.094598)",
        "(0.278087, 1.326519, -0.095755)",
        "(0.276922, 1.329336, -0.097172)",
        "(0.275092, 1.331897, -0.098925)",
        "(0.274053, 1.334712, -0.100763)",
        "(0.273728, 1.336181, -0.101603)",
        "(0.273218, 1.338960, -0.103491)",
        "(0.272896, 1.341514, -0.105510)",
        "(0.272024, 1.343668, -0.107478)",
        "(0.270935, 1.345654, -0.109384)",
        "(0.270537, 1.346572, -0.110336)",
        "(0.270035, 1.348358, -0.112087)",
        "(0.270068, 1.350068, -0.113778)",
        "(0.269987, 1.351456, -0.115809)",
        "(0.268972, 1.352459, -0.117902)",
        "(0.268455, 1.352946, -0.118814)",
        "(0.268208, 1.354151, -0.120448)",
        "(0.268311, 1.355414, -0.121996)",
        "(0.267934, 1.356338, -0.123448)",
        "(0.267481, 1.357129, -0.124924)",
        "(0.267336, 1.357496, -0.125525)",
        "(0.267425, 1.358275, -0.126788)",
        "(0.267741, 1.358868, -0.128066)",
        "(0.267628, 1.359247, -0.129460)",
        "(0.267094, 1.359524, -0.130908)",
        "(0.267151, 1.359758, -0.131641)",
        "(0.267401, 1.360252, -0.132764)",
        "(0.267249, 1.360583, -0.133880)",
        "(0.266870, 1.360760, -0.135189)",
        "(0.266527, 1.360920, -0.136793)",
        "(0.266197, 1.360952, -0.137617)",
        "(0.265398, 1.361011, -0.139102)",
        "(0.265068, 1.361140, -0.140748)",
        "(0.264768, 1.361368, -0.142082)",
        "(0.264315, 1.361550, -0.143292)",
        "(0.264170, 1.361637, -0.143992)",
        "(0.263992, 1.361893, -0.145441)",
        "(0.263986, 1.362297, -0.146487)",
        "(0.263900, 1.362679, -0.147173)",
        "(0.263857, 1.362882, -0.148056)",
        "(0.263847, 1.362992, -0.148616)",
        "(0.263745, 1.363211, -0.149635)",
        "(0.263665, 1.363515, -0.150397)",
        "(0.263652, 1.363831, -0.150818)",
        "(0.263779, 1.364074, -0.151245)",
        "(0.263775, 1.364263, -0.151566)",
        "(0.263742, 1.364509, -0.152285)",
        "(0.263666, 1.364780, -0.153126)",
        "(0.263664, 1.364961, -0.153568)",
        "(0.263797, 1.365117, -0.153941)",
        "(0.263871, 1.365226, -0.154197)",
        "(0.263862, 1.365375, -0.155010)",
        "(0.263740, 1.365548, -0.155876)",
        "(0.263743, 1.365839, -0.156386)",
        "(0.263979, 1.366078, -0.156997)",
        "(0.263980, 1.366128, -0.157393)",
        "(0.263964, 1.366171, -0.158122)",
        "(0.263962, 1.365988, -0.159181)",
        "(0.264159, 1.365717, -0.160553)",
        "(0.264375, 1.365426, -0.162050)",
        "(0.264501, 1.365237, -0.162902)",
        "(0.264778, 1.364909, -0.164487)",
        "(0.264981, 1.364634, -0.165979)",
        "(0.265382, 1.364361, -0.167536)",
        "(0.265949, 1.364069, -0.169095)",
        "(0.266219, 1.363929, -0.169805)",
        "(0.266521, 1.363484, -0.171381)",
        "(0.266850, 1.363019, -0.173277)",
        "(0.267141, 1.362536, -0.175275)",
        "(0.267566, 1.362168, -0.177279)",
        "(0.267686, 1.362024, -0.178290)",
        "(0.267822, 1.361783, -0.180363)",
        "(0.267946, 1.361644, -0.182280)",
        "(0.268437, 1.361634, -0.184094)",
        "(0.268797, 1.361632, -0.186010)",
        "(0.268803, 1.361589, -0.187100)",
        "(0.268890, 1.361541, -0.189308)",
        "(0.269154, 1.361653, -0.191139)",
        "(0.269642, 1.361894, -0.192569)",
        "(0.270137, 1.362188, -0.193748)",
        "(0.270427, 1.362312, -0.194261)",
        "(0.270797, 1.362389, -0.195486)",
        "(0.270954, 1.362309, -0.197086)",
        "(0.271185, 1.362357, -0.198262)",
        "(0.271789, 1.362491, -0.199060)",
        "(0.272045, 1.362456, -0.199432)",
        "(0.272533, 1.362188, -0.200769)",
        "(0.272853, 1.361742, -0.202218)",
        "(0.273276, 1.361283, -0.203662)",
        "(0.273891, 1.360889, -0.204801)",
        "(0.274212, 1.360661, -0.205289)",
        "(0.274854, 1.360144, -0.206470)",
        "(0.275334, 1.359401, -0.208028)",
        "(0.275984, 1.358543, -0.209664)",
        "(0.276732, 1.357688, -0.211381)",
        "(0.276953, 1.357263, -0.212236)",
        "(0.277326, 1.356519, -0.213804)",
        "(0.277834, 1.355890, -0.215122)",
        "(0.278429, 1.355286, -0.216252)",
        "(0.278899, 1.354532, -0.217661)",
        "(0.279079, 1.354086, -0.218501)",
        "(0.279358, 1.353127, -0.220254)",
        "(0.279770, 1.352129, -0.221993)",
        "(0.280389, 1.351253, -0.223571)",
        "(0.280939, 1.350328, -0.225184)",
        "(0.281132, 1.349859, -0.225986)",
        "(0.281552, 1.348853, -0.227627)",
        "(0.282089, 1.347836, -0.229075)",
        "(0.282644, 1.346837, -0.230283)",
        "(0.283494, 1.345793, -0.231477)",
        "(0.283929, 1.345237, -0.232150)",
        "(0.284278, 1.343931, -0.233697)",
        "(0.284498, 1.342705, -0.234923)",
        "(0.285114, 1.341531, -0.235934)",
        "(0.285781, 1.340175, -0.236869)",
        "(0.286197, 1.339356, -0.237542)",
        "(0.287159, 1.337618, -0.238840)",
        "(0.287740, 1.335539, -0.240017)",
        "(0.288198, 1.333198, -0.241046)",
        "(0.289049, 1.330612, -0.242325)",
        "(0.289557, 1.329258, -0.243077)",
        "(0.290539, 1.326526, -0.244422)",
        "(0.291514, 1.323785, -0.245472)",
        "(0.292356, 1.321073, -0.246037)",
        "(0.293272, 1.318321, -0.246631)",
        "(0.293758, 1.316880, -0.247048)",
        "(0.294928, 1.313917, -0.248021)",
        "(0.295764, 1.310747, -0.248856)",
        "(0.296883, 1.307590, -0.249432)",
        "(0.298056, 1.304518, -0.249836)",
        "(0.298606, 1.302976, -0.250029)",
        "(0.299910, 1.299953, -0.250501)",
        "(0.300998, 1.297045, -0.250664)",
        "(0.301555, 1.294034, -0.250876)",
        "(0.302793, 1.291372, -0.251174)",
        "(0.303391, 1.290084, -0.251240)",
        "(0.304283, 1.287492, -0.251350)",
        "(0.304899, 1.284963, -0.251309)",
        "(0.305441, 1.282499, -0.251296)",
        "(0.306376, 1.280088, -0.251786)",
        "(0.306793, 1.278920, -0.252172)",
        "(0.307388, 1.276637, -0.252831)",
        "(0.308341, 1.274751, -0.253208)",
        "(0.309282, 1.273008, -0.253443)",
        "(0.310039, 1.271255, -0.254389)",
        "(0.310464, 1.270542, -0.254949)",
        "(0.311442, 1.269389, -0.256073)",
        "(0.312304, 1.268577, -0.257379)",
        "(0.312739, 1.267859, -0.259081)",
        "(0.313173, 1.267590, -0.261242)",
        "(0.313417, 1.267562, -0.262446)",
        "(0.314070, 1.267757, -0.264901)",
        "(0.314747, 1.268268, -0.266934)",
        "(0.315374, 1.268598, -0.269671)",
        "(0.315947, 1.268806, -0.272932)",
        "(0.316271, 1.268962, -0.274539)",
        "(0.317045, 1.269411, -0.277514)",
        "(0.318026, 1.269878, -0.280410)",
        "(0.319033, 1.270253, -0.283519)",
        "(0.319857, 1.270529, -0.286692)",
        "(0.320224, 1.270703, -0.288167)",
        "(0.321098, 1.271152, -0.290849)",
        "(0.322115, 1.271556, -0.293425)",
        "(0.322991, 1.271856, -0.295800)",
        "(0.323676, 1.271970, -0.297802)",
        "(0.324179, 1.272053, -0.298514)",
        "(0.325233, 1.272095, -0.299528)",
        "(0.326345, 1.271868, -0.300211)",
        "(0.327511, 1.271214, -0.301111)",
        "(0.328277, 1.270113, -0.302386)",
        "(0.328805, 1.269568, -0.302971)",
        "(0.329984, 1.268630, -0.303681)",
        "(0.330884, 1.267478, -0.304395)",
        "(0.331786, 1.266210, -0.305415)",
        "(0.332709, 1.264956, -0.306343)",
        "(0.333121, 1.264382, -0.306665)",
        "(0.334004, 1.263247, -0.307473)",
        "(0.334868, 1.262109, -0.308401)",
        "(0.335592, 1.261108, -0.309256)",
        "(0.336334, 1.260276, -0.309940)",
        "(0.336701, 1.259943, -0.310223)",
        "(0.337200, 1.259225, -0.311015)",
        "(0.337633, 1.258625, -0.311823)",
        "(0.338102, 1.258137, -0.312426)",
        "(0.338446, 1.257686, -0.313094)",
        "(0.338574, 1.257456, -0.313551)",
        "(0.338922, 1.257118, -0.314248)",
        "(0.339250, 1.256892, -0.314579)",
        "(0.339633, 1.256560, -0.314982)",
        "(0.339899, 1.256032, -0.315732)",
        "(0.340049, 1.255689, -0.316186)",
        "(0.340449, 1.255087, -0.316796)",
        "(0.340909, 1.254524, -0.317019)",
        "(0.341334, 1.253854, -0.317331)",
        "(0.341870, 1.252738, -0.317864)",
        "(0.342121, 1.252223, -0.318124)",
        "(0.342715, 1.251261, -0.318228)",
        "(0.343551, 1.250343, -0.318256)",
        "(0.344298, 1.249173, -0.318579)",
        "(0.344936, 1.247991, -0.318985)",
        "(0.345318, 1.247449, -0.319201)",
        "(0.345912, 1.246329, -0.319766)",
        "(0.346340, 1.245215, -0.320550)",
        "(0.346682, 1.244317, -0.321036)",
        "(0.347072, 1.243748, -0.320968)",
        "(0.347315, 1.243514, -0.320801)",
        "(0.347676, 1.242802, -0.320626)",
        "(0.347869, 1.241867, -0.320558)",
        "(0.348278, 1.240909, -0.320268)",
        "(0.348780, 1.239844, -0.319756)",
        "(0.348972, 1.239201, -0.319446)",
        "(0.349419, 1.237829, -0.318958)",
        "(0.349986, 1.236527, -0.318019)",
        "(0.350235, 1.235447, -0.316047)",
        "(0.350312, 1.234600, -0.313104)",
        "(0.350357, 1.234146, -0.311631)",
        "(0.350248, 1.232825, -0.309217)",
        "(0.349802, 1.231161, -0.307178)",
        "(0.348977, 1.229686, -0.304531)",
        "(0.348387, 1.228688, -0.301343)",
        "(0.348031, 1.228210, -0.299755)",
        "(0.347146, 1.227243, -0.296723)",
        "(0.345989, 1.226455, -0.293483)",
        "(0.344681, 1.225870, -0.290162)",
        "(0.343380, 1.225456, -0.286658)",
        "(0.342743, 1.225374, -0.284758)",
        "(0.341455, 1.225267, -0.281015)",
        "(0.340030, 1.225171, -0.277168)",
        "(0.338704, 1.225173, -0.273082)",
        "(0.337667, 1.225357, -0.268866)",
        "(0.337121, 1.225355, -0.266979)",
        "(0.335830, 1.225257, -0.263427)",
        "(0.334511, 1.225296, -0.259879)",
        "(0.333418, 1.225466, -0.256442)",
        "(0.332464, 1.225697, -0.253128)",
        "(0.332008, 1.225881, -0.251428)",
        "(0.331012, 1.226081, -0.248372)",
        "(0.329948, 1.226002, -0.246468)",
        "(0.328689, 1.225702, -0.245431)",
        "(0.327820, 1.225527, -0.244647)",
        "(0.327438, 1.225440, -0.244296)",
        "(0.326870, 1.225324, -0.243578)",
        "(0.326679, 1.225164, -0.243332)",
        "(0.326364, 1.224507, -0.243931)",
        "(0.326437, 1.223669, -0.245128)",
        "(0.326598, 1.223215, -0.245952)",
        "(0.326864, 1.222104, -0.247867)",
        "(0.327616, 1.220988, -0.250170)",
        "(0.328742, 1.219803, -0.252715)",
        "(0.329775, 1.218244, -0.255682)",
        "(0.330420, 1.217320, -0.257456)",
        "(0.331761, 1.215322, -0.261213)",
        "(0.333566, 1.213384, -0.265066)",
        "(0.335551, 1.211258, -0.268996)",
        "(0.337426, 1.208782, -0.273310)",
        "(0.338389, 1.207455, -0.275555)",
        "(0.340619, 1.205023, -0.279932)",
        "(0.343159, 1.202776, -0.284023)",
        "(0.345651, 1.200403, -0.288059)",
        "(0.347754, 1.197705, -0.292357)",
        "(0.348859, 1.196346, -0.294532)",
        "(0.351320, 1.193990, -0.298423)",
        "(0.353678, 1.191955, -0.301411)",
        "(0.355827, 1.189779, -0.304091)",
        "(0.357782, 1.187427, -0.306587)",
        "(0.358811, 1.186283, -0.307771)",
        "(0.360809, 1.184057, -0.309736)",
        "(0.362319, 1.182005, -0.310863)",
        "(0.363554, 1.179947, -0.311238)",
        "(0.364811, 1.177905, -0.311068)",
        "(0.365539, 1.176910, -0.310945)",
        "(0.366711, 1.174789, -0.310705)",
        "(0.367562, 1.172840, -0.309558)",
        "(0.368305, 1.171348, -0.307006)",
        "(0.368719, 1.169683, -0.304226)",
        "(0.368840, 1.168713, -0.302943)",
        "(0.368916, 1.166817, -0.300477)",
        "(0.369072, 1.165196, -0.297622)",
        "(0.369159, 1.163964, -0.294271)",
        "(0.368873, 1.162730, -0.290874)",
        "(0.368754, 1.162085, -0.289476)",
        "(0.368160, 1.161142, -0.286715)",
        "(0.367475, 1.160580, -0.283683)",
        "(0.366520, 1.160398, -0.280531)",
        "(0.365343, 1.160420, -0.277114)",
        "(0.364683, 1.160465, -0.275382)",
        "(0.363509, 1.160551, -0.272191)",
        "(0.362486, 1.160700, -0.269428)",
        "(0.361286, 1.160869, -0.266504)",
        "(0.360417, 1.161153, -0.263538)",
        "(0.360005, 1.161219, -0.262140)",
        "(0.359318, 1.161265, -0.259576)",
        "(0.358577, 1.161183, -0.257347)",
        "(0.357803, 1.161268, -0.254859)",
        "(0.357308, 1.161332, -0.252510)",
        "(0.357174, 1.161337, -0.251512)",
        "(0.356857, 1.161249, -0.249663)",
        "(0.356480, 1.161208, -0.247842)",
        "(0.355900, 1.161102, -0.246243)",
        "(0.355497, 1.161254, -0.244432)",
        "(0.355397, 1.161379, -0.243498)",
        "(0.355185, 1.161524, -0.241882)",
        "(0.354677, 1.161420, -0.240503)",
        "(0.354439, 1.161488, -0.239080)",
        "(0.354345, 1.161494, -0.237563)",
        "(0.354379, 1.161418, -0.236862)",
        "(0.354682, 1.161106, -0.235732)",
        "(0.354782, 1.160449, -0.234701)",
        "(0.354801, 1.159825, -0.233111)",
        "(0.355151, 1.159439, -0.231220)",
        "(0.355261, 1.159045, -0.230488)",
        "(0.355575, 1.158129, -0.229283)",
        "(0.355801, 1.156934, -0.228342)",
        "(0.356141, 1.156042, -0.226802)",
        "(0.356975, 1.155360, -0.225006)",
        "(0.357447, 1.154822, -0.224425)",
        "(0.358446, 1.153435, -0.224057)",
        "(0.359293, 1.152066, -0.223841)",
        "(0.360246, 1.151166, -0.223156)",
        "(0.361336, 1.150579, -0.222446)",
        "(0.361722, 1.150177, -0.222280)",
        "(0.362327, 1.149368, -0.222274)",
        "(0.362761, 1.148969, -0.222020)",
        "(0.363129, 1.149005, -0.221637)",
        "(0.363353, 1.149046, -0.221324)",
        "(0.363461, 1.149075, -0.221203)",
        "(0.363722, 1.149274, -0.220859)",
        "(0.363537, 1.149335, -0.220639)",
        "(0.363472, 1.149528, -0.220468)",
        "(0.363316, 1.149773, -0.220228)",
        "(0.363236, 1.149925, -0.220047)",
        "(0.363139, 1.150187, -0.219710)",
        "(0.363104, 1.150405, -0.219367)",
        "(0.363081, 1.150498, -0.219099)",
        "(0.363044, 1.150506, -0.218848)",
        "(0.363060, 1.150496, -0.218745)",
        "(0.362995, 1.150390, -0.218553)",
        "(0.362846, 1.150224, -0.218380)",
        "(0.362831, 1.150157, -0.217975)",
        "(0.362908, 1.150014, -0.217333)",
        "(0.362852, 1.149855, -0.217189)",
        "(0.362794, 1.149496, -0.217032)",
        "(0.362887, 1.148935, -0.216469)",
        "(0.362880, 1.148467, -0.215836)",
        "(0.363117, 1.148072, -0.215198)",
        "(0.363175, 1.147802, -0.214857)",
        "(0.363356, 1.147275, -0.214130)",
        "(0.363699, 1.146795, -0.213419)",
        "(0.363905, 1.146236, -0.212703)",
        "(0.364066, 1.145648, -0.212093)",
        "(0.364146, 1.145388, -0.211801)",
        "(0.364341, 1.144996, -0.211119)",
        "(0.364600, 1.144711, -0.210568)",
        "(0.364615, 1.144321, -0.210091)",
        "(0.364519, 1.143963, -0.209605)",
        "(0.364442, 1.143828, -0.209366)",
        "(0.364270, 1.143583, -0.208854)",
        "(0.364233, 1.143497, -0.208366)",
        "(0.364000, 1.143327, -0.207937)",
        "(0.363751, 1.143143, -0.207462)",
        "(0.363607, 1.143006, -0.207083)",
        "(0.363378, 1.142699, -0.206376)",
        "(0.363165, 1.142384, -0.205766)",
        "(0.362935, 1.141936, -0.205026)",
        "(0.362767, 1.141463, -0.204142)",
        "(0.362767, 1.141246, -0.203582)",
        "(0.362716, 1.140769, -0.202641)",
        "(0.362612, 1.140094, -0.201613)",
        "(0.362511, 1.139216, -0.200348)",
        "(0.362691, 1.138394, -0.198822)",
        "(0.363008, 1.138093, -0.197997)",
        "(0.363565, 1.137210, -0.196568)",
        "(0.363854, 1.135806, -0.195033)",
        "(0.364365, 1.134420, -0.193054)",
        "(0.365436, 1.133430, -0.190623)",
        "(0.366112, 1.132889, -0.189553)",
        "(0.366921, 1.131190, -0.187444)",
        "(0.367874, 1.129652, -0.185021)",
        "(0.368970, 1.128498, -0.181838)",
        "(0.370064, 1.127122, -0.178961)",
        "(0.370670, 1.126361, -0.177685)",
        "(0.371823, 1.124760, -0.175028)",
        "(0.372981, 1.123301, -0.171976)",
        "(0.374200, 1.121965, -0.168922)",
        "(0.375542, 1.120666, -0.166145)",
        "(0.376194, 1.120046, -0.164703)",
        "(0.377292, 1.118773, -0.162206)",
        "(0.378201, 1.117558, -0.159686)",
        "(0.379139, 1.116635, -0.157058)",
        "(0.380079, 1.115816, -0.154587)",
        "(0.380511, 1.115435, -0.153397)",
        "(0.381243, 1.114611, -0.151342)",
        "(0.381711, 1.113686, -0.149633)",
        "(0.382165, 1.112904, -0.148044)",
        "(0.382596, 1.112262, -0.146193)",
        "(0.382922, 1.112071, -0.145209)",
        "(0.383669, 1.111628, -0.143643)",
        "(0.384001, 1.110745, -0.142507)",
        "(0.384174, 1.109999, -0.141105)",
        "(0.384661, 1.109866, -0.139256)",
        "(0.384917, 1.109854, -0.138145)",
        "(0.385429, 1.109560, -0.136303)",
        "(0.385888, 1.108874, -0.135067)",
        "(0.386301, 1.108155, -0.133707)",
        "(0.387015, 1.107757, -0.131932)",
        "(0.387465, 1.107611, -0.131039)",
        "(0.388386, 1.107004, -0.129561)",
        "(0.389049, 1.105940, -0.128521)",
        "(0.389683, 1.104898, -0.127456)",
        "(0.390361, 1.104217, -0.125957)",
        "(0.390741, 1.104018, -0.125217)",
        "(0.391508, 1.103743, -0.123951)",
        "(0.391884, 1.103301, -0.122777)",
        "(0.392040, 1.102950, -0.121574)",
        "(0.392212, 1.102952, -0.120495)",
        "(0.392170, 1.102960, -0.119938)",
        "(0.392017, 1.103124, -0.119027)",
        "(0.391729, 1.103568, -0.118113)",
        "(0.391217, 1.104058, -0.117241)",
        "(0.390555, 1.104657, -0.116510)",
        "(0.390144, 1.104981, -0.116115)",
        "(0.389377, 1.105753, -0.115375)",
        "(0.388555, 1.106519, -0.114589)",
        "(0.387670, 1.107242, -0.113709)",
        "(0.387054, 1.108072, -0.112843)",
        "(0.386765, 1.108407, -0.112493)",
        "(0.386299, 1.108907, -0.112079)",
        "(0.385728, 1.109576, -0.111358)",
        "(0.385271, 1.110128, -0.110593)",
        "(0.385324, 1.111148, -0.109672)",
        "(0.385467, 1.111719, -0.109089)",
        "(0.385695, 1.112536, -0.108342)",
        "(0.385993, 1.113023, -0.108103)",
        "(0.386244, 1.113291, -0.107966)",
        "(0.386737, 1.113817, -0.107745)",
        "(0.387083, 1.114208, -0.107563)",
        "(0.387782, 1.114987, -0.107168)",
        "(0.388154, 1.115252, -0.107271)",
        "(0.388215, 1.115241, -0.107546)",
        "(0.388296, 1.115398, -0.107650)",
        "(0.388345, 1.115491, -0.107630)",
        "(0.388395, 1.115888, -0.107585)",
        "(0.388056, 1.115947, -0.107629)",
        "(0.387740, 1.116048, -0.107550)",
        "(0.387360, 1.116459, -0.107024)",
        "(0.387226, 1.116630, -0.106691)",
        "(0.387022, 1.116934, -0.106032)",
        "(0.386726, 1.117070, -0.105223)",
        "(0.386667, 1.117415, -0.104176)",
        "(0.386747, 1.117811, -0.102699)",
        "(0.386879, 1.118012, -0.101941)",
        "(0.387179, 1.118245, -0.100483)",
        "(0.387322, 1.118085, -0.099203)",
        "(0.387574, 1.118108, -0.097590)",
        "(0.388040, 1.118440, -0.095653)",
        "(0.388179, 1.118533, -0.094641)",
        "(0.388307, 1.118581, -0.092766)",
        "(0.388359, 1.118727, -0.090825)",
        "(0.388425, 1.119248, -0.088581)",
        "(0.388390, 1.119954, -0.086309)",
        "(0.388274, 1.120324, -0.085222)",
        "(0.387863, 1.121055, -0.082979)",
        "(0.387301, 1.121960, -0.080754)",
        "(0.386812, 1.123220, -0.078496)",
        "(0.386314, 1.124751, -0.076373)",
        "(0.385968, 1.125487, -0.075345)",
        "(0.385053, 1.126856, -0.073372)",
        "(0.384082, 1.128448, -0.071437)",
        "(0.383061, 1.130247, -0.069467)",
        "(0.381855, 1.131999, -0.067457)",
        "(0.381103, 1.132770, -0.066483)",
        "(0.379637, 1.134530, -0.064819)",
        "(0.378157, 1.136645, -0.063115)",
        "(0.376860, 1.139101, -0.061173)",
        "(0.375470, 1.141376, -0.059258)",
        "(0.374698, 1.142318, -0.058518)",
        "(0.373089, 1.144212, -0.056953)",
        "(0.371871, 1.146583, -0.055288)",
        "(0.370631, 1.148871, -0.053776)",
        "(0.369047, 1.150832, -0.052256)",
        "(0.368298, 1.151836, -0.051535)",
        "(0.366767, 1.153904, -0.050266)",
        "(0.365319, 1.156181, -0.048743)",
        "(0.364319, 1.158862, -0.047205)",
        "(0.362892, 1.161060, -0.046141)",
        "(0.362013, 1.161949, -0.045806)",
        "(0.360343, 1.163906, -0.045222)",
        "(0.358655, 1.166126, -0.044509)",
        "(0.357201, 1.168780, -0.043884)",
        "(0.355524, 1.171358, -0.043039)",
        "(0.354552, 1.172579, -0.042631)",
        "(0.352637, 1.175076, -0.042134)",
        "(0.350781, 1.177773, -0.041835)",
        "(0.348877, 1.180628, -0.041098)",
        "(0.346977, 1.183477, -0.040308)",
        "(0.346017, 1.184852, -0.039903)",
        "(0.344265, 1.187641, -0.039142)",
        "(0.342892, 1.190573, -0.038113)",
        "(0.341555, 1.193150, -0.037224)",
        "(0.340013, 1.195195, -0.036707)",
        "(0.339277, 1.196145, -0.036560)",
        "(0.338037, 1.198189, -0.035983)",
        "(0.336986, 1.200257, -0.035386)",
        "(0.335857, 1.202058, -0.034950)",
        "(0.334844, 1.203713, -0.034478)",
        "(0.334296, 1.204470, -0.034165)",
        "(0.333348, 1.205984, -0.033584)",
        "(0.332482, 1.207388, -0.033346)",
        "(0.331500, 1.208698, -0.033273)",
        "(0.330345, 1.210040, -0.032817)",
        "(0.329815, 1.210771, -0.032684)",
        "(0.328618, 1.212230, -0.032311)",
        "(0.327499, 1.213788, -0.032195)",
        "(0.326200, 1.215459, -0.031897)",
        "(0.324864, 1.217390, -0.031848)",
        "(0.324149, 1.218472, -0.031798)",
        "(0.322715, 1.220779, -0.031531)",
        "(0.321356, 1.223213, -0.031105)",
        "(0.320254, 1.225828, -0.030931)",
        "(0.318989, 1.228355, -0.030864)",
        "(0.318288, 1.229584, -0.030678)",
        "(0.316848, 1.232013, -0.030417)",
        "(0.315265, 1.234342, -0.030565)",
        "(0.313968, 1.236812, -0.030679)",
        "(0.312901, 1.239362, -0.030622)",
        "(0.312361, 1.240607, -0.030488)",
        "(0.311055, 1.242875, -0.030153)",
        "(0.310071, 1.245188, -0.030258)",
        "(0.308969, 1.247341, -0.030104)",
        "(0.307900, 1.249455, -0.029862)",
        "(0.307445, 1.250522, -0.029806)",
        "(0.306665, 1.252558, -0.029753)",
        "(0.305931, 1.254406, -0.029698)",
        "(0.305545, 1.256186, -0.029627)",
        "(0.304770, 1.257687, -0.029627)",
        "(0.304408, 1.258399, -0.029763)",
        "(0.303705, 1.259866, -0.029889)",
        "(0.303168, 1.261355, -0.029830)",
        "(0.302735, 1.262880, -0.029949)",
        "(0.302055, 1.264255, -0.029941)",
        "(0.301676, 1.264917, -0.029953)",
        "(0.300864, 1.266235, -0.030015)",
        "(0.300443, 1.267849, -0.029876)",
        "(0.300213, 1.269603, -0.029408)",
        "(0.299954, 1.271166, -0.029011)",
        "(0.299756, 1.271847, -0.028940)",
        "(0.299252, 1.273168, -0.028825)",
        "(0.298816, 1.274546, -0.028785)",
        "(0.298476, 1.275983, -0.028557)",
        "(0.298049, 1.277399, -0.028330)",
        "(0.297718, 1.278056, -0.028286)",
        "(0.297177, 1.279391, -0.028575)",
        "(0.296589, 1.280799, -0.028491)",
        "(0.296062, 1.282317, -0.028112)",
        "(0.295458, 1.283754, -0.028215)",
        "(0.295123, 1.284502, -0.028466)",
        "(0.294107, 1.286026, -0.028544)",
        "(0.293265, 1.287794, -0.028238)",
        "(0.292663, 1.289605, -0.028215)",
        "(0.291883, 1.291291, -0.028541)",
        "(0.291281, 1.292056, -0.028726)",
        "(0.290252, 1.293743, -0.028699)",
        "(0.289543, 1.295541, -0.028441)",
        "(0.288743, 1.297086, -0.028440)",
        "(0.287889, 1.298413, -0.028825)",
        "(0.287651, 1.299189, -0.028868)",
        "(0.287193, 1.300710, -0.028394)",
        "(0.286667, 1.301999, -0.028143)",
        "(0.285928, 1.302965, -0.028605)",
        "(0.285258, 1.304058, -0.028825)",
        "(0.284987, 1.304688, -0.028729)",
        "(0.284393, 1.306005, -0.028514)",
        "(0.283858, 1.307288, -0.028520)",
        "(0.283377, 1.308507, -0.028932)",
        "(0.282796, 1.309729, -0.029043)",
        "(0.282573, 1.310359, -0.029078)",
        "(0.282144, 1.311561, -0.029343)",
        "(0.281595, 1.312583, -0.029746)",
        "(0.281168, 1.313611, -0.030173)",
        "(0.280872, 1.314701, -0.030371)",
        "(0.280751, 1.315244, -0.030533)",
        "(0.280403, 1.316270, -0.030814)",
        "(0.279917, 1.317088, -0.031305)",
        "(0.279511, 1.317885, -0.031913)",
        "(0.278923, 1.318680, -0.032380)",
        "(0.278672, 1.319135, -0.032517)",
        "(0.278564, 1.320052, -0.032725)",
        "(0.278248, 1.320965, -0.033011)",
        "(0.277561, 1.321644, -0.033468)",
        "(0.277117, 1.322379, -0.033778)",
        "(0.277060, 1.322675, -0.033822)",
        "(0.276683, 1.323716, -0.033958)",
        "(0.276197, 1.324553, -0.033956)",
        "(0.275959, 1.325076, -0.034151)",
        "(0.275045, 1.326326, -0.034716)",
        "(0.274688, 1.326843, -0.034939)",
        "(0.274042, 1.328150, -0.035075)",
        "(0.273679, 1.329819, -0.034891)",
        "(0.273471, 1.331548, -0.034625)",
        "(0.273140, 1.333006, -0.034859)",
        "(0.273006, 1.333732, -0.035032)",
        "(0.272394, 1.335222, -0.035158)",
        "(0.271960, 1.336937, -0.035149)",
        "(0.271923, 1.338763, -0.035114)",
        "(0.271860, 1.340461, -0.035381)",
        "(0.271642, 1.341231, -0.035522)",
        "(0.271218, 1.342761, -0.035845)",
        "(0.270913, 1.344288, -0.036111)",
        "(0.270652, 1.345780, -0.036436)",
        "(0.270232, 1.347207, -0.037007)",
        "(0.269941, 1.347898, -0.037416)",
        "(0.269428, 1.349484, -0.037988)",
        "(0.268820, 1.351294, -0.038240)",
        "(0.268363, 1.353222, -0.038383)",
        "(0.268095, 1.355201, -0.038641)",
        "(0.267897, 1.356174, -0.038742)",
        "(0.267468, 1.358153, -0.038820)",
        "(0.266717, 1.360081, -0.038922)",
        "(0.266211, 1.362158, -0.039273)",
        "(0.265747, 1.364473, -0.039530)",
        "(0.265431, 1.365719, -0.039373)",
        "(0.265014, 1.368263, -0.039329)",
        "(0.264699, 1.370770, -0.039477)",
        "(0.264094, 1.373147, -0.039879)",
        "(0.263019, 1.375377, -0.040446)",
        "(0.262702, 1.376510, -0.040775)",
        "(0.262439, 1.378788, -0.041097)",
        "(0.262428, 1.380888, -0.041621)",
        "(0.261911, 1.382591, -0.042249)",
        "(0.261119, 1.384094, -0.042805)",
        "(0.260745, 1.384800, -0.043142)",
        "(0.260080, 1.386105, -0.044173)",
        "(0.259670, 1.387471, -0.044836)",
        "(0.259754, 1.388907, -0.045226)",
        "(0.259618, 1.390247, -0.045756)",
        "(0.259300, 1.390912, -0.046012)",
        "(0.258531, 1.392347, -0.046512)",
        "(0.258322, 1.393918, -0.046998)",
        "(0.258458, 1.395386, -0.047266)",
        "(0.257760, 1.397158, -0.047559)",
        "(0.257438, 1.397892, -0.047750)",
        "(0.257198, 1.399382, -0.048255)",
        "(0.256905, 1.400793, -0.048825)",
        "(0.256463, 1.402210, -0.049459)",
        "(0.256004, 1.403654, -0.050060)",
        "(0.255841, 1.404401, -0.050303)",
        "(0.255488, 1.405809, -0.050850)",
        "(0.255259, 1.407201, -0.051582)",
        "(0.254873, 1.408676, -0.052434)",
        "(0.254292, 1.410278, -0.053115)",
        "(0.254121, 1.411139, -0.053354)",
        "(0.254024, 1.412829, -0.053867)",
        "(0.253836, 1.414275, -0.054635)",
        "(0.253583, 1.415522, -0.055856)",
        "(0.252905, 1.416613, -0.057072)",
        "(0.252535, 1.417130, -0.057812)",
        "(0.251949, 1.418129, -0.059287)",
        "(0.251721, 1.419002, -0.060863)",
        "(0.251411, 1.419696, -0.062633)",
        "(0.250621, 1.420218, -0.064606)",
        "(0.250166, 1.420402, -0.065753)",
        "(0.249458, 1.420716, -0.068085)",
        "(0.249056, 1.420876, -0.070665)",
        "(0.248236, 1.420783, -0.073529)",
        "(0.247297, 1.420566, -0.076740)",
        "(0.247001, 1.420494, -0.078216)",
        "(0.246465, 1.420329, -0.080887)",
        "(0.245974, 1.420042, -0.083856)",
        "(0.245143, 1.419539, -0.087082)",
        "(0.243859, 1.418998, -0.090417)",
        "(0.243188, 1.418741, -0.091939)",
        "(0.242063, 1.418160, -0.094951)",
        "(0.241365, 1.417560, -0.097577)",
        "(0.240072, 1.416616, -0.100653)",
        "(0.237312, 1.415250, -0.105118)",
        "(0.235395, 1.414513, -0.107742)",
        "(0.231417, 1.412894, -0.113117)",
        "(0.227512, 1.411294, -0.119136)",
        "(0.225457, 1.410203, -0.123757)",
        "(0.225198, 1.409426, -0.125798)",
        "(0.225283, 1.408977, -0.126494)",
        "(0.224761, 1.407990, -0.128882)",
        "(0.223425, 1.406883, -0.131063)",
        "(0.221676, 1.405654, -0.134297)",
        "(0.220376, 1.404288, -0.138080)",
        "(0.219963, 1.403636, -0.139792)",
        "(0.218947, 1.402240, -0.141757)",
        "(0.219396, 1.400942, -0.142931)",
        "(0.220282, 1.399642, -0.144264)",
        "(0.220123, 1.398267, -0.146795)",
        "(0.219497, 1.397634, -0.148465)",
        "(0.219262, 1.396540, -0.151364)",
        "(0.219535, 1.395630, -0.153659)",
        "(0.218962, 1.394763, -0.155422)",
        "(0.218444, 1.394036, -0.157546)",
        "(0.218080, 1.393817, -0.159325)",
        "(0.217892, 1.393535, -0.162604)",
        "(0.217904, 1.393304, -0.164545)",
        "(0.217919, 1.393138, -0.165615)",
        "(0.217970, 1.393101, -0.167088)",
        "(0.218209, 1.393215, -0.167915)",
        "(0.218539, 1.393581, -0.169457)",
        "(0.218853, 1.394100, -0.170923)",
        "(0.218720, 1.394730, -0.172883)",
        "(0.218981, 1.395505, -0.174985)",
        "(0.219173, 1.395942, -0.175947)",
        "(0.219054, 1.396746, -0.178022)",
        "(0.218959, 1.397522, -0.180457)",
        "(0.219054, 1.398152, -0.182686)",
        "(0.219531, 1.398658, -0.184756)",
        "(0.219788, 1.398886, -0.185953)",
        "(0.219981, 1.399353, -0.188504)",
        "(0.219721, 1.399684, -0.191191)",
        "(0.219816, 1.399911, -0.194217)",
        "(0.220458, 1.400011, -0.197216)",
        "(0.220770, 1.399987, -0.198557)",
        "(0.221238, 1.399799, -0.200384)",
        "(0.221965, 1.399397, -0.201983)",
        "(0.222613, 1.398943, -0.204676)",
        "(0.222914, 1.398287, -0.207665)",
        "(0.223145, 1.397843, -0.209189)",
        "(0.224127, 1.396841, -0.212108)",
        "(0.224584, 1.395647, -0.215098)",
        "(0.225002, 1.394390, -0.218873)",
        "(0.225826, 1.393058, -0.222934)",
        "(0.226295, 1.392328, -0.224815)",
        "(0.227092, 1.390746, -0.227721)",
        "(0.227856, 1.389090, -0.230188)",
        "(0.228768, 1.387425, -0.232841)",
        "(0.229885, 1.385814, -0.235950)",
        "(0.230410, 1.384973, -0.237322)",
        "(0.231306, 1.383239, -0.239833)",
        "(0.232144, 1.381406, -0.242339)",
        "(0.233434, 1.379530, -0.245586)",
        "(0.234326, 1.377673, -0.249639)",
        "(0.234635, 1.376813, -0.251617)",
        "(0.235468, 1.375044, -0.254791)",
        "(0.236681, 1.373253, -0.257513)",
        "(0.237793, 1.371531, -0.260500)",
        "(0.238425, 1.369924, -0.263584)",
        "(0.238745, 1.369184, -0.265071)",
        "(0.239627, 1.367706, -0.267888)",
        "(0.240726, 1.366307, -0.270501)",
        "(0.241472, 1.364908, -0.273065)",
        "(0.242182, 1.363574, -0.275495)",
        "(0.242567, 1.362889, -0.276514)",
        "(0.243652, 1.361516, -0.278417)",
        "(0.244768, 1.360175, -0.280174)",
        "(0.245687, 1.358949, -0.282114)",
        "(0.246518, 1.357694, -0.283906)",
        "(0.247028, 1.357009, -0.284608)",
        "(0.248289, 1.355678, -0.286101)",
        "(0.249116, 1.354519, -0.288329)",
        "(0.249747, 1.353543, -0.290828)",
        "(0.250791, 1.352590, -0.292668)",
        "(0.251305, 1.352048, -0.293254)",
        "(0.252220, 1.350911, -0.294712)",
        "(0.253301, 1.349721, -0.296591)",
        "(0.254553, 1.348535, -0.299440)",
        "(0.255641, 1.347340, -0.302862)",
        "(0.256122, 1.346672, -0.304532)",
        "(0.257407, 1.345334, -0.307513)",
        "(0.258974, 1.343836, -0.309946)",
        "(0.260606, 1.342081, -0.312038)",
        "(0.262201, 1.340122, -0.314253)",
        "(0.262920, 1.339112, -0.315599)",
        "(0.264274, 1.337249, -0.319163)",
        "(0.265854, 1.335295, -0.322385)",
        "(0.267557, 1.333048, -0.324123)",
        "(0.268797, 1.330470, -0.324795)",
        "(0.269526, 1.329123, -0.325103)",
        "(0.271484, 1.326458, -0.326209)",
        "(0.273381, 1.323654, -0.327768)",
        "(0.274818, 1.320720, -0.329496)",
        "(0.276500, 1.317751, -0.331412)",
        "(0.277484, 1.316280, -0.332655)",
        "(0.279427, 1.313362, -0.335140)",
        "(0.281056, 1.310230, -0.336755)",
        "(0.282737, 1.306896, -0.337401)",
        "(0.284872, 1.303560, -0.338597)",
        "(0.285924, 1.301955, -0.339780)",
        "(0.287463, 1.298639, -0.342117)",
        "(0.289137, 1.295246, -0.344062)",
        "(0.291221, 1.291742, -0.345423)",
        "(0.293316, 1.288215, -0.346785)",
        "(0.294224, 1.286460, -0.347734)",
        "(0.296135, 1.283045, -0.349984)",
        "(0.298043, 1.279506, -0.351803)",
        "(0.300010, 1.275918, -0.353207)",
        "(0.302180, 1.272554, -0.354966)",
        "(0.303128, 1.270911, -0.356132)",
        "(0.305118, 1.267696, -0.358155)",
        "(0.306767, 1.264487, -0.359803)",
        "(0.308499, 1.261307, -0.360958)",
        "(0.310207, 1.258113, -0.361756)",
        "(0.311108, 1.256561, -0.362162)",
        "(0.312789, 1.253393, -0.362771)",
        "(0.314259, 1.250108, -0.363339)",
        "(0.315463, 1.246746, -0.364403)",
        "(0.316635, 1.243436, -0.366384)",
        "(0.317502, 1.241890, -0.367563)",
        "(0.319152, 1.238700, -0.369659)",
        "(0.320580, 1.235362, -0.370925)",
        "(0.322149, 1.232073, -0.371755)",
        "(0.323088, 1.228868, -0.373644)",
        "(0.323524, 1.227351, -0.374882)",
        "(0.324350, 1.224184, -0.376476)",
        "(0.324993, 1.221172, -0.378442)",
        "(0.325518, 1.218431, -0.380879)",
        "(0.325890, 1.215599, -0.383168)",
        "(0.326016, 1.214255, -0.384465)",
        "(0.325801, 1.211689, -0.387999)",
        "(0.326326, 1.209850, -0.391497)",
        "(0.327102, 1.207883, -0.393200)",
        "(0.328004, 1.205837, -0.393263)",
        "(0.328196, 1.204791, -0.393430)",
        "(0.328193, 1.203416, -0.395418)",
        "(0.328206, 1.202058, -0.397925)",
        "(0.328190, 1.200725, -0.399782)",
        "(0.328361, 1.199357, -0.400728)",
        "(0.328243, 1.198467, -0.400802)",
        "(0.328971, 1.197046, -0.401567)",
        "(0.329183, 1.195872, -0.403285)",
        "(0.329206, 1.194847, -0.405726)",
        "(0.329649, 1.193672, -0.407642)",
        "(0.329903, 1.192967, -0.408135)",
        "(0.329883, 1.191243, -0.408659)",
        "(0.329343, 1.189684, -0.410005)",
        "(0.329636, 1.188103, -0.410904)",
        "(0.329854, 1.186223, -0.411134)",
        "(0.329688, 1.185178, -0.411251)",
        "(0.329257, 1.183377, -0.412117)",
        "(0.329433, 1.181783, -0.413013)",
        "(0.329848, 1.179981, -0.413216)",
        "(0.331448, 1.178117, -0.412571)",
        "(0.331562, 1.177194, -0.412201)",
        "(0.331599, 1.175915, -0.412700)",
        "(0.331985, 1.175263, -0.413750)",
        "(0.333485, 1.174496, -0.413122)",
        "(0.334392, 1.173518, -0.411954)",
        "(0.334623, 1.173008, -0.411448)",
        "(0.335370, 1.172248, -0.410637)",
        "(0.335700, 1.171584, -0.409920)",
        "(0.335909, 1.170558, -0.408255)",
        "(0.336714, 1.169102, -0.405332)",
        "(0.336853, 1.168386, -0.404021)",
        "(0.336979, 1.167728, -0.402886)",
        "(0.336901, 1.167840, -0.403418)",
        "(0.336641, 1.168285, -0.404522)",
        "(0.336574, 1.168603, -0.405258)",
        "(0.336929, 1.168678, -0.405222)",
        "(0.337771, 1.168492, -0.404819)",
        "(0.338221, 1.167797, -0.404077)",
        "(0.338471, 1.167119, -0.403640)",
        "(0.338455, 1.165771, -0.402816)",
        "(0.338712, 1.164727, -0.401508)",
        "(0.338832, 1.162670, -0.399780)",
        "(0.339701, 1.161269, -0.399532)",
        "(0.341229, 1.159781, -0.399174)",
        "(0.342401, 1.157521, -0.397797)",
        "(0.342786, 1.155917, -0.396899)",
        "(0.343868, 1.152773, -0.395234)",
        "(0.345038, 1.149857, -0.394326)",
        "(0.346317, 1.146573, -0.393263)",
        "(0.347982, 1.143177, -0.392362)",
        "(0.348831, 1.141711, -0.392421)",
        "(0.350392, 1.138828, -0.392653)",
        "(0.351660, 1.135607, -0.392392)",
        "(0.353373, 1.132102, -0.390787)",
        "(0.354857, 1.128878, -0.389601)",
        "(0.355397, 1.127516, -0.389557)",
        "(0.356669, 1.125253, -0.390119)",
        "(0.358589, 1.123542, -0.390445)",
        "(0.359732, 1.121758, -0.390582)",
        "(0.360616, 1.120750, -0.391509)",
        "(0.360937, 1.120705, -0.392498)",
        "(0.361554, 1.120576, -0.394062)",
        "(0.362297, 1.120841, -0.395205)",
        "(0.362743, 1.121542, -0.396321)",
        "(0.362676, 1.122542, -0.397534)",
        "(0.362519, 1.123127, -0.398098)",
        "(0.362231, 1.124464, -0.399187)",
        "(0.361959, 1.125842, -0.399855)",
        "(0.361551, 1.127210, -0.400841)",
        "(0.361030, 1.128528, -0.402006)",
        "(0.360658, 1.128960, -0.402545)",
        "(0.360188, 1.129592, -0.403344)",
        "(0.359752, 1.129874, -0.404041)",
        "(0.359662, 1.129578, -0.404267)",
        "(0.359736, 1.129115, -0.404192)",
        "(0.359917, 1.128756, -0.403920)",
        "(0.360408, 1.127948, -0.403162)",
        "(0.361322, 1.126683, -0.401526)",
        "(0.362453, 1.125277, -0.399985)",
        "(0.363186, 1.123863, -0.399084)",
        "(0.363388, 1.122912, -0.398562)",
        "(0.363812, 1.120996, -0.397944)",
        "(0.364587, 1.119007, -0.397064)",
        "(0.365801, 1.117056, -0.396096)",
        "(0.367506, 1.115459, -0.395607)",
        "(0.368113, 1.114558, -0.395271)",
        "(0.369227, 1.112944, -0.394907)",
        "(0.369894, 1.111462, -0.394739)",
        "(0.370021, 1.110042, -0.394890)",
        "(0.370569, 1.108984, -0.395004)",
        "(0.370825, 1.108571, -0.395120)",
        "(0.371610, 1.107818, -0.394941)",
        "(0.372108, 1.106954, -0.394513)",
        "(0.372595, 1.106501, -0.394438)",
        "(0.373189, 1.105961, -0.393900)",
        "(0.373501, 1.105642, -0.393431)",
        "(0.374167, 1.104872, -0.392037)",
        "(0.374427, 1.103835, -0.390359)",
        "(0.374626, 1.102824, -0.389210)",
        "(0.374924, 1.101610, -0.387954)",
        "(0.375177, 1.100974, -0.387207)",
        "(0.375793, 1.099648, -0.385154)",
        "(0.376219, 1.098060, -0.382855)",
        "(0.376593, 1.096424, -0.380736)",
        "(0.376789, 1.094529, -0.378728)",
        "(0.376994, 1.093678, -0.377744)",
        "(0.377535, 1.092155, -0.375743)",
        "(0.377832, 1.090185, -0.372947)",
        "(0.378291, 1.087980, -0.369740)",
        "(0.378897, 1.085842, -0.366790)",
        "(0.379221, 1.084657, -0.365034)",
        "(0.379657, 1.082073, -0.361677)",
        "(0.380083, 1.079543, -0.358389)",
        "(0.380566, 1.076776, -0.354673)",
        "(0.381221, 1.073847, -0.350372)",
        "(0.381572, 1.072481, -0.348440)",
        "(0.382226, 1.070080, -0.345371)",
        "(0.382929, 1.067534, -0.342054)",
        "(0.383866, 1.065004, -0.338529)",
        "(0.384770, 1.062729, -0.335365)",
        "(0.385209, 1.061745, -0.333966)",
        "(0.385772, 1.059686, -0.331617)",
        "(0.386504, 1.058071, -0.329927)",
        "(0.387330, 1.056437, -0.328032)",
        "(0.388241, 1.054929, -0.326090)",
        "(0.388672, 1.054179, -0.325222)",
        "(0.389437, 1.052935, -0.324152)",
        "(0.390185, 1.051777, -0.323290)",
        "(0.391215, 1.050862, -0.322449)",
        "(0.392346, 1.049902, -0.321070)",
        "(0.392774, 1.049413, -0.320563)",
        "(0.393503, 1.048536, -0.320078)",
        "(0.394412, 1.047619, -0.319296)",
        "(0.395497, 1.046694, -0.318034)",
        "(0.396546, 1.045820, -0.316749)",
        "(0.396855, 1.045342, -0.316438)",
        "(0.397426, 1.044724, -0.316267)",
        "(0.398110, 1.044079, -0.315594)",
        "(0.398868, 1.043302, -0.314391)",
        "(0.399658, 1.042684, -0.313424)",
        "(0.399957, 1.042382, -0.313219)",
        "(0.400245, 1.041733, -0.313138)",
        "(0.400824, 1.041173, -0.312323)",
        "(0.401352, 1.040640, -0.311266)",
        "(0.401516, 1.040227, -0.310861)",
        "(0.401544, 1.040102, -0.310893)",
        "(0.401505, 1.039858, -0.310834)",
        "(0.401324, 1.039819, -0.310908)",
        "(0.401121, 1.040086, -0.311003)",
        "(0.400680, 1.040586, -0.311319)",
        "(0.400100, 1.041013, -0.311862)",
        "(0.398982, 1.041990, -0.313428)",
        "(0.397948, 1.043252, -0.315115)",
        "(0.396886, 1.044471, -0.316453)",
        "(0.395810, 1.045722, -0.317679)",
        "(0.395239, 1.046385, -0.318509)",
        "(0.394235, 1.047612, -0.319962)",
        "(0.393386, 1.048432, -0.321056)",
        "(0.392889, 1.049050, -0.321996)",
        "(0.392756, 1.049264, -0.322423)",
        "(0.392773, 1.049152, -0.322390)",
        "(0.392905, 1.048633, -0.322492)",
        "(0.393314, 1.047982, -0.322885)",
        "(0.394115, 1.047228, -0.322860)",
        "(0.394991, 1.045830, -0.321697)",
        "(0.395472, 1.045033, -0.320915)",
        "(0.396574, 1.043509, -0.319498)",
        "(0.397539, 1.041808, -0.317982)",
        "(0.398556, 1.040110, -0.316333)",
        "(0.399451, 1.038287, -0.314660)",
        "(0.399887, 1.037365, -0.313750)",
        "(0.400625, 1.035418, -0.311744)",
        "(0.401339, 1.033600, -0.309797)",
        "(0.402047, 1.031763, -0.307592)",
        "(0.402622, 1.030280, -0.305425)",
        "(0.402732, 1.029619, -0.304293)",
        "(0.402880, 1.028409, -0.301919)",
        "(0.402877, 1.027429, -0.299721)",
        "(0.402681, 1.026573, -0.297735)",
        "(0.402379, 1.025970, -0.295747)",
        "(0.402144, 1.025700, -0.294832)",
        "(0.401650, 1.025107, -0.292751)",
        "(0.401225, 1.024598, -0.290321)",
        "(0.400633, 1.024192, -0.288394)",
        "(0.400184, 1.023834, -0.286533)",
        "(0.399988, 1.023557, -0.285632)",
        "(0.399610, 1.023055, -0.283906)",
        "(0.399394, 1.022629, -0.282254)",
        "(0.399237, 1.022296, -0.280902)",
        "(0.399154, 1.021786, -0.279149)",
        "(0.399115, 1.021439, -0.278336)",
        "(0.399075, 1.020901, -0.277013)",
        "(0.399106, 1.020400, -0.275768)",
        "(0.399263, 1.019814, -0.274692)",
        "(0.399481, 1.019124, -0.273621)",
        "(0.399569, 1.018614, -0.272993)",
        "(0.400071, 1.017717, -0.271743)",
        "(0.400723, 1.016850, -0.270564)",
        "(0.401633, 1.015801, -0.269228)",
        "(0.402694, 1.014813, -0.267893)",
        "(0.403085, 1.014086, -0.267374)",
        "(0.404002, 1.012979, -0.266694)",
        "(0.405184, 1.011975, -0.265850)",
        "(0.406418, 1.010831, -0.264581)",
        "(0.407679, 1.009378, -0.262996)",
        "(0.408282, 1.008792, -0.262512)",
        "(0.409480, 1.007705, -0.261980)",
        "(0.410822, 1.006647, -0.261311)",
        "(0.412288, 1.005494, -0.259757)",
        "(0.413717, 1.004338, -0.258156)",
        "(0.414385, 1.003776, -0.257609)",
        "(0.415554, 1.002857, -0.256981)",
        "(0.416483, 1.001955, -0.256519)",
        "(0.417734, 1.001141, -0.254722)",
        "(0.418860, 1.000128, -0.252507)",
        "(0.419313, 0.999688, -0.251723)",
        "(0.419923, 0.998857, -0.250466)",
        "(0.420594, 0.998175, -0.249025)",
        "(0.421544, 0.997580, -0.247093)",
        "(0.422373, 0.996731, -0.245173)",
        "(0.422722, 0.996225, -0.244333)",
        "(0.423538, 0.995386, -0.242837)",
        "(0.424602, 0.994404, -0.241073)",
        "(0.425784, 0.993241, -0.239265)",
        "(0.426921, 0.992022, -0.238170)",
        "(0.427461, 0.991532, -0.238001)",
        "(0.428642, 0.990806, -0.237863)",
        "(0.429864, 0.989837, -0.236915)",
        "(0.431222, 0.988896, -0.235329)",
        "(0.432478, 0.988150, -0.234022)",
        "(0.432985, 0.987765, -0.233481)",
        "(0.433805, 0.987107, -0.232642)",
        "(0.434572, 0.986606, -0.231780)",
        "(0.435513, 0.986175, -0.230449)",
        "(0.436353, 0.985677, -0.229128)",
        "(0.436541, 0.985446, -0.228751)",
        "(0.437141, 0.985034, -0.227740)",
        "(0.438016, 0.984816, -0.226320)",
        "(0.438840, 0.984451, -0.224875)",
        "(0.439570, 0.984046, -0.223340)",
        "(0.439796, 0.983904, -0.222944)",
        "(0.440338, 0.983698, -0.222388)",
        "(0.441361, 0.983496, -0.221114)",
        "(0.442470, 0.983029, -0.219284)",
        "(0.443066, 0.982620, -0.218629)",
        "(0.443179, 0.982467, -0.218715)",
        "(0.443647, 0.982224, -0.218586)",
        "(0.444532, 0.981998, -0.217471)",
        "(0.445402, 0.981601, -0.216193)",
        "(0.446229, 0.981264, -0.214929)",
        "(0.446544, 0.981104, -0.214452)",
        "(0.447055, 0.980939, -0.213719)",
        "(0.447824, 0.980848, -0.212122)",
        "(0.448799, 0.980831, -0.209961)",
        "(0.449562, 0.980853, -0.208136)",
        "(0.449620, 0.980705, -0.207619)",
        "(0.449762, 0.980454, -0.206529)",
        "(0.450272, 0.980344, -0.204758)",
        "(0.450850, 0.980246, -0.202555)",
        "(0.451268, 0.980146, -0.200144)",
        "(0.451270, 0.980139, -0.199405)",
        "(0.450814, 0.980442, -0.198940)",
        "(0.450230, 0.981045, -0.198620)",
        "(0.449750, 0.981525, -0.197373)",
        "(0.449230, 0.982178, -0.195604)",
        "(0.448746, 0.982487, -0.194853)",
        "(0.447625, 0.983130, -0.193538)",
        "(0.446536, 0.983698, -0.191715)",
        "(0.445784, 0.984394, -0.189142)",
        "(0.444908, 0.985253, -0.186768)",
        "(0.444199, 0.985577, -0.185939)",
        "(0.442512, 0.986185, -0.184654)",
        "(0.441388, 0.987038, -0.182792)",
        "(0.440393, 0.987889, -0.180742)",
        "(0.439048, 0.988806, -0.179456)",
        "(0.438236, 0.989123, -0.178863)",
        "(0.437004, 0.989770, -0.177163)",
        "(0.436132, 0.990537, -0.175555)",
        "(0.435044, 0.991196, -0.174484)",
        "(0.434001, 0.991898, -0.173591)",
        "(0.433446, 0.992150, -0.173090)",
        "(0.432579, 0.992763, -0.172069)",
        "(0.431765, 0.993417, -0.171118)",
        "(0.430878, 0.994333, -0.170182)",
        "(0.429744, 0.995282, -0.169032)",
        "(0.429019, 0.995749, -0.168509)",
        "(0.427285, 0.996591, -0.167544)",
        "(0.425712, 0.997472, -0.166111)",
        "(0.424338, 0.998626, -0.164435)",
        "(0.422711, 0.999662, -0.163115)",
        "(0.421838, 1.000260, -0.162568)",
        "(0.420013, 1.001524, -0.161385)",
        "(0.418453, 1.002966, -0.159272)",
        "(0.416788, 1.004688, -0.157086)",
        "(0.414335, 1.006271, -0.155598)",
        "(0.413021, 1.007024, -0.154697)",
        "(0.410760, 1.008882, -0.152213)",
        "(0.408476, 1.010970, -0.149689)",
        "(0.405890, 1.013012, -0.147198)",
        "(0.402884, 1.015106, -0.145559)",
        "(0.401290, 1.016121, -0.144912)",
        "(0.398639, 1.018451, -0.143064)",
        "(0.396188, 1.020905, -0.140975)",
        "(0.393384, 1.023168, -0.139401)",
        "(0.390375, 1.025336, -0.138102)",
        "(0.389062, 1.026490, -0.137279)",
        "(0.386622, 1.028869, -0.135260)",
        "(0.384168, 1.031127, -0.133431)",
        "(0.381608, 1.033343, -0.132194)",
        "(0.378996, 1.035507, -0.131344)",
        "(0.377725, 1.036476, -0.130799)",
        "(0.375390, 1.038496, -0.129548)",
        "(0.373179, 1.040704, -0.128622)",
        "(0.370680, 1.042801, -0.128358)",
        "(0.368309, 1.044930, -0.127387)",
        "(0.367339, 1.046151, -0.126572)",
        "(0.365206, 1.048499, -0.125018)",
        "(0.362802, 1.050684, -0.124077)",
        "(0.360251, 1.052734, -0.123626)",
        "(0.358020, 1.055038, -0.123217)",
        "(0.356930, 1.056196, -0.122899)",
        "(0.354773, 1.058518, -0.122424)",
        "(0.352371, 1.060563, -0.122038)",
        "(0.349791, 1.062380, -0.121942)",
        "(0.347581, 1.064407, -0.122069)",
        "(0.346473, 1.065347, -0.121946)",
        "(0.344566, 1.067248, -0.121307)",
        "(0.342516, 1.068903, -0.120666)",
        "(0.340358, 1.070351, -0.120558)",
        "(0.338665, 1.072024, -0.120297)",
        "(0.337802, 1.072844, -0.120030)",
        "(0.335967, 1.074465, -0.119420)",
        "(0.334046, 1.076015, -0.119122)",
        "(0.332372, 1.077641, -0.118615)",
        "(0.330830, 1.079367, -0.117728)",
        "(0.329967, 1.080269, -0.117462)",
        "(0.328006, 1.082089, -0.117134)",
        "(0.325984, 1.083757, -0.116342)",
        "(0.324324, 1.085484, -0.115379)",
        "(0.322962, 1.087344, -0.114812)",
        "(0.322200, 1.088251, -0.114636)",
        "(0.320390, 1.090002, -0.114151)",
        "(0.318516, 1.091628, -0.113035)",
        "(0.317098, 1.093416, -0.112019)",
        "(0.315859, 1.095152, -0.111341)",
        "(0.315319, 1.096019, -0.111060)",
        "(0.313921, 1.097552, -0.110021)",
        "(0.312298, 1.099048, -0.109349)",
        "(0.310801, 1.100699, -0.108939)",
        "(0.309849, 1.102624, -0.107631)",
        "(0.309417, 1.103631, -0.106619)",
        "(0.307983, 1.105359, -0.104682)",
        "(0.306642, 1.107222, -0.103294)",
        "(0.305611, 1.109154, -0.101653)",
        "(0.304703, 1.111143, -0.099789)",
        "(0.304110, 1.112122, -0.099031)",
        "(0.302679, 1.113973, -0.097523)",
        "(0.301341, 1.115805, -0.096012)",
        "(0.300400, 1.117797, -0.094148)",
        "(0.299499, 1.119824, -0.092059)",
        "(0.298924, 1.120817, -0.091254)",
        "(0.297521, 1.122686, -0.090039)",
        "(0.296328, 1.124664, -0.088609)",
        "(0.295562, 1.126822, -0.086564)",
        "(0.294322, 1.128831, -0.084754)",
        "(0.293508, 1.129748, -0.084022)",
        "(0.292400, 1.131905, -0.082796)",
        "(0.291323, 1.134204, -0.081381)",
        "(0.289938, 1.136446, -0.079693)",
        "(0.288582, 1.138807, -0.077717)",
        "(0.288195, 1.140131, -0.076577)",
        "(0.287101, 1.142703, -0.074632)",
        "(0.285292, 1.145124, -0.073423)",
        "(0.283575, 1.147673, -0.071872)",
        "(0.282415, 1.150439, -0.069774)",
        "(0.281734, 1.151795, -0.068914)",
        "(0.280236, 1.154521, -0.067839)",
        "(0.278403, 1.157146, -0.066831)",
        "(0.276730, 1.159764, -0.065677)",
        "(0.275567, 1.162534, -0.064142)",
        "(0.275023, 1.163900, -0.063342)",
        "(0.273658, 1.166470, -0.062241)",
        "(0.272036, 1.168850, -0.061258)",
        "(0.270965, 1.171355, -0.059913)",
        "(0.270164, 1.173862, -0.058614)",
        "(0.269572, 1.175043, -0.058206)",
        "(0.268268, 1.177297, -0.057253)",
        "(0.267477, 1.179592, -0.056013)",
        "(0.266819, 1.181711, -0.054935)",
        "(0.266043, 1.183616, -0.054514)",
        "(0.265521, 1.184466, -0.054301)",
        "(0.264900, 1.186363, -0.053641)",
        "(0.263990, 1.188290, -0.052768)",
        "(0.262971, 1.190024, -0.052647)",
        "(0.262179, 1.191894, -0.052292)",
        "(0.261975, 1.192991, -0.051816)",
        "(0.261017, 1.195209, -0.050933)",
        "(0.259558, 1.197358, -0.050632)",
        "(0.258415, 1.199705, -0.050789)",
        "(0.257256, 1.202285, -0.050117)",
        "(0.256712, 1.203642, -0.049784)",
        "(0.255513, 1.206298, -0.049538)",
        "(0.253971, 1.208822, -0.049445)",
        "(0.252922, 1.211523, -0.049166)",
        "(0.251945, 1.214244, -0.048981)",
        "(0.251296, 1.215540, -0.049098)",
        "(0.249762, 1.218061, -0.049387)",
        "(0.248351, 1.220586, -0.049470)",
        "(0.247521, 1.223305, -0.049311)",
        "(0.246537, 1.226011, -0.048863)",
        "(0.245988, 1.227363, -0.048799)",
        "(0.244646, 1.230076, -0.048713)",
        "(0.243518, 1.232779, -0.048562)",
        "(0.242509, 1.235469, -0.048469)",
        "(0.241547, 1.238156, -0.048585)",
        "(0.241088, 1.239476, -0.048550)",
        "(0.240374, 1.242042, -0.048315)",
        "(0.239589, 1.244503, -0.048296)",
        "(0.238284, 1.246790, -0.048820)",
        "(0.237010, 1.249062, -0.049655)",
        "(0.236550, 1.250261, -0.049920)",
        "(0.235798, 1.252699, -0.049669)",
        "(0.235090, 1.255088, -0.049356)",
        "(0.233912, 1.257402, -0.049792)",
        "(0.232950, 1.259758, -0.050328)",
        "(0.232444, 1.261003, -0.050246)",
        "(0.231311, 1.263512, -0.049961)",
        "(0.230223, 1.266023, -0.050321)",
        "(0.229034, 1.268553, -0.051066)",
        "(0.227849, 1.271391, -0.050978)",
        "(0.227336, 1.272897, -0.050839)",
        "(0.226363, 1.275955, -0.050709)",
        "(0.225162, 1.278974, -0.050977)",
        "(0.223971, 1.282091, -0.050835)",
        "(0.223198, 1.285320, -0.050295)",
        "(0.222946, 1.286937, -0.050015)",
        "(0.222131, 1.290047, -0.049682)",
        "(0.220762, 1.292954, -0.050037)",
        "(0.219395, 1.295802, -0.051036)",
        "(0.218273, 1.298623, -0.051393)",
        "(0.217831, 1.300014, -0.051233)",
        "(0.217082, 1.302692, -0.051379)",
        "(0.215906, 1.305220, -0.052403)",
        "(0.214742, 1.307712, -0.053206)",
        "(0.213780, 1.310252, -0.053104)",
        "(0.213541, 1.311496, -0.053018)",
        "(0.213032, 1.313910, -0.053382)",
        "(0.212244, 1.316182, -0.054299)",
        "(0.211543, 1.318372, -0.054558)",
        "(0.210929, 1.320547, -0.054580)",
        "(0.210592, 1.321646, -0.054858)",
        "(0.209530, 1.323725, -0.055981)",
        "(0.208494, 1.325646, -0.057060)",
        "(0.207804, 1.327354, -0.057789)",
        "(0.207083, 1.328920, -0.058635)",
        "(0.206898, 1.329684, -0.059207)",
        "(0.206331, 1.331117, -0.060282)",
        "(0.205738, 1.332344, -0.061182)",
        "(0.205116, 1.333368, -0.062607)",
        "(0.204529, 1.334199, -0.065069)",
        "(0.204196, 1.334585, -0.066469)",
        "(0.203299, 1.335259, -0.068743)",
        "(0.202605, 1.335777, -0.071006)",
        "(0.202070, 1.336186, -0.074169)",
        "(0.201193, 1.336702, -0.077817)",
        "(0.200778, 1.337027, -0.079283)",
        "(0.200216, 1.337665, -0.081551)",
        "(0.199720, 1.338279, -0.084202)",
        "(0.198961, 1.338823, -0.087756)",
        "(0.197965, 1.339424, -0.091358)",
        "(0.197510, 1.339717, -0.092959)",
        "(0.196759, 1.340298, -0.096028)",
        "(0.196141, 1.340810, -0.099017)",
        "(0.195805, 1.341324, -0.101484)",
        "(0.195496, 1.341945, -0.103783)",
        "(0.195173, 1.342300, -0.104869)",
        "(0.194486, 1.342977, -0.107078)",
        "(0.193785, 1.343572, -0.109135)",
        "(0.193367, 1.344220, -0.110811)",
        "(0.192979, 1.345051, -0.112370)",
        "(0.192586, 1.345522, -0.113151)",
        "(0.191677, 1.346468, -0.114536)",
        "(0.191204, 1.347352, -0.115646)",
        "(0.190706, 1.348281, -0.116914)",
        "(0.189799, 1.349311, -0.119115)",
        "(0.189291, 1.349865, -0.120240)",
        "(0.188302, 1.351116, -0.121789)",
        "(0.187862, 1.352486, -0.122374)",
        "(0.187523, 1.353890, -0.122894)",
        "(0.186379, 1.355943, -0.124624)",
        "(0.185919, 1.356914, -0.125279)",
        "(0.185203, 1.359054, -0.126326)",
        "(0.184575, 1.361419, -0.127173)",
        "(0.184144, 1.363906, -0.128398)",
        "(0.183081, 1.366682, -0.129621)",
        "(0.182535, 1.368128, -0.130036)",
        "(0.181861, 1.371134, -0.129966)",
        "(0.181612, 1.374137, -0.129461)",
        "(0.181132, 1.377207, -0.129504)",
        "(0.180374, 1.380306, -0.129583)",
        "(0.179929, 1.381865, -0.129569)",
        "(0.179278, 1.384931, -0.129482)",
        "(0.178778, 1.387902, -0.129329)",
        "(0.178422, 1.390771, -0.129738)",
        "(0.177847, 1.393541, -0.129915)",
        "(0.177448, 1.394840, -0.129925)",
        "(0.176915, 1.397234, -0.130520)",
        "(0.176501, 1.399427, -0.131941)",
        "(0.176165, 1.401432, -0.133479)",
        "(0.175664, 1.403250, -0.134917)",
        "(0.175531, 1.404067, -0.135739)",
        "(0.175372, 1.405583, -0.138021)",
        "(0.174774, 1.407101, -0.140699)",
        "(0.174089, 1.408530, -0.142708)",
        "(0.173996, 1.409664, -0.144036)",
        "(0.173988, 1.410133, -0.144699)",
        "(0.173832, 1.410995, -0.146947)",
        "(0.173761, 1.411828, -0.149482)",
        "(0.173483, 1.412626, -0.151210)",
        "(0.173362, 1.413307, -0.152397)",
        "(0.173514, 1.413582, -0.153312)",
        "(0.173523, 1.414073, -0.155803)",
        "(0.173415, 1.414573, -0.158476)",
        "(0.173089, 1.414970, -0.160308)",
        "(0.173213, 1.415243, -0.162062)",
        "(0.173436, 1.415326, -0.163080)",
        "(0.173575, 1.415434, -0.165275)",
        "(0.173579, 1.415410, -0.167344)",
        "(0.173795, 1.415237, -0.169373)",
        "(0.174007, 1.415014, -0.171597)",
        "(0.174166, 1.414900, -0.172738)",
        "(0.174308, 1.414682, -0.174855)",
        "(0.174225, 1.414478, -0.176943)",
        "(0.174495, 1.414223, -0.179400)",
        "(0.174989, 1.413860, -0.181605)",
        "(0.175188, 1.413656, -0.182398)",
        "(0.175133, 1.413359, -0.183887)",
        "(0.175054, 1.413038, -0.185537)",
        "(0.175485, 1.412518, -0.187509)",
        "(0.175777, 1.411926, -0.189458)",
        "(0.175771, 1.411672, -0.190496)",
        "(0.175634, 1.411170, -0.192530)",
        "(0.175946, 1.410622, -0.194499)",
        "(0.176179, 1.410070, -0.196183)",
        "(0.176321, 1.409554, -0.198015)",
        "(0.176269, 1.409315, -0.199007)",
        "(0.176376, 1.408739, -0.200864)",
        "(0.176717, 1.407957, -0.201953)",
        "(0.177117, 1.407264, -0.203161)",
        "(0.177232, 1.406654, -0.204683)",
        "(0.177217, 1.406369, -0.205569)",
        "(0.177351, 1.405704, -0.207272)",
        "(0.177815, 1.404916, -0.208603)",
        "(0.178337, 1.403991, -0.209984)",
        "(0.178255, 1.403153, -0.212376)",
        "(0.178132, 1.402803, -0.213872)",
        "(0.178258, 1.402125, -0.216175)",
        "(0.178842, 1.401403, -0.217224)",
        "(0.179392, 1.400692, -0.217823)",
        "(0.179457, 1.400383, -0.218338)",
        "(0.179375, 1.399856, -0.220007)",
        "(0.179542, 1.399385, -0.221949)",
        "(0.179994, 1.398894, -0.223282)",
        "(0.180221, 1.398412, -0.223820)",
        "(0.180427, 1.397880, -0.224355)",
        "(0.180598, 1.397602, -0.224816)",
        "(0.180793, 1.397111, -0.226232)",
        "(0.180960, 1.396610, -0.227489)",
        "(0.181166, 1.396048, -0.228467)",
        "(0.181748, 1.395418, -0.229561)",
        "(0.181955, 1.395082, -0.230227)",
        "(0.182167, 1.394432, -0.231584)",
        "(0.182384, 1.393847, -0.232985)",
        "(0.182689, 1.393340, -0.234399)",
        "(0.183143, 1.392860, -0.235550)",
        "(0.183402, 1.392617, -0.236018)",
        "(0.183768, 1.392083, -0.236617)",
        "(0.184162, 1.391584, -0.237522)",
        "(0.184530, 1.391097, -0.238834)",
        "(0.185029, 1.390554, -0.240226)",
        "(0.185207, 1.390302, -0.240842)",
        "(0.185459, 1.389763, -0.241880)",
        "(0.185850, 1.389124, -0.242696)",
        "(0.186500, 1.388459, -0.243664)",
        "(0.186880, 1.387836, -0.245139)",
        "(0.186976, 1.387534, -0.245863)",
        "(0.187306, 1.386959, -0.247167)",
        "(0.187819, 1.386363, -0.248363)",
        "(0.188504, 1.385768, -0.249348)",
        "(0.188852, 1.385287, -0.250493)",
        "(0.189092, 1.385089, -0.251138)",
        "(0.189636, 1.384700, -0.252453)",
        "(0.190178, 1.384256, -0.253758)",
        "(0.190938, 1.383660, -0.254727)",
        "(0.191605, 1.382997, -0.255713)",
        "(0.191744, 1.382739, -0.256154)",
        "(0.192511, 1.381762, -0.257933)",
        "(0.193441, 1.380727, -0.259771)",
        "(0.194295, 1.379439, -0.261777)",
        "(0.195145, 1.377953, -0.264529)",
        "(0.195536, 1.377152, -0.266429)",
        "(0.196403, 1.375597, -0.270187)",
        "(0.197362, 1.374004, -0.272294)",
        "(0.198375, 1.372350, -0.272646)",
        "(0.199272, 1.370817, -0.273088)",
        "(0.199628, 1.370117, -0.273717)",
        "(0.200493, 1.368824, -0.275528)",
        "(0.200895, 1.367751, -0.277491)",
        "(0.201305, 1.366766, -0.279061)",
        "(0.202068, 1.365783, -0.280448)",
        "(0.202366, 1.365357, -0.281161)",
        "(0.202651, 1.364603, -0.282677)",
        "(0.203046, 1.363982, -0.284050)",
        "(0.203416, 1.363554, -0.285590)",
        "(0.203937, 1.363142, -0.286664)",
        "(0.204252, 1.362914, -0.287144)",
        "(0.204706, 1.362521, -0.288086)",
        "(0.204983, 1.362307, -0.289544)",
        "(0.205402, 1.362113, -0.291090)",
        "(0.206003, 1.361864, -0.292240)",
        "(0.206132, 1.361714, -0.292697)",
        "(0.206758, 1.361332, -0.294308)",
        "(0.207305, 1.361043, -0.296315)",
        "(0.207725, 1.360685, -0.297938)",
        "(0.208589, 1.360250, -0.299143)",
        "(0.208998, 1.360005, -0.299784)",
        "(0.209780, 1.359576, -0.301279)",
        "(0.210206, 1.359092, -0.302771)",
        "(0.210889, 1.358631, -0.304542)",
        "(0.211720, 1.358120, -0.306307)",
        "(0.212196, 1.357871, -0.307065)",
        "(0.212754, 1.357317, -0.308416)",
        "(0.213233, 1.356799, -0.309610)",
        "(0.213912, 1.356384, -0.310790)",
        "(0.214664, 1.355971, -0.311826)",
        "(0.215062, 1.355733, -0.312259)",
        "(0.215571, 1.355204, -0.313268)",
        "(0.216139, 1.354701, -0.314751)",
        "(0.216837, 1.354178, -0.315971)",
        "(0.217475, 1.353673, -0.316509)",
        "(0.217849, 1.353244, -0.316741)",
        "(0.218273, 1.352753, -0.317488)",
        "(0.219144, 1.351797, -0.319480)",
        "(0.219821, 1.350928, -0.320465)",
        "(0.220540, 1.349796, -0.320655)",
        "(0.220971, 1.349161, -0.320699)",
        "(0.221730, 1.347810, -0.321156)",
        "(0.222542, 1.346166, -0.321783)",
        "(0.223377, 1.344523, -0.322206)",
        "(0.223681, 1.343680, -0.322616)",
        "(0.224581, 1.341775, -0.323002)",
        "(0.225614, 1.339563, -0.323062)",
        "(0.226626, 1.337090, -0.322743)",
        "(0.227336, 1.334460, -0.322647)",
        "(0.228208, 1.331532, -0.322687)",
        "(0.228810, 1.329966, -0.322453)",
        "(0.229861, 1.326684, -0.321747)",
        "(0.231051, 1.323397, -0.321817)",
        "(0.232078, 1.320071, -0.322053)",
        "(0.232834, 1.316561, -0.321255)",
        "(0.233363, 1.314821, -0.320689)",
        "(0.234676, 1.311507, -0.320090)",
        "(0.235565, 1.308462, -0.320347)",
        "(0.236293, 1.305392, -0.319288)",
        "(0.236713, 1.303830, -0.318349)",
        "(0.237512, 1.300800, -0.316332)",
        "(0.238405, 1.298161, -0.316029)",
        "(0.239204, 1.295689, -0.315787)",
        "(0.239781, 1.293319, -0.314714)",
        "(0.240288, 1.291236, -0.313863)",
        "(0.240552, 1.290369, -0.313568)",
        "(0.241101, 1.288896, -0.313123)",
        "(0.241340, 1.287877, -0.312909)",
        "(0.241297, 1.287300, -0.312713)",
        "(0.241243, 1.287272, -0.312425)",
        "(0.241250, 1.287267, -0.312239)",
        "(0.241309, 1.287539, -0.311987)",
        "(0.241141, 1.288062, -0.312219)",
        "(0.240782, 1.289187, -0.312471)",
        "(0.240632, 1.289988, -0.312675)",
        "(0.240632, 1.290164, -0.313048)",
        "(0.240759, 1.290908, -0.314486)",
        "(0.240850, 1.291386, -0.316057)",
        "(0.241234, 1.291653, -0.317179)",
        "(0.241622, 1.291630, -0.318234)",
        "(0.241860, 1.291545, -0.318833)",
        "(0.242403, 1.291209, -0.320255)",
        "(0.243063, 1.290767, -0.321981)",
        "(0.243654, 1.290143, -0.323709)",
        "(0.244306, 1.289249, -0.324677)",
        "(0.244702, 1.288759, -0.325011)",
        "(0.245448, 1.287611, -0.325656)",
        "(0.246259, 1.286357, -0.326879)",
        "(0.247025, 1.284894, -0.327930)",
        "(0.247810, 1.283141, -0.328596)",
        "(0.248298, 1.282247, -0.328981)",
        "(0.249266, 1.280308, -0.329889)",
        "(0.249946, 1.278116, -0.330669)",
        "(0.250954, 1.275754, -0.331084)",
        "(0.252001, 1.273168, -0.331213)",
        "(0.252516, 1.271830, -0.331362)",
        "(0.253514, 1.269095, -0.331898)",
        "(0.254580, 1.266252, -0.332381)",
        "(0.255668, 1.263288, -0.332101)",
        "(0.256702, 1.260344, -0.331464)",
        "(0.257231, 1.258917, -0.331332)",
        "(0.258389, 1.256160, -0.331504)",
        "(0.259388, 1.253427, -0.331606)",
        "(0.260297, 1.250714, -0.331148)",
        "(0.261449, 1.248120, -0.330803)",
        "(0.261958, 1.246839, -0.330767)",
        "(0.262949, 1.244316, -0.330780)",
        "(0.264105, 1.242024, -0.331117)",
        "(0.265099, 1.239858, -0.331649)",
        "(0.265971, 1.237652, -0.331471)",
        "(0.266418, 1.236570, -0.331195)",
        "(0.267317, 1.234451, -0.330835)",
        "(0.268236, 1.232459, -0.330708)",
        "(0.268885, 1.230527, -0.330771)",
        "(0.269719, 1.228578, -0.330297)",
        "(0.270224, 1.227590, -0.330048)",
        "(0.270967, 1.225558, -0.329697)",
        "(0.271722, 1.223540, -0.329379)",
        "(0.272485, 1.221474, -0.328969)",
        "(0.272848, 1.220433, -0.328671)",
        "(0.273830, 1.218320, -0.328173)",
        "(0.274906, 1.216304, -0.328246)",
        "(0.275594, 1.214248, -0.328345)",
        "(0.276307, 1.212098, -0.327893)",
        "(0.277269, 1.209855, -0.327155)",
        "(0.277832, 1.208782, -0.326810)",
        "(0.278739, 1.206594, -0.326618)",
        "(0.279546, 1.204316, -0.326154)",
        "(0.280378, 1.201876, -0.325090)",
        "(0.281502, 1.199336, -0.324063)",
        "(0.282095, 1.198078, -0.323632)",
        "(0.283458, 1.195542, -0.323135)",
        "(0.284743, 1.192817, -0.322180)",
        "(0.286365, 1.189856, -0.320410)",
        "(0.288239, 1.186585, -0.318182)",
        "(0.289213, 1.184962, -0.317220)",
        "(0.290889, 1.181710, -0.316342)",
        "(0.292442, 1.178430, -0.316133)",
        "(0.294058, 1.175097, -0.314694)",
        "(0.295781, 1.171716, -0.312371)",
        "(0.296750, 1.170109, -0.311421)",
        "(0.298582, 1.166924, -0.310360)",
        "(0.299975, 1.163735, -0.310117)",
        "(0.301347, 1.160647, -0.309388)",
        "(0.303131, 1.157887, -0.308363)",
        "(0.304052, 1.156524, -0.307713)",
        "(0.305798, 1.153854, -0.306261)",
        "(0.307130, 1.151181, -0.305308)",
        "(0.308751, 1.148694, -0.304316)",
        "(0.310639, 1.146230, -0.303071)",
        "(0.311446, 1.144921, -0.302545)",
        "(0.312867, 1.142333, -0.302436)",
        "(0.314266, 1.139936, -0.302914)",
        "(0.315812, 1.137684, -0.302515)",
        "(0.317372, 1.135367, -0.301199)",
        "(0.318229, 1.134234, -0.300757)",
        "(0.319774, 1.131950, -0.300778)",
        "(0.321124, 1.129574, -0.300710)",
        "(0.322707, 1.127258, -0.299726)",
        "(0.324626, 1.125013, -0.298612)",
        "(0.325554, 1.123868, -0.298131)",
        "(0.326951, 1.121525, -0.297989)",
        "(0.328457, 1.119325, -0.297992)",
        "(0.330120, 1.117151, -0.297139)",
        "(0.331698, 1.114823, -0.295321)",
        "(0.332594, 1.113728, -0.294468)",
        "(0.334319, 1.111610, -0.293674)",
        "(0.335647, 1.109416, -0.293711)",
        "(0.337292, 1.107369, -0.292476)",
        "(0.338993, 1.105269, -0.290711)",
        "(0.339803, 1.104312, -0.290198)",
        "(0.341272, 1.102358, -0.289928)",
        "(0.342731, 1.100438, -0.289722)",
        "(0.344060, 1.098563, -0.288828)",
        "(0.345484, 1.096867, -0.287393)",
        "(0.346176, 1.096017, -0.286736)",
        "(0.347426, 1.094277, -0.285730)",
        "(0.348393, 1.092575, -0.285218)",
        "(0.349331, 1.090892, -0.284292)",
        "(0.350633, 1.089360, -0.282846)",
        "(0.351243, 1.088552, -0.282057)",
        "(0.352238, 1.086849, -0.280553)",
        "(0.353213, 1.085250, -0.279618)",
        "(0.354181, 1.083628, -0.278788)",
        "(0.355245, 1.082039, -0.277499)",
        "(0.355776, 1.081228, -0.276676)",
        "(0.356851, 1.079710, -0.274884)",
        "(0.357841, 1.078316, -0.273680)",
        "(0.358718, 1.076947, -0.272767)",
        "(0.359709, 1.075640, -0.270887)",
        "(0.360179, 1.074957, -0.269817)",
        "(0.361070, 1.073539, -0.267909)",
        "(0.361988, 1.072231, -0.266713)",
        "(0.362771, 1.070934, -0.265469)",
        "(0.363497, 1.069665, -0.263242)",
        "(0.363904, 1.069068, -0.262173)",
        "(0.364692, 1.067860, -0.260224)",
        "(0.365286, 1.066577, -0.258580)",
        "(0.365921, 1.065457, -0.257075)",
        "(0.366597, 1.064358, -0.255312)",
        "(0.366881, 1.063787, -0.254408)",
        "(0.367430, 1.062608, -0.252673)",
        "(0.368066, 1.061563, -0.251126)",
        "(0.368586, 1.060449, -0.249818)",
        "(0.369296, 1.059425, -0.248350)",
        "(0.369674, 1.058930, -0.247630)",
        "(0.370425, 1.057914, -0.246259)",
        "(0.370941, 1.056774, -0.245026)",
        "(0.371568, 1.055761, -0.244593)",
        "(0.372305, 1.054746, -0.243727)",
        "(0.372625, 1.054220, -0.243251)",
        "(0.373339, 1.053229, -0.242549)",
        "(0.374191, 1.052344, -0.241577)",
        "(0.374898, 1.051235, -0.240525)",
        "(0.375668, 1.050135, -0.240086)",
        "(0.376088, 1.049638, -0.239917)",
        "(0.376946, 1.048640, -0.239425)",
        "(0.377944, 1.047725, -0.238475)",
        "(0.378698, 1.046693, -0.237657)",
        "(0.379004, 1.046167, -0.237479)",
        "(0.379707, 1.045166, -0.236656)",
        "(0.380510, 1.044220, -0.235225)",
        "(0.381169, 1.043256, -0.234290)",
        "(0.381705, 1.042259, -0.233672)",
        "(0.381972, 1.041750, -0.233103)",
        "(0.382531, 1.040878, -0.231956)",
        "(0.382898, 1.040058, -0.231075)",
        "(0.383361, 1.039391, -0.229821)",
        "(0.383747, 1.038641, -0.228500)",
        "(0.383973, 1.037844, -0.227512)",
        "(0.384087, 1.037507, -0.227100)",
        "(0.384368, 1.036876, -0.226058)",
        "(0.384832, 1.036345, -0.224607)",
        "(0.385232, 1.035731, -0.223216)",
        "(0.385441, 1.035110, -0.222499)",
        "(0.385465, 1.034773, -0.222195)",
        "(0.385655, 1.034148, -0.220937)",
        "(0.386087, 1.033660, -0.218854)",
        "(0.386321, 1.032950, -0.216854)",
        "(0.386528, 1.032284, -0.215594)",
        "(0.386605, 1.031953, -0.215043)",
        "(0.386730, 1.031260, -0.213854)",
        "(0.387101, 1.030746, -0.211957)",
        "(0.387343, 1.030032, -0.209956)",
        "(0.387559, 1.029439, -0.208715)",
        "(0.387657, 1.029100, -0.208126)",
        "(0.388025, 1.028448, -0.206664)",
        "(0.388418, 1.027830, -0.205051)",
        "(0.388765, 1.027220, -0.203619)",
        "(0.389221, 1.026647, -0.202150)",
        "(0.389414, 1.026309, -0.201415)",
        "(0.390048, 1.025680, -0.199749)",
        "(0.390567, 1.025068, -0.198399)",
        "(0.390962, 1.024330, -0.197436)",
        "(0.391753, 1.023825, -0.195919)",
        "(0.392156, 1.023549, -0.195061)",
        "(0.392940, 1.022878, -0.193154)",
        "(0.393843, 1.022212, -0.191415)",
        "(0.394778, 1.021531, -0.190410)",
        "(0.395232, 1.021168, -0.189875)",
        "(0.396212, 1.020328, -0.188793)",
        "(0.397252, 1.019665, -0.187729)",
        "(0.398125, 1.018855, -0.186497)",
        "(0.399190, 1.018234, -0.184676)",
        "(0.400258, 1.017734, -0.182864)",
        "(0.400712, 1.017520, -0.181978)",
        "(0.401259, 1.017114, -0.180676)",
        "(0.401377, 1.016731, -0.179748)",
        "(0.401808, 1.016892, -0.177348)",
        "(0.401739, 1.017102, -0.174449)",
        "(0.401395, 1.017256, -0.173293)",
        "(0.400405, 1.017669, -0.171386)",
        "(0.399319, 1.018188, -0.169543)",
        "(0.398466, 1.018919, -0.167405)",
        "(0.397622, 1.019681, -0.165266)",
        "(0.397216, 1.020090, -0.164178)",
        "(0.396530, 1.020856, -0.162100)",
        "(0.395881, 1.021410, -0.160630)",
        "(0.395341, 1.021631, -0.159588)",
        "(0.395159, 1.021823, -0.158385)",
        "(0.395180, 1.021958, -0.157643)",
        "(0.395346, 1.022110, -0.156118)",
        "(0.395558, 1.022154, -0.154606)",
        "(0.396005, 1.022137, -0.152920)",
        "(0.396571, 1.022096, -0.151219)",
        "(0.396831, 1.021971, -0.150426)",
        "(0.397407, 1.021744, -0.149351)",
        "(0.397949, 1.021409, -0.148342)",
        "(0.398846, 1.021248, -0.146784)",
        "(0.399754, 1.021070, -0.145326)",
        "(0.400211, 1.020944, -0.144580)",
        "(0.401130, 1.020647, -0.143164)",
        "(0.401783, 1.020431, -0.142578)",
        "(0.402399, 1.020210, -0.141829)",
        "(0.403267, 1.020103, -0.140229)",
        "(0.403702, 1.020068, -0.139467)",
        "(0.404448, 1.019963, -0.138381)",
        "(0.404850, 1.019810, -0.137765)",
        "(0.405289, 1.019747, -0.137019)",
        "(0.405925, 1.019825, -0.135687)",
        "(0.406179, 1.019825, -0.135125)",
        "(0.406389, 1.019792, -0.134404)",
        "(0.406304, 1.019701, -0.134023)",
        "(0.406396, 1.019738, -0.133191)",
        "(0.406672, 1.019951, -0.132058)",
        "(0.406739, 1.020047, -0.131741)",
        "(0.406571, 1.020074, -0.131405)",
        "(0.406450, 1.020210, -0.130974)",
        "(0.406486, 1.020421, -0.130026)",
        "(0.406309, 1.020625, -0.129203)",
        "(0.406208, 1.020661, -0.129007)",
        "(0.405978, 1.020955, -0.127884)",
        "(0.405857, 1.021254, -0.126501)",
        "(0.405574, 1.021587, -0.125408)",
        "(0.405178, 1.022009, -0.124616)",
        "(0.404929, 1.022211, -0.124150)",
        "(0.404519, 1.022665, -0.122927)",
        "(0.404221, 1.023275, -0.121549)",
        "(0.403705, 1.023824, -0.120363)",
        "(0.403154, 1.024541, -0.119287)",
        "(0.402840, 1.024925, -0.118752)",
        "(0.402256, 1.025695, -0.117633)",
        "(0.401628, 1.026428, -0.116641)",
        "(0.400895, 1.027277, -0.116069)",
        "(0.400151, 1.028180, -0.115473)",
        "(0.399685, 1.028647, -0.115245)",
        "(0.398560, 1.029565, -0.114909)",
        "(0.397658, 1.030783, -0.114167)",
        "(0.396875, 1.032194, -0.113054)",
        "(0.395567, 1.033306, -0.112079)",
        "(0.394829, 1.033900, -0.111689)",
        "(0.393330, 1.035278, -0.111223)",
        "(0.391811, 1.036627, -0.110650)",
        "(0.390434, 1.038009, -0.109821)",
        "(0.389788, 1.038731, -0.109301)",
        "(0.388307, 1.040206, -0.108434)",
        "(0.386481, 1.041499, -0.107907)",
        "(0.384810, 1.042856, -0.107319)",
        "(0.383412, 1.044270, -0.106290)",
        "(0.382758, 1.044960, -0.105743)",
        "(0.381337, 1.046243, -0.104920)",
        "(0.379739, 1.047368, -0.104404)",
        "(0.378293, 1.048573, -0.103688)",
        "(0.377020, 1.049892, -0.102794)",
        "(0.376291, 1.050492, -0.102409)",
        "(0.374907, 1.051690, -0.101893)",
        "(0.373450, 1.052828, -0.101691)",
        "(0.372135, 1.054097, -0.101071)",
        "(0.370721, 1.055388, -0.100108)",
        "(0.369843, 1.056010, -0.099797)",
        "(0.368034, 1.057341, -0.099506)",
        "(0.366356, 1.058908, -0.098958)",
        "(0.364675, 1.060482, -0.097697)",
        "(0.363095, 1.062113, -0.096490)",
        "(0.361307, 1.063628, -0.095853)",
        "(0.360454, 1.064395, -0.095599)",
        "(0.358928, 1.066020, -0.094738)",
        "(0.357417, 1.067573, -0.093657)",
        "(0.355838, 1.069038, -0.092948)",
        "(0.355093, 1.069810, -0.092644)",
        "(0.353695, 1.071436, -0.091794)",
        "(0.352424, 1.073097, -0.090495)",
        "(0.351154, 1.074653, -0.089200)",
        "(0.349779, 1.076180, -0.088213)",
        "(0.348408, 1.077775, -0.087555)",
        "(0.347712, 1.078606, -0.087215)",
        "(0.346103, 1.080132, -0.086314)",
        "(0.344629, 1.081859, -0.085481)",
        "(0.343043, 1.083695, -0.084612)",
        "(0.341564, 1.085693, -0.083471)",
        "(0.340755, 1.086666, -0.082873)",
        "(0.339128, 1.088624, -0.081815)",
        "(0.337665, 1.090667, -0.080935)",
        "(0.336363, 1.092701, -0.079929)",
        "(0.334839, 1.094606, -0.079256)",
        "(0.333867, 1.095414, -0.079127)",
        "(0.332073, 1.097136, -0.079104)",
        "(0.330830, 1.099070, -0.078563)",
        "(0.329743, 1.101021, -0.077821)",
        "(0.328312, 1.102788, -0.077306)",
        "(0.327490, 1.103629, -0.077172)",
        "(0.325868, 1.105426, -0.077099)",
        "(0.324414, 1.107327, -0.076669)",
        "(0.323200, 1.109399, -0.075931)",
        "(0.321795, 1.111411, -0.075524)",
        "(0.321075, 1.112397, -0.075421)",
        "(0.319476, 1.114276, -0.075104)",
        "(0.318131, 1.116298, -0.074755)",
        "(0.316909, 1.118357, -0.074286)",
        "(0.316298, 1.119376, -0.074179)",
        "(0.315115, 1.121388, -0.074238)",
        "(0.313960, 1.123378, -0.073864)",
        "(0.312774, 1.125314, -0.073334)",
        "(0.311771, 1.127268, -0.073132)",
        "(0.311264, 1.128207, -0.073018)",
        "(0.310415, 1.130088, -0.072790)",
        "(0.309421, 1.131846, -0.072148)",
        "(0.308349, 1.133519, -0.071676)",
        "(0.307364, 1.135197, -0.071456)",
        "(0.306890, 1.136091, -0.071440)",
        "(0.305812, 1.137898, -0.071328)",
        "(0.304764, 1.139777, -0.071104)",
        "(0.303703, 1.141697, -0.070332)",
        "(0.302822, 1.143791, -0.069564)",
        "(0.302282, 1.144794, -0.069327)",
        "(0.301060, 1.146817, -0.069116)",
        "(0.299591, 1.148763, -0.068678)",
        "(0.298449, 1.150890, -0.068130)",
        "(0.297256, 1.153116, -0.067675)",
        "(0.296584, 1.154251, -0.067392)",
        "(0.295380, 1.156558, -0.066515)",
        "(0.294289, 1.158965, -0.065590)",
        "(0.292729, 1.161326, -0.064776)",
        "(0.291198, 1.163768, -0.064306)",
        "(0.289897, 1.166258, -0.063756)",
        "(0.289276, 1.167492, -0.063362)",
        "(0.287901, 1.169982, -0.062638)",
        "(0.286176, 1.172472, -0.061985)",
        "(0.284737, 1.175080, -0.061557)",
        "(0.283989, 1.176390, -0.061402)",
        "(0.282379, 1.179012, -0.061124)",
        "(0.280837, 1.181700, -0.060342)",
        "(0.279733, 1.184462, -0.059416)",
        "(0.278312, 1.187115, -0.058872)",
        "(0.277395, 1.188460, -0.058760)",
        "(0.275732, 1.190885, -0.058651)",
        "(0.274360, 1.193371, -0.058574)",
        "(0.273126, 1.195942, -0.057931)",
        "(0.271829, 1.198571, -0.057585)",
        "(0.270479, 1.201284, -0.057492)",
        "(0.269805, 1.202662, -0.057397)",
        "(0.268365, 1.205404, -0.057279)",
        "(0.266955, 1.208136, -0.057240)",
        "(0.265767, 1.210870, -0.057175)",
        "(0.265214, 1.212240, -0.057024)",
        "(0.264027, 1.215005, -0.056853)",
        "(0.262569, 1.217743, -0.056969)",
        "(0.261231, 1.220499, -0.057423)",
        "(0.260188, 1.223258, -0.057542)",
        "(0.259122, 1.225996, -0.057853)",
        "(0.258462, 1.227313, -0.058193)",
        "(0.257374, 1.229955, -0.058589)",
        "(0.256748, 1.232572, -0.058356)",
        "(0.255979, 1.235037, -0.058303)",
        "(0.255025, 1.237304, -0.058835)",
        "(0.254528, 1.238438, -0.059103)",
        "(0.253493, 1.240676, -0.059384)",
        "(0.252750, 1.242887, -0.059167)",
        "(0.252059, 1.244961, -0.059197)",
        "(0.251366, 1.246937, -0.059795)",
        "(0.250982, 1.247921, -0.060073)",
        "(0.250407, 1.249923, -0.060153)",
        "(0.249979, 1.251984, -0.059854)",
        "(0.249382, 1.254035, -0.060018)",
        "(0.248716, 1.256079, -0.060578)",
        "(0.248441, 1.257123, -0.060741)",
        "(0.247649, 1.259262, -0.060736)",
        "(0.247122, 1.261437, -0.060743)",
        "(0.246960, 1.263649, -0.060594)",
        "(0.246796, 1.265777, -0.060274)",
        "(0.246596, 1.266808, -0.060232)",
        "(0.245733, 1.268751, -0.060374)",
        "(0.244926, 1.270667, -0.061143)",
        "(0.244622, 1.272681, -0.061461)",
        "(0.244520, 1.273687, -0.061283)",
        "(0.244362, 1.275647, -0.061137)",
        "(0.243823, 1.277551, -0.061771)",
        "(0.243045, 1.279441, -0.062413)",
        "(0.242487, 1.281314, -0.062610)",
        "(0.242381, 1.283175, -0.062657)",
        "(0.242217, 1.284090, -0.062824)",
        "(0.241514, 1.285846, -0.063542)",
        "(0.240706, 1.287553, -0.064311)",
        "(0.239878, 1.289301, -0.064793)",
        "(0.239200, 1.291116, -0.065500)",
        "(0.238963, 1.292042, -0.066018)",
        "(0.238375, 1.293967, -0.066659)",
        "(0.237764, 1.296012, -0.066430)",
        "(0.237399, 1.298084, -0.066301)",
        "(0.236809, 1.299977, -0.066677)",
        "(0.236426, 1.300912, -0.066946)",
        "(0.235363, 1.302838, -0.067204)",
        "(0.234113, 1.304735, -0.067745)",
        "(0.233236, 1.306619, -0.068675)",
        "(0.232377, 1.308729, -0.069107)",
        "(0.231776, 1.309870, -0.069134)",
        "(0.230740, 1.312219, -0.069658)",
        "(0.229853, 1.314604, -0.070281)",
        "(0.228753, 1.317004, -0.070591)",
        "(0.228055, 1.319315, -0.071016)",
        "(0.227702, 1.320415, -0.071331)",
        "(0.226859, 1.322514, -0.072139)",
        "(0.225979, 1.324639, -0.072875)",
        "(0.224951, 1.326724, -0.074048)",
        "(0.223873, 1.328749, -0.075272)",
        "(0.223475, 1.329742, -0.075642)",
        "(0.222968, 1.331603, -0.076058)",
        "(0.222441, 1.333258, -0.076831)",
        "(0.221736, 1.334709, -0.077919)",
        "(0.221426, 1.335426, -0.078259)",
        "(0.220922, 1.336724, -0.078432)",
        "(0.220601, 1.337880, -0.078937)",
        "(0.219910, 1.338926, -0.079958)",
        "(0.219461, 1.339868, -0.080527)",
        "(0.219173, 1.340764, -0.080460)",
        "(0.218974, 1.341212, -0.080544)",
        "(0.218485, 1.342032, -0.081246)",
        "(0.218083, 1.342786, -0.082133)",
        "(0.217694, 1.343454, -0.082152)",
        "(0.217614, 1.343959, -0.082262)",
        "(0.217543, 1.344302, -0.082280)",
        "(0.217398, 1.345034, -0.082145)",
        "(0.216854, 1.345612, -0.082713)",
        "(0.216447, 1.346236, -0.083383)",
        "(0.216293, 1.346701, -0.083377)",
        "(0.216247, 1.346981, -0.083312)",
        "(0.216137, 1.347246, -0.083331)",
        "(0.215564, 1.347754, -0.083873)",
        "(0.215060, 1.348386, -0.084620)",
        "(0.215048, 1.348775, -0.084564)",
        "(0.214881, 1.349174, -0.084670)",
        "(0.214198, 1.349994, -0.085299)",
        "(0.213861, 1.350665, -0.085495)",
        "(0.213872, 1.351187, -0.085505)",
        "(0.213781, 1.351403, -0.085861)",
        "(0.213702, 1.351431, -0.086128)",
        "(0.212878, 1.351932, -0.087711)",
        "(0.212581, 1.352078, -0.088465)",
        "(0.212633, 1.352134, -0.088719)",
        "(0.212459, 1.352232, -0.089225)",
        "(0.212240, 1.352283, -0.089698)",
        "(0.211940, 1.352383, -0.090362)",
        "(0.211825, 1.352493, -0.090168)",
        "(0.211886, 1.352542, -0.090246)",
        "(0.211268, 1.352763, -0.091142)",
        "(0.211112, 1.352885, -0.091379)",
        "(0.211121, 1.353111, -0.091026)",
        "(0.211125, 1.353376, -0.090891)",
        "(0.210767, 1.353624, -0.091351)",
        "(0.210392, 1.353776, -0.091788)",
        "(0.209876, 1.354052, -0.092379)",
        "(0.209913, 1.354201, -0.092351)",
        "(0.209766, 1.354495, -0.092541)",
        "(0.209406, 1.354970, -0.092605)",
        "(0.209254, 1.355066, -0.092718)",
        "(0.209079, 1.355198, -0.093079)",
        "(0.208742, 1.355420, -0.093784)",
        "(0.208467, 1.355601, -0.094332)",
        "(0.208335, 1.355709, -0.094523)",
        "(0.208334, 1.355728, -0.094604)",
        "(0.207901, 1.355760, -0.095674)",
        "(0.207629, 1.355632, -0.096715)",
        "(0.207369, 1.355437, -0.097377)",
        "(0.207384, 1.355245, -0.097965)",
        "(0.207351, 1.355107, -0.098335)",
        "(0.207186, 1.354661, -0.099520)",
        "(0.207207, 1.354357, -0.100404)",
        "(0.206905, 1.354169, -0.101415)",
        "(0.206820, 1.353958, -0.102356)",
        "(0.206791, 1.353838, -0.102900)",
        "(0.206643, 1.353646, -0.104171)",
        "(0.206348, 1.353606, -0.105634)",
        "(0.206005, 1.353724, -0.106963)",
        "(0.205671, 1.353945, -0.108288)",
        "(0.205547, 1.354112, -0.109036)",
        "(0.205303, 1.354540, -0.110225)",
        "(0.204984, 1.355126, -0.111596)",
        "(0.204429, 1.355796, -0.113214)",
        "(0.204035, 1.356436, -0.114683)",
        "(0.203940, 1.356759, -0.115151)",
        "(0.203818, 1.357381, -0.116107)",
        "(0.203247, 1.358052, -0.117597)",
        "(0.202903, 1.358713, -0.119382)",
        "(0.202520, 1.359452, -0.120755)",
        "(0.202320, 1.359795, -0.121296)",
        "(0.202398, 1.360433, -0.122366)",
        "(0.202392, 1.360999, -0.123517)",
        "(0.202210, 1.361665, -0.124617)",
        "(0.202023, 1.362426, -0.125828)",
        "(0.201869, 1.363146, -0.127201)",
        "(0.201827, 1.363498, -0.127754)",
        "(0.201842, 1.364254, -0.128610)",
        "(0.201670, 1.365137, -0.129507)",
        "(0.201456, 1.366271, -0.130982)",
        "(0.201334, 1.367282, -0.132365)",
        "(0.201330, 1.367764, -0.132846)",
        "(0.201331, 1.368710, -0.133886)",
        "(0.201178, 1.369606, -0.135765)",
        "(0.200922, 1.370485, -0.137788)",
        "(0.200913, 1.370871, -0.138779)",
        "(0.200961, 1.371643, -0.140777)",
        "(0.200783, 1.372388, -0.143077)",
        "(0.200604, 1.373019, -0.145721)",
        "(0.200546, 1.373585, -0.147966)",
        "(0.200501, 1.373840, -0.148846)",
        "(0.200688, 1.374337, -0.150833)",
        "(0.200642, 1.374748, -0.153207)",
        "(0.200576, 1.375089, -0.155448)",
        "(0.200515, 1.375490, -0.156778)",
        "(0.200819, 1.375920, -0.157633)",
        "(0.201036, 1.376160, -0.158025)",
        "(0.201136, 1.376591, -0.158736)",
        "(0.200930, 1.377314, -0.159868)",
        "(0.201030, 1.377828, -0.160049)",
        "(0.201192, 1.377893, -0.159989)",
        "(0.201420, 1.377995, -0.159982)",
        "(0.201591, 1.378308, -0.160228)",
        "(0.201326, 1.378803, -0.160954)",
        "(0.201310, 1.379113, -0.161352)",
        "(0.201433, 1.379089, -0.161258)",
        "(0.201828, 1.379270, -0.161147)",
        "(0.201840, 1.379314, -0.161142)",
        "(0.201844, 1.379459, -0.161598)",
        "(0.201876, 1.379580, -0.161997)",
        "(0.201893, 1.379602, -0.161955)",
        "(0.202030, 1.379684, -0.162103)",
        "(0.202066, 1.379739, -0.162420)",
        "(0.201931, 1.379798, -0.163158)",
        "(0.201819, 1.379927, -0.163581)",
        "(0.201886, 1.380036, -0.163777)",
        "(0.201968, 1.380121, -0.163933)",
        "(0.201992, 1.380304, -0.164135)",
        "(0.201736, 1.380584, -0.164952)",
        "(0.201779, 1.380846, -0.166363)",
        "(0.201982, 1.380980, -0.167079)",
        "(0.202074, 1.381009, -0.167158)",
        "(0.202184, 1.381011, -0.167529)",
        "(0.202229, 1.381056, -0.169188)",
        "(0.202250, 1.381199, -0.170564)",
        "(0.202280, 1.381307, -0.171007)",
        "(0.202338, 1.381525, -0.171716)",
        "(0.202454, 1.381659, -0.172462)",
        "(0.202644, 1.381695, -0.173672)",
        "(0.202698, 1.381746, -0.174853)",
        "(0.202741, 1.381784, -0.175304)",
        "(0.202847, 1.381862, -0.176004)",
        "(0.203129, 1.381786, -0.177122)",
        "(0.203219, 1.381594, -0.178456)",
        "(0.203479, 1.381362, -0.179346)",
        "(0.203543, 1.381258, -0.179535)",
        "(0.203700, 1.381078, -0.179916)",
        "(0.203831, 1.380755, -0.181009)",
        "(0.203862, 1.380202, -0.181493)",
        "(0.204203, 1.379577, -0.181258)",
        "(0.204300, 1.379302, -0.181130)",
        "(0.204308, 1.378771, -0.180704)",
        "(0.204265, 1.378479, -0.180219)",
        "(0.204191, 1.378087, -0.179828)",
        "(0.204444, 1.377385, -0.178829)",
        "(0.204583, 1.376800, -0.178273)",
        "(0.204832, 1.375333, -0.177253)",
        "(0.205264, 1.373503, -0.176845)",
        "(0.205271, 1.371091, -0.177022)",
        "(0.205390, 1.368093, -0.177144)",
        "(0.205778, 1.366434, -0.177057)",
        "(0.206477, 1.362903, -0.176625)",
        "(0.207328, 1.359075, -0.176457)",
        "(0.207686, 1.355129, -0.177386)",
        "(0.208311, 1.351043, -0.178016)",
        "(0.208617, 1.348988, -0.178119)",
        "(0.209350, 1.344830, -0.178850)",
        "(0.210150, 1.340672, -0.180028)",
        "(0.210951, 1.336496, -0.181142)",
        "(0.211865, 1.332320, -0.181874)",
        "(0.212225, 1.330214, -0.182293)",
        "(0.212850, 1.325945, -0.183641)",
        "(0.213595, 1.321817, -0.185013)",
        "(0.214367, 1.318103, -0.185727)",
        "(0.215054, 1.315081, -0.186697)",
        "(0.215384, 1.313761, -0.187504)",
        "(0.215898, 1.311783, -0.189242)",
        "(0.215943, 1.310517, -0.190564)",
        "(0.216034, 1.309863, -0.191812)",
        "(0.216182, 1.309727, -0.193440)",
        "(0.216142, 1.309875, -0.194190)",
        "(0.216145, 1.310445, -0.195597)",
        "(0.216012, 1.311327, -0.197605)",
        "(0.215948, 1.312562, -0.200375)",
        "(0.215722, 1.313969, -0.202804)",
        "(0.215689, 1.314736, -0.203869)",
        "(0.215528, 1.316283, -0.206038)",
        "(0.215417, 1.317836, -0.208539)",
        "(0.215267, 1.319346, -0.211100)",
        "(0.215195, 1.320828, -0.213953)",
        "(0.215238, 1.321588, -0.215413)",
        "(0.215094, 1.323166, -0.217871)",
        "(0.215058, 1.324727, -0.219878)",
        "(0.215118, 1.326178, -0.222013)",
        "(0.215101, 1.327568, -0.224752)",
        "(0.215039, 1.328258, -0.226083)",
        "(0.214858, 1.329589, -0.228349)",
        "(0.214928, 1.330817, -0.230616)",
        "(0.215182, 1.331887, -0.233010)",
        "(0.215461, 1.332675, -0.234999)",
        "(0.215505, 1.333048, -0.235840)",
        "(0.215403, 1.333590, -0.237731)",
        "(0.215784, 1.333775, -0.239741)",
        "(0.216218, 1.333711, -0.241757)",
        "(0.216147, 1.333457, -0.243704)",
        "(0.216453, 1.333064, -0.245548)",
        "(0.216700, 1.332820, -0.246398)",
        "(0.217287, 1.332208, -0.247733)",
        "(0.217729, 1.331557, -0.249157)",
        "(0.217934, 1.330896, -0.251530)",
        "(0.218072, 1.330559, -0.252636)",
        "(0.218377, 1.329783, -0.253981)",
        "(0.218759, 1.328864, -0.254757)",
        "(0.219165, 1.327899, -0.256281)",
        "(0.219327, 1.326921, -0.258395)",
        "(0.219474, 1.326419, -0.259183)",
        "(0.219924, 1.325394, -0.260156)",
        "(0.220459, 1.324325, -0.261313)",
        "(0.220874, 1.323166, -0.262745)",
        "(0.221372, 1.321954, -0.264072)",
        "(0.221832, 1.320714, -0.265192)",
        "(0.221948, 1.320074, -0.265887)",
        "(0.222567, 1.318722, -0.267159)",
        "(0.223055, 1.317297, -0.268098)",
        "(0.223707, 1.315869, -0.269180)",
        "(0.224051, 1.315161, -0.269809)",
        "(0.224501, 1.313712, -0.271341)",
        "(0.224924, 1.312230, -0.272398)",
        "(0.225495, 1.310653, -0.273170)",
        "(0.226216, 1.309080, -0.273783)",
        "(0.226516, 1.308311, -0.274224)",
        "(0.226896, 1.306632, -0.275134)",
        "(0.227502, 1.304751, -0.276096)",
        "(0.228095, 1.302835, -0.277314)",
        "(0.228910, 1.300909, -0.278399)",
        "(0.229332, 1.299941, -0.278722)",
        "(0.230008, 1.297958, -0.279105)",
        "(0.230621, 1.295939, -0.279691)",
        "(0.231432, 1.293981, -0.281329)",
        "(0.232071, 1.292125, -0.282696)",
        "(0.232371, 1.291224, -0.283115)",
        "(0.233180, 1.289479, -0.283615)",
        "(0.234030, 1.287731, -0.284466)",
        "(0.234733, 1.285985, -0.285663)",
        "(0.235591, 1.284216, -0.286688)",
        "(0.236058, 1.283322, -0.286925)",
        "(0.236740, 1.281479, -0.287258)",
        "(0.237652, 1.279742, -0.288054)",
        "(0.238435, 1.278331, -0.287261)",
        "(0.238835, 1.277210, -0.284741)",
        "(0.239047, 1.276718, -0.283685)",
        "(0.239288, 1.275831, -0.281843)",
        "(0.239318, 1.274900, -0.280461)",
        "(0.239149, 1.273748, -0.279584)",
        "(0.239186, 1.272294, -0.278154)",
        "(0.239326, 1.271441, -0.277201)",
        "(0.239784, 1.269557, -0.274848)",
        "(0.240090, 1.267361, -0.272852)",
        "(0.240530, 1.264845, -0.271657)",
        "(0.241229, 1.262111, -0.270575)",
        "(0.241630, 1.260762, -0.269866)",
        "(0.242540, 1.258046, -0.268693)",
        "(0.243387, 1.255451, -0.267308)",
        "(0.244240, 1.252964, -0.266135)",
        "(0.245101, 1.250537, -0.265017)",
        "(0.245592, 1.249315, -0.264549)",
        "(0.246431, 1.246888, -0.263713)",
        "(0.247300, 1.244644, -0.263486)",
        "(0.248066, 1.242562, -0.263137)",
        "(0.249014, 1.240675, -0.262304)",
        "(0.249535, 1.239746, -0.261711)",
        "(0.250439, 1.237841, -0.260984)",
        "(0.251116, 1.235951, -0.261217)",
        "(0.251964, 1.234189, -0.260986)"
    ],
    "rightHandRotations": [
        "(56.486470, 282.179200, 316.062400)",
        "(56.500400, 282.203300, 316.068000)",
        "(56.522670, 282.225300, 316.052700)",
        "(56.533570, 282.208500, 316.018400)",
        "(56.546130, 282.184800, 316.000800)",
        "(56.554760, 282.154600, 315.986300)",
        "(56.557450, 282.113700, 315.940400)",
        "(56.557390, 282.101600, 315.917600)",
        "(56.552760, 282.078900, 315.872200)",
        "(56.537560, 282.061500, 315.830100)",
        "(56.515880, 282.069400, 315.819900)",
        "(56.507220, 282.048300, 315.792600)",
        "(56.505940, 282.030100, 315.775400)",
        "(56.486670, 282.019000, 315.760500)",
        "(56.451040, 282.046500, 315.768200)",
        "(56.440440, 282.073000, 315.782800)",
        "(56.450200, 282.071400, 315.785200)",
        "(56.456100, 282.047100, 315.776700)",
        "(56.449240, 282.006500, 315.767700)",
        "(56.424690, 281.991700, 315.765900)",
        "(56.405530, 282.002200, 315.773700)",
        "(56.394130, 282.025600, 315.795300)",
        "(56.386650, 282.039500, 315.809700)",
        "(56.372460, 282.048200, 315.835200)",
        "(56.359110, 282.039100, 315.846600)",
        "(56.354690, 282.044600, 315.855900)",
        "(56.353450, 282.046200, 315.855400)",
        "(56.350410, 282.034500, 315.852200)",
        "(56.331490, 282.011500, 315.866700)",
        "(56.284140, 281.974100, 315.843800)",
        "(55.959800, 281.861900, 315.652100)",
        "(55.681900, 281.821100, 315.460700)",
        "(55.625910, 281.877500, 315.382400)",
        "(55.578560, 281.951000, 315.205800)",
        "(55.547590, 281.704500, 314.599500)",
        "(55.433630, 281.538500, 314.042200)",
        "(55.033780, 281.197000, 313.542800)",
        "(54.778100, 280.938800, 313.271100)",
        "(54.315320, 280.346900, 312.685200)",
        "(53.932600, 279.682200, 311.819700)",
        "(53.529500, 278.944200, 310.652200)",
        "(52.972020, 278.167200, 309.314800)",
        "(52.641620, 277.737200, 308.584800)",
        "(51.866260, 276.745000, 306.940500)",
        "(50.793340, 275.528000, 305.104300)",
        "(49.650080, 274.238600, 303.175000)",
        "(48.722350, 273.153100, 301.236600)",
        "(48.303150, 272.666000, 300.313600)",
        "(47.212240, 271.692600, 298.492300)",
        "(45.826560, 270.879700, 296.864800)",
        "(44.704040, 270.348800, 295.485000)",
        "(43.687590, 269.758400, 294.117900)",
        "(43.101900, 269.402600, 293.438700)",
        "(41.828110, 268.705700, 292.208300)",
        "(40.559710, 268.086500, 291.150500)",
        "(39.417690, 267.593400, 290.081700)",
        "(38.135010, 267.234200, 289.138700)",
        "(37.372300, 267.067300, 288.743700)",
        "(35.686610, 266.795500, 287.956100)",
        "(33.941690, 266.790600, 286.970500)",
        "(32.500100, 266.909900, 285.931700)",
        "(30.881990, 266.620200, 285.138900)",
        "(29.889680, 266.291400, 284.756000)",
        "(27.709760, 266.209400, 284.132200)",
        "(25.948190, 266.648900, 283.362900)",
        "(24.061340, 267.316500, 282.479500)",
        "(22.057150, 268.008100, 281.885400)",
        "(21.044730, 268.416500, 281.726200)",
        "(19.180880, 269.293200, 281.370900)",
        "(17.313180, 270.355000, 280.405700)",
        "(15.585420, 271.097700, 279.062000)",
        "(13.522600, 271.834900, 277.804800)",
        "(12.369220, 272.273200, 277.512100)",
        "(10.196320, 273.118300, 277.439400)",
        "(8.111722, 273.700600, 277.269200)",
        "(6.159794, 273.818000, 276.366900)",
        "(4.298648, 273.690000, 275.583700)",
        "(3.480429, 273.751900, 275.458000)",
        "(2.019576, 274.423400, 275.450300)",
        "(0.446535, 275.262300, 275.466000)",
        "(358.813400, 275.839700, 274.782100)",
        "(357.253600, 276.273000, 273.493200)",
        "(356.637400, 276.443800, 272.835200)",
        "(355.580800, 276.892600, 272.106800)",
        "(354.343300, 277.600800, 271.968200)",
        "(352.754500, 278.456500, 271.615100)",
        "(351.477200, 279.139700, 270.877100)",
        "(351.056500, 279.444300, 270.316800)",
        "(350.381200, 279.996000, 269.058900)",
        "(349.911500, 280.349100, 267.937000)",
        "(349.343300, 280.680900, 267.462600)",
        "(348.365200, 280.720600, 267.557400)",
        "(347.827100, 280.708300, 267.601100)",
        "(346.953600, 280.669200, 267.389300)",
        "(346.318800, 280.439800, 267.031300)",
        "(345.651700, 280.269800, 266.733100)",
        "(344.801100, 280.382400, 266.517100)",
        "(344.476400, 280.483100, 266.514600)",
        "(343.831800, 280.585500, 266.615800)",
        "(342.963400, 280.612700, 266.909200)",
        "(341.938500, 280.716800, 266.753800)",
        "(341.010200, 281.152900, 266.026400)",
        "(340.709600, 281.246500, 265.793400)",
        "(340.100400, 281.291900, 265.851700)",
        "(339.358200, 281.373500, 266.205800)",
        "(338.564500, 281.636200, 265.948400)",
        "(337.804900, 281.835500, 265.791800)",
        "(337.476200, 281.913600, 265.778800)",
        "(336.799300, 281.982700, 265.922200)",
        "(336.222200, 281.851100, 266.244900)",
        "(335.670200, 282.045400, 266.216100)",
        "(335.146100, 282.755200, 265.723000)",
        "(334.917900, 283.080600, 265.648600)",
        "(334.356600, 283.500800, 265.705400)",
        "(333.751400, 283.806000, 265.775700)",
        "(333.171500, 284.239900, 265.586600)",
        "(332.516300, 285.058500, 265.122800)",
        "(332.178600, 285.457100, 265.004700)",
        "(331.559700, 285.904200, 264.925500)",
        "(331.026100, 285.940900, 264.943900)",
        "(330.482500, 286.131200, 264.987300)",
        "(329.787500, 286.530800, 264.986300)",
        "(329.358300, 286.899600, 264.791900)",
        "(328.366500, 287.271600, 264.179400)",
        "(327.581900, 287.679900, 263.710300)",
        "(326.597600, 288.154700, 263.592700)",
        "(325.322600, 288.721500, 263.596900)",
        "(324.711500, 288.988500, 263.531100)",
        "(323.633200, 289.445100, 263.180300)",
        "(322.696200, 290.058700, 262.496200)",
        "(321.996000, 290.542400, 261.961400)",
        "(321.351200, 290.658600, 261.846200)",
        "(320.967200, 290.728700, 261.817100)",
        "(320.048900, 291.130400, 261.696600)",
        "(319.233000, 291.640500, 261.632600)",
        "(318.582200, 291.950100, 261.618200)",
        "(318.189300, 292.139500, 261.661900)",
        "(318.080000, 292.412000, 261.613600)",
        "(317.837400, 293.141200, 261.633900)",
        "(317.249100, 293.807100, 262.259100)",
        "(316.531300, 294.325000, 262.991500)",
        "(316.385800, 294.851200, 263.027200)",
        "(316.582900, 295.097500, 262.689400)",
        "(317.217000, 295.490100, 261.810300)",
        "(317.625300, 295.926900, 261.560200)",
        "(317.708900, 296.411300, 261.641200)",
        "(317.714000, 296.850100, 261.771500)",
        "(317.744200, 296.922100, 261.922200)",
        "(317.891200, 296.879200, 262.202000)",
        "(318.016400, 297.030600, 262.142900)",
        "(318.033000, 297.069000, 262.343800)",
        "(317.878100, 297.146900, 262.904200)",
        "(317.672100, 297.212000, 263.176500)",
        "(317.346900, 297.176800, 263.679900)",
        "(317.362900, 297.174000, 263.904100)",
        "(317.417800, 297.253300, 264.081200)",
        "(317.226500, 297.343500, 264.395100)",
        "(317.072500, 297.508000, 264.459400)",
        "(316.841700, 297.916200, 264.381600)",
        "(316.663100, 298.228100, 264.430000)",
        "(316.468100, 298.365900, 264.585800)",
        "(316.183700, 298.648700, 264.486800)",
        "(316.083600, 298.834400, 264.314100)",
        "(315.937900, 299.260800, 263.893800)",
        "(315.800900, 299.604700, 263.650100)",
        "(315.573200, 299.795800, 263.655000)",
        "(315.271500, 300.031500, 263.602100)",
        "(315.195000, 300.180600, 263.514200)",
        "(315.186900, 300.446900, 263.194000)",
        "(315.282300, 300.513700, 262.988400)",
        "(315.325700, 300.505100, 262.958300)",
        "(315.268800, 300.705200, 262.942100)",
        "(315.194600, 300.905300, 262.828000)",
        "(315.204000, 301.153600, 262.616300)",
        "(315.316000, 301.020200, 262.673300)",
        "(315.419800, 300.967500, 262.628700)",
        "(315.497700, 301.095400, 262.381200)",
        "(315.484400, 301.191500, 262.261700)",
        "(315.425900, 301.080400, 262.381500)",
        "(315.357200, 300.682000, 262.817700)",
        "(315.371000, 300.644700, 262.836000)",
        "(315.539100, 300.700800, 262.688400)",
        "(315.729700, 300.763700, 262.565300)",
        "(316.090700, 300.820900, 262.363500)",
        "(316.463800, 300.454400, 262.458400)",
        "(316.575400, 300.179600, 262.626700)",
        "(316.552100, 300.289900, 262.681000)",
        "(316.573300, 300.323300, 262.705300)",
        "(316.719200, 300.183700, 262.823400)",
        "(316.785500, 299.899100, 262.966800)",
        "(316.723000, 299.927100, 262.941400)",
        "(316.690000, 299.986600, 262.902700)",
        "(316.675700, 300.040200, 262.866900)",
        "(316.682500, 300.096400, 262.844300)",
        "(316.624100, 300.238900, 262.810700)",
        "(316.490000, 300.410400, 262.802400)",
        "(316.385600, 300.546100, 262.776400)",
        "(316.367800, 300.635300, 262.762600)",
        "(316.399500, 300.818500, 262.782400)",
        "(316.413600, 300.963600, 262.840800)",
        "(316.354600, 301.085300, 262.919500)",
        "(316.277600, 301.250900, 263.031300)",
        "(316.266700, 301.381200, 263.065900)",
        "(316.266000, 301.674200, 263.071800)",
        "(316.307200, 301.984100, 262.953100)",
        "(316.270800, 302.207400, 262.965300)",
        "(316.162400, 302.437500, 263.097400)",
        "(316.111300, 302.627400, 263.116700)",
        "(316.081300, 302.968800, 263.177600)",
        "(316.125400, 303.146700, 263.350800)",
        "(316.133800, 303.372600, 263.522000)",
        "(316.092000, 303.867100, 263.486100)",
        "(316.099100, 304.115200, 263.452100)",
        "(316.172300, 304.478200, 263.509900)",
        "(316.269900, 304.745000, 263.635800)",
        "(316.365900, 305.184800, 263.648900)",
        "(316.444700, 305.760300, 263.529400)",
        "(316.465500, 306.067200, 263.466800)",
        "(316.509000, 306.580100, 263.395900)",
        "(316.654000, 307.009000, 263.361400)",
        "(316.789700, 307.588400, 263.243000)",
        "(316.792200, 308.188100, 263.153300)",
        "(316.823200, 308.462200, 263.112100)",
        "(316.904800, 308.974800, 263.064200)",
        "(316.947000, 309.384700, 263.184000)",
        "(316.958300, 309.698300, 263.392900)",
        "(317.012100, 310.107900, 263.350000)",
        "(317.049400, 310.348500, 263.275400)",
        "(317.077700, 310.806500, 263.354300)",
        "(317.054300, 311.186000, 263.563200)",
        "(317.105900, 311.418100, 263.712300)",
        "(317.203700, 311.771800, 263.659200)",
        "(317.214800, 312.094800, 263.564000)",
        "(317.172100, 312.754500, 263.332600)",
        "(317.260200, 313.169600, 263.162300)",
        "(317.451200, 313.507900, 262.934200)",
        "(317.534000, 313.726500, 262.937100)",
        "(317.521300, 313.819300, 263.000200)",
        "(317.480300, 313.935100, 263.255800)",
        "(317.493600, 314.035900, 263.460300)",
        "(317.481300, 314.254400, 263.690600)",
        "(317.425000, 314.467600, 263.936800)",
        "(317.397800, 314.545900, 264.011400)",
        "(317.397600, 314.646000, 264.103400)",
        "(317.439100, 314.755200, 264.038400)",
        "(317.536400, 314.906600, 263.912500)",
        "(317.644100, 315.034400, 263.816500)",
        "(317.706800, 315.025600, 263.844900)",
        "(317.783300, 315.102800, 263.836400)",
        "(317.852100, 315.282600, 263.682300)",
        "(318.024700, 315.463400, 263.440800)",
        "(318.266300, 315.515700, 263.357600)",
        "(318.294000, 315.543100, 263.385800)",
        "(318.219700, 315.563700, 263.674000)",
        "(318.139000, 315.647700, 263.916100)",
        "(318.153200, 315.756600, 263.924200)",
        "(318.399000, 315.721300, 263.975600)",
        "(318.502000, 315.665100, 264.085200)",
        "(318.495100, 315.765500, 264.188500)",
        "(318.527700, 315.950700, 264.196200)",
        "(318.678300, 316.071700, 264.192000)",
        "(318.673200, 316.160700, 264.278400)",
        "(318.664100, 316.168200, 264.366200)",
        "(318.671700, 316.248200, 264.483000)",
        "(318.730400, 316.367300, 264.512700)",
        "(318.785400, 316.566200, 264.425800)",
        "(318.879200, 316.663800, 264.383400)",
        "(318.969100, 316.611100, 264.470000)",
        "(319.186400, 316.337200, 264.772800)",
        "(319.401500, 315.997400, 265.219100)",
        "(319.431200, 315.922300, 265.521800)",
        "(319.443800, 315.994800, 265.586100)",
        "(319.314000, 316.360100, 265.445800)",
        "(319.430200, 315.898200, 265.732900)",
        "(319.604500, 315.447900, 266.116600)",
        "(319.658500, 315.091800, 266.434100)",
        "(319.713000, 315.041500, 266.418300)",
        "(319.792000, 315.072700, 266.260200)",
        "(319.933900, 315.160900, 265.681800)",
        "(320.312700, 314.545200, 265.516400)",
        "(320.913200, 313.356500, 266.008600)",
        "(321.123100, 312.700600, 266.214200)",
        "(321.124100, 312.554100, 266.233100)",
        "(321.394500, 311.617400, 266.862800)",
        "(321.980800, 310.422800, 267.587700)",
        "(322.628500, 309.385100, 268.027400)",
        "(323.201100, 308.723000, 268.193100)",
        "(323.384600, 308.387400, 268.362800)",
        "(323.779200, 307.814900, 268.738700)",
        "(324.218800, 307.559100, 268.933900)",
        "(324.673200, 307.582200, 268.839800)",
        "(325.116500, 307.343000, 268.748700)",
        "(325.333900, 307.142300, 268.793800)",
        "(325.681200, 306.751600, 269.011200)",
        "(326.010600, 306.567400, 269.284000)",
        "(326.448100, 306.439100, 269.509500)",
        "(326.931400, 306.276400, 269.588300)",
        "(327.155800, 306.206600, 269.629500)",
        "(327.605300, 306.007400, 269.873900)",
        "(327.924900, 305.934800, 270.095600)",
        "(328.239000, 306.020300, 270.128100)",
        "(328.599100, 306.133500, 270.170300)",
        "(328.748400, 306.099700, 270.247200)",
        "(328.926700, 306.022900, 270.503800)",
        "(329.011100, 305.911500, 270.918500)",
        "(328.940000, 305.825300, 271.296800)",
        "(328.766200, 305.819500, 271.594900)",
        "(328.670900, 305.984700, 271.573600)",
        "(328.532300, 306.568700, 271.236900)",
        "(328.483300, 307.296100, 270.932100)",
        "(328.425000, 307.824700, 270.932500)",
        "(328.360000, 308.493800, 270.950300)",
        "(328.335100, 308.897600, 270.924600)",
        "(328.341600, 309.659700, 270.807700)",
        "(328.412800, 310.351500, 270.743900)",
        "(328.369800, 311.060800, 270.703900)",
        "(328.201600, 311.868900, 270.734800)",
        "(328.141400, 312.237700, 270.740400)",
        "(328.119500, 312.931900, 270.722500)",
        "(328.121200, 313.525000, 270.634600)",
        "(328.159900, 313.962900, 270.622200)",
        "(328.081500, 314.440200, 270.659300)",
        "(328.046500, 314.734200, 270.670100)",
        "(328.052600, 315.285000, 270.556500)",
        "(328.205800, 315.868500, 270.188500)",
        "(328.502700, 316.429100, 269.812100)",
        "(328.669100, 316.805800, 269.552600)",
        "(328.696200, 316.911300, 269.495300)",
        "(328.858500, 317.043600, 269.427500)",
        "(329.139800, 317.073600, 269.378900)",
        "(329.495900, 316.785100, 269.526800)",
        "(329.844800, 316.273400, 269.889200)",
        "(330.000200, 316.020600, 270.085900)",
        "(330.358900, 315.594200, 270.387500)",
        "(330.895100, 315.337600, 270.551800)",
        "(331.429500, 315.043100, 270.597400)",
        "(331.791900, 314.657000, 270.632800)",
        "(331.920900, 314.421700, 270.739500)",
        "(332.221200, 313.986700, 270.999700)",
        "(332.621500, 313.611300, 271.299500)",
        "(332.940900, 313.376600, 271.418900)",
        "(333.237600, 313.011200, 271.521000)",
        "(333.392000, 312.661000, 271.671100)",
        "(333.460700, 311.983800, 271.986600)",
        "(333.444800, 311.678600, 272.396100)",
        "(333.699800, 311.558700, 272.809600)",
        "(333.935900, 311.308000, 272.853400)",
        "(334.035500, 311.159800, 272.749100)",
        "(334.256900, 311.028600, 272.599900)",
        "(334.706300, 311.136500, 272.866300)",
        "(335.200000, 311.159900, 273.320000)",
        "(335.496900, 311.185100, 273.491100)",
        "(335.631700, 311.256900, 273.466200)",
        "(335.955700, 311.488900, 273.334400)",
        "(336.182600, 311.743400, 273.327900)",
        "(336.159700, 311.888800, 273.454000)",
        "(336.070800, 312.055400, 273.459000)",
        "(336.028000, 312.079600, 273.392800)",
        "(335.998300, 312.096000, 273.268900)",
        "(335.849500, 312.147500, 273.340300)",
        "(335.697400, 312.246700, 273.586300)",
        "(335.597100, 312.333300, 273.680000)",
        "(335.576700, 312.407600, 273.654500)",
        "(335.519400, 312.517600, 273.559500)",
        "(335.430500, 312.550000, 273.510900)",
        "(335.276800, 312.609300, 273.650300)",
        "(335.112700, 312.601300, 273.891300)",
        "(335.019900, 312.545500, 273.975600)",
        "(334.844200, 312.437400, 274.075900)",
        "(334.753300, 312.468600, 274.029900)",
        "(334.599100, 312.525000, 274.054700)",
        "(334.423500, 312.494900, 274.253800)",
        "(334.432500, 312.499500, 274.431300)",
        "(334.538500, 312.597000, 274.661300)",
        "(334.459200, 312.750400, 274.663900)",
        "(334.415300, 312.789300, 274.728200)",
        "(334.403700, 312.773100, 274.704400)",
        "(334.394100, 312.789000, 274.703100)",
        "(334.440400, 312.877200, 274.799500)",
        "(334.352900, 312.877400, 274.972800)",
        "(334.261300, 312.825300, 275.129700)",
        "(334.434000, 312.820200, 275.060700)",
        "(334.570800, 312.871600, 275.042800)",
        "(334.745000, 312.959200, 275.065700)",
        "(334.920200, 313.024100, 275.136700)",
        "(335.301500, 313.020300, 275.190500)",
        "(335.819000, 312.988600, 275.219500)",
        "(336.051100, 312.982000, 275.264800)",
        "(336.354200, 313.013300, 275.415900)",
        "(336.669000, 313.091200, 275.358300)",
        "(337.243500, 313.111100, 275.298500)",
        "(337.730600, 313.145300, 275.335800)",
        "(337.839600, 313.140700, 275.372200)",
        "(338.042800, 313.112600, 275.436400)",
        "(338.371600, 313.073900, 275.386000)",
        "(338.701400, 312.976600, 275.469100)",
        "(338.890500, 312.886700, 275.594100)",
        "(339.005100, 312.762000, 275.678600)",
        "(339.317900, 312.497500, 275.864500)",
        "(339.421400, 312.303800, 276.048100)",
        "(339.429600, 312.110500, 276.220100)",
        "(339.549700, 311.942600, 276.176000)",
        "(339.606800, 311.779700, 276.127300)",
        "(339.570300, 311.494400, 276.209000)",
        "(339.417500, 311.217300, 276.376100)",
        "(339.357200, 310.927400, 276.434800)",
        "(339.349800, 310.521900, 276.495300)",
        "(339.306600, 310.357300, 276.580400)",
        "(339.220600, 310.091800, 276.704300)",
        "(339.217000, 309.881700, 276.837300)",
        "(339.127000, 309.688200, 276.997600)",
        "(339.013800, 309.461800, 277.119100)",
        "(339.031600, 309.356700, 277.126800)",
        "(339.041000, 309.227500, 277.274900)",
        "(339.068400, 309.113600, 277.564800)",
        "(339.081600, 309.006000, 277.655300)",
        "(339.078100, 308.958600, 277.514600)",
        "(339.118100, 308.881200, 277.493900)",
        "(339.235300, 308.710300, 277.758700)",
        "(339.241700, 308.604900, 277.952900)",
        "(339.296200, 308.496000, 277.923200)",
        "(339.299100, 308.185000, 277.849400)",
        "(339.288000, 307.940900, 277.901700)",
        "(339.345700, 307.545300, 278.265900)",
        "(339.283600, 307.239200, 278.769700)",
        "(339.206400, 306.823900, 279.038000)",
        "(339.275600, 305.980600, 279.108400)",
        "(339.413200, 305.550800, 279.163300)",
        "(339.733400, 305.290500, 279.587600)",
        "(339.826700, 305.185100, 280.144700)",
        "(339.944100, 304.958300, 280.442700)",
        "(340.177500, 304.904800, 280.507300)",
        "(340.388500, 304.863100, 280.448400)",
        "(340.671700, 304.743800, 280.313200)",
        "(340.875600, 304.692300, 280.468700)",
        "(341.065900, 304.447600, 280.729800)",
        "(341.345000, 304.236700, 280.938400)",
        "(341.575900, 304.220500, 281.011900)",
        "(341.949900, 304.206400, 281.162500)",
        "(342.242500, 304.131100, 281.404200)",
        "(342.463200, 304.190300, 281.696800)",
        "(342.768800, 304.298900, 282.053900)",
        "(342.941100, 304.339700, 282.232800)",
        "(343.385200, 304.481400, 282.221200)",
        "(343.845600, 304.586700, 282.240400)",
        "(344.147800, 304.618100, 282.663100)",
        "(344.498200, 304.378600, 283.165000)",
        "(344.739300, 304.175000, 283.358900)",
        "(345.159700, 304.088400, 283.463600)",
        "(345.412000, 304.193900, 283.452000)",
        "(345.670800, 304.366500, 283.475100)",
        "(345.948300, 304.474900, 283.385900)",
        "(346.067400, 304.472700, 283.408400)",
        "(346.284300, 304.502100, 283.463300)",
        "(346.429000, 304.590300, 283.418100)",
        "(346.615800, 304.542300, 283.337700)",
        "(346.836300, 304.379200, 283.397100)",
        "(346.908500, 304.306200, 283.446400)",
        "(346.980800, 304.250900, 283.423100)",
        "(347.032100, 304.207500, 283.371500)",
        "(347.085400, 304.101800, 283.322700)",
        "(347.270900, 303.936400, 283.254200)",
        "(347.320200, 303.851000, 283.223700)",
        "(347.277600, 303.737500, 283.253700)",
        "(347.245800, 303.651800, 283.304000)",
        "(347.335900, 303.594500, 283.235100)",
        "(347.480700, 303.448100, 283.112200)",
        "(347.534600, 303.320400, 283.101100)",
        "(347.585600, 303.053800, 283.197600)",
        "(347.628800, 302.854300, 283.231100)",
        "(347.756100, 302.756900, 283.112000)",
        "(347.870000, 302.482800, 283.102700)",
        "(347.928900, 302.328700, 283.144600)",
        "(348.060300, 302.114000, 283.129700)",
        "(348.167000, 301.967100, 283.029600)",
        "(348.237200, 301.791400, 283.010700)",
        "(348.324500, 301.530300, 283.097200)",
        "(348.364700, 301.409600, 283.137400)",
        "(348.354700, 301.245500, 283.132200)",
        "(348.403700, 301.147500, 283.102700)",
        "(348.509500, 300.956800, 283.072400)",
        "(348.534100, 300.783900, 283.044300)",
        "(348.559100, 300.724300, 283.038400)",
        "(348.677700, 300.630000, 282.931400)",
        "(348.856100, 300.401900, 282.870800)",
        "(349.005700, 300.037000, 282.936600)",
        "(349.129900, 299.707600, 283.088300)",
        "(349.190400, 299.558300, 283.154800)",
        "(349.330400, 299.300500, 283.249800)",
        "(349.495800, 299.038300, 283.299000)",
        "(349.599900, 298.844700, 283.273500)",
        "(349.741900, 298.797700, 283.262100)",
        "(349.778600, 298.793300, 283.183100)",
        "(349.891300, 298.639400, 283.046000)",
        "(350.001700, 298.326300, 283.080900)",
        "(350.077000, 298.087900, 283.111900)",
        "(350.125000, 297.994800, 283.037000)",
        "(350.159700, 297.911800, 282.992500)",
        "(350.250600, 297.692400, 282.988000)",
        "(350.256400, 297.481400, 283.025000)",
        "(350.297100, 297.367100, 282.906500)",
        "(350.399400, 297.207200, 282.756000)",
        "(350.386800, 297.094500, 282.757700)",
        "(350.373000, 296.869400, 282.835800)",
        "(350.374100, 296.767800, 282.764400)",
        "(350.382600, 296.589500, 282.622400)",
        "(350.333000, 296.335100, 282.632900)",
        "(350.307400, 296.215600, 282.657300)",
        "(350.271800, 296.094000, 282.543100)",
        "(350.328700, 296.073800, 282.361800)",
        "(350.265500, 296.036800, 282.236800)",
        "(350.261000, 295.948200, 282.188500)",
        "(350.242900, 295.897700, 282.191400)",
        "(350.229600, 295.866000, 282.148300)",
        "(350.305100, 295.821500, 281.974900)",
        "(350.294600, 295.716800, 281.895700)",
        "(350.259400, 295.580600, 281.934100)",
        "(350.278300, 295.525700, 281.910300)",
        "(350.331000, 295.439100, 281.856000)",
        "(350.314000, 295.365900, 281.863800)",
        "(350.346000, 295.176000, 281.896900)",
        "(350.377500, 295.069000, 281.917100)",
        "(350.399100, 295.054000, 281.903800)",
        "(350.437000, 295.024000, 281.875300)",
        "(350.498700, 294.948100, 281.850700)",
        "(350.562800, 294.858600, 281.820000)",
        "(350.661200, 294.787200, 281.814000)",
        "(350.747000, 294.738800, 281.822300)",
        "(350.865600, 294.626900, 281.890300)",
        "(351.080200, 294.487200, 281.900500)",
        "(351.284700, 294.409900, 281.879100)",
        "(351.447600, 294.411000, 281.839900)",
        "(351.535900, 294.419100, 281.786500)",
        "(351.740500, 294.351300, 281.698700)",
        "(351.889200, 294.168700, 281.563100)",
        "(352.014600, 293.980700, 281.457600)",
        "(352.151600, 293.897500, 281.197800)",
        "(352.262400, 293.882100, 281.023200)",
        "(352.409300, 293.730200, 280.697900)",
        "(352.571000, 293.178100, 280.630400)",
        "(352.639500, 292.675900, 280.684700)",
        "(352.737500, 292.426300, 280.546300)",
        "(352.825500, 292.377500, 280.384900)",
        "(353.063900, 292.237100, 280.066800)",
        "(353.160700, 291.952000, 279.896800)",
        "(353.209100, 291.575600, 279.848100)",
        "(353.373600, 291.177300, 279.720500)",
        "(353.481900, 290.966400, 279.579700)",
        "(353.735500, 290.583000, 279.215000)",
        "(353.852800, 290.183300, 278.917800)",
        "(353.837100, 289.832600, 278.663500)",
        "(353.826000, 289.286700, 278.471400)",
        "(353.845500, 288.933200, 278.418300)",
        "(353.853100, 288.424100, 278.284200)",
        "(353.880000, 288.075400, 278.002000)",
        "(353.860400, 287.751400, 277.756900)",
        "(353.893600, 287.218600, 277.600500)",
        "(353.905500, 286.917900, 277.543700)",
        "(353.829100, 286.427400, 277.479300)",
        "(353.801400, 286.132800, 277.321000)",
        "(353.938200, 285.945700, 276.922400)",
        "(353.964700, 285.568800, 276.667800)",
        "(353.919000, 285.321900, 276.664200)",
        "(353.696000, 284.908600, 276.712900)",
        "(353.588800, 284.597300, 276.603200)",
        "(353.619900, 284.259800, 276.396200)",
        "(353.526100, 283.908100, 276.315600)",
        "(353.415500, 283.794000, 276.303100)",
        "(353.369900, 283.629900, 276.139300)",
        "(353.395900, 283.511400, 275.843000)",
        "(353.262000, 283.232300, 275.756500)",
        "(353.143300, 282.888200, 275.756700)",
        "(353.109200, 282.771400, 275.689800)",
        "(353.004500, 282.562100, 275.577000)",
        "(352.870100, 282.342900, 275.608400)",
        "(352.744500, 282.190600, 275.609700)",
        "(352.666200, 282.199600, 275.451600)",
        "(352.660500, 282.269200, 275.348100)",
        "(352.617700, 282.351600, 275.214500)",
        "(352.538900, 282.350400, 275.129500)",
        "(352.508500, 282.322400, 275.151300)",
        "(352.515500, 282.252300, 275.145800)",
        "(352.511500, 282.218000, 275.146000)",
        "(352.492600, 282.143000, 275.151900)",
        "(352.437900, 282.144700, 275.141700)",
        "(352.398800, 282.160400, 275.104500)",
        "(352.414700, 282.141700, 275.076300)",
        "(352.419300, 282.095500, 275.061300)",
        "(352.387100, 282.015900, 275.055500)",
        "(352.300900, 282.009300, 275.007700)",
        "(352.279900, 281.990400, 274.979200)",
        "(352.253200, 281.940900, 274.933500)",
        "(352.230000, 281.920000, 274.905800)",
        "(352.180100, 281.891800, 274.886300)",
        "(352.121200, 281.841400, 274.882700)",
        "(352.079100, 281.818000, 274.873000)",
        "(352.072500, 281.810000, 274.835800)",
        "(352.077600, 281.810200, 274.809800)",
        "(352.058200, 281.803600, 274.796400)",
        "(352.019900, 281.787800, 274.817500)",
        "(351.998700, 281.783500, 274.843100)",
        "(351.993200, 281.799500, 274.816200)",
        "(351.988000, 281.817300, 274.786800)",
        "(351.947100, 281.849100, 274.779400)",
        "(351.905300, 281.844800, 274.783400)",
        "(351.894000, 281.855800, 274.761700)",
        "(351.855200, 281.881900, 274.726600)",
        "(351.790600, 281.885700, 274.727800)",
        "(351.693000, 281.874900, 274.739900)",
        "(351.636600, 281.920700, 274.678500)",
        "(351.522700, 282.038400, 274.505700)",
        "(351.347200, 282.136000, 274.387400)",
        "(351.285100, 282.160900, 274.355000)",
        "(351.173100, 282.176000, 274.283000)",
        "(351.051000, 282.250600, 274.154900)",
        "(350.843900, 282.349200, 273.998200)",
        "(350.487300, 282.444200, 273.870900)",
        "(350.372900, 282.490000, 273.808900)",
        "(350.227000, 282.612900, 273.588700)",
        "(349.943400, 282.729700, 273.376300)",
        "(349.594600, 282.695800, 273.356500)",
        "(349.302100, 282.678000, 273.207700)",
        "(349.195700, 282.733500, 273.051300)",
        "(348.926500, 282.812100, 272.820100)",
        "(348.550600, 282.787300, 272.775900)",
        "(348.167800, 282.729500, 272.732300)",
        "(347.900300, 282.707000, 272.558400)",
        "(347.801500, 282.663900, 272.437700)",
        "(347.454100, 282.566000, 272.284900)",
        "(347.021700, 282.444700, 272.347400)",
        "(346.611500, 282.407300, 272.248400)",
        "(346.309500, 282.428300, 271.980200)",
        "(346.178800, 282.411800, 271.863300)",
        "(345.819800, 282.350100, 271.797800)",
        "(345.314500, 282.249300, 271.807400)",
        "(344.895000, 282.245400, 271.754500)",
        "(344.512500, 282.355900, 271.576500)",
        "(344.330700, 282.438600, 271.524800)",
        "(343.974300, 282.494800, 271.350200)",
        "(343.584700, 282.589400, 271.073500)",
        "(343.198600, 282.749300, 270.848700)",
        "(342.773400, 282.850700, 270.744200)",
        "(342.564300, 282.876500, 270.734100)",
        "(342.215600, 282.931100, 270.475400)",
        "(341.886100, 282.940400, 270.178000)",
        "(341.425300, 282.923500, 270.181000)",
        "(340.898800, 282.850500, 270.274700)",
        "(340.669200, 282.871000, 270.261500)",
        "(340.327600, 283.017600, 270.010700)",
        "(340.148600, 283.075600, 269.746400)",
        "(339.954400, 282.994600, 269.663100)",
        "(339.560100, 282.911400, 269.766100)",
        "(339.315400, 282.882900, 269.881400)",
        "(338.956500, 282.837200, 270.027600)",
        "(338.790600, 282.710900, 270.107000)",
        "(338.651700, 282.575500, 270.326700)",
        "(338.483700, 282.538600, 270.407300)",
        "(338.373700, 282.586600, 270.316800)",
        "(338.168000, 282.689000, 270.170100)",
        "(338.067000, 282.701700, 270.175700)",
        "(338.144900, 282.739400, 270.156800)",
        "(338.187300, 282.790500, 270.060500)",
        "(338.132000, 282.804500, 270.010700)",
        "(337.805000, 282.861000, 270.003500)",
        "(337.749600, 282.880400, 270.026800)",
        "(337.845600, 282.878100, 269.938400)",
        "(337.860300, 282.926900, 269.839800)",
        "(337.845600, 282.949200, 269.830100)",
        "(337.816700, 282.945900, 269.845800)",
        "(337.758900, 282.910000, 269.884700)",
        "(337.740600, 282.878900, 269.901100)",
        "(337.691600, 282.875800, 269.888400)",
        "(337.696500, 282.867400, 269.897300)",
        "(337.698000, 282.853700, 269.881300)",
        "(337.676500, 282.839400, 269.902200)",
        "(337.629300, 282.843400, 269.926400)",
        "(337.665200, 282.809300, 269.981100)",
        "(337.694600, 282.797400, 269.992300)",
        "(337.703900, 282.827200, 269.936300)",
        "(337.655200, 282.884500, 269.844000)",
        "(337.570800, 282.862400, 269.766100)",
        "(337.543000, 282.823900, 269.761300)",
        "(337.513400, 282.794600, 269.705700)",
        "(337.484500, 282.739400, 269.545300)",
        "(337.327900, 282.692300, 269.438400)",
        "(337.138000, 282.567500, 269.424900)",
        "(336.975000, 282.437800, 269.369800)",
        "(336.963200, 282.404600, 269.311300)",
        "(337.052400, 282.423200, 269.042200)",
        "(337.126400, 282.442900, 268.810100)",
        "(337.014800, 282.273900, 268.712400)",
        "(336.664000, 282.081000, 268.683600)",
        "(336.523400, 282.015800, 268.635100)",
        "(336.414100, 281.963300, 268.417000)",
        "(336.304000, 281.879600, 268.196400)",
        "(336.156900, 281.761700, 268.012200)",
        "(335.900000, 281.747900, 267.644200)",
        "(335.783300, 281.768800, 267.442400)",
        "(335.583100, 281.979600, 266.961500)",
        "(335.466200, 282.125000, 266.457100)",
        "(335.277200, 281.909800, 266.200200)",
        "(334.873500, 281.614200, 266.107400)",
        "(334.626700, 281.574100, 266.043800)",
        "(334.368200, 281.435200, 265.838000)",
        "(334.337900, 281.057000, 265.687700)",
        "(334.071300, 280.787400, 265.473500)",
        "(333.899000, 280.558800, 265.328800)",
        "(333.877600, 280.433000, 265.266500)",
        "(333.591500, 280.200000, 265.320000)",
        "(333.239700, 279.928400, 265.559700)",
        "(333.105800, 279.703700, 265.600400)",
        "(333.117700, 279.709700, 265.292300)",
        "(333.146800, 279.712200, 265.163100)",
        "(333.104500, 279.648600, 265.058900)",
        "(332.850400, 279.623100, 265.125900)",
        "(332.851000, 279.686700, 265.086800)",
        "(332.999300, 279.705000, 264.867700)",
        "(333.097000, 279.690000, 264.827600)",
        "(333.059100, 279.722400, 264.817600)",
        "(332.778100, 279.971600, 264.755400)",
        "(332.861100, 280.018600, 264.668500)",
        "(333.081500, 279.963500, 264.452400)",
        "(333.157500, 279.883600, 264.452000)",
        "(333.013700, 279.895900, 264.511400)",
        "(332.819900, 279.834200, 264.798400)",
        "(332.890700, 279.837700, 264.761800)",
        "(333.028200, 279.930500, 264.567100)",
        "(333.020900, 279.970500, 264.495900)",
        "(332.885400, 280.014900, 264.472700)",
        "(332.673200, 280.041600, 264.487000)",
        "(332.673100, 279.986100, 264.415500)",
        "(332.652800, 279.988300, 264.231200)",
        "(332.544400, 279.991800, 264.214800)",
        "(332.240600, 280.027200, 264.289000)",
        "(332.053300, 280.095200, 264.249300)",
        "(331.961200, 280.190900, 264.055200)",
        "(331.831800, 280.321200, 264.018700)",
        "(331.814600, 280.285400, 264.071400)",
        "(331.720200, 280.289200, 264.072600)",
        "(331.502300, 280.352700, 264.078100)",
        "(331.286100, 280.440900, 264.050900)",
        "(331.088600, 280.616200, 263.973000)",
        "(331.024100, 280.665200, 263.987900)",
        "(330.977300, 280.676800, 264.075400)",
        "(330.798300, 280.800000, 264.121600)",
        "(330.478500, 281.010200, 264.214600)",
        "(330.199200, 281.255600, 264.359100)",
        "(330.084000, 281.515600, 264.403000)",
        "(329.940500, 282.188800, 264.267900)",
        "(329.894500, 282.983000, 263.965700)",
        "(329.810800, 283.674200, 263.805500)",
        "(329.653100, 284.275900, 263.911000)",
        "(329.586700, 284.665000, 263.937100)",
        "(329.531100, 285.523800, 263.782800)",
        "(329.488300, 286.349000, 263.574800)",
        "(329.502900, 287.114100, 263.376600)",
        "(329.644000, 288.017800, 263.005800)",
        "(329.678700, 288.488300, 262.799400)",
        "(329.591500, 289.340900, 262.488900)",
        "(329.318200, 290.118500, 262.367800)",
        "(329.103600, 290.663000, 262.341800)",
        "(329.046000, 291.075900, 262.330800)",
        "(328.968500, 291.305200, 262.320400)",
        "(328.765500, 291.779800, 262.349600)",
        "(328.557600, 292.202300, 262.264900)",
        "(328.390000, 292.526200, 262.159700)",
        "(328.258400, 292.843200, 262.110800)",
        "(328.201100, 293.001500, 262.018700)",
        "(327.954100, 293.406200, 261.710600)",
        "(327.592400, 293.669800, 261.534000)",
        "(327.179400, 293.674100, 261.673100)",
        "(326.852900, 293.779400, 261.676100)",
        "(326.732800, 293.819100, 261.621500)",
        "(326.425800, 293.932900, 261.507600)",
        "(326.068500, 293.988700, 261.527100)",
        "(325.733000, 294.005400, 261.559900)",
        "(325.528000, 293.979900, 261.533900)",
        "(325.389900, 294.009200, 261.478200)",
        "(325.075100, 294.066800, 261.429200)",
        "(324.805400, 294.031700, 261.424600)",
        "(324.570600, 294.014900, 261.426700)",
        "(324.311800, 293.961700, 261.382300)",
        "(324.132800, 293.871300, 261.398300)",
        "(323.585300, 293.708700, 261.554900)",
        "(323.193300, 293.601000, 261.744800)",
        "(323.046900, 293.635700, 261.642600)",
        "(322.863400, 293.623700, 261.456500)",
        "(322.588900, 293.676200, 261.402700)",
        "(321.900400, 293.705700, 261.479300)",
        "(321.433000, 293.752200, 261.497300)",
        "(321.019800, 293.945600, 261.292100)",
        "(320.611000, 294.090500, 261.101400)",
        "(320.388100, 294.109600, 261.062900)",
        "(319.891400, 294.150000, 261.043100)",
        "(319.362100, 294.287500, 260.920500)",
        "(318.953600, 294.429600, 260.697200)",
        "(318.476800, 294.490400, 260.668500)",
        "(318.181900, 294.468800, 260.757600)",
        "(317.522800, 294.519700, 260.779400)",
        "(316.956000, 294.707800, 260.500000)",
        "(316.522300, 294.982800, 260.110700)",
        "(316.120800, 295.146700, 259.907200)",
        "(315.862200, 295.145100, 259.938200)",
        "(315.217500, 295.188200, 260.003000)",
        "(314.856200, 295.213600, 259.979800)",
        "(314.618200, 295.423300, 259.616200)",
        "(314.353400, 295.580900, 259.461500)",
        "(314.214500, 295.545500, 259.566200)",
        "(313.783700, 295.619800, 259.741400)",
        "(313.272000, 295.737900, 259.788600)",
        "(313.008700, 295.842400, 259.739900)",
        "(312.676000, 295.973300, 259.704200)",
        "(312.444100, 296.066600, 259.726000)",
        "(312.102800, 296.118100, 259.888800)",
        "(311.733700, 296.437200, 259.733600)",
        "(311.417100, 296.803300, 259.516700)",
        "(311.233100, 296.891900, 259.644400)",
        "(311.169600, 296.928100, 259.714300)",
        "(311.057700, 297.041100, 259.722600)",
        "(310.984200, 297.540800, 259.359400)",
        "(310.770800, 298.147200, 259.103800)",
        "(310.597200, 298.562100, 259.050900)",
        "(310.524200, 298.628300, 259.093900)",
        "(310.421400, 298.586200, 259.302900)",
        "(310.211400, 298.927200, 259.243600)",
        "(309.906900, 299.609200, 258.938900)",
        "(309.949000, 299.946600, 258.808000)",
        "(310.047700, 300.037100, 258.746500)",
        "(310.173500, 300.262500, 258.566300)",
        "(310.048300, 300.652300, 258.473800)",
        "(309.745300, 300.899700, 258.648200)",
        "(309.551500, 300.822900, 258.950000)",
        "(309.499800, 300.849500, 259.020500)",
        "(309.566800, 301.170100, 258.830500)",
        "(309.665900, 301.505000, 258.508800)",
        "(309.491400, 301.607200, 258.594800)",
        "(309.235100, 301.533700, 259.009200)",
        "(309.210200, 301.571700, 259.103200)",
        "(309.289100, 301.795400, 258.884900)",
        "(309.380000, 302.080700, 258.659700)",
        "(309.318000, 302.129100, 258.821000)",
        "(309.198200, 301.907000, 259.211900)",
        "(309.147500, 301.865000, 259.336600)",
        "(309.095800, 302.022800, 259.328500)",
        "(309.117300, 302.042000, 259.331500)",
        "(309.096700, 301.999100, 259.466200)",
        "(309.003700, 301.889300, 259.800400)",
        "(309.023700, 301.892500, 259.871800)",
        "(309.055200, 301.934700, 259.944100)",
        "(309.057900, 301.993900, 260.047900)",
        "(309.025700, 302.114100, 260.168600)",
        "(309.066100, 302.201500, 260.278600)",
        "(309.098600, 302.272400, 260.269800)",
        "(309.146400, 302.388500, 260.242700)",
        "(309.069600, 302.507700, 260.282600)",
        "(309.068400, 302.586600, 260.386900)",
        "(309.037800, 302.587600, 260.511000)",
        "(308.987300, 302.631800, 260.568800)",
        "(308.830700, 302.765000, 260.605300)",
        "(308.850600, 302.846700, 260.665300)",
        "(308.967800, 302.984600, 260.593500)",
        "(309.011400, 302.915200, 260.714100)",
        "(309.029000, 302.843700, 260.895400)",
        "(308.906600, 302.927600, 261.030300)",
        "(308.821000, 303.241300, 260.938400)",
        "(308.895600, 303.495800, 260.744900)",
        "(308.900300, 303.669400, 260.628500)",
        "(308.857600, 303.740100, 260.645600)",
        "(308.765600, 303.972200, 260.664200)",
        "(308.684200, 304.270100, 260.589100)",
        "(308.727100, 304.588100, 260.384600)",
        "(308.755200, 304.770200, 260.382500)",
        "(308.715800, 304.880100, 260.441200)",
        "(308.657100, 305.127400, 260.541400)",
        "(308.624800, 305.457800, 260.458300)",
        "(308.612300, 305.748600, 260.419900)",
        "(308.610700, 305.929200, 260.496300)",
        "(308.611500, 306.058400, 260.518300)",
        "(308.529400, 306.362200, 260.520700)",
        "(308.531800, 306.596900, 260.536100)",
        "(308.553100, 306.693600, 260.620400)",
        "(308.556600, 306.860300, 260.752000)",
        "(308.566000, 307.018100, 260.744000)",
        "(308.599400, 307.378800, 260.556500)",
        "(308.667100, 307.639300, 260.422200)",
        "(308.675600, 307.762100, 260.504200)",
        "(308.516500, 307.830300, 260.825700)",
        "(308.463000, 307.834700, 261.017200)",
        "(308.395000, 307.988700, 261.154100)",
        "(308.424400, 308.167800, 261.159600)",
        "(308.457400, 308.350000, 261.259000)",
        "(308.522300, 308.535200, 261.419400)",
        "(308.536700, 308.663100, 261.387400)",
        "(308.654700, 309.027300, 261.150600)",
        "(308.770800, 309.460100, 260.844500)",
        "(308.877900, 309.749400, 260.667800)",
        "(308.994900, 309.837600, 260.634500)",
        "(309.001300, 309.910000, 260.648600)",
        "(308.924700, 310.110500, 260.675000)",
        "(308.894800, 310.195000, 260.791700)",
        "(308.872300, 310.397600, 260.729100)",
        "(308.843300, 310.504400, 260.780800)",
        "(308.821500, 310.547900, 260.822900)",
        "(308.863300, 310.617600, 260.875600)",
        "(308.953600, 310.616600, 260.960200)",
        "(308.936100, 310.607900, 261.151100)",
        "(308.821100, 310.655000, 261.450900)",
        "(308.786400, 310.721500, 261.552500)",
        "(308.816300, 310.804000, 261.659500)",
        "(308.873300, 310.897200, 261.742400)",
        "(308.915300, 311.032300, 261.870200)",
        "(308.977200, 311.253700, 261.886500)",
        "(308.996000, 311.382200, 261.842200)",
        "(309.097400, 311.562800, 261.797700)",
        "(309.157500, 311.602700, 261.868700)",
        "(309.066900, 311.682500, 261.997100)",
        "(309.051900, 311.699300, 262.234900)",
        "(309.118100, 311.759900, 262.232500)",
        "(309.222400, 311.952400, 262.046300)",
        "(309.466600, 312.065100, 261.964500)",
        "(309.701200, 312.172700, 261.986700)",
        "(309.701600, 312.150600, 262.221300)",
        "(309.683600, 312.070400, 262.441800)",
        "(309.768100, 312.013200, 262.666100)",
        "(309.888900, 312.118400, 262.627000)",
        "(309.996200, 312.250700, 262.589100)",
        "(310.122000, 312.110900, 262.722100)",
        "(310.161600, 311.974100, 262.881900)",
        "(310.132800, 311.651500, 263.362300)",
        "(310.144800, 311.486400, 263.756600)",
        "(310.358000, 311.589800, 263.732700)",
        "(310.728400, 311.635300, 263.671200)",
        "(310.841400, 311.602100, 263.782700)",
        "(310.947900, 311.559900, 264.087700)",
        "(311.130200, 311.710000, 264.184800)",
        "(311.432200, 311.839100, 264.021100)",
        "(311.770900, 311.771100, 263.978700)",
        "(311.889600, 311.623400, 264.147600)",
        "(312.039000, 311.438500, 264.505200)",
        "(312.284000, 311.253800, 264.866300)",
        "(312.668100, 311.105700, 265.035700)",
        "(313.015600, 311.033800, 265.203000)",
        "(313.175700, 310.944600, 265.371900)",
        "(313.536300, 310.726600, 265.731800)",
        "(313.861600, 310.678200, 265.865800)",
        "(314.108200, 310.732800, 265.876600)",
        "(314.418900, 310.709400, 265.960300)",
        "(314.588000, 310.692900, 266.006300)",
        "(314.827100, 310.658700, 266.081000)",
        "(314.964400, 310.638400, 266.219200)",
        "(315.156000, 310.652200, 266.298300)",
        "(315.329500, 310.777600, 266.267000)",
        "(315.412400, 310.827600, 266.299000)",
        "(315.620500, 310.929000, 266.290600)",
        "(315.819000, 310.958600, 266.319200)",
        "(315.824700, 311.005100, 266.447700)",
        "(315.749900, 310.998300, 266.701600)",
        "(315.764900, 311.017000, 266.778400)",
        "(315.840500, 311.075300, 266.888600)",
        "(315.812800, 311.201800, 267.070900)",
        "(315.639400, 311.254800, 267.377600)",
        "(315.441600, 311.216000, 267.820700)",
        "(315.332900, 311.189400, 268.055600)",
        "(315.120500, 311.205500, 268.483000)",
        "(315.042800, 311.439700, 268.692400)",
        "(315.042200, 311.877300, 268.651100)",
        "(314.937200, 312.313100, 268.751600)",
        "(314.929300, 312.600500, 268.747600)",
        "(314.996200, 313.276300, 268.552000)",
        "(315.091700, 313.968400, 268.222900)",
        "(315.132900, 314.479200, 268.068800)",
        "(315.020100, 314.945800, 268.135700)",
        "(314.955900, 315.222600, 268.112500)",
        "(314.946300, 315.787500, 267.934000)",
        "(314.998100, 316.277200, 267.774500)",
        "(315.061600, 316.659100, 267.714700)",
        "(315.003100, 317.056100, 267.725100)",
        "(314.984100, 317.250700, 267.718000)",
        "(315.017100, 317.621900, 267.643600)",
        "(315.086700, 317.926000, 267.589300)",
        "(315.148000, 318.258600, 267.485200)",
        "(315.142900, 318.685400, 267.334600)",
        "(315.151700, 318.906900, 267.243600)",
        "(315.243800, 319.235900, 267.122100)",
        "(315.378200, 319.471900, 267.055200)",
        "(315.516900, 319.764000, 266.870500)",
        "(315.677900, 319.920000, 266.810400)",
        "(315.675200, 319.970600, 266.833400)",
        "(315.646200, 319.991100, 266.985000)",
        "(315.725700, 320.048700, 267.025100)",
        "(315.871900, 320.132400, 266.930200)",
        "(315.924800, 320.062700, 267.066600)",
        "(315.940600, 319.951500, 267.237900)",
        "(315.982500, 319.744100, 267.549100)",
        "(316.051600, 319.716500, 267.593000)",
        "(316.112000, 319.723900, 267.545200)",
        "(316.209900, 319.637500, 267.628800)",
        "(316.195800, 319.661700, 267.653800)",
        "(316.212700, 319.675200, 267.698200)",
        "(316.316900, 319.674200, 267.631100)",
        "(316.407300, 319.495500, 267.739800)",
        "(316.436600, 319.305500, 268.060900)",
        "(316.459500, 319.290700, 268.119400)",
        "(316.553800, 319.267600, 268.089400)",
        "(316.717900, 319.069800, 268.198500)",
        "(316.739500, 318.898700, 268.435700)",
        "(316.728800, 318.850800, 268.580700)",
        "(316.754200, 318.837700, 268.589800)",
        "(316.846100, 318.758600, 268.646200)",
        "(316.912900, 318.741400, 268.712600)",
        "(316.949200, 318.736900, 268.802200)",
        "(317.040300, 318.734600, 268.849500)",
        "(317.068400, 318.728800, 268.859800)",
        "(317.130700, 318.698200, 269.016800)",
        "(317.189500, 318.751400, 269.140600)",
        "(317.290900, 318.871500, 269.194500)",
        "(317.409800, 318.969000, 269.208100)",
        "(317.482500, 318.980200, 269.234300)",
        "(317.659000, 318.999900, 269.360500)",
        "(317.844100, 319.169100, 269.252200)",
        "(318.027700, 319.412200, 269.042700)",
        "(318.215200, 319.411500, 269.036000)",
        "(318.271900, 319.289800, 269.146100)",
        "(318.361700, 319.103000, 269.359100)",
        "(318.558800, 319.065900, 269.364700)",
        "(318.856200, 319.096600, 269.040500)",
        "(319.023100, 318.938700, 268.783700)",
        "(319.041300, 318.719000, 268.829100)",
        "(318.971700, 318.112700, 269.228700)",
        "(318.948700, 317.782300, 269.340300)",
        "(319.166500, 317.663300, 268.881000)",
        "(319.358800, 317.340500, 268.634600)",
        "(319.381700, 317.086900, 268.701500)",
        "(319.373900, 316.482600, 269.025900)",
        "(319.451600, 315.870000, 269.207100)",
        "(319.634200, 315.398400, 269.174200)",
        "(319.777600, 314.859600, 269.124000)",
        "(319.834400, 314.445600, 269.251600)",
        "(319.827200, 313.601600, 269.613300)",
        "(319.785400, 313.003000, 269.733100)",
        "(319.986600, 312.611800, 269.450900)",
        "(320.231800, 312.057100, 269.132900)",
        "(320.248000, 311.750700, 269.113300)",
        "(320.180200, 311.233900, 269.126000)",
        "(320.177200, 310.687800, 269.060300)",
        "(320.252700, 310.063400, 269.069000)",
        "(320.306500, 309.523700, 269.047900)",
        "(320.334100, 309.236300, 269.062600)",
        "(320.352600, 308.692600, 269.067300)",
        "(320.305200, 307.997800, 269.298400)",
        "(320.144900, 307.264700, 269.793400)",
        "(319.985700, 306.707600, 270.157200)",
        "(319.954700, 306.526000, 270.241800)",
        "(320.004200, 306.252500, 270.269200)",
        "(320.204300, 306.144100, 270.154800)",
        "(320.307800, 306.192400, 270.168300)",
        "(320.296700, 306.287000, 270.386200)",
        "(320.323100, 306.328400, 270.530500)",
        "(320.464000, 306.529300, 270.717000)",
        "(320.719300, 306.875000, 270.816400)",
        "(321.036300, 307.251600, 270.996300)",
        "(321.312200, 307.712000, 271.023500)",
        "(321.433800, 307.968800, 271.084000)",
        "(321.726300, 308.432400, 271.282700)",
        "(322.101700, 308.993400, 271.483900)",
        "(322.366100, 309.600500, 271.751200)",
        "(322.739300, 310.131200, 272.052700)",
        "(322.952300, 310.384000, 272.256300)",
        "(323.268900, 310.946100, 272.720800)",
        "(323.670100, 311.627200, 273.086300)",
        "(324.143200, 312.390700, 273.156600)",
        "(324.569500, 313.084500, 273.387600)",
        "(324.752300, 313.416900, 273.600100)",
        "(325.113500, 314.127300, 273.882300)",
        "(325.496800, 314.878400, 273.991500)",
        "(325.955000, 315.610400, 274.167500)",
        "(326.385800, 316.218600, 274.305400)",
        "(326.551000, 316.556100, 274.317600)",
        "(326.881100, 317.166500, 274.320700)",
        "(327.278400, 317.751200, 274.137500)",
        "(327.627200, 318.242700, 273.851200)",
        "(327.853800, 318.541500, 273.703900)",
        "(327.897100, 318.549000, 273.716000)",
        "(327.977900, 318.273500, 273.862900)",
        "(328.177600, 317.943000, 273.937800)",
        "(328.261600, 317.626800, 273.844300)",
        "(328.275400, 316.982500, 273.990300)",
        "(328.261600, 316.546000, 274.222400)",
        "(328.165500, 315.691100, 274.760000)",
        "(328.266800, 315.078200, 274.957000)",
        "(328.562400, 314.730400, 274.798600)",
        "(328.816300, 314.431100, 274.589800)",
        "(328.890000, 314.208400, 274.542000)",
        "(328.978100, 313.523200, 274.749200)",
        "(329.002600, 312.954000, 274.917300)",
        "(329.126300, 312.636900, 274.720400)",
        "(329.306900, 312.368500, 274.322100)",
        "(329.397500, 312.157000, 274.216400)",
        "(329.406300, 311.585200, 274.279400)",
        "(329.331700, 311.139900, 274.341200)",
        "(329.454000, 310.888600, 274.018700)",
        "(329.663800, 310.701500, 273.510800)",
        "(329.726000, 310.525600, 273.398500)",
        "(329.722600, 309.893700, 273.533000)",
        "(329.713500, 309.332500, 273.655700)",
        "(329.776900, 308.932600, 273.557300)",
        "(329.936600, 308.514500, 273.390600)",
        "(329.950000, 308.250200, 273.418100)",
        "(329.916500, 307.662900, 273.614500)",
        "(329.829300, 307.240100, 273.723900)",
        "(329.851800, 306.969200, 273.617200)",
        "(329.834000, 306.675700, 273.464500)",
        "(329.810600, 306.480300, 273.499600)",
        "(329.704900, 306.120000, 273.589400)",
        "(329.642000, 305.853400, 273.572300)",
        "(329.589900, 305.636200, 273.559000)",
        "(329.602000, 305.428500, 273.505300)",
        "(329.635900, 305.354500, 273.433300)",
        "(329.726600, 305.263200, 273.216700)",
        "(329.830700, 305.310400, 273.013000)",
        "(330.044600, 305.371000, 272.634000)",
        "(330.333300, 305.251500, 272.283800)",
        "(330.386700, 305.009100, 272.323800)",
        "(330.438200, 304.569700, 272.621600)",
        "(330.539200, 304.309900, 272.754500)",
        "(330.859100, 304.012400, 272.662300)",
        "(331.124500, 303.629600, 272.727800)",
        "(331.185600, 303.423600, 272.903000)",
        "(331.270300, 303.048700, 273.170000)",
        "(331.574600, 302.807000, 273.232300)",
        "(331.787900, 302.593300, 273.288500)",
        "(331.913000, 302.241900, 273.539900)",
        "(331.944600, 302.036000, 273.739000)",
        "(332.002400, 301.734600, 273.996200)",
        "(332.098500, 301.638900, 274.012100)",
        "(332.262500, 301.533600, 274.042300)",
        "(332.359700, 301.388500, 274.154300)",
        "(332.406000, 301.339600, 274.193400)",
        "(332.487000, 301.273400, 274.168700)",
        "(332.559600, 301.130600, 274.162800)",
        "(332.535900, 300.937400, 274.253200)",
        "(332.549900, 300.766900, 274.322700)",
        "(332.588200, 300.699000, 274.296700)",
        "(332.636700, 300.540700, 274.261800)",
        "(332.659100, 300.315200, 274.352100)",
        "(332.669400, 300.149400, 274.412500)",
        "(332.745500, 300.044500, 274.359000)",
        "(332.820200, 300.002700, 274.329100)",
        "(332.885700, 299.852000, 274.346500)",
        "(332.856700, 299.620100, 274.451700)",
        "(332.849900, 299.469900, 274.509100)",
        "(332.939100, 299.353800, 274.432100)",
        "(333.000900, 299.304900, 274.399000)",
        "(333.068900, 299.049900, 274.514500)",
        "(333.069200, 298.864600, 274.629700)",
        "(333.154500, 298.793500, 274.545400)",
        "(333.303200, 298.768900, 274.373600)",
        "(333.332200, 298.705000, 274.358900)",
        "(333.340100, 298.469000, 274.548900)",
        "(333.387500, 298.359300, 274.596000)",
        "(333.578200, 298.293200, 274.424800)",
        "(333.715700, 298.112200, 274.439200)",
        "(333.719100, 297.983400, 274.537800)",
        "(333.728800, 297.774400, 274.714000)",
        "(333.851800, 297.674600, 274.665800)",
        "(333.966500, 297.556800, 274.616100)",
        "(334.012800, 297.319800, 274.783500)",
        "(334.046000, 297.213200, 274.850700)",
        "(334.099600, 297.131100, 274.825900)",
        "(334.168900, 297.059700, 274.780000)",
        "(334.234600, 296.927300, 274.836700)",
        "(334.250100, 296.832200, 274.856300)",
        "(334.296900, 296.781300, 274.840900)",
        "(334.377700, 296.634200, 274.869600)",
        "(334.382600, 296.494900, 274.949600)",
        "(334.430900, 296.341300, 275.051600)",
        "(334.538100, 296.189100, 275.123100)",
        "(334.586500, 296.090600, 275.152800)",
        "(334.688900, 295.893700, 275.251600)",
        "(334.669900, 295.808900, 275.275300)",
        "(334.755800, 295.744100, 275.268100)",
        "(334.859800, 295.721200, 275.127100)",
        "(334.963100, 295.691700, 275.031300)",
        "(335.127900, 295.526700, 274.946600)",
        "(335.251500, 295.314100, 274.985400)",
        "(335.399900, 295.096600, 275.032700)",
        "(335.705000, 294.894600, 274.932400)",
        "(335.855800, 294.750800, 274.878700)",
        "(336.036900, 294.361300, 274.962500)",
        "(336.233600, 294.048700, 275.059800)",
        "(336.505800, 293.832600, 274.930700)",
        "(336.879100, 293.628000, 274.738700)",
        "(337.045500, 293.343200, 274.785900)",
        "(337.204300, 292.590200, 275.232500)",
        "(337.306700, 292.067500, 275.545200)",
        "(337.656100, 291.743700, 275.441500)",
        "(338.017500, 291.342700, 275.356000)",
        "(338.125600, 291.059800, 275.434000)",
        "(338.221600, 290.555100, 275.643700)",
        "(338.387600, 290.248500, 275.590000)",
        "(338.713300, 290.034600, 275.370300)",
        "(338.978900, 289.674000, 275.328500)",
        "(339.053600, 289.455300, 275.390500)",
        "(339.182700, 289.076300, 275.492600)",
        "(339.385500, 288.797200, 275.436900)",
        "(339.610700, 288.530000, 275.371600)",
        "(339.818200, 288.276500, 275.373700)",
        "(339.892400, 288.195300, 275.361500)",
        "(340.128600, 288.100100, 275.206900)",
        "(340.374400, 288.047600, 274.988200)",
        "(340.555200, 287.927600, 274.846200)",
        "(340.750200, 287.799500, 274.681900)",
        "(340.825100, 287.753200, 274.590400)",
        "(340.992600, 287.648600, 274.459900)",
        "(341.219500, 287.602300, 274.270100)",
        "(341.435900, 287.541700, 274.011100)",
        "(341.643700, 287.381500, 273.920500)",
        "(341.737000, 287.269700, 273.953500)",
        "(341.943000, 287.068700, 273.948700)",
        "(342.157000, 286.813400, 273.858000)",
        "(342.370500, 286.396400, 273.956500)",
        "(342.522800, 285.960800, 274.149100)",
        "(342.597400, 285.774400, 274.220200)",
        "(342.772900, 285.384600, 274.277000)",
        "(342.874100, 284.975700, 274.364000)",
        "(342.919700, 284.588400, 274.572200)",
        "(342.981800, 284.299200, 274.676900)",
        "(343.033600, 284.185500, 274.659400)",
        "(343.025700, 283.988700, 274.603000)",
        "(343.023400, 283.840000, 274.574100)",
        "(343.008300, 283.743300, 274.417600)",
        "(342.935500, 283.670100, 274.277800)",
        "(342.859600, 283.596300, 274.241900)",
        "(342.636700, 283.465900, 274.247200)",
        "(342.437900, 283.387400, 274.138800)",
        "(342.369500, 283.300400, 273.993600)",
        "(342.249700, 283.193000, 273.950500)",
        "(342.177700, 283.160900, 273.945700)",
        "(342.103300, 283.115700, 273.908100)",
        "(342.128000, 283.037600, 273.754400)",
        "(342.037700, 282.981300, 273.699600)",
        "(341.966100, 282.915600, 273.639700)",
        "(341.977700, 282.864500, 273.594700)",
        "(341.900100, 282.760300, 273.510300)",
        "(341.873200, 282.634500, 273.502700)",
        "(341.897300, 282.527900, 273.391200)",
        "(341.851400, 282.473500, 273.263200)",
        "(341.834200, 282.417800, 273.271200)",
        "(341.792900, 282.359300, 273.251200)",
        "(341.723200, 282.258500, 273.150900)",
        "(341.729400, 282.200700, 273.138000)",
        "(341.675700, 282.202000, 273.129000)",
        "(341.677700, 282.212500, 273.094600)",
        "(341.715000, 282.251200, 272.990800)",
        "(341.744400, 282.304200, 272.923200)",
        "(341.724500, 282.410400, 272.832900)",
        "(341.722900, 282.451400, 272.783300)",
        "(341.735600, 282.458400, 272.769700)",
        "(341.737100, 282.450000, 272.749300)",
        "(341.696400, 282.453500, 272.726700)",
        "(341.722200, 282.528700, 272.616100)",
        "(341.738600, 282.589500, 272.504400)",
        "(341.724900, 282.592700, 272.493100)",
        "(341.725300, 282.595600, 272.385600)",
        "(341.826500, 282.626500, 272.165400)",
        "(341.875400, 282.652200, 272.043400)",
        "(341.913800, 282.559000, 272.024000)",
        "(341.913600, 282.442600, 271.987000)",
        "(341.933100, 282.277100, 271.871100)",
        "(341.966000, 282.170200, 271.770400)",
        "(341.950400, 282.002100, 271.678700)",
        "(341.834700, 281.802600, 271.617700)",
        "(341.793900, 281.698900, 271.568000)",
        "(341.747000, 281.472400, 271.399800)",
        "(341.635100, 281.222200, 271.308200)",
        "(341.416000, 280.953500, 271.301800)",
        "(341.233900, 280.781000, 271.187200)",
        "(341.187600, 280.757200, 271.049400)",
        "(341.033300, 280.690100, 270.813400)",
        "(340.788000, 280.598400, 270.704800)",
        "(340.489300, 280.537600, 270.544800)",
        "(340.273600, 280.444900, 270.354700)",
        "(340.124000, 280.382000, 270.259800)",
        "(339.778300, 280.326900, 270.100300)",
        "(339.549700, 280.344700, 269.788800)",
        "(339.306600, 280.302200, 269.520300)",
        "(338.919000, 280.256500, 269.295200)",
        "(338.701800, 280.265300, 269.161800)",
        "(338.465200, 280.285400, 268.856100)",
        "(338.256700, 280.272300, 268.665600)",
        "(337.989700, 280.244800, 268.404900)",
        "(337.575000, 280.141500, 268.263100)",
        "(337.430600, 280.020200, 268.247600)",
        "(337.173700, 279.890100, 268.055800)",
        "(336.882300, 279.842700, 267.815800)",
        "(336.553800, 279.619200, 267.848400)",
        "(336.245800, 279.651700, 267.735800)",
        "(336.131500, 279.788700, 267.509500)",
        "(335.999500, 280.018100, 267.031500)",
        "(335.696800, 280.093800, 266.821100)",
        "(335.289500, 280.184900, 266.741500)",
        "(335.073600, 280.343600, 266.495300)",
        "(334.942200, 280.379200, 266.379600)",
        "(334.535900, 280.327300, 266.393600)",
        "(334.076000, 280.411500, 266.400000)",
        "(333.804800, 280.690200, 266.041200)",
        "(333.506300, 281.006900, 265.680700)",
        "(333.362500, 281.116800, 265.577600)",
        "(333.108500, 281.289200, 265.304000)",
        "(332.741300, 281.398300, 265.022800)",
        "(332.326400, 281.430900, 264.952800)",
        "(331.971800, 281.518200, 264.891800)",
        "(331.850100, 281.594100, 264.794200)",
        "(331.704000, 281.758700, 264.486800)",
        "(331.417800, 281.741400, 264.426900)",
        "(330.985400, 281.736600, 264.498400)",
        "(330.823000, 281.874000, 264.368400)",
        "(330.796500, 281.986700, 264.178900)",
        "(330.630200, 282.126900, 263.895400)",
        "(330.315400, 282.134600, 263.800600)",
        "(330.005200, 282.237100, 263.638200)",
        "(329.741900, 282.351500, 263.492700)",
        "(329.606100, 282.408900, 263.477600)",
        "(329.446800, 282.386300, 263.499700)",
        "(329.165100, 282.304800, 263.588600)",
        "(328.694500, 282.180000, 263.844900)",
        "(328.395800, 282.128100, 264.064100)",
        "(328.325000, 282.199500, 263.989900)",
        "(328.081000, 282.149100, 263.943500)",
        "(327.612700, 281.989900, 264.162900)",
        "(327.079700, 282.035800, 264.290700)",
        "(326.795700, 282.215600, 264.065600)",
        "(326.681400, 282.217600, 263.919900)",
        "(326.321300, 282.201300, 263.824700)",
        "(325.823400, 282.184100, 263.836000)",
        "(325.361800, 282.209400, 263.810800)",
        "(324.998300, 282.226500, 263.710800)",
        "(324.871000, 282.220900, 263.638800)",
        "(324.541900, 282.144400, 263.508300)",
        "(324.014800, 282.153300, 263.490900)",
        "(323.604100, 282.053700, 263.592100)",
        "(323.169100, 281.933700, 263.621500)",
        "(323.014100, 281.897900, 263.622100)",
        "(322.774400, 281.967100, 263.474700)",
        "(322.476800, 282.116500, 263.306300)",
        "(322.103600, 282.144100, 263.274600)",
        "(321.868300, 282.002200, 263.371700)",
        "(321.812200, 282.026600, 263.304100)",
        "(321.678300, 282.289800, 262.995100)",
        "(321.449600, 282.421300, 262.865100)",
        "(321.185600, 282.366700, 262.926400)",
        "(321.009900, 282.325300, 262.880600)",
        "(320.923700, 282.359300, 262.796100)",
        "(320.703600, 282.438900, 262.700300)",
        "(320.445800, 282.495300, 262.644300)",
        "(320.271900, 282.383500, 262.690400)",
        "(320.108000, 282.211900, 262.734300)",
        "(319.973000, 282.141900, 262.784600)",
        "(319.610300, 282.150500, 262.827000)",
        "(319.458300, 282.152600, 262.814600)",
        "(319.368600, 282.145300, 262.676000)",
        "(319.175700, 282.119600, 262.730800)",
        "(319.083500, 282.121600, 262.776400)",
        "(318.906100, 282.237200, 262.688000)",
        "(318.746900, 282.251200, 262.668200)",
        "(318.517200, 282.226000, 262.740500)",
        "(318.374100, 282.332900, 262.634000)",
        "(318.327500, 282.408800, 262.508600)",
        "(318.198800, 282.377800, 262.476800)",
        "(317.928100, 282.291600, 262.601700)",
        "(317.708200, 282.266800, 262.586500)",
        "(317.539800, 282.332200, 262.402800)",
        "(317.461000, 282.382000, 262.350800)",
        "(317.220900, 282.387100, 262.370300)",
        "(316.899700, 282.297300, 262.498000)",
        "(316.656500, 282.393800, 262.440000)",
        "(316.531900, 282.512400, 262.163600)",
        "(316.424700, 282.506300, 262.138700)",
        "(316.056300, 282.511700, 262.262500)",
        "(315.812100, 282.481100, 262.372200)",
        "(315.622300, 282.492200, 262.221000)",
        "(315.381600, 282.430800, 262.243700)",
        "(315.241200, 282.440500, 262.308900)",
        "(314.999600, 282.540000, 262.290700)",
        "(314.869500, 282.487500, 262.264100)",
        "(314.698400, 282.449500, 262.204200)",
        "(314.448900, 282.504600, 262.200200)",
        "(314.325000, 282.533600, 262.239800)",
        "(314.136400, 282.548800, 262.199800)",
        "(313.998900, 282.337100, 262.339500)",
        "(313.820300, 282.200800, 262.464600)",
        "(313.609600, 282.268800, 262.459700)",
        "(313.557600, 282.330400, 262.373400)",
        "(313.488000, 282.302800, 262.333700)",
        "(313.387100, 282.159400, 262.490700)",
        "(313.196800, 282.104900, 262.535700)",
        "(313.015400, 282.019500, 262.676100)",
        "(312.976400, 281.967600, 262.729500)",
        "(312.948100, 281.954800, 262.705100)",
        "(312.925600, 281.887500, 262.702900)",
        "(312.821400, 281.889800, 262.652500)",
        "(312.687700, 282.012200, 262.560000)",
        "(312.673200, 282.068400, 262.504000)",
        "(312.655400, 282.060900, 262.453900)",
        "(312.479400, 281.952500, 262.508200)",
        "(312.313500, 282.012900, 262.487100)",
        "(312.198400, 282.113400, 262.340600)",
        "(312.129200, 282.114400, 262.274300)",
        "(311.962800, 281.998900, 262.397700)",
        "(311.710800, 282.058900, 262.462700)",
        "(311.567700, 282.249500, 262.229800)",
        "(311.490700, 282.291400, 262.028800)",
        "(311.362400, 282.316900, 262.020800)",
        "(311.149100, 282.482300, 262.027800)",
        "(311.020500, 282.688200, 261.801700)",
        "(310.838500, 282.807600, 261.652000)",
        "(310.519100, 282.848300, 261.732500)",
        "(310.372700, 282.901900, 261.716200)",
        "(310.118900, 283.026600, 261.580000)",
        "(309.882900, 283.070400, 261.546400)",
        "(309.603600, 283.137300, 261.597700)",
        "(309.426000, 283.220000, 261.509600)",
        "(309.339900, 283.227300, 261.490900)",
[truncated: 522,565 more chars]
