# Supplementary material for: Playing the mirror game in virtual reality with an autonomous character
Source: Sci Rep. 2022 Dec 9;12:21329. doi: 10.1038/s41598-022-25197-z (PMC9734752; doi:10.1038/s41598-022-25197-z)
Supplement: Supplementary file 2 — Supplementary Information 1. [file 41598_2022_25197_MOESM2_ESM.zip › Data/Couple3/condition3_trial1_player1.json]

{
    "isFemale": false,
    "eyesLevel": 1.6809231042861939,
    "timestamps": [
        0.0,
        0.01995849609375,
        0.03997802734375,
        0.05999755859375,
        0.0799560546875,
        0.0999755859375,
        0.1199951171875,
        0.13995361328125,
        0.15997314453125,
        0.17999267578125,
        0.199951171875,
        0.219970703125,
        0.239990234375,
        0.25994873046875,
        0.27996826171875,
        0.29998779296875,
        0.3199462890625,
        0.3399658203125,
        0.3599853515625,
        0.3800048828125,
        0.39996337890625,
        0.41998291015625,
        0.44000244140625,
        0.4599609375,
        0.47998046875,
        0.5,
        0.51995849609375,
        0.53997802734375,
        0.55999755859375,
        0.5799560546875,
        0.5999755859375,
        0.6199951171875,
        0.63995361328125,
        0.65997314453125,
        0.67999267578125,
        0.699951171875,
        0.719970703125,
        0.739990234375,
        0.75994873046875,
        0.77996826171875,
        0.79998779296875,
        0.8199462890625,
        0.8399658203125,
        0.8599853515625,
        0.8800048828125,
        0.89996337890625,
        0.91998291015625,
        0.94000244140625,
        0.9599609375,
        0.97998046875,
        1.0,
        1.01995849609375,
        1.03997802734375,
        1.05999755859375,
        1.0799560546875,
        1.0999755859375,
        1.1199951171875,
        1.13995361328125,
        1.15997314453125,
        1.17999267578125,
        1.199951171875,
        1.219970703125,
        1.239990234375,
        1.25994873046875,
        1.27996826171875,
        1.29998779296875,
        1.3199462890625,
        1.3399658203125,
        1.3599853515625,
        1.3800048828125,
        1.39996337890625,
        1.41998291015625,
        1.44000244140625,
        1.4599609375,
        1.47998046875,
        1.5,
        1.51995849609375,
        1.53997802734375,
        1.55999755859375,
        1.5799560546875,
        1.5999755859375,
        1.6199951171875,
        1.63995361328125,
        1.65997314453125,
        1.67999267578125,
        1.699951171875,
        1.719970703125,
        1.739990234375,
        1.75994873046875,
        1.77996826171875,
        1.79998779296875,
        1.8199462890625,
        1.8399658203125,
        1.8599853515625,
        1.8800048828125,
        1.89996337890625,
        1.91998291015625,
        1.94000244140625,
        1.9599609375,
        1.97998046875,
        2.0,
        2.01995849609375,
        2.03997802734375,
        2.05999755859375,
        2.0799560546875,
        2.0999755859375,
        2.1199951171875,
        2.13995361328125,
        2.15997314453125,
        2.17999267578125,
        2.199951171875,
        2.219970703125,
        2.239990234375,
        2.25994873046875,
        2.27996826171875,
        2.29998779296875,
        2.3199462890625,
        2.3399658203125,
        2.3599853515625,
        2.3800048828125,
        2.39996337890625,
        2.41998291015625,
        2.44000244140625,
        2.4599609375,
        2.47998046875,
        2.5,
        2.51995849609375,
        2.53997802734375,
        2.55999755859375,
        2.5799560546875,
        2.5999755859375,
        2.6199951171875,
        2.63995361328125,
        2.65997314453125,
        2.67999267578125,
        2.699951171875,
        2.719970703125,
        2.739990234375,
        2.75994873046875,
        2.77996826171875,
        2.79998779296875,
        2.8199462890625,
        2.8399658203125,
        2.8599853515625,
        2.8800048828125,
        2.89996337890625,
        2.91998291015625,
        2.94000244140625,
        2.9599609375,
        2.97998046875,
        3.0,
        3.01995849609375,
        3.03997802734375,
        3.05999755859375,
        3.0799560546875,
        3.0999755859375,
        3.1199951171875,
        3.13995361328125,
        3.15997314453125,
        3.17999267578125,
        3.199951171875,
        3.219970703125,
        3.239990234375,
        3.25994873046875,
        3.27996826171875,
        3.29998779296875,
        3.3199462890625,
        3.3399658203125,
        3.3599853515625,
        3.3800048828125,
        3.39996337890625,
        3.41998291015625,
        3.44000244140625,
        3.4599609375,
        3.47998046875,
        3.5,
        3.51995849609375,
        3.53997802734375,
        3.55999755859375,
        3.5799560546875,
        3.5999755859375,
        3.6199951171875,
        3.63995361328125,
        3.65997314453125,
        3.67999267578125,
        3.699951171875,
        3.719970703125,
        3.739990234375,
        3.75994873046875,
        3.77996826171875,
        3.79998779296875,
        3.8199462890625,
        3.8399658203125,
        3.8599853515625,
        3.8800048828125,
        3.89996337890625,
        3.91998291015625,
        3.94000244140625,
        3.9599609375,
        3.97998046875,
        4.0,
        4.01995849609375,
        4.03997802734375,
        4.05999755859375,
        4.0799560546875,
        4.0999755859375,
        4.1199951171875,
        4.13995361328125,
        4.15997314453125,
        4.17999267578125,
        4.199951171875,
        4.219970703125,
        4.239990234375,
        4.25994873046875,
        4.27996826171875,
        4.29998779296875,
        4.3199462890625,
        4.3399658203125,
        4.3599853515625,
        4.3800048828125,
        4.39996337890625,
        4.41998291015625,
        4.44000244140625,
        4.4599609375,
        4.47998046875,
        4.5,
        4.51995849609375,
        4.53997802734375,
        4.55999755859375,
        4.5799560546875,
        4.5999755859375,
        4.6199951171875,
        4.63995361328125,
        4.65997314453125,
        4.67999267578125,
        4.699951171875,
        4.719970703125,
        4.739990234375,
        4.75994873046875,
        4.77996826171875,
        4.79998779296875,
        4.8199462890625,
        4.8399658203125,
        4.8599853515625,
        4.8800048828125,
        4.89996337890625,
        4.91998291015625,
        4.94000244140625,
        4.9599609375,
        4.97998046875,
        5.0,
        5.01995849609375,
        5.03997802734375,
        5.05999755859375,
        5.0799560546875,
        5.0999755859375,
        5.1199951171875,
        5.13995361328125,
        5.15997314453125,
        5.17999267578125,
        5.199951171875,
        5.219970703125,
        5.239990234375,
        5.25994873046875,
        5.27996826171875,
        5.29998779296875,
        5.3199462890625,
        5.3399658203125,
        5.3599853515625,
        5.3800048828125,
        5.39996337890625,
        5.41998291015625,
        5.44000244140625,
        5.4599609375,
        5.47998046875,
        5.5,
        5.51995849609375,
        5.53997802734375,
        5.55999755859375,
        5.5799560546875,
        5.5999755859375,
        5.6199951171875,
        5.63995361328125,
        5.65997314453125,
        5.67999267578125,
        5.699951171875,
        5.719970703125,
        5.739990234375,
        5.75994873046875,
        5.77996826171875,
        5.79998779296875,
        5.8199462890625,
        5.8399658203125,
        5.8599853515625,
        5.8800048828125,
        5.89996337890625,
        5.91998291015625,
        5.94000244140625,
        5.9599609375,
        5.97998046875,
        6.0,
        6.01995849609375,
        6.03997802734375,
        6.05999755859375,
        6.0799560546875,
        6.0999755859375,
        6.1199951171875,
        6.13995361328125,
        6.15997314453125,
        6.17999267578125,
        6.199951171875,
        6.219970703125,
        6.239990234375,
        6.25994873046875,
        6.27996826171875,
        6.29998779296875,
        6.3199462890625,
        6.3399658203125,
        6.3599853515625,
        6.3800048828125,
        6.39996337890625,
        6.41998291015625,
        6.44000244140625,
        6.4599609375,
        6.47998046875,
        6.5,
        6.51995849609375,
        6.53997802734375,
        6.55999755859375,
        6.5799560546875,
        6.5999755859375,
        6.6199951171875,
        6.63995361328125,
        6.65997314453125,
        6.67999267578125,
        6.699951171875,
        6.719970703125,
        6.739990234375,
        6.75994873046875,
        6.77996826171875,
        6.79998779296875,
        6.8199462890625,
        6.8399658203125,
        6.8599853515625,
        6.8800048828125,
        6.89996337890625,
        6.91998291015625,
        6.94000244140625,
        6.9599609375,
        6.97998046875,
        7.0,
        7.01995849609375,
        7.03997802734375,
        7.05999755859375,
        7.0799560546875,
        7.0999755859375,
        7.1199951171875,
        7.13995361328125,
        7.15997314453125,
        7.17999267578125,
        7.199951171875,
        7.219970703125,
        7.239990234375,
        7.25994873046875,
        7.27996826171875,
        7.29998779296875,
        7.3199462890625,
        7.3399658203125,
        7.3599853515625,
        7.3800048828125,
        7.39996337890625,
        7.41998291015625,
        7.44000244140625,
        7.4599609375,
        7.47998046875,
        7.5,
        7.51995849609375,
        7.53997802734375,
        7.55999755859375,
        7.5799560546875,
        7.5999755859375,
        7.6199951171875,
        7.63995361328125,
        7.65997314453125,
        7.67999267578125,
        7.699951171875,
        7.719970703125,
        7.739990234375,
        7.75994873046875,
        7.77996826171875,
        7.79998779296875,
        7.8199462890625,
        7.8399658203125,
        7.8599853515625,
        7.8800048828125,
        7.89996337890625,
        7.91998291015625,
        7.94000244140625,
        7.9599609375,
        7.97998046875,
        8.0,
        8.01995849609375,
        8.03997802734375,
        8.05999755859375,
        8.0799560546875,
        8.0999755859375,
        8.1199951171875,
        8.13995361328125,
        8.15997314453125,
        8.17999267578125,
        8.199951171875,
        8.219970703125,
        8.239990234375,
        8.25994873046875,
        8.27996826171875,
        8.29998779296875,
        8.3199462890625,
        8.3399658203125,
        8.3599853515625,
        8.3800048828125,
        8.39996337890625,
        8.41998291015625,
        8.44000244140625,
        8.4599609375,
        8.47998046875,
        8.5,
        8.51995849609375,
        8.53997802734375,
        8.55999755859375,
        8.5799560546875,
        8.5999755859375,
        8.6199951171875,
        8.63995361328125,
        8.65997314453125,
        8.67999267578125,
        8.699951171875,
        8.719970703125,
        8.739990234375,
        8.75994873046875,
        8.77996826171875,
        8.79998779296875,
        8.8199462890625,
        8.8399658203125,
        8.8599853515625,
        8.8800048828125,
        8.89996337890625,
        8.91998291015625,
        8.94000244140625,
        8.9599609375,
        8.97998046875,
        9.0,
        9.01995849609375,
        9.03997802734375,
        9.05999755859375,
        9.0799560546875,
        9.0999755859375,
        9.1199951171875,
        9.13995361328125,
        9.15997314453125,
        9.17999267578125,
        9.199951171875,
        9.219970703125,
        9.239990234375,
        9.25994873046875,
        9.27996826171875,
        9.29998779296875,
        9.3199462890625,
        9.3399658203125,
        9.3599853515625,
        9.3800048828125,
        9.39996337890625,
        9.41998291015625,
        9.44000244140625,
        9.4599609375,
        9.47998046875,
        9.5,
        9.51995849609375,
        9.53997802734375,
        9.55999755859375,
        9.5799560546875,
        9.5999755859375,
        9.6199951171875,
        9.63995361328125,
        9.65997314453125,
        9.67999267578125,
        9.699951171875,
        9.719970703125,
        9.739990234375,
        9.75994873046875,
        9.77996826171875,
        9.79998779296875,
        9.8199462890625,
        9.8399658203125,
        9.8599853515625,
        9.8800048828125,
        9.89996337890625,
        9.91998291015625,
        9.94000244140625,
        9.9599609375,
        9.97998046875,
        10.0,
        10.01995849609375,
        10.03997802734375,
        10.05999755859375,
        10.0799560546875,
        10.0999755859375,
        10.1199951171875,
        10.13995361328125,
        10.15997314453125,
        10.17999267578125,
        10.199951171875,
        10.219970703125,
        10.239990234375,
        10.25994873046875,
        10.27996826171875,
        10.29998779296875,
        10.3199462890625,
        10.3399658203125,
        10.3599853515625,
        10.3800048828125,
        10.39996337890625,
        10.41998291015625,
        10.44000244140625,
        10.4599609375,
        10.47998046875,
        10.5,
        10.51995849609375,
        10.53997802734375,
        10.55999755859375,
        10.5799560546875,
        10.5999755859375,
        10.6199951171875,
        10.63995361328125,
        10.65997314453125,
        10.67999267578125,
        10.699951171875,
        10.719970703125,
        10.739990234375,
        10.75994873046875,
        10.77996826171875,
        10.79998779296875,
        10.8199462890625,
        10.8399658203125,
        10.8599853515625,
        10.8800048828125,
        10.89996337890625,
        10.91998291015625,
        10.94000244140625,
        10.9599609375,
        10.97998046875,
        11.0,
        11.01995849609375,
        11.03997802734375,
        11.05999755859375,
        11.0799560546875,
        11.0999755859375,
        11.1199951171875,
        11.13995361328125,
        11.15997314453125,
        11.17999267578125,
        11.199951171875,
        11.219970703125,
        11.239990234375,
        11.25994873046875,
        11.27996826171875,
        11.29998779296875,
        11.3199462890625,
        11.3399658203125,
        11.3599853515625,
        11.3800048828125,
        11.39996337890625,
        11.41998291015625,
        11.44000244140625,
        11.4599609375,
        11.47998046875,
        11.5,
        11.51995849609375,
        11.53997802734375,
        11.55999755859375,
        11.5799560546875,
        11.5999755859375,
        11.6199951171875,
        11.63995361328125,
        11.65997314453125,
        11.67999267578125,
        11.699951171875,
        11.719970703125,
        11.739990234375,
        11.75994873046875,
        11.77996826171875,
        11.79998779296875,
        11.8199462890625,
        11.8399658203125,
        11.8599853515625,
        11.8800048828125,
        11.89996337890625,
        11.91998291015625,
        11.94000244140625,
        11.9599609375,
        11.97998046875,
        12.0,
        12.01995849609375,
        12.03997802734375,
        12.05999755859375,
        12.0799560546875,
        12.0999755859375,
        12.1199951171875,
        12.13995361328125,
        12.15997314453125,
        12.17999267578125,
        12.199951171875,
        12.219970703125,
        12.239990234375,
        12.25994873046875,
        12.27996826171875,
        12.29998779296875,
        12.3199462890625,
        12.3399658203125,
        12.3599853515625,
        12.3800048828125,
        12.39996337890625,
        12.41998291015625,
        12.44000244140625,
        12.4599609375,
        12.47998046875,
        12.5,
        12.51995849609375,
        12.53997802734375,
        12.55999755859375,
        12.5799560546875,
        12.5999755859375,
        12.6199951171875,
        12.63995361328125,
        12.65997314453125,
        12.67999267578125,
        12.699951171875,
        12.719970703125,
        12.739990234375,
        12.75994873046875,
        12.77996826171875,
        12.79998779296875,
        12.8199462890625,
        12.8399658203125,
        12.8599853515625,
        12.8800048828125,
        12.89996337890625,
        12.91998291015625,
        12.94000244140625,
        12.9599609375,
        12.97998046875,
        13.0,
        13.01995849609375,
        13.03997802734375,
        13.05999755859375,
        13.0799560546875,
        13.0999755859375,
        13.1199951171875,
        13.13995361328125,
        13.15997314453125,
        13.17999267578125,
        13.199951171875,
        13.219970703125,
        13.239990234375,
        13.25994873046875,
        13.27996826171875,
        13.29998779296875,
        13.3199462890625,
        13.3399658203125,
        13.3599853515625,
        13.3800048828125,
        13.39996337890625,
        13.41998291015625,
        13.44000244140625,
        13.4599609375,
        13.47998046875,
        13.5,
        13.51995849609375,
        13.53997802734375,
        13.55999755859375,
        13.5799560546875,
        13.5999755859375,
        13.6199951171875,
        13.63995361328125,
        13.65997314453125,
        13.67999267578125,
        13.699951171875,
        13.719970703125,
        13.739990234375,
        13.75994873046875,
        13.77996826171875,
        13.79998779296875,
        13.8199462890625,
        13.8399658203125,
        13.8599853515625,
        13.8800048828125,
        13.89996337890625,
        13.91998291015625,
        13.94000244140625,
        13.9599609375,
        13.97998046875,
        14.0,
        14.01995849609375,
        14.03997802734375,
        14.05999755859375,
        14.0799560546875,
        14.0999755859375,
        14.1199951171875,
        14.13995361328125,
        14.15997314453125,
        14.17999267578125,
        14.199951171875,
        14.219970703125,
        14.239990234375,
        14.25994873046875,
        14.27996826171875,
        14.29998779296875,
        14.3199462890625,
        14.3399658203125,
        14.3599853515625,
        14.3800048828125,
        14.39996337890625,
        14.41998291015625,
        14.44000244140625,
        14.4599609375,
        14.47998046875,
        14.5,
        14.51995849609375,
        14.53997802734375,
        14.55999755859375,
        14.5799560546875,
        14.5999755859375,
        14.6199951171875,
        14.63995361328125,
        14.65997314453125,
        14.67999267578125,
        14.699951171875,
        14.719970703125,
        14.739990234375,
        14.75994873046875,
        14.77996826171875,
        14.79998779296875,
        14.8199462890625,
        14.8399658203125,
        14.8599853515625,
        14.8800048828125,
        14.89996337890625,
        14.91998291015625,
        14.94000244140625,
        14.9599609375,
        14.97998046875,
        15.0,
        15.01995849609375,
        15.03997802734375,
        15.05999755859375,
        15.0799560546875,
        15.0999755859375,
        15.1199951171875,
        15.13995361328125,
        15.15997314453125,
        15.17999267578125,
        15.199951171875,
        15.219970703125,
        15.239990234375,
        15.25994873046875,
        15.27996826171875,
        15.29998779296875,
        15.3199462890625,
        15.3399658203125,
        15.3599853515625,
        15.3800048828125,
        15.39996337890625,
        15.41998291015625,
        15.44000244140625,
        15.4599609375,
        15.47998046875,
        15.5,
        15.51995849609375,
        15.53997802734375,
        15.55999755859375,
        15.5799560546875,
        15.5999755859375,
        15.6199951171875,
        15.63995361328125,
        15.65997314453125,
        15.67999267578125,
        15.699951171875,
        15.719970703125,
        15.739990234375,
        15.75994873046875,
        15.77996826171875,
        15.79998779296875,
        15.8199462890625,
        15.8399658203125,
        15.8599853515625,
        15.8800048828125,
        15.89996337890625,
        15.91998291015625,
        15.94000244140625,
        15.9599609375,
        15.97998046875,
        16.0,
        16.01995849609375,
        16.03997802734375,
        16.05999755859375,
        16.0799560546875,
        16.0999755859375,
        16.1199951171875,
        16.13995361328125,
        16.15997314453125,
        16.17999267578125,
        16.199951171875,
        16.219970703125,
        16.239990234375,
        16.25994873046875,
        16.27996826171875,
        16.29998779296875,
        16.3199462890625,
        16.3399658203125,
        16.3599853515625,
        16.3800048828125,
        16.39996337890625,
        16.41998291015625,
        16.44000244140625,
        16.4599609375,
        16.47998046875,
        16.5,
        16.51995849609375,
        16.53997802734375,
        16.55999755859375,
        16.5799560546875,
        16.5999755859375,
        16.6199951171875,
        16.63995361328125,
        16.65997314453125,
        16.67999267578125,
        16.699951171875,
        16.719970703125,
        16.739990234375,
        16.75994873046875,
        16.77996826171875,
        16.79998779296875,
        16.8199462890625,
        16.8399658203125,
        16.8599853515625,
        16.8800048828125,
        16.89996337890625,
        16.91998291015625,
        16.94000244140625,
        16.9599609375,
        16.97998046875,
        17.0,
        17.01995849609375,
        17.03997802734375,
        17.05999755859375,
        17.0799560546875,
        17.0999755859375,
        17.1199951171875,
        17.13995361328125,
        17.15997314453125,
        17.17999267578125,
        17.199951171875,
        17.219970703125,
        17.239990234375,
        17.25994873046875,
        17.27996826171875,
        17.29998779296875,
        17.3199462890625,
        17.3399658203125,
        17.3599853515625,
        17.3800048828125,
        17.39996337890625,
        17.41998291015625,
        17.44000244140625,
        17.4599609375,
        17.47998046875,
        17.5,
        17.51995849609375,
        17.53997802734375,
        17.55999755859375,
        17.5799560546875,
        17.5999755859375,
        17.6199951171875,
        17.63995361328125,
        17.65997314453125,
        17.67999267578125,
        17.699951171875,
        17.719970703125,
        17.739990234375,
        17.75994873046875,
        17.77996826171875,
        17.79998779296875,
        17.8199462890625,
        17.8399658203125,
        17.8599853515625,
        17.8800048828125,
        17.89996337890625,
        17.91998291015625,
        17.94000244140625,
        17.9599609375,
        17.97998046875,
        18.0,
        18.01995849609375,
        18.03997802734375,
        18.05999755859375,
        18.0799560546875,
        18.0999755859375,
        18.1199951171875,
        18.13995361328125,
        18.15997314453125,
        18.17999267578125,
        18.199951171875,
        18.219970703125,
        18.239990234375,
        18.25994873046875,
        18.27996826171875,
        18.29998779296875,
        18.3199462890625,
        18.3399658203125,
        18.3599853515625,
        18.3800048828125,
        18.39996337890625,
        18.41998291015625,
        18.44000244140625,
        18.4599609375,
        18.47998046875,
        18.5,
        18.51995849609375,
        18.53997802734375,
        18.55999755859375,
        18.5799560546875,
        18.5999755859375,
        18.6199951171875,
        18.63995361328125,
        18.65997314453125,
        18.67999267578125,
        18.699951171875,
        18.719970703125,
        18.739990234375,
        18.75994873046875,
        18.77996826171875,
        18.79998779296875,
        18.8199462890625,
        18.8399658203125,
        18.8599853515625,
        18.8800048828125,
        18.89996337890625,
        18.91998291015625,
        18.94000244140625,
        18.9599609375,
        18.97998046875,
        19.0,
        19.01995849609375,
        19.03997802734375,
        19.05999755859375,
        19.0799560546875,
        19.0999755859375,
        19.1199951171875,
        19.13995361328125,
        19.15997314453125,
        19.17999267578125,
        19.199951171875,
        19.219970703125,
        19.239990234375,
        19.25994873046875,
        19.27996826171875,
        19.29998779296875,
        19.3199462890625,
        19.3399658203125,
        19.3599853515625,
        19.3800048828125,
        19.39996337890625,
        19.41998291015625,
        19.44000244140625,
        19.4599609375,
        19.47998046875,
        19.5,
        19.51995849609375,
        19.53997802734375,
        19.55999755859375,
        19.5799560546875,
        19.5999755859375,
        19.6199951171875,
        19.63995361328125,
        19.65997314453125,
        19.67999267578125,
        19.699951171875,
        19.719970703125,
        19.739990234375,
        19.75994873046875,
        19.77996826171875,
        19.79998779296875,
        19.8199462890625,
        19.8399658203125,
        19.8599853515625,
        19.8800048828125,
        19.89996337890625,
        19.91998291015625,
        19.94000244140625,
        19.9599609375,
        19.97998046875,
        20.0,
        20.01995849609375,
        20.03997802734375,
        20.05999755859375,
        20.0799560546875,
        20.0999755859375,
        20.1199951171875,
        20.13995361328125,
        20.15997314453125,
        20.17999267578125,
        20.199951171875,
        20.219970703125,
        20.239990234375,
        20.25994873046875,
        20.27996826171875,
        20.29998779296875,
        20.3199462890625,
        20.3399658203125,
        20.3599853515625,
        20.3800048828125,
        20.39996337890625,
        20.41998291015625,
        20.44000244140625,
        20.4599609375,
        20.47998046875,
        20.5,
        20.51995849609375,
        20.53997802734375,
        20.55999755859375,
        20.5799560546875,
        20.5999755859375,
        20.6199951171875,
        20.63995361328125,
        20.65997314453125,
        20.67999267578125,
        20.699951171875,
        20.719970703125,
        20.739990234375,
        20.75994873046875,
        20.77996826171875,
        20.79998779296875,
        20.8199462890625,
        20.8399658203125,
        20.8599853515625,
        20.8800048828125,
        20.89996337890625,
        20.91998291015625,
        20.94000244140625,
        20.9599609375,
        20.97998046875,
        21.0,
        21.01995849609375,
        21.03997802734375,
        21.05999755859375,
        21.0799560546875,
        21.0999755859375,
        21.1199951171875,
        21.13995361328125,
        21.15997314453125,
        21.17999267578125,
        21.199951171875,
        21.219970703125,
        21.239990234375,
        21.25994873046875,
        21.27996826171875,
        21.29998779296875,
        21.3199462890625,
        21.3399658203125,
        21.3599853515625,
        21.3800048828125,
        21.39996337890625,
        21.41998291015625,
        21.44000244140625,
        21.4599609375,
        21.47998046875,
        21.5,
        21.51995849609375,
        21.53997802734375,
        21.55999755859375,
        21.5799560546875,
        21.5999755859375,
        21.6199951171875,
        21.63995361328125,
        21.65997314453125,
        21.67999267578125,
        21.699951171875,
        21.719970703125,
        21.739990234375,
        21.75994873046875,
        21.77996826171875,
        21.79998779296875,
        21.8199462890625,
        21.8399658203125,
        21.8599853515625,
        21.8800048828125,
        21.89996337890625,
        21.91998291015625,
        21.94000244140625,
        21.9599609375,
        21.97998046875,
        22.0,
        22.01995849609375,
        22.03997802734375,
        22.05999755859375,
        22.0799560546875,
        22.0999755859375,
        22.1199951171875,
        22.13995361328125,
        22.15997314453125,
        22.17999267578125,
        22.199951171875,
        22.219970703125,
        22.239990234375,
        22.25994873046875,
        22.27996826171875,
        22.29998779296875,
        22.3199462890625,
        22.3399658203125,
        22.3599853515625,
        22.3800048828125,
        22.39996337890625,
        22.41998291015625,
        22.44000244140625,
        22.4599609375,
        22.47998046875,
        22.5,
        22.51995849609375,
        22.53997802734375,
        22.55999755859375,
        22.5799560546875,
        22.5999755859375,
        22.6199951171875,
        22.63995361328125,
        22.65997314453125,
        22.67999267578125,
        22.699951171875,
        22.719970703125,
        22.739990234375,
        22.75994873046875,
        22.77996826171875,
        22.79998779296875,
        22.8199462890625,
        22.8399658203125,
        22.8599853515625,
        22.8800048828125,
        22.89996337890625,
        22.91998291015625,
        22.94000244140625,
        22.9599609375,
        22.97998046875,
        23.0,
        23.01995849609375,
        23.03997802734375,
        23.05999755859375,
        23.0799560546875,
        23.0999755859375,
        23.1199951171875,
        23.13995361328125,
        23.15997314453125,
        23.17999267578125,
        23.199951171875,
        23.219970703125,
        23.239990234375,
        23.25994873046875,
        23.27996826171875,
        23.29998779296875,
        23.3199462890625,
        23.3399658203125,
        23.3599853515625,
        23.3800048828125,
        23.39996337890625,
        23.41998291015625,
        23.44000244140625,
        23.4599609375,
        23.47998046875,
        23.5,
        23.51995849609375,
        23.53997802734375,
        23.55999755859375,
        23.5799560546875,
        23.5999755859375,
        23.6199951171875,
        23.63995361328125,
        23.65997314453125,
        23.67999267578125,
        23.699951171875,
        23.719970703125,
        23.739990234375,
        23.75994873046875,
        23.77996826171875,
        23.79998779296875,
        23.8199462890625,
        23.8399658203125,
        23.8599853515625,
        23.8800048828125,
        23.89996337890625,
        23.91998291015625,
        23.94000244140625,
        23.9599609375,
        23.97998046875,
        24.0,
        24.01995849609375,
        24.03997802734375,
        24.05999755859375,
        24.0799560546875,
        24.0999755859375,
        24.1199951171875,
        24.13995361328125,
        24.15997314453125,
        24.17999267578125,
        24.199951171875,
        24.219970703125,
        24.239990234375,
        24.25994873046875,
        24.27996826171875,
        24.29998779296875,
        24.3199462890625,
        24.3399658203125,
        24.3599853515625,
        24.3800048828125,
        24.39996337890625,
        24.41998291015625,
        24.44000244140625,
        24.4599609375,
        24.47998046875,
        24.5,
        24.51995849609375,
        24.53997802734375,
        24.55999755859375,
        24.5799560546875,
        24.5999755859375,
        24.6199951171875,
        24.63995361328125,
        24.65997314453125,
        24.67999267578125,
        24.699951171875,
        24.719970703125,
        24.739990234375,
        24.75994873046875,
        24.77996826171875,
        24.79998779296875,
        24.8199462890625,
        24.8399658203125,
        24.8599853515625,
        24.8800048828125,
        24.89996337890625,
        24.91998291015625,
        24.94000244140625,
        24.9599609375,
        24.97998046875,
        25.0,
        25.01995849609375,
        25.03997802734375,
        25.05999755859375,
        25.0799560546875,
        25.0999755859375,
        25.1199951171875,
        25.13995361328125,
        25.15997314453125,
        25.17999267578125,
        25.199951171875,
        25.219970703125,
        25.239990234375,
        25.25994873046875,
        25.27996826171875,
        25.29998779296875,
        25.3199462890625,
        25.3399658203125,
        25.3599853515625,
        25.3800048828125,
        25.39996337890625,
        25.41998291015625,
        25.44000244140625,
        25.4599609375,
        25.47998046875,
        25.5,
        25.51995849609375,
        25.53997802734375,
        25.55999755859375,
        25.5799560546875,
        25.5999755859375,
        25.6199951171875,
        25.63995361328125,
        25.65997314453125,
        25.67999267578125,
        25.699951171875,
        25.719970703125,
        25.739990234375,
        25.75994873046875,
        25.77996826171875,
        25.79998779296875,
        25.8199462890625,
        25.8399658203125,
        25.8599853515625,
        25.8800048828125,
        25.89996337890625,
        25.91998291015625,
        25.94000244140625,
        25.9599609375,
        25.97998046875,
        26.0,
        26.01995849609375,
        26.03997802734375,
        26.05999755859375,
        26.0799560546875,
        26.0999755859375,
        26.1199951171875,
        26.13995361328125,
        26.15997314453125,
        26.17999267578125,
        26.199951171875,
        26.219970703125,
        26.239990234375,
        26.25994873046875,
        26.27996826171875,
        26.29998779296875,
        26.3199462890625,
        26.3399658203125,
        26.3599853515625,
        26.3800048828125,
        26.39996337890625,
        26.41998291015625,
        26.44000244140625,
        26.4599609375,
        26.47998046875,
        26.5,
        26.51995849609375,
        26.53997802734375,
        26.55999755859375,
        26.5799560546875,
        26.5999755859375,
        26.6199951171875,
        26.63995361328125,
        26.65997314453125,
        26.67999267578125,
        26.699951171875,
        26.719970703125,
        26.739990234375,
        26.75994873046875,
        26.77996826171875,
        26.79998779296875,
        26.8199462890625,
        26.8399658203125,
        26.8599853515625,
        26.8800048828125,
        26.89996337890625,
        26.91998291015625,
        26.94000244140625,
        26.9599609375,
        26.97998046875,
        27.0,
        27.01995849609375,
        27.03997802734375,
        27.05999755859375,
        27.0799560546875,
        27.0999755859375,
        27.1199951171875,
        27.13995361328125,
        27.15997314453125,
        27.17999267578125,
        27.199951171875,
        27.219970703125,
        27.239990234375,
        27.25994873046875,
        27.27996826171875,
        27.29998779296875,
        27.3199462890625,
        27.3399658203125,
        27.3599853515625,
        27.3800048828125,
        27.39996337890625,
        27.41998291015625,
        27.44000244140625,
        27.4599609375,
        27.47998046875,
        27.5,
        27.51995849609375,
        27.53997802734375,
        27.55999755859375,
        27.5799560546875,
        27.5999755859375,
        27.6199951171875,
        27.63995361328125,
        27.65997314453125,
        27.67999267578125,
        27.699951171875,
        27.719970703125,
        27.739990234375,
        27.75994873046875,
        27.77996826171875,
        27.79998779296875,
        27.8199462890625,
        27.8399658203125,
        27.8599853515625,
        27.8800048828125,
        27.89996337890625,
        27.91998291015625,
        27.94000244140625,
        27.9599609375,
        27.97998046875,
        28.0,
        28.01995849609375,
        28.03997802734375,
        28.05999755859375,
        28.0799560546875,
        28.0999755859375,
        28.1199951171875,
        28.13995361328125,
        28.15997314453125,
        28.17999267578125,
        28.199951171875,
        28.219970703125,
        28.239990234375,
        28.25994873046875,
        28.27996826171875,
        28.29998779296875,
        28.3199462890625,
        28.3399658203125,
        28.3599853515625,
        28.3800048828125,
        28.39996337890625,
        28.41998291015625,
        28.44000244140625,
        28.4599609375,
        28.47998046875,
        28.5,
        28.51995849609375,
        28.53997802734375,
        28.55999755859375,
        28.5799560546875,
        28.5999755859375,
        28.6199951171875,
        28.63995361328125,
        28.65997314453125,
        28.67999267578125,
        28.699951171875,
        28.719970703125,
        28.739990234375,
        28.75994873046875,
        28.77996826171875,
        28.79998779296875,
        28.8199462890625,
        28.8399658203125,
        28.8599853515625,
        28.8800048828125,
        28.89996337890625,
        28.91998291015625,
        28.94000244140625,
        28.9599609375,
        28.97998046875,
        29.0,
        29.01995849609375,
        29.03997802734375,
        29.05999755859375,
        29.0799560546875,
        29.0999755859375,
        29.1199951171875,
        29.13995361328125,
        29.15997314453125,
        29.17999267578125,
        29.199951171875,
        29.219970703125,
        29.239990234375,
        29.25994873046875,
        29.27996826171875,
        29.29998779296875,
        29.3199462890625,
        29.3399658203125,
        29.3599853515625,
        29.3800048828125,
        29.39996337890625,
        29.41998291015625,
        29.44000244140625,
        29.4599609375,
        29.47998046875,
        29.5,
        29.51995849609375,
        29.53997802734375,
        29.55999755859375,
        29.5799560546875,
        29.5999755859375,
        29.6199951171875,
        29.63995361328125,
        29.65997314453125,
        29.67999267578125,
        29.699951171875,
        29.719970703125,
        29.739990234375,
        29.75994873046875,
        29.77996826171875,
        29.79998779296875,
        29.8199462890625,
        29.8399658203125,
        29.8599853515625,
        29.8800048828125,
        29.89996337890625,
        29.91998291015625,
        29.94000244140625,
        29.9599609375,
        29.97998046875,
        30.0,
        30.01995849609375,
        30.03997802734375,
        30.05999755859375,
        30.0799560546875,
        30.0999755859375,
        30.1199951171875,
        30.13995361328125,
        30.15997314453125,
        30.17999267578125,
        30.199951171875,
        30.219970703125,
        30.239990234375,
        30.25994873046875,
        30.27996826171875,
        30.29998779296875,
        30.3199462890625,
        30.3399658203125,
        30.3599853515625,
        30.3800048828125,
        30.39996337890625,
        30.41998291015625,
        30.44000244140625,
        30.4599609375,
        30.47998046875,
        30.5,
        30.51995849609375,
        30.53997802734375,
        30.55999755859375,
        30.5799560546875,
        30.5999755859375,
        30.6199951171875,
        30.63995361328125,
        30.65997314453125,
        30.67999267578125,
        30.699951171875,
        30.719970703125,
        30.739990234375,
        30.75994873046875,
        30.77996826171875,
        30.79998779296875,
        30.8199462890625,
        30.8399658203125,
        30.8599853515625,
        30.8800048828125,
        30.89996337890625,
        30.91998291015625,
        30.94000244140625,
        30.9599609375,
        30.97998046875,
        31.0,
        31.01995849609375,
        31.03997802734375,
        31.05999755859375,
        31.0799560546875,
        31.0999755859375,
        31.1199951171875,
        31.13995361328125,
        31.15997314453125,
        31.17999267578125,
        31.199951171875,
        31.219970703125,
        31.239990234375,
        31.25994873046875,
        31.27996826171875,
        31.29998779296875,
        31.3199462890625,
        31.3399658203125,
        31.3599853515625,
        31.3800048828125,
        31.39996337890625,
        31.41998291015625,
        31.44000244140625,
        31.4599609375,
        31.47998046875,
        31.5,
        31.51995849609375,
        31.53997802734375,
        31.55999755859375,
        31.5799560546875,
        31.5999755859375,
        31.6199951171875,
        31.63995361328125,
        31.65997314453125,
        31.67999267578125,
        31.699951171875,
        31.719970703125,
        31.739990234375,
        31.75994873046875,
        31.77996826171875,
        31.79998779296875,
        31.8199462890625,
        31.8399658203125,
        31.8599853515625,
        31.8800048828125,
        31.89996337890625,
        31.91998291015625,
        31.94000244140625,
        31.9599609375,
        31.97998046875,
        32.0,
        32.01995849609375,
        32.03997802734375,
        32.05999755859375,
        32.0799560546875,
        32.0999755859375,
        32.1199951171875,
        32.13995361328125,
        32.15997314453125,
        32.17999267578125,
        32.199951171875,
        32.219970703125,
        32.239990234375,
        32.25994873046875,
        32.27996826171875,
        32.29998779296875,
        32.3199462890625,
        32.3399658203125,
        32.3599853515625,
        32.3800048828125,
        32.39996337890625,
        32.41998291015625,
        32.44000244140625,
        32.4599609375,
        32.47998046875,
        32.5,
        32.51995849609375,
        32.53997802734375,
        32.55999755859375,
        32.5799560546875,
        32.5999755859375,
        32.6199951171875,
        32.63995361328125,
        32.65997314453125,
        32.67999267578125,
        32.699951171875,
        32.719970703125,
        32.739990234375,
        32.75994873046875,
        32.77996826171875,
        32.79998779296875,
        32.8199462890625,
        32.8399658203125,
        32.8599853515625,
        32.8800048828125,
        32.89996337890625,
        32.91998291015625,
        32.94000244140625,
        32.9599609375,
        32.97998046875,
        33.0,
        33.01995849609375,
        33.03997802734375,
        33.05999755859375,
        33.0799560546875,
        33.0999755859375,
        33.1199951171875,
        33.13995361328125,
        33.15997314453125,
        33.17999267578125,
        33.199951171875,
        33.219970703125,
        33.239990234375,
        33.25994873046875,
        33.27996826171875,
        33.29998779296875,
        33.3199462890625,
        33.3399658203125,
        33.3599853515625,
        33.3800048828125,
        33.39996337890625,
        33.41998291015625,
        33.44000244140625,
        33.4599609375,
        33.47998046875,
        33.5,
        33.51995849609375,
        33.53997802734375,
        33.55999755859375,
        33.5799560546875,
        33.5999755859375,
        33.6199951171875,
        33.63995361328125,
        33.65997314453125,
        33.67999267578125,
        33.699951171875,
        33.719970703125,
        33.739990234375,
        33.75994873046875,
        33.77996826171875,
        33.79998779296875,
        33.8199462890625,
        33.8399658203125,
        33.8599853515625,
        33.8800048828125,
        33.89996337890625,
        33.91998291015625,
        33.94000244140625,
        33.9599609375,
        33.97998046875,
        34.0,
        34.01995849609375,
        34.03997802734375,
        34.05999755859375,
        34.0799560546875,
        34.0999755859375,
        34.1199951171875,
        34.13995361328125,
        34.15997314453125,
        34.17999267578125,
        34.199951171875,
        34.219970703125,
        34.239990234375,
        34.25994873046875,
        34.27996826171875,
        34.29998779296875,
        34.3199462890625,
        34.3399658203125,
        34.3599853515625,
        34.3800048828125,
        34.39996337890625,
        34.41998291015625,
        34.44000244140625,
        34.4599609375,
        34.47998046875,
        34.5,
        34.51995849609375,
        34.53997802734375,
        34.55999755859375,
        34.5799560546875,
        34.5999755859375,
        34.6199951171875,
        34.63995361328125,
        34.65997314453125,
        34.67999267578125,
        34.699951171875,
        34.719970703125,
        34.739990234375,
        34.75994873046875,
        34.77996826171875,
        34.79998779296875,
        34.8199462890625,
        34.8399658203125,
        34.8599853515625,
        34.8800048828125,
        34.89996337890625,
        34.91998291015625,
        34.94000244140625,
        34.9599609375,
        34.97998046875,
        35.0,
        35.01995849609375,
        35.03997802734375,
        35.05999755859375,
        35.0799560546875,
        35.0999755859375,
        35.1199951171875,
        35.13995361328125,
        35.15997314453125,
        35.17999267578125,
        35.199951171875,
        35.219970703125,
        35.239990234375,
        35.25994873046875,
        35.27996826171875,
        35.29998779296875,
        35.3199462890625,
        35.3399658203125,
        35.3599853515625,
        35.3800048828125,
        35.39996337890625,
        35.41998291015625,
        35.44000244140625,
        35.4599609375,
        35.47998046875,
        35.5,
        35.51995849609375,
        35.53997802734375,
        35.55999755859375,
        35.5799560546875,
        35.5999755859375,
        35.6199951171875,
        35.63995361328125,
        35.65997314453125,
        35.67999267578125,
        35.699951171875,
        35.719970703125,
        35.739990234375,
        35.75994873046875,
        35.77996826171875,
        35.79998779296875,
        35.8199462890625,
        35.8399658203125,
        35.8599853515625,
        35.8800048828125,
        35.89996337890625,
        35.91998291015625,
        35.94000244140625,
        35.9599609375,
        35.97998046875,
        36.0,
        36.01995849609375,
        36.03997802734375,
        36.05999755859375,
        36.0799560546875,
        36.0999755859375,
        36.1199951171875,
        36.13995361328125,
        36.15997314453125,
        36.17999267578125,
        36.199951171875,
        36.219970703125,
        36.239990234375,
        36.25994873046875,
        36.27996826171875,
        36.29998779296875,
        36.3199462890625,
        36.3399658203125,
        36.3599853515625,
        36.3800048828125,
        36.39996337890625,
        36.41998291015625,
        36.44000244140625,
        36.4599609375,
        36.47998046875,
        36.5,
        36.51995849609375,
        36.53997802734375,
        36.55999755859375,
        36.5799560546875,
        36.5999755859375,
        36.6199951171875,
        36.63995361328125,
        36.65997314453125,
        36.67999267578125,
        36.699951171875,
        36.719970703125,
        36.739990234375,
        36.75994873046875,
        36.77996826171875,
        36.79998779296875,
        36.8199462890625,
        36.8399658203125,
        36.8599853515625,
        36.8800048828125,
        36.89996337890625,
        36.91998291015625,
        36.94000244140625,
        36.9599609375,
        36.97998046875,
        37.0,
        37.01995849609375,
        37.03997802734375,
        37.05999755859375,
        37.0799560546875,
        37.0999755859375,
        37.1199951171875,
        37.13995361328125,
        37.15997314453125,
        37.17999267578125,
        37.199951171875,
        37.219970703125,
        37.239990234375,
        37.25994873046875,
        37.27996826171875,
        37.29998779296875,
        37.3199462890625,
        37.3399658203125,
        37.3599853515625,
        37.3800048828125,
        37.39996337890625,
        37.41998291015625,
        37.44000244140625,
        37.4599609375,
        37.47998046875,
        37.5,
        37.51995849609375,
        37.53997802734375,
        37.55999755859375,
        37.5799560546875,
        37.5999755859375,
        37.6199951171875,
        37.63995361328125,
        37.65997314453125,
        37.67999267578125,
        37.699951171875,
        37.719970703125,
        37.739990234375,
        37.75994873046875,
        37.77996826171875,
        37.79998779296875,
        37.8199462890625,
        37.8399658203125,
        37.8599853515625,
        37.8800048828125,
        37.89996337890625,
        37.91998291015625,
        37.94000244140625,
        37.9599609375,
        37.97998046875,
        38.0,
        38.01995849609375,
        38.03997802734375,
        38.05999755859375,
        38.0799560546875,
        38.0999755859375,
        38.1199951171875,
        38.13995361328125,
        38.15997314453125,
        38.17999267578125,
        38.199951171875,
        38.219970703125,
        38.239990234375,
        38.25994873046875,
        38.27996826171875,
        38.29998779296875,
        38.3199462890625,
        38.3399658203125,
        38.3599853515625,
        38.3800048828125,
        38.39996337890625,
        38.41998291015625,
        38.44000244140625,
        38.4599609375,
        38.47998046875,
        38.5,
        38.51995849609375,
        38.53997802734375,
        38.55999755859375,
        38.5799560546875,
        38.5999755859375,
        38.6199951171875,
        38.63995361328125,
        38.65997314453125,
        38.67999267578125,
        38.699951171875,
        38.719970703125,
        38.739990234375,
        38.75994873046875,
        38.77996826171875,
        38.79998779296875,
        38.8199462890625,
        38.8399658203125,
        38.8599853515625,
        38.8800048828125,
        38.89996337890625,
        38.91998291015625,
        38.94000244140625,
        38.9599609375,
        38.97998046875,
        39.0,
        39.01995849609375,
        39.03997802734375,
        39.05999755859375,
        39.0799560546875,
        39.0999755859375,
        39.1199951171875,
        39.13995361328125,
        39.15997314453125,
        39.17999267578125,
        39.199951171875,
        39.219970703125,
        39.239990234375,
        39.25994873046875,
        39.27996826171875,
        39.29998779296875,
        39.3199462890625,
        39.3399658203125,
        39.3599853515625,
        39.3800048828125,
        39.39996337890625,
        39.41998291015625,
        39.44000244140625,
        39.4599609375,
        39.47998046875,
        39.5,
        39.51995849609375,
        39.53997802734375,
        39.55999755859375,
        39.5799560546875,
        39.5999755859375,
        39.6199951171875,
        39.63995361328125,
        39.65997314453125,
        39.67999267578125,
        39.699951171875,
        39.719970703125,
        39.739990234375,
        39.75994873046875,
        39.77996826171875,
        39.79998779296875,
        39.8199462890625,
        39.8399658203125,
        39.8599853515625,
        39.8800048828125,
        39.89996337890625,
        39.91998291015625,
        39.94000244140625,
        39.9599609375,
        39.97998046875,
        40.0,
        40.01995849609375,
        40.03997802734375,
        40.05999755859375,
        40.0799560546875,
        40.0999755859375,
        40.1199951171875,
        40.13995361328125,
        40.15997314453125,
        40.17999267578125,
        40.199951171875,
        40.219970703125,
        40.239990234375,
        40.25994873046875,
        40.27996826171875,
        40.29998779296875,
        40.3199462890625,
        40.3399658203125,
        40.3599853515625,
        40.3800048828125,
        40.39996337890625,
        40.41998291015625,
        40.44000244140625,
        40.4599609375,
        40.47998046875,
        40.5,
        40.51995849609375,
        40.53997802734375,
        40.55999755859375,
        40.5799560546875,
        40.5999755859375,
        40.6199951171875,
        40.63995361328125,
        40.65997314453125,
        40.67999267578125,
        40.699951171875,
        40.719970703125,
        40.739990234375,
        40.75994873046875,
        40.77996826171875,
        40.79998779296875,
        40.8199462890625,
        40.8399658203125,
        40.8599853515625,
        40.8800048828125,
        40.89996337890625,
        40.91998291015625,
        40.94000244140625,
        40.9599609375,
        40.97998046875,
        41.0,
        41.01995849609375,
        41.03997802734375,
        41.05999755859375,
        41.0799560546875,
        41.0999755859375,
        41.1199951171875,
        41.13995361328125,
        41.15997314453125,
        41.17999267578125,
        41.199951171875,
        41.219970703125,
        41.239990234375,
        41.25994873046875,
        41.27996826171875,
        41.29998779296875,
        41.3199462890625,
        41.3399658203125,
        41.3599853515625,
        41.3800048828125,
        41.39996337890625,
        41.41998291015625,
        41.44000244140625,
        41.4599609375,
        41.47998046875,
        41.5,
        41.51995849609375,
        41.53997802734375,
        41.55999755859375,
        41.5799560546875,
        41.5999755859375,
        41.6199951171875,
        41.63995361328125,
        41.65997314453125,
        41.67999267578125,
        41.699951171875,
        41.719970703125,
        41.739990234375,
        41.75994873046875,
        41.77996826171875,
        41.79998779296875,
        41.8199462890625,
        41.8399658203125,
        41.8599853515625,
        41.8800048828125,
        41.89996337890625,
        41.91998291015625,
        41.94000244140625,
        41.9599609375,
        41.97998046875,
        42.0,
        42.01995849609375,
        42.03997802734375,
        42.05999755859375,
        42.0799560546875,
        42.0999755859375,
        42.1199951171875,
        42.13995361328125,
        42.15997314453125,
        42.17999267578125,
        42.199951171875,
        42.219970703125,
        42.239990234375,
        42.25994873046875,
        42.27996826171875,
        42.29998779296875,
        42.3199462890625,
        42.3399658203125,
        42.3599853515625,
        42.3800048828125,
        42.39996337890625,
        42.41998291015625,
        42.44000244140625,
        42.4599609375,
        42.47998046875,
        42.5,
        42.51995849609375,
        42.53997802734375,
        42.55999755859375,
        42.5799560546875,
        42.5999755859375,
        42.6199951171875,
        42.63995361328125,
        42.65997314453125,
        42.67999267578125,
        42.699951171875,
        42.719970703125,
        42.739990234375,
        42.75994873046875,
        42.77996826171875,
        42.79998779296875,
        42.8199462890625,
        42.8399658203125,
        42.8599853515625,
        42.8800048828125,
        42.89996337890625,
        42.91998291015625,
        42.94000244140625,
        42.9599609375,
        42.97998046875,
        43.0,
        43.01995849609375,
        43.03997802734375,
        43.05999755859375,
        43.0799560546875,
        43.0999755859375,
        43.1199951171875,
        43.13995361328125,
        43.15997314453125,
        43.17999267578125,
        43.199951171875,
        43.219970703125,
        43.239990234375,
        43.25994873046875,
        43.27996826171875,
        43.29998779296875,
        43.3199462890625,
        43.3399658203125,
        43.3599853515625,
        43.3800048828125,
        43.39996337890625,
        43.41998291015625,
        43.44000244140625,
        43.4599609375,
        43.47998046875,
        43.5,
        43.51995849609375,
        43.53997802734375,
        43.55999755859375,
        43.5799560546875,
        43.5999755859375,
        43.6199951171875,
        43.63995361328125,
        43.65997314453125,
        43.67999267578125,
        43.699951171875,
        43.719970703125,
        43.739990234375,
        43.75994873046875,
        43.77996826171875,
        43.79998779296875,
        43.8199462890625,
        43.8399658203125,
        43.8599853515625,
        43.8800048828125,
        43.89996337890625,
        43.91998291015625,
        43.94000244140625,
        43.9599609375,
        43.97998046875,
        44.0,
        44.01995849609375,
        44.03997802734375,
        44.05999755859375,
        44.0799560546875,
        44.0999755859375,
        44.1199951171875,
        44.13995361328125,
        44.15997314453125,
        44.17999267578125,
        44.199951171875,
        44.219970703125,
        44.239990234375,
        44.25994873046875,
        44.27996826171875,
        44.29998779296875,
        44.3199462890625,
        44.3399658203125,
        44.3599853515625,
        44.3800048828125,
        44.39996337890625,
        44.41998291015625,
        44.44000244140625,
        44.4599609375,
        44.47998046875,
        44.5,
        44.51995849609375,
        44.53997802734375,
        44.55999755859375,
        44.5799560546875,
        44.5999755859375,
        44.6199951171875,
        44.63995361328125,
        44.65997314453125,
        44.67999267578125,
        44.699951171875,
        44.719970703125,
        44.739990234375,
        44.75994873046875,
        44.77996826171875,
        44.79998779296875,
        44.8199462890625,
        44.8399658203125,
        44.8599853515625,
        44.8800048828125,
        44.89996337890625,
        44.91998291015625,
        44.94000244140625,
        44.9599609375,
        44.97998046875,
        45.0,
        45.01995849609375,
        45.03997802734375,
        45.05999755859375,
        45.0799560546875,
        45.0999755859375,
        45.1199951171875,
        45.13995361328125,
        45.15997314453125,
        45.17999267578125,
        45.199951171875,
        45.219970703125,
        45.239990234375,
        45.25994873046875,
        45.27996826171875,
        45.29998779296875,
        45.3199462890625,
        45.3399658203125,
        45.3599853515625,
        45.3800048828125,
        45.39996337890625,
        45.41998291015625,
        45.44000244140625,
        45.4599609375,
        45.47998046875,
        45.5,
        45.51995849609375,
        45.53997802734375,
        45.55999755859375,
        45.5799560546875,
        45.5999755859375,
        45.6199951171875,
        45.63995361328125,
        45.65997314453125,
        45.67999267578125,
        45.699951171875,
        45.719970703125,
        45.739990234375,
        45.75994873046875,
        45.77996826171875,
        45.79998779296875,
        45.8199462890625,
        45.8399658203125,
        45.8599853515625,
        45.8800048828125,
        45.89996337890625,
        45.91998291015625,
        45.94000244140625,
        45.9599609375,
        45.97998046875,
        46.0,
        46.01995849609375,
        46.03997802734375,
        46.05999755859375,
        46.0799560546875,
        46.0999755859375,
        46.1199951171875,
        46.13995361328125,
        46.15997314453125,
        46.17999267578125,
        46.199951171875,
        46.219970703125,
        46.239990234375,
        46.25994873046875,
        46.27996826171875,
        46.29998779296875,
        46.3199462890625,
        46.3399658203125,
        46.3599853515625,
        46.3800048828125,
        46.39996337890625,
        46.41998291015625,
        46.44000244140625,
        46.4599609375,
        46.47998046875,
        46.5,
        46.51995849609375,
        46.53997802734375,
        46.55999755859375,
        46.5799560546875,
        46.5999755859375,
        46.6199951171875,
        46.63995361328125,
        46.65997314453125,
        46.67999267578125,
        46.699951171875,
        46.719970703125,
        46.739990234375,
        46.75994873046875,
        46.77996826171875,
        46.79998779296875,
        46.8199462890625,
        46.8399658203125,
        46.8599853515625,
        46.8800048828125,
        46.89996337890625,
        46.91998291015625,
        46.94000244140625,
        46.9599609375,
        46.97998046875,
        47.0,
        47.01995849609375,
        47.03997802734375,
        47.05999755859375,
        47.0799560546875,
        47.0999755859375,
        47.1199951171875,
        47.13995361328125,
        47.15997314453125,
        47.17999267578125,
        47.199951171875,
        47.219970703125,
        47.239990234375,
        47.25994873046875,
        47.27996826171875,
        47.29998779296875,
        47.3199462890625,
        47.3399658203125,
        47.3599853515625,
        47.3800048828125,
        47.39996337890625,
        47.41998291015625,
        47.44000244140625,
        47.4599609375,
        47.47998046875,
        47.5,
        47.51995849609375,
        47.53997802734375,
        47.55999755859375,
        47.5799560546875,
        47.5999755859375,
        47.6199951171875,
        47.63995361328125,
        47.65997314453125,
        47.67999267578125,
        47.699951171875,
        47.719970703125,
        47.739990234375,
        47.75994873046875,
        47.77996826171875,
        47.79998779296875,
        47.8199462890625,
        47.8399658203125,
        47.8599853515625,
        47.8800048828125,
        47.89996337890625,
        47.91998291015625,
        47.94000244140625,
        47.9599609375,
        47.97998046875,
        48.0,
        48.01995849609375,
        48.03997802734375,
        48.05999755859375,
        48.0799560546875,
        48.0999755859375,
        48.1199951171875,
        48.13995361328125,
        48.15997314453125,
        48.17999267578125,
        48.199951171875,
        48.219970703125,
        48.239990234375,
        48.25994873046875,
        48.27996826171875,
        48.29998779296875,
        48.3199462890625,
        48.3399658203125,
        48.3599853515625,
        48.3800048828125,
        48.39996337890625,
        48.41998291015625,
        48.44000244140625,
        48.4599609375,
        48.47998046875,
        48.5,
        48.51995849609375,
        48.53997802734375,
        48.55999755859375,
        48.5799560546875,
        48.5999755859375,
        48.6199951171875,
        48.63995361328125,
        48.65997314453125,
        48.67999267578125,
        48.699951171875,
        48.719970703125,
        48.739990234375,
        48.75994873046875,
        48.77996826171875,
        48.79998779296875,
        48.8199462890625,
        48.8399658203125,
        48.8599853515625,
        48.8800048828125,
        48.89996337890625,
        48.91998291015625,
        48.94000244140625,
        48.9599609375,
        48.97998046875,
        49.0,
        49.01995849609375,
        49.03997802734375,
        49.05999755859375,
        49.0799560546875,
        49.0999755859375,
        49.1199951171875,
        49.13995361328125,
        49.15997314453125,
        49.17999267578125,
        49.199951171875,
        49.219970703125,
        49.239990234375,
        49.25994873046875,
        49.27996826171875,
        49.29998779296875,
        49.3199462890625,
        49.3399658203125,
        49.3599853515625,
        49.3800048828125,
        49.39996337890625,
        49.41998291015625,
        49.44000244140625,
        49.4599609375,
        49.47998046875,
        49.5,
        49.51995849609375,
        49.53997802734375,
        49.55999755859375,
        49.5799560546875,
        49.5999755859375,
        49.6199951171875,
        49.63995361328125,
        49.65997314453125,
        49.67999267578125,
        49.699951171875,
        49.719970703125,
        49.739990234375,
        49.75994873046875,
        49.77996826171875,
        49.79998779296875,
        49.8199462890625,
        49.8399658203125,
        49.8599853515625,
        49.8800048828125,
        49.89996337890625,
        49.91998291015625,
        49.94000244140625,
        49.9599609375,
        49.97998046875,
        50.0,
        50.01995849609375,
        50.03997802734375,
        50.05999755859375,
        50.0799560546875,
        50.0999755859375,
        50.1199951171875,
        50.13995361328125,
        50.15997314453125,
        50.17999267578125,
        50.199951171875,
        50.219970703125,
        50.239990234375,
        50.25994873046875,
        50.27996826171875,
        50.29998779296875,
        50.3199462890625,
        50.3399658203125,
        50.3599853515625,
        50.3800048828125,
        50.39996337890625,
        50.41998291015625,
        50.44000244140625,
        50.4599609375,
        50.47998046875,
        50.5,
        50.51995849609375,
        50.53997802734375,
        50.55999755859375,
        50.5799560546875,
        50.5999755859375,
        50.6199951171875,
        50.63995361328125,
        50.65997314453125,
        50.67999267578125,
        50.699951171875,
        50.719970703125,
        50.739990234375,
        50.75994873046875,
        50.77996826171875,
        50.79998779296875,
        50.8199462890625,
        50.8399658203125,
        50.8599853515625,
        50.8800048828125,
        50.89996337890625,
        50.91998291015625,
        50.94000244140625,
        50.9599609375,
        50.97998046875,
        51.0,
        51.01995849609375,
        51.03997802734375,
        51.05999755859375,
        51.0799560546875,
        51.0999755859375,
        51.1199951171875,
        51.13995361328125,
        51.15997314453125,
        51.17999267578125,
        51.199951171875,
        51.219970703125,
        51.239990234375,
        51.25994873046875,
        51.27996826171875,
        51.29998779296875,
        51.3199462890625,
        51.3399658203125,
        51.3599853515625,
        51.3800048828125,
        51.39996337890625,
        51.41998291015625,
        51.44000244140625,
        51.4599609375,
        51.47998046875,
        51.5,
        51.51995849609375,
        51.53997802734375,
        51.55999755859375,
        51.5799560546875,
        51.5999755859375,
        51.6199951171875,
        51.63995361328125,
        51.65997314453125,
        51.67999267578125,
        51.699951171875,
        51.719970703125,
        51.739990234375,
        51.75994873046875,
        51.77996826171875,
        51.79998779296875,
        51.8199462890625,
        51.8399658203125,
        51.8599853515625,
        51.8800048828125,
        51.89996337890625,
        51.91998291015625,
        51.94000244140625,
        51.9599609375,
        51.97998046875,
        52.0,
        52.01995849609375,
        52.03997802734375,
        52.05999755859375,
        52.0799560546875,
        52.0999755859375,
        52.1199951171875,
        52.13995361328125,
        52.15997314453125,
        52.17999267578125,
        52.199951171875,
        52.219970703125,
        52.239990234375,
        52.25994873046875,
        52.27996826171875,
        52.29998779296875,
        52.3199462890625,
        52.3399658203125,
        52.3599853515625,
        52.3800048828125,
        52.39996337890625,
        52.41998291015625,
        52.44000244140625,
        52.4599609375,
        52.47998046875,
        52.5,
        52.51995849609375,
        52.53997802734375,
        52.55999755859375,
        52.5799560546875,
        52.5999755859375,
        52.6199951171875,
        52.63995361328125,
        52.65997314453125,
        52.67999267578125,
        52.699951171875,
        52.719970703125,
        52.739990234375,
        52.75994873046875,
        52.77996826171875,
        52.79998779296875,
        52.8199462890625,
        52.8399658203125,
        52.8599853515625,
        52.8800048828125,
        52.89996337890625,
        52.91998291015625,
        52.94000244140625,
        52.9599609375,
        52.97998046875,
        53.0,
        53.01995849609375,
        53.03997802734375,
        53.05999755859375,
        53.0799560546875,
        53.0999755859375,
        53.1199951171875,
        53.13995361328125,
        53.15997314453125,
        53.17999267578125,
        53.199951171875,
        53.219970703125,
        53.239990234375,
        53.25994873046875,
        53.27996826171875,
        53.29998779296875,
        53.3199462890625,
        53.3399658203125,
        53.3599853515625,
        53.3800048828125,
        53.39996337890625,
        53.41998291015625,
        53.44000244140625,
        53.4599609375,
        53.47998046875,
        53.5,
        53.51995849609375,
        53.53997802734375,
        53.55999755859375,
        53.5799560546875,
        53.5999755859375,
        53.6199951171875,
        53.63995361328125,
        53.65997314453125,
        53.67999267578125,
        53.699951171875,
        53.719970703125,
        53.739990234375,
        53.75994873046875,
        53.77996826171875,
        53.79998779296875,
        53.8199462890625,
        53.8399658203125,
        53.8599853515625,
        53.8800048828125,
        53.89996337890625,
        53.91998291015625,
        53.94000244140625,
        53.9599609375,
        53.97998046875,
        54.0,
        54.01995849609375,
        54.03997802734375,
        54.05999755859375,
        54.0799560546875,
        54.0999755859375,
        54.1199951171875,
        54.13995361328125,
        54.15997314453125,
        54.17999267578125,
        54.199951171875,
        54.219970703125,
        54.239990234375,
        54.25994873046875,
        54.27996826171875,
        54.29998779296875,
        54.3199462890625,
        54.3399658203125,
        54.3599853515625,
        54.3800048828125,
        54.39996337890625,
        54.41998291015625,
        54.44000244140625,
        54.4599609375,
        54.47998046875,
        54.5,
        54.51995849609375,
        54.53997802734375,
        54.55999755859375,
        54.5799560546875,
        54.5999755859375,
        54.6199951171875,
        54.63995361328125,
        54.65997314453125,
        54.67999267578125,
        54.699951171875,
        54.719970703125,
        54.739990234375,
        54.75994873046875,
        54.77996826171875,
        54.79998779296875,
        54.8199462890625,
        54.8399658203125,
        54.8599853515625,
        54.8800048828125,
        54.89996337890625,
        54.91998291015625,
        54.94000244140625,
        54.9599609375,
        54.97998046875,
        55.0,
        55.01995849609375,
        55.03997802734375,
        55.05999755859375,
        55.0799560546875,
        55.0999755859375,
        55.1199951171875,
        55.13995361328125,
        55.15997314453125,
        55.17999267578125,
        55.199951171875,
        55.219970703125,
        55.239990234375,
        55.25994873046875,
        55.27996826171875,
        55.29998779296875,
        55.3199462890625,
        55.3399658203125,
        55.3599853515625,
        55.3800048828125,
        55.39996337890625,
        55.41998291015625,
        55.44000244140625,
        55.4599609375,
        55.47998046875,
        55.5,
        55.51995849609375,
        55.53997802734375,
        55.55999755859375,
        55.5799560546875,
        55.5999755859375,
        55.6199951171875,
        55.63995361328125,
        55.65997314453125,
        55.67999267578125,
        55.699951171875,
        55.719970703125,
        55.739990234375,
        55.75994873046875,
        55.77996826171875,
        55.79998779296875,
        55.8199462890625,
        55.8399658203125,
        55.8599853515625,
        55.8800048828125,
        55.89996337890625,
        55.91998291015625,
        55.94000244140625,
        55.9599609375,
        55.97998046875,
        56.0,
        56.01995849609375,
        56.03997802734375,
        56.05999755859375,
        56.0799560546875,
        56.0999755859375,
        56.1199951171875,
        56.13995361328125,
        56.15997314453125,
        56.17999267578125,
        56.199951171875,
        56.219970703125,
        56.239990234375,
        56.25994873046875,
        56.27996826171875,
        56.29998779296875,
        56.3199462890625,
        56.3399658203125,
        56.3599853515625,
        56.3800048828125,
        56.39996337890625,
        56.41998291015625,
        56.44000244140625,
        56.4599609375,
        56.47998046875,
        56.5,
        56.51995849609375,
        56.53997802734375,
        56.55999755859375,
        56.5799560546875,
        56.5999755859375,
        56.6199951171875,
        56.63995361328125,
        56.65997314453125,
        56.67999267578125,
        56.699951171875,
        56.719970703125,
        56.739990234375,
        56.75994873046875,
        56.77996826171875,
        56.79998779296875,
        56.8199462890625,
        56.8399658203125,
        56.8599853515625,
        56.8800048828125,
        56.89996337890625,
        56.91998291015625,
        56.94000244140625,
        56.9599609375,
        56.97998046875,
        57.0,
        57.01995849609375,
        57.03997802734375,
        57.05999755859375,
        57.0799560546875,
        57.0999755859375,
        57.1199951171875,
        57.13995361328125,
        57.15997314453125,
        57.17999267578125,
        57.199951171875,
        57.219970703125,
        57.239990234375,
        57.25994873046875,
        57.27996826171875,
        57.29998779296875,
        57.3199462890625,
        57.3399658203125,
        57.3599853515625,
        57.3800048828125,
        57.39996337890625,
        57.41998291015625,
        57.44000244140625,
        57.4599609375,
        57.47998046875,
        57.5,
        57.51995849609375,
        57.53997802734375,
        57.55999755859375,
        57.5799560546875,
        57.5999755859375,
        57.6199951171875,
        57.63995361328125,
        57.65997314453125,
        57.67999267578125,
        57.699951171875,
        57.719970703125,
        57.739990234375,
        57.75994873046875,
        57.77996826171875,
        57.79998779296875,
        57.8199462890625,
        57.8399658203125,
        57.8599853515625,
        57.8800048828125,
        57.89996337890625,
        57.91998291015625,
        57.94000244140625,
        57.9599609375,
        57.97998046875,
        58.0,
        58.01995849609375,
        58.03997802734375,
        58.05999755859375,
        58.0799560546875,
        58.0999755859375,
        58.1199951171875,
        58.13995361328125,
        58.15997314453125,
        58.17999267578125,
        58.199951171875,
        58.219970703125,
        58.239990234375,
        58.25994873046875,
        58.27996826171875,
        58.29998779296875,
        58.3199462890625,
        58.3399658203125,
        58.3599853515625,
        58.3800048828125,
        58.39996337890625,
        58.41998291015625,
        58.44000244140625,
        58.4599609375,
        58.47998046875,
        58.5,
        58.51995849609375,
        58.53997802734375,
        58.55999755859375,
        58.5799560546875,
        58.5999755859375,
        58.6199951171875,
        58.63995361328125,
        58.65997314453125,
        58.67999267578125,
        58.699951171875,
        58.719970703125,
        58.739990234375,
        58.75994873046875,
        58.77996826171875,
        58.79998779296875,
        58.8199462890625,
        58.8399658203125,
        58.8599853515625,
        58.8800048828125,
        58.89996337890625,
        58.91998291015625,
        58.94000244140625,
        58.9599609375,
        58.97998046875,
        59.0,
        59.01995849609375,
        59.03997802734375,
        59.05999755859375,
        59.0799560546875,
        59.0999755859375,
        59.1199951171875,
        59.13995361328125,
        59.15997314453125,
        59.17999267578125,
        59.199951171875,
        59.219970703125,
        59.239990234375,
        59.25994873046875,
        59.27996826171875,
        59.29998779296875,
        59.3199462890625,
        59.3399658203125,
        59.3599853515625,
        59.3800048828125,
        59.39996337890625,
        59.41998291015625,
        59.44000244140625,
        59.4599609375,
        59.47998046875,
        59.5,
        59.51995849609375,
        59.53997802734375,
        59.55999755859375,
        59.5799560546875,
        59.5999755859375,
        59.6199951171875,
        59.63995361328125,
        59.65997314453125,
        59.67999267578125,
        59.699951171875,
        59.719970703125,
        59.739990234375,
        59.75994873046875,
        59.77996826171875,
        59.79998779296875,
        59.8199462890625,
        59.8399658203125,
        59.8599853515625,
        59.8800048828125,
        59.89996337890625,
        59.91998291015625,
        59.94000244140625,
        59.9599609375,
        59.97998046875
    ],
    "rightHandPositions": [
        "(-121.116700, 1.243594, -0.357470)",
        "(-0.310000, 1.262368, -0.061646)",
        "(-0.310000, 1.249716, -0.059713)",
        "(-0.310000, 1.236407, -0.058784)",
        "(-0.310000, 1.222670, -0.059005)",
        "(-0.310000, 1.208754, -0.060462)",
        "(-0.310000, 1.194946, -0.063152)",
        "(-0.310000, 1.181507, -0.067013)",
        "(-0.310000, 1.168676, -0.071922)",
        "(-0.310000, 1.156630, -0.077694)",
        "(-0.310000, 1.145507, -0.084132)",
        "(-0.310000, 1.135381, -0.091039)",
        "(-0.310000, 1.126274, -0.098210)",
        "(-0.310000, 1.118175, -0.105479)",
        "(-0.310000, 1.112583, -0.113694)",
        "(-0.310000, 1.107926, -0.121521)",
        "(-0.310000, 1.104063, -0.128909)",
        "(-0.310000, 1.100879, -0.135822)",
        "(-0.310000, 1.098270, -0.142248)",
        "(-0.310000, 1.096151, -0.148160)",
        "(-0.310000, 1.094429, -0.153606)",
        "(-0.310000, 1.093035, -0.158604)",
        "(-0.310000, 1.091910, -0.163185)",
        "(-0.310000, 1.091002, -0.167393)",
        "(-0.310000, 1.090279, -0.171222)",
        "(-0.310000, 1.089700, -0.174741)",
        "(-0.310000, 1.089239, -0.177978)",
        "(-0.310000, 1.088875, -0.180959)",
        "(-0.310000, 1.088591, -0.183685)",
        "(-0.310000, 1.088374, -0.186160)",
        "(-0.310000, 1.088211, -0.188413)",
        "(-0.310000, 1.088092, -0.190447)",
        "(-0.310000, 1.088006, -0.192286)",
        "(-0.310000, 1.089330, -0.193984)",
        "(-0.310000, 1.091526, -0.195500)",
        "(-0.310000, 1.093790, -0.196812)",
        "(-0.310000, 1.096068, -0.197951)",
        "(-0.310000, 1.098358, -0.198918)",
        "(-0.310000, 1.100646, -0.199731)",
        "(-0.310000, 1.102912, -0.200425)",
        "(-0.310000, 1.105158, -0.200978)",
        "(-0.310000, 1.107362, -0.201401)",
        "(-0.310000, 1.109501, -0.201722)",
        "(-0.310000, 1.111572, -0.201954)",
        "(-0.310000, 1.113553, -0.202140)",
        "(-0.310000, 1.115425, -0.202261)",
        "(-0.310000, 1.117167, -0.202329)",
        "(-0.310000, 1.118775, -0.202367)",
        "(-0.310000, 1.120230, -0.202456)",
        "(-0.310000, 1.121514, -0.202583)",
        "(-0.310000, 1.122623, -0.202724)",
        "(-0.310000, 1.123540, -0.202837)",
        "(-0.310000, 1.124256, -0.202975)",
        "(-0.310000, 1.124776, -0.203276)",
        "(-0.310000, 1.125088, -0.203639)",
        "(-0.310000, 1.125191, -0.204040)",
        "(-0.310000, 1.125084, -0.204440)",
        "(-0.310000, 1.124769, -0.204842)",
        "(-0.310000, 1.124257, -0.205281)",
        "(-0.310000, 1.123549, -0.205721)",
        "(-0.310000, 1.122653, -0.206092)",
        "(-0.310000, 1.121581, -0.206322)",
        "(-0.310000, 1.120346, -0.206517)",
        "(-0.310000, 1.118967, -0.206658)",
        "(-0.310000, 1.117468, -0.206751)",
        "(-0.310000, 1.115857, -0.206741)",
        "(-0.310000, 1.114165, -0.206693)",
        "(-0.310000, 1.112418, -0.206591)",
        "(-0.310000, 1.110632, -0.206458)",
        "(-0.310000, 1.108839, -0.206332)",
        "(-0.310000, 1.107059, -0.206157)",
        "(-0.310000, 1.105325, -0.205960)",
        "(-0.310000, 1.103650, -0.205766)",
        "(-0.310000, 1.102063, -0.205586)",
        "(-0.310000, 1.100589, -0.205438)",
        "(-0.310000, 1.099235, -0.205276)",
        "(-0.310000, 1.098022, -0.205104)",
        "(-0.310000, 1.096969, -0.205009)",
        "(-0.310000, 1.096076, -0.204966)",
        "(-0.310000, 1.095350, -0.204960)",
        "(-0.310000, 1.094791, -0.205004)",
        "(-0.310000, 1.094387, -0.205076)",
        "(-0.310000, 1.094125, -0.205163)",
        "(-0.310000, 1.093986, -0.205314)",
        "(-0.310000, 1.093937, -0.205516)",
        "(-0.310000, 1.093942, -0.205833)",
        "(-0.310000, 1.093966, -0.206142)",
        "(-0.310000, 1.094036, -0.206404)",
        "(-0.310000, 1.094200, -0.206752)",
        "(-0.310000, 1.094487, -0.207164)",
        "(-0.310000, 1.094924, -0.207690)",
        "(-0.310000, 1.095521, -0.208249)",
        "(-0.310000, 1.096270, -0.208644)",
        "(-0.310000, 1.097185, -0.208986)",
        "(-0.310000, 1.098269, -0.209420)",
        "(-0.310000, 1.099525, -0.210067)",
        "(-0.310000, 1.100910, -0.210566)",
        "(-0.310000, 1.102405, -0.210815)",
        "(-0.310000, 1.104005, -0.211012)",
        "(-0.310000, 1.105684, -0.211186)",
        "(-0.310000, 1.107445, -0.211486)",
        "(-0.310000, 1.109258, -0.211899)",
        "(-0.310000, 1.111068, -0.212133)",
        "(-0.310000, 1.112861, -0.212227)",
        "(-0.310000, 1.114621, -0.212305)",
        "(-0.310000, 1.116325, -0.212432)",
        "(-0.310000, 1.117964, -0.212644)",
        "(-0.310000, 1.119507, -0.212889)",
        "(-0.310000, 1.120939, -0.213267)",
        "(-0.310000, 1.122242, -0.213683)",
        "(-0.310000, 1.123417, -0.214328)",
        "(-0.310000, 1.124430, -0.215038)",
        "(-0.310000, 1.125255, -0.215673)",
        "(-0.310000, 1.125887, -0.216307)",
        "(-0.310000, 1.126319, -0.216953)",
        "(-0.310000, 1.126585, -0.217844)",
        "(-0.310000, 1.126696, -0.219054)",
        "(-0.310000, 1.126603, -0.220248)",
        "(-0.310000, 1.126262, -0.221204)",
        "(-0.310000, 1.125705, -0.222096)",
        "(-0.310000, 1.124988, -0.223181)",
        "(-0.310000, 1.124169, -0.224656)",
        "(-0.310000, 1.123181, -0.226154)",
        "(-0.310000, 1.122022, -0.227607)",
        "(-0.310000, 1.120772, -0.229278)",
        "(-0.310000, 1.119418, -0.231064)",
        "(-0.310000, 1.118021, -0.233112)",
        "(-0.310000, 1.116523, -0.235098)",
        "(-0.310000, 1.114933, -0.237055)",
        "(-0.310000, 1.113276, -0.238992)",
        "(-0.310000, 1.111599, -0.240984)",
        "(-0.310000, 1.109883, -0.242973)",
        "(-0.310000, 1.108079, -0.244748)",
        "(-0.310000, 1.106198, -0.246302)",
        "(-0.310000, 1.104322, -0.247900)",
        "(-0.310000, 1.102468, -0.249553)",
        "(-0.310000, 1.100619, -0.251206)",
        "(-0.310000, 1.098659, -0.252694)",
        "(-0.310000, 1.097635, -0.253555)",
        "(-0.310000, 1.097756, -0.253882)",
        "(-0.310000, 1.097840, -0.254108)",
        "(-0.310000, 1.097896, -0.254258)",
        "(-0.310000, 1.097894, -0.254254)",
        "(-0.310000, 1.097805, -0.254015)",
        "(-0.310000, 1.097710, -0.253758)",
        "(-0.310000, 1.097612, -0.253494)",
        "(-0.310000, 1.097517, -0.253234)",
        "(-0.310000, 1.097370, -0.252829)",
        "(-0.310000, 1.097215, -0.252398)",
        "(-0.310000, 1.097099, -0.252074)",
        "(-0.310000, 1.097045, -0.251925)",
        "(-0.310000, 1.097013, -0.251833)",
        "(-0.310000, 1.096989, -0.251765)",
        "(-0.310000, 1.097022, -0.251859)",
        "(-0.310000, 1.097094, -0.252062)",
        "(-0.310000, 1.097194, -0.252340)",
        "(-0.310000, 1.097281, -0.252582)",
        "(-0.310000, 1.097393, -0.252893)",
        "(-0.310000, 1.097513, -0.253222)",
        "(-0.310000, 1.097620, -0.253515)",
        "(-0.310000, 1.097730, -0.253813)",
        "(-0.310000, 1.097833, -0.254090)",
        "(-0.310000, 1.097928, -0.254344)",
        "(-0.310000, 1.098013, -0.254572)",
        "(-0.310000, 1.098094, -0.254786)",
        "(-0.310000, 1.098163, -0.254969)",
        "(-0.310000, 1.098230, -0.255147)",
        "(-0.310000, 1.098292, -0.255309)",
        "(-0.310000, 1.098326, -0.255398)",
        "(-0.310000, 1.098357, -0.255480)",
        "(-0.310000, 1.098389, -0.255562)",
        "(-0.310000, 1.098419, -0.255642)",
        "(-0.310000, 1.098451, -0.255725)",
        "(-0.310000, 1.098493, -0.255832)",
        "(-0.310000, 1.098533, -0.255939)",
        "(-0.310000, 1.098565, -0.256021)",
        "(-0.310000, 1.098585, -0.256072)",
        "(-0.310000, 1.098616, -0.256153)",
        "(-0.310000, 1.098666, -0.256280)",
        "(-0.310000, 1.098713, -0.256401)",
        "(-0.310000, 1.098777, -0.256564)",
        "(-0.310000, 1.098836, -0.256717)",
        "(-0.310000, 1.098896, -0.256869)",
        "(-0.310000, 1.100126, -0.256580)",
        "(-0.310000, 1.102368, -0.255860)",
        "(-0.310000, 1.104566, -0.255153)",
        "(-0.310000, 1.106747, -0.254446)",
        "(-0.310000, 1.108926, -0.253723)",
        "(-0.310000, 1.111097, -0.252999)",
        "(-0.310000, 1.113240, -0.252273)",
        "(-0.310000, 1.115370, -0.251570)",
        "(-0.310000, 1.117457, -0.250873)",
        "(-0.310000, 1.119463, -0.250146)",
        "(-0.310000, 1.121396, -0.249417)",
        "(-0.310000, 1.123242, -0.248714)",
        "(-0.310000, 1.124985, -0.248040)",
        "(-0.310000, 1.126608, -0.247413)",
        "(-0.310000, 1.128103, -0.246826)",
        "(-0.310000, 1.129441, -0.246262)",
        "(-0.310000, 1.130621, -0.245766)",
        "(-0.310000, 1.131645, -0.245353)",
        "(-0.310000, 1.132499, -0.245032)",
        "(-0.310000, 1.133183, -0.244823)",
        "(-0.310000, 1.133717, -0.244789)",
        "(-0.310000, 1.134063, -0.244847)",
        "(-0.310000, 1.134226, -0.245018)",
        "(-0.310000, 1.134209, -0.245304)",
        "(-0.310000, 1.134027, -0.245733)",
        "(-0.310000, 1.133682, -0.246293)",
        "(-0.310000, 1.133157, -0.246930)",
        "(-0.310000, 1.132493, -0.247707)",
        "(-0.310000, 1.131685, -0.248569)",
        "(-0.310000, 1.130722, -0.249475)",
        "(-0.310000, 1.129611, -0.250389)",
        "(-0.310000, 1.128372, -0.251301)",
        "(-0.310000, 1.127028, -0.252234)",
        "(-0.310000, 1.125611, -0.253196)",
        "(-0.310000, 1.124160, -0.254205)",
        "(-0.310000, 1.122682, -0.255244)",
        "(-0.310000, 1.121194, -0.256277)",
        "(-0.310000, 1.119712, -0.257285)",
        "(-0.310000, 1.118274, -0.258278)",
        "(-0.310000, 1.116907, -0.259282)",
        "(-0.310000, 1.115614, -0.260239)",
        "(-0.310000, 1.114414, -0.261131)",
        "(-0.310000, 1.113324, -0.261972)",
        "(-0.310000, 1.112350, -0.262729)",
        "(-0.310000, 1.111490, -0.263362)",
        "(-0.310000, 1.110734, -0.263844)",
        "(-0.310000, 1.110102, -0.264203)",
        "(-0.310000, 1.109607, -0.264466)",
        "(-0.310000, 1.109234, -0.264629)",
        "(-0.310000, 1.108957, -0.264665)",
        "(-0.310000, 1.108771, -0.264613)",
        "(-0.310000, 1.108659, -0.264513)",
        "(-0.310000, 1.108569, -0.264344)",
        "(-0.310000, 1.108467, -0.264150)",
        "(-0.310000, 1.108314, -0.263960)",
        "(-0.310000, 1.108083, -0.263814)",
        "(-0.310000, 1.107751, -0.263727)",
        "(-0.310000, 1.107288, -0.263695)",
        "(-0.310000, 1.106698, -0.263758)",
        "(-0.310000, 1.105969, -0.263904)",
        "(-0.310000, 1.105091, -0.264125)",
        "(-0.310000, 1.104069, -0.264419)",
        "(-0.310000, 1.102898, -0.264756)",
        "(-0.310000, 1.102286, -0.264840)",
        "(-0.310000, 1.102198, -0.264648)",
        "(-0.310000, 1.102091, -0.264412)",
        "(-0.310000, 1.101997, -0.264206)",
        "(-0.310000, 1.101905, -0.264001)",
        "(-0.310000, 1.101821, -0.263815)",
        "(-0.310000, 1.101740, -0.263633)",
        "(-0.310000, 1.101656, -0.263447)",
        "(-0.310000, 1.101571, -0.263255)",
        "(-0.310000, 1.101484, -0.263060)",
        "(-0.310000, 1.101405, -0.262880)",
        "(-0.310000, 1.101325, -0.262700)",
        "(-0.310000, 1.101256, -0.262543)",
        "(-0.310000, 1.101197, -0.262407)",
        "(-0.310000, 1.101142, -0.262283)",
        "(-0.310000, 1.101085, -0.262151)",
        "(-0.310000, 1.101031, -0.262027)",
        "(-0.310000, 1.100980, -0.261909)",
        "(-0.310000, 1.100936, -0.261809)",
        "(-0.310000, 1.100891, -0.261704)",
        "(-0.310000, 1.100854, -0.261618)",
        "(-0.310000, 1.100824, -0.261549)",
        "(-0.310000, 1.100784, -0.261456)",
        "(-0.310000, 1.100747, -0.261370)",
        "(-0.310000, 1.100716, -0.261297)",
        "(-0.310000, 1.100676, -0.261203)",
        "(-0.310000, 1.100623, -0.261080)",
        "(-0.310000, 1.100562, -0.260937)",
        "(-0.310000, 1.100509, -0.260812)",
        "(-0.310000, 1.100454, -0.260683)",
        "(-0.310000, 1.100397, -0.260547)",
        "(-0.310000, 1.100349, -0.260434)",
        "(-0.310000, 1.100284, -0.260280)",
        "(-0.310000, 1.100222, -0.260131)",
        "(-0.310000, 1.100164, -0.259994)",
        "(-0.310000, 1.100102, -0.259845)",
        "(-0.310000, 1.100043, -0.259703)",
        "(-0.310000, 1.101207, -0.259074)",
        "(-0.310000, 1.103277, -0.258081)",
        "(-0.310000, 1.105343, -0.257073)",
        "(-0.310000, 1.107412, -0.256066)",
        "(-0.310000, 1.109531, -0.255039)",
        "(-0.310000, 1.111737, -0.254015)",
        "(-0.310000, 1.114041, -0.252980)",
        "(-0.310000, 1.116453, -0.251892)",
        "(-0.310000, 1.118974, -0.250770)",
        "(-0.310000, 1.121588, -0.249619)",
        "(-0.310000, 1.124300, -0.248446)",
        "(-0.310000, 1.127087, -0.247263)",
        "(-0.310000, 1.129917, -0.246066)",
        "(-0.310000, 1.132747, -0.244846)",
        "(-0.310000, 1.135576, -0.243638)",
        "(-0.310000, 1.138367, -0.242459)",
        "(-0.310000, 1.141073, -0.241316)",
        "(-0.310000, 1.143678, -0.240207)",
        "(-0.310000, 1.146146, -0.239161)",
        "(-0.310000, 1.148442, -0.238196)",
        "(-0.310000, 1.150547, -0.237310)",
        "(-0.310000, 1.152427, -0.236517)",
        "(-0.310000, 1.154051, -0.235817)",
        "(-0.310000, 1.155415, -0.235233)",
        "(-0.310000, 1.156493, -0.234769)",
        "(-0.310000, 1.157275, -0.234446)",
        "(-0.310000, 1.157749, -0.234247)",
        "(-0.310000, 1.157905, -0.234174)",
        "(-0.310000, 1.157746, -0.234236)",
        "(-0.310000, 1.157268, -0.234422)",
        "(-0.310000, 1.156481, -0.234740)",
        "(-0.310000, 1.155399, -0.235183)",
        "(-0.310000, 1.154026, -0.235740)",
        "(-0.310000, 1.152385, -0.236409)",
        "(-0.310000, 1.150503, -0.237183)",
        "(-0.310000, 1.148392, -0.238052)",
        "(-0.310000, 1.146080, -0.238996)",
        "(-0.310000, 1.143599, -0.240010)",
        "(-0.310000, 1.140990, -0.241084)",
        "(-0.310000, 1.138264, -0.242204)",
        "(-0.310000, 1.135462, -0.243355)",
        "(-0.310000, 1.132628, -0.244525)",
        "(-0.310000, 1.129774, -0.245712)",
        "(-0.310000, 1.126942, -0.246904)",
        "(-0.310000, 1.124165, -0.248087)",
        "(-0.310000, 1.121448, -0.249251)",
        "(-0.310000, 1.118816, -0.250383)",
        "(-0.310000, 1.116305, -0.251507)",
        "(-0.310000, 1.113889, -0.252585)",
        "(-0.310000, 1.111571, -0.253607)",
        "(-0.310000, 1.109359, -0.254601)",
        "(-0.310000, 1.107212, -0.255559)",
        "(-0.310000, 1.105107, -0.256496)",
        "(-0.310000, 1.103019, -0.257412)",
        "(-0.310000, 1.100973, -0.258315)",
        "(-0.310000, 1.099716, -0.258912)",
        "(-0.310000, 1.099742, -0.258974)",
        "(-0.310000, 1.099761, -0.259020)",
        "(-0.310000, 1.099784, -0.259078)",
        "(-0.310000, 1.099805, -0.259128)",
        "(-0.310000, 1.099811, -0.259142)",
        "(-0.310000, 1.099817, -0.259157)",
        "(-0.310000, 1.099828, -0.259184)",
        "(-0.310000, 1.099851, -0.259241)",
        "(-0.310000, 1.099873, -0.259293)",
        "(-0.310000, 1.099882, -0.259314)",
        "(-0.310000, 1.099892, -0.259339)",
        "(-0.310000, 1.099903, -0.259367)",
        "(-0.310000, 1.099902, -0.259363)",
        "(-0.310000, 1.099884, -0.259319)",
        "(-0.310000, 1.099851, -0.259239)",
        "(-0.310000, 1.099813, -0.259147)",
        "(-0.310000, 1.099764, -0.259027)",
        "(-0.310000, 1.099705, -0.258885)",
        "(-0.310000, 1.099655, -0.258738)",
        "(-0.310000, 1.101365, -0.257859)",
        "(-0.310000, 1.103136, -0.256969)",
        "(-0.310000, 1.104932, -0.256066)",
        "(-0.310000, 1.106721, -0.255162)",
        "(-0.310000, 1.108490, -0.254265)",
        "(-0.310000, 1.110215, -0.253405)",
        "(-0.310000, 1.111869, -0.252602)",
        "(-0.310000, 1.113429, -0.251835)",
        "(-0.310000, 1.114872, -0.251132)",
        "(-0.310000, 1.116176, -0.250512)",
        "(-0.310000, 1.117323, -0.249964)",
        "(-0.310000, 1.118291, -0.249501)",
        "(-0.310000, 1.119062, -0.249130)",
        "(-0.310000, 1.119630, -0.248876)",
        "(-0.310000, 1.119980, -0.248729)",
        "(-0.310000, 1.120100, -0.248692)",
        "(-0.310000, 1.119982, -0.248760)",
        "(-0.310000, 1.119631, -0.248959)",
        "(-0.310000, 1.119043, -0.249279)",
        "(-0.310000, 1.118223, -0.249708)",
        "(-0.310000, 1.117179, -0.250263)",
        "(-0.310000, 1.115915, -0.250908)",
        "(-0.310000, 1.114453, -0.251639)",
        "(-0.310000, 1.112805, -0.252451)",
        "(-0.310000, 1.111000, -0.253329)",
        "(-0.310000, 1.109082, -0.254270)",
        "(-0.310000, 1.107065, -0.255244)",
        "(-0.310000, 1.104993, -0.256216)",
        "(-0.310000, 1.102927, -0.257188)",
        "(-0.310000, 1.100900, -0.258135)",
        "(-0.310000, 1.099654, -0.258760)",
        "(-0.310000, 1.099694, -0.258859)",
        "(-0.310000, 1.099730, -0.258946)",
        "(-0.310000, 1.099761, -0.259021)",
        "(-0.310000, 1.099786, -0.259082)",
        "(-0.310000, 1.099822, -0.259170)",
        "(-0.310000, 1.099879, -0.259309)",
        "(-0.310000, 1.099997, -0.259593)",
        "(-0.310000, 1.100128, -0.259907)",
        "(-0.310000, 1.100244, -0.260184)",
        "(-0.310000, 1.100376, -0.260499)",
        "(-0.310000, 1.100512, -0.260819)",
        "(-0.310000, 1.100665, -0.261178)",
        "(-0.310000, 1.100835, -0.261574)",
        "(-0.310000, 1.101013, -0.261987)",
        "(-0.310000, 1.101183, -0.262376)",
        "(-0.310000, 1.101337, -0.262727)",
        "(-0.310000, 1.101494, -0.263083)",
        "(-0.310000, 1.101637, -0.263403)",
        "(-0.310000, 1.101776, -0.263693)",
        "(-0.310000, 1.103654, -0.263199)",
        "(-0.310000, 1.105577, -0.262655)",
        "(-0.310000, 1.107530, -0.262111)",
        "(-0.310000, 1.109496, -0.261608)",
        "(-0.310000, 1.111416, -0.261054)",
        "(-0.310000, 1.113257, -0.260458)",
        "(-0.310000, 1.115006, -0.259869)",
        "(-0.310000, 1.116657, -0.259309)",
        "(-0.310000, 1.118183, -0.258794)",
        "(-0.310000, 1.119565, -0.258348)",
        "(-0.310000, 1.120785, -0.257963)",
        "(-0.310000, 1.121820, -0.257649)",
        "(-0.310000, 1.122652, -0.257409)",
        "(-0.310000, 1.123282, -0.257287)",
        "(-0.310000, 1.123703, -0.257291)",
        "(-0.310000, 1.123888, -0.257387)",
        "(-0.310000, 1.123832, -0.257583)",
        "(-0.310000, 1.123539, -0.257896)",
        "(-0.310000, 1.123000, -0.258308)",
        "(-0.310000, 1.122207, -0.258783)",
        "(-0.310000, 1.121176, -0.259350)",
        "(-0.310000, 1.119931, -0.260022)",
        "(-0.310000, 1.118492, -0.260787)",
        "(-0.310000, 1.116852, -0.261605)",
        "(-0.310000, 1.115060, -0.262497)",
        "(-0.310000, 1.113151, -0.263444)",
        "(-0.310000, 1.111150, -0.264439)",
        "(-0.310000, 1.109101, -0.265452)",
        "(-0.310000, 1.107034, -0.266433)",
        "(-0.310000, 1.104940, -0.267369)",
        "(-0.310000, 1.103733, -0.267912)",
        "(-0.310000, 1.103722, -0.267889)",
        "(-0.310000, 1.103702, -0.267850)",
        "(-0.310000, 1.103677, -0.267797)",
        "(-0.310000, 1.103651, -0.267744)",
        "(-0.310000, 1.103626, -0.267692)",
        "(-0.310000, 1.103601, -0.267640)",
        "(-0.310000, 1.103565, -0.267564)",
        "(-0.310000, 1.103524, -0.267479)",
        "(-0.310000, 1.103484, -0.267397)",
        "(-0.310000, 1.103436, -0.267296)",
        "(-0.310000, 1.103396, -0.267212)",
        "(-0.310000, 1.103348, -0.267111)",
        "(-0.310000, 1.103311, -0.267034)",
        "(-0.310000, 1.103280, -0.266969)",
        "(-0.310000, 1.103229, -0.266862)",
        "(-0.310000, 1.103178, -0.266755)",
        "(-0.310000, 1.103136, -0.266665)",
        "(-0.310000, 1.103088, -0.266564)",
        "(-0.310000, 1.103029, -0.266439)",
        "(-0.310000, 1.102955, -0.266281)",
        "(-0.310000, 1.102878, -0.266118)",
        "(-0.310000, 1.102817, -0.265987)",
        "(-0.310000, 1.102766, -0.265878)",
        "(-0.310000, 1.102713, -0.265765)",
        "(-0.310000, 1.102666, -0.265665)",
        "(-0.310000, 1.102631, -0.265587)",
        "(-0.310000, 1.102604, -0.265531)",
        "(-0.310000, 1.102584, -0.265486)",
        "(-0.310000, 1.102571, -0.265459)",
        "(-0.310000, 1.102574, -0.265465)",
        "(-0.310000, 1.102591, -0.265502)",
        "(-0.310000, 1.102620, -0.265563)",
        "(-0.310000, 1.102650, -0.265630)",
        "(-0.310000, 1.102667, -0.265667)",
        "(-0.310000, 1.102679, -0.265691)",
        "(-0.310000, 1.102695, -0.265727)",
        "(-0.310000, 1.103263, -0.265546)",
        "(-0.310000, 1.104381, -0.265092)",
        "(-0.310000, 1.105356, -0.264703)",
        "(-0.310000, 1.106185, -0.264375)",
        "(-0.310000, 1.106865, -0.264116)",
        "(-0.310000, 1.107400, -0.263938)",
        "(-0.310000, 1.107791, -0.263814)",
        "(-0.310000, 1.108051, -0.263744)",
        "(-0.310000, 1.108199, -0.263717)",
        "(-0.310000, 1.108260, -0.263711)",
        "(-0.310000, 1.108277, -0.263726)",
        "(-0.310000, 1.108296, -0.263745)",
        "(-0.310000, 1.108351, -0.263728)",
        "(-0.310000, 1.108481, -0.263661)",
        "(-0.310000, 1.108720, -0.263548)",
        "(-0.310000, 1.109085, -0.263370)",
        "(-0.310000, 1.109591, -0.263127)",
        "(-0.310000, 1.110256, -0.262843)",
        "(-0.310000, 1.111073, -0.262489)",
        "(-0.310000, 1.112036, -0.262066)",
        "(-0.310000, 1.113140, -0.261584)",
        "(-0.310000, 1.114375, -0.261059)",
        "(-0.310000, 1.115724, -0.260473)",
        "(-0.310000, 1.117170, -0.259842)",
        "(-0.310000, 1.118693, -0.259184)",
        "(-0.310000, 1.120281, -0.258503)",
        "(-0.310000, 1.121905, -0.257803)",
        "(-0.310000, 1.123540, -0.257101)",
        "(-0.310000, 1.125172, -0.256400)",
        "(-0.310000, 1.126777, -0.255717)",
        "(-0.310000, 1.128330, -0.255067)",
        "(-0.310000, 1.129812, -0.254439)",
        "(-0.310000, 1.131201, -0.253853)",
        "(-0.310000, 1.132476, -0.253318)",
        "(-0.310000, 1.133626, -0.252837)",
        "(-0.310000, 1.134636, -0.252427)",
        "(-0.310000, 1.135490, -0.252096)",
        "(-0.310000, 1.136178, -0.251839)",
        "(-0.310000, 1.136695, -0.251676)",
        "(-0.310000, 1.137034, -0.251613)",
        "(-0.310000, 1.137189, -0.251646)",
        "(-0.310000, 1.137154, -0.251771)",
        "(-0.310000, 1.136932, -0.251992)",
        "(-0.310000, 1.136523, -0.252312)",
        "(-0.310000, 1.135922, -0.252708)",
        "(-0.310000, 1.135138, -0.253183)",
        "(-0.310000, 1.134193, -0.253755)",
        "(-0.310000, 1.133087, -0.254416)",
        "(-0.310000, 1.131827, -0.255142)",
        "(-0.310000, 1.130433, -0.255935)",
        "(-0.310000, 1.128902, -0.256776)",
        "(-0.310000, 1.127258, -0.257667)",
        "(-0.310000, 1.125517, -0.258588)",
        "(-0.310000, 1.123680, -0.259533)",
        "(-0.310000, 1.121776, -0.260506)",
        "(-0.310000, 1.119834, -0.261518)",
        "(-0.310000, 1.117835, -0.262526)",
        "(-0.310000, 1.115812, -0.263548)",
        "(-0.310000, 1.113784, -0.264584)",
        "(-0.310000, 1.111738, -0.265618)",
        "(-0.310000, 1.109684, -0.266642)",
        "(-0.310000, 1.107651, -0.267692)",
        "(-0.310000, 1.105621, -0.268758)",
        "(-0.310000, 1.104457, -0.269389)",
        "(-0.310000, 1.104480, -0.269435)",
        "(-0.310000, 1.104504, -0.269484)",
        "(-0.310000, 1.104528, -0.269532)",
        "(-0.310000, 1.104551, -0.269579)",
        "(-0.310000, 1.104566, -0.269609)",
        "(-0.310000, 1.104575, -0.269627)",
        "(-0.310000, 1.104578, -0.269632)",
        "(-0.310000, 1.104583, -0.269643)",
        "(-0.310000, 1.104577, -0.269630)",
        "(-0.310000, 1.104562, -0.269599)",
        "(-0.310000, 1.104548, -0.269573)",
        "(-0.310000, 1.104515, -0.269505)",
        "(-0.310000, 1.104475, -0.269425)",
        "(-0.310000, 1.104434, -0.269343)",
        "(-0.310000, 1.104382, -0.269239)",
        "(-0.310000, 1.104331, -0.269134)",
        "(-0.310000, 1.104287, -0.269047)",
        "(-0.310000, 1.104245, -0.268961)",
        "(-0.310000, 1.104200, -0.268869)",
        "(-0.310000, 1.104160, -0.268787)",
        "(-0.310000, 1.104127, -0.268720)",
        "(-0.310000, 1.104103, -0.268671)",
        "(-0.310000, 1.104084, -0.268633)",
        "(-0.310000, 1.104063, -0.268591)",
        "(-0.310000, 1.104037, -0.268536)",
        "(-0.310000, 1.104018, -0.268499)",
        "(-0.310000, 1.104000, -0.268463)",
        "(-0.310000, 1.103986, -0.268433)",
        "(-0.310000, 1.103977, -0.268414)",
        "(-0.310000, 1.103965, -0.268391)",
        "(-0.310000, 1.103960, -0.268380)",
        "(-0.310000, 1.103964, -0.268387)",
        "(-0.310000, 1.103973, -0.268406)",
        "(-0.310000, 1.103979, -0.268420)",
        "(-0.310000, 1.103986, -0.268434)",
        "(-0.310000, 1.103995, -0.268452)",
        "(-0.310000, 1.104534, -0.268207)",
        "(-0.310000, 1.105626, -0.267698)",
        "(-0.310000, 1.106579, -0.267262)",
        "(-0.310000, 1.107392, -0.266897)",
        "(-0.310000, 1.108062, -0.266617)",
        "(-0.310000, 1.108586, -0.266413)",
        "(-0.310000, 1.108964, -0.266260)",
        "(-0.310000, 1.109214, -0.266169)",
        "(-0.310000, 1.109366, -0.266148)",
        "(-0.310000, 1.109434, -0.266154)",
        "(-0.310000, 1.109449, -0.266165)",
        "(-0.310000, 1.109466, -0.266180)",
        "(-0.310000, 1.109525, -0.266169)",
        "(-0.310000, 1.109669, -0.266131)",
        "(-0.310000, 1.109921, -0.266046)",
        "(-0.310000, 1.110301, -0.265899)",
        "(-0.310000, 1.110821, -0.265683)",
        "(-0.310000, 1.111488, -0.265400)",
        "(-0.310000, 1.112299, -0.265033)",
        "(-0.310000, 1.113252, -0.264588)",
        "(-0.310000, 1.114339, -0.264070)",
        "(-0.310000, 1.115550, -0.263495)",
        "(-0.310000, 1.116881, -0.262870)",
        "(-0.310000, 1.118313, -0.262208)",
        "(-0.310000, 1.119816, -0.261508)",
        "(-0.310000, 1.121379, -0.260772)",
        "(-0.310000, 1.122980, -0.260024)",
        "(-0.310000, 1.124593, -0.259273)",
        "(-0.310000, 1.126206, -0.258530)",
        "(-0.310000, 1.127787, -0.257794)",
        "(-0.310000, 1.129319, -0.257099)",
        "(-0.310000, 1.130783, -0.256432)",
        "(-0.310000, 1.132153, -0.255803)",
        "(-0.310000, 1.133410, -0.255229)",
        "(-0.310000, 1.134540, -0.254706)",
        "(-0.310000, 1.135527, -0.254248)",
        "(-0.310000, 1.136357, -0.253866)",
        "(-0.310000, 1.137018, -0.253552)",
        "(-0.310000, 1.137495, -0.253307)",
        "(-0.310000, 1.137789, -0.253151)",
        "(-0.310000, 1.137892, -0.253075)",
        "(-0.310000, 1.137800, -0.253085)",
        "(-0.310000, 1.137522, -0.253191)",
        "(-0.310000, 1.137053, -0.253389)",
        "(-0.310000, 1.136402, -0.253683)",
        "(-0.310000, 1.135571, -0.254061)",
        "(-0.310000, 1.134571, -0.254520)",
        "(-0.310000, 1.133412, -0.255072)",
        "(-0.310000, 1.132107, -0.255708)",
        "(-0.310000, 1.130675, -0.256425)",
        "(-0.310000, 1.129120, -0.257217)",
        "(-0.310000, 1.127458, -0.258070)",
        "(-0.310000, 1.125707, -0.258972)",
        "(-0.310000, 1.123877, -0.259930)",
        "(-0.310000, 1.121982, -0.260922)",
        "(-0.310000, 1.120063, -0.261980)",
        "(-0.310000, 1.118114, -0.263086)",
        "(-0.310000, 1.116147, -0.264220)",
        "(-0.310000, 1.114174, -0.265367)",
        "(-0.310000, 1.112183, -0.266508)",
        "(-0.310000, 1.110193, -0.267660)",
        "(-0.310000, 1.108210, -0.268788)",
        "(-0.310000, 1.106247, -0.269859)",
        "(-0.310000, 1.105046, -0.270561)",
        "(-0.310000, 1.105076, -0.270622)",
        "(-0.310000, 1.105092, -0.270653)",
        "(-0.310000, 1.105102, -0.270673)",
        "(-0.310000, 1.105108, -0.270684)",
        "(-0.310000, 1.105099, -0.270667)",
        "(-0.310000, 1.105084, -0.270638)",
        "(-0.310000, 1.105066, -0.270602)",
        "(-0.310000, 1.105047, -0.270565)",
        "(-0.310000, 1.105017, -0.270505)",
        "(-0.310000, 1.104990, -0.270451)",
        "(-0.310000, 1.104968, -0.270408)",
        "(-0.310000, 1.104941, -0.270355)",
        "(-0.310000, 1.104917, -0.270307)",
        "(-0.310000, 1.104902, -0.270277)",
        "(-0.310000, 1.104884, -0.270242)",
        "(-0.310000, 1.104866, -0.270207)",
        "(-0.310000, 1.104851, -0.270176)",
        "(-0.310000, 1.104830, -0.270135)",
        "(-0.310000, 1.104821, -0.270097)",
        "(-0.310000, 1.106526, -0.269224)",
        "(-0.310000, 1.108286, -0.268327)",
        "(-0.310000, 1.110074, -0.267423)",
        "(-0.310000, 1.111865, -0.266538)",
        "(-0.310000, 1.113640, -0.265670)",
        "(-0.310000, 1.115364, -0.264820)",
        "(-0.310000, 1.117011, -0.264013)",
        "(-0.310000, 1.118563, -0.263242)",
        "(-0.310000, 1.120000, -0.262536)",
        "(-0.310000, 1.121303, -0.261921)",
        "(-0.310000, 1.122453, -0.261386)",
        "(-0.310000, 1.123426, -0.260939)",
        "(-0.310000, 1.124209, -0.260594)",
        "(-0.310000, 1.124789, -0.260363)",
        "(-0.310000, 1.125153, -0.260242)",
        "(-0.310000, 1.125298, -0.260252)",
        "(-0.310000, 1.125213, -0.260383)",
        "(-0.310000, 1.124899, -0.260646)",
        "(-0.310000, 1.124349, -0.261030)",
        "(-0.310000, 1.123579, -0.261546)",
        "(-0.310000, 1.122594, -0.262202)",
        "(-0.310000, 1.121399, -0.262969)",
        "(-0.310000, 1.120019, -0.263847)",
        "(-0.310000, 1.118458, -0.264816)",
        "(-0.310000, 1.116753, -0.265879)",
        "(-0.310000, 1.114941, -0.267014)",
        "(-0.310000, 1.113032, -0.268186)",
        "(-0.310000, 1.111076, -0.269380)",
        "(-0.310000, 1.109124, -0.270584)",
        "(-0.310000, 1.107167, -0.271789)",
        "(-0.310000, 1.106074, -0.272555)",
        "(-0.310000, 1.106153, -0.272704)",
        "(-0.310000, 1.106239, -0.272868)",
        "(-0.310000, 1.106319, -0.273019)",
        "(-0.310000, 1.106399, -0.273169)",
        "(-0.310000, 1.106469, -0.273302)",
        "(-0.310000, 1.106534, -0.273423)",
        "(-0.310000, 1.106595, -0.273538)",
        "(-0.310000, 1.106669, -0.273675)",
        "(-0.310000, 1.106740, -0.273808)",
        "(-0.310000, 1.106808, -0.273936)",
        "(-0.310000, 1.106876, -0.274061)",
        "(-0.310000, 1.106948, -0.274194)",
        "(-0.310000, 1.107023, -0.274334)",
        "(-0.310000, 1.107098, -0.274471)",
        "(-0.310000, 1.107167, -0.274598)",
        "(-0.310000, 1.107229, -0.274713)",
        "(-0.310000, 1.107291, -0.274827)",
        "(-0.310000, 1.107354, -0.274942)",
        "(-0.310000, 1.107414, -0.275051)",
        "(-0.310000, 1.107476, -0.275165)",
        "(-0.310000, 1.107530, -0.275262)",
        "(-0.310000, 1.107583, -0.275359)",
        "(-0.310000, 1.107636, -0.275455)",
        "(-0.310000, 1.107683, -0.275540)",
        "(-0.310000, 1.107730, -0.275625)",
        "(-0.310000, 1.107776, -0.275708)",
        "(-0.310000, 1.107823, -0.275794)",
        "(-0.310000, 1.107874, -0.275885)",
        "(-0.310000, 1.107921, -0.275969)",
        "(-0.310000, 1.107962, -0.276042)",
        "(-0.310000, 1.107999, -0.276110)",
        "(-0.310000, 1.108034, -0.276171)",
        "(-0.310000, 1.108060, -0.276219)",
        "(-0.310000, 1.108078, -0.276251)",
        "(-0.310000, 1.108089, -0.276270)",
        "(-0.310000, 1.108096, -0.276282)",
        "(-0.310000, 1.108599, -0.275971)",
        "(-0.310000, 1.109631, -0.275349)",
        "(-0.310000, 1.110526, -0.274802)",
        "(-0.310000, 1.111275, -0.274316)",
        "(-0.310000, 1.111879, -0.273912)",
        "(-0.310000, 1.112343, -0.273592)",
        "(-0.310000, 1.112667, -0.273338)",
        "(-0.310000, 1.112870, -0.273159)",
        "(-0.310000, 1.112969, -0.273036)",
        "(-0.310000, 1.112988, -0.272952)",
        "(-0.310000, 1.112968, -0.272898)",
        "(-0.310000, 1.112943, -0.272852)",
        "(-0.310000, 1.112915, -0.272802)",
        "(-0.310000, 1.112891, -0.272758)",
        "(-0.310000, 1.112869, -0.272718)",
        "(-0.310000, 1.112838, -0.272663)",
        "(-0.310000, 1.112810, -0.272613)",
        "(-0.310000, 1.112785, -0.272568)",
        "(-0.310000, 1.112755, -0.272512)",
        "(-0.310000, 1.112728, -0.272463)",
        "(-0.310000, 1.112700, -0.272413)",
        "(-0.310000, 1.112672, -0.272362)",
        "(-0.310000, 1.112645, -0.272313)",
        "(-0.310000, 1.112618, -0.272264)",
        "(-0.310000, 1.112597, -0.272224)",
        "(-0.310000, 1.112583, -0.272199)",
        "(-0.310000, 1.112572, -0.272179)",
        "(-0.310000, 1.112560, -0.272157)",
        "(-0.310000, 1.112540, -0.272120)",
        "(-0.310000, 1.112522, -0.272089)",
        "(-0.310000, 1.112511, -0.272067)",
        "(-0.310000, 1.112500, -0.272048)",
        "(-0.310000, 1.112483, -0.272017)",
        "(-0.310000, 1.112462, -0.271978)",
        "(-0.310000, 1.112442, -0.271941)",
        "(-0.310000, 1.112422, -0.271905)",
        "(-0.310000, 1.112391, -0.271849)",
        "(-0.310000, 1.112356, -0.271783)",
        "(-0.310000, 1.112323, -0.271723)",
        "(-0.310000, 1.112293, -0.271667)",
        "(-0.310000, 1.112254, -0.271595)",
        "(-0.310000, 1.112215, -0.271524)",
        "(-0.310000, 1.112179, -0.271457)",
        "(-0.310000, 1.112143, -0.271391)",
        "(-0.310000, 1.112114, -0.271337)",
        "(-0.310000, 1.112085, -0.271284)",
        "(-0.310000, 1.112059, -0.271234)",
        "(-0.310000, 1.112033, -0.271186)",
        "(-0.310000, 1.112007, -0.271139)",
        "(-0.310000, 1.111984, -0.271095)",
        "(-0.310000, 1.111943, -0.271018)",
        "(-0.310000, 1.111908, -0.270953)",
        "(-0.310000, 1.111919, -0.270975)",
        "(-0.310000, 1.111947, -0.271027)",
        "(-0.310000, 1.111966, -0.271062)",
        "(-0.310000, 1.111977, -0.271083)",
        "(-0.310000, 1.111987, -0.271101)",
        "(-0.310000, 1.111996, -0.271118)",
        "(-0.310000, 1.112008, -0.271140)",
        "(-0.310000, 1.112017, -0.271158)",
        "(-0.310000, 1.112033, -0.271187)",
        "(-0.310000, 1.112067, -0.271250)",
        "(-0.310000, 1.112115, -0.271338)",
        "(-0.310000, 1.112159, -0.271421)",
        "(-0.310000, 1.112200, -0.271495)",
        "(-0.310000, 1.112241, -0.271572)",
        "(-0.310000, 1.112276, -0.271637)",
        "(-0.310000, 1.112311, -0.271700)",
        "(-0.310000, 1.112337, -0.271748)",
        "(-0.310000, 1.112359, -0.271790)",
        "(-0.310000, 1.112385, -0.271837)",
        "(-0.310000, 1.112417, -0.271895)",
        "(-0.310000, 1.112446, -0.271949)",
        "(-0.310000, 1.112472, -0.271997)",
        "(-0.310000, 1.112501, -0.272049)",
        "(-0.310000, 1.112536, -0.272114)",
        "(-0.310000, 1.112569, -0.272174)",
        "(-0.310000, 1.112604, -0.272238)",
        "(-0.310000, 1.112628, -0.272281)",
        "(-0.310000, 1.112641, -0.272305)",
        "(-0.310000, 1.112654, -0.272329)",
        "(-0.310000, 1.112668, -0.272354)",
        "(-0.310000, 1.112691, -0.272397)",
        "(-0.310000, 1.112720, -0.272449)",
        "(-0.310000, 1.112744, -0.272492)",
        "(-0.310000, 1.112767, -0.272535)",
        "(-0.310000, 1.112790, -0.272576)",
        "(-0.310000, 1.112807, -0.272607)",
        "(-0.310000, 1.112818, -0.272627)",
        "(-0.310000, 1.112828, -0.272645)",
        "(-0.310000, 1.112836, -0.272659)",
        "(-0.310000, 1.112847, -0.272679)",
        "(-0.310000, 1.112864, -0.272709)",
        "(-0.310000, 1.112878, -0.272735)",
        "(-0.310000, 1.112889, -0.272755)",
        "(-0.310000, 1.112897, -0.272770)",
        "(-0.310000, 1.112907, -0.272788)",
        "(-0.310000, 1.112922, -0.272815)",
        "(-0.310000, 1.112933, -0.272835)",
        "(-0.310000, 1.112947, -0.272860)",
        "(-0.310000, 1.112955, -0.272875)",
        "(-0.310000, 1.112970, -0.272901)",
        "(-0.310000, 1.112990, -0.272938)",
        "(-0.310000, 1.113008, -0.272970)",
        "(-0.310000, 1.113026, -0.273003)",
        "(-0.310000, 1.113044, -0.273034)",
        "(-0.310000, 1.113065, -0.273072)",
        "(-0.310000, 1.113086, -0.273111)",
        "(-0.310000, 1.113107, -0.273148)",
        "(-0.310000, 1.113122, -0.273175)",
        "(-0.310000, 1.113137, -0.273202)",
        "(-0.310000, 1.113159, -0.273223)",
        "(-0.310000, 1.113212, -0.273199)",
        "(-0.310000, 1.113341, -0.273132)",
        "(-0.310000, 1.113577, -0.273012)",
        "(-0.310000, 1.113927, -0.272806)",
        "(-0.310000, 1.114410, -0.272519)",
        "(-0.310000, 1.115033, -0.272153)",
        "(-0.310000, 1.115797, -0.271695)",
        "(-0.310000, 1.116702, -0.271159)",
        "(-0.310000, 1.117744, -0.270555)",
        "(-0.310000, 1.118910, -0.269894)",
        "(-0.310000, 1.120191, -0.269172)",
        "(-0.310000, 1.121571, -0.268409)",
        "(-0.310000, 1.123024, -0.267611)",
        "(-0.310000, 1.124538, -0.266780)",
        "(-0.310000, 1.126096, -0.265946)",
        "(-0.310000, 1.127680, -0.265135)",
        "(-0.310000, 1.129264, -0.264330)",
        "(-0.310000, 1.130817, -0.263535)",
        "(-0.310000, 1.132328, -0.262792)",
        "(-0.310000, 1.133785, -0.262105)",
        "(-0.310000, 1.135156, -0.261469)",
        "(-0.310000, 1.136416, -0.260891)",
        "(-0.310000, 1.137549, -0.260365)",
        "(-0.310000, 1.138552, -0.259929)",
        "(-0.310000, 1.139401, -0.259576)",
        "(-0.310000, 1.140096, -0.259318)",
        "(-0.310000, 1.140631, -0.259173)",
        "(-0.310000, 1.140987, -0.259127)",
        "(-0.310000, 1.141152, -0.259162)",
        "(-0.310000, 1.141125, -0.259288)",
        "(-0.310000, 1.140917, -0.259522)",
        "(-0.310000, 1.140523, -0.259854)",
        "(-0.310000, 1.139940, -0.260272)",
        "(-0.310000, 1.139171, -0.260766)",
        "(-0.310000, 1.138234, -0.261343)",
        "(-0.310000, 1.137129, -0.261995)",
        "(-0.310000, 1.135866, -0.262713)",
        "(-0.310000, 1.134474, -0.263503)",
        "(-0.310000, 1.132949, -0.264351)",
        "(-0.310000, 1.131311, -0.265251)",
        "(-0.310000, 1.129581, -0.266193)",
        "(-0.310000, 1.127766, -0.267179)",
        "(-0.310000, 1.125889, -0.268205)",
        "(-0.310000, 1.123969, -0.269259)",
        "(-0.310000, 1.122005, -0.270332)",
        "(-0.310000, 1.120021, -0.271429)",
        "(-0.310000, 1.118040, -0.272552)",
        "(-0.310000, 1.116046, -0.273683)",
        "(-0.310000, 1.114050, -0.274815)",
        "(-0.310000, 1.112073, -0.275950)",
        "(-0.310000, 1.110133, -0.277058)",
        "(-0.310000, 1.108921, -0.277739)",
        "(-0.310000, 1.108922, -0.277740)",
        "(-0.310000, 1.108919, -0.277736)",
        "(-0.310000, 1.108904, -0.277708)",
        "(-0.310000, 1.108883, -0.277672)",
        "(-0.310000, 1.108860, -0.277633)",
        "(-0.310000, 1.108834, -0.277587)",
        "(-0.310000, 1.108798, -0.277523)",
        "(-0.310000, 1.108767, -0.277470)",
        "(-0.310000, 1.108745, -0.277431)",
        "(-0.310000, 1.108722, -0.277391)",
        "(-0.310000, 1.108702, -0.277356)",
        "(-0.310000, 1.108659, -0.277281)",
        "(-0.310000, 1.108620, -0.277211)",
        "(-0.310000, 1.108586, -0.277152)",
        "(-0.310000, 1.108547, -0.277083)",
        "(-0.310000, 1.108511, -0.277020)",
        "(-0.310000, 1.108481, -0.276967)",
        "(-0.310000, 1.108456, -0.276922)",
        "(-0.310000, 1.108418, -0.276837)",
        "(-0.310000, 1.110026, -0.275789)",
        "(-0.310000, 1.111699, -0.274733)",
        "(-0.310000, 1.113394, -0.273661)",
        "(-0.310000, 1.115075, -0.272574)",
        "(-0.310000, 1.116727, -0.271480)",
        "(-0.310000, 1.118330, -0.270411)",
        "(-0.310000, 1.119865, -0.269396)",
        "(-0.310000, 1.121304, -0.268419)",
        "(-0.310000, 1.122627, -0.267504)",
        "(-0.310000, 1.123820, -0.266684)",
        "(-0.310000, 1.124858, -0.265941)",
        "(-0.310000, 1.125733, -0.265312)",
        "(-0.310000, 1.126420, -0.264788)",
        "(-0.310000, 1.126908, -0.264386)",
        "(-0.310000, 1.127183, -0.264098)",
        "(-0.310000, 1.127238, -0.263938)",
        "(-0.310000, 1.127075, -0.263921)",
        "(-0.310000, 1.126684, -0.264038)",
        "(-0.310000, 1.126060, -0.264281)",
        "(-0.310000, 1.125206, -0.264638)",
        "(-0.310000, 1.124132, -0.265123)",
        "(-0.310000, 1.122854, -0.265730)",
        "(-0.310000, 1.121390, -0.266448)",
        "(-0.310000, 1.119746, -0.267257)",
        "(-0.310000, 1.117948, -0.268140)",
        "(-0.310000, 1.116043, -0.269098)",
        "(-0.310000, 1.114047, -0.270105)",
        "(-0.310000, 1.112002, -0.271129)",
        "(-0.310000, 1.109953, -0.272167)",
        "(-0.310000, 1.107860, -0.273236)",
        "(-0.310000, 1.106732, -0.273793)",
        "(-0.310000, 1.106721, -0.273773)",
        "(-0.310000, 1.106708, -0.273748)",
        "(-0.310000, 1.106701, -0.273736)",
        "(-0.310000, 1.106700, -0.273734)",
        "(-0.310000, 1.106697, -0.273728)",
        "(-0.310000, 1.106694, -0.273722)",
        "(-0.310000, 1.106697, -0.273729)",
        "(-0.310000, 1.106713, -0.273758)",
        "(-0.310000, 1.106733, -0.273795)",
        "(-0.310000, 1.106753, -0.273832)",
        "(-0.310000, 1.106781, -0.273886)",
        "(-0.310000, 1.106815, -0.273948)",
        "(-0.310000, 1.106851, -0.274016)",
        "(-0.310000, 1.106887, -0.274082)",
        "(-0.310000, 1.106917, -0.274138)",
        "(-0.310000, 1.106947, -0.274194)",
        "(-0.310000, 1.106983, -0.274260)",
        "(-0.310000, 1.107017, -0.274322)",
        "(-0.310000, 1.107044, -0.274372)",
        "(-0.310000, 1.107067, -0.274415)",
        "(-0.310000, 1.107084, -0.274446)",
        "(-0.310000, 1.107098, -0.274472)",
        "(-0.310000, 1.107111, -0.274496)",
        "(-0.310000, 1.107119, -0.274510)",
        "(-0.310000, 1.107130, -0.274530)",
        "(-0.310000, 1.107143, -0.274554)",
        "(-0.310000, 1.107150, -0.274568)",
        "(-0.310000, 1.107165, -0.274595)",
        "(-0.310000, 1.107185, -0.274631)",
        "(-0.310000, 1.107202, -0.274664)",
        "(-0.310000, 1.107217, -0.274690)",
        "(-0.310000, 1.107231, -0.274717)",
        "(-0.310000, 1.107248, -0.274748)",
        "(-0.310000, 1.107263, -0.274775)",
        "(-0.310000, 1.107284, -0.274814)",
        "(-0.310000, 1.107304, -0.274851)",
        "(-0.310000, 1.107312, -0.274866)",
        "(-0.310000, 1.107317, -0.274874)",
        "(-0.310000, 1.107324, -0.274887)",
        "(-0.310000, 1.107329, -0.274896)",
        "(-0.310000, 1.107334, -0.274905)",
        "(-0.310000, 1.107341, -0.274919)",
        "(-0.310000, 1.107353, -0.274940)",
        "(-0.310000, 1.107361, -0.274955)",
        "(-0.310000, 1.108472, -0.274381)",
        "(-0.310000, 1.110548, -0.273279)",
        "(-0.310000, 1.112589, -0.272211)",
        "(-0.310000, 1.114625, -0.271165)",
        "(-0.310000, 1.116665, -0.270117)",
        "(-0.310000, 1.118706, -0.269088)",
        "(-0.310000, 1.120723, -0.268067)",
        "(-0.310000, 1.122725, -0.267061)",
        "(-0.310000, 1.124688, -0.266074)",
        "(-0.310000, 1.126602, -0.265129)",
        "(-0.310000, 1.128457, -0.264216)",
        "(-0.310000, 1.130226, -0.263333)",
        "(-0.310000, 1.131898, -0.262496)",
        "(-0.310000, 1.133461, -0.261727)",
        "(-0.310000, 1.134905, -0.261018)",
        "(-0.310000, 1.136210, -0.260377)",
        "(-0.310000, 1.137363, -0.259818)",
        "(-0.310000, 1.138361, -0.259340)",
        "(-0.310000, 1.139191, -0.258954)",
        "(-0.310000, 1.139844, -0.258665)",
        "(-0.310000, 1.140316, -0.258466)",
        "(-0.310000, 1.140601, -0.258366)",
        "(-0.310000, 1.140704, -0.258372)",
        "(-0.310000, 1.140623, -0.258484)",
        "(-0.310000, 1.140364, -0.258703)",
        "(-0.310000, 1.139934, -0.259029)",
        "(-0.310000, 1.139329, -0.259444)",
        "(-0.310000, 1.138566, -0.259956)",
        "(-0.310000, 1.137671, -0.260574)",
        "(-0.310000, 1.136637, -0.261274)",
        "(-0.310000, 1.135483, -0.262046)",
        "(-0.310000, 1.134228, -0.262876)",
        "(-0.310000, 1.132883, -0.263762)",
        "(-0.310000, 1.131476, -0.264700)",
        "(-0.310000, 1.130029, -0.265669)",
        "(-0.310000, 1.128554, -0.266666)",
        "(-0.310000, 1.127071, -0.267666)",
        "(-0.310000, 1.125596, -0.268644)",
        "(-0.310000, 1.124163, -0.269605)",
        "(-0.310000, 1.122783, -0.270542)",
        "(-0.310000, 1.121476, -0.271431)",
        "(-0.310000, 1.120266, -0.272266)",
        "(-0.310000, 1.119156, -0.273032)",
        "(-0.310000, 1.118171, -0.273735)",
        "(-0.310000, 1.117325, -0.274364)",
        "(-0.310000, 1.116613, -0.274911)",
        "(-0.310000, 1.116045, -0.275376)",
        "(-0.310000, 1.115625, -0.275767)",
        "(-0.310000, 1.115326, -0.276061)",
        "(-0.310000, 1.115149, -0.276283)",
        "(-0.310000, 1.115095, -0.276477)",
        "(-0.310000, 1.115114, -0.276623)",
        "(-0.310000, 1.115179, -0.276750)",
        "(-0.310000, 1.115257, -0.276897)",
        "(-0.310000, 1.115297, -0.277078)",
        "(-0.310000, 1.115279, -0.277333)",
        "(-0.310000, 1.115163, -0.277653)",
        "(-0.310000, 1.114927, -0.278048)",
        "(-0.310000, 1.114565, -0.278537)",
        "(-0.310000, 1.114081, -0.279131)",
        "(-0.310000, 1.113467, -0.279834)",
        "(-0.310000, 1.112710, -0.280612)",
        "(-0.310000, 1.111828, -0.281479)",
        "(-0.310000, 1.111485, -0.282049)",
        "(-0.310000, 1.111647, -0.282312)",
        "(-0.310000, 1.111825, -0.282598)",
        "(-0.310000, 1.112010, -0.282894)",
        "(-0.310000, 1.112211, -0.283215)",
        "(-0.310000, 1.112417, -0.283542)",
        "(-0.310000, 1.112630, -0.283878)",
        "(-0.310000, 1.112848, -0.284222)",
        "(-0.310000, 1.113053, -0.284541)",
        "(-0.310000, 1.113257, -0.284858)",
        "(-0.310000, 1.113467, -0.285183)",
        "(-0.310000, 1.113678, -0.285507)",
        "(-0.310000, 1.113893, -0.285834)",
        "(-0.310000, 1.114105, -0.286158)",
        "(-0.310000, 1.114315, -0.286475)",
        "(-0.310000, 1.114528, -0.286795)",
        "(-0.310000, 1.114751, -0.287129)",
        "(-0.310000, 1.114971, -0.287456)",
        "(-0.310000, 1.115190, -0.287781)",
        "(-0.310000, 1.115400, -0.288090)",
        "(-0.310000, 1.115599, -0.288381)",
        "(-0.310000, 1.115794, -0.288665)",
        "(-0.310000, 1.115998, -0.288961)",
        "(-0.310000, 1.116195, -0.289246)",
        "(-0.310000, 1.116380, -0.289513)",
        "(-0.310000, 1.116570, -0.289784)",
        "(-0.310000, 1.116748, -0.290039)",
        "(-0.310000, 1.116924, -0.290288)",
        "(-0.310000, 1.117095, -0.290529)",
        "(-0.310000, 1.117263, -0.290767)",
        "(-0.310000, 1.117424, -0.290992)",
        "(-0.310000, 1.117588, -0.291222)",
        "(-0.310000, 1.117746, -0.291441)",
        "(-0.310000, 1.117892, -0.291644)",
        "(-0.310000, 1.118033, -0.291839)",
        "(-0.310000, 1.118171, -0.292030)",
        "(-0.310000, 1.118306, -0.292215)",
        "(-0.310000, 1.119502, -0.291622)",
        "(-0.310000, 1.121473, -0.290433)",
        "(-0.310000, 1.123435, -0.289228)",
        "(-0.310000, 1.125383, -0.288016)",
        "(-0.310000, 1.127310, -0.286766)",
        "(-0.310000, 1.129220, -0.285508)",
        "(-0.310000, 1.131100, -0.284249)",
        "(-0.310000, 1.132951, -0.282987)",
        "(-0.310000, 1.134755, -0.281733)",
        "(-0.310000, 1.136506, -0.280515)",
        "(-0.310000, 1.138192, -0.279321)",
        "(-0.310000, 1.139802, -0.278176)",
        "(-0.310000, 1.141325, -0.277093)",
        "(-0.310000, 1.142748, -0.276090)",
        "(-0.310000, 1.144059, -0.275163)",
        "(-0.310000, 1.145240, -0.274318)",
        "(-0.310000, 1.146282, -0.273574)",
        "(-0.310000, 1.147173, -0.272923)",
        "(-0.310000, 1.147909, -0.272382)",
        "(-0.310000, 1.148491, -0.271973)",
        "(-0.310000, 1.148902, -0.271674)",
        "(-0.310000, 1.149144, -0.271500)",
        "(-0.310000, 1.149216, -0.271452)",
        "(-0.310000, 1.149110, -0.271519)",
        "(-0.310000, 1.148840, -0.271715)",
        "(-0.310000, 1.148411, -0.272034)",
        "(-0.310000, 1.147822, -0.272467)",
        "(-0.310000, 1.147092, -0.273020)",
        "(-0.310000, 1.146233, -0.273681)",
        "(-0.310000, 1.145243, -0.274435)",
        "(-0.310000, 1.144144, -0.275278)",
        "(-0.310000, 1.142954, -0.276195)",
        "(-0.310000, 1.141688, -0.277186)",
        "(-0.310000, 1.140366, -0.278234)",
        "(-0.310000, 1.139013, -0.279327)",
        "(-0.310000, 1.137633, -0.280445)",
        "(-0.310000, 1.136250, -0.281574)",
        "(-0.310000, 1.134893, -0.282710)",
        "(-0.310000, 1.133611, -0.283869)",
        "(-0.310000, 1.132393, -0.285017)",
        "(-0.310000, 1.131278, -0.286157)",
        "(-0.310000, 1.130270, -0.287252)",
        "(-0.310000, 1.129444, -0.288388)",
        "(-0.310000, 1.128752, -0.289465)",
        "(-0.310000, 1.128190, -0.290451)",
        "(-0.310000, 1.127776, -0.291370)",
        "(-0.310000, 1.127491, -0.292183)",
        "(-0.310000, 1.127352, -0.292912)",
        "(-0.310000, 1.127362, -0.293579)",
        "(-0.310000, 1.127504, -0.294182)",
        "(-0.310000, 1.127791, -0.294772)",
        "(-0.310000, 1.128142, -0.295296)",
        "(-0.310000, 1.128531, -0.295786)",
        "(-0.310000, 1.128915, -0.296251)",
        "(-0.310000, 1.129307, -0.296722)",
        "(-0.310000, 1.129726, -0.297222)",
        "(-0.310000, 1.130131, -0.297701)",
        "(-0.310000, 1.130520, -0.298156)",
        "(-0.310000, 1.130919, -0.298621)",
        "(-0.310000, 1.131330, -0.299095)",
        "(-0.310000, 1.131716, -0.299536)",
        "(-0.310000, 1.132070, -0.299939)",
        "(-0.310000, 1.132394, -0.300304)",
        "(-0.310000, 1.132682, -0.300627)",
        "(-0.310000, 1.132937, -0.300911)",
        "(-0.310000, 1.133144, -0.301142)",
        "(-0.310000, 1.133318, -0.301334)",
        "(-0.310000, 1.133430, -0.301457)",
        "(-0.310000, 1.133478, -0.301511)",
        "(-0.310000, 1.133473, -0.301506)",
        "(-0.310000, 1.133398, -0.301422)",
        "(-0.310000, 1.133288, -0.301302)",
        "(-0.310000, 1.133103, -0.301097)",
        "(-0.310000, 1.132855, -0.300821)",
        "(-0.310000, 1.132532, -0.300459)",
        "(-0.310000, 1.132150, -0.300029)",
        "(-0.310000, 1.131757, -0.299584)",
        "(-0.310000, 1.131305, -0.299066)",
        "(-0.310000, 1.130817, -0.298502)",
        "(-0.310000, 1.130297, -0.297896)",
        "(-0.310000, 1.129729, -0.297225)",
        "(-0.310000, 1.129183, -0.296573)",
        "(-0.310000, 1.128614, -0.295886)",
        "(-0.310000, 1.128030, -0.295172)",
        "(-0.310000, 1.127438, -0.294440)",
        "(-0.310000, 1.126854, -0.293708)",
        "(-0.310000, 1.126315, -0.293023)",
        "(-0.310000, 1.125783, -0.292341)",
        "(-0.310000, 1.125276, -0.291683)",
        "(-0.310000, 1.124803, -0.291062)",
        "(-0.310000, 1.124379, -0.290500)",
        "(-0.310000, 1.123999, -0.289991)",
        "(-0.310000, 1.123645, -0.289513)",
        "(-0.310000, 1.123342, -0.289100)",
        "(-0.310000, 1.123084, -0.288748)",
        "(-0.310000, 1.122855, -0.288433)",
        "(-0.310000, 1.122654, -0.288154)",
        "(-0.310000, 1.122491, -0.287929)",
        "(-0.310000, 1.122378, -0.287771)",
        "(-0.310000, 1.122290, -0.287648)",
        "(-0.310000, 1.122234, -0.287570)",
        "(-0.310000, 1.122191, -0.287510)",
        "(-0.310000, 1.122166, -0.287475)",
        "(-0.310000, 1.122165, -0.287458)",
        "(-0.310000, 1.122218, -0.287433)",
        "(-0.310000, 1.122353, -0.287371)",
        "(-0.310000, 1.122587, -0.287244)",
        "(-0.310000, 1.122936, -0.287034)",
        "(-0.310000, 1.123401, -0.286719)",
        "(-0.310000, 1.123985, -0.286293)",
        "(-0.310000, 1.124680, -0.285734)",
        "(-0.310000, 1.125492, -0.285063)",
        "(-0.310000, 1.126419, -0.284289)",
        "(-0.310000, 1.127467, -0.283448)",
        "(-0.310000, 1.128609, -0.282517)",
        "(-0.310000, 1.129884, -0.281590)",
        "(-0.310000, 1.131278, -0.280689)",
        "(-0.310000, 1.132846, -0.279913)",
        "(-0.310000, 1.134519, -0.279215)",
        "(-0.310000, 1.136274, -0.278609)",
        "(-0.310000, 1.138100, -0.278102)",
        "(-0.310000, 1.139915, -0.277628)",
        "(-0.310000, 1.141778, -0.277314)",
        "(-0.310000, 1.143671, -0.277153)",
        "(-0.310000, 1.145573, -0.277156)",
        "(-0.310000, 1.147475, -0.277343)",
        "(-0.310000, 1.149255, -0.277573)",
        "(-0.310000, 1.150979, -0.277962)",
        "(-0.310000, 1.152639, -0.278521)",
        "(-0.310000, 1.154197, -0.279211)",
        "(-0.310000, 1.155622, -0.280017)",
        "(-0.310000, 1.156855, -0.280884)",
        "(-0.310000, 1.157955, -0.281887)",
        "(-0.310000, 1.158931, -0.283040)",
        "(-0.310000, 1.159804, -0.284362)",
        "(-0.310000, 1.160574, -0.285851)",
        "(-0.310000, 1.161163, -0.287423)",
        "(-0.310000, 1.161618, -0.289116)",
        "(-0.310000, 1.161961, -0.290937)",
        "(-0.310000, 1.162206, -0.292892)",
        "(-0.310000, 1.162358, -0.294967)",
        "(-0.310000, 1.162386, -0.297109)",
        "(-0.310000, 1.162350, -0.299365)",
        "(-0.310000, 1.162254, -0.301712)",
        "(-0.310000, 1.162105, -0.304126)",
        "(-0.310000, 1.161885, -0.306588)",
        "(-0.310000, 1.161580, -0.309061)",
        "(-0.310000, 1.161235, -0.311552)",
        "(-0.310000, 1.160811, -0.314033)",
        "(-0.310000, 1.160327, -0.316493)",
        "(-0.310000, 1.159796, -0.318922)",
        "(-0.310000, 1.159189, -0.321309)",
        "(-0.310000, 1.158513, -0.323643)",
        "(-0.310000, 1.157761, -0.325921)",
        "(-0.310000, 1.156893, -0.328180)",
        "(-0.310000, 1.156534, -0.329460)",
        "(-0.310000, 1.156815, -0.329653)",
        "(-0.310000, 1.156974, -0.329762)",
        "(-0.310000, 1.157028, -0.329799)",
        "(-0.310000, 1.156978, -0.329764)",
        "(-0.310000, 1.156807, -0.329648)",
        "(-0.310000, 1.156582, -0.329493)",
        "(-0.310000, 1.156231, -0.329251)",
        "(-0.310000, 1.155804, -0.328954)",
        "(-0.310000, 1.155285, -0.328590)",
        "(-0.310000, 1.154622, -0.328121)",
        "(-0.310000, 1.153923, -0.327621)",
        "(-0.310000, 1.153090, -0.327018)",
        "(-0.310000, 1.152161, -0.326336)",
        "(-0.310000, 1.151130, -0.325566)",
        "(-0.310000, 1.150002, -0.324708)",
        "(-0.310000, 1.148900, -0.323855)",
        "(-0.310000, 1.147735, -0.322937)",
        "(-0.310000, 1.146489, -0.321934)",
        "(-0.310000, 1.145161, -0.320842)",
        "(-0.310000, 1.143750, -0.319655)",
        "(-0.310000, 1.142386, -0.318482)",
        "(-0.310000, 1.140975, -0.317239)",
        "(-0.310000, 1.139489, -0.315897)",
        "(-0.310000, 1.137938, -0.314459)",
        "(-0.310000, 1.136358, -0.312955)",
        "(-0.310000, 1.134870, -0.311499)",
        "(-0.310000, 1.133343, -0.309965)",
        "(-0.310000, 1.131789, -0.308360)",
        "(-0.310000, 1.130209, -0.306680)",
        "(-0.310000, 1.128638, -0.304960)",
        "(-0.310000, 1.127187, -0.303326)",
        "(-0.310000, 1.125757, -0.301669)",
        "(-0.310000, 1.124386, -0.300037)",
        "(-0.310000, 1.123093, -0.298457)",
        "(-0.310000, 1.121871, -0.296923)",
        "(-0.310000, 1.120765, -0.295501)",
        "(-0.310000, 1.119739, -0.294152)",
        "(-0.310000, 1.118807, -0.292899)",
        "(-0.310000, 1.117998, -0.291792)",
        "(-0.310000, 1.117278, -0.290788)",
        "(-0.310000, 1.116632, -0.289873)",
        "(-0.310000, 1.116065, -0.289058)",
        "(-0.310000, 1.115575, -0.288346)",
        "(-0.310000, 1.115154, -0.287728)",
        "(-0.310000, 1.115842, -0.286511)",
        "(-0.310000, 1.117510, -0.284778)",
        "(-0.310000, 1.119227, -0.283199)",
        "(-0.310000, 1.120974, -0.281694)",
        "(-0.310000, 1.122762, -0.280241)",
        "(-0.310000, 1.124588, -0.278861)",
        "(-0.310000, 1.126413, -0.277523)",
        "(-0.310000, 1.128226, -0.276206)",
        "(-0.310000, 1.130001, -0.274908)",
        "(-0.310000, 1.131732, -0.273659)",
        "(-0.310000, 1.133429, -0.272480)",
        "(-0.310000, 1.135060, -0.271365)",
        "(-0.310000, 1.136602, -0.270309)",
        "(-0.310000, 1.138041, -0.269330)",
        "(-0.310000, 1.139372, -0.268430)",
        "(-0.310000, 1.140590, -0.267642)",
        "(-0.310000, 1.141675, -0.266961)",
        "(-0.310000, 1.142633, -0.266410)",
        "(-0.310000, 1.143477, -0.266033)",
        "(-0.310000, 1.144162, -0.265781)",
        "(-0.310000, 1.144695, -0.265667)",
        "(-0.310000, 1.145073, -0.265699)",
        "(-0.310000, 1.145354, -0.265969)",
        "(-0.310000, 1.145527, -0.266454)",
        "(-0.310000, 1.145547, -0.267081)",
        "(-0.310000, 1.145440, -0.267874)",
        "(-0.310000, 1.145181, -0.268787)",
        "(-0.310000, 1.144835, -0.269894)",
        "(-0.310000, 1.144387, -0.271141)",
        "(-0.310000, 1.143808, -0.272474)",
        "(-0.310000, 1.143123, -0.273891)",
        "(-0.310000, 1.142322, -0.275341)",
        "(-0.310000, 1.141436, -0.276848)",
        "(-0.310000, 1.140486, -0.278395)",
        "(-0.310000, 1.139510, -0.279985)",
        "(-0.310000, 1.138521, -0.281617)",
        "(-0.310000, 1.137509, -0.283225)",
        "(-0.310000, 1.136528, -0.284842)",
        "(-0.310000, 1.135574, -0.286414)",
        "(-0.310000, 1.134666, -0.287947)",
        "(-0.310000, 1.133856, -0.289458)",
        "(-0.310000, 1.133135, -0.290897)",
        "(-0.310000, 1.132527, -0.292280)",
        "(-0.310000, 1.132028, -0.293568)",
        "(-0.310000, 1.131650, -0.294754)",
        "(-0.310000, 1.131383, -0.295822)",
        "(-0.310000, 1.131217, -0.296748)",
        "(-0.310000, 1.131203, -0.297595)",
        "(-0.310000, 1.131305, -0.298336)",
        "(-0.310000, 1.131482, -0.298946)",
        "(-0.310000, 1.131726, -0.299447)",
        "(-0.310000, 1.131990, -0.299835)",
        "(-0.310000, 1.132277, -0.300172)",
        "(-0.310000, 1.132549, -0.300479)",
        "(-0.310000, 1.132811, -0.300771)",
        "(-0.310000, 1.133055, -0.301043)",
        "(-0.310000, 1.133292, -0.301305)",
        "(-0.310000, 1.133519, -0.301556)",
        "(-0.310000, 1.133731, -0.301788)",
        "(-0.310000, 1.133942, -0.302019)",
        "(-0.310000, 1.134137, -0.302231)",
        "(-0.310000, 1.134318, -0.302428)",
        "(-0.310000, 1.134503, -0.302628)",
        "(-0.310000, 1.134688, -0.302827)",
        "(-0.310000, 1.134857, -0.303009)",
        "(-0.310000, 1.135001, -0.303163)",
        "(-0.310000, 1.135134, -0.303305)",
        "(-0.310000, 1.135246, -0.303424)",
        "(-0.310000, 1.135349, -0.303534)",
        "(-0.310000, 1.135393, -0.303580)",
        "(-0.310000, 1.135389, -0.303576)",
        "(-0.310000, 1.135404, -0.303592)",
        "(-0.310000, 1.135425, -0.303614)",
        "(-0.310000, 1.135428, -0.303618)",
        "(-0.310000, 1.135392, -0.303580)",
        "(-0.310000, 1.135367, -0.303553)",
        "(-0.310000, 1.135350, -0.303534)",
        "(-0.310000, 1.135353, -0.303538)",
        "(-0.310000, 1.135367, -0.303553)",
        "(-0.310000, 1.135392, -0.303579)",
        "(-0.310000, 1.135463, -0.303655)",
        "(-0.310000, 1.135561, -0.303758)",
        "(-0.310000, 1.135688, -0.303893)",
        "(-0.310000, 1.135851, -0.304064)",
        "(-0.310000, 1.136064, -0.304287)",
        "(-0.310000, 1.136323, -0.304558)",
        "(-0.310000, 1.136580, -0.304826)",
        "(-0.310000, 1.136853, -0.305108)",
        "(-0.310000, 1.137153, -0.305417)",
        "(-0.310000, 1.137460, -0.305731)",
        "(-0.310000, 1.137745, -0.306021)",
        "(-0.310000, 1.138005, -0.306284)",
        "(-0.310000, 1.138262, -0.306543)",
        "(-0.310000, 1.138539, -0.306822)",
        "(-0.310000, 1.138799, -0.307081)",
        "(-0.310000, 1.139015, -0.307296)",
        "(-0.310000, 1.139220, -0.307498)",
        "(-0.310000, 1.139438, -0.307713)",
        "(-0.310000, 1.139666, -0.307936)",
        "(-0.310000, 1.139915, -0.308181)",
        "(-0.310000, 1.140191, -0.308449)",
        "(-0.310000, 1.140454, -0.308703)",
        "(-0.310000, 1.140723, -0.308962)",
        "(-0.310000, 1.141006, -0.309233)",
        "(-0.310000, 1.141328, -0.309540)",
        "(-0.310000, 1.141672, -0.309867)",
        "(-0.310000, 1.142000, -0.310175)",
        "(-0.310000, 1.142334, -0.310488)",
        "(-0.310000, 1.142697, -0.310826)",
        "(-0.310000, 1.143105, -0.311202)",
        "(-0.310000, 1.143510, -0.311574)",
        "(-0.310000, 1.143879, -0.311910)",
        "(-0.310000, 1.144242, -0.312239)",
        "(-0.310000, 1.144620, -0.312578)",
        "(-0.310000, 1.144980, -0.312900)",
        "(-0.310000, 1.145313, -0.313196)",
        "(-0.310000, 1.145620, -0.313467)",
        "(-0.310000, 1.145922, -0.313732)",
        "(-0.310000, 1.146205, -0.313979)",
        "(-0.310000, 1.146471, -0.314210)",
        "(-0.310000, 1.146718, -0.314425)",
        "(-0.310000, 1.146944, -0.314619)",
        "(-0.310000, 1.147170, -0.314813)",
        "(-0.310000, 1.147391, -0.315002)",
        "(-0.310000, 1.147602, -0.315182)",
        "(-0.310000, 1.147797, -0.315347)",
        "(-0.310000, 1.147970, -0.315494)",
        "(-0.310000, 1.148135, -0.315633)",
        "(-0.310000, 1.148312, -0.315782)",
        "(-0.310000, 1.148481, -0.315924)",
        "(-0.310000, 1.148632, -0.316050)",
        "(-0.310000, 1.148774, -0.316168)",
        "(-0.310000, 1.148907, -0.316279)",
        "(-0.310000, 1.149032, -0.316383)",
        "(-0.310000, 1.149156, -0.316486)",
        "(-0.310000, 1.149279, -0.316588)",
        "(-0.310000, 1.149395, -0.316683)",
        "(-0.310000, 1.149508, -0.316776)",
        "(-0.310000, 1.149643, -0.316887)",
        "(-0.310000, 1.149777, -0.316997)",
        "(-0.310000, 1.149898, -0.317097)",
        "(-0.310000, 1.150013, -0.317190)",
        "(-0.310000, 1.150116, -0.317274)",
        "(-0.310000, 1.150225, -0.317363)",
        "(-0.310000, 1.150353, -0.317467)",
        "(-0.310000, 1.150502, -0.317587)",
        "(-0.310000, 1.150646, -0.317703)",
        "(-0.310000, 1.150774, -0.317807)",
        "(-0.310000, 1.150889, -0.317900)",
        "(-0.310000, 1.150999, -0.317988)",
        "(-0.310000, 1.151115, -0.318081)",
        "(-0.310000, 1.151225, -0.318169)",
        "(-0.310000, 1.151346, -0.318265)",
        "(-0.310000, 1.151471, -0.318375)",
        "(-0.310000, 1.151582, -0.318538)",
        "(-0.310000, 1.151653, -0.318780)",
        "(-0.310000, 1.151649, -0.319114)",
        "(-0.310000, 1.151569, -0.319567)",
        "(-0.310000, 1.151404, -0.320152)",
        "(-0.310000, 1.151150, -0.320871)",
        "(-0.310000, 1.150803, -0.321729)",
        "(-0.310000, 1.150352, -0.322710)",
        "(-0.310000, 1.149809, -0.323813)",
        "(-0.310000, 1.149638, -0.324428)",
        "(-0.310000, 1.149830, -0.324576)",
        "(-0.310000, 1.150020, -0.324722)",
        "(-0.310000, 1.150194, -0.324855)",
        "(-0.310000, 1.150353, -0.324977)",
        "(-0.310000, 1.150505, -0.325092)",
        "(-0.310000, 1.150652, -0.325204)",
        "(-0.310000, 1.150784, -0.325304)",
        "(-0.310000, 1.150899, -0.325391)",
        "(-0.310000, 1.151002, -0.325469)",
        "(-0.310000, 1.151089, -0.325535)",
        "(-0.310000, 1.151163, -0.325590)",
        "(-0.310000, 1.151224, -0.325636)",
        "(-0.310000, 1.151272, -0.325672)",
        "(-0.310000, 1.151318, -0.325707)",
        "(-0.310000, 1.151359, -0.325738)",
        "(-0.310000, 1.151388, -0.325759)",
        "(-0.310000, 1.151414, -0.325779)",
        "(-0.310000, 1.151447, -0.325804)",
        "(-0.310000, 1.151476, -0.325826)",
        "(-0.310000, 1.151508, -0.325850)",
        "(-0.310000, 1.151542, -0.325874)",
        "(-0.310000, 1.151565, -0.325892)",
        "(-0.310000, 1.151589, -0.325910)",
        "(-0.310000, 1.151610, -0.325926)",
        "(-0.310000, 1.151636, -0.325945)",
        "(-0.310000, 1.151654, -0.325958)",
        "(-0.310000, 1.151672, -0.325972)",
        "(-0.310000, 1.151698, -0.325991)",
        "(-0.310000, 1.151728, -0.326013)",
        "(-0.310000, 1.151752, -0.326032)",
        "(-0.310000, 1.151780, -0.326053)",
        "(-0.310000, 1.151808, -0.326073)",
        "(-0.310000, 1.151832, -0.326091)",
        "(-0.310000, 1.151861, -0.326112)",
        "(-0.310000, 1.151891, -0.326135)",
        "(-0.310000, 1.151933, -0.326166)",
        "(-0.310000, 1.152769, -0.325147)",
        "(-0.310000, 1.154180, -0.323339)",
        "(-0.310000, 1.155596, -0.321533)",
        "(-0.310000, 1.157037, -0.319753)",
        "(-0.310000, 1.158480, -0.317969)",
        "(-0.310000, 1.159921, -0.316194)",
        "(-0.310000, 1.161351, -0.314441)",
        "(-0.310000, 1.162770, -0.312706)",
        "(-0.310000, 1.164181, -0.311018)",
        "(-0.310000, 1.165547, -0.309376)",
        "(-0.310000, 1.166851, -0.307770)",
        "(-0.310000, 1.168087, -0.306227)",
        "(-0.310000, 1.169253, -0.304765)",
        "(-0.310000, 1.170338, -0.303403)",
        "(-0.310000, 1.171339, -0.302145)",
        "(-0.310000, 1.172253, -0.301015)",
        "(-0.310000, 1.173066, -0.300023)",
        "(-0.310000, 1.173766, -0.299168)",
        "(-0.310000, 1.174351, -0.298465)",
        "(-0.310000, 1.174823, -0.297928)",
        "(-0.310000, 1.175170, -0.297552)",
        "(-0.310000, 1.175391, -0.297344)",
        "(-0.310000, 1.175491, -0.297310)",
        "(-0.310000, 1.175472, -0.297450)",
        "(-0.310000, 1.175341, -0.297767)",
        "(-0.310000, 1.175106, -0.298256)",
        "(-0.310000, 1.174756, -0.298904)",
        "(-0.310000, 1.174299, -0.299704)",
        "(-0.310000, 1.173745, -0.300640)",
        "(-0.310000, 1.173086, -0.301699)",
        "(-0.310000, 1.172349, -0.302875)",
        "(-0.310000, 1.171549, -0.304149)",
        "(-0.310000, 1.170687, -0.305508)",
        "(-0.310000, 1.169773, -0.306928)",
        "(-0.310000, 1.168831, -0.308389)",
        "(-0.310000, 1.167862, -0.309879)",
        "(-0.310000, 1.166887, -0.311374)",
        "(-0.310000, 1.165923, -0.312857)",
        "(-0.310000, 1.165001, -0.314314)",
        "(-0.310000, 1.164119, -0.315727)",
        "(-0.310000, 1.163291, -0.317072)",
        "(-0.310000, 1.162533, -0.318331)",
        "(-0.310000, 1.161850, -0.319495)",
        "(-0.310000, 1.161268, -0.320558)",
        "(-0.310000, 1.160804, -0.321513)",
        "(-0.310000, 1.160447, -0.322350)",
        "(-0.310000, 1.160190, -0.323054)",
        "(-0.310000, 1.160046, -0.323636)",
        "(-0.310000, 1.159992, -0.324093)",
        "(-0.310000, 1.160023, -0.324437)",
        "(-0.310000, 1.160132, -0.324689)",
        "(-0.310000, 1.160270, -0.324854)",
        "(-0.310000, 1.160420, -0.324966)",
        "(-0.310000, 1.160500, -0.325021)",
        "(-0.310000, 1.160464, -0.324996)",
        "(-0.310000, 1.160346, -0.324916)",
        "(-0.310000, 1.160213, -0.324825)",
        "(-0.310000, 1.159989, -0.324671)",
        "(-0.310000, 1.159640, -0.324431)",
        "(-0.310000, 1.159187, -0.324116)",
        "(-0.310000, 1.158673, -0.323755)",
        "(-0.310000, 1.158169, -0.323399)",
        "(-0.310000, 1.157572, -0.322973)",
        "(-0.310000, 1.156937, -0.322516)",
        "(-0.310000, 1.156308, -0.322058)",
        "(-0.310000, 1.155699, -0.321609)",
        "(-0.310000, 1.155125, -0.321183)",
        "(-0.310000, 1.154534, -0.320738)",
        "(-0.310000, 1.153936, -0.320285)",
        "(-0.310000, 1.153340, -0.319827)",
        "(-0.310000, 1.152720, -0.319347)",
        "(-0.310000, 1.152135, -0.318890)",
        "(-0.310000, 1.151564, -0.318438)",
        "(-0.310000, 1.150996, -0.317985)",
        "(-0.310000, 1.150386, -0.317493)",
        "(-0.310000, 1.149748, -0.316973)",
        "(-0.310000, 1.149177, -0.316503)",
        "(-0.310000, 1.148661, -0.316074)",
        "(-0.310000, 1.148166, -0.315659)",
        "(-0.310000, 1.147676, -0.315245)",
        "(-0.310000, 1.147280, -0.314907)",
        "(-0.310000, 1.146978, -0.314648)",
        "(-0.310000, 1.146734, -0.314439)",
        "(-0.310000, 1.146664, -0.314378)",
        "(-0.310000, 1.146801, -0.314496)",
        "(-0.310000, 1.147138, -0.314786)",
        "(-0.310000, 1.147536, -0.315125)",
        "(-0.310000, 1.148140, -0.315637)",
        "(-0.310000, 1.148983, -0.316343)",
        "(-0.310000, 1.150017, -0.317194)",
        "(-0.310000, 1.151277, -0.318210)",
        "(-0.310000, 1.152624, -0.319273)",
        "(-0.310000, 1.154301, -0.320563)",
        "(-0.310000, 1.156246, -0.322012)",
        "(-0.310000, 1.158428, -0.323583)",
        "(-0.310000, 1.160893, -0.325289)",
        "(-0.310000, 1.163377, -0.326936)",
        "(-0.310000, 1.166151, -0.328696)",
        "(-0.310000, 1.169076, -0.330462)",
        "(-0.310000, 1.172164, -0.332232)",
        "(-0.310000, 1.175412, -0.333993)",
        "(-0.310000, 1.178575, -0.335612)",
        "(-0.310000, 1.181874, -0.337203)",
        "(-0.310000, 1.185212, -0.338715)",
        "(-0.310000, 1.188622, -0.340162)",
        "(-0.310000, 1.192002, -0.341502)",
        "(-0.310000, 1.195101, -0.342650)",
        "(-0.310000, 1.197784, -0.343582)",
        "(-0.310000, 1.200102, -0.344343)",
        "(-0.310000, 1.202116, -0.344972)",
        "(-0.310000, 1.203835, -0.345484)",
        "(-0.310000, 1.205261, -0.345892)",
        "(-0.310000, 1.206320, -0.346186)",
        "(-0.310000, 1.207126, -0.346404)",
        "(-0.310000, 1.207850, -0.346596)",
        "(-0.310000, 1.208509, -0.346767)",
        "(-0.310000, 1.209057, -0.346907)",
        "(-0.310000, 1.209427, -0.347000)",
        "(-0.310000, 1.209675, -0.347062)",
        "(-0.310000, 1.209865, -0.347109)",
        "(-0.310000, 1.210044, -0.347154)",
        "(-0.310000, 1.210193, -0.347190)",
        "(-0.310000, 1.210314, -0.347220)",
        "(-0.310000, 1.210527, -0.347272)",
        "(-0.310000, 1.210829, -0.347345)",
        "(-0.310000, 1.211129, -0.347417)",
        "(-0.310000, 1.211395, -0.347480)",
        "(-0.310000, 1.211634, -0.347537)",
        "(-0.310000, 1.211882, -0.347595)",
        "(-0.310000, 1.212105, -0.347647)",
        "(-0.310000, 1.212306, -0.347693)",
        "(-0.310000, 1.212497, -0.347737)",
        "(-0.310000, 1.212668, -0.347776)",
        "(-0.310000, 1.212856, -0.347818)",
        "(-0.310000, 1.213081, -0.347869)",
        "(-0.310000, 1.213275, -0.347913)",
        "(-0.310000, 1.213440, -0.347950)",
        "(-0.310000, 1.213588, -0.347983)",
        "(-0.310000, 1.213698, -0.348007)",
        "(-0.310000, 1.213766, -0.348022)",
        "(-0.310000, 1.213832, -0.348036)",
        "(-0.310000, 1.213898, -0.348051)",
        "(-0.310000, 1.213974, -0.348067)",
        "(-0.310000, 1.214079, -0.348090)",
        "(-0.310000, 1.214196, -0.348116)",
        "(-0.310000, 1.214322, -0.348143)",
        "(-0.310000, 1.214461, -0.348173)",
        "(-0.310000, 1.214612, -0.348205)",
        "(-0.310000, 1.214758, -0.348237)",
        "(-0.310000, 1.214904, -0.348268)",
        "(-0.310000, 1.215055, -0.348300)",
        "(-0.310000, 1.215194, -0.348329)",
        "(-0.310000, 1.215331, -0.348358)",
        "(-0.310000, 1.215467, -0.348377)",
        "(-0.310000, 1.215615, -0.348349)",
        "(-0.310000, 1.215788, -0.348236)",
        "(-0.310000, 1.215983, -0.348006)",
        "(-0.310000, 1.216224, -0.347641)",
        "(-0.310000, 1.216519, -0.347128)",
        "(-0.310000, 1.216904, -0.346468)",
        "(-0.310000, 1.217319, -0.345644)",
        "(-0.310000, 1.217760, -0.344660)",
        "(-0.310000, 1.218242, -0.343527)",
        "(-0.310000, 1.218784, -0.342267)",
        "(-0.310000, 1.219404, -0.340889)",
        "(-0.310000, 1.220011, -0.339400)",
        "(-0.310000, 1.220591, -0.337822)",
        "(-0.310000, 1.221161, -0.336171)",
        "(-0.310000, 1.221708, -0.334475)",
        "(-0.310000, 1.222235, -0.332764)",
        "(-0.310000, 1.222713, -0.331046)",
        "(-0.310000, 1.223152, -0.329354)",
        "(-0.310000, 1.223567, -0.327720)",
        "(-0.310000, 1.223940, -0.326154)",
        "(-0.310000, 1.224275, -0.324683)",
        "(-0.310000, 1.224586, -0.323336)",
        "(-0.310000, 1.224862, -0.322120)",
        "(-0.310000, 1.225101, -0.321058)",
        "(-0.310000, 1.225316, -0.320169)",
        "(-0.310000, 1.225504, -0.319459)",
        "(-0.310000, 1.225659, -0.318942)",
        "(-0.310000, 1.225781, -0.318625)",
        "(-0.310000, 1.225863, -0.318512)",
        "(-0.310000, 1.225912, -0.318608)",
        "(-0.310000, 1.225928, -0.318912)",
        "(-0.310000, 1.225909, -0.319423)",
        "(-0.310000, 1.225853, -0.320137)",
        "(-0.310000, 1.225769, -0.321049)",
        "(-0.310000, 1.225664, -0.322147)",
        "(-0.310000, 1.225533, -0.323427)",
        "(-0.310000, 1.225366, -0.324871)",
        "(-0.310000, 1.225169, -0.326461)",
        "(-0.310000, 1.224935, -0.328191)",
        "(-0.310000, 1.224670, -0.330041)",
        "(-0.310000, 1.224385, -0.331990)",
        "(-0.310000, 1.224084, -0.334034)",
        "(-0.310000, 1.223778, -0.336151)",
        "(-0.310000, 1.223480, -0.338320)",
        "(-0.310000, 1.223171, -0.340538)",
        "(-0.310000, 1.222866, -0.342785)",
        "(-0.310000, 1.222568, -0.345044)",
        "(-0.310000, 1.222260, -0.347316)",
        "(-0.310000, 1.221950, -0.349591)",
        "(-0.310000, 1.221640, -0.351858)",
        "(-0.310000, 1.221310, -0.354127)",
        "(-0.310000, 1.221119, -0.355437)",
        "(-0.310000, 1.221132, -0.355439)",
        "(-0.310000, 1.221122, -0.355437)",
        "(-0.310000, 1.221113, -0.355436)",
        "(-0.310000, 1.221105, -0.355434)",
        "(-0.310000, 1.221074, -0.355429)",
        "(-0.310000, 1.221034, -0.355423)",
        "(-0.310000, 1.220983, -0.355415)",
        "(-0.310000, 1.220930, -0.355406)",
        "(-0.310000, 1.220882, -0.355398)",
        "(-0.310000, 1.220842, -0.355391)",
        "(-0.310000, 1.220799, -0.355384)",
        "(-0.310000, 1.220749, -0.355376)",
        "(-0.310000, 1.220691, -0.355366)",
        "(-0.310000, 1.220624, -0.355355)",
        "(-0.310000, 1.220546, -0.355342)",
        "(-0.310000, 1.220475, -0.355331)",
        "(-0.310000, 1.220419, -0.355321)",
        "(-0.310000, 1.220348, -0.355309)",
        "(-0.310000, 1.220269, -0.355296)",
        "(-0.310000, 1.220203, -0.355285)",
        "(-0.310000, 1.220136, -0.355274)",
        "(-0.310000, 1.220075, -0.355263)",
        "(-0.310000, 1.220024, -0.355254)",
        "(-0.310000, 1.219970, -0.355245)",
        "(-0.310000, 1.219914, -0.355236)",
        "(-0.310000, 1.219859, -0.355226)",
        "(-0.310000, 1.219785, -0.355214)",
        "(-0.310000, 1.219714, -0.355202)",
        "(-0.310000, 1.219659, -0.355192)",
        "(-0.310000, 1.219600, -0.355182)",
        "(-0.310000, 1.219533, -0.355170)",
        "(-0.310000, 1.219449, -0.355156)",
        "(-0.310000, 1.219356, -0.355140)",
        "(-0.310000, 1.219258, -0.355122)",
        "(-0.310000, 1.219154, -0.355104)",
        "(-0.310000, 1.219057, -0.355087)",
        "(-0.310000, 1.219032, -0.354482)",
        "(-0.310000, 1.219121, -0.353275)",
        "(-0.310000, 1.219204, -0.352225)",
        "(-0.310000, 1.219252, -0.351329)",
        "(-0.310000, 1.219268, -0.350595)",
        "(-0.310000, 1.219241, -0.350021)",
        "(-0.310000, 1.219152, -0.349592)",
        "(-0.310000, 1.219033, -0.349300)",
        "(-0.310000, 1.218893, -0.349126)",
        "(-0.310000, 1.218740, -0.349039)",
        "(-0.310000, 1.218561, -0.348997)",
        "(-0.310000, 1.218394, -0.348957)",
        "(-0.310000, 1.218228, -0.348867)",
        "(-0.310000, 1.218072, -0.348689)",
        "(-0.310000, 1.217960, -0.348398)",
        "(-0.310000, 1.217884, -0.347970)",
        "(-0.310000, 1.217856, -0.347393)",
        "(-0.310000, 1.217873, -0.346660)",
        "(-0.310000, 1.217926, -0.345764)",
        "(-0.310000, 1.218028, -0.344713)",
        "(-0.310000, 1.218171, -0.343513)",
        "(-0.310000, 1.218355, -0.342183)",
        "(-0.310000, 1.218581, -0.340729)",
        "(-0.310000, 1.218854, -0.339176)",
        "(-0.310000, 1.219154, -0.337545)",
        "(-0.310000, 1.219476, -0.335848)",
        "(-0.310000, 1.219839, -0.334119)",
        "(-0.310000, 1.220227, -0.332383)",
        "(-0.310000, 1.220638, -0.330654)",
        "(-0.310000, 1.221047, -0.328958)",
        "(-0.310000, 1.221469, -0.327327)",
        "(-0.310000, 1.221888, -0.325771)",
        "(-0.310000, 1.222288, -0.324314)",
        "(-0.310000, 1.222670, -0.322982)",
        "(-0.310000, 1.223016, -0.321780)",
        "(-0.310000, 1.223332, -0.320734)",
        "(-0.310000, 1.223618, -0.319858)",
        "(-0.310000, 1.223849, -0.319158)",
        "(-0.310000, 1.224034, -0.318647)",
        "(-0.310000, 1.224171, -0.318334)",
        "(-0.310000, 1.224261, -0.318223)",
        "(-0.310000, 1.224299, -0.318318)",
        "(-0.310000, 1.224286, -0.318617)",
        "(-0.310000, 1.224215, -0.319120)",
        "(-0.310000, 1.224098, -0.319824)",
        "(-0.310000, 1.223940, -0.320723)",
        "(-0.310000, 1.223756, -0.321808)",
        "(-0.310000, 1.223564, -0.323078)",
        "(-0.310000, 1.223362, -0.324517)",
        "(-0.310000, 1.223135, -0.326103)",
        "(-0.310000, 1.222889, -0.327832)",
        "(-0.310000, 1.222640, -0.329686)",
        "(-0.310000, 1.222400, -0.331643)",
        "(-0.310000, 1.222142, -0.333696)",
        "(-0.310000, 1.221872, -0.335820)",
        "(-0.310000, 1.221619, -0.337999)",
        "(-0.310000, 1.221402, -0.340234)",
        "(-0.310000, 1.221186, -0.342498)",
        "(-0.310000, 1.220987, -0.344775)",
        "(-0.310000, 1.220778, -0.347066)",
        "(-0.310000, 1.220585, -0.349361)",
        "(-0.310000, 1.220402, -0.351642)",
        "(-0.310000, 1.220217, -0.353878)",
        "(-0.310000, 1.220157, -0.355277)",
        "(-0.310000, 1.220315, -0.355304)",
        "(-0.310000, 1.220450, -0.355326)",
        "(-0.310000, 1.220565, -0.355345)",
        "(-0.310000, 1.220645, -0.355359)",
        "(-0.310000, 1.220693, -0.355367)",
        "(-0.310000, 1.220720, -0.355371)",
        "(-0.310000, 1.220726, -0.355372)",
        "(-0.310000, 1.220716, -0.355371)",
        "(-0.310000, 1.220684, -0.355365)",
        "(-0.310000, 1.220648, -0.355359)",
        "(-0.310000, 1.220621, -0.355355)",
        "(-0.310000, 1.220603, -0.355352)",
        "(-0.310000, 1.220613, -0.355354)",
        "(-0.310000, 1.220645, -0.355359)",
        "(-0.310000, 1.220684, -0.355365)",
        "(-0.310000, 1.220733, -0.355373)",
        "(-0.310000, 1.220800, -0.355385)",
        "(-0.310000, 1.220888, -0.355399)",
        "(-0.310000, 1.221016, -0.355411)",
        "(-0.310000, 1.221472, -0.353545)",
        "(-0.310000, 1.221919, -0.351615)",
        "(-0.310000, 1.222374, -0.349659)",
        "(-0.310000, 1.222819, -0.347708)",
        "(-0.310000, 1.223234, -0.345773)",
        "(-0.310000, 1.223618, -0.343889)",
        "(-0.310000, 1.223984, -0.342089)",
        "(-0.310000, 1.224321, -0.340388)",
        "(-0.310000, 1.224631, -0.338816)",
        "(-0.310000, 1.224899, -0.337400)",
        "(-0.310000, 1.225112, -0.336150)",
        "(-0.310000, 1.225291, -0.335095)",
        "(-0.310000, 1.225427, -0.334252)",
        "(-0.310000, 1.225519, -0.333637)",
        "(-0.310000, 1.225555, -0.333258)",
        "(-0.310000, 1.225536, -0.333129)",
        "(-0.310000, 1.225472, -0.333255)",
        "(-0.310000, 1.225333, -0.333638)",
        "(-0.310000, 1.225140, -0.334280)",
        "(-0.310000, 1.224903, -0.335175)",
        "(-0.310000, 1.224615, -0.336319)",
        "(-0.310000, 1.224294, -0.337698)",
        "(-0.310000, 1.223941, -0.339292)",
        "(-0.310000, 1.223552, -0.341084)",
        "(-0.310000, 1.223166, -0.343049)",
        "(-0.310000, 1.222811, -0.345151)",
        "(-0.310000, 1.222438, -0.347354)",
        "(-0.310000, 1.222052, -0.349607)",
        "(-0.310000, 1.221668, -0.351863)",
        "(-0.310000, 1.221270, -0.354120)",
        "(-0.310000, 1.221028, -0.355422)",
        "(-0.310000, 1.221000, -0.355417)",
        "(-0.310000, 1.220964, -0.355411)",
        "(-0.310000, 1.220929, -0.355406)",
        "(-0.310000, 1.220912, -0.355403)",
        "(-0.310000, 1.220894, -0.355400)",
        "(-0.310000, 1.220872, -0.355396)",
        "(-0.310000, 1.220851, -0.355393)",
        "(-0.310000, 1.220845, -0.355392)",
        "(-0.310000, 1.220820, -0.355388)",
        "(-0.310000, 1.220781, -0.355381)",
        "(-0.310000, 1.220751, -0.355376)",
        "(-0.310000, 1.220695, -0.355367)",
        "(-0.310000, 1.220628, -0.355356)",
        "(-0.310000, 1.220570, -0.355346)",
        "(-0.310000, 1.220514, -0.355337)",
        "(-0.310000, 1.220455, -0.355327)",
        "(-0.310000, 1.220383, -0.355315)",
        "(-0.310000, 1.220310, -0.355303)",
        "(-0.310000, 1.220222, -0.355288)",
        "(-0.310000, 1.220140, -0.355274)",
        "(-0.310000, 1.220064, -0.355261)",
        "(-0.310000, 1.219987, -0.355248)",
        "(-0.310000, 1.219902, -0.355234)",
        "(-0.310000, 1.219826, -0.355221)",
        "(-0.310000, 1.219771, -0.355211)",
        "(-0.310000, 1.219727, -0.355204)",
        "(-0.310000, 1.219673, -0.355194)",
        "(-0.310000, 1.219618, -0.355185)",
        "(-0.310000, 1.219578, -0.355178)",
        "(-0.310000, 1.219527, -0.355169)",
        "(-0.310000, 1.219473, -0.355160)",
        "(-0.310000, 1.219422, -0.355151)",
        "(-0.310000, 1.219383, -0.355144)",
        "(-0.310000, 1.219346, -0.355138)",
        "(-0.310000, 1.219316, -0.355133)",
        "(-0.310000, 1.219295, -0.355129)",
        "(-0.310000, 1.219367, -0.354541)",
        "(-0.310000, 1.219553, -0.353351)",
        "(-0.310000, 1.219726, -0.352317)",
        "(-0.310000, 1.219865, -0.351438)",
        "(-0.310000, 1.219979, -0.350722)",
        "(-0.310000, 1.220069, -0.350169)",
        "(-0.310000, 1.220125, -0.349766)",
        "(-0.310000, 1.220129, -0.349497)",
        "(-0.310000, 1.220114, -0.349346)",
        "(-0.310000, 1.220090, -0.349283)",
        "(-0.310000, 1.220067, -0.349271)",
        "(-0.310000, 1.220053, -0.349277)",
        "(-0.310000, 1.220032, -0.349332)",
        "(-0.310000, 1.220007, -0.349475)",
        "(-0.310000, 1.219978, -0.349739)",
        "(-0.310000, 1.219935, -0.350143)",
        "(-0.310000, 1.219868, -0.350702)",
        "(-0.310000, 1.219781, -0.351421)",
        "(-0.310000, 1.219665, -0.352304)",
        "(-0.310000, 1.219522, -0.353346)",
        "(-0.310000, 1.219359, -0.354540)",
        "(-0.310000, 1.219315, -0.355132)",
        "(-0.310000, 1.219375, -0.355143)",
        "(-0.310000, 1.219456, -0.355157)",
        "(-0.310000, 1.219542, -0.355172)",
        "(-0.310000, 1.219627, -0.355187)",
        "(-0.310000, 1.219716, -0.355202)",
        "(-0.310000, 1.219813, -0.355218)",
        "(-0.310000, 1.219912, -0.355235)",
        "(-0.310000, 1.220011, -0.355252)",
        "(-0.310000, 1.220147, -0.355275)",
        "(-0.310000, 1.220303, -0.355302)",
        "(-0.310000, 1.220462, -0.355328)",
        "(-0.310000, 1.220637, -0.355357)",
        "(-0.310000, 1.220811, -0.355386)",
        "(-0.310000, 1.220998, -0.355417)",
        "(-0.310000, 1.221195, -0.355449)",
        "(-0.310000, 1.221386, -0.355480)",
        "(-0.310000, 1.221613, -0.355516)",
        "(-0.310000, 1.221835, -0.355552)",
        "(-0.310000, 1.222062, -0.355587)",
        "(-0.310000, 1.222293, -0.355623)",
        "(-0.310000, 1.222529, -0.355660)",
        "(-0.310000, 1.222757, -0.355695)",
        "(-0.310000, 1.222977, -0.355728)",
        "(-0.310000, 1.223202, -0.355762)",
        "(-0.310000, 1.223428, -0.355795)",
        "(-0.310000, 1.223638, -0.355826)",
        "(-0.310000, 1.223839, -0.355855)",
        "(-0.310000, 1.224037, -0.355884)",
        "(-0.310000, 1.224226, -0.355911)",
        "(-0.310000, 1.224406, -0.355937)",
        "(-0.310000, 1.224580, -0.355961)",
        "(-0.310000, 1.224738, -0.355983)",
        "(-0.310000, 1.224875, -0.356002)",
        "(-0.310000, 1.225003, -0.356020)",
        "(-0.310000, 1.225113, -0.356035)",
        "(-0.310000, 1.225215, -0.356049)",
        "(-0.310000, 1.225495, -0.354758)",
        "(-0.310000, 1.225889, -0.352498)",
        "(-0.310000, 1.226281, -0.350236)",
        "(-0.310000, 1.226669, -0.347971)",
        "(-0.310000, 1.227063, -0.345653)",
        "(-0.310000, 1.227472, -0.343255)",
        "(-0.310000, 1.227894, -0.340765)",
        "(-0.310000, 1.228544, -0.338183)",
        "(-0.310000, 1.229145, -0.335480)",
        "(-0.310000, 1.229711, -0.332674)",
        "(-0.310000, 1.230246, -0.329763)",
        "(-0.310000, 1.230761, -0.326777)",
        "(-0.310000, 1.231257, -0.323742)",
        "(-0.310000, 1.231736, -0.320697)",
        "(-0.310000, 1.232195, -0.317654)",
        "(-0.310000, 1.232634, -0.314657)",
        "(-0.310000, 1.233054, -0.311748)",
        "(-0.310000, 1.233447, -0.308945)",
        "(-0.310000, 1.233814, -0.306289)",
        "(-0.310000, 1.234153, -0.303822)",
        "(-0.310000, 1.234458, -0.301559)",
        "(-0.310000, 1.234731, -0.299536)",
        "(-0.310000, 1.234969, -0.297784)",
        "(-0.310000, 1.235165, -0.296314)",
        "(-0.310000, 1.235323, -0.295152)",
        "(-0.310000, 1.235443, -0.294313)",
        "(-0.310000, 1.235519, -0.293805)",
        "(-0.310000, 1.235551, -0.293635)",
        "(-0.310000, 1.235546, -0.293807)",
        "(-0.310000, 1.235494, -0.294317)",
        "(-0.310000, 1.235404, -0.295161)",
        "(-0.310000, 1.235278, -0.296323)",
        "(-0.310000, 1.235111, -0.297796)",
        "(-0.310000, 1.234908, -0.299557)",
        "(-0.310000, 1.234678, -0.301578)",
        "(-0.310000, 1.234416, -0.303846)",
        "(-0.310000, 1.234128, -0.306326)",
        "(-0.310000, 1.233818, -0.308988)",
        "(-0.310000, 1.233495, -0.311792)",
        "(-0.310000, 1.233155, -0.314718)",
        "(-0.310000, 1.232806, -0.317727)",
        "(-0.310000, 1.232455, -0.320773)",
        "(-0.310000, 1.232099, -0.323843)",
        "(-0.310000, 1.231744, -0.326895)",
        "(-0.310000, 1.231400, -0.329893)",
        "(-0.310000, 1.231063, -0.332829)",
        "(-0.310000, 1.230739, -0.335674)",
        "(-0.310000, 1.230656, -0.338432)",
        "(-0.310000, 1.230561, -0.341083)",
        "(-0.310000, 1.230460, -0.343620)",
        "(-0.310000, 1.230362, -0.346047)",
        "(-0.310000, 1.230249, -0.348399)",
        "(-0.310000, 1.230119, -0.350702)",
        "(-0.310000, 1.229971, -0.352987)",
        "(-0.310000, 1.229543, -0.355246)",
        "(-0.310000, 1.229255, -0.356546)",
        "(-0.310000, 1.229147, -0.356534)",
        "(-0.310000, 1.229056, -0.356524)",
        "(-0.310000, 1.228986, -0.356516)",
        "(-0.310000, 1.228932, -0.356510)",
        "(-0.310000, 1.228883, -0.356505)",
        "(-0.310000, 1.228846, -0.356500)",
        "(-0.310000, 1.228812, -0.356497)",
        "(-0.310000, 1.228790, -0.356494)",
        "(-0.310000, 1.228767, -0.356491)",
        "(-0.310000, 1.228747, -0.356489)",
        "(-0.310000, 1.228732, -0.356488)",
        "(-0.310000, 1.228713, -0.356485)",
        "(-0.310000, 1.228697, -0.356484)",
        "(-0.310000, 1.228686, -0.356482)",
        "(-0.310000, 1.228671, -0.356481)",
        "(-0.310000, 1.228655, -0.356479)",
        "(-0.310000, 1.228645, -0.356478)",
        "(-0.310000, 1.228881, -0.356504)",
        "(-0.310000, 1.229083, -0.356527)",
        "(-0.310000, 1.229257, -0.356546)",
        "(-0.310000, 1.229398, -0.356562)",
        "(-0.310000, 1.229522, -0.356575)",
        "(-0.310000, 1.229629, -0.356587)",
        "(-0.310000, 1.229714, -0.356596)",
        "(-0.310000, 1.229788, -0.356604)",
        "(-0.310000, 1.229863, -0.356612)",
        "(-0.310000, 1.229927, -0.356618)",
        "(-0.310000, 1.229977, -0.356624)",
        "(-0.310000, 1.230024, -0.356629)",
        "(-0.310000, 1.230059, -0.356632)",
        "(-0.310000, 1.230088, -0.356635)",
        "(-0.310000, 1.230113, -0.356638)",
        "(-0.310000, 1.230139, -0.356641)",
        "(-0.310000, 1.230157, -0.356643)",
        "(-0.310000, 1.230175, -0.356644)",
        "(-0.310000, 1.230191, -0.356646)",
        "(-0.310000, 1.230259, -0.356059)",
        "(-0.310000, 1.230385, -0.354861)",
        "(-0.310000, 1.230488, -0.353818)",
        "(-0.310000, 1.230574, -0.352932)",
        "(-0.310000, 1.230646, -0.352210)",
        "(-0.310000, 1.230710, -0.351653)",
        "(-0.310000, 1.230746, -0.351248)",
        "(-0.310000, 1.230510, -0.350957)",
        "(-0.310000, 1.230319, -0.350790)",
        "(-0.310000, 1.230151, -0.350714)",
        "(-0.310000, 1.230006, -0.350689)",
        "(-0.310000, 1.229889, -0.350676)",
        "(-0.310000, 1.229781, -0.350665)",
        "(-0.310000, 1.229686, -0.350654)",
        "(-0.310000, 1.229607, -0.350645)",
        "(-0.310000, 1.229533, -0.350637)",
        "(-0.310000, 1.229463, -0.350629)",
        "(-0.310000, 1.229401, -0.350622)",
        "(-0.310000, 1.229338, -0.350615)",
        "(-0.310000, 1.229278, -0.350608)",
        "(-0.310000, 1.229222, -0.350602)",
        "(-0.310000, 1.229174, -0.350596)",
        "(-0.310000, 1.229121, -0.350590)",
        "(-0.310000, 1.229072, -0.350584)",
        "(-0.310000, 1.229031, -0.350579)",
        "(-0.310000, 1.228989, -0.350575)",
        "(-0.310000, 1.228950, -0.350570)",
        "(-0.310000, 1.229169, -0.350595)",
        "(-0.310000, 1.229357, -0.350617)",
        "(-0.310000, 1.229520, -0.350635)",
        "(-0.310000, 1.229678, -0.350653)",
        "(-0.310000, 1.229828, -0.350670)",
        "(-0.310000, 1.229982, -0.350687)",
        "(-0.310000, 1.230130, -0.350703)",
        "(-0.310000, 1.230256, -0.350717)",
        "(-0.310000, 1.230380, -0.350730)",
        "(-0.310000, 1.230507, -0.350743)",
        "(-0.310000, 1.230631, -0.350756)",
        "(-0.310000, 1.230754, -0.350769)",
        "(-0.310000, 1.230872, -0.350782)",
        "(-0.310000, 1.230985, -0.350793)",
        "(-0.310000, 1.231098, -0.350805)",
        "(-0.310000, 1.231210, -0.350816)",
        "(-0.310000, 1.231306, -0.350826)",
        "(-0.310000, 1.231392, -0.350835)",
        "(-0.310000, 1.231468, -0.350842)",
        "(-0.310000, 1.231535, -0.350849)",
        "(-0.310000, 1.231601, -0.350855)",
        "(-0.310000, 1.231681, -0.350863)",
        "(-0.310000, 1.231762, -0.350871)",
        "(-0.310000, 1.231845, -0.350879)",
        "(-0.310000, 1.231935, -0.350888)",
        "(-0.310000, 1.232044, -0.350898)",
        "(-0.310000, 1.232152, -0.350909)",
        "(-0.310000, 1.232249, -0.350918)",
        "(-0.310000, 1.232361, -0.350929)",
        "(-0.310000, 1.232473, -0.350939)",
        "(-0.310000, 1.232584, -0.350949)",
        "(-0.310000, 1.232697, -0.350960)",
        "(-0.310000, 1.232801, -0.350969)",
        "(-0.310000, 1.232906, -0.350979)",
        "(-0.310000, 1.233015, -0.350997)",
        "(-0.310000, 1.233111, -0.351063)",
        "(-0.310000, 1.233207, -0.351219)",
        "(-0.310000, 1.233301, -0.351492)",
        "(-0.310000, 1.233385, -0.351907)",
        "(-0.310000, 1.233461, -0.352477)",
        "(-0.310000, 1.233545, -0.353210)",
        "(-0.310000, 1.233620, -0.354109)",
        "(-0.310000, 1.233680, -0.355169)",
        "(-0.310000, 1.233739, -0.356382)",
        "(-0.310000, 1.233881, -0.356987)",
        "(-0.310000, 1.234091, -0.357003)",
        "(-0.310000, 1.234369, -0.357025)",
        "(-0.310000, 1.234641, -0.357046)",
        "(-0.310000, 1.234930, -0.357068)",
        "(-0.310000, 1.235226, -0.357089)",
        "(-0.310000, 1.235528, -0.357111)",
        "(-0.310000, 1.235828, -0.357131)",
        "(-0.310000, 1.236103, -0.357150)",
        "(-0.310000, 1.236369, -0.357167)",
        "(-0.310000, 1.236633, -0.357184)",
        "(-0.310000, 1.236895, -0.357201)",
        "(-0.310000, 1.237143, -0.357216)",
        "(-0.310000, 1.237365, -0.357229)",
        "(-0.310000, 1.237576, -0.357241)",
        "(-0.310000, 1.237782, -0.357253)",
        "(-0.310000, 1.237969, -0.357263)",
        "(-0.310000, 1.238138, -0.357272)",
        "(-0.310000, 1.238294, -0.357280)",
        "(-0.310000, 1.238431, -0.357287)",
        "(-0.310000, 1.238553, -0.357294)",
        "(-0.310000, 1.238666, -0.357299)",
        "(-0.310000, 1.238764, -0.357304)",
        "(-0.310000, 1.238851, -0.357309)",
        "(-0.310000, 1.238935, -0.357313)",
        "(-0.310000, 1.239024, -0.357317)",
        "(-0.310000, 1.239093, -0.357320)",
        "(-0.310000, 1.239148, -0.357323)",
        "(-0.310000, 1.239201, -0.357325)",
        "(-0.310000, 1.239253, -0.357328)",
        "(-0.310000, 1.239302, -0.357330)",
        "(-0.310000, 1.239344, -0.357332)",
        "(-0.310000, 1.239371, -0.357333)",
        "(-0.310000, 1.239395, -0.357334)",
        "(-0.310000, 1.239419, -0.357335)",
        "(-0.310000, 1.239432, -0.357336)",
        "(-0.310000, 1.239442, -0.357336)",
        "(-0.310000, 1.239505, -0.356021)",
        "(-0.310000, 1.239600, -0.353731)",
        "(-0.310000, 1.239686, -0.351438)",
        "(-0.310000, 1.239769, -0.349160)",
        "(-0.310000, 1.239837, -0.346926)",
        "(-0.310000, 1.239891, -0.344788)",
        "(-0.310000, 1.239941, -0.342793)",
        "(-0.310000, 1.239980, -0.340960)",
        "(-0.310000, 1.240008, -0.339326)",
        "(-0.310000, 1.240022, -0.337915)",
        "(-0.310000, 1.240021, -0.336738)",
        "(-0.310000, 1.240015, -0.335813)",
        "(-0.310000, 1.239998, -0.335147)",
        "(-0.310000, 1.239972, -0.334747)",
        "(-0.310000, 1.239933, -0.334609)",
        "(-0.310000, 1.239889, -0.334732)",
        "(-0.310000, 1.239847, -0.335108)",
        "(-0.310000, 1.239801, -0.335730)",
        "(-0.310000, 1.239752, -0.336583)",
        "(-0.310000, 1.239707, -0.337648)",
        "(-0.310000, 1.239663, -0.338915)",
        "(-0.310000, 1.239618, -0.340359)",
        "(-0.310000, 1.239582, -0.341955)",
        "(-0.310000, 1.239547, -0.343688)",
        "(-0.310000, 1.239518, -0.345529)",
        "(-0.310000, 1.239501, -0.347446)",
        "(-0.310000, 1.239475, -0.349422)",
        "(-0.310000, 1.239454, -0.351427)",
        "(-0.310000, 1.239443, -0.353426)",
        "(-0.310000, 1.239419, -0.355403)",
        "(-0.310000, 1.239383, -0.357325)",
        "(-0.310000, 1.239431, -0.357336)",
        "(-0.310000, 1.239465, -0.357337)",
        "(-0.310000, 1.239491, -0.357339)",
        "(-0.310000, 1.239516, -0.357340)",
        "(-0.310000, 1.239532, -0.357340)",
        "(-0.310000, 1.239548, -0.357341)",
        "(-0.310000, 1.239553, -0.357341)",
        "(-0.310000, 1.239563, -0.357342)",
        "(-0.310000, 1.239565, -0.357342)",
        "(-0.310000, 1.239567, -0.357342)",
        "(-0.310000, 1.239578, -0.357343)",
        "(-0.310000, 1.239587, -0.357343)",
        "(-0.310000, 1.239604, -0.357344)",
        "(-0.310000, 1.239640, -0.357345)",
        "(-0.310000, 1.239685, -0.357347)",
        "(-0.310000, 1.239738, -0.357350)",
        "(-0.310000, 1.239806, -0.357353)",
        "(-0.310000, 1.239881, -0.357356)",
        "(-0.310000, 1.239959, -0.357359)",
        "(-0.310000, 1.240110, -0.355981)",
        "(-0.310000, 1.240289, -0.353752)",
        "(-0.310000, 1.240475, -0.351472)",
        "(-0.310000, 1.240670, -0.349190)",
        "(-0.310000, 1.240858, -0.346903)",
        "(-0.310000, 1.241042, -0.344625)",
        "(-0.310000, 1.241220, -0.342370)",
        "(-0.310000, 1.241384, -0.340136)",
        "(-0.310000, 1.241541, -0.337944)",
        "(-0.310000, 1.241691, -0.335816)",
        "(-0.310000, 1.241817, -0.333754)",
        "(-0.310000, 1.241930, -0.331781)",
        "(-0.310000, 1.242029, -0.329915)",
        "(-0.310000, 1.242129, -0.328178)",
        "(-0.310000, 1.242214, -0.326574)",
        "(-0.310000, 1.242285, -0.325124)",
        "(-0.310000, 1.242347, -0.323845)",
        "(-0.310000, 1.242402, -0.322743)",
        "(-0.310000, 1.242456, -0.321831)",
        "(-0.310000, 1.242515, -0.321121)",
        "(-0.310000, 1.242568, -0.320614)",
        "(-0.310000, 1.242615, -0.320318)",
        "(-0.310000, 1.242658, -0.320233)",
        "(-0.310000, 1.242696, -0.320359)",
        "(-0.310000, 1.242728, -0.320694)",
        "(-0.310000, 1.242751, -0.321230)",
        "(-0.310000, 1.242757, -0.321961)",
        "(-0.310000, 1.242755, -0.322877)",
        "(-0.310000, 1.242743, -0.323961)",
        "(-0.310000, 1.242712, -0.325206)",
        "(-0.310000, 1.242670, -0.326590)",
        "(-0.310000, 1.242629, -0.328091)",
        "(-0.310000, 1.242569, -0.329697)",
        "(-0.310000, 1.242483, -0.331382)",
        "(-0.310000, 1.242395, -0.333118)",
        "(-0.310000, 1.242301, -0.334891)",
        "(-0.310000, 1.242212, -0.336673)",
        "(-0.310000, 1.242126, -0.338438)",
        "(-0.310000, 1.242041, -0.340158)",
        "(-0.310000, 1.241951, -0.341819)",
        "(-0.310000, 1.241866, -0.343394)",
        "(-0.310000, 1.241798, -0.344858)",
        "(-0.310000, 1.241746, -0.346202)",
        "(-0.310000, 1.241709, -0.347406)",
        "(-0.310000, 1.241692, -0.348454)",
        "(-0.310000, 1.241682, -0.349345)",
        "(-0.310000, 1.241678, -0.350070)",
        "(-0.310000, 1.241688, -0.350631)",
        "(-0.310000, 1.241716, -0.351039)",
        "(-0.310000, 1.241759, -0.351306)",
        "(-0.310000, 1.241807, -0.351453)",
        "(-0.310000, 1.241843, -0.351512)",
        "(-0.310000, 1.241874, -0.351522)",
        "(-0.310000, 1.241910, -0.351531)",
        "(-0.310000, 1.241936, -0.351590)",
        "(-0.310000, 1.241949, -0.351736)",
        "(-0.310000, 1.241956, -0.352001)",
        "(-0.310000, 1.241958, -0.352407)",
        "(-0.310000, 1.241966, -0.352969)",
        "(-0.310000, 1.241984, -0.353693)",
        "(-0.310000, 1.241993, -0.354583)",
        "(-0.310000, 1.242002, -0.355635)",
        "(-0.310000, 1.242014, -0.356841)",
        "(-0.310000, 1.242049, -0.357433)",
        "(-0.310000, 1.242093, -0.357434)",
        "(-0.310000, 1.242144, -0.357436)",
        "(-0.310000, 1.242200, -0.357437)",
        "(-0.310000, 1.242248, -0.357439)",
        "(-0.310000, 1.242286, -0.357440)",
        "(-0.310000, 1.242328, -0.357441)",
        "(-0.310000, 1.242369, -0.357442)",
        "(-0.310000, 1.242413, -0.357443)",
        "(-0.310000, 1.242470, -0.357445)",
        "(-0.310000, 1.242529, -0.357446)",
        "(-0.310000, 1.242592, -0.357448)",
        "(-0.310000, 1.242678, -0.357450)",
        "(-0.310000, 1.242770, -0.357452)",
        "(-0.310000, 1.242872, -0.357455)",
        "(-0.310000, 1.242994, -0.357457)",
        "(-0.310000, 1.243130, -0.357461)",
        "(-0.310000, 1.243283, -0.357464)",
        "(-0.310000, 1.243441, -0.357467)",
        "(-0.310000, 1.243602, -0.357470)",
        "(-0.310000, 1.243759, -0.357473)",
        "(-0.310000, 1.243925, -0.357476)",
        "(-0.310000, 1.244082, -0.357479)",
        "(-0.310000, 1.244232, -0.357481)",
        "(-0.310000, 1.244376, -0.357483)",
        "(-0.310000, 1.244513, -0.357485)",
        "(-0.310000, 1.244631, -0.357486)",
        "(-0.310000, 1.244753, -0.357488)",
        "(-0.310000, 1.244876, -0.357489)",
        "(-0.310000, 1.244998, -0.357491)",
        "(-0.310000, 1.245113, -0.357492)",
        "(-0.310000, 1.245229, -0.357493)",
        "(-0.310000, 1.245333, -0.357494)",
        "(-0.310000, 1.245424, -0.357494)",
        "(-0.310000, 1.245507, -0.357495)",
        "(-0.310000, 1.245572, -0.357496)",
        "(-0.310000, 1.245627, -0.357496)",
        "(-0.310000, 1.245676, -0.356180)",
        "(-0.310000, 1.245722, -0.353887)",
        "(-0.310000, 1.245756, -0.351593)",
        "(-0.310000, 1.245778, -0.349305)",
        "(-0.310000, 1.245774, -0.347013)",
        "(-0.310000, 1.245755, -0.344729)",
        "(-0.310000, 1.245731, -0.342468)",
        "(-0.310000, 1.245695, -0.340230)",
        "(-0.310000, 1.245653, -0.338034)",
        "(-0.310000, 1.245607, -0.335901)",
        "(-0.310000, 1.245547, -0.333835)",
        "(-0.310000, 1.245492, -0.331859)",
        "(-0.310000, 1.245437, -0.329990)",
        "(-0.310000, 1.245387, -0.328250)",
        "(-0.310000, 1.245331, -0.326643)",
        "(-0.310000, 1.245278, -0.325191)",
        "(-0.310000, 1.245234, -0.323911)",
        "(-0.310000, 1.245192, -0.322806)",
        "(-0.310000, 1.245153, -0.321893)",
        "(-0.310000, 1.245122, -0.321181)",
        "(-0.310000, 1.245091, -0.320672)",
        "(-0.310000, 1.245064, -0.320374)",
        "(-0.310000, 1.245040, -0.320288)",
        "(-0.310000, 1.244995, -0.320412)",
        "(-0.310000, 1.244940, -0.320745)",
        "(-0.310000, 1.244880, -0.321278)",
        "(-0.310000, 1.244812, -0.322008)",
        "(-0.310000, 1.244728, -0.322923)",
        "(-0.310000, 1.244617, -0.324005)",
        "(-0.310000, 1.244502, -0.325248)",
        "(-0.310000, 1.244391, -0.326631)",
        "(-0.310000, 1.244286, -0.328132)",
        "(-0.310000, 1.244173, -0.329737)",
        "(-0.310000, 1.244053, -0.331422)",
        "(-0.310000, 1.243938, -0.333157)",
        "(-0.310000, 1.243828, -0.334931)",
        "(-0.310000, 1.243728, -0.336713)",
        "(-0.310000, 1.243637, -0.338479)",
        "(-0.310000, 1.243569, -0.340199)",
        "(-0.310000, 1.243520, -0.341862)",
        "(-0.310000, 1.243502, -0.343438)",
        "(-0.310000, 1.243501, -0.344904)",
        "(-0.310000, 1.243513, -0.346250)",
        "(-0.310000, 1.243548, -0.347456)",
        "(-0.310000, 1.243619, -0.348506)",
        "(-0.310000, 1.243701, -0.349398)",
        "(-0.310000, 1.243784, -0.350124)",
        "(-0.310000, 1.243875, -0.350687)",
        "(-0.310000, 1.243979, -0.351095)",
        "(-0.310000, 1.244089, -0.351362)",
        "(-0.310000, 1.244203, -0.351510)",
        "(-0.310000, 1.244300, -0.351569)",
        "(-0.310000, 1.244401, -0.351579)",
        "(-0.310000, 1.244508, -0.351572)",
        "(-0.310000, 1.244627, -0.351516)",
        "(-0.310000, 1.244745, -0.351372)",
        "(-0.310000, 1.244864, -0.351109)",
        "(-0.310000, 1.244988, -0.350704)",
        "(-0.310000, 1.245116, -0.350144)",
        "(-0.310000, 1.245248, -0.349422)",
        "(-0.310000, 1.245367, -0.348533)",
        "(-0.310000, 1.245475, -0.347483)",
        "(-0.310000, 1.245577, -0.346279)",
        "(-0.310000, 1.245672, -0.344939)",
        "(-0.310000, 1.245749, -0.343469)",
        "(-0.310000, 1.245819, -0.341893)",
        "(-0.310000, 1.245892, -0.340235)",
        "(-0.310000, 1.245957, -0.338509)",
        "(-0.310000, 1.246014, -0.336742)",
        "(-0.310000, 1.246065, -0.334964)",
        "(-0.310000, 1.246102, -0.333189)",
        "(-0.310000, 1.246132, -0.331446)",
        "(-0.310000, 1.246153, -0.329764)",
        "(-0.310000, 1.246164, -0.328157)",
        "(-0.310000, 1.246177, -0.326650)",
        "(-0.310000, 1.246203, -0.325269)",
        "(-0.310000, 1.246226, -0.324024)",
        "(-0.310000, 1.246257, -0.322937)",
        "(-0.310000, 1.246302, -0.322024)",
        "(-0.310000, 1.246349, -0.321292)",
        "(-0.310000, 1.246391, -0.320756)",
        "(-0.310000, 1.246431, -0.320423)",
        "(-0.310000, 1.246467, -0.320298)",
        "(-0.310000, 1.246503, -0.320384)",
        "(-0.310000, 1.246539, -0.320681)",
        "(-0.310000, 1.246567, -0.321188)",
        "(-0.310000, 1.246589, -0.321902)",
        "(-0.310000, 1.246614, -0.322815)",
        "(-0.310000, 1.246655, -0.323915)",
        "(-0.310000, 1.246698, -0.325198)",
        "(-0.310000, 1.246746, -0.326650)",
        "(-0.310000, 1.246796, -0.328251)",
        "(-0.310000, 1.246838, -0.329996)",
        "(-0.310000, 1.246878, -0.331864)",
        "(-0.310000, 1.246923, -0.333833)",
        "(-0.310000, 1.246966, -0.335898)",
        "(-0.310000, 1.247000, -0.338036)",
        "(-0.310000, 1.247040, -0.340226)",
        "(-0.310000, 1.247074, -0.342464)",
        "(-0.310000, 1.247105, -0.344730)",
        "(-0.310000, 1.247135, -0.347008)",
        "(-0.310000, 1.247158, -0.349300)",
        "(-0.310000, 1.247171, -0.351594)",
        "(-0.310000, 1.247171, -0.353882)",
        "(-0.310000, 1.247163, -0.356175)",
        "(-0.310000, 1.247158, -0.357498)",
        "(-0.310000, 1.247165, -0.357498)",
        "(-0.310000, 1.247192, -0.357498)",
        "(-0.310000, 1.247255, -0.357498)",
        "(-0.310000, 1.247381, -0.357497)",
        "(-0.310000, 1.247607, -0.357496)",
        "(-0.310000, 1.247869, -0.357494)",
        "(-0.310000, 1.248192, -0.357491)",
        "(-0.310000, 1.248582, -0.357487)",
        "(-0.310000, 1.249007, -0.357481)",
        "(-0.310000, 1.249425, -0.357474)",
        "(-0.310000, 1.249800, -0.357467)",
        "(-0.310000, 1.250164, -0.357460)",
        "(-0.310000, 1.250528, -0.357451)",
        "(-0.310000, 1.250882, -0.357442)",
        "(-0.310000, 1.251192, -0.357433)",
        "(-0.310000, 1.251455, -0.357425)",
        "(-0.310000, 1.251672, -0.357419)",
        "(-0.310000, 1.251819, -0.357414)",
        "(-0.310000, 1.251920, -0.357411)",
        "(-0.310000, 1.251979, -0.357409)",
        "(-0.310000, 1.252004, -0.357408)",
        "(-0.310000, 1.252000, -0.357408)",
        "(-0.310000, 1.251994, -0.357408)",
        "(-0.310000, 1.251994, -0.357408)",
        "(-0.310000, 1.252009, -0.357408)",
        "(-0.310000, 1.252035, -0.357407)",
        "(-0.310000, 1.252079, -0.357405)",
        "(-0.310000, 1.252137, -0.357403)",
        "(-0.310000, 1.252211, -0.357401)",
        "(-0.310000, 1.252277, -0.357398)",
        "(-0.310000, 1.252335, -0.357396)",
        "(-0.310000, 1.252379, -0.357395)",
        "(-0.310000, 1.252421, -0.357393)",
        "(-0.310000, 1.252447, -0.357392)",
        "(-0.310000, 1.252466, -0.357391)",
        "(-0.310000, 1.252482, -0.357391)",
        "(-0.310000, 1.252444, -0.356801)",
        "(-0.310000, 1.252347, -0.355599)",
        "(-0.310000, 1.252244, -0.354554)",
        "(-0.310000, 1.252136, -0.353667)",
        "(-0.310000, 1.252030, -0.352945)",
        "(-0.310000, 1.251933, -0.352388)",
        "(-0.310000, 1.251830, -0.351984)",
        "(-0.310000, 1.251739, -0.351722)",
        "(-0.310000, 1.251663, -0.351579)",
        "(-0.310000, 1.251594, -0.351523)",
        "(-0.310000, 1.251540, -0.351516)",
        "(-0.310000, 1.251504, -0.351517)",
        "(-0.310000, 1.251472, -0.351519)",
        "(-0.310000, 1.251439, -0.351520)",
        "(-0.310000, 1.251411, -0.351520)",
        "(-0.310000, 1.251368, -0.351522)",
        "(-0.310000, 1.251321, -0.351523)",
        "(-0.310000, 1.251283, -0.351524)",
        "(-0.310000, 1.251244, -0.351526)",
        "(-0.310000, 1.251204, -0.351527)",
        "(-0.310000, 1.251155, -0.351528)",
        "(-0.310000, 1.251100, -0.351530)",
        "(-0.310000, 1.251033, -0.351532)",
        "(-0.310000, 1.250973, -0.351534)",
        "(-0.310000, 1.250925, -0.351535)",
        "(-0.310000, 1.250872, -0.351536)",
        "(-0.310000, 1.250812, -0.351538)",
        "(-0.310000, 1.250768, -0.351539)",
        "(-0.310000, 1.250726, -0.351540)",
        "(-0.310000, 1.250687, -0.351541)",
        "(-0.310000, 1.250657, -0.351542)",
        "(-0.310000, 1.250619, -0.351543)",
        "(-0.310000, 1.250584, -0.351544)",
        "(-0.310000, 1.250554, -0.351545)",
        "(-0.310000, 1.250519, -0.351546)",
        "(-0.310000, 1.250481, -0.351547)",
        "(-0.310000, 1.250448, -0.351548)",
        "(-0.310000, 1.250403, -0.351549)",
        "(-0.310000, 1.250348, -0.351550)",
        "(-0.310000, 1.250293, -0.351551)",
        "(-0.310000, 1.250228, -0.351553)",
        "(-0.310000, 1.250152, -0.351555)",
        "(-0.310000, 1.250053, -0.351557)",
        "(-0.310000, 1.249918, -0.351560)",
        "(-0.310000, 1.249790, -0.351563)",
        "(-0.310000, 1.249659, -0.351565)",
        "(-0.310000, 1.249525, -0.351568)",
        "(-0.310000, 1.249397, -0.351570)",
        "(-0.310000, 1.249277, -0.351572)",
        "(-0.310000, 1.249171, -0.351574)",
        "(-0.310000, 1.249082, -0.351576)",
        "(-0.310000, 1.249031, -0.351576)",
        "(-0.310000, 1.249013, -0.351577)",
        "(-0.310000, 1.249018, -0.351577)",
        "(-0.310000, 1.249034, -0.351576)",
        "(-0.310000, 1.249078, -0.351576)",
        "(-0.310000, 1.249143, -0.351575)",
        "(-0.310000, 1.249225, -0.351573)",
        "(-0.310000, 1.249315, -0.351572)",
        "(-0.310000, 1.249397, -0.351570)",
        "(-0.310000, 1.249479, -0.351569)",
        "(-0.310000, 1.249566, -0.351567)",
        "(-0.310000, 1.249649, -0.351565)",
        "(-0.310000, 1.249714, -0.351564)",
        "(-0.310000, 1.249773, -0.351563)",
        "(-0.310000, 1.249814, -0.351562)",
        "(-0.310000, 1.249848, -0.351561)",
        "(-0.310000, 1.249876, -0.351561)",
        "(-0.310000, 1.249886, -0.351561)",
        "(-0.310000, 1.249896, -0.351560)",
        "(-0.310000, 1.249906, -0.351560)",
        "(-0.310000, 1.249924, -0.351560)",
        "(-0.310000, 1.249934, -0.351560)",
        "(-0.310000, 1.249941, -0.351559)",
        "(-0.310000, 1.249955, -0.351559)",
        "(-0.310000, 1.249966, -0.351559)",
        "(-0.310000, 1.249983, -0.351558)",
        "(-0.310000, 1.250019, -0.351558)",
        "(-0.310000, 1.250054, -0.351557)",
        "(-0.310000, 1.250089, -0.351556)",
        "(-0.310000, 1.250125, -0.351555)",
        "(-0.310000, 1.250157, -0.351555)",
        "(-0.310000, 1.250188, -0.351554)",
        "(-0.310000, 1.250225, -0.351553)",
        "(-0.310000, 1.250257, -0.351552)",
        "(-0.310000, 1.250285, -0.351552)",
        "(-0.310000, 1.250308, -0.351551)",
        "(-0.310000, 1.250312, -0.351551)",
        "(-0.310000, 1.250306, -0.351551)",
        "(-0.310000, 1.250301, -0.351551)",
        "(-0.310000, 1.250295, -0.351551)",
        "(-0.310000, 1.250293, -0.351551)",
        "(-0.310000, 1.250298, -0.351551)",
        "(-0.310000, 1.250303, -0.351551)",
        "(-0.310000, 1.250311, -0.351551)",
        "(-0.310000, 1.250327, -0.351551)",
        "(-0.310000, 1.250381, -0.351549)",
        "(-0.310000, 1.250460, -0.351547)",
        "(-0.310000, 1.250552, -0.351545)",
        "(-0.310000, 1.250656, -0.351542)",
        "(-0.310000, 1.250769, -0.351539)",
        "(-0.310000, 1.250897, -0.351536)",
        "(-0.310000, 1.251053, -0.351531)",
        "(-0.310000, 1.251208, -0.351527)",
        "(-0.310000, 1.251357, -0.351522)",
        "(-0.310000, 1.251514, -0.351517)",
        "(-0.310000, 1.251655, -0.351513)",
        "(-0.310000, 1.251787, -0.351508)",
        "(-0.310000, 1.251912, -0.351504)",
        "(-0.310000, 1.252023, -0.351500)",
        "(-0.310000, 1.252130, -0.351496)",
        "(-0.310000, 1.252246, -0.351501)",
        "(-0.310000, 1.252362, -0.351554)",
        "(-0.310000, 1.252496, -0.351695)",
        "(-0.310000, 1.252640, -0.351954)",
        "(-0.310000, 1.252799, -0.352354)",
        "(-0.310000, 1.252972, -0.352909)",
        "(-0.310000, 1.253173, -0.353624)",
        "(-0.310000, 1.253391, -0.354505)",
        "(-0.310000, 1.253619, -0.355547)",
        "(-0.310000, 1.253871, -0.356742)",
        "(-0.310000, 1.254106, -0.357323)",
        "(-0.310000, 1.254309, -0.357313)",
        "(-0.310000, 1.254515, -0.357303)",
        "(-0.310000, 1.254712, -0.357293)",
        "(-0.310000, 1.254901, -0.357283)",
        "(-0.310000, 1.255079, -0.357274)",
        "(-0.310000, 1.255254, -0.357264)",
        "(-0.310000, 1.255417, -0.357255)",
        "(-0.310000, 1.255570, -0.357247)",
        "(-0.310000, 1.255713, -0.357239)",
        "(-0.310000, 1.255841, -0.357231)",
        "(-0.310000, 1.255961, -0.357224)",
        "(-0.310000, 1.256079, -0.357217)",
        "(-0.310000, 1.256189, -0.357211)",
        "(-0.310000, 1.256302, -0.357204)",
        "(-0.310000, 1.256416, -0.357197)",
        "(-0.310000, 1.256526, -0.357190)",
        "(-0.310000, 1.256647, -0.357182)",
        "(-0.310000, 1.256791, -0.357173)",
        "(-0.310000, 1.256981, -0.357161)",
        "(-0.310000, 1.257185, -0.357147)",
        "(-0.310000, 1.257405, -0.357132)",
        "(-0.310000, 1.257638, -0.357116)",
        "(-0.310000, 1.257876, -0.357100)",
        "(-0.310000, 1.258138, -0.357081)",
        "(-0.310000, 1.258441, -0.357059)",
        "(-0.310000, 1.258765, -0.357034)",
        "(-0.310000, 1.259097, -0.357008)",
        "(-0.310000, 1.259411, -0.356983)",
        "(-0.310000, 1.259746, -0.356956)",
        "(-0.310000, 1.260197, -0.356918)",
        "(-0.310000, 1.260692, -0.356874)",
        "(-0.310000, 1.261168, -0.356831)",
        "(-0.310000, 1.261616, -0.356790)",
        "(-0.310000, 1.262132, -0.356740)",
        "(-0.310000, 1.262753, -0.356678)",
        "(-0.310000, 1.263409, -0.356609)",
        "(-0.310000, 1.263932, -0.355228)",
        "(-0.310000, 1.264293, -0.352881)",
        "(-0.310000, 1.264677, -0.350526)",
        "(-0.310000, 1.265172, -0.348152)",
        "(-0.310000, 1.265662, -0.345721)",
        "(-0.310000, 1.266133, -0.343208)",
        "(-0.310000, 1.266529, -0.340605)",
        "(-0.310000, 1.266846, -0.337889)",
        "(-0.310000, 1.267145, -0.335057)",
        "(-0.310000, 1.267380, -0.332133)",
        "(-0.310000, 1.267528, -0.329117)",
        "(-0.310000, 1.267600, -0.326039)",
        "(-0.310000, 1.267601, -0.322924)",
        "(-0.310000, 1.267543, -0.319808)",
        "(-0.310000, 1.267428, -0.316706)",
        "(-0.310000, 1.267262, -0.313659)",
        "(-0.310000, 1.267057, -0.310711)",
        "(-0.310000, 1.266812, -0.307878)",
        "(-0.310000, 1.266537, -0.305203)",
        "(-0.310000, 1.266238, -0.302726)",
        "(-0.310000, 1.265915, -0.300463)",
        "(-0.310000, 1.265602, -0.298445)",
        "(-0.310000, 1.265278, -0.296707)",
        "(-0.310000, 1.264926, -0.295265)",
        "(-0.310000, 1.264578, -0.294137)",
        "(-0.310000, 1.264254, -0.293336)",
        "(-0.310000, 1.263983, -0.292864)",
        "(-0.310000, 1.263746, -0.292732)",
        "(-0.310000, 1.263553, -0.292941)",
        "(-0.310000, 1.263411, -0.293488)",
        "(-0.310000, 1.263344, -0.294361)",
        "(-0.310000, 1.263337, -0.295549)",
        "(-0.310000, 1.263395, -0.297042)",
        "(-0.310000, 1.263516, -0.298820)",
        "(-0.310000, 1.263703, -0.300851)",
        "(-0.310000, 1.263947, -0.303125)",
        "(-0.310000, 1.264243, -0.305607)",
        "(-0.310000, 1.264598, -0.308264)",
        "(-0.310000, 1.265009, -0.311056)",
        "(-0.310000, 1.265456, -0.313969)",
        "(-0.310000, 1.265933, -0.316960)",
        "(-0.310000, 1.266425, -0.319987)",
        "(-0.310000, 1.266934, -0.323035)",
        "(-0.310000, 1.267438, -0.326066)",
        "(-0.310000, 1.267919, -0.329045)",
        "(-0.310000, 1.268356, -0.331968)",
        "(-0.310000, 1.268767, -0.334803)",
        "(-0.310000, 1.269143, -0.337527)",
        "(-0.310000, 1.269450, -0.340156)",
        "(-0.310000, 1.269725, -0.342677)",
        "(-0.310000, 1.269966, -0.345092)",
        "(-0.310000, 1.270187, -0.347437)",
        "(-0.310000, 1.270371, -0.349739)",
        "(-0.310000, 1.270527, -0.352022)",
        "(-0.310000, 1.270655, -0.354264)",
        "(-0.310000, 1.270663, -0.355668)",
        "(-0.310000, 1.270477, -0.355697)",
        "(-0.310000, 1.270306, -0.355723)",
        "(-0.310000, 1.270141, -0.355747)",
        "(-0.310000, 1.269995, -0.355769)",
        "(-0.310000, 1.269852, -0.355790)",
        "(-0.310000, 1.269717, -0.355810)",
        "(-0.310000, 1.269556, -0.355834)",
        "(-0.310000, 1.269396, -0.355857)",
        "(-0.310000, 1.269239, -0.355880)",
        "(-0.310000, 1.269075, -0.355903)",
        "(-0.310000, 1.268919, -0.355926)",
        "(-0.310000, 1.268754, -0.355949)",
        "(-0.310000, 1.268583, -0.355973)",
        "(-0.310000, 1.268406, -0.355998)",
        "(-0.310000, 1.268206, -0.356025)",
        "(-0.310000, 1.268006, -0.356052)",
        "(-0.310000, 1.267796, -0.356081)",
        "(-0.310000, 1.267578, -0.356110)",
        "(-0.310000, 1.267355, -0.356131)",
        "(-0.310000, 1.266884, -0.354261)",
        "(-0.310000, 1.266388, -0.352332)",
        "(-0.310000, 1.265842, -0.350382)",
        "(-0.310000, 1.265289, -0.348439)",
        "(-0.310000, 1.264688, -0.346522)",
        "(-0.310000, 1.264059, -0.344663)",
        "(-0.310000, 1.263459, -0.342886)",
        "(-0.310000, 1.262888, -0.341208)",
        "(-0.310000, 1.262328, -0.339660)",
        "(-0.310000, 1.261810, -0.338268)",
        "(-0.310000, 1.261308, -0.337047)",
        "(-0.310000, 1.260842, -0.336020)",
        "(-0.310000, 1.260381, -0.335208)",
        "(-0.310000, 1.259964, -0.334625)",
        "(-0.310000, 1.259588, -0.334280)",
        "(-0.310000, 1.259253, -0.334186)",
        "(-0.310000, 1.258962, -0.334348)",
        "(-0.310000, 1.258689, -0.334774)",
        "(-0.310000, 1.258456, -0.335461)",
        "(-0.310000, 1.258259, -0.336402)",
        "(-0.310000, 1.258077, -0.337596)",
        "(-0.310000, 1.257930, -0.339026)",
        "(-0.310000, 1.257808, -0.340670)",
        "(-0.310000, 1.257711, -0.342515)",
        "(-0.310000, 1.257628, -0.344529)",
        "(-0.310000, 1.257522, -0.346674)",
        "(-0.310000, 1.257404, -0.348923)",
        "(-0.310000, 1.257243, -0.351226)",
        "(-0.310000, 1.257031, -0.353542)",
        "(-0.310000, 1.256753, -0.355916)",
        "(-0.310000, 1.256355, -0.357200)",
        "(-0.310000, 1.255906, -0.357227)",
        "(-0.310000, 1.255497, -0.357251)",
        "(-0.310000, 1.255098, -0.357273)",
        "(-0.310000, 1.254710, -0.357293)",
        "(-0.310000, 1.254326, -0.357312)",
        "(-0.310000, 1.253971, -0.357329)",
        "(-0.310000, 1.253630, -0.357344)",
        "(-0.310000, 1.253326, -0.357357)",
        "(-0.310000, 1.253066, -0.357368)",
        "(-0.310000, 1.252859, -0.357376)",
        "(-0.310000, 1.252694, -0.357383)",
        "(-0.310000, 1.252561, -0.357388)",
        "(-0.310000, 1.252468, -0.357391)",
        "(-0.310000, 1.252401, -0.357394)",
        "(-0.310000, 1.252345, -0.357396)",
        "(-0.310000, 1.252303, -0.357397)",
        "(-0.310000, 1.252287, -0.357398)",
        "(-0.310000, 1.252263, -0.357399)",
        "(-0.310000, 1.252247, -0.357399)",
        "(-0.310000, 1.252239, -0.357400)",
        "(-0.310000, 1.252230, -0.357400)",
        "(-0.310000, 1.252228, -0.357400)",
        "(-0.310000, 1.252235, -0.357400)",
        "(-0.310000, 1.252241, -0.357400)",
        "(-0.310000, 1.252247, -0.357399)",
        "(-0.310000, 1.252265, -0.357399)",
        "(-0.310000, 1.252293, -0.357398)",
        "(-0.310000, 1.252339, -0.357396)",
        "(-0.310000, 1.252394, -0.357394)",
        "(-0.310000, 1.252451, -0.357392)",
        "(-0.310000, 1.252505, -0.357390)",
        "(-0.310000, 1.252566, -0.357388)",
        "(-0.310000, 1.252653, -0.357384)",
        "(-0.310000, 1.252762, -0.357380)",
        "(-0.310000, 1.252878, -0.357376)",
        "(-0.310000, 1.252995, -0.357371)",
        "(-0.310000, 1.253111, -0.357366)",
        "(-0.310000, 1.253231, -0.357361)",
        "(-0.310000, 1.253359, -0.357356)",
        "(-0.310000, 1.253479, -0.357351)",
        "(-0.310000, 1.253585, -0.357346)",
        "(-0.310000, 1.253680, -0.357342)",
        "(-0.310000, 1.253757, -0.357339)",
        "(-0.310000, 1.253833, -0.357335)",
        "(-0.310000, 1.253868, -0.356082)",
        "(-0.310000, 1.253839, -0.353731)",
        "(-0.310000, 1.253809, -0.351426)",
        "(-0.310000, 1.253783, -0.349146)",
        "(-0.310000, 1.253755, -0.346910)",
        "(-0.310000, 1.253730, -0.344771)",
        "(-0.310000, 1.253717, -0.342773)",
        "(-0.310000, 1.253719, -0.340939)",
        "(-0.310000, 1.253732, -0.339302)",
        "(-0.310000, 1.253768, -0.337889)",
        "(-0.310000, 1.253810, -0.336709)",
        "(-0.310000, 1.253851, -0.335782)",
        "(-0.310000, 1.253902, -0.335114)",
        "(-0.310000, 1.253964, -0.334711)",
        "(-0.310000, 1.254036, -0.334571)",
        "(-0.310000, 1.254122, -0.334692)",
        "(-0.310000, 1.254220, -0.335065)",
        "(-0.310000, 1.254322, -0.335683)",
        "(-0.310000, 1.254438, -0.336532)",
        "(-0.310000, 1.254590, -0.337592)",
        "(-0.310000, 1.254761, -0.338852)",
        "(-0.310000, 1.254934, -0.340289)",
        "(-0.310000, 1.255103, -0.341877)",
        "(-0.310000, 1.255257, -0.343604)",
        "(-0.310000, 1.255385, -0.345439)",
        "(-0.310000, 1.255479, -0.347352)",
        "(-0.310000, 1.255550, -0.349328)",
        "(-0.310000, 1.255612, -0.351331)",
        "(-0.310000, 1.255647, -0.353330)",
        "(-0.310000, 1.255661, -0.355308)",
        "(-0.310000, 1.255647, -0.357233)",
        "(-0.310000, 1.255516, -0.357250)",
        "(-0.310000, 1.255345, -0.357259)",
        "(-0.310000, 1.255144, -0.357270)",
        "(-0.310000, 1.254955, -0.357280)",
        "(-0.310000, 1.254783, -0.357289)",
        "(-0.310000, 1.254629, -0.357297)",
        "(-0.310000, 1.254505, -0.357303)",
        "(-0.310000, 1.254415, -0.357308)",
        "(-0.310000, 1.254349, -0.357311)",
        "(-0.310000, 1.254305, -0.357313)",
        "(-0.310000, 1.254273, -0.357315)",
        "(-0.310000, 1.254255, -0.357315)",
        "(-0.310000, 1.254280, -0.357314)",
        "(-0.310000, 1.254354, -0.357311)",
        "(-0.310000, 1.254453, -0.357306)",
        "(-0.310000, 1.254563, -0.357300)",
        "(-0.310000, 1.254695, -0.357294)",
        "(-0.310000, 1.254834, -0.357287)",
        "(-0.310000, 1.254991, -0.357278)",
        "(-0.310000, 1.255082, -0.355888)",
        "(-0.310000, 1.255119, -0.353649)",
        "(-0.310000, 1.255163, -0.351357)",
        "(-0.310000, 1.255206, -0.349063)",
        "(-0.310000, 1.255240, -0.346765)",
        "(-0.310000, 1.255272, -0.344475)",
        "(-0.310000, 1.255289, -0.342210)",
        "(-0.310000, 1.255275, -0.339968)",
        "(-0.310000, 1.255225, -0.337771)",
        "(-0.310000, 1.255161, -0.335639)",
        "(-0.310000, 1.255093, -0.333574)",
        "(-0.310000, 1.255028, -0.331599)",
        "(-0.310000, 1.254975, -0.329730)",
        "(-0.310000, 1.254932, -0.327989)",
        "(-0.310000, 1.254889, -0.326383)",
        "(-0.310000, 1.254854, -0.324930)",
        "(-0.310000, 1.254831, -0.323649)",
        "(-0.310000, 1.254822, -0.322543)",
        "(-0.310000, 1.254846, -0.321627)",
        "(-0.310000, 1.254888, -0.320911)",
        "(-0.310000, 1.254945, -0.320398)",
        "(-0.310000, 1.255010, -0.320095)",
        "(-0.310000, 1.255093, -0.320003)",
        "(-0.310000, 1.255182, -0.320122)",
        "(-0.310000, 1.255291, -0.320448)",
        "(-0.310000, 1.255419, -0.320975)",
        "(-0.310000, 1.255550, -0.321698)",
        "(-0.310000, 1.255689, -0.322606)",
        "(-0.310000, 1.255846, -0.323682)",
        "(-0.310000, 1.256007, -0.324918)",
        "(-0.310000, 1.256171, -0.326294)",
        "(-0.310000, 1.256340, -0.327787)",
        "(-0.310000, 1.256511, -0.329386)",
        "(-0.310000, 1.256690, -0.331064)",
        "(-0.310000, 1.256881, -0.332792)",
        "(-0.310000, 1.257072, -0.334558)",
        "(-0.310000, 1.257263, -0.336332)",
        "(-0.310000, 1.257450, -0.338091)",
        "(-0.310000, 1.257640, -0.339803)",
        "(-0.310000, 1.257822, -0.341457)",
        "(-0.310000, 1.258008, -0.343024)",
        "(-0.310000, 1.258195, -0.344479)",
        "(-0.310000, 1.258366, -0.345815)",
        "(-0.310000, 1.258524, -0.347011)",
        "(-0.310000, 1.258675, -0.348050)",
        "(-0.310000, 1.258826, -0.348931)",
        "(-0.310000, 1.258969, -0.349647)",
        "(-0.310000, 1.259103, -0.350198)",
        "(-0.310000, 1.259218, -0.350597)",
        "(-0.310000, 1.259318, -0.350854)",
        "(-0.310000, 1.259398, -0.350994)",
        "(-0.310000, 1.259457, -0.351047)",
        "(-0.310000, 1.259504, -0.351052)",
        "(-0.310000, 1.259558, -0.351038)",
        "(-0.310000, 1.259597, -0.350977)",
        "(-0.310000, 1.259617, -0.350829)",
        "(-0.310000, 1.259628, -0.350563)",
        "(-0.310000, 1.259613, -0.350157)",
        "(-0.310000, 1.259580, -0.349596)",
        "(-0.310000, 1.259538, -0.348874)",
        "(-0.310000, 1.259481, -0.347986)",
        "(-0.310000, 1.259416, -0.346936)",
        "(-0.310000, 1.259341, -0.345734)",
        "(-0.310000, 1.259255, -0.344395)",
        "(-0.310000, 1.259157, -0.342928)",
        "(-0.310000, 1.259058, -0.341354)",
        "(-0.310000, 1.258956, -0.339699)",
        "(-0.310000, 1.258840, -0.337976)",
        "(-0.310000, 1.258719, -0.336212)",
        "(-0.310000, 1.258601, -0.334438)",
        "(-0.310000, 1.258474, -0.332666)",
        "(-0.310000, 1.258344, -0.330928)",
        "(-0.310000, 1.258208, -0.329252)",
        "(-0.310000, 1.258068, -0.327650)",
        "(-0.310000, 1.257931, -0.326150)",
        "(-0.310000, 1.257798, -0.324776)",
        "(-0.310000, 1.257670, -0.323537)",
        "(-0.310000, 1.257554, -0.322455)",
        "(-0.310000, 1.257454, -0.321547)",
        "(-0.310000, 1.257365, -0.320821)",
        "(-0.310000, 1.257295, -0.320289)",
        "(-0.310000, 1.257247, -0.319959)",
        "(-0.310000, 1.257208, -0.319836)",
        "(-0.310000, 1.257193, -0.319924)",
        "(-0.310000, 1.257206, -0.320221)",
        "(-0.310000, 1.257253, -0.320726)",
        "(-0.310000, 1.257326, -0.321436)",
        "(-0.310000, 1.257437, -0.322342)",
        "(-0.310000, 1.257580, -0.323434)",
        "(-0.310000, 1.257745, -0.324708)",
        "(-0.310000, 1.257934, -0.326149)",
        "(-0.310000, 1.258143, -0.327737)",
        "(-0.310000, 1.258362, -0.329470)",
        "(-0.310000, 1.258587, -0.331325)",
        "(-0.310000, 1.258822, -0.333281)",
        "(-0.310000, 1.259053, -0.335334)",
        "(-0.310000, 1.259283, -0.337461)",
        "(-0.310000, 1.259513, -0.339638)",
        "(-0.310000, 1.259734, -0.341865)",
        "(-0.310000, 1.259945, -0.344122)",
        "(-0.310000, 1.260152, -0.346390)",
        "(-0.310000, 1.260356, -0.348673)",
        "(-0.310000, 1.260570, -0.350958)",
        "(-0.310000, 1.260807, -0.353242)",
        "(-0.310000, 1.261056, -0.355579)",
        "(-0.310000, 1.261213, -0.356827)",
        "(-0.310000, 1.261255, -0.356823)",
        "(-0.310000, 1.261290, -0.356820)",
        "(-0.310000, 1.261317, -0.356818)",
        "(-0.310000, 1.261346, -0.356815)",
        "(-0.310000, 1.261363, -0.356813)",
        "(-0.310000, 1.261379, -0.356812)",
        "(-0.310000, 1.261389, -0.356811)",
        "(-0.310000, 1.261396, -0.356810)",
        "(-0.310000, 1.261384, -0.356811)",
        "(-0.310000, 1.261361, -0.356814)",
        "(-0.310000, 1.261339, -0.356816)",
        "(-0.310000, 1.261301, -0.356819)",
        "(-0.310000, 1.261249, -0.356824)",
        "(-0.310000, 1.261191, -0.356829)",
        "(-0.310000, 1.261121, -0.356836)",
        "(-0.310000, 1.261055, -0.356842)",
        "(-0.310000, 1.260993, -0.356847)",
        "(-0.310000, 1.260927, -0.356853)",
        "(-0.310000, 1.260857, -0.356860)",
        "(-0.310000, 1.260789, -0.356866)",
        "(-0.310000, 1.260715, -0.356872)",
        "(-0.310000, 1.260650, -0.356878)",
        "(-0.310000, 1.260592, -0.356883)",
        "(-0.310000, 1.260537, -0.356888)",
        "(-0.310000, 1.260483, -0.356893)",
        "(-0.310000, 1.260436, -0.356897)",
        "(-0.310000, 1.260389, -0.356901)",
        "(-0.310000, 1.260356, -0.356904)",
        "(-0.310000, 1.260336, -0.356906)",
        "(-0.310000, 1.260314, -0.356908)",
        "(-0.310000, 1.260293, -0.356909)",
        "(-0.310000, 1.260275, -0.356911)",
        "(-0.310000, 1.260266, -0.356912)",
        "(-0.310000, 1.260256, -0.356913)",
        "(-0.310000, 1.260242, -0.356914)",
        "(-0.310000, 1.260229, -0.356915)",
        "(-0.310000, 1.260204, -0.356917)",
        "(-0.310000, 1.260176, -0.356919)",
        "(-0.310000, 1.260145, -0.356922)",
        "(-0.310000, 1.260106, -0.356925)",
        "(-0.310000, 1.260071, -0.356928)",
        "(-0.310000, 1.260044, -0.356931)",
        "(-0.310000, 1.260016, -0.356933)",
        "(-0.310000, 1.259989, -0.356935)",
        "(-0.310000, 1.259853, -0.355692)",
        "(-0.310000, 1.259608, -0.353355)",
        "(-0.310000, 1.259343, -0.351065)",
        "(-0.310000, 1.259068, -0.348784)",
        "(-0.310000, 1.258773, -0.346450)",
        "(-0.310000, 1.258465, -0.344037)",
        "(-0.310000, 1.258160, -0.341529)",
        "(-0.310000, 1.257830, -0.338903)",
        "(-0.310000, 1.257478, -0.336165)",
        "(-0.310000, 1.257120, -0.333329)",
        "(-0.310000, 1.256764, -0.330393)",
        "(-0.310000, 1.256421, -0.327384)",
        "(-0.310000, 1.256091, -0.324327)",
        "(-0.310000, 1.255783, -0.321261)",
        "(-0.310000, 1.255484, -0.318198)",
        "(-0.310000, 1.255192, -0.315183)",
        "(-0.310000, 1.254919, -0.312257)",
        "(-0.310000, 1.254653, -0.309439)",
        "(-0.310000, 1.254404, -0.306770)",
        "(-0.310000, 1.254177, -0.304290)",
        "(-0.310000, 1.253966, -0.302016)",
        "(-0.310000, 1.253778, -0.299983)",
        "(-0.310000, 1.253615, -0.298222)",
        "(-0.310000, 1.253468, -0.296746)",
        "(-0.310000, 1.253339, -0.295579)",
        "(-0.310000, 1.253232, -0.294738)",
        "(-0.310000, 1.253146, -0.294229)",
        "(-0.310000, 1.253086, -0.294060)",
        "(-0.310000, 1.253061, -0.294233)",
        "(-0.310000, 1.253062, -0.294748)",
        "(-0.310000, 1.253094, -0.295596)",
        "(-0.310000, 1.253157, -0.296763)",
        "(-0.310000, 1.253251, -0.298242)",
        "(-0.310000, 1.253372, -0.300011)",
        "(-0.310000, 1.253520, -0.302040)",
        "(-0.310000, 1.253689, -0.304316)",
        "(-0.310000, 1.253874, -0.306807)",
        "(-0.310000, 1.254072, -0.309479)",
        "(-0.310000, 1.254278, -0.312294)",
        "(-0.310000, 1.254477, -0.315234)",
        "(-0.310000, 1.254670, -0.318256)",
        "(-0.310000, 1.254866, -0.321316)",
        "(-0.310000, 1.255054, -0.324401)",
        "(-0.310000, 1.255234, -0.327468)",
        "(-0.310000, 1.255404, -0.330481)",
        "(-0.310000, 1.255558, -0.333433)",
        "(-0.310000, 1.255704, -0.336293)",
        "(-0.310000, 1.255842, -0.339040)",
        "(-0.310000, 1.255967, -0.341682)",
        "(-0.310000, 1.256097, -0.344211)",
        "(-0.310000, 1.256240, -0.346630)",
        "(-0.310000, 1.256387, -0.348975)",
        "(-0.310000, 1.256549, -0.351273)",
        "(-0.310000, 1.256729, -0.353562)",
        "(-0.310000, 1.256910, -0.355905)",
        "(-0.310000, 1.257027, -0.357158)",
        "(-0.310000, 1.257074, -0.357155)",
        "(-0.310000, 1.257124, -0.357151)",
        "(-0.310000, 1.257174, -0.357148)",
        "(-0.310000, 1.257228, -0.357144)",
        "(-0.310000, 1.257278, -0.357141)",
        "(-0.310000, 1.257325, -0.357138)",
        "(-0.310000, 1.257368, -0.357135)",
        "(-0.310000, 1.257408, -0.357132)",
        "(-0.310000, 1.257436, -0.357130)",
        "(-0.310000, 1.257450, -0.357129)",
        "(-0.310000, 1.257465, -0.357128)"
    ],
    "leftHandPositions": [
        "(-121.116700, 1.252065, 0.378598)",
        "(-0.310000, 1.270070, 0.061758)",
        "(-0.310000, 1.255491, 0.059704)",
        "(-0.310000, 1.240659, 0.058897)",
        "(-0.310000, 1.225798, 0.059370)",
        "(-0.310000, 1.211139, 0.061102)",
        "(-0.310000, 1.196909, 0.063999)",
        "(-0.310000, 1.183290, 0.067942)",
        "(-0.310000, 1.170429, 0.072783)",
        "(-0.310000, 1.158432, 0.078336)",
        "(-0.310000, 1.147364, 0.084432)",
        "(-0.310000, 1.137260, 0.090907)",
        "(-0.310000, 1.128118, 0.097589)",
        "(-0.310000, 1.119922, 0.104343)",
        "(-0.310000, 1.114129, 0.112107)",
        "(-0.310000, 1.109222, 0.119512)",
        "(-0.310000, 1.105081, 0.126498)",
        "(-0.310000, 1.101599, 0.133041)",
        "(-0.310000, 1.098673, 0.139140)",
        "(-0.310000, 1.096223, 0.144791)",
        "(-0.310000, 1.094171, 0.150013)",
        "(-0.310000, 1.092449, 0.154840)",
        "(-0.310000, 1.091004, 0.159295)",
        "(-0.310000, 1.089789, 0.163410)",
        "(-0.310000, 1.088774, 0.167180)",
        "(-0.310000, 1.087920, 0.170657)",
        "(-0.310000, 1.087197, 0.173882)",
        "(-0.310000, 1.086576, 0.176923)",
        "(-0.310000, 1.086046, 0.179772)",
        "(-0.310000, 1.085606, 0.182373)",
        "(-0.310000, 1.085236, 0.184781)",
        "(-0.310000, 1.084929, 0.186979)",
        "(-0.310000, 1.084675, 0.188980)",
        "(-0.310000, 1.085841, 0.190939)",
        "(-0.310000, 1.087896, 0.192764)",
        "(-0.310000, 1.090038, 0.194375)",
        "(-0.310000, 1.092209, 0.195799)",
        "(-0.310000, 1.094408, 0.197047)",
        "(-0.310000, 1.096616, 0.198155)",
        "(-0.310000, 1.098814, 0.199130)",
        "(-0.310000, 1.101004, 0.199966)",
        "(-0.310000, 1.103161, 0.200678)",
        "(-0.310000, 1.105261, 0.201314)",
        "(-0.310000, 1.107300, 0.201884)",
        "(-0.310000, 1.109253, 0.202379)",
        "(-0.310000, 1.111104, 0.202795)",
        "(-0.310000, 1.112829, 0.203165)",
        "(-0.310000, 1.114420, 0.203542)",
        "(-0.310000, 1.115855, 0.203976)",
        "(-0.310000, 1.117120, 0.204397)",
        "(-0.310000, 1.118210, 0.204816)",
        "(-0.310000, 1.119112, 0.205166)",
        "(-0.310000, 1.119815, 0.205469)",
        "(-0.310000, 1.120313, 0.205849)",
        "(-0.310000, 1.120601, 0.206263)",
        "(-0.310000, 1.120677, 0.206728)",
        "(-0.310000, 1.120545, 0.207124)",
        "(-0.310000, 1.120207, 0.207453)",
        "(-0.310000, 1.119668, 0.207768)",
        "(-0.310000, 1.118934, 0.208088)",
        "(-0.310000, 1.118015, 0.208507)",
        "(-0.310000, 1.116929, 0.209003)",
        "(-0.310000, 1.115684, 0.209540)",
        "(-0.310000, 1.114301, 0.209942)",
        "(-0.310000, 1.112800, 0.210163)",
        "(-0.310000, 1.111193, 0.210168)",
        "(-0.310000, 1.109506, 0.210118)",
        "(-0.310000, 1.107768, 0.210099)",
        "(-0.310000, 1.105992, 0.210057)",
        "(-0.310000, 1.104208, 0.209988)",
        "(-0.310000, 1.102441, 0.209889)",
        "(-0.310000, 1.100719, 0.209813)",
        "(-0.310000, 1.099056, 0.209798)",
        "(-0.310000, 1.097479, 0.209818)",
        "(-0.310000, 1.096013, 0.209838)",
        "(-0.310000, 1.094668, 0.209919)",
        "(-0.310000, 1.093465, 0.210117)",
        "(-0.310000, 1.092418, 0.210416)",
        "(-0.310000, 1.091531, 0.210745)",
        "(-0.310000, 1.090808, 0.211041)",
        "(-0.310000, 1.090252, 0.211376)",
        "(-0.310000, 1.089852, 0.211871)",
        "(-0.310000, 1.089598, 0.212481)",
        "(-0.310000, 1.089465, 0.213073)",
        "(-0.310000, 1.089421, 0.213618)",
        "(-0.310000, 1.089429, 0.214236)",
        "(-0.310000, 1.089459, 0.214895)",
        "(-0.310000, 1.089538, 0.215496)",
        "(-0.310000, 1.089705, 0.215999)",
        "(-0.310000, 1.089989, 0.216472)",
        "(-0.310000, 1.090418, 0.216960)",
        "(-0.310000, 1.090994, 0.217252)",
        "(-0.310000, 1.091720, 0.217286)",
        "(-0.310000, 1.092616, 0.217396)",
        "(-0.310000, 1.093679, 0.217598)",
        "(-0.310000, 1.094895, 0.217792)",
        "(-0.310000, 1.096238, 0.217791)",
        "(-0.310000, 1.097700, 0.217599)",
        "(-0.310000, 1.099270, 0.217420)",
        "(-0.310000, 1.100926, 0.217353)",
        "(-0.310000, 1.102655, 0.217343)",
        "(-0.310000, 1.104423, 0.217315)",
        "(-0.310000, 1.106204, 0.217305)",
        "(-0.310000, 1.107983, 0.217336)",
        "(-0.310000, 1.109733, 0.217405)",
        "(-0.310000, 1.111422, 0.217484)",
        "(-0.310000, 1.113040, 0.217616)",
        "(-0.310000, 1.114560, 0.217802)",
        "(-0.310000, 1.115963, 0.218094)",
        "(-0.310000, 1.117233, 0.218435)",
        "(-0.310000, 1.118355, 0.218895)",
        "(-0.310000, 1.119310, 0.219431)",
        "(-0.310000, 1.120092, 0.220047)",
        "(-0.310000, 1.120693, 0.220796)",
        "(-0.310000, 1.121101, 0.221611)",
        "(-0.310000, 1.121322, 0.222591)",
        "(-0.310000, 1.121346, 0.223636)",
        "(-0.310000, 1.121175, 0.224762)",
        "(-0.310000, 1.120818, 0.226026)",
        "(-0.310000, 1.120284, 0.227436)",
        "(-0.310000, 1.119555, 0.228797)",
        "(-0.310000, 1.118654, 0.230199)",
        "(-0.310000, 1.117600, 0.231724)",
        "(-0.310000, 1.116403, 0.233336)",
        "(-0.310000, 1.115075, 0.234988)",
        "(-0.310000, 1.113614, 0.236633)",
        "(-0.310000, 1.112058, 0.238370)",
        "(-0.310000, 1.110439, 0.240229)",
        "(-0.310000, 1.108739, 0.242099)",
        "(-0.310000, 1.106964, 0.243907)",
        "(-0.310000, 1.105140, 0.245675)",
        "(-0.310000, 1.103265, 0.247402)",
        "(-0.310000, 1.101369, 0.249123)",
        "(-0.310000, 1.099419, 0.250649)",
        "(-0.310000, 1.097418, 0.252025)",
        "(-0.310000, 1.095407, 0.253358)",
        "(-0.310000, 1.093421, 0.254774)",
        "(-0.310000, 1.091368, 0.256139)",
        "(-0.310000, 1.090320, 0.257036)",
        "(-0.310000, 1.090449, 0.257472)",
        "(-0.310000, 1.090542, 0.257783)",
        "(-0.310000, 1.090637, 0.258100)",
        "(-0.310000, 1.090728, 0.258400)",
        "(-0.310000, 1.090774, 0.258554)",
        "(-0.310000, 1.090792, 0.258611)",
        "(-0.310000, 1.090763, 0.258516)",
        "(-0.310000, 1.090721, 0.258380)",
        "(-0.310000, 1.090687, 0.258267)",
        "(-0.310000, 1.090652, 0.258151)",
        "(-0.310000, 1.090612, 0.258018)",
        "(-0.310000, 1.090581, 0.257913)",
        "(-0.310000, 1.090585, 0.257929)",
        "(-0.310000, 1.090622, 0.258050)",
        "(-0.310000, 1.090676, 0.258229)",
        "(-0.310000, 1.090734, 0.258422)",
        "(-0.310000, 1.090821, 0.258706)",
        "(-0.310000, 1.090960, 0.259159)",
        "(-0.310000, 1.091115, 0.259660)",
        "(-0.310000, 1.091284, 0.260200)",
        "(-0.310000, 1.091460, 0.260756)",
        "(-0.310000, 1.091667, 0.261400)",
        "(-0.310000, 1.091868, 0.262018)",
        "(-0.310000, 1.092058, 0.262592)",
        "(-0.310000, 1.092235, 0.263125)",
        "(-0.310000, 1.092389, 0.263582)",
        "(-0.310000, 1.092524, 0.263977)",
        "(-0.310000, 1.092645, 0.264330)",
        "(-0.310000, 1.092749, 0.264633)",
        "(-0.310000, 1.092825, 0.264852)",
        "(-0.310000, 1.092876, 0.265000)",
        "(-0.310000, 1.092906, 0.265085)",
        "(-0.310000, 1.092934, 0.265165)",
        "(-0.310000, 1.092938, 0.265176)",
        "(-0.310000, 1.092931, 0.265156)",
        "(-0.310000, 1.092930, 0.265154)",
        "(-0.310000, 1.092927, 0.265144)",
        "(-0.310000, 1.092921, 0.265128)",
        "(-0.310000, 1.092920, 0.265126)",
        "(-0.310000, 1.092920, 0.265127)",
        "(-0.310000, 1.092922, 0.265131)",
        "(-0.310000, 1.092914, 0.265109)",
        "(-0.310000, 1.092907, 0.265089)",
        "(-0.310000, 1.092925, 0.265138)",
        "(-0.310000, 1.094136, 0.264816)",
        "(-0.310000, 1.096378, 0.264108)",
        "(-0.310000, 1.098568, 0.263391)",
        "(-0.310000, 1.100742, 0.262678)",
        "(-0.310000, 1.102929, 0.261987)",
        "(-0.310000, 1.105116, 0.261323)",
        "(-0.310000, 1.107283, 0.260670)",
        "(-0.310000, 1.109421, 0.260003)",
        "(-0.310000, 1.111510, 0.259324)",
        "(-0.310000, 1.113540, 0.258668)",
        "(-0.310000, 1.115501, 0.258018)",
        "(-0.310000, 1.117371, 0.257382)",
        "(-0.310000, 1.119132, 0.256759)",
        "(-0.310000, 1.120769, 0.256167)",
        "(-0.310000, 1.122269, 0.255593)",
        "(-0.310000, 1.123608, 0.255026)",
        "(-0.310000, 1.124792, 0.254536)",
        "(-0.310000, 1.125813, 0.254110)",
        "(-0.310000, 1.126663, 0.253776)",
        "(-0.310000, 1.127336, 0.253544)",
        "(-0.310000, 1.127831, 0.253420)",
        "(-0.310000, 1.128140, 0.253401)",
        "(-0.310000, 1.128266, 0.253500)",
        "(-0.310000, 1.128201, 0.253689)",
        "(-0.310000, 1.127947, 0.253969)",
        "(-0.310000, 1.127513, 0.254343)",
        "(-0.310000, 1.126900, 0.254798)",
        "(-0.310000, 1.126138, 0.255381)",
        "(-0.310000, 1.125226, 0.256045)",
        "(-0.310000, 1.124156, 0.256741)",
        "(-0.310000, 1.122964, 0.257510)",
        "(-0.310000, 1.121666, 0.258329)",
        "(-0.310000, 1.120278, 0.259205)",
        "(-0.310000, 1.118816, 0.260107)",
        "(-0.310000, 1.117297, 0.261000)",
        "(-0.310000, 1.115744, 0.261910)",
        "(-0.310000, 1.114183, 0.262818)",
        "(-0.310000, 1.112629, 0.263699)",
        "(-0.310000, 1.111113, 0.264551)",
        "(-0.310000, 1.109649, 0.265374)",
        "(-0.310000, 1.108257, 0.266142)",
        "(-0.310000, 1.106962, 0.266856)",
        "(-0.310000, 1.105781, 0.267527)",
        "(-0.310000, 1.104724, 0.268128)",
        "(-0.310000, 1.103784, 0.268600)",
        "(-0.310000, 1.102960, 0.268937)",
        "(-0.310000, 1.102282, 0.269197)",
        "(-0.310000, 1.101748, 0.269370)",
        "(-0.310000, 1.101346, 0.269457)",
        "(-0.310000, 1.101057, 0.269449)",
        "(-0.310000, 1.100862, 0.269352)",
        "(-0.310000, 1.100742, 0.269206)",
        "(-0.310000, 1.100657, 0.269015)",
        "(-0.310000, 1.100561, 0.268792)",
        "(-0.310000, 1.100423, 0.268596)",
        "(-0.310000, 1.100203, 0.268435)",
        "(-0.310000, 1.099881, 0.268333)",
        "(-0.310000, 1.099425, 0.268281)",
        "(-0.310000, 1.098827, 0.268290)",
        "(-0.310000, 1.098087, 0.268379)",
        "(-0.310000, 1.097201, 0.268552)",
        "(-0.310000, 1.096170, 0.268797)",
        "(-0.310000, 1.095001, 0.269112)",
        "(-0.310000, 1.094408, 0.269217)",
        "(-0.310000, 1.094382, 0.269148)",
        "(-0.310000, 1.094372, 0.269120)",
        "(-0.310000, 1.094358, 0.269083)",
        "(-0.310000, 1.094338, 0.269031)",
        "(-0.310000, 1.094319, 0.268980)",
        "(-0.310000, 1.094316, 0.268973)",
        "(-0.310000, 1.094310, 0.268956)",
        "(-0.310000, 1.094300, 0.268928)",
        "(-0.310000, 1.094292, 0.268909)",
        "(-0.310000, 1.094287, 0.268895)",
        "(-0.310000, 1.094282, 0.268881)",
        "(-0.310000, 1.094268, 0.268845)",
        "(-0.310000, 1.094248, 0.268790)",
        "(-0.310000, 1.094229, 0.268739)",
        "(-0.310000, 1.094221, 0.268720)",
        "(-0.310000, 1.094210, 0.268690)",
        "(-0.310000, 1.094191, 0.268639)",
        "(-0.310000, 1.094170, 0.268582)",
        "(-0.310000, 1.094148, 0.268525)",
        "(-0.310000, 1.094130, 0.268475)",
        "(-0.310000, 1.094110, 0.268422)",
        "(-0.310000, 1.094092, 0.268375)",
        "(-0.310000, 1.094077, 0.268335)",
        "(-0.310000, 1.094066, 0.268305)",
        "(-0.310000, 1.094064, 0.268300)",
        "(-0.310000, 1.094060, 0.268287)",
        "(-0.310000, 1.094058, 0.268282)",
        "(-0.310000, 1.094057, 0.268280)",
        "(-0.310000, 1.094056, 0.268278)",
        "(-0.310000, 1.094053, 0.268269)",
        "(-0.310000, 1.094054, 0.268271)",
        "(-0.310000, 1.094052, 0.268266)",
        "(-0.310000, 1.094044, 0.268244)",
        "(-0.310000, 1.094030, 0.268209)",
        "(-0.310000, 1.094011, 0.268156)",
        "(-0.310000, 1.093986, 0.268089)",
        "(-0.310000, 1.095203, 0.267584)",
        "(-0.310000, 1.097338, 0.266747)",
        "(-0.310000, 1.099469, 0.265894)",
        "(-0.310000, 1.101593, 0.265017)",
        "(-0.310000, 1.103771, 0.264133)",
        "(-0.310000, 1.106031, 0.263236)",
        "(-0.310000, 1.108383, 0.262318)",
        "(-0.310000, 1.110847, 0.261356)",
        "(-0.310000, 1.113427, 0.260382)",
        "(-0.310000, 1.116101, 0.259381)",
        "(-0.310000, 1.118862, 0.258329)",
        "(-0.310000, 1.121691, 0.257251)",
        "(-0.310000, 1.124565, 0.256165)",
        "(-0.310000, 1.127446, 0.255072)",
        "(-0.310000, 1.130309, 0.253945)",
        "(-0.310000, 1.133123, 0.252822)",
        "(-0.310000, 1.135859, 0.251750)",
        "(-0.310000, 1.138500, 0.250730)",
        "(-0.310000, 1.141003, 0.249768)",
        "(-0.310000, 1.143324, 0.248867)",
        "(-0.310000, 1.145450, 0.248030)",
        "(-0.310000, 1.147353, 0.247292)",
        "(-0.310000, 1.149003, 0.246657)",
        "(-0.310000, 1.150384, 0.246115)",
        "(-0.310000, 1.151472, 0.245673)",
        "(-0.310000, 1.152251, 0.245340)",
        "(-0.310000, 1.152720, 0.245123)",
        "(-0.310000, 1.152868, 0.245027)",
        "(-0.310000, 1.152697, 0.245055)",
        "(-0.310000, 1.152201, 0.245194)",
        "(-0.310000, 1.151388, 0.245438)",
        "(-0.310000, 1.150275, 0.245798)",
        "(-0.310000, 1.148868, 0.246265)",
        "(-0.310000, 1.147191, 0.246839)",
        "(-0.310000, 1.145271, 0.247510)",
        "(-0.310000, 1.143117, 0.248266)",
        "(-0.310000, 1.140761, 0.249096)",
        "(-0.310000, 1.138236, 0.249994)",
        "(-0.310000, 1.135581, 0.250951)",
        "(-0.310000, 1.132811, 0.251954)",
        "(-0.310000, 1.129963, 0.252983)",
        "(-0.310000, 1.127080, 0.254029)",
        "(-0.310000, 1.124182, 0.255102)",
        "(-0.310000, 1.121301, 0.256171)",
        "(-0.310000, 1.118473, 0.257224)",
        "(-0.310000, 1.115700, 0.258249)",
        "(-0.310000, 1.113015, 0.259244)",
        "(-0.310000, 1.110441, 0.260211)",
        "(-0.310000, 1.107963, 0.261138)",
        "(-0.310000, 1.105590, 0.262022)",
        "(-0.310000, 1.103318, 0.262864)",
        "(-0.310000, 1.101119, 0.263692)",
        "(-0.310000, 1.098966, 0.264512)",
        "(-0.310000, 1.096834, 0.265318)",
        "(-0.310000, 1.094740, 0.266100)",
        "(-0.310000, 1.093434, 0.266576)",
        "(-0.310000, 1.093437, 0.266583)",
        "(-0.310000, 1.093442, 0.266599)",
        "(-0.310000, 1.093448, 0.266616)",
        "(-0.310000, 1.093445, 0.266605)",
        "(-0.310000, 1.093442, 0.266598)",
        "(-0.310000, 1.093443, 0.266601)",
        "(-0.310000, 1.093448, 0.266614)",
        "(-0.310000, 1.093448, 0.266615)",
        "(-0.310000, 1.093450, 0.266621)",
        "(-0.310000, 1.093453, 0.266628)",
        "(-0.310000, 1.093455, 0.266635)",
        "(-0.310000, 1.093448, 0.266615)",
        "(-0.310000, 1.093441, 0.266594)",
        "(-0.310000, 1.093446, 0.266609)",
        "(-0.310000, 1.093451, 0.266622)",
        "(-0.310000, 1.093453, 0.266630)",
        "(-0.310000, 1.093456, 0.266637)",
        "(-0.310000, 1.093460, 0.266648)",
        "(-0.310000, 1.093474, 0.266659)",
        "(-0.310000, 1.095291, 0.266052)",
        "(-0.310000, 1.097159, 0.265410)",
        "(-0.310000, 1.099051, 0.264751)",
        "(-0.310000, 1.100935, 0.264087)",
        "(-0.310000, 1.102801, 0.263437)",
        "(-0.310000, 1.104614, 0.262798)",
        "(-0.310000, 1.106341, 0.262179)",
        "(-0.310000, 1.107972, 0.261595)",
        "(-0.310000, 1.109484, 0.261071)",
        "(-0.310000, 1.110847, 0.260601)",
        "(-0.310000, 1.112043, 0.260180)",
        "(-0.310000, 1.113051, 0.259820)",
        "(-0.310000, 1.113857, 0.259537)",
        "(-0.310000, 1.114448, 0.259345)",
        "(-0.310000, 1.114811, 0.259232)",
        "(-0.310000, 1.114936, 0.259209)",
        "(-0.310000, 1.114819, 0.259284)",
        "(-0.310000, 1.114457, 0.259457)",
        "(-0.310000, 1.113845, 0.259718)",
        "(-0.310000, 1.112993, 0.260071)",
        "(-0.310000, 1.111911, 0.260532)",
        "(-0.310000, 1.110607, 0.261081)",
        "(-0.310000, 1.109103, 0.261712)",
        "(-0.310000, 1.107413, 0.262424)",
        "(-0.310000, 1.105572, 0.263218)",
        "(-0.310000, 1.103609, 0.264056)",
        "(-0.310000, 1.101546, 0.264920)",
        "(-0.310000, 1.099432, 0.265794)",
        "(-0.310000, 1.097322, 0.266659)",
        "(-0.310000, 1.095246, 0.267490)",
        "(-0.310000, 1.093954, 0.268002)",
        "(-0.310000, 1.093963, 0.268026)",
        "(-0.310000, 1.093969, 0.268042)",
        "(-0.310000, 1.093976, 0.268063)",
        "(-0.310000, 1.093982, 0.268077)",
        "(-0.310000, 1.093983, 0.268080)",
        "(-0.310000, 1.093988, 0.268093)",
        "(-0.310000, 1.094007, 0.268144)",
        "(-0.310000, 1.094039, 0.268231)",
        "(-0.310000, 1.094096, 0.268385)",
        "(-0.310000, 1.094189, 0.268634)",
        "(-0.310000, 1.094283, 0.268884)",
        "(-0.310000, 1.094383, 0.269151)",
        "(-0.310000, 1.094500, 0.269459)",
        "(-0.310000, 1.094645, 0.269838)",
        "(-0.310000, 1.094805, 0.270254)",
        "(-0.310000, 1.094958, 0.270650)",
        "(-0.310000, 1.095102, 0.271018)",
        "(-0.310000, 1.095242, 0.271376)",
        "(-0.310000, 1.095393, 0.271733)",
        "(-0.310000, 1.097307, 0.271364)",
        "(-0.310000, 1.099257, 0.270917)",
        "(-0.310000, 1.101219, 0.270426)",
        "(-0.310000, 1.103170, 0.269923)",
        "(-0.310000, 1.105096, 0.269414)",
        "(-0.310000, 1.106962, 0.268902)",
        "(-0.310000, 1.108740, 0.268402)",
        "(-0.310000, 1.110423, 0.267939)",
        "(-0.310000, 1.111986, 0.267531)",
        "(-0.310000, 1.113388, 0.267150)",
        "(-0.310000, 1.114622, 0.266815)",
        "(-0.310000, 1.115672, 0.266553)",
        "(-0.310000, 1.116523, 0.266372)",
        "(-0.310000, 1.117146, 0.266251)",
        "(-0.310000, 1.117530, 0.266185)",
        "(-0.310000, 1.117675, 0.266208)",
        "(-0.310000, 1.117578, 0.266324)",
        "(-0.310000, 1.117227, 0.266522)",
        "(-0.310000, 1.116623, 0.266797)",
        "(-0.310000, 1.115787, 0.267185)",
        "(-0.310000, 1.114714, 0.267665)",
        "(-0.310000, 1.113417, 0.268227)",
        "(-0.310000, 1.111918, 0.268864)",
        "(-0.310000, 1.110237, 0.269593)",
        "(-0.310000, 1.108402, 0.270391)",
        "(-0.310000, 1.106448, 0.271243)",
        "(-0.310000, 1.104396, 0.272127)",
        "(-0.310000, 1.102293, 0.273025)",
        "(-0.310000, 1.100195, 0.273937)",
        "(-0.310000, 1.098096, 0.274858)",
        "(-0.310000, 1.096884, 0.275391)",
        "(-0.310000, 1.096890, 0.275405)",
        "(-0.310000, 1.096899, 0.275425)",
        "(-0.310000, 1.096909, 0.275448)",
        "(-0.310000, 1.096919, 0.275473)",
        "(-0.310000, 1.096931, 0.275500)",
        "(-0.310000, 1.096941, 0.275524)",
        "(-0.310000, 1.096954, 0.275554)",
        "(-0.310000, 1.096967, 0.275585)",
        "(-0.310000, 1.096976, 0.275606)",
        "(-0.310000, 1.096989, 0.275637)",
        "(-0.310000, 1.096999, 0.275662)",
        "(-0.310000, 1.097008, 0.275682)",
        "(-0.310000, 1.097016, 0.275700)",
        "(-0.310000, 1.097028, 0.275728)",
        "(-0.310000, 1.097038, 0.275753)",
        "(-0.310000, 1.097042, 0.275760)",
        "(-0.310000, 1.097036, 0.275749)",
        "(-0.310000, 1.097024, 0.275719)",
        "(-0.310000, 1.097006, 0.275677)",
        "(-0.310000, 1.096977, 0.275608)",
        "(-0.310000, 1.096934, 0.275509)",
        "(-0.310000, 1.096891, 0.275406)",
        "(-0.310000, 1.096864, 0.275344)",
        "(-0.310000, 1.096834, 0.275271)",
        "(-0.310000, 1.096780, 0.275145)",
        "(-0.310000, 1.096722, 0.275006)",
        "(-0.310000, 1.096663, 0.274866)",
        "(-0.310000, 1.096610, 0.274740)",
        "(-0.310000, 1.096563, 0.274627)",
        "(-0.310000, 1.096511, 0.274505)",
        "(-0.310000, 1.096466, 0.274395)",
        "(-0.310000, 1.096426, 0.274299)",
        "(-0.310000, 1.096392, 0.274218)",
        "(-0.310000, 1.096359, 0.274139)",
        "(-0.310000, 1.096331, 0.274070)",
        "(-0.310000, 1.096308, 0.274016)",
        "(-0.310000, 1.096835, 0.273742)",
        "(-0.310000, 1.097932, 0.273244)",
        "(-0.310000, 1.098889, 0.272814)",
        "(-0.310000, 1.099700, 0.272447)",
        "(-0.310000, 1.100364, 0.272153)",
        "(-0.310000, 1.100883, 0.271943)",
        "(-0.310000, 1.101264, 0.271800)",
        "(-0.310000, 1.101521, 0.271728)",
        "(-0.310000, 1.101674, 0.271715)",
        "(-0.310000, 1.101744, 0.271735)",
        "(-0.310000, 1.101774, 0.271784)",
        "(-0.310000, 1.101811, 0.271850)",
        "(-0.310000, 1.101896, 0.271906)",
        "(-0.310000, 1.102066, 0.271934)",
        "(-0.310000, 1.102346, 0.271918)",
        "(-0.310000, 1.102756, 0.271846)",
        "(-0.310000, 1.103307, 0.271708)",
        "(-0.310000, 1.104005, 0.271504)",
        "(-0.310000, 1.104855, 0.271232)",
        "(-0.310000, 1.105852, 0.270890)",
        "(-0.310000, 1.106988, 0.270484)",
        "(-0.310000, 1.108252, 0.270032)",
        "(-0.310000, 1.109637, 0.269534)",
        "(-0.310000, 1.111120, 0.268990)",
        "(-0.310000, 1.112675, 0.268411)",
        "(-0.310000, 1.114292, 0.267804)",
        "(-0.310000, 1.115951, 0.267188)",
        "(-0.310000, 1.117622, 0.266575)",
        "(-0.310000, 1.119294, 0.265970)",
        "(-0.310000, 1.120934, 0.265372)",
        "(-0.310000, 1.122519, 0.264803)",
        "(-0.310000, 1.124035, 0.264260)",
        "(-0.310000, 1.125458, 0.263755)",
        "(-0.310000, 1.126767, 0.263303)",
        "(-0.310000, 1.127947, 0.262897)",
        "(-0.310000, 1.128982, 0.262550)",
        "(-0.310000, 1.129856, 0.262270)",
        "(-0.310000, 1.130559, 0.262054)",
        "(-0.310000, 1.131083, 0.261914)",
        "(-0.310000, 1.131418, 0.261852)",
        "(-0.310000, 1.131560, 0.261864)",
        "(-0.310000, 1.131508, 0.261960)",
        "(-0.310000, 1.131263, 0.262141)",
        "(-0.310000, 1.130823, 0.262400)",
        "(-0.310000, 1.130193, 0.262740)",
        "(-0.310000, 1.129377, 0.263152)",
        "(-0.310000, 1.128387, 0.263635)",
        "(-0.310000, 1.127227, 0.264186)",
        "(-0.310000, 1.125912, 0.264803)",
        "(-0.310000, 1.124464, 0.265486)",
        "(-0.310000, 1.122882, 0.266225)",
        "(-0.310000, 1.121185, 0.267005)",
        "(-0.310000, 1.119390, 0.267817)",
        "(-0.310000, 1.117508, 0.268667)",
        "(-0.310000, 1.115558, 0.269544)",
        "(-0.310000, 1.113558, 0.270436)",
        "(-0.310000, 1.111511, 0.271339)",
        "(-0.310000, 1.109432, 0.272245)",
        "(-0.310000, 1.107350, 0.273167)",
        "(-0.310000, 1.105253, 0.274092)",
        "(-0.310000, 1.103155, 0.275021)",
        "(-0.310000, 1.101068, 0.275959)",
        "(-0.310000, 1.098981, 0.276908)",
        "(-0.310000, 1.097784, 0.277474)",
        "(-0.310000, 1.097803, 0.277516)",
        "(-0.310000, 1.097823, 0.277563)",
        "(-0.310000, 1.097846, 0.277614)",
        "(-0.310000, 1.097870, 0.277669)",
        "(-0.310000, 1.097892, 0.277719)",
        "(-0.310000, 1.097918, 0.277777)",
        "(-0.310000, 1.097940, 0.277828)",
        "(-0.310000, 1.097965, 0.277883)",
        "(-0.310000, 1.097989, 0.277938)",
        "(-0.310000, 1.098015, 0.277996)",
        "(-0.310000, 1.098041, 0.278054)",
        "(-0.310000, 1.098068, 0.278116)",
        "(-0.310000, 1.098097, 0.278181)",
        "(-0.310000, 1.098123, 0.278239)",
        "(-0.310000, 1.098154, 0.278308)",
        "(-0.310000, 1.098184, 0.278376)",
        "(-0.310000, 1.098215, 0.278445)",
        "(-0.310000, 1.098244, 0.278510)",
        "(-0.310000, 1.098275, 0.278579)",
        "(-0.310000, 1.098310, 0.278658)",
        "(-0.310000, 1.098341, 0.278727)",
        "(-0.310000, 1.098374, 0.278799)",
        "(-0.310000, 1.098411, 0.278881)",
        "(-0.310000, 1.098453, 0.278974)",
        "(-0.310000, 1.098494, 0.279066)",
        "(-0.310000, 1.098532, 0.279149)",
        "(-0.310000, 1.098568, 0.279228)",
        "(-0.310000, 1.098605, 0.279310)",
        "(-0.310000, 1.098643, 0.279393)",
        "(-0.310000, 1.098671, 0.279456)",
        "(-0.310000, 1.098694, 0.279505)",
        "(-0.310000, 1.098713, 0.279548)",
        "(-0.310000, 1.098734, 0.279594)",
        "(-0.310000, 1.098751, 0.279630)",
        "(-0.310000, 1.098766, 0.279663)",
        "(-0.310000, 1.098780, 0.279693)",
        "(-0.310000, 1.099329, 0.279474)",
        "(-0.310000, 1.100443, 0.279012)",
        "(-0.310000, 1.101418, 0.278625)",
        "(-0.310000, 1.102244, 0.278290)",
        "(-0.310000, 1.102918, 0.278020)",
        "(-0.310000, 1.103444, 0.277823)",
        "(-0.310000, 1.103830, 0.277689)",
        "(-0.310000, 1.104086, 0.277611)",
        "(-0.310000, 1.104233, 0.277583)",
        "(-0.310000, 1.104299, 0.277588)",
        "(-0.310000, 1.104322, 0.277617)",
        "(-0.310000, 1.104347, 0.277649)",
        "(-0.310000, 1.104406, 0.277642)",
        "(-0.310000, 1.104542, 0.277588)",
        "(-0.310000, 1.104787, 0.277488)",
        "(-0.310000, 1.105161, 0.277328)",
        "(-0.310000, 1.105680, 0.277113)",
        "(-0.310000, 1.106349, 0.276837)",
        "(-0.310000, 1.107164, 0.276481)",
        "(-0.310000, 1.108125, 0.276054)",
        "(-0.310000, 1.109226, 0.275566)",
        "(-0.310000, 1.110454, 0.275027)",
        "(-0.310000, 1.111796, 0.274427)",
        "(-0.310000, 1.113240, 0.273790)",
        "(-0.310000, 1.114758, 0.273123)",
        "(-0.310000, 1.116335, 0.272420)",
        "(-0.310000, 1.117948, 0.271697)",
        "(-0.310000, 1.119572, 0.270972)",
        "(-0.310000, 1.121190, 0.270242)",
        "(-0.310000, 1.122777, 0.269522)",
        "(-0.310000, 1.124308, 0.268825)",
        "(-0.310000, 1.125766, 0.268148)",
        "(-0.310000, 1.127131, 0.267511)",
        "(-0.310000, 1.128382, 0.266927)",
        "(-0.310000, 1.129506, 0.266392)",
        "(-0.310000, 1.130487, 0.265920)",
        "(-0.310000, 1.131310, 0.265525)",
        "(-0.310000, 1.131967, 0.265201)",
        "(-0.310000, 1.132445, 0.264957)",
        "(-0.310000, 1.132739, 0.264801)",
        "(-0.310000, 1.132842, 0.264725)",
        "(-0.310000, 1.132753, 0.264737)",
        "(-0.310000, 1.132474, 0.264840)",
        "(-0.310000, 1.131998, 0.265021)",
        "(-0.310000, 1.131334, 0.265285)",
        "(-0.310000, 1.130487, 0.265627)",
        "(-0.310000, 1.129467, 0.266042)",
        "(-0.310000, 1.128276, 0.266525)",
        "(-0.310000, 1.126929, 0.267071)",
        "(-0.310000, 1.125449, 0.267684)",
        "(-0.310000, 1.123832, 0.268344)",
        "(-0.310000, 1.122105, 0.269059)",
        "(-0.310000, 1.120289, 0.269824)",
        "(-0.310000, 1.118382, 0.270618)",
        "(-0.310000, 1.116408, 0.271444)",
        "(-0.310000, 1.114386, 0.272287)",
        "(-0.310000, 1.112314, 0.273138)",
        "(-0.310000, 1.110219, 0.274005)",
        "(-0.310000, 1.108121, 0.274894)",
        "(-0.310000, 1.106012, 0.275794)",
        "(-0.310000, 1.103899, 0.276690)",
        "(-0.310000, 1.101801, 0.277581)",
        "(-0.310000, 1.099738, 0.278443)",
        "(-0.310000, 1.098440, 0.278946)",
        "(-0.310000, 1.098414, 0.278887)",
        "(-0.310000, 1.098381, 0.278814)",
        "(-0.310000, 1.098337, 0.278718)",
        "(-0.310000, 1.098290, 0.278612)",
        "(-0.310000, 1.098238, 0.278496)",
        "(-0.310000, 1.098192, 0.278393)",
        "(-0.310000, 1.098146, 0.278290)",
        "(-0.310000, 1.098102, 0.278191)",
        "(-0.310000, 1.098058, 0.278092)",
        "(-0.310000, 1.098016, 0.277999)",
        "(-0.310000, 1.097984, 0.277927)",
        "(-0.310000, 1.097957, 0.277865)",
        "(-0.310000, 1.097934, 0.277813)",
        "(-0.310000, 1.097918, 0.277778)",
        "(-0.310000, 1.097907, 0.277753)",
        "(-0.310000, 1.097899, 0.277735)",
        "(-0.310000, 1.097896, 0.277727)",
        "(-0.310000, 1.097895, 0.277725)",
        "(-0.310000, 1.097907, 0.277731)",
        "(-0.310000, 1.099663, 0.276966)",
        "(-0.310000, 1.101475, 0.276179)",
        "(-0.310000, 1.103315, 0.275384)",
        "(-0.310000, 1.105157, 0.274611)",
        "(-0.310000, 1.106979, 0.273845)",
        "(-0.310000, 1.108752, 0.273104)",
        "(-0.310000, 1.110445, 0.272397)",
        "(-0.310000, 1.112045, 0.271731)",
        "(-0.310000, 1.113528, 0.271126)",
        "(-0.310000, 1.114876, 0.270610)",
        "(-0.310000, 1.116064, 0.270163)",
        "(-0.310000, 1.117069, 0.269789)",
        "(-0.310000, 1.117876, 0.269499)",
        "(-0.310000, 1.118472, 0.269310)",
        "(-0.310000, 1.118847, 0.269219)",
        "(-0.310000, 1.118988, 0.269229)",
        "(-0.310000, 1.118893, 0.269346)",
        "(-0.310000, 1.118555, 0.269570)",
        "(-0.310000, 1.117977, 0.269904)",
        "(-0.310000, 1.117165, 0.270344)",
        "(-0.310000, 1.116120, 0.270883)",
        "(-0.310000, 1.114858, 0.271524)",
        "(-0.310000, 1.113408, 0.272270)",
        "(-0.310000, 1.111771, 0.273095)",
        "(-0.310000, 1.109978, 0.273989)",
        "(-0.310000, 1.108071, 0.274945)",
        "(-0.310000, 1.106074, 0.275952)",
        "(-0.310000, 1.104041, 0.277002)",
        "(-0.310000, 1.102007, 0.278055)",
        "(-0.310000, 1.099970, 0.279114)",
        "(-0.310000, 1.098816, 0.279772)",
        "(-0.310000, 1.098865, 0.279880)",
        "(-0.310000, 1.098913, 0.279985)",
        "(-0.310000, 1.098963, 0.280093)",
        "(-0.310000, 1.099013, 0.280202)",
        "(-0.310000, 1.099057, 0.280296)",
        "(-0.310000, 1.099097, 0.280384)",
        "(-0.310000, 1.099134, 0.280463)",
        "(-0.310000, 1.099166, 0.280531)",
        "(-0.310000, 1.099189, 0.280583)",
        "(-0.310000, 1.099213, 0.280635)",
        "(-0.310000, 1.099239, 0.280690)",
        "(-0.310000, 1.099263, 0.280742)",
        "(-0.310000, 1.099283, 0.280784)",
        "(-0.310000, 1.099306, 0.280833)",
        "(-0.310000, 1.099331, 0.280888)",
        "(-0.310000, 1.099357, 0.280944)",
        "(-0.310000, 1.099388, 0.281009)",
        "(-0.310000, 1.099416, 0.281068)",
        "(-0.310000, 1.099442, 0.281124)",
        "(-0.310000, 1.099470, 0.281183)",
        "(-0.310000, 1.099494, 0.281236)",
        "(-0.310000, 1.099509, 0.281268)",
        "(-0.310000, 1.099528, 0.281308)",
        "(-0.310000, 1.099548, 0.281350)",
        "(-0.310000, 1.099565, 0.281386)",
        "(-0.310000, 1.099582, 0.281423)",
        "(-0.310000, 1.099591, 0.281442)",
        "(-0.310000, 1.099604, 0.281468)",
        "(-0.310000, 1.099626, 0.281515)",
        "(-0.310000, 1.099648, 0.281561)",
        "(-0.310000, 1.099669, 0.281608)",
        "(-0.310000, 1.099688, 0.281647)",
        "(-0.310000, 1.099707, 0.281688)",
        "(-0.310000, 1.099723, 0.281721)",
        "(-0.310000, 1.099740, 0.281758)",
        "(-0.310000, 1.099755, 0.281788)",
        "(-0.310000, 1.100295, 0.281549)",
        "(-0.310000, 1.101385, 0.281036)",
        "(-0.310000, 1.102332, 0.280585)",
        "(-0.310000, 1.103128, 0.280188)",
        "(-0.310000, 1.103776, 0.279861)",
        "(-0.310000, 1.104277, 0.279610)",
        "(-0.310000, 1.104636, 0.279417)",
        "(-0.310000, 1.104860, 0.279272)",
        "(-0.310000, 1.104975, 0.279172)",
        "(-0.310000, 1.105007, 0.279106)",
        "(-0.310000, 1.104991, 0.279052)",
        "(-0.310000, 1.104969, 0.279005)",
        "(-0.310000, 1.104941, 0.278945)",
        "(-0.310000, 1.104906, 0.278872)",
        "(-0.310000, 1.104875, 0.278806)",
        "(-0.310000, 1.104838, 0.278727)",
        "(-0.310000, 1.104798, 0.278641)",
        "(-0.310000, 1.104761, 0.278562)",
        "(-0.310000, 1.104718, 0.278470)",
        "(-0.310000, 1.104680, 0.278388)",
        "(-0.310000, 1.104644, 0.278312)",
        "(-0.310000, 1.104611, 0.278240)",
        "(-0.310000, 1.104577, 0.278168)",
        "(-0.310000, 1.104548, 0.278105)",
        "(-0.310000, 1.104522, 0.278049)",
        "(-0.310000, 1.104493, 0.277986)",
        "(-0.310000, 1.104461, 0.277917)",
        "(-0.310000, 1.104433, 0.277858)",
        "(-0.310000, 1.104415, 0.277818)",
        "(-0.310000, 1.104400, 0.277785)",
        "(-0.310000, 1.104386, 0.277755)",
        "(-0.310000, 1.104369, 0.277718)",
        "(-0.310000, 1.104355, 0.277688)",
        "(-0.310000, 1.104346, 0.277669)",
        "(-0.310000, 1.104338, 0.277652)",
        "(-0.310000, 1.104336, 0.277648)",
        "(-0.310000, 1.104338, 0.277651)",
        "(-0.310000, 1.104337, 0.277650)",
        "(-0.310000, 1.104336, 0.277646)",
        "(-0.310000, 1.104337, 0.277649)",
        "(-0.310000, 1.104343, 0.277662)",
        "(-0.310000, 1.104347, 0.277671)",
        "(-0.310000, 1.104347, 0.277671)",
        "(-0.310000, 1.104338, 0.277652)",
        "(-0.310000, 1.104329, 0.277632)",
        "(-0.310000, 1.104319, 0.277610)",
        "(-0.310000, 1.104307, 0.277584)",
        "(-0.310000, 1.104289, 0.277545)",
        "(-0.310000, 1.104270, 0.277503)",
        "(-0.310000, 1.104254, 0.277469)",
        "(-0.310000, 1.104236, 0.277430)",
        "(-0.310000, 1.104220, 0.277395)",
        "(-0.310000, 1.104207, 0.277366)",
        "(-0.310000, 1.104200, 0.277351)",
        "(-0.310000, 1.104199, 0.277348)",
        "(-0.310000, 1.104205, 0.277362)",
        "(-0.310000, 1.104213, 0.277379)",
        "(-0.310000, 1.104222, 0.277399)",
        "(-0.310000, 1.104231, 0.277420)",
        "(-0.310000, 1.104236, 0.277430)",
        "(-0.310000, 1.104231, 0.277418)",
        "(-0.310000, 1.104223, 0.277400)",
        "(-0.310000, 1.104207, 0.277366)",
        "(-0.310000, 1.104181, 0.277308)",
        "(-0.310000, 1.104161, 0.277265)",
        "(-0.310000, 1.104137, 0.277214)",
        "(-0.310000, 1.104114, 0.277164)",
        "(-0.310000, 1.104087, 0.277104)",
        "(-0.310000, 1.104057, 0.277037)",
        "(-0.310000, 1.104031, 0.276981)",
        "(-0.310000, 1.104008, 0.276930)",
        "(-0.310000, 1.103987, 0.276884)",
        "(-0.310000, 1.103963, 0.276830)",
        "(-0.310000, 1.103941, 0.276783)",
        "(-0.310000, 1.103925, 0.276747)",
        "(-0.310000, 1.103911, 0.276716)",
        "(-0.310000, 1.103902, 0.276696)",
        "(-0.310000, 1.103898, 0.276688)",
        "(-0.310000, 1.103896, 0.276684)",
        "(-0.310000, 1.103897, 0.276686)",
        "(-0.310000, 1.103903, 0.276699)",
        "(-0.310000, 1.103907, 0.276707)",
        "(-0.310000, 1.103912, 0.276719)",
        "(-0.310000, 1.103920, 0.276735)",
        "(-0.310000, 1.103927, 0.276751)",
        "(-0.310000, 1.103935, 0.276770)",
        "(-0.310000, 1.103945, 0.276792)",
        "(-0.310000, 1.103953, 0.276808)",
        "(-0.310000, 1.103955, 0.276814)",
        "(-0.310000, 1.103960, 0.276824)",
        "(-0.310000, 1.103961, 0.276827)",
        "(-0.310000, 1.103964, 0.276833)",
        "(-0.310000, 1.103967, 0.276840)",
        "(-0.310000, 1.103970, 0.276846)",
        "(-0.310000, 1.103974, 0.276856)",
        "(-0.310000, 1.103983, 0.276875)",
        "(-0.310000, 1.103994, 0.276898)",
        "(-0.310000, 1.104004, 0.276921)",
        "(-0.310000, 1.104020, 0.276957)",
        "(-0.310000, 1.104040, 0.277000)",
        "(-0.310000, 1.104058, 0.277039)",
        "(-0.310000, 1.104074, 0.277075)",
        "(-0.310000, 1.104094, 0.277118)",
        "(-0.310000, 1.104121, 0.277177)",
        "(-0.310000, 1.104149, 0.277239)",
        "(-0.310000, 1.104181, 0.277309)",
        "(-0.310000, 1.104211, 0.277374)",
        "(-0.310000, 1.104247, 0.277453)",
        "(-0.310000, 1.104288, 0.277542)",
        "(-0.310000, 1.104325, 0.277624)",
        "(-0.310000, 1.104366, 0.277712)",
        "(-0.310000, 1.104419, 0.277807)",
        "(-0.310000, 1.104515, 0.277878)",
        "(-0.310000, 1.104689, 0.277905)",
        "(-0.310000, 1.104965, 0.277873)",
        "(-0.310000, 1.105363, 0.277765)",
        "(-0.310000, 1.105895, 0.277577)",
        "(-0.310000, 1.106571, 0.277316)",
        "(-0.310000, 1.107393, 0.276974)",
        "(-0.310000, 1.108357, 0.276554)",
        "(-0.310000, 1.109455, 0.276060)",
        "(-0.310000, 1.110673, 0.275499)",
        "(-0.310000, 1.112008, 0.274883)",
        "(-0.310000, 1.113444, 0.274231)",
        "(-0.310000, 1.114952, 0.273541)",
        "(-0.310000, 1.116521, 0.272820)",
        "(-0.310000, 1.118127, 0.272084)",
        "(-0.310000, 1.119751, 0.271358)",
        "(-0.310000, 1.121375, 0.270640)",
        "(-0.310000, 1.122971, 0.269939)",
        "(-0.310000, 1.124516, 0.269272)",
        "(-0.310000, 1.125995, 0.268640)",
        "(-0.310000, 1.127383, 0.268052)",
        "(-0.310000, 1.128658, 0.267518)",
        "(-0.310000, 1.129807, 0.267037)",
        "(-0.310000, 1.130813, 0.266619)",
        "(-0.310000, 1.131659, 0.266273)",
        "(-0.310000, 1.132338, 0.265998)",
        "(-0.310000, 1.132840, 0.265803)",
        "(-0.310000, 1.133158, 0.265698)",
        "(-0.310000, 1.133285, 0.265673)",
        "(-0.310000, 1.133222, 0.265741)",
        "(-0.310000, 1.132972, 0.265907)",
        "(-0.310000, 1.132531, 0.266161)",
        "(-0.310000, 1.131903, 0.266503)",
        "(-0.310000, 1.131097, 0.266934)",
        "(-0.310000, 1.130126, 0.267453)",
        "(-0.310000, 1.128988, 0.268050)",
        "(-0.310000, 1.127697, 0.268713)",
        "(-0.310000, 1.126269, 0.269440)",
        "(-0.310000, 1.124716, 0.270237)",
        "(-0.310000, 1.123054, 0.271092)",
        "(-0.310000, 1.121301, 0.271991)",
        "(-0.310000, 1.119460, 0.272927)",
        "(-0.310000, 1.117554, 0.273900)",
        "(-0.310000, 1.115608, 0.274905)",
        "(-0.310000, 1.113617, 0.275929)",
        "(-0.310000, 1.111604, 0.276974)",
        "(-0.310000, 1.109581, 0.278022)",
        "(-0.310000, 1.107538, 0.279063)",
        "(-0.310000, 1.105490, 0.280100)",
        "(-0.310000, 1.103456, 0.281128)",
        "(-0.310000, 1.101449, 0.282112)",
        "(-0.310000, 1.100199, 0.282719)",
        "(-0.310000, 1.100200, 0.282721)",
        "(-0.310000, 1.100191, 0.282703)",
        "(-0.310000, 1.100176, 0.282671)",
        "(-0.310000, 1.100156, 0.282630)",
        "(-0.310000, 1.100128, 0.282571)",
        "(-0.310000, 1.100100, 0.282513)",
        "(-0.310000, 1.100074, 0.282458)",
        "(-0.310000, 1.100046, 0.282401)",
        "(-0.310000, 1.100014, 0.282333)",
        "(-0.310000, 1.099989, 0.282281)",
        "(-0.310000, 1.099972, 0.282244)",
        "(-0.310000, 1.099957, 0.282213)",
        "(-0.310000, 1.099934, 0.282165)",
        "(-0.310000, 1.099915, 0.282125)",
        "(-0.310000, 1.099898, 0.282090)",
        "(-0.310000, 1.099883, 0.282059)",
        "(-0.310000, 1.099871, 0.282032)",
        "(-0.310000, 1.099854, 0.281998)",
        "(-0.310000, 1.099848, 0.281964)",
        "(-0.310000, 1.101570, 0.281125)",
        "(-0.310000, 1.103343, 0.280254)",
        "(-0.310000, 1.105141, 0.279368)",
        "(-0.310000, 1.106938, 0.278496)",
        "(-0.310000, 1.108723, 0.277648)",
        "(-0.310000, 1.110457, 0.276821)",
        "(-0.310000, 1.112111, 0.276029)",
        "(-0.310000, 1.113676, 0.275283)",
        "(-0.310000, 1.115123, 0.274600)",
        "(-0.310000, 1.116435, 0.274004)",
        "(-0.310000, 1.117595, 0.273490)",
        "(-0.310000, 1.118570, 0.273048)",
        "(-0.310000, 1.119355, 0.272711)",
        "(-0.310000, 1.119938, 0.272488)",
        "(-0.310000, 1.120303, 0.272372)",
        "(-0.310000, 1.120441, 0.272371)",
        "(-0.310000, 1.120343, 0.272479)",
        "(-0.310000, 1.120008, 0.272707)",
        "(-0.310000, 1.119439, 0.273055)",
        "(-0.310000, 1.118639, 0.273518)",
        "(-0.310000, 1.117607, 0.274082)",
        "(-0.310000, 1.116356, 0.274742)",
        "(-0.310000, 1.114912, 0.275499)",
        "(-0.310000, 1.113285, 0.276341)",
        "(-0.310000, 1.111504, 0.277256)",
        "(-0.310000, 1.109605, 0.278226)",
        "(-0.310000, 1.107609, 0.279231)",
        "(-0.310000, 1.105561, 0.280247)",
        "(-0.310000, 1.103508, 0.281275)",
        "(-0.310000, 1.101409, 0.282334)",
        "(-0.310000, 1.100292, 0.282912)",
        "(-0.310000, 1.100308, 0.282944)",
        "(-0.310000, 1.100323, 0.282976)",
        "(-0.310000, 1.100338, 0.283007)",
        "(-0.310000, 1.100351, 0.283033)",
        "(-0.310000, 1.100361, 0.283055)",
        "(-0.310000, 1.100372, 0.283077)",
        "(-0.310000, 1.100379, 0.283092)",
        "(-0.310000, 1.100387, 0.283108)",
        "(-0.310000, 1.100395, 0.283124)",
        "(-0.310000, 1.100405, 0.283146)",
        "(-0.310000, 1.100420, 0.283175)",
        "(-0.310000, 1.100432, 0.283201)",
        "(-0.310000, 1.100443, 0.283223)",
        "(-0.310000, 1.100459, 0.283256)",
        "(-0.310000, 1.100476, 0.283292)",
        "(-0.310000, 1.100494, 0.283328)",
        "(-0.310000, 1.100513, 0.283368)",
        "(-0.310000, 1.100531, 0.283404)",
        "(-0.310000, 1.100548, 0.283440)",
        "(-0.310000, 1.100566, 0.283477)",
        "(-0.310000, 1.100581, 0.283506)",
        "(-0.310000, 1.100592, 0.283529)",
        "(-0.310000, 1.100603, 0.283553)",
        "(-0.310000, 1.100616, 0.283579)",
        "(-0.310000, 1.100632, 0.283613)",
        "(-0.310000, 1.100652, 0.283653)",
        "(-0.310000, 1.100675, 0.283700)",
        "(-0.310000, 1.100701, 0.283753)",
        "(-0.310000, 1.100723, 0.283797)",
        "(-0.310000, 1.100742, 0.283837)",
        "(-0.310000, 1.100762, 0.283877)",
        "(-0.310000, 1.100784, 0.283921)",
        "(-0.310000, 1.100809, 0.283972)",
        "(-0.310000, 1.100828, 0.284012)",
        "(-0.310000, 1.100848, 0.284053)",
        "(-0.310000, 1.100870, 0.284097)",
        "(-0.310000, 1.100892, 0.284141)",
        "(-0.310000, 1.100919, 0.284195)",
        "(-0.310000, 1.100950, 0.284260)",
        "(-0.310000, 1.100982, 0.284324)",
        "(-0.310000, 1.101010, 0.284381)",
        "(-0.310000, 1.101042, 0.284446)",
        "(-0.310000, 1.101073, 0.284507)",
        "(-0.310000, 1.101105, 0.284571)",
        "(-0.310000, 1.102253, 0.284073)",
        "(-0.310000, 1.104379, 0.283071)",
        "(-0.310000, 1.106462, 0.282085)",
        "(-0.310000, 1.108530, 0.281106)",
        "(-0.310000, 1.110598, 0.280117)",
        "(-0.310000, 1.112660, 0.279134)",
        "(-0.310000, 1.114702, 0.278164)",
        "(-0.310000, 1.116722, 0.277199)",
        "(-0.310000, 1.118705, 0.276255)",
        "(-0.310000, 1.120632, 0.275342)",
        "(-0.310000, 1.122501, 0.274460)",
        "(-0.310000, 1.124289, 0.273621)",
        "(-0.310000, 1.125983, 0.272830)",
        "(-0.310000, 1.127563, 0.272100)",
        "(-0.310000, 1.129021, 0.271425)",
        "(-0.310000, 1.130340, 0.270815)",
        "(-0.310000, 1.131504, 0.270283)",
        "(-0.310000, 1.132507, 0.269820)",
        "(-0.310000, 1.133338, 0.269441)",
        "(-0.310000, 1.133992, 0.269157)",
        "(-0.310000, 1.134462, 0.268961)",
        "(-0.310000, 1.134744, 0.268858)",
        "(-0.310000, 1.134835, 0.268847)",
        "(-0.310000, 1.134738, 0.268932)",
        "(-0.310000, 1.134458, 0.269118)",
        "(-0.310000, 1.134005, 0.269406)",
        "(-0.310000, 1.133378, 0.269786)",
        "(-0.310000, 1.132588, 0.270252)",
        "(-0.310000, 1.131645, 0.270791)",
        "(-0.310000, 1.130563, 0.271408)",
        "(-0.310000, 1.129360, 0.272098)",
        "(-0.310000, 1.128057, 0.272848)",
        "(-0.310000, 1.126663, 0.273652)",
        "(-0.310000, 1.125212, 0.274520)",
        "(-0.310000, 1.123722, 0.275422)",
        "(-0.310000, 1.122205, 0.276355)",
        "(-0.310000, 1.120683, 0.277295)",
        "(-0.310000, 1.119180, 0.278236)",
        "(-0.310000, 1.117725, 0.279172)",
        "(-0.310000, 1.116325, 0.280083)",
        "(-0.310000, 1.115001, 0.280955)",
        "(-0.310000, 1.113774, 0.281773)",
        "(-0.310000, 1.112652, 0.282531)",
        "(-0.310000, 1.111658, 0.283229)",
        "(-0.310000, 1.110807, 0.283864)",
        "(-0.310000, 1.110097, 0.284426)",
        "(-0.310000, 1.109529, 0.284903)",
        "(-0.310000, 1.109112, 0.285314)",
        "(-0.310000, 1.108837, 0.285663)",
        "(-0.310000, 1.108698, 0.285966)",
        "(-0.310000, 1.108673, 0.286229)",
        "(-0.310000, 1.108717, 0.286435)",
        "(-0.310000, 1.108814, 0.286633)",
        "(-0.310000, 1.108930, 0.286867)",
        "(-0.310000, 1.109004, 0.287126)",
        "(-0.310000, 1.109019, 0.287459)",
        "(-0.310000, 1.108924, 0.287837)",
        "(-0.310000, 1.108710, 0.288292)",
        "(-0.310000, 1.108376, 0.288850)",
        "(-0.310000, 1.107915, 0.289509)",
        "(-0.310000, 1.107307, 0.290249)",
        "(-0.310000, 1.106551, 0.291051)",
        "(-0.310000, 1.105675, 0.291951)",
        "(-0.310000, 1.105347, 0.292574)",
        "(-0.310000, 1.105546, 0.292925)",
        "(-0.310000, 1.105772, 0.293322)",
        "(-0.310000, 1.105985, 0.293692)",
        "(-0.310000, 1.106203, 0.294071)",
        "(-0.310000, 1.106460, 0.294514)",
        "(-0.310000, 1.106732, 0.294979)",
        "(-0.310000, 1.107002, 0.295437)",
        "(-0.310000, 1.107254, 0.295862)",
        "(-0.310000, 1.107532, 0.296328)",
        "(-0.310000, 1.107821, 0.296808)",
        "(-0.310000, 1.108114, 0.297291)",
        "(-0.310000, 1.108430, 0.297809)",
        "(-0.310000, 1.108726, 0.298290)",
        "(-0.310000, 1.109014, 0.298754)",
        "(-0.310000, 1.109326, 0.299253)",
        "(-0.310000, 1.109621, 0.299722)",
        "(-0.310000, 1.109912, 0.300181)",
        "(-0.310000, 1.110184, 0.300607)",
        "(-0.310000, 1.110454, 0.301027)",
        "(-0.310000, 1.110723, 0.301443)",
        "(-0.310000, 1.110997, 0.301865)",
        "(-0.310000, 1.111270, 0.302282)",
        "(-0.310000, 1.111521, 0.302661)",
        "(-0.310000, 1.111764, 0.303028)",
        "(-0.310000, 1.112016, 0.303407)",
        "(-0.310000, 1.112261, 0.303772)",
        "(-0.310000, 1.112503, 0.304131)",
        "(-0.310000, 1.112731, 0.304468)",
        "(-0.310000, 1.112958, 0.304801)",
        "(-0.310000, 1.113184, 0.305131)",
        "(-0.310000, 1.113409, 0.305457)",
        "(-0.310000, 1.113630, 0.305776)",
        "(-0.310000, 1.113835, 0.306071)",
        "(-0.310000, 1.114045, 0.306372)",
        "(-0.310000, 1.114255, 0.306672)",
        "(-0.310000, 1.114468, 0.306975)",
        "(-0.310000, 1.115748, 0.306503)",
        "(-0.310000, 1.117796, 0.305428)",
        "(-0.310000, 1.119833, 0.304332)",
        "(-0.310000, 1.121861, 0.303234)",
        "(-0.310000, 1.123869, 0.302101)",
        "(-0.310000, 1.125849, 0.300941)",
        "(-0.310000, 1.127796, 0.299777)",
        "(-0.310000, 1.129706, 0.298599)",
        "(-0.310000, 1.131568, 0.297425)",
        "(-0.310000, 1.133367, 0.296274)",
        "(-0.310000, 1.135100, 0.295145)",
        "(-0.310000, 1.136750, 0.294054)",
        "(-0.310000, 1.138304, 0.293014)",
        "(-0.310000, 1.139750, 0.292044)",
        "(-0.310000, 1.141076, 0.291137)",
        "(-0.310000, 1.142272, 0.290313)",
        "(-0.310000, 1.143325, 0.289585)",
        "(-0.310000, 1.144228, 0.288949)",
        "(-0.310000, 1.144965, 0.288411)",
        "(-0.310000, 1.145534, 0.287983)",
        "(-0.310000, 1.145931, 0.287666)",
        "(-0.310000, 1.146162, 0.287476)",
        "(-0.310000, 1.146221, 0.287412)",
        "(-0.310000, 1.146103, 0.287462)",
        "(-0.310000, 1.145814, 0.287631)",
        "(-0.310000, 1.145366, 0.287924)",
        "(-0.310000, 1.144759, 0.288333)",
        "(-0.310000, 1.144006, 0.288855)",
        "(-0.310000, 1.143121, 0.289481)",
        "(-0.310000, 1.142110, 0.290207)",
        "(-0.310000, 1.140993, 0.291025)",
        "(-0.310000, 1.139783, 0.291915)",
        "(-0.310000, 1.138479, 0.292854)",
        "(-0.310000, 1.137116, 0.293848)",
        "(-0.310000, 1.135723, 0.294887)",
        "(-0.310000, 1.134299, 0.295947)",
        "(-0.310000, 1.132868, 0.297011)",
        "(-0.310000, 1.131454, 0.298072)",
        "(-0.310000, 1.130085, 0.299117)",
        "(-0.310000, 1.128780, 0.300150)",
        "(-0.310000, 1.127570, 0.301166)",
        "(-0.310000, 1.126461, 0.302132)",
        "(-0.310000, 1.125475, 0.303061)",
        "(-0.310000, 1.124641, 0.303960)",
        "(-0.310000, 1.123986, 0.304837)",
        "(-0.310000, 1.123490, 0.305662)",
        "(-0.310000, 1.123136, 0.306400)",
        "(-0.310000, 1.122966, 0.307106)",
        "(-0.310000, 1.122976, 0.307793)",
        "(-0.310000, 1.123144, 0.308452)",
        "(-0.310000, 1.123455, 0.309095)",
        "(-0.310000, 1.123831, 0.309675)",
        "(-0.310000, 1.124293, 0.310279)",
        "(-0.310000, 1.124794, 0.310913)",
        "(-0.310000, 1.125323, 0.311576)",
        "(-0.310000, 1.125855, 0.312235)",
        "(-0.310000, 1.126357, 0.312851)",
        "(-0.310000, 1.126857, 0.313458)",
        "(-0.310000, 1.127343, 0.314044)",
        "(-0.310000, 1.127822, 0.314614)",
        "(-0.310000, 1.128277, 0.315151)",
        "(-0.310000, 1.128680, 0.315624)",
        "(-0.310000, 1.129041, 0.316044)",
        "(-0.310000, 1.129371, 0.316424)",
        "(-0.310000, 1.129647, 0.316742)",
        "(-0.310000, 1.129860, 0.316985)",
        "(-0.310000, 1.130034, 0.317183)",
        "(-0.310000, 1.130139, 0.317302)",
        "(-0.310000, 1.130172, 0.317340)",
        "(-0.310000, 1.130142, 0.317306)",
        "(-0.310000, 1.130045, 0.317196)",
        "(-0.310000, 1.129924, 0.317058)",
        "(-0.310000, 1.129745, 0.316854)",
        "(-0.310000, 1.129500, 0.316572)",
        "(-0.310000, 1.129205, 0.316234)",
        "(-0.310000, 1.128859, 0.315832)",
        "(-0.310000, 1.128499, 0.315412)",
        "(-0.310000, 1.128089, 0.314930)",
        "(-0.310000, 1.127652, 0.314412)",
        "(-0.310000, 1.127161, 0.313825)",
        "(-0.310000, 1.126623, 0.313175)",
        "(-0.310000, 1.126100, 0.312537)",
        "(-0.310000, 1.125562, 0.311873)",
        "(-0.310000, 1.125011, 0.311186)",
        "(-0.310000, 1.124449, 0.310477)",
        "(-0.310000, 1.123868, 0.309737)",
        "(-0.310000, 1.123325, 0.309036)",
        "(-0.310000, 1.122790, 0.308337)",
        "(-0.310000, 1.122272, 0.307654)",
        "(-0.310000, 1.121776, 0.306993)",
        "(-0.310000, 1.121318, 0.306376)",
        "(-0.310000, 1.120906, 0.305816)",
        "(-0.310000, 1.120522, 0.305288)",
        "(-0.310000, 1.120160, 0.304788)",
        "(-0.310000, 1.119820, 0.304313)",
        "(-0.310000, 1.119543, 0.303925)",
        "(-0.310000, 1.119307, 0.303592)",
        "(-0.310000, 1.119097, 0.303294)",
        "(-0.310000, 1.118922, 0.303045)",
        "(-0.310000, 1.118800, 0.302870)",
        "(-0.310000, 1.118696, 0.302722)",
        "(-0.310000, 1.118609, 0.302597)",
        "(-0.310000, 1.118541, 0.302498)",
        "(-0.310000, 1.118507, 0.302434)",
        "(-0.310000, 1.118518, 0.302350)",
        "(-0.310000, 1.118607, 0.302221)",
        "(-0.310000, 1.118797, 0.302032)",
        "(-0.310000, 1.119100, 0.301756)",
        "(-0.310000, 1.119519, 0.301374)",
        "(-0.310000, 1.120067, 0.300896)",
        "(-0.310000, 1.120747, 0.300314)",
        "(-0.310000, 1.121562, 0.299645)",
        "(-0.310000, 1.122493, 0.298872)",
        "(-0.310000, 1.123525, 0.298007)",
        "(-0.310000, 1.124667, 0.297073)",
        "(-0.310000, 1.125897, 0.296078)",
        "(-0.310000, 1.127207, 0.295057)",
        "(-0.310000, 1.128616, 0.294058)",
        "(-0.310000, 1.130144, 0.293161)",
        "(-0.310000, 1.131781, 0.292406)",
        "(-0.310000, 1.133519, 0.291798)",
        "(-0.310000, 1.135265, 0.291257)",
        "(-0.310000, 1.137075, 0.290908)",
        "(-0.310000, 1.138935, 0.290751)",
        "(-0.310000, 1.140814, 0.290780)",
        "(-0.310000, 1.142695, 0.291007)",
        "(-0.310000, 1.144467, 0.291295)",
        "(-0.310000, 1.146206, 0.291778)",
        "(-0.310000, 1.147895, 0.292453)",
        "(-0.310000, 1.149518, 0.293304)",
        "(-0.310000, 1.151052, 0.294321)",
        "(-0.310000, 1.152398, 0.295396)",
        "(-0.310000, 1.153639, 0.296632)",
        "(-0.310000, 1.154765, 0.298021)",
        "(-0.310000, 1.155770, 0.299556)",
        "(-0.310000, 1.156647, 0.301225)",
        "(-0.310000, 1.157333, 0.302957)",
        "(-0.310000, 1.157913, 0.304835)",
        "(-0.310000, 1.158387, 0.306840)",
        "(-0.310000, 1.158745, 0.308957)",
        "(-0.310000, 1.159003, 0.311182)",
        "(-0.310000, 1.159121, 0.313452)",
        "(-0.310000, 1.159168, 0.315829)",
        "(-0.310000, 1.159162, 0.318298)",
        "(-0.310000, 1.159112, 0.320839)",
        "(-0.310000, 1.159004, 0.323434)",
        "(-0.310000, 1.158800, 0.326024)",
        "(-0.310000, 1.158550, 0.328624)",
        "(-0.310000, 1.158234, 0.331219)",
        "(-0.310000, 1.157847, 0.333781)",
        "(-0.310000, 1.157388, 0.336289)",
        "(-0.310000, 1.156838, 0.338738)",
        "(-0.310000, 1.156214, 0.341129)",
        "(-0.310000, 1.155508, 0.343456)",
        "(-0.310000, 1.154640, 0.345727)",
        "(-0.310000, 1.154282, 0.347018)",
        "(-0.310000, 1.154569, 0.347223)",
        "(-0.310000, 1.154716, 0.347327)",
        "(-0.310000, 1.154729, 0.347336)",
        "(-0.310000, 1.154614, 0.347255)",
        "(-0.310000, 1.154371, 0.347082)",
        "(-0.310000, 1.154081, 0.346874)",
        "(-0.310000, 1.153651, 0.346564)",
        "(-0.310000, 1.153096, 0.346162)",
        "(-0.310000, 1.152418, 0.345666)",
        "(-0.310000, 1.151642, 0.345091)",
        "(-0.310000, 1.150857, 0.344504)",
        "(-0.310000, 1.149927, 0.343797)",
        "(-0.310000, 1.148863, 0.342977)",
        "(-0.310000, 1.147694, 0.342061)",
        "(-0.310000, 1.146415, 0.341038)",
        "(-0.310000, 1.145168, 0.340022)",
        "(-0.310000, 1.143822, 0.338903)",
        "(-0.310000, 1.142394, 0.337689)",
        "(-0.310000, 1.140896, 0.336386)",
        "(-0.310000, 1.139307, 0.334970)",
        "(-0.310000, 1.137767, 0.333562)",
        "(-0.310000, 1.136165, 0.332061)",
        "(-0.310000, 1.134541, 0.330497)",
        "(-0.310000, 1.132863, 0.328838)",
        "(-0.310000, 1.131141, 0.327085)",
        "(-0.310000, 1.129532, 0.325401)",
        "(-0.310000, 1.127928, 0.323675)",
        "(-0.310000, 1.126308, 0.321882)",
        "(-0.310000, 1.124691, 0.320038)",
        "(-0.310000, 1.123121, 0.318196)",
        "(-0.310000, 1.121679, 0.316457)",
        "(-0.310000, 1.120279, 0.314721)",
        "(-0.310000, 1.118944, 0.313021)",
        "(-0.310000, 1.117689, 0.311381)",
        "(-0.310000, 1.116531, 0.309832)",
        "(-0.310000, 1.115479, 0.308390)",
        "(-0.310000, 1.114492, 0.307008)",
        "(-0.310000, 1.113618, 0.305760)",
        "(-0.310000, 1.112866, 0.304665)",
        "(-0.310000, 1.112199, 0.303679)",
        "(-0.310000, 1.111607, 0.302791)",
        "(-0.310000, 1.111092, 0.302010)",
        "(-0.310000, 1.110650, 0.301332)",
        "(-0.310000, 1.110281, 0.300758)",
        "(-0.310000, 1.111024, 0.299601)",
        "(-0.310000, 1.112744, 0.297926)",
        "(-0.310000, 1.114505, 0.296400)",
        "(-0.310000, 1.116306, 0.294965)",
        "(-0.310000, 1.118157, 0.293603)",
        "(-0.310000, 1.120026, 0.292284)",
        "(-0.310000, 1.121888, 0.290998)",
        "(-0.310000, 1.123750, 0.289755)",
        "(-0.310000, 1.125592, 0.288559)",
        "(-0.310000, 1.127399, 0.287428)",
        "(-0.310000, 1.129150, 0.286332)",
        "(-0.310000, 1.130821, 0.285278)",
        "(-0.310000, 1.132403, 0.284284)",
        "(-0.310000, 1.133899, 0.283395)",
        "(-0.310000, 1.135283, 0.282579)",
        "(-0.310000, 1.136540, 0.281851)",
        "(-0.310000, 1.137665, 0.281237)",
        "(-0.310000, 1.138660, 0.280745)",
        "(-0.310000, 1.139518, 0.280396)",
        "(-0.310000, 1.140246, 0.280216)",
        "(-0.310000, 1.140832, 0.280193)",
        "(-0.310000, 1.141245, 0.280287)",
        "(-0.310000, 1.141511, 0.280544)",
        "(-0.310000, 1.141643, 0.280980)",
        "(-0.310000, 1.141640, 0.281588)",
        "(-0.310000, 1.141532, 0.282400)",
        "(-0.310000, 1.141266, 0.283324)",
        "(-0.310000, 1.140884, 0.284401)",
        "(-0.310000, 1.140403, 0.285625)",
        "(-0.310000, 1.139827, 0.286988)",
        "(-0.310000, 1.139167, 0.288467)",
        "(-0.310000, 1.138402, 0.289993)",
        "(-0.310000, 1.137568, 0.291594)",
        "(-0.310000, 1.136686, 0.293256)",
        "(-0.310000, 1.135731, 0.294898)",
        "(-0.310000, 1.134745, 0.296553)",
        "(-0.310000, 1.133738, 0.298189)",
        "(-0.310000, 1.132768, 0.299840)",
        "(-0.310000, 1.131813, 0.301430)",
        "(-0.310000, 1.130881, 0.302949)",
        "(-0.310000, 1.129992, 0.304379)",
        "(-0.310000, 1.129164, 0.305702)",
        "(-0.310000, 1.128408, 0.306919)",
        "(-0.310000, 1.127750, 0.308029)",
        "(-0.310000, 1.127186, 0.309006)",
        "(-0.310000, 1.126706, 0.309832)",
        "(-0.310000, 1.126339, 0.310534)",
        "(-0.310000, 1.126067, 0.311091)",
        "(-0.310000, 1.125892, 0.311522)",
        "(-0.310000, 1.125816, 0.311850)",
        "(-0.310000, 1.125834, 0.312104)",
        "(-0.310000, 1.125918, 0.312300)",
        "(-0.310000, 1.126039, 0.312461)",
        "(-0.310000, 1.126171, 0.312623)",
        "(-0.310000, 1.126319, 0.312805)",
        "(-0.310000, 1.126479, 0.313000)",
        "(-0.310000, 1.126646, 0.313203)",
        "(-0.310000, 1.126867, 0.313470)",
        "(-0.310000, 1.127109, 0.313762)",
        "(-0.310000, 1.127354, 0.314056)",
        "(-0.310000, 1.127623, 0.314377)",
        "(-0.310000, 1.127900, 0.314706)",
        "(-0.310000, 1.128194, 0.315053)",
        "(-0.310000, 1.128478, 0.315387)",
        "(-0.310000, 1.128774, 0.315733)",
        "(-0.310000, 1.129064, 0.316070)",
        "(-0.310000, 1.129324, 0.316371)",
        "(-0.310000, 1.129571, 0.316655)",
        "(-0.310000, 1.129802, 0.316919)",
        "(-0.310000, 1.130022, 0.317170)",
        "(-0.310000, 1.130211, 0.317384)",
        "(-0.310000, 1.130367, 0.317561)",
        "(-0.310000, 1.130511, 0.317724)",
        "(-0.310000, 1.130639, 0.317868)",
        "(-0.310000, 1.130755, 0.317998)",
        "(-0.310000, 1.130876, 0.318134)",
        "(-0.310000, 1.130990, 0.318261)",
        "(-0.310000, 1.131104, 0.318389)",
        "(-0.310000, 1.131231, 0.318530)",
        "(-0.310000, 1.131374, 0.318689)",
        "(-0.310000, 1.131564, 0.318900)",
        "(-0.310000, 1.131760, 0.319115)",
        "(-0.310000, 1.131960, 0.319336)",
        "(-0.310000, 1.132161, 0.319556)",
        "(-0.310000, 1.132397, 0.319813)",
        "(-0.310000, 1.132663, 0.320102)",
        "(-0.310000, 1.132919, 0.320379)",
        "(-0.310000, 1.133169, 0.320648)",
        "(-0.310000, 1.133440, 0.320938)",
        "(-0.310000, 1.133725, 0.321243)",
        "(-0.310000, 1.134007, 0.321542)",
        "(-0.310000, 1.134275, 0.321825)",
        "(-0.310000, 1.134546, 0.322109)",
        "(-0.310000, 1.134823, 0.322398)",
        "(-0.310000, 1.135136, 0.322724)",
        "(-0.310000, 1.135459, 0.323058)",
        "(-0.310000, 1.135754, 0.323361)",
        "(-0.310000, 1.136064, 0.323679)",
        "(-0.310000, 1.136409, 0.324029)",
        "(-0.310000, 1.136764, 0.324388)",
        "(-0.310000, 1.137111, 0.324737)",
        "(-0.310000, 1.137436, 0.325061)",
        "(-0.310000, 1.137802, 0.325425)",
        "(-0.310000, 1.138150, 0.325768)",
        "(-0.310000, 1.138498, 0.326110)",
        "(-0.310000, 1.138838, 0.326441)",
        "(-0.310000, 1.139165, 0.326759)",
        "(-0.310000, 1.139483, 0.327065)",
        "(-0.310000, 1.139788, 0.327358)",
        "(-0.310000, 1.140108, 0.327663)",
        "(-0.310000, 1.140426, 0.327965)",
        "(-0.310000, 1.140723, 0.328246)",
        "(-0.310000, 1.141019, 0.328523)",
        "(-0.310000, 1.141318, 0.328803)",
        "(-0.310000, 1.141618, 0.329082)",
        "(-0.310000, 1.141916, 0.329358)",
        "(-0.310000, 1.142201, 0.329621)",
        "(-0.310000, 1.142496, 0.329890)",
        "(-0.310000, 1.142785, 0.330154)",
        "(-0.310000, 1.143075, 0.330418)",
        "(-0.310000, 1.143350, 0.330666)",
        "(-0.310000, 1.143601, 0.330892)",
        "(-0.310000, 1.143853, 0.331117)",
        "(-0.310000, 1.144086, 0.331325)",
        "(-0.310000, 1.144301, 0.331516)",
        "(-0.310000, 1.144503, 0.331695)",
        "(-0.310000, 1.144688, 0.331859)",
        "(-0.310000, 1.144863, 0.332013)",
        "(-0.310000, 1.145023, 0.332153)",
        "(-0.310000, 1.145163, 0.332276)",
        "(-0.310000, 1.145292, 0.332389)",
        "(-0.310000, 1.145417, 0.332497)",
        "(-0.310000, 1.145533, 0.332599)",
        "(-0.310000, 1.145638, 0.332690)",
        "(-0.310000, 1.145744, 0.332782)",
        "(-0.310000, 1.145841, 0.332866)",
        "(-0.310000, 1.145933, 0.332946)",
        "(-0.310000, 1.146042, 0.333040)",
        "(-0.310000, 1.146162, 0.333143)",
        "(-0.310000, 1.146290, 0.333253)",
        "(-0.310000, 1.146432, 0.333375)",
        "(-0.310000, 1.146575, 0.333497)",
        "(-0.310000, 1.146717, 0.333619)",
        "(-0.310000, 1.146868, 0.333747)",
        "(-0.310000, 1.147012, 0.333869)",
        "(-0.310000, 1.147160, 0.333995)",
        "(-0.310000, 1.147303, 0.334116)",
        "(-0.310000, 1.147444, 0.334235)",
        "(-0.310000, 1.147572, 0.334342)",
        "(-0.310000, 1.147688, 0.334440)",
        "(-0.310000, 1.147793, 0.334528)",
        "(-0.310000, 1.147885, 0.334605)",
        "(-0.310000, 1.147973, 0.334679)",
        "(-0.310000, 1.148074, 0.334774)",
        "(-0.310000, 1.148140, 0.334904)",
        "(-0.310000, 1.148152, 0.335105)",
        "(-0.310000, 1.148095, 0.335401)",
        "(-0.310000, 1.147965, 0.335820)",
        "(-0.310000, 1.147737, 0.336360)",
        "(-0.310000, 1.147416, 0.337032)",
        "(-0.310000, 1.146992, 0.337837)",
        "(-0.310000, 1.146465, 0.338764)",
        "(-0.310000, 1.145846, 0.339814)",
        "(-0.310000, 1.145615, 0.340389)",
        "(-0.310000, 1.145752, 0.340501)",
        "(-0.310000, 1.145881, 0.340605)",
        "(-0.310000, 1.146004, 0.340706)",
        "(-0.310000, 1.146119, 0.340799)",
        "(-0.310000, 1.146224, 0.340884)",
        "(-0.310000, 1.146325, 0.340966)",
        "(-0.310000, 1.146416, 0.341040)",
        "(-0.310000, 1.146502, 0.341109)",
        "(-0.310000, 1.146588, 0.341178)",
        "(-0.310000, 1.146657, 0.341233)",
        "(-0.310000, 1.146719, 0.341283)",
        "(-0.310000, 1.146782, 0.341334)",
        "(-0.310000, 1.146836, 0.341377)",
        "(-0.310000, 1.146885, 0.341416)",
        "(-0.310000, 1.146933, 0.341455)",
        "(-0.310000, 1.146984, 0.341496)",
        "(-0.310000, 1.147039, 0.341539)",
        "(-0.310000, 1.147091, 0.341581)",
        "(-0.310000, 1.147139, 0.341620)",
        "(-0.310000, 1.147188, 0.341658)",
        "(-0.310000, 1.147243, 0.341702)",
        "(-0.310000, 1.147300, 0.341748)",
        "(-0.310000, 1.147352, 0.341789)",
        "(-0.310000, 1.147410, 0.341835)",
        "(-0.310000, 1.147465, 0.341879)",
        "(-0.310000, 1.147514, 0.341918)",
        "(-0.310000, 1.147570, 0.341962)",
        "(-0.310000, 1.147622, 0.342004)",
        "(-0.310000, 1.147668, 0.342040)",
        "(-0.310000, 1.147712, 0.342075)",
        "(-0.310000, 1.147753, 0.342107)",
        "(-0.310000, 1.147785, 0.342132)",
        "(-0.310000, 1.147814, 0.342155)",
        "(-0.310000, 1.147855, 0.342188)",
        "(-0.310000, 1.147914, 0.342234)",
        "(-0.310000, 1.147978, 0.342285)",
        "(-0.310000, 1.148872, 0.341313)",
        "(-0.310000, 1.150365, 0.339571)",
        "(-0.310000, 1.151871, 0.337836)",
        "(-0.310000, 1.153379, 0.336112)",
        "(-0.310000, 1.154902, 0.334392)",
        "(-0.310000, 1.156427, 0.332685)",
        "(-0.310000, 1.157931, 0.330992)",
        "(-0.310000, 1.159416, 0.329312)",
        "(-0.310000, 1.160875, 0.327664)",
        "(-0.310000, 1.162297, 0.326069)",
        "(-0.310000, 1.163670, 0.324519)",
        "(-0.310000, 1.164977, 0.323033)",
        "(-0.310000, 1.166216, 0.321629)",
        "(-0.310000, 1.167377, 0.320327)",
        "(-0.310000, 1.168444, 0.319122)",
        "(-0.310000, 1.169413, 0.318036)",
        "(-0.310000, 1.170274, 0.317083)",
        "(-0.310000, 1.171028, 0.316270)",
        "(-0.310000, 1.171668, 0.315610)",
        "(-0.310000, 1.172192, 0.315115)",
        "(-0.310000, 1.172590, 0.314779)",
        "(-0.310000, 1.172850, 0.314603)",
        "(-0.310000, 1.172988, 0.314599)",
        "(-0.310000, 1.172995, 0.314761)",
        "(-0.310000, 1.172875, 0.315088)",
        "(-0.310000, 1.172630, 0.315573)",
        "(-0.310000, 1.172262, 0.316211)",
        "(-0.310000, 1.171777, 0.316992)",
        "(-0.310000, 1.171178, 0.317897)",
        "(-0.310000, 1.170470, 0.318923)",
        "(-0.310000, 1.169682, 0.320063)",
        "(-0.310000, 1.168823, 0.321295)",
        "(-0.310000, 1.167885, 0.322601)",
        "(-0.310000, 1.166891, 0.323964)",
        "(-0.310000, 1.165877, 0.325376)",
        "(-0.310000, 1.164844, 0.326820)",
        "(-0.310000, 1.163806, 0.328271)",
        "(-0.310000, 1.162782, 0.329712)",
        "(-0.310000, 1.161805, 0.331131)",
        "(-0.310000, 1.160878, 0.332514)",
        "(-0.310000, 1.160009, 0.333833)",
        "(-0.310000, 1.159211, 0.335067)",
        "(-0.310000, 1.158509, 0.336221)",
        "(-0.310000, 1.157910, 0.337276)",
        "(-0.310000, 1.157415, 0.338214)",
        "(-0.310000, 1.157023, 0.339031)",
        "(-0.310000, 1.156740, 0.339723)",
        "(-0.310000, 1.156585, 0.340305)",
        "(-0.310000, 1.156517, 0.340759)",
        "(-0.310000, 1.156536, 0.341101)",
        "(-0.310000, 1.156632, 0.341352)",
        "(-0.310000, 1.156765, 0.341520)",
        "(-0.310000, 1.156913, 0.341638)",
        "(-0.310000, 1.157031, 0.341723)",
        "(-0.310000, 1.157081, 0.341759)",
        "(-0.310000, 1.157069, 0.341751)",
        "(-0.310000, 1.157022, 0.341717)",
        "(-0.310000, 1.156887, 0.341619)",
        "(-0.310000, 1.156641, 0.341440)",
        "(-0.310000, 1.156342, 0.341222)",
        "(-0.310000, 1.155993, 0.340967)",
        "(-0.310000, 1.155634, 0.340702)",
        "(-0.310000, 1.155214, 0.340391)",
        "(-0.310000, 1.154758, 0.340050)",
        "(-0.310000, 1.154294, 0.339701)",
        "(-0.310000, 1.153811, 0.339335)",
        "(-0.310000, 1.153338, 0.338974)",
        "(-0.310000, 1.152843, 0.338593)",
        "(-0.310000, 1.152379, 0.338233)",
        "(-0.310000, 1.151925, 0.337878)",
        "(-0.310000, 1.151451, 0.337505)",
        "(-0.310000, 1.150997, 0.337145)",
        "(-0.310000, 1.150555, 0.336792)",
        "(-0.310000, 1.150136, 0.336455)",
        "(-0.310000, 1.149722, 0.336120)",
        "(-0.310000, 1.149335, 0.335804)",
        "(-0.310000, 1.148984, 0.335517)",
        "(-0.310000, 1.148682, 0.335268)",
        "(-0.310000, 1.148415, 0.335047)",
        "(-0.310000, 1.148195, 0.334864)",
        "(-0.310000, 1.148079, 0.334767)",
        "(-0.310000, 1.148011, 0.334711)",
        "(-0.310000, 1.148004, 0.334705)",
        "(-0.310000, 1.148084, 0.334771)",
        "(-0.310000, 1.148320, 0.334968)",
        "(-0.310000, 1.148736, 0.335312)",
        "(-0.310000, 1.149229, 0.335718)",
        "(-0.310000, 1.149941, 0.336298)",
        "(-0.310000, 1.150887, 0.337058)",
        "(-0.310000, 1.152062, 0.337985)",
        "(-0.310000, 1.153487, 0.339088)",
        "(-0.310000, 1.154990, 0.340224)",
        "(-0.310000, 1.156772, 0.341536)",
        "(-0.310000, 1.158793, 0.342979)",
        "(-0.310000, 1.161043, 0.344533)",
        "(-0.310000, 1.163511, 0.346174)",
        "(-0.310000, 1.165956, 0.347737)",
        "(-0.310000, 1.168578, 0.349347)",
        "(-0.310000, 1.171359, 0.350982)",
        "(-0.310000, 1.174265, 0.352612)",
        "(-0.310000, 1.177275, 0.354219)",
        "(-0.310000, 1.180191, 0.355701)",
        "(-0.310000, 1.183139, 0.357126)",
        "(-0.310000, 1.186076, 0.358473)",
        "(-0.310000, 1.188951, 0.359726)",
        "(-0.310000, 1.191722, 0.360871)",
        "(-0.310000, 1.194314, 0.361889)",
        "(-0.310000, 1.196694, 0.362779)",
        "(-0.310000, 1.198905, 0.363569)",
        "(-0.310000, 1.200917, 0.364257)",
        "(-0.310000, 1.202706, 0.364844)",
        "(-0.310000, 1.204283, 0.365342)",
        "(-0.310000, 1.205621, 0.365751)",
        "(-0.310000, 1.206725, 0.366080)",
        "(-0.310000, 1.207626, 0.366341)",
        "(-0.310000, 1.208345, 0.366546)",
        "(-0.310000, 1.208954, 0.366717)",
        "(-0.310000, 1.209419, 0.366846)",
        "(-0.310000, 1.209787, 0.366946)",
        "(-0.310000, 1.210092, 0.367029)",
        "(-0.310000, 1.210358, 0.367101)",
        "(-0.310000, 1.210603, 0.367166)",
        "(-0.310000, 1.210845, 0.367231)",
        "(-0.310000, 1.211077, 0.367292)",
        "(-0.310000, 1.211308, 0.367353)",
        "(-0.310000, 1.211555, 0.367417)",
        "(-0.310000, 1.211797, 0.367480)",
        "(-0.310000, 1.212058, 0.367548)",
        "(-0.310000, 1.212319, 0.367614)",
        "(-0.310000, 1.212562, 0.367676)",
        "(-0.310000, 1.212777, 0.367731)",
        "(-0.310000, 1.212978, 0.367781)",
        "(-0.310000, 1.213187, 0.367834)",
        "(-0.310000, 1.213409, 0.367889)",
        "(-0.310000, 1.213639, 0.367946)",
        "(-0.310000, 1.213880, 0.368005)",
        "(-0.310000, 1.214117, 0.368063)",
        "(-0.310000, 1.214379, 0.368127)",
        "(-0.310000, 1.214649, 0.368191)",
        "(-0.310000, 1.214883, 0.368247)",
        "(-0.310000, 1.215107, 0.368301)",
        "(-0.310000, 1.215317, 0.368350)",
        "(-0.310000, 1.215523, 0.368399)",
        "(-0.310000, 1.215723, 0.368445)",
        "(-0.310000, 1.215940, 0.368496)",
        "(-0.310000, 1.216183, 0.368551)",
        "(-0.310000, 1.216404, 0.368602)",
        "(-0.310000, 1.216629, 0.368653)",
        "(-0.310000, 1.216840, 0.368701)",
        "(-0.310000, 1.217051, 0.368748)",
        "(-0.310000, 1.217265, 0.368796)",
        "(-0.310000, 1.217466, 0.368841)",
        "(-0.310000, 1.217670, 0.368886)",
        "(-0.310000, 1.217870, 0.368920)",
        "(-0.310000, 1.218061, 0.368903)",
        "(-0.310000, 1.218275, 0.368800)",
        "(-0.310000, 1.218504, 0.368579)",
        "(-0.310000, 1.218772, 0.368221)",
        "(-0.310000, 1.219078, 0.367712)",
        "(-0.310000, 1.219428, 0.367048)",
        "(-0.310000, 1.219827, 0.366222)",
        "(-0.310000, 1.220250, 0.365237)",
        "(-0.310000, 1.220698, 0.364100)",
        "(-0.310000, 1.221167, 0.362828)",
        "(-0.310000, 1.221663, 0.361429)",
        "(-0.310000, 1.222175, 0.359924)",
        "(-0.310000, 1.222697, 0.358338)",
        "(-0.310000, 1.223212, 0.356680)",
        "(-0.310000, 1.223717, 0.354979)",
        "(-0.310000, 1.224212, 0.353264)",
        "(-0.310000, 1.224687, 0.351548)",
        "(-0.310000, 1.225143, 0.349862)",
        "(-0.310000, 1.225578, 0.348233)",
        "(-0.310000, 1.225990, 0.346676)",
        "(-0.310000, 1.226366, 0.345214)",
        "(-0.310000, 1.226707, 0.343874)",
        "(-0.310000, 1.227006, 0.342663)",
        "(-0.310000, 1.227262, 0.341605)",
        "(-0.310000, 1.227473, 0.340716)",
        "(-0.310000, 1.227640, 0.340003)",
        "(-0.310000, 1.227767, 0.339481)",
        "(-0.310000, 1.227862, 0.339161)",
        "(-0.310000, 1.227915, 0.339043)",
        "(-0.310000, 1.227928, 0.339133)",
        "(-0.310000, 1.227904, 0.339430)",
        "(-0.310000, 1.227841, 0.339935)",
        "(-0.310000, 1.227737, 0.340642)",
        "(-0.310000, 1.227594, 0.341543)",
        "(-0.310000, 1.227421, 0.342630)",
        "(-0.310000, 1.227215, 0.343898)",
        "(-0.310000, 1.226988, 0.345332)",
        "(-0.310000, 1.226740, 0.346915)",
        "(-0.310000, 1.226475, 0.348640)",
        "(-0.310000, 1.226202, 0.350490)",
        "(-0.310000, 1.225926, 0.352442)",
        "(-0.310000, 1.225631, 0.354488)",
        "(-0.310000, 1.225311, 0.356604)",
        "(-0.310000, 1.224968, 0.358767)",
        "(-0.310000, 1.224601, 0.360975)",
        "(-0.310000, 1.224216, 0.363209)",
        "(-0.310000, 1.223824, 0.365452)",
        "(-0.310000, 1.223422, 0.367709)",
        "(-0.310000, 1.223009, 0.369966)",
        "(-0.310000, 1.222591, 0.372215)",
        "(-0.310000, 1.222153, 0.374466)",
        "(-0.310000, 1.221880, 0.375761)",
        "(-0.310000, 1.221849, 0.375755)",
        "(-0.310000, 1.221799, 0.375746)",
        "(-0.310000, 1.221734, 0.375734)",
        "(-0.310000, 1.221658, 0.375720)",
        "(-0.310000, 1.221552, 0.375700)",
        "(-0.310000, 1.221443, 0.375680)",
        "(-0.310000, 1.221323, 0.375657)",
        "(-0.310000, 1.221195, 0.375633)",
        "(-0.310000, 1.221046, 0.375604)",
        "(-0.310000, 1.220881, 0.375573)",
        "(-0.310000, 1.220731, 0.375544)",
        "(-0.310000, 1.220574, 0.375514)",
        "(-0.310000, 1.220406, 0.375481)",
        "(-0.310000, 1.220254, 0.375451)",
        "(-0.310000, 1.220101, 0.375421)",
        "(-0.310000, 1.219966, 0.375395)",
        "(-0.310000, 1.219847, 0.375371)",
        "(-0.310000, 1.219739, 0.375350)",
        "(-0.310000, 1.219653, 0.375333)",
        "(-0.310000, 1.219586, 0.375319)",
        "(-0.310000, 1.219526, 0.375307)",
        "(-0.310000, 1.219481, 0.375298)",
        "(-0.310000, 1.219451, 0.375292)",
        "(-0.310000, 1.219425, 0.375287)",
        "(-0.310000, 1.219398, 0.375282)",
        "(-0.310000, 1.219373, 0.375277)",
        "(-0.310000, 1.219339, 0.375270)",
        "(-0.310000, 1.219298, 0.375262)",
        "(-0.310000, 1.219254, 0.375253)",
        "(-0.310000, 1.219199, 0.375241)",
        "(-0.310000, 1.219143, 0.375230)",
        "(-0.310000, 1.219092, 0.375220)",
        "(-0.310000, 1.219048, 0.375211)",
        "(-0.310000, 1.219004, 0.375202)",
        "(-0.310000, 1.218963, 0.375194)",
        "(-0.310000, 1.218927, 0.375186)",
        "(-0.310000, 1.218994, 0.374597)",
        "(-0.310000, 1.219173, 0.373404)",
        "(-0.310000, 1.219323, 0.372365)",
        "(-0.310000, 1.219430, 0.371478)",
        "(-0.310000, 1.219504, 0.370753)",
        "(-0.310000, 1.219543, 0.370189)",
        "(-0.310000, 1.219529, 0.369771)",
        "(-0.310000, 1.219477, 0.369489)",
        "(-0.310000, 1.219386, 0.369321)",
        "(-0.310000, 1.219274, 0.369239)",
        "(-0.310000, 1.219127, 0.369199)",
        "(-0.310000, 1.218976, 0.369158)",
        "(-0.310000, 1.218840, 0.369071)",
        "(-0.310000, 1.218732, 0.368898)",
        "(-0.310000, 1.218665, 0.368614)",
        "(-0.310000, 1.218634, 0.368192)",
        "(-0.310000, 1.218665, 0.367624)",
        "(-0.310000, 1.218759, 0.366905)",
        "(-0.310000, 1.218903, 0.366026)",
        "(-0.310000, 1.219088, 0.364990)",
        "(-0.310000, 1.219324, 0.363809)",
        "(-0.310000, 1.219606, 0.362498)",
        "(-0.310000, 1.219909, 0.361060)",
        "(-0.310000, 1.220227, 0.359515)",
        "(-0.310000, 1.220557, 0.357890)",
        "(-0.310000, 1.220885, 0.356194)",
        "(-0.310000, 1.221220, 0.354459)",
        "(-0.310000, 1.221548, 0.352710)",
        "(-0.310000, 1.221877, 0.350965)",
        "(-0.310000, 1.222210, 0.349254)",
        "(-0.310000, 1.222531, 0.347602)",
        "(-0.310000, 1.222830, 0.346022)",
        "(-0.310000, 1.223109, 0.344541)",
        "(-0.310000, 1.223375, 0.343186)",
        "(-0.310000, 1.223617, 0.341964)",
        "(-0.310000, 1.223832, 0.340898)",
        "(-0.310000, 1.224016, 0.340003)",
        "(-0.310000, 1.224164, 0.339287)",
        "(-0.310000, 1.224259, 0.338758)",
        "(-0.310000, 1.224310, 0.338429)",
        "(-0.310000, 1.224308, 0.338300)",
        "(-0.310000, 1.224254, 0.338376)",
        "(-0.310000, 1.224164, 0.338660)",
        "(-0.310000, 1.224023, 0.339149)",
        "(-0.310000, 1.223842, 0.339840)",
        "(-0.310000, 1.223627, 0.340727)",
        "(-0.310000, 1.223381, 0.341799)",
        "(-0.310000, 1.223097, 0.343051)",
        "(-0.310000, 1.222798, 0.344472)",
        "(-0.310000, 1.222489, 0.346043)",
        "(-0.310000, 1.222171, 0.347760)",
        "(-0.310000, 1.221850, 0.349602)",
        "(-0.310000, 1.221532, 0.351548)",
        "(-0.310000, 1.221203, 0.353590)",
        "(-0.310000, 1.220865, 0.355705)",
        "(-0.310000, 1.220546, 0.357876)",
        "(-0.310000, 1.220238, 0.360100)",
        "(-0.310000, 1.219932, 0.362353)",
        "(-0.310000, 1.219626, 0.364616)",
        "(-0.310000, 1.219304, 0.366891)",
        "(-0.310000, 1.218972, 0.369166)",
        "(-0.310000, 1.218626, 0.371422)",
        "(-0.310000, 1.218273, 0.373632)",
        "(-0.310000, 1.218063, 0.375008)",
        "(-0.310000, 1.218125, 0.375021)",
        "(-0.310000, 1.218133, 0.375022)",
        "(-0.310000, 1.218116, 0.375019)",
        "(-0.310000, 1.218085, 0.375012)",
        "(-0.310000, 1.218035, 0.375002)",
        "(-0.310000, 1.217981, 0.374991)",
        "(-0.310000, 1.217916, 0.374977)",
        "(-0.310000, 1.217859, 0.374965)",
        "(-0.310000, 1.217794, 0.374951)",
        "(-0.310000, 1.217751, 0.374942)",
        "(-0.310000, 1.217728, 0.374937)",
        "(-0.310000, 1.217741, 0.374940)",
        "(-0.310000, 1.217788, 0.374950)",
        "(-0.310000, 1.217861, 0.374965)",
        "(-0.310000, 1.217956, 0.374985)",
        "(-0.310000, 1.218066, 0.375008)",
        "(-0.310000, 1.218206, 0.375038)",
        "(-0.310000, 1.218338, 0.375065)",
        "(-0.310000, 1.218477, 0.375085)",
        "(-0.310000, 1.219000, 0.373237)",
        "(-0.310000, 1.219528, 0.371328)",
        "(-0.310000, 1.220069, 0.369394)",
        "(-0.310000, 1.220613, 0.367467)",
        "(-0.310000, 1.221150, 0.365559)",
        "(-0.310000, 1.221672, 0.363704)",
        "(-0.310000, 1.222170, 0.361934)",
        "(-0.310000, 1.222646, 0.360261)",
        "(-0.310000, 1.223082, 0.358716)",
        "(-0.310000, 1.223489, 0.357328)",
        "(-0.310000, 1.223846, 0.356106)",
        "(-0.310000, 1.224148, 0.355075)",
        "(-0.310000, 1.224396, 0.354253)",
        "(-0.310000, 1.224587, 0.353657)",
        "(-0.310000, 1.224708, 0.353294)",
        "(-0.310000, 1.224755, 0.353175)",
        "(-0.310000, 1.224739, 0.353310)",
        "(-0.310000, 1.224653, 0.353700)",
        "(-0.310000, 1.224485, 0.354344)",
        "(-0.310000, 1.224254, 0.355237)",
        "(-0.310000, 1.223950, 0.356375)",
        "(-0.310000, 1.223595, 0.357746)",
        "(-0.310000, 1.223198, 0.359328)",
        "(-0.310000, 1.222753, 0.361107)",
        "(-0.310000, 1.222273, 0.363052)",
        "(-0.310000, 1.221782, 0.365128)",
        "(-0.310000, 1.221284, 0.367307)",
        "(-0.310000, 1.220785, 0.369539)",
        "(-0.310000, 1.220298, 0.371774)",
        "(-0.310000, 1.219813, 0.374015)",
        "(-0.310000, 1.219529, 0.375308)",
        "(-0.310000, 1.219519, 0.375306)",
        "(-0.310000, 1.219521, 0.375306)",
        "(-0.310000, 1.219533, 0.375309)",
        "(-0.310000, 1.219554, 0.375313)",
        "(-0.310000, 1.219570, 0.375316)",
        "(-0.310000, 1.219586, 0.375319)",
        "(-0.310000, 1.219599, 0.375322)",
        "(-0.310000, 1.219613, 0.375325)",
        "(-0.310000, 1.219618, 0.375326)",
        "(-0.310000, 1.219620, 0.375326)",
        "(-0.310000, 1.219615, 0.375325)",
        "(-0.310000, 1.219591, 0.375320)",
        "(-0.310000, 1.219552, 0.375312)",
        "(-0.310000, 1.219499, 0.375302)",
        "(-0.310000, 1.219449, 0.375292)",
        "(-0.310000, 1.219403, 0.375283)",
        "(-0.310000, 1.219349, 0.375272)",
        "(-0.310000, 1.219274, 0.375257)",
        "(-0.310000, 1.219198, 0.375241)",
        "(-0.310000, 1.219115, 0.375225)",
        "(-0.310000, 1.219021, 0.375206)",
        "(-0.310000, 1.218912, 0.375183)",
        "(-0.310000, 1.218804, 0.375161)",
        "(-0.310000, 1.218706, 0.375141)",
        "(-0.310000, 1.218609, 0.375121)",
        "(-0.310000, 1.218515, 0.375102)",
        "(-0.310000, 1.218414, 0.375081)",
        "(-0.310000, 1.218317, 0.375061)",
        "(-0.310000, 1.218231, 0.375043)",
        "(-0.310000, 1.218153, 0.375027)",
        "(-0.310000, 1.218093, 0.375014)",
        "(-0.310000, 1.218055, 0.375006)",
        "(-0.310000, 1.218029, 0.375001)",
        "(-0.310000, 1.218014, 0.374998)",
        "(-0.310000, 1.218014, 0.374998)",
        "(-0.310000, 1.218029, 0.375001)",
        "(-0.310000, 1.218176, 0.374428)",
        "(-0.310000, 1.218453, 0.373255)",
        "(-0.310000, 1.218701, 0.372236)",
        "(-0.310000, 1.218912, 0.371371)",
        "(-0.310000, 1.219082, 0.370665)",
        "(-0.310000, 1.219226, 0.370123)",
        "(-0.310000, 1.219335, 0.369730)",
        "(-0.310000, 1.219418, 0.369477)",
        "(-0.310000, 1.219481, 0.369341)",
        "(-0.310000, 1.219519, 0.369290)",
        "(-0.310000, 1.219550, 0.369287)",
        "(-0.310000, 1.219589, 0.369304)",
        "(-0.310000, 1.219628, 0.369371)",
        "(-0.310000, 1.219657, 0.369526)",
        "(-0.310000, 1.219662, 0.369797)",
        "(-0.310000, 1.219636, 0.370206)",
        "(-0.310000, 1.219581, 0.370769)",
        "(-0.310000, 1.219499, 0.371489)",
        "(-0.310000, 1.219384, 0.372374)",
        "(-0.310000, 1.219234, 0.373416)",
        "(-0.310000, 1.219050, 0.374608)",
        "(-0.310000, 1.218993, 0.375200)",
        "(-0.310000, 1.219047, 0.375211)",
        "(-0.310000, 1.219097, 0.375221)",
        "(-0.310000, 1.219151, 0.375232)",
        "(-0.310000, 1.219209, 0.375244)",
        "(-0.310000, 1.219278, 0.375257)",
        "(-0.310000, 1.219366, 0.375275)",
        "(-0.310000, 1.219465, 0.375295)",
        "(-0.310000, 1.219567, 0.375316)",
        "(-0.310000, 1.219704, 0.375343)",
        "(-0.310000, 1.219867, 0.375375)",
        "(-0.310000, 1.220063, 0.375414)",
        "(-0.310000, 1.220286, 0.375458)",
        "(-0.310000, 1.220493, 0.375498)",
        "(-0.310000, 1.220698, 0.375538)",
        "(-0.310000, 1.220902, 0.375577)",
        "(-0.310000, 1.221099, 0.375614)",
        "(-0.310000, 1.221289, 0.375650)",
        "(-0.310000, 1.221467, 0.375684)",
        "(-0.310000, 1.221635, 0.375715)",
        "(-0.310000, 1.221791, 0.375745)",
        "(-0.310000, 1.221944, 0.375773)",
        "(-0.310000, 1.222097, 0.375801)",
        "(-0.310000, 1.222246, 0.375829)",
        "(-0.310000, 1.222395, 0.375856)",
        "(-0.310000, 1.222548, 0.375884)",
        "(-0.310000, 1.222698, 0.375911)",
        "(-0.310000, 1.222843, 0.375937)",
        "(-0.310000, 1.222982, 0.375962)",
        "(-0.310000, 1.223109, 0.375984)",
        "(-0.310000, 1.223229, 0.376006)",
        "(-0.310000, 1.223353, 0.376028)",
        "(-0.310000, 1.223469, 0.376048)",
        "(-0.310000, 1.223578, 0.376067)",
        "(-0.310000, 1.223684, 0.376086)",
        "(-0.310000, 1.223778, 0.376102)",
        "(-0.310000, 1.223861, 0.376116)",
        "(-0.310000, 1.224161, 0.374832)",
        "(-0.310000, 1.224614, 0.372584)",
        "(-0.310000, 1.225062, 0.370333)",
        "(-0.310000, 1.225509, 0.368080)",
        "(-0.310000, 1.225960, 0.365773)",
        "(-0.310000, 1.226423, 0.363386)",
        "(-0.310000, 1.226904, 0.360908)",
        "(-0.310000, 1.227409, 0.358311)",
        "(-0.310000, 1.227952, 0.355606)",
        "(-0.310000, 1.228530, 0.352809)",
        "(-0.310000, 1.229130, 0.349913)",
        "(-0.310000, 1.229738, 0.346946)",
        "(-0.310000, 1.230352, 0.343933)",
        "(-0.310000, 1.230962, 0.340912)",
        "(-0.310000, 1.231558, 0.337892)",
        "(-0.310000, 1.232131, 0.334917)",
        "(-0.310000, 1.232680, 0.332030)",
        "(-0.310000, 1.233195, 0.329246)",
        "(-0.310000, 1.233677, 0.326610)",
        "(-0.310000, 1.234125, 0.324160)",
        "(-0.310000, 1.234532, 0.321913)",
        "(-0.310000, 1.234897, 0.319904)",
        "(-0.310000, 1.235212, 0.318164)",
        "(-0.310000, 1.235469, 0.316704)",
        "(-0.310000, 1.235673, 0.315549)",
        "(-0.310000, 1.235823, 0.314715)",
        "(-0.310000, 1.235914, 0.314209)",
        "(-0.310000, 1.235949, 0.314041)",
        "(-0.310000, 1.235929, 0.314211)",
        "(-0.310000, 1.235844, 0.314717)",
        "(-0.310000, 1.235707, 0.315554)",
        "(-0.310000, 1.235521, 0.316708)",
        "(-0.310000, 1.235276, 0.318170)",
        "(-0.310000, 1.234987, 0.319919)",
        "(-0.310000, 1.234659, 0.321926)",
        "(-0.310000, 1.234289, 0.324179)",
        "(-0.310000, 1.233887, 0.326643)",
        "(-0.310000, 1.233451, 0.329288)",
        "(-0.310000, 1.233002, 0.332074)",
        "(-0.310000, 1.232537, 0.334983)",
        "(-0.310000, 1.232056, 0.337973)",
        "(-0.310000, 1.231575, 0.341002)",
        "(-0.310000, 1.231096, 0.344055)",
        "(-0.310000, 1.230633, 0.347093)",
        "(-0.310000, 1.230196, 0.350079)",
        "(-0.310000, 1.229771, 0.353004)",
        "(-0.310000, 1.229362, 0.355838)",
        "(-0.310000, 1.228982, 0.358562)",
        "(-0.310000, 1.228642, 0.361186)",
        "(-0.310000, 1.228335, 0.363701)",
        "(-0.310000, 1.228053, 0.366109)",
        "(-0.310000, 1.227774, 0.368444)",
        "(-0.310000, 1.227497, 0.370733)",
        "(-0.310000, 1.227221, 0.373005)",
        "(-0.310000, 1.226936, 0.375280)",
        "(-0.310000, 1.226782, 0.376596)",
        "(-0.310000, 1.226817, 0.376601)",
        "(-0.310000, 1.226837, 0.376604)",
        "(-0.310000, 1.226842, 0.376605)",
        "(-0.310000, 1.226843, 0.376605)",
        "(-0.310000, 1.226837, 0.376604)",
        "(-0.310000, 1.226823, 0.376602)",
        "(-0.310000, 1.226809, 0.376600)",
        "(-0.310000, 1.226799, 0.376599)",
        "(-0.310000, 1.226778, 0.376595)",
        "(-0.310000, 1.226749, 0.376591)",
        "(-0.310000, 1.226725, 0.376587)",
        "(-0.310000, 1.226692, 0.376582)",
        "(-0.310000, 1.226656, 0.376576)",
        "(-0.310000, 1.226624, 0.376571)",
        "(-0.310000, 1.226589, 0.376566)",
        "(-0.310000, 1.226553, 0.376560)",
        "(-0.310000, 1.226521, 0.376555)",
        "(-0.310000, 1.226485, 0.376550)",
        "(-0.310000, 1.226476, 0.376548)",
        "(-0.310000, 1.226490, 0.376550)",
        "(-0.310000, 1.226507, 0.376553)",
        "(-0.310000, 1.226532, 0.376557)",
        "(-0.310000, 1.226561, 0.376562)",
        "(-0.310000, 1.226590, 0.376566)",
        "(-0.310000, 1.226615, 0.376570)",
        "(-0.310000, 1.226644, 0.376575)",
        "(-0.310000, 1.226669, 0.376578)",
        "(-0.310000, 1.226695, 0.376582)",
        "(-0.310000, 1.226717, 0.376586)",
        "(-0.310000, 1.226731, 0.376588)",
        "(-0.310000, 1.226741, 0.376590)",
        "(-0.310000, 1.226744, 0.376590)",
        "(-0.310000, 1.226755, 0.376592)",
        "(-0.310000, 1.226766, 0.376593)",
        "(-0.310000, 1.226788, 0.376597)",
        "(-0.310000, 1.226814, 0.376601)",
        "(-0.310000, 1.226930, 0.376021)",
        "(-0.310000, 1.227144, 0.374835)",
        "(-0.310000, 1.227338, 0.373804)",
        "(-0.310000, 1.227499, 0.372928)",
        "(-0.310000, 1.227628, 0.372214)",
        "(-0.310000, 1.227732, 0.371664)",
        "(-0.310000, 1.227797, 0.371262)",
        "(-0.310000, 1.227838, 0.371000)",
        "(-0.310000, 1.227828, 0.370851)",
        "(-0.310000, 1.227786, 0.370786)",
        "(-0.310000, 1.227715, 0.370766)",
        "(-0.310000, 1.227635, 0.370754)",
        "(-0.310000, 1.227537, 0.370739)",
        "(-0.310000, 1.227432, 0.370722)",
        "(-0.310000, 1.227328, 0.370706)",
        "(-0.310000, 1.227201, 0.370686)",
        "(-0.310000, 1.227078, 0.370666)",
        "(-0.310000, 1.226963, 0.370648)",
        "(-0.310000, 1.226840, 0.370628)",
        "(-0.310000, 1.226728, 0.370610)",
        "(-0.310000, 1.226605, 0.370591)",
        "(-0.310000, 1.226494, 0.370572)",
        "(-0.310000, 1.226393, 0.370556)",
        "(-0.310000, 1.226307, 0.370542)",
        "(-0.310000, 1.226236, 0.370530)",
        "(-0.310000, 1.226175, 0.370520)",
        "(-0.310000, 1.226137, 0.370514)",
        "(-0.310000, 1.226109, 0.370509)",
        "(-0.310000, 1.226103, 0.370508)",
        "(-0.310000, 1.226116, 0.370510)",
        "(-0.310000, 1.226150, 0.370516)",
        "(-0.310000, 1.226192, 0.370523)",
        "(-0.310000, 1.226252, 0.370533)",
        "(-0.310000, 1.226334, 0.370546)",
        "(-0.310000, 1.226419, 0.370560)",
        "(-0.310000, 1.226516, 0.370576)",
        "(-0.310000, 1.226623, 0.370593)",
        "(-0.310000, 1.226724, 0.370610)",
        "(-0.310000, 1.226820, 0.370625)",
        "(-0.310000, 1.226918, 0.370641)",
        "(-0.310000, 1.227007, 0.370655)",
        "(-0.310000, 1.227089, 0.370668)",
        "(-0.310000, 1.227176, 0.370682)",
        "(-0.310000, 1.227251, 0.370694)",
        "(-0.310000, 1.227319, 0.370705)",
        "(-0.310000, 1.227380, 0.370714)",
        "(-0.310000, 1.227441, 0.370724)",
        "(-0.310000, 1.227502, 0.370733)",
        "(-0.310000, 1.227563, 0.370743)",
        "(-0.310000, 1.227628, 0.370753)",
        "(-0.310000, 1.227690, 0.370763)",
        "(-0.310000, 1.227751, 0.370772)",
        "(-0.310000, 1.227820, 0.370783)",
        "(-0.310000, 1.227892, 0.370794)",
        "(-0.310000, 1.227965, 0.370805)",
        "(-0.310000, 1.228049, 0.370818)",
        "(-0.310000, 1.228136, 0.370831)",
        "(-0.310000, 1.228227, 0.370845)",
        "(-0.310000, 1.228329, 0.370861)",
        "(-0.310000, 1.228424, 0.370875)",
        "(-0.310000, 1.228518, 0.370889)",
        "(-0.310000, 1.228623, 0.370913)",
        "(-0.310000, 1.228717, 0.370986)",
        "(-0.310000, 1.228794, 0.371145)",
        "(-0.310000, 1.228855, 0.371421)",
        "(-0.310000, 1.228892, 0.371837)",
        "(-0.310000, 1.228914, 0.372408)",
        "(-0.310000, 1.228924, 0.373139)",
        "(-0.310000, 1.228920, 0.374038)",
        "(-0.310000, 1.228893, 0.375096)",
        "(-0.310000, 1.228851, 0.376307)",
        "(-0.310000, 1.228908, 0.376912)",
        "(-0.310000, 1.229053, 0.376933)",
        "(-0.310000, 1.229209, 0.376955)",
        "(-0.310000, 1.229377, 0.376978)",
        "(-0.310000, 1.229555, 0.377003)",
        "(-0.310000, 1.229742, 0.377029)",
        "(-0.310000, 1.229948, 0.377057)",
        "(-0.310000, 1.230154, 0.377085)",
        "(-0.310000, 1.230356, 0.377112)",
        "(-0.310000, 1.230566, 0.377140)",
        "(-0.310000, 1.230776, 0.377167)",
        "(-0.310000, 1.230986, 0.377195)",
        "(-0.310000, 1.231197, 0.377222)",
        "(-0.310000, 1.231388, 0.377246)",
        "(-0.310000, 1.231576, 0.377270)",
        "(-0.310000, 1.231753, 0.377292)",
        "(-0.310000, 1.231914, 0.377312)",
        "(-0.310000, 1.232064, 0.377331)",
        "(-0.310000, 1.232207, 0.377348)",
        "(-0.310000, 1.232338, 0.377364)",
        "(-0.310000, 1.232458, 0.377379)",
        "(-0.310000, 1.232571, 0.377393)",
        "(-0.310000, 1.232665, 0.377404)",
        "(-0.310000, 1.232747, 0.377414)",
        "(-0.310000, 1.232814, 0.377422)",
        "(-0.310000, 1.232870, 0.377428)",
        "(-0.310000, 1.232911, 0.377433)",
        "(-0.310000, 1.232940, 0.377436)",
        "(-0.310000, 1.232963, 0.377439)",
        "(-0.310000, 1.232969, 0.377440)",
        "(-0.310000, 1.232969, 0.377440)",
        "(-0.310000, 1.232976, 0.377441)",
        "(-0.310000, 1.232983, 0.377441)",
        "(-0.310000, 1.232994, 0.377443)",
        "(-0.310000, 1.233013, 0.377445)",
        "(-0.310000, 1.233031, 0.377447)",
        "(-0.310000, 1.233046, 0.377449)",
        "(-0.310000, 1.233211, 0.376143)",
        "(-0.310000, 1.233477, 0.373866)",
        "(-0.310000, 1.233733, 0.371585)",
        "(-0.310000, 1.233973, 0.369319)",
        "(-0.310000, 1.234191, 0.367094)",
        "(-0.310000, 1.234391, 0.364965)",
        "(-0.310000, 1.234581, 0.362978)",
        "(-0.310000, 1.234734, 0.361151)",
        "(-0.310000, 1.234859, 0.359520)",
        "(-0.310000, 1.234962, 0.358113)",
        "(-0.310000, 1.235036, 0.356938)",
        "(-0.310000, 1.235083, 0.356013)",
        "(-0.310000, 1.235107, 0.355347)",
        "(-0.310000, 1.235106, 0.354945)",
        "(-0.310000, 1.235074, 0.354804)",
        "(-0.310000, 1.235017, 0.354923)",
        "(-0.310000, 1.234939, 0.355294)",
        "(-0.310000, 1.234838, 0.355910)",
        "(-0.310000, 1.234719, 0.356756)",
        "(-0.310000, 1.234587, 0.357814)",
        "(-0.310000, 1.234431, 0.359072)",
        "(-0.310000, 1.234260, 0.360507)",
        "(-0.310000, 1.234081, 0.362092)",
        "(-0.310000, 1.233894, 0.363815)",
        "(-0.310000, 1.233693, 0.365644)",
        "(-0.310000, 1.233485, 0.367548)",
        "(-0.310000, 1.233265, 0.369512)",
        "(-0.310000, 1.233040, 0.371503)",
        "(-0.310000, 1.232816, 0.373487)",
        "(-0.310000, 1.232590, 0.375451)",
        "(-0.310000, 1.232384, 0.377361)",
        "(-0.310000, 1.232419, 0.377374)",
        "(-0.310000, 1.232466, 0.377380)",
        "(-0.310000, 1.232529, 0.377388)",
        "(-0.310000, 1.232608, 0.377397)",
        "(-0.310000, 1.232694, 0.377407)",
        "(-0.310000, 1.232776, 0.377417)",
        "(-0.310000, 1.232869, 0.377428)",
        "(-0.310000, 1.232971, 0.377440)",
        "(-0.310000, 1.233065, 0.377451)",
        "(-0.310000, 1.233162, 0.377462)",
        "(-0.310000, 1.233253, 0.377473)",
        "(-0.310000, 1.233343, 0.377483)",
        "(-0.310000, 1.233429, 0.377493)",
        "(-0.310000, 1.233512, 0.377503)",
        "(-0.310000, 1.233584, 0.377511)",
        "(-0.310000, 1.233644, 0.377518)",
        "(-0.310000, 1.233704, 0.377525)",
        "(-0.310000, 1.233757, 0.377531)",
        "(-0.310000, 1.233806, 0.377536)",
        "(-0.310000, 1.234013, 0.376168)",
        "(-0.310000, 1.234310, 0.373953)",
        "(-0.310000, 1.234620, 0.371687)",
        "(-0.310000, 1.234939, 0.369421)",
        "(-0.310000, 1.235256, 0.367149)",
        "(-0.310000, 1.235571, 0.364886)",
        "(-0.310000, 1.235885, 0.362647)",
        "(-0.310000, 1.236195, 0.360429)",
        "(-0.310000, 1.236495, 0.358253)",
        "(-0.310000, 1.236786, 0.356140)",
        "(-0.310000, 1.237062, 0.354092)",
        "(-0.310000, 1.237320, 0.352134)",
        "(-0.310000, 1.237559, 0.350280)",
        "(-0.310000, 1.237778, 0.348554)",
        "(-0.310000, 1.237966, 0.346959)",
        "(-0.310000, 1.238137, 0.345517)",
        "(-0.310000, 1.238295, 0.344247)",
        "(-0.310000, 1.238435, 0.343152)",
        "(-0.310000, 1.238559, 0.342247)",
        "(-0.310000, 1.238669, 0.341543)",
        "(-0.310000, 1.238756, 0.341041)",
        "(-0.310000, 1.238821, 0.340748)",
        "(-0.310000, 1.238873, 0.340667)",
        "(-0.310000, 1.238902, 0.340796)",
        "(-0.310000, 1.238910, 0.341132)",
        "(-0.310000, 1.238900, 0.341669)",
        "(-0.310000, 1.238864, 0.342400)",
        "(-0.310000, 1.238804, 0.343314)",
        "(-0.310000, 1.238730, 0.344396)",
        "(-0.310000, 1.238636, 0.345638)",
        "(-0.310000, 1.238530, 0.347019)",
        "(-0.310000, 1.238415, 0.348517)",
        "(-0.310000, 1.238283, 0.350119)",
        "(-0.310000, 1.238142, 0.351800)",
        "(-0.310000, 1.237989, 0.353531)",
        "(-0.310000, 1.237820, 0.355299)",
        "(-0.310000, 1.237644, 0.357074)",
        "(-0.310000, 1.237466, 0.358832)",
        "(-0.310000, 1.237300, 0.360545)",
        "(-0.310000, 1.237136, 0.362200)",
        "(-0.310000, 1.236982, 0.363770)",
        "(-0.310000, 1.236839, 0.365229)",
        "(-0.310000, 1.236708, 0.366567)",
        "(-0.310000, 1.236596, 0.367767)",
        "(-0.310000, 1.236507, 0.368811)",
        "(-0.310000, 1.236430, 0.369698)",
        "(-0.310000, 1.236363, 0.370420)",
        "(-0.310000, 1.236309, 0.370978)",
        "(-0.310000, 1.236256, 0.371381)",
        "(-0.310000, 1.236210, 0.371643)",
        "(-0.310000, 1.236169, 0.371786)",
        "(-0.310000, 1.236137, 0.371840)",
        "(-0.310000, 1.236117, 0.371847)",
        "(-0.310000, 1.236108, 0.371855)",
        "(-0.310000, 1.236102, 0.371912)",
        "(-0.310000, 1.236094, 0.372058)",
        "(-0.310000, 1.236082, 0.372322)",
        "(-0.310000, 1.236059, 0.372728)",
        "(-0.310000, 1.236028, 0.373290)",
        "(-0.310000, 1.235995, 0.374013)",
        "(-0.310000, 1.235950, 0.374903)",
        "(-0.310000, 1.235890, 0.375953)",
        "(-0.310000, 1.235825, 0.377157)",
        "(-0.310000, 1.235847, 0.377753)",
        "(-0.310000, 1.235931, 0.377762)",
        "(-0.310000, 1.236019, 0.377771)",
        "(-0.310000, 1.236104, 0.377779)",
        "(-0.310000, 1.236184, 0.377787)",
        "(-0.310000, 1.236261, 0.377795)",
        "(-0.310000, 1.236334, 0.377802)",
        "(-0.310000, 1.236396, 0.377808)",
        "(-0.310000, 1.236454, 0.377813)",
        "(-0.310000, 1.236513, 0.377819)",
        "(-0.310000, 1.236571, 0.377825)",
        "(-0.310000, 1.236637, 0.377831)",
        "(-0.310000, 1.236714, 0.377838)",
        "(-0.310000, 1.236792, 0.377846)",
        "(-0.310000, 1.236888, 0.377855)",
        "(-0.310000, 1.237008, 0.377866)",
        "(-0.310000, 1.237136, 0.377878)",
        "(-0.310000, 1.237267, 0.377890)",
        "(-0.310000, 1.237402, 0.377902)",
        "(-0.310000, 1.237542, 0.377915)",
        "(-0.310000, 1.237688, 0.377928)",
        "(-0.310000, 1.237839, 0.377942)",
        "(-0.310000, 1.237983, 0.377954)",
        "(-0.310000, 1.238114, 0.377966)",
        "(-0.310000, 1.238243, 0.377977)",
        "(-0.310000, 1.238371, 0.377988)",
        "(-0.310000, 1.238488, 0.377998)",
        "(-0.310000, 1.238593, 0.378007)",
        "(-0.310000, 1.238695, 0.378015)",
        "(-0.310000, 1.238782, 0.378022)",
        "(-0.310000, 1.238864, 0.378029)",
        "(-0.310000, 1.238943, 0.378036)",
        "(-0.310000, 1.239015, 0.378041)",
        "(-0.310000, 1.239086, 0.378047)",
        "(-0.310000, 1.239166, 0.378054)",
        "(-0.310000, 1.239245, 0.378060)",
        "(-0.310000, 1.239328, 0.378067)",
        "(-0.310000, 1.239515, 0.376761)",
        "(-0.310000, 1.239762, 0.374481)",
        "(-0.310000, 1.239997, 0.372197)",
        "(-0.310000, 1.240219, 0.369920)",
        "(-0.310000, 1.240421, 0.367637)",
        "(-0.310000, 1.240605, 0.365360)",
        "(-0.310000, 1.240777, 0.363106)",
        "(-0.310000, 1.240926, 0.360873)",
        "(-0.310000, 1.241059, 0.358681)",
        "(-0.310000, 1.241179, 0.356551)",
        "(-0.310000, 1.241274, 0.354487)",
        "(-0.310000, 1.241365, 0.352513)",
        "(-0.310000, 1.241446, 0.350645)",
        "(-0.310000, 1.241518, 0.348905)",
        "(-0.310000, 1.241581, 0.347299)",
        "(-0.310000, 1.241636, 0.345847)",
        "(-0.310000, 1.241688, 0.344567)",
        "(-0.310000, 1.241729, 0.343463)",
        "(-0.310000, 1.241765, 0.342550)",
        "(-0.310000, 1.241791, 0.341838)",
        "(-0.310000, 1.241794, 0.341329)",
        "(-0.310000, 1.241783, 0.341029)",
        "(-0.310000, 1.241752, 0.340940)",
        "(-0.310000, 1.241698, 0.341061)",
        "(-0.310000, 1.241622, 0.341389)",
        "(-0.310000, 1.241533, 0.341918)",
        "(-0.310000, 1.241427, 0.342642)",
        "(-0.310000, 1.241298, 0.343550)",
        "(-0.310000, 1.241149, 0.344626)",
        "(-0.310000, 1.240969, 0.345859)",
        "(-0.310000, 1.240772, 0.347232)",
        "(-0.310000, 1.240571, 0.348722)",
        "(-0.310000, 1.240352, 0.350316)",
        "(-0.310000, 1.240127, 0.351990)",
        "(-0.310000, 1.239900, 0.353714)",
        "(-0.310000, 1.239674, 0.355476)",
        "(-0.310000, 1.239456, 0.357248)",
        "(-0.310000, 1.239255, 0.359004)",
        "(-0.310000, 1.239072, 0.360716)",
        "(-0.310000, 1.238903, 0.362371)",
        "(-0.310000, 1.238748, 0.363940)",
        "(-0.310000, 1.238618, 0.365400)",
        "(-0.310000, 1.238502, 0.366740)",
        "(-0.310000, 1.238410, 0.367941)",
        "(-0.310000, 1.238343, 0.368987)",
        "(-0.310000, 1.238287, 0.369876)",
        "(-0.310000, 1.238246, 0.370601)",
        "(-0.310000, 1.238227, 0.371162)",
        "(-0.310000, 1.238223, 0.371569)",
        "(-0.310000, 1.238238, 0.371837)",
        "(-0.310000, 1.238280, 0.371987)",
        "(-0.310000, 1.238325, 0.372049)",
        "(-0.310000, 1.238382, 0.372063)",
        "(-0.310000, 1.238449, 0.372060)",
        "(-0.310000, 1.238519, 0.372009)",
        "(-0.310000, 1.238605, 0.371869)",
        "(-0.310000, 1.238705, 0.371613)",
        "(-0.310000, 1.238812, 0.371215)",
        "(-0.310000, 1.238933, 0.370661)",
        "(-0.310000, 1.239082, 0.369948)",
        "(-0.310000, 1.239247, 0.369070)",
        "(-0.310000, 1.239425, 0.368030)",
        "(-0.310000, 1.239619, 0.366837)",
        "(-0.310000, 1.239833, 0.365509)",
        "(-0.310000, 1.240056, 0.364053)",
        "(-0.310000, 1.240285, 0.362489)",
        "(-0.310000, 1.240513, 0.360844)",
        "(-0.310000, 1.240733, 0.359130)",
        "(-0.310000, 1.240945, 0.357374)",
        "(-0.310000, 1.241153, 0.355607)",
        "(-0.310000, 1.241343, 0.353841)",
        "(-0.310000, 1.241519, 0.352106)",
        "(-0.310000, 1.241686, 0.350433)",
        "(-0.310000, 1.241838, 0.348832)",
        "(-0.310000, 1.241981, 0.347332)",
        "(-0.310000, 1.242113, 0.345957)",
        "(-0.310000, 1.242232, 0.344718)",
        "(-0.310000, 1.242338, 0.343635)",
        "(-0.310000, 1.242431, 0.342726)",
        "(-0.310000, 1.242509, 0.341998)",
        "(-0.310000, 1.242575, 0.341466)",
        "(-0.310000, 1.242631, 0.341136)",
        "(-0.310000, 1.242674, 0.341014)",
        "(-0.310000, 1.242707, 0.341102)",
        "(-0.310000, 1.242734, 0.341402)",
        "(-0.310000, 1.242748, 0.341912)",
        "(-0.310000, 1.242746, 0.342627)",
        "(-0.310000, 1.242725, 0.343541)",
        "(-0.310000, 1.242687, 0.344642)",
        "(-0.310000, 1.242621, 0.345924)",
        "(-0.310000, 1.242537, 0.347373)",
        "(-0.310000, 1.242436, 0.348971)",
        "(-0.310000, 1.242303, 0.350711)",
        "(-0.310000, 1.242141, 0.352572)",
        "(-0.310000, 1.241967, 0.354534)",
        "(-0.310000, 1.241769, 0.356590)",
        "(-0.310000, 1.241567, 0.358720)",
        "(-0.310000, 1.241368, 0.360900)",
        "(-0.310000, 1.241174, 0.363130)",
        "(-0.310000, 1.240996, 0.365390)",
        "(-0.310000, 1.240845, 0.367662)",
        "(-0.310000, 1.240705, 0.369950)",
        "(-0.310000, 1.240591, 0.372243)",
        "(-0.310000, 1.240491, 0.374529)",
        "(-0.310000, 1.240392, 0.376821)",
        "(-0.310000, 1.240366, 0.378146)",
        "(-0.310000, 1.240435, 0.378151)",
        "(-0.310000, 1.240495, 0.378155)",
        "(-0.310000, 1.240555, 0.378160)",
        "(-0.310000, 1.240620, 0.378164)",
        "(-0.310000, 1.240692, 0.378169)",
        "(-0.310000, 1.240775, 0.378175)",
        "(-0.310000, 1.240886, 0.378183)",
        "(-0.310000, 1.241031, 0.378193)",
        "(-0.310000, 1.241200, 0.378205)",
        "(-0.310000, 1.241384, 0.378217)",
        "(-0.310000, 1.241579, 0.378231)",
        "(-0.310000, 1.241775, 0.378243)",
        "(-0.310000, 1.241967, 0.378256)",
        "(-0.310000, 1.242140, 0.378267)",
        "(-0.310000, 1.242293, 0.378276)",
        "(-0.310000, 1.242439, 0.378285)",
        "(-0.310000, 1.242570, 0.378293)",
        "(-0.310000, 1.242674, 0.378299)",
        "(-0.310000, 1.242755, 0.378304)",
        "(-0.310000, 1.242817, 0.378308)",
        "(-0.310000, 1.242859, 0.378310)",
        "(-0.310000, 1.242887, 0.378312)",
        "(-0.310000, 1.242914, 0.378313)",
        "(-0.310000, 1.242926, 0.378314)",
        "(-0.310000, 1.242934, 0.378315)",
        "(-0.310000, 1.242950, 0.378316)",
        "(-0.310000, 1.242963, 0.378316)",
        "(-0.310000, 1.242979, 0.378317)",
        "(-0.310000, 1.242999, 0.378318)",
        "(-0.310000, 1.243027, 0.378320)",
        "(-0.310000, 1.243059, 0.378322)",
        "(-0.310000, 1.243098, 0.378324)",
        "(-0.310000, 1.243142, 0.378327)",
        "(-0.310000, 1.243185, 0.378329)",
        "(-0.310000, 1.243213, 0.378331)",
        "(-0.310000, 1.243234, 0.378332)",
        "(-0.310000, 1.243249, 0.377741)",
        "(-0.310000, 1.243269, 0.376535)",
        "(-0.310000, 1.243262, 0.375485)",
        "(-0.310000, 1.243228, 0.374591)",
        "(-0.310000, 1.243185, 0.373862)",
        "(-0.310000, 1.243130, 0.373298)",
        "(-0.310000, 1.243047, 0.372886)",
        "(-0.310000, 1.242935, 0.372613)",
        "(-0.310000, 1.242815, 0.372460)",
        "(-0.310000, 1.242698, 0.372395)",
        "(-0.310000, 1.242589, 0.372380)",
        "(-0.310000, 1.242488, 0.372373)",
        "(-0.310000, 1.242393, 0.372367)",
        "(-0.310000, 1.242306, 0.372362)",
        "(-0.310000, 1.242227, 0.372357)",
        "(-0.310000, 1.242151, 0.372352)",
        "(-0.310000, 1.242091, 0.372348)",
        "(-0.310000, 1.242052, 0.372345)",
        "(-0.310000, 1.242029, 0.372344)",
        "(-0.310000, 1.242017, 0.372343)",
        "(-0.310000, 1.242019, 0.372343)",
        "(-0.310000, 1.242033, 0.372344)",
        "(-0.310000, 1.242040, 0.372344)",
        "(-0.310000, 1.242039, 0.372344)",
        "(-0.310000, 1.242038, 0.372344)",
        "(-0.310000, 1.242026, 0.372344)",
        "(-0.310000, 1.242003, 0.372342)",
        "(-0.310000, 1.241966, 0.372340)",
        "(-0.310000, 1.241898, 0.372335)",
        "(-0.310000, 1.241820, 0.372330)",
        "(-0.310000, 1.241727, 0.372324)",
        "(-0.310000, 1.241630, 0.372317)",
        "(-0.310000, 1.241518, 0.372309)",
        "(-0.310000, 1.241410, 0.372302)",
        "(-0.310000, 1.241310, 0.372295)",
        "(-0.310000, 1.241210, 0.372288)",
        "(-0.310000, 1.241109, 0.372281)",
        "(-0.310000, 1.241002, 0.372273)",
        "(-0.310000, 1.240902, 0.372266)",
        "(-0.310000, 1.240817, 0.372260)",
        "(-0.310000, 1.240731, 0.372253)",
        "(-0.310000, 1.240646, 0.372247)",
        "(-0.310000, 1.240554, 0.372240)",
        "(-0.310000, 1.240447, 0.372232)",
        "(-0.310000, 1.240340, 0.372224)",
        "(-0.310000, 1.240229, 0.372215)",
        "(-0.310000, 1.240107, 0.372206)",
        "(-0.310000, 1.239974, 0.372196)",
        "(-0.310000, 1.239848, 0.372186)",
        "(-0.310000, 1.239734, 0.372177)",
        "(-0.310000, 1.239628, 0.372168)",
        "(-0.310000, 1.239536, 0.372161)",
        "(-0.310000, 1.239466, 0.372155)",
        "(-0.310000, 1.239412, 0.372151)",
        "(-0.310000, 1.239372, 0.372147)",
        "(-0.310000, 1.239359, 0.372146)",
        "(-0.310000, 1.239367, 0.372147)",
        "(-0.310000, 1.239402, 0.372150)",
        "(-0.310000, 1.239459, 0.372154)",
        "(-0.310000, 1.239520, 0.372159)",
        "(-0.310000, 1.239592, 0.372165)",
        "(-0.310000, 1.239676, 0.372172)",
        "(-0.310000, 1.239763, 0.372179)",
        "(-0.310000, 1.239854, 0.372186)",
        "(-0.310000, 1.239945, 0.372193)",
        "(-0.310000, 1.240025, 0.372200)",
        "(-0.310000, 1.240097, 0.372205)",
        "(-0.310000, 1.240170, 0.372211)",
        "(-0.310000, 1.240235, 0.372216)",
        "(-0.310000, 1.240297, 0.372221)",
        "(-0.310000, 1.240358, 0.372225)",
        "(-0.310000, 1.240424, 0.372230)",
        "(-0.310000, 1.240486, 0.372235)",
        "(-0.310000, 1.240548, 0.372240)",
        "(-0.310000, 1.240610, 0.372244)",
        "(-0.310000, 1.240668, 0.372249)",
        "(-0.310000, 1.240727, 0.372253)",
        "(-0.310000, 1.240781, 0.372257)",
        "(-0.310000, 1.240825, 0.372260)",
        "(-0.310000, 1.240861, 0.372263)",
        "(-0.310000, 1.240891, 0.372265)",
        "(-0.310000, 1.240912, 0.372266)",
        "(-0.310000, 1.240934, 0.372268)",
        "(-0.310000, 1.240956, 0.372270)",
        "(-0.310000, 1.240970, 0.372271)",
        "(-0.310000, 1.240973, 0.372271)",
        "(-0.310000, 1.240969, 0.372271)",
        "(-0.310000, 1.240950, 0.372269)",
        "(-0.310000, 1.240931, 0.372268)",
        "(-0.310000, 1.240920, 0.372267)",
        "(-0.310000, 1.240909, 0.372266)",
        "(-0.310000, 1.240909, 0.372266)",
        "(-0.310000, 1.240924, 0.372267)",
        "(-0.310000, 1.240942, 0.372269)",
        "(-0.310000, 1.240961, 0.372270)",
        "(-0.310000, 1.240991, 0.372272)",
        "(-0.310000, 1.241040, 0.372276)",
        "(-0.310000, 1.241104, 0.372280)",
        "(-0.310000, 1.241178, 0.372286)",
        "(-0.310000, 1.241261, 0.372291)",
        "(-0.310000, 1.241339, 0.372297)",
        "(-0.310000, 1.241411, 0.372302)",
        "(-0.310000, 1.241479, 0.372307)",
        "(-0.310000, 1.241543, 0.372311)",
        "(-0.310000, 1.241603, 0.372315)",
        "(-0.310000, 1.241663, 0.372319)",
        "(-0.310000, 1.241724, 0.372323)",
        "(-0.310000, 1.241784, 0.372327)",
        "(-0.310000, 1.241856, 0.372332)",
        "(-0.310000, 1.241925, 0.372337)",
        "(-0.310000, 1.242004, 0.372342)",
        "(-0.310000, 1.242102, 0.372357)",
        "(-0.310000, 1.242218, 0.372422)",
        "(-0.310000, 1.242352, 0.372577)",
        "(-0.310000, 1.242483, 0.372850)",
        "(-0.310000, 1.242609, 0.373265)",
        "(-0.310000, 1.242748, 0.373836)",
        "(-0.310000, 1.242906, 0.374570)",
        "(-0.310000, 1.243075, 0.375471)",
        "(-0.310000, 1.243234, 0.376533)",
        "(-0.310000, 1.243387, 0.377748)",
        "(-0.310000, 1.243584, 0.378351)",
        "(-0.310000, 1.243821, 0.378364)",
        "(-0.310000, 1.244071, 0.378377)",
        "(-0.310000, 1.244313, 0.378389)",
        "(-0.310000, 1.244550, 0.378401)",
        "(-0.310000, 1.244785, 0.378412)",
        "(-0.310000, 1.245015, 0.378423)",
        "(-0.310000, 1.245242, 0.378433)",
        "(-0.310000, 1.245453, 0.378442)",
        "(-0.310000, 1.245665, 0.378451)",
        "(-0.310000, 1.245872, 0.378460)",
        "(-0.310000, 1.246076, 0.378468)",
        "(-0.310000, 1.246300, 0.378477)",
        "(-0.310000, 1.246511, 0.378484)",
        "(-0.310000, 1.246731, 0.378492)",
        "(-0.310000, 1.246947, 0.378500)",
        "(-0.310000, 1.247147, 0.378507)",
        "(-0.310000, 1.247336, 0.378513)",
        "(-0.310000, 1.247518, 0.378519)",
        "(-0.310000, 1.247711, 0.378524)",
        "(-0.310000, 1.247915, 0.378530)",
        "(-0.310000, 1.248383, 0.378543)",
        "(-0.310000, 1.248773, 0.378553)",
        "(-0.310000, 1.249110, 0.378560)",
        "(-0.310000, 1.249400, 0.378566)",
        "(-0.310000, 1.249659, 0.378571)",
        "(-0.310000, 1.249892, 0.378575)",
        "(-0.310000, 1.250105, 0.378579)",
        "(-0.310000, 1.250310, 0.378582)",
        "(-0.310000, 1.250496, 0.378584)",
        "(-0.310000, 1.250675, 0.378587)",
        "(-0.310000, 1.250861, 0.378589)",
        "(-0.310000, 1.251047, 0.378591)",
        "(-0.310000, 1.251570, 0.378595)",
        "(-0.310000, 1.252129, 0.378598)",
        "(-0.310000, 1.252721, 0.378600)",
        "(-0.310000, 1.253361, 0.378598)",
        "(-0.310000, 1.254037, 0.377278)",
        "(-0.310000, 1.254683, 0.374979)",
        "(-0.310000, 1.255345, 0.372675)",
        "(-0.310000, 1.256009, 0.370367)",
        "(-0.310000, 1.256689, 0.368001)",
        "(-0.310000, 1.257419, 0.365550)",
        "(-0.310000, 1.258094, 0.363002)",
        "(-0.310000, 1.258767, 0.360331)",
        "(-0.310000, 1.259421, 0.357543)",
        "(-0.310000, 1.260056, 0.354655)",
        "(-0.310000, 1.260632, 0.351665)",
        "(-0.310000, 1.261103, 0.348606)",
        "(-0.310000, 1.261491, 0.345504)",
        "(-0.310000, 1.261816, 0.342395)",
        "(-0.310000, 1.262072, 0.339293)",
        "(-0.310000, 1.262255, 0.336243)",
        "(-0.310000, 1.262378, 0.333287)",
        "(-0.310000, 1.262432, 0.330444)",
        "(-0.310000, 1.262416, 0.327756)",
        "(-0.310000, 1.262334, 0.325265)",
        "(-0.310000, 1.262195, 0.322985)",
        "(-0.310000, 1.262033, 0.320951)",
        "(-0.310000, 1.261831, 0.319194)",
        "(-0.310000, 1.261582, 0.317726)",
        "(-0.310000, 1.261297, 0.316572)",
        "(-0.310000, 1.260988, 0.315748)",
        "(-0.310000, 1.260699, 0.315254)",
        "(-0.310000, 1.260405, 0.315103)",
        "(-0.310000, 1.260131, 0.315294)",
        "(-0.310000, 1.259893, 0.315825)",
        "(-0.310000, 1.259682, 0.316689)",
        "(-0.310000, 1.259516, 0.317871)",
        "(-0.310000, 1.259376, 0.319364)",
        "(-0.310000, 1.259263, 0.321146)",
        "(-0.310000, 1.259183, 0.323189)",
        "(-0.310000, 1.259131, 0.325478)",
        "(-0.310000, 1.259107, 0.327980)",
        "(-0.310000, 1.259112, 0.330664)",
        "(-0.310000, 1.259143, 0.333487)",
        "(-0.310000, 1.259196, 0.336435)",
        "(-0.310000, 1.259263, 0.339464)",
        "(-0.310000, 1.259346, 0.342531)",
        "(-0.310000, 1.259418, 0.345621)",
        "(-0.310000, 1.259476, 0.348694)",
        "(-0.310000, 1.259511, 0.351714)",
        "(-0.310000, 1.259525, 0.354672)",
        "(-0.310000, 1.259510, 0.357539)",
        "(-0.310000, 1.259477, 0.360293)",
        "(-0.310000, 1.259437, 0.362942)",
        "(-0.310000, 1.259369, 0.365479)",
        "(-0.310000, 1.259291, 0.367908)",
        "(-0.310000, 1.259223, 0.370262)",
        "(-0.310000, 1.259155, 0.372570)",
        "(-0.310000, 1.259094, 0.374854)",
        "(-0.310000, 1.259031, 0.377092)",
        "(-0.310000, 1.258945, 0.378486)",
        "(-0.310000, 1.258822, 0.378491)",
        "(-0.310000, 1.258715, 0.378494)",
        "(-0.310000, 1.258623, 0.378498)",
        "(-0.310000, 1.258551, 0.378500)",
        "(-0.310000, 1.258483, 0.378502)",
        "(-0.310000, 1.258418, 0.378505)",
        "(-0.310000, 1.258358, 0.378507)",
        "(-0.310000, 1.258302, 0.378508)",
        "(-0.310000, 1.258222, 0.378511)",
        "(-0.310000, 1.258131, 0.378514)",
        "(-0.310000, 1.258048, 0.378517)",
        "(-0.310000, 1.257949, 0.378520)",
        "(-0.310000, 1.257850, 0.378523)",
        "(-0.310000, 1.257751, 0.378526)",
        "(-0.310000, 1.257637, 0.378529)",
        "(-0.310000, 1.257519, 0.378532)",
        "(-0.310000, 1.257386, 0.378536)",
        "(-0.310000, 1.257237, 0.378540)",
        "(-0.310000, 1.257073, 0.378535)",
        "(-0.310000, 1.256582, 0.376631)",
        "(-0.310000, 1.256160, 0.374664)",
        "(-0.310000, 1.255800, 0.372667)",
        "(-0.310000, 1.255488, 0.370675)",
        "(-0.310000, 1.255205, 0.368704)",
        "(-0.310000, 1.254947, 0.366786)",
        "(-0.310000, 1.254710, 0.364954)",
        "(-0.310000, 1.254487, 0.363224)",
        "(-0.310000, 1.254276, 0.361626)",
        "(-0.310000, 1.254081, 0.360187)",
        "(-0.310000, 1.253630, 0.358922)",
        "(-0.310000, 1.253208, 0.357854)",
        "(-0.310000, 1.252809, 0.357000)",
        "(-0.310000, 1.252451, 0.356378)",
        "(-0.310000, 1.252115, 0.355998)",
        "(-0.310000, 1.251796, 0.355871)",
        "(-0.310000, 1.251510, 0.356004)",
        "(-0.310000, 1.251226, 0.356401)",
        "(-0.310000, 1.250952, 0.357062)",
        "(-0.310000, 1.250688, 0.357979)",
        "(-0.310000, 1.250421, 0.359150)",
        "(-0.310000, 1.250163, 0.360560)",
        "(-0.310000, 1.249894, 0.362184)",
        "(-0.310000, 1.249611, 0.364011)",
        "(-0.310000, 1.249323, 0.366007)",
        "(-0.310000, 1.249036, 0.368132)",
        "(-0.310000, 1.248737, 0.370360)",
        "(-0.310000, 1.248399, 0.372638)",
        "(-0.310000, 1.248038, 0.374925)",
        "(-0.310000, 1.247652, 0.377265)",
        "(-0.310000, 1.247266, 0.378511)",
        "(-0.310000, 1.246913, 0.378499)",
        "(-0.310000, 1.246526, 0.378485)",
        "(-0.310000, 1.246131, 0.378470)",
        "(-0.310000, 1.245759, 0.378455)",
        "(-0.310000, 1.245388, 0.378439)",
        "(-0.310000, 1.245032, 0.378423)",
        "(-0.310000, 1.244676, 0.378407)",
        "(-0.310000, 1.244359, 0.378391)",
        "(-0.310000, 1.244069, 0.378377)",
        "(-0.310000, 1.243815, 0.378363)",
        "(-0.310000, 1.243595, 0.378352)",
        "(-0.310000, 1.243398, 0.378341)",
        "(-0.310000, 1.243225, 0.378331)",
        "(-0.310000, 1.243071, 0.378323)",
        "(-0.310000, 1.242914, 0.378313)",
        "(-0.310000, 1.242764, 0.378305)",
        "(-0.310000, 1.242618, 0.378296)",
        "(-0.310000, 1.242484, 0.378288)",
        "(-0.310000, 1.242369, 0.378281)",
        "(-0.310000, 1.242267, 0.378275)",
        "(-0.310000, 1.242175, 0.378269)",
        "(-0.310000, 1.242088, 0.378263)",
        "(-0.310000, 1.242012, 0.378259)",
        "(-0.310000, 1.241948, 0.378254)",
        "(-0.310000, 1.241896, 0.378251)",
        "(-0.310000, 1.241859, 0.378249)",
        "(-0.310000, 1.241831, 0.378247)",
        "(-0.310000, 1.241813, 0.378246)",
        "(-0.310000, 1.241816, 0.378246)",
        "(-0.310000, 1.241818, 0.378246)",
        "(-0.310000, 1.241824, 0.378247)",
        "(-0.310000, 1.241830, 0.378247)",
        "(-0.310000, 1.241845, 0.378248)",
        "(-0.310000, 1.241851, 0.378248)",
        "(-0.310000, 1.241854, 0.378248)",
        "(-0.310000, 1.241861, 0.378249)",
        "(-0.310000, 1.241852, 0.378248)",
        "(-0.310000, 1.241843, 0.378248)",
        "(-0.310000, 1.241846, 0.378248)",
        "(-0.310000, 1.241853, 0.378248)",
        "(-0.310000, 1.241867, 0.378249)",
        "(-0.310000, 1.241890, 0.378251)",
        "(-0.310000, 1.241913, 0.378252)",
        "(-0.310000, 1.241931, 0.378253)",
        "(-0.310000, 1.242030, 0.377007)",
        "(-0.310000, 1.242199, 0.374663)",
        "(-0.310000, 1.242367, 0.372366)",
        "(-0.310000, 1.242541, 0.370093)",
        "(-0.310000, 1.242712, 0.367865)",
        "(-0.310000, 1.242876, 0.365733)",
        "(-0.310000, 1.243033, 0.363743)",
        "(-0.310000, 1.243173, 0.361916)",
        "(-0.310000, 1.243303, 0.360286)",
        "(-0.310000, 1.243429, 0.358882)",
        "(-0.310000, 1.243536, 0.357711)",
        "(-0.310000, 1.243631, 0.356791)",
        "(-0.310000, 1.243712, 0.356131)",
        "(-0.310000, 1.243784, 0.355735)",
        "(-0.310000, 1.243833, 0.355602)",
        "(-0.310000, 1.243866, 0.355730)",
        "(-0.310000, 1.243885, 0.356109)",
        "(-0.310000, 1.243878, 0.356733)",
        "(-0.310000, 1.243848, 0.357587)",
        "(-0.310000, 1.243805, 0.358653)",
        "(-0.310000, 1.243744, 0.359919)",
        "(-0.310000, 1.243672, 0.361362)",
        "(-0.310000, 1.243596, 0.362956)",
        "(-0.310000, 1.243498, 0.364686)",
        "(-0.310000, 1.243371, 0.366522)",
        "(-0.310000, 1.243225, 0.368432)",
        "(-0.310000, 1.243060, 0.370401)",
        "(-0.310000, 1.242870, 0.372397)",
        "(-0.310000, 1.242656, 0.374385)",
        "(-0.310000, 1.242410, 0.376350)",
        "(-0.310000, 1.242142, 0.378258)",
        "(-0.310000, 1.241988, 0.378257)",
        "(-0.310000, 1.241823, 0.378246)",
        "(-0.310000, 1.241646, 0.378235)",
        "(-0.310000, 1.241473, 0.378223)",
        "(-0.310000, 1.241308, 0.378212)",
        "(-0.310000, 1.241159, 0.378202)",
        "(-0.310000, 1.241017, 0.378192)",
        "(-0.310000, 1.240887, 0.378183)",
        "(-0.310000, 1.240754, 0.378174)",
        "(-0.310000, 1.240624, 0.378165)",
        "(-0.310000, 1.240514, 0.378157)",
        "(-0.310000, 1.240404, 0.378149)",
        "(-0.310000, 1.240313, 0.378142)",
        "(-0.310000, 1.240253, 0.378138)",
        "(-0.310000, 1.240229, 0.378136)",
        "(-0.310000, 1.240235, 0.378136)",
        "(-0.310000, 1.240277, 0.378139)",
        "(-0.310000, 1.240345, 0.378144)",
        "(-0.310000, 1.240445, 0.378152)",
        "(-0.310000, 1.240672, 0.376781)",
        "(-0.310000, 1.240957, 0.374562)",
        "(-0.310000, 1.241268, 0.372292)",
        "(-0.310000, 1.241598, 0.370022)",
        "(-0.310000, 1.241920, 0.367746)",
        "(-0.310000, 1.242230, 0.365478)",
        "(-0.310000, 1.242526, 0.363233)",
        "(-0.310000, 1.242799, 0.361007)",
        "(-0.310000, 1.243046, 0.358823)",
        "(-0.310000, 1.243275, 0.356701)",
        "(-0.310000, 1.243484, 0.354645)",
        "(-0.310000, 1.243676, 0.352678)",
        "(-0.310000, 1.243852, 0.350817)",
        "(-0.310000, 1.244016, 0.349084)",
        "(-0.310000, 1.244157, 0.347483)",
        "(-0.310000, 1.244282, 0.346037)",
        "(-0.310000, 1.244395, 0.344761)",
        "(-0.310000, 1.244488, 0.343661)",
        "(-0.310000, 1.244572, 0.342752)",
        "(-0.310000, 1.244653, 0.342044)",
        "(-0.310000, 1.244723, 0.341539)",
        "(-0.310000, 1.244781, 0.341244)",
        "(-0.310000, 1.244835, 0.341161)",
        "(-0.310000, 1.244877, 0.341289)",
        "(-0.310000, 1.244903, 0.341624)",
        "(-0.310000, 1.244921, 0.342161)",
        "(-0.310000, 1.244925, 0.342893)",
        "(-0.310000, 1.244915, 0.343810)",
        "(-0.310000, 1.244897, 0.344895)",
        "(-0.310000, 1.244863, 0.346139)",
        "(-0.310000, 1.244825, 0.347524)",
        "(-0.310000, 1.244786, 0.349026)",
        "(-0.310000, 1.244741, 0.350634)",
        "(-0.310000, 1.244702, 0.352321)",
        "(-0.310000, 1.244676, 0.354060)",
        "(-0.310000, 1.244655, 0.355837)",
        "(-0.310000, 1.244637, 0.357622)",
        "(-0.310000, 1.244632, 0.359392)",
        "(-0.310000, 1.244641, 0.361116)",
        "(-0.310000, 1.244660, 0.362783)",
        "(-0.310000, 1.244682, 0.364363)",
        "(-0.310000, 1.244712, 0.365832)",
        "(-0.310000, 1.244754, 0.367181)",
        "(-0.310000, 1.244808, 0.368390)",
        "(-0.310000, 1.244880, 0.369443)",
        "(-0.310000, 1.244953, 0.370338)",
        "(-0.310000, 1.245024, 0.371067)",
        "(-0.310000, 1.245100, 0.371632)",
        "(-0.310000, 1.245173, 0.372042)",
        "(-0.310000, 1.245253, 0.372311)",
        "(-0.310000, 1.245339, 0.372461)",
        "(-0.310000, 1.245422, 0.372523)",
        "(-0.310000, 1.245506, 0.372535)",
        "(-0.310000, 1.245600, 0.372531)",
        "(-0.310000, 1.245695, 0.372477)",
        "(-0.310000, 1.245809, 0.372336)",
        "(-0.310000, 1.245932, 0.372077)",
        "(-0.310000, 1.246064, 0.371676)",
        "(-0.310000, 1.246209, 0.371119)",
        "(-0.310000, 1.246382, 0.370403)",
        "(-0.310000, 1.246549, 0.369519)",
        "(-0.310000, 1.246706, 0.368473)",
        "(-0.310000, 1.246864, 0.367274)",
        "(-0.310000, 1.247037, 0.365938)",
        "(-0.310000, 1.247197, 0.364473)",
        "(-0.310000, 1.247352, 0.362901)",
        "(-0.310000, 1.247501, 0.361247)",
        "(-0.310000, 1.247650, 0.359524)",
        "(-0.310000, 1.247792, 0.357761)",
        "(-0.310000, 1.247933, 0.355986)",
        "(-0.310000, 1.248061, 0.354214)",
        "(-0.310000, 1.248180, 0.352474)",
        "(-0.310000, 1.248293, 0.350795)",
        "(-0.310000, 1.248388, 0.349190)",
        "(-0.310000, 1.248474, 0.347685)",
        "(-0.310000, 1.248555, 0.346306)",
        "(-0.310000, 1.248621, 0.345063)",
        "(-0.310000, 1.248677, 0.343976)",
        "(-0.310000, 1.248723, 0.343064)",
        "(-0.310000, 1.248752, 0.342333)",
        "(-0.310000, 1.248771, 0.341797)",
        "(-0.310000, 1.248782, 0.341465)",
        "(-0.310000, 1.248783, 0.341339)",
        "(-0.310000, 1.248776, 0.341425)",
        "(-0.310000, 1.248767, 0.341721)",
        "(-0.310000, 1.248756, 0.342229)",
        "(-0.310000, 1.248745, 0.342942)",
        "(-0.310000, 1.248737, 0.343855)",
        "(-0.310000, 1.248733, 0.344956)",
        "(-0.310000, 1.248725, 0.346240)",
        "(-0.310000, 1.248712, 0.347691)",
        "(-0.310000, 1.248699, 0.349293)",
        "(-0.310000, 1.248682, 0.351038)",
        "(-0.310000, 1.248663, 0.352906)",
        "(-0.310000, 1.248642, 0.354876)",
        "(-0.310000, 1.248613, 0.356941)",
        "(-0.310000, 1.248582, 0.359080)",
        "(-0.310000, 1.248554, 0.361269)",
        "(-0.310000, 1.248523, 0.363507)",
        "(-0.310000, 1.248491, 0.365774)",
        "(-0.310000, 1.248457, 0.368051)",
        "(-0.310000, 1.248412, 0.370343)",
        "(-0.310000, 1.248360, 0.372637)",
        "(-0.310000, 1.248312, 0.374933)",
        "(-0.310000, 1.248270, 0.377282)",
        "(-0.310000, 1.248267, 0.378540)",
        "(-0.310000, 1.248304, 0.378541)",
        "(-0.310000, 1.248350, 0.378542)",
        "(-0.310000, 1.248403, 0.378544)",
        "(-0.310000, 1.248460, 0.378545)",
        "(-0.310000, 1.248510, 0.378546)",
        "(-0.310000, 1.248552, 0.378547)",
        "(-0.310000, 1.248586, 0.378548)",
        "(-0.310000, 1.248608, 0.378549)",
        "(-0.310000, 1.248604, 0.378549)",
        "(-0.310000, 1.248580, 0.378548)",
        "(-0.310000, 1.248552, 0.378547)",
        "(-0.310000, 1.248512, 0.378546)",
        "(-0.310000, 1.248461, 0.378545)",
        "(-0.310000, 1.248398, 0.378544)",
        "(-0.310000, 1.248312, 0.378541)",
        "(-0.310000, 1.248218, 0.378539)",
        "(-0.310000, 1.248124, 0.378536)",
        "(-0.310000, 1.248014, 0.378533)",
        "(-0.310000, 1.247901, 0.378530)",
        "(-0.310000, 1.247796, 0.378527)",
        "(-0.310000, 1.247698, 0.378524)",
        "(-0.310000, 1.247612, 0.378521)",
        "(-0.310000, 1.247546, 0.378519)",
        "(-0.310000, 1.247492, 0.378518)",
        "(-0.310000, 1.247457, 0.378517)",
        "(-0.310000, 1.247437, 0.378516)",
        "(-0.310000, 1.247422, 0.378516)",
        "(-0.310000, 1.247411, 0.378515)",
        "(-0.310000, 1.247404, 0.378515)",
        "(-0.310000, 1.247393, 0.378515)",
        "(-0.310000, 1.247378, 0.378514)",
        "(-0.310000, 1.247359, 0.378514)",
        "(-0.310000, 1.247328, 0.378513)",
        "(-0.310000, 1.247290, 0.378511)",
        "(-0.310000, 1.247256, 0.378510)",
        "(-0.310000, 1.247230, 0.378509)",
        "(-0.310000, 1.247207, 0.378509)",
        "(-0.310000, 1.247197, 0.378508)",
        "(-0.310000, 1.247198, 0.378508)",
        "(-0.310000, 1.247199, 0.378508)",
        "(-0.310000, 1.247200, 0.378508)",
        "(-0.310000, 1.247210, 0.378509)",
        "(-0.310000, 1.247207, 0.378509)",
        "(-0.310000, 1.247181, 0.378508)",
        "(-0.310000, 1.247162, 0.377256)",
        "(-0.310000, 1.247162, 0.374905)",
        "(-0.310000, 1.247147, 0.372600)",
        "(-0.310000, 1.247134, 0.370302)",
        "(-0.310000, 1.247119, 0.367950)",
        "(-0.310000, 1.247099, 0.365517)",
        "(-0.310000, 1.247093, 0.362991)",
        "(-0.310000, 1.247091, 0.360345)",
        "(-0.310000, 1.247090, 0.357585)",
        "(-0.310000, 1.247097, 0.354728)",
        "(-0.310000, 1.247105, 0.351771)",
        "(-0.310000, 1.247127, 0.348743)",
        "(-0.310000, 1.247164, 0.345669)",
        "(-0.310000, 1.247222, 0.342588)",
        "(-0.310000, 1.247291, 0.339513)",
        "(-0.310000, 1.247370, 0.336485)",
        "(-0.310000, 1.247453, 0.333548)",
        "(-0.310000, 1.247536, 0.330718)",
        "(-0.310000, 1.247620, 0.328039)",
        "(-0.310000, 1.247703, 0.325551)",
        "(-0.310000, 1.247780, 0.323268)",
        "(-0.310000, 1.247851, 0.321229)",
        "(-0.310000, 1.247912, 0.319462)",
        "(-0.310000, 1.247957, 0.317980)",
        "(-0.310000, 1.247983, 0.316807)",
        "(-0.310000, 1.247993, 0.315960)",
        "(-0.310000, 1.247986, 0.315445)",
        "(-0.310000, 1.247969, 0.315272)",
        "(-0.310000, 1.247944, 0.315442)",
        "(-0.310000, 1.247911, 0.315954)",
        "(-0.310000, 1.247872, 0.316802)",
        "(-0.310000, 1.247824, 0.317970)",
        "(-0.310000, 1.247762, 0.319450)",
        "(-0.310000, 1.247689, 0.321221)",
        "(-0.310000, 1.247605, 0.323254)",
        "(-0.310000, 1.247502, 0.325535)",
        "(-0.310000, 1.247389, 0.328029)",
        "(-0.310000, 1.247257, 0.330706)",
        "(-0.310000, 1.247110, 0.333524)",
        "(-0.310000, 1.246941, 0.336466)",
        "(-0.310000, 1.246764, 0.339489)",
        "(-0.310000, 1.246590, 0.342551)",
        "(-0.310000, 1.246406, 0.345636)",
        "(-0.310000, 1.246222, 0.348704)",
        "(-0.310000, 1.246039, 0.351716)",
        "(-0.310000, 1.245860, 0.354666)",
        "(-0.310000, 1.245687, 0.357525)",
        "(-0.310000, 1.245533, 0.360270)",
        "(-0.310000, 1.245393, 0.362911)",
        "(-0.310000, 1.245276, 0.365441)",
        "(-0.310000, 1.245184, 0.367862)",
        "(-0.310000, 1.245095, 0.370210)",
        "(-0.310000, 1.245020, 0.372513)",
        "(-0.310000, 1.244959, 0.374809)",
        "(-0.310000, 1.244896, 0.377158)",
        "(-0.310000, 1.244882, 0.378416)",
        "(-0.310000, 1.244926, 0.378419)",
        "(-0.310000, 1.244955, 0.378420)",
        "(-0.310000, 1.244968, 0.378421)",
        "(-0.310000, 1.244970, 0.378421)",
        "(-0.310000, 1.244952, 0.378420)",
        "(-0.310000, 1.244938, 0.378419)",
        "(-0.310000, 1.244928, 0.378419)",
        "(-0.310000, 1.244922, 0.378418)",
        "(-0.310000, 1.244916, 0.378418)",
        "(-0.310000, 1.244914, 0.378418)",
        "(-0.310000, 1.244920, 0.378418)"
    ],
    "rightHandRotations": [
        "(290.000000, 70.000000, 0.000000)",
        "(290.000000, 70.000000, 0.000000)",
        "(290.000000, 70.000000, 0.000000)",
        "(290.000000, 70.000000, 0.000000)",
        "(290.000000, 70.000000, 0.000000)",
        "(290.000000, 70.000000, 0.000000)",
        "(290.000000, 70.000000, 0.000000)",
        "(290.000000, 70.000000, 0.000000)",
        "(290.000000, 70.000000, 0.000000)",
        "(290.000000, 70.000000, 0.000000)",
        "(290.000000, 70.000000, 0.000000)",
        "(290.000000, 70.000000, 0.000000)",
        "(290.000000, 70.000000, 0.000000)",
        "(290.000000, 70.000000, 0.000000)",
        "(290.000000, 70.000000, 0.000000)",
        "(290.000000, 70.000000, 0.000000)",
        "(290.000000, 70.000000, 0.000000)",
        "(290.000000, 70.000000, 0.000000)",
        "(290.000000, 70.000000, 0.000000)",
        "(290.000000, 70.000000, 0.000000)",
        "(290.000000, 70.000000, 0.000000)",
        "(290.000000, 70.000000, 0.000000)",
        "(290.000000, 70.000000, 0.000000)",
        "(290.000000, 70.000000, 0.000000)",
        "(290.000000, 70.000000, 0.000000)",
        "(290.000000, 70.000000, 0.000000)",
        "(290.000000, 70.000000, 0.000000)",
        "(290.000000, 70.000000, 0.000000)",
        "(290.000000, 70.000000, 0.000000)",
        "(290.000000, 70.000000, 0.000000)",
        "(290.000000, 70.000000, 0.000000)",
        "(290.000000, 70.000000, 0.000000)",
        "(290.000000, 70.000000, 0.000000)",
        "(290.000000, 70.000000, 0.000000)",
        "(290.000000, 70.000000, 0.000000)",
        "(290.000000, 70.000000, 0.000000)",
        "(290.000000, 70.000000, 0.000000)",
        "(290.000000, 70.000000, 0.000000)",
        "(290.000000, 70.000000, 0.000000)",
        "(290.000000, 70.000000, 0.000000)",
        "(290.000000, 70.000000, 0.000000)",
        "(290.000000, 70.000000, 0.000000)",
        "(290.000000, 70.000000, 0.000000)",
        "(290.000000, 70.000000, 0.000000)",
        "(290.000000, 70.000000, 0.000000)",
        "(290.000000, 70.000000, 0.000000)",
        "(290.000000, 70.000000, 0.000000)",
        "(290.000000, 70.000000, 0.000000)",
        "(290.000000, 70.000000, 0.000000)",
        "(290.000000, 70.000000, 0.000000)",
        "(290.000000, 70.000000, 0.000000)",
        "(290.000000, 70.000000, 0.000000)",
        "(290.000000, 70.000000, 0.000000)",
        "(290.000000, 70.000000, 0.000000)",
        "(290.000000, 70.000000, 0.000000)",
        "(290.000000, 70.000000, 0.000000)",
        "(290.000000, 70.000000, 0.000000)",
        "(290.000000, 70.000000, 0.000000)",
        "(290.000000, 70.000000, 0.000000)",
        "(290.000000, 70.000000, 0.000000)",
        "(290.000000, 70.000000, 0.000000)",
        "(290.000000, 70.000000, 0.000000)",
        "(290.000000, 70.000000, 0.000000)",
        "(290.000000, 70.000000, 0.000000)",
        "(290.000000, 70.000000, 0.000000)",
        "(290.000000, 70.000000, 0.000000)",
        "(290.000000, 70.000000, 0.000000)",
        "(290.000000, 70.000000, 0.000000)",
        "(290.000000, 70.000000, 0.000000)",
        "(290.000000, 70.000000, 0.000000)",
        "(290.000000, 70.000000, 0.000000)",
        "(290.000000, 70.000000, 0.000000)",
        "(290.000000, 70.000000, 0.000000)",
        "(290.000000, 70.000000, 0.000000)",
        "(290.000000, 70.000000, 0.000000)",
        "(290.000000, 70.000000, 0.000000)",
        "(290.000000, 70.000000, 0.000000)",
        "(290.000000, 70.000000, 0.000000)",
        "(290.000000, 70.000000, 0.000000)",
        "(290.000000, 70.000000, 0.000000)",
        "(290.000000, 70.000000, 0.000000)",
        "(290.000000, 70.000000, 0.000000)",
        "(290.000000, 70.000000, 0.000000)",
        "(290.000000, 70.000000, 0.000000)",
        "(290.000000, 70.000000, 0.000000)",
        "(290.000000, 70.000000, 0.000000)",
        "(290.000000, 70.000000, 0.000000)",
        "(290.000000, 70.000000, 0.000000)",
        "(290.000000, 70.000000, 0.000000)",
        "(290.000000, 70.000000, 0.000000)",
        "(290.000000, 70.000000, 0.000000)",
        "(290.000000, 70.000000, 0.000000)",
        "(290.000000, 70.000000, 0.000000)",
        "(290.000000, 70.000000, 0.000000)",
        "(290.000000, 70.000000, 0.000000)",
        "(290.000000, 70.000000, 0.000000)",
        "(290.000000, 70.000000, 0.000000)",
        "(290.000000, 70.000000, 0.000000)",
        "(290.000000, 70.000000, 0.000000)",
        "(290.000000, 70.000000, 0.000000)",
        "(290.000000, 70.000000, 0.000000)",
        "(290.000000, 70.000000, 0.000000)",
        "(290.000000, 70.000000, 0.000000)",
        "(290.000000, 70.000000, 0.000000)",
        "(290.000000, 70.000000, 0.000000)",
        "(290.000000, 70.000000, 0.000000)",
        "(290.000000, 70.000000, 0.000000)",
        "(290.000000, 70.000000, 0.000000)",
        "(290.000000, 70.000000, 0.000000)",
        "(290.000000, 70.000000, 0.000000)",
        "(290.000000, 70.000000, 0.000000)",
        "(290.000000, 70.000000, 0.000000)",
        "(290.000000, 70.000000, 0.000000)",
        "(290.000000, 70.000000, 0.000000)",
        "(290.000000, 70.000000, 0.000000)",
        "(290.000000, 70.000000, 0.000000)",
        "(290.000000, 70.000000, 0.000000)",
        "(290.000000, 70.000000, 0.000000)",
        "(290.000000, 70.000000, 0.000000)",
        "(290.000000, 70.000000, 0.000000)",
        "(290.000000, 70.000000, 0.000000)",
        "(290.000000, 70.000000, 0.000000)",
        "(290.000000, 70.000000, 0.000000)",
        "(290.000000, 70.000000, 0.000000)",
        "(290.000000, 70.000000, 0.000000)",
        "(290.000000, 70.000000, 0.000000)",
        "(290.000000, 70.000000, 0.000000)",
        "(290.000000, 70.000000, 0.000000)",
        "(290.000000, 70.000000, 0.000000)",
        "(290.000000, 70.000000, 0.000000)",
        "(290.000000, 70.000000, 0.000000)",
        "(290.000000, 70.000000, 0.000000)",
        "(290.000000, 70.000000, 0.000000)",
        "(290.000000, 70.000000, 0.000000)",
        "(290.000000, 70.000000, 0.000000)",
        "(290.000000, 70.000000, 0.000000)",
        "(290.000000, 70.000000, 0.000000)",
        "(290.000000, 70.000000, 0.000000)",
        "(290.000000, 70.000000, 0.000000)",
        "(290.000000, 70.000000, 0.000000)",
        "(290.000000, 70.000000, 0.000000)",
        "(290.000000, 70.000000, 0.000000)",
        "(290.000000, 70.000000, 0.000000)",
        "(290.000000, 70.000000, 0.000000)",
        "(290.000000, 70.000000, 0.000000)",
        "(290.000000, 70.000000, 0.000000)",
        "(290.000000, 70.000000, 0.000000)",
        "(290.000000, 70.000000, 0.000000)",
        "(290.000000, 70.000000, 0.000000)",
        "(290.000000, 70.000000, 0.000000)",
        "(290.000000, 70.000000, 0.000000)",
        "(290.000000, 70.000000, 0.000000)",
        "(290.000000, 70.000000, 0.000000)",
        "(290.000000, 70.000000, 0.000000)",
        "(290.000000, 70.000000, 0.000000)",
        "(290.000000, 70.000000, 0.000000)",
        "(290.000000, 70.000000, 0.000000)",
        "(290.000000, 70.000000, 0.000000)",
        "(290.000000, 70.000000, 0.000000)",
        "(290.000000, 70.000000, 0.000000)",
        "(290.000000, 70.000000, 0.000000)",
        "(290.000000, 70.000000, 0.000000)",
        "(290.000000, 70.000000, 0.000000)",
        "(290.000000, 70.000000, 0.000000)",
        "(290.000000, 70.000000, 0.000000)",
        "(290.000000, 70.000000, 0.000000)",
        "(290.000000, 70.000000, 0.000000)",
        "(290.000000, 70.000000, 0.000000)",
        "(290.000000, 70.000000, 0.000000)",
        "(290.000000, 70.000000, 0.000000)",
        "(290.000000, 70.000000, 0.000000)",
        "(290.000000, 70.000000, 0.000000)",
        "(290.000000, 70.000000, 0.000000)",
        "(290.000000, 70.000000, 0.000000)",
        "(290.000000, 70.000000, 0.000000)",
        "(290.000000, 70.000000, 0.000000)",
        "(290.000000, 70.000000, 0.000000)",
        "(290.000000, 70.000000, 0.000000)",
        "(290.000000, 70.000000, 0.000000)",
        "(290.000000, 70.000000, 0.000000)",
        "(290.000000, 70.000000, 0.000000)",
        "(290.000000, 70.000000, 0.000000)",
        "(290.000000, 70.000000, 0.000000)",
        "(290.000000, 70.000000, 0.000000)",
        "(290.000000, 70.000000, 0.000000)",
        "(290.000000, 70.000000, 0.000000)",
        "(290.000000, 70.000000, 0.000000)",
        "(290.000000, 70.000000, 0.000000)",
        "(290.000000, 70.000000, 0.000000)",
        "(290.000000, 70.000000, 0.000000)",
        "(290.000000, 70.000000, 0.000000)",
        "(290.000000, 70.000000, 0.000000)",
        "(290.000000, 70.000000, 0.000000)",
        "(290.000000, 70.000000, 0.000000)",
        "(290.000000, 70.000000, 0.000000)",
        "(290.000000, 70.000000, 0.000000)",
        "(290.000000, 70.000000, 0.000000)",
        "(290.000000, 70.000000, 0.000000)",
        "(290.000000, 70.000000, 0.000000)",
        "(290.000000, 70.000000, 0.000000)",
        "(290.000000, 70.000000, 0.000000)",
        "(290.000000, 70.000000, 0.000000)",
        "(290.000000, 70.000000, 0.000000)",
        "(290.000000, 70.000000, 0.000000)",
        "(290.000000, 70.000000, 0.000000)",
        "(290.000000, 70.000000, 0.000000)",
        "(290.000000, 70.000000, 0.000000)",
        "(290.000000, 70.000000, 0.000000)",
        "(290.000000, 70.000000, 0.000000)",
        "(290.000000, 70.000000, 0.000000)",
        "(290.000000, 70.000000, 0.000000)",
        "(290.000000, 70.000000, 0.000000)",
        "(290.000000, 70.000000, 0.000000)",
        "(290.000000, 70.000000, 0.000000)",
        "(290.000000, 70.000000, 0.000000)",
        "(290.000000, 70.000000, 0.000000)",
        "(290.000000, 70.000000, 0.000000)",
        "(290.000000, 70.000000, 0.000000)",
        "(290.000000, 70.000000, 0.000000)",
        "(290.000000, 70.000000, 0.000000)",
        "(290.000000, 70.000000, 0.000000)",
        "(290.000000, 70.000000, 0.000000)",
        "(290.000000, 70.000000, 0.000000)",
        "(290.000000, 70.000000, 0.000000)",
        "(290.000000, 70.000000, 0.000000)",
        "(290.000000, 70.000000, 0.000000)",
        "(290.000000, 70.000000, 0.000000)",
        "(290.000000, 70.000000, 0.000000)",
        "(290.000000, 70.000000, 0.000000)",
        "(290.000000, 70.000000, 0.000000)",
        "(290.000000, 70.000000, 0.000000)",
        "(290.000000, 70.000000, 0.000000)",
        "(290.000000, 70.000000, 0.000000)",
        "(290.000000, 70.000000, 0.000000)",
        "(290.000000, 70.000000, 0.000000)",
        "(290.000000, 70.000000, 0.000000)",
        "(290.000000, 70.000000, 0.000000)",
        "(290.000000, 70.000000, 0.000000)",
        "(290.000000, 70.000000, 0.000000)",
        "(290.000000, 70.000000, 0.000000)",
        "(290.000000, 70.000000, 0.000000)",
        "(290.000000, 70.000000, 0.000000)",
        "(290.000000, 70.000000, 0.000000)",
        "(290.000000, 70.000000, 0.000000)",
        "(290.000000, 70.000000, 0.000000)",
        "(290.000000, 70.000000, 0.000000)",
        "(290.000000, 70.000000, 0.000000)",
        "(290.000000, 70.000000, 0.000000)",
        "(290.000000, 70.000000, 0.000000)",
        "(290.000000, 70.000000, 0.000000)",
        "(290.000000, 70.000000, 0.000000)",
        "(290.000000, 70.000000, 0.000000)",
        "(290.000000, 70.000000, 0.000000)",
        "(290.000000, 70.000000, 0.000000)",
        "(290.000000, 70.000000, 0.000000)",
        "(290.000000, 70.000000, 0.000000)",
        "(290.000000, 70.000000, 0.000000)",
        "(290.000000, 70.000000, 0.000000)",
        "(290.000000, 70.000000, 0.000000)",
        "(290.000000, 70.000000, 0.000000)",
        "(290.000000, 70.000000, 0.000000)",
        "(290.000000, 70.000000, 0.000000)",
        "(290.000000, 70.000000, 0.000000)",
        "(290.000000, 70.000000, 0.000000)",
        "(290.000000, 70.000000, 0.000000)",
        "(290.000000, 70.000000, 0.000000)",
        "(290.000000, 70.000000, 0.000000)",
        "(290.000000, 70.000000, 0.000000)",
        "(290.000000, 70.000000, 0.000000)",
        "(290.000000, 70.000000, 0.000000)",
        "(290.000000, 70.000000, 0.000000)",
        "(290.000000, 70.000000, 0.000000)",
        "(290.000000, 70.000000, 0.000000)",
        "(290.000000, 70.000000, 0.000000)",
        "(290.000000, 70.000000, 0.000000)",
        "(290.000000, 70.000000, 0.000000)",
        "(290.000000, 70.000000, 0.000000)",
        "(290.000000, 70.000000, 0.000000)",
        "(290.000000, 70.000000, 0.000000)",
        "(290.000000, 70.000000, 0.000000)",
        "(290.000000, 70.000000, 0.000000)",
        "(290.000000, 70.000000, 0.000000)",
        "(290.000000, 70.000000, 0.000000)",
        "(290.000000, 70.000000, 0.000000)",
        "(290.000000, 70.000000, 0.000000)",
        "(290.000000, 70.000000, 0.000000)",
        "(290.000000, 70.000000, 0.000000)",
        "(290.000000, 70.000000, 0.000000)",
        "(290.000000, 70.000000, 0.000000)",
        "(290.000000, 70.000000, 0.000000)",
        "(290.000000, 70.000000, 0.000000)",
        "(290.000000, 70.000000, 0.000000)",
        "(290.000000, 70.000000, 0.000000)",
        "(290.000000, 70.000000, 0.000000)",
        "(290.000000, 70.000000, 0.000000)",
        "(290.000000, 70.000000, 0.000000)",
        "(290.000000, 70.000000, 0.000000)",
        "(290.000000, 70.000000, 0.000000)",
        "(290.000000, 70.000000, 0.000000)",
        "(290.000000, 70.000000, 0.000000)",
        "(290.000000, 70.000000, 0.000000)",
        "(290.000000, 70.000000, 0.000000)",
        "(290.000000, 70.000000, 0.000000)",
        "(290.000000, 70.000000, 0.000000)",
        "(290.000000, 70.000000, 0.000000)",
        "(290.000000, 70.000000, 0.000000)",
        "(290.000000, 70.000000, 0.000000)",
        "(290.000000, 70.000000, 0.000000)",
        "(290.000000, 70.000000, 0.000000)",
        "(290.000000, 70.000000, 0.000000)",
        "(290.000000, 70.000000, 0.000000)",
        "(290.000000, 70.000000, 0.000000)",
        "(290.000000, 70.000000, 0.000000)",
        "(290.000000, 70.000000, 0.000000)",
        "(290.000000, 70.000000, 0.000000)",
        "(290.000000, 70.000000, 0.000000)",
        "(290.000000, 70.000000, 0.000000)",
        "(290.000000, 70.000000, 0.000000)",
        "(290.000000, 70.000000, 0.000000)",
        "(290.000000, 70.000000, 0.000000)",
        "(290.000000, 70.000000, 0.000000)",
        "(290.000000, 70.000000, 0.000000)",
        "(290.000000, 70.000000, 0.000000)",
        "(290.000000, 70.000000, 0.000000)",
        "(290.000000, 70.000000, 0.000000)",
        "(290.000000, 70.000000, 0.000000)",
        "(290.000000, 70.000000, 0.000000)",
        "(290.000000, 70.000000, 0.000000)",
        "(290.000000, 70.000000, 0.000000)",
        "(290.000000, 70.000000, 0.000000)",
        "(290.000000, 70.000000, 0.000000)",
        "(290.000000, 70.000000, 0.000000)",
        "(290.000000, 70.000000, 0.000000)",
        "(290.000000, 70.000000, 0.000000)",
        "(290.000000, 70.000000, 0.000000)",
        "(290.000000, 70.000000, 0.000000)",
        "(290.000000, 70.000000, 0.000000)",
        "(290.000000, 70.000000, 0.000000)",
        "(290.000000, 70.000000, 0.000000)",
        "(290.000000, 70.000000, 0.000000)",
        "(290.000000, 70.000000, 0.000000)",
        "(290.000000, 70.000000, 0.000000)",
        "(290.000000, 70.000000, 0.000000)",
        "(290.000000, 70.000000, 0.000000)",
        "(290.000000, 70.000000, 0.000000)",
        "(290.000000, 70.000000, 0.000000)",
        "(290.000000, 70.000000, 0.000000)",
        "(290.000000, 70.000000, 0.000000)",
        "(290.000000, 70.000000, 0.000000)",
        "(290.000000, 70.000000, 0.000000)",
        "(290.000000, 70.000000, 0.000000)",
        "(290.000000, 70.000000, 0.000000)",
        "(290.000000, 70.000000, 0.000000)",
        "(290.000000, 70.000000, 0.000000)",
        "(290.000000, 70.000000, 0.000000)",
        "(290.000000, 70.000000, 0.000000)",
        "(290.000000, 70.000000, 0.000000)",
        "(290.000000, 70.000000, 0.000000)",
        "(290.000000, 70.000000, 0.000000)",
        "(290.000000, 70.000000, 0.000000)",
        "(290.000000, 70.000000, 0.000000)",
        "(290.000000, 70.000000, 0.000000)",
        "(290.000000, 70.000000, 0.000000)",
        "(290.000000, 70.000000, 0.000000)",
        "(290.000000, 70.000000, 0.000000)",
        "(290.000000, 70.000000, 0.000000)",
        "(290.000000, 70.000000, 0.000000)",
        "(290.000000, 70.000000, 0.000000)",
        "(290.000000, 70.000000, 0.000000)",
        "(290.000000, 70.000000, 0.000000)",
        "(290.000000, 70.000000, 0.000000)",
        "(290.000000, 70.000000, 0.000000)",
        "(290.000000, 70.000000, 0.000000)",
        "(290.000000, 70.000000, 0.000000)",
        "(290.000000, 70.000000, 0.000000)",
        "(290.000000, 70.000000, 0.000000)",
        "(290.000000, 70.000000, 0.000000)",
        "(290.000000, 70.000000, 0.000000)",
        "(290.000000, 70.000000, 0.000000)",
        "(290.000000, 70.000000, 0.000000)",
        "(290.000000, 70.000000, 0.000000)",
        "(290.000000, 70.000000, 0.000000)",
        "(290.000000, 70.000000, 0.000000)",
        "(290.000000, 70.000000, 0.000000)",
        "(290.000000, 70.000000, 0.000000)",
        "(290.000000, 70.000000, 0.000000)",
        "(290.000000, 70.000000, 0.000000)",
        "(290.000000, 70.000000, 0.000000)",
        "(290.000000, 70.000000, 0.000000)",
        "(290.000000, 70.000000, 0.000000)",
        "(290.000000, 70.000000, 0.000000)",
        "(290.000000, 70.000000, 0.000000)",
        "(290.000000, 70.000000, 0.000000)",
        "(290.000000, 70.000000, 0.000000)",
        "(290.000000, 70.000000, 0.000000)",
        "(290.000000, 70.000000, 0.000000)",
        "(290.000000, 70.000000, 0.000000)",
        "(290.000000, 70.000000, 0.000000)",
        "(290.000000, 70.000000, 0.000000)",
        "(290.000000, 70.000000, 0.000000)",
        "(290.000000, 70.000000, 0.000000)",
        "(290.000000, 70.000000, 0.000000)",
        "(290.000000, 70.000000, 0.000000)",
        "(290.000000, 70.000000, 0.000000)",
        "(290.000000, 70.000000, 0.000000)",
        "(290.000000, 70.000000, 0.000000)",
        "(290.000000, 70.000000, 0.000000)",
        "(290.000000, 70.000000, 0.000000)",
        "(290.000000, 70.000000, 0.000000)",
        "(290.000000, 70.000000, 0.000000)",
        "(290.000000, 70.000000, 0.000000)",
        "(290.000000, 70.000000, 0.000000)",
        "(290.000000, 70.000000, 0.000000)",
        "(290.000000, 70.000000, 0.000000)",
        "(290.000000, 70.000000, 0.000000)",
        "(290.000000, 70.000000, 0.000000)",
        "(290.000000, 70.000000, 0.000000)",
        "(290.000000, 70.000000, 0.000000)",
        "(290.000000, 70.000000, 0.000000)",
        "(290.000000, 70.000000, 0.000000)",
        "(290.000000, 70.000000, 0.000000)",
        "(290.000000, 70.000000, 0.000000)",
        "(290.000000, 70.000000, 0.000000)",
        "(290.000000, 70.000000, 0.000000)",
        "(290.000000, 70.000000, 0.000000)",
        "(290.000000, 70.000000, 0.000000)",
        "(290.000000, 70.000000, 0.000000)",
        "(290.000000, 70.000000, 0.000000)",
        "(290.000000, 70.000000, 0.000000)",
        "(290.000000, 70.000000, 0.000000)",
        "(290.000000, 70.000000, 0.000000)",
        "(290.000000, 70.000000, 0.000000)",
        "(290.000000, 70.000000, 0.000000)",
        "(290.000000, 70.000000, 0.000000)",
        "(290.000000, 70.000000, 0.000000)",
        "(290.000000, 70.000000, 0.000000)",
        "(290.000000, 70.000000, 0.000000)",
        "(290.000000, 70.000000, 0.000000)",
        "(290.000000, 70.000000, 0.000000)",
        "(290.000000, 70.000000, 0.000000)",
        "(290.000000, 70.000000, 0.000000)",
        "(290.000000, 70.000000, 0.000000)",
        "(290.000000, 70.000000, 0.000000)",
        "(290.000000, 70.000000, 0.000000)",
        "(290.000000, 70.000000, 0.000000)",
        "(290.000000, 70.000000, 0.000000)",
        "(290.000000, 70.000000, 0.000000)",
        "(290.000000, 70.000000, 0.000000)",
        "(290.000000, 70.000000, 0.000000)",
        "(290.000000, 70.000000, 0.000000)",
        "(290.000000, 70.000000, 0.000000)",
        "(290.000000, 70.000000, 0.000000)",
        "(290.000000, 70.000000, 0.000000)",
        "(290.000000, 70.000000, 0.000000)",
        "(290.000000, 70.000000, 0.000000)",
        "(290.000000, 70.000000, 0.000000)",
        "(290.000000, 70.000000, 0.000000)",
        "(290.000000, 70.000000, 0.000000)",
        "(290.000000, 70.000000, 0.000000)",
        "(290.000000, 70.000000, 0.000000)",
        "(290.000000, 70.000000, 0.000000)",
        "(290.000000, 70.000000, 0.000000)",
        "(290.000000, 70.000000, 0.000000)",
        "(290.000000, 70.000000, 0.000000)",
        "(290.000000, 70.000000, 0.000000)",
        "(290.000000, 70.000000, 0.000000)",
        "(290.000000, 70.000000, 0.000000)",
        "(290.000000, 70.000000, 0.000000)",
        "(290.000000, 70.000000, 0.000000)",
        "(290.000000, 70.000000, 0.000000)",
        "(290.000000, 70.000000, 0.000000)",
        "(290.000000, 70.000000, 0.000000)",
        "(290.000000, 70.000000, 0.000000)",
        "(290.000000, 70.000000, 0.000000)",
        "(290.000000, 70.000000, 0.000000)",
        "(290.000000, 70.000000, 0.000000)",
        "(290.000000, 70.000000, 0.000000)",
        "(290.000000, 70.000000, 0.000000)",
        "(290.000000, 70.000000, 0.000000)",
        "(290.000000, 70.000000, 0.000000)",
        "(290.000000, 70.000000, 0.000000)",
        "(290.000000, 70.000000, 0.000000)",
        "(290.000000, 70.000000, 0.000000)",
        "(290.000000, 70.000000, 0.000000)",
        "(290.000000, 70.000000, 0.000000)",
        "(290.000000, 70.000000, 0.000000)",
        "(290.000000, 70.000000, 0.000000)",
        "(290.000000, 70.000000, 0.000000)",
        "(290.000000, 70.000000, 0.000000)",
        "(290.000000, 70.000000, 0.000000)",
        "(290.000000, 70.000000, 0.000000)",
        "(290.000000, 70.000000, 0.000000)",
        "(290.000000, 70.000000, 0.000000)",
        "(290.000000, 70.000000, 0.000000)",
        "(290.000000, 70.000000, 0.000000)",
        "(290.000000, 70.000000, 0.000000)",
        "(290.000000, 70.000000, 0.000000)",
        "(290.000000, 70.000000, 0.000000)",
        "(290.000000, 70.000000, 0.000000)",
        "(290.000000, 70.000000, 0.000000)",
        "(290.000000, 70.000000, 0.000000)",
        "(290.000000, 70.000000, 0.000000)",
        "(290.000000, 70.000000, 0.000000)",
        "(290.000000, 70.000000, 0.000000)",
        "(290.000000, 70.000000, 0.000000)",
        "(290.000000, 70.000000, 0.000000)",
        "(290.000000, 70.000000, 0.000000)",
        "(290.000000, 70.000000, 0.000000)",
        "(290.000000, 70.000000, 0.000000)",
        "(290.000000, 70.000000, 0.000000)",
        "(290.000000, 70.000000, 0.000000)",
        "(290.000000, 70.000000, 0.000000)",
        "(290.000000, 70.000000, 0.000000)",
        "(290.000000, 70.000000, 0.000000)",
        "(290.000000, 70.000000, 0.000000)",
        "(290.000000, 70.000000, 0.000000)",
        "(290.000000, 70.000000, 0.000000)",
        "(290.000000, 70.000000, 0.000000)",
        "(290.000000, 70.000000, 0.000000)",
        "(290.000000, 70.000000, 0.000000)",
        "(290.000000, 70.000000, 0.000000)",
        "(290.000000, 70.000000, 0.000000)",
        "(290.000000, 70.000000, 0.000000)",
        "(290.000000, 70.000000, 0.000000)",
        "(290.000000, 70.000000, 0.000000)",
        "(290.000000, 70.000000, 0.000000)",
        "(290.000000, 70.000000, 0.000000)",
        "(290.000000, 70.000000, 0.000000)",
        "(290.000000, 70.000000, 0.000000)",
        "(290.000000, 70.000000, 0.000000)",
        "(290.000000, 70.000000, 0.000000)",
        "(290.000000, 70.000000, 0.000000)",
        "(290.000000, 70.000000, 0.000000)",
        "(290.000000, 70.000000, 0.000000)",
        "(290.000000, 70.000000, 0.000000)",
        "(290.000000, 70.000000, 0.000000)",
        "(290.000000, 70.000000, 0.000000)",
        "(290.000000, 70.000000, 0.000000)",
        "(290.000000, 70.000000, 0.000000)",
        "(290.000000, 70.000000, 0.000000)",
        "(290.000000, 70.000000, 0.000000)",
        "(290.000000, 70.000000, 0.000000)",
        "(290.000000, 70.000000, 0.000000)",
        "(290.000000, 70.000000, 0.000000)",
        "(290.000000, 70.000000, 0.000000)",
        "(290.000000, 70.000000, 0.000000)",
        "(290.000000, 70.000000, 0.000000)",
        "(290.000000, 70.000000, 0.000000)",
        "(290.000000, 70.000000, 0.000000)",
        "(290.000000, 70.000000, 0.000000)",
        "(290.000000, 70.000000, 0.000000)",
        "(290.000000, 70.000000, 0.000000)",
        "(290.000000, 70.000000, 0.000000)",
        "(290.000000, 70.000000, 0.000000)",
        "(290.000000, 70.000000, 0.000000)",
        "(290.000000, 70.000000, 0.000000)",
        "(290.000000, 70.000000, 0.000000)",
        "(290.000000, 70.000000, 0.000000)",
        "(290.000000, 70.000000, 0.000000)",
        "(290.000000, 70.000000, 0.000000)",
        "(290.000000, 70.000000, 0.000000)",
        "(290.000000, 70.000000, 0.000000)",
        "(290.000000, 70.000000, 0.000000)",
        "(290.000000, 70.000000, 0.000000)",
        "(290.000000, 70.000000, 0.000000)",
        "(290.000000, 70.000000, 0.000000)",
        "(290.000000, 70.000000, 0.000000)",
        "(290.000000, 70.000000, 0.000000)",
        "(290.000000, 70.000000, 0.000000)",
        "(290.000000, 70.000000, 0.000000)",
        "(290.000000, 70.000000, 0.000000)",
        "(290.000000, 70.000000, 0.000000)",
        "(290.000000, 70.000000, 0.000000)",
        "(290.000000, 70.000000, 0.000000)",
        "(290.000000, 70.000000, 0.000000)",
        "(290.000000, 70.000000, 0.000000)",
        "(290.000000, 70.000000, 0.000000)",
        "(290.000000, 70.000000, 0.000000)",
        "(290.000000, 70.000000, 0.000000)",
        "(290.000000, 70.000000, 0.000000)",
        "(290.000000, 70.000000, 0.000000)",
        "(290.000000, 70.000000, 0.000000)",
        "(290.000000, 70.000000, 0.000000)",
        "(290.000000, 70.000000, 0.000000)",
        "(290.000000, 70.000000, 0.000000)",
        "(290.000000, 70.000000, 0.000000)",
        "(290.000000, 70.000000, 0.000000)",
        "(290.000000, 70.000000, 0.000000)",
        "(290.000000, 70.000000, 0.000000)",
        "(290.000000, 70.000000, 0.000000)",
        "(290.000000, 70.000000, 0.000000)",
        "(290.000000, 70.000000, 0.000000)",
        "(290.000000, 70.000000, 0.000000)",
        "(290.000000, 70.000000, 0.000000)",
        "(290.000000, 70.000000, 0.000000)",
        "(290.000000, 70.000000, 0.000000)",
        "(290.000000, 70.000000, 0.000000)",
        "(290.000000, 70.000000, 0.000000)",
        "(290.000000, 70.000000, 0.000000)",
        "(290.000000, 70.000000, 0.000000)",
        "(290.000000, 70.000000, 0.000000)",
        "(290.000000, 70.000000, 0.000000)",
        "(290.000000, 70.000000, 0.000000)",
        "(290.000000, 70.000000, 0.000000)",
        "(290.000000, 70.000000, 0.000000)",
        "(290.000000, 70.000000, 0.000000)",
        "(290.000000, 70.000000, 0.000000)",
        "(290.000000, 70.000000, 0.000000)",
        "(290.000000, 70.000000, 0.000000)",
        "(290.000000, 70.000000, 0.000000)",
        "(290.000000, 70.000000, 0.000000)",
        "(290.000000, 70.000000, 0.000000)",
        "(290.000000, 70.000000, 0.000000)",
        "(290.000000, 70.000000, 0.000000)",
        "(290.000000, 70.000000, 0.000000)",
        "(290.000000, 70.000000, 0.000000)",
        "(290.000000, 70.000000, 0.000000)",
        "(290.000000, 70.000000, 0.000000)",
        "(290.000000, 70.000000, 0.000000)",
        "(290.000000, 70.000000, 0.000000)",
        "(290.000000, 70.000000, 0.000000)",
        "(290.000000, 70.000000, 0.000000)",
        "(290.000000, 70.000000, 0.000000)",
        "(290.000000, 70.000000, 0.000000)",
        "(290.000000, 70.000000, 0.000000)",
        "(290.000000, 70.000000, 0.000000)",
        "(290.000000, 70.000000, 0.000000)",
        "(290.000000, 70.000000, 0.000000)",
        "(290.000000, 70.000000, 0.000000)",
        "(290.000000, 70.000000, 0.000000)",
        "(290.000000, 70.000000, 0.000000)",
        "(290.000000, 70.000000, 0.000000)",
        "(290.000000, 70.000000, 0.000000)",
        "(290.000000, 70.000000, 0.000000)",
        "(290.000000, 70.000000, 0.000000)",
        "(290.000000, 70.000000, 0.000000)",
        "(290.000000, 70.000000, 0.000000)",
        "(290.000000, 70.000000, 0.000000)",
        "(290.000000, 70.000000, 0.000000)",
        "(290.000000, 70.000000, 0.000000)",
        "(290.000000, 70.000000, 0.000000)",
        "(290.000000, 70.000000, 0.000000)",
        "(290.000000, 70.000000, 0.000000)",
        "(290.000000, 70.000000, 0.000000)",
        "(290.000000, 70.000000, 0.000000)",
        "(290.000000, 70.000000, 0.000000)",
        "(290.000000, 70.000000, 0.000000)",
        "(290.000000, 70.000000, 0.000000)",
        "(290.000000, 70.000000, 0.000000)",
        "(290.000000, 70.000000, 0.000000)",
        "(290.000000, 70.000000, 0.000000)",
        "(290.000000, 70.000000, 0.000000)",
        "(290.000000, 70.000000, 0.000000)",
        "(290.000000, 70.000000, 0.000000)",
        "(290.000000, 70.000000, 0.000000)",
        "(290.000000, 70.000000, 0.000000)",
        "(290.000000, 70.000000, 0.000000)",
        "(290.000000, 70.000000, 0.000000)",
        "(290.000000, 70.000000, 0.000000)",
        "(290.000000, 70.000000, 0.000000)",
        "(290.000000, 70.000000, 0.000000)",
        "(290.000000, 70.000000, 0.000000)",
        "(290.000000, 70.000000, 0.000000)",
        "(290.000000, 70.000000, 0.000000)",
        "(290.000000, 70.000000, 0.000000)",
        "(290.000000, 70.000000, 0.000000)",
        "(290.000000, 70.000000, 0.000000)",
        "(290.000000, 70.000000, 0.000000)",
        "(290.000000, 70.000000, 0.000000)",
        "(290.000000, 70.000000, 0.000000)",
        "(290.000000, 70.000000, 0.000000)",
        "(290.000000, 70.000000, 0.000000)",
        "(290.000000, 70.000000, 0.000000)",
        "(290.000000, 70.000000, 0.000000)",
        "(290.000000, 70.000000, 0.000000)",
        "(290.000000, 70.000000, 0.000000)",
        "(290.000000, 70.000000, 0.000000)",
        "(290.000000, 70.000000, 0.000000)",
        "(290.000000, 70.000000, 0.000000)",
        "(290.000000, 70.000000, 0.000000)",
        "(290.000000, 70.000000, 0.000000)",
        "(290.000000, 70.000000, 0.000000)",
        "(290.000000, 70.000000, 0.000000)",
        "(290.000000, 70.000000, 0.000000)",
        "(290.000000, 70.000000, 0.000000)",
        "(290.000000, 70.000000, 0.000000)",
        "(290.000000, 70.000000, 0.000000)",
        "(290.000000, 70.000000, 0.000000)",
        "(290.000000, 70.000000, 0.000000)",
        "(290.000000, 70.000000, 0.000000)",
        "(290.000000, 70.000000, 0.000000)",
        "(290.000000, 70.000000, 0.000000)",
        "(290.000000, 70.000000, 0.000000)",
        "(290.000000, 70.000000, 0.000000)",
        "(290.000000, 70.000000, 0.000000)",
        "(290.000000, 70.000000, 0.000000)",
        "(290.000000, 70.000000, 0.000000)",
        "(290.000000, 70.000000, 0.000000)",
        "(290.000000, 70.000000, 0.000000)",
        "(290.000000, 70.000000, 0.000000)",
        "(290.000000, 70.000000, 0.000000)",
        "(290.000000, 70.000000, 0.000000)",
        "(290.000000, 70.000000, 0.000000)",
        "(290.000000, 70.000000, 0.000000)",
        "(290.000000, 70.000000, 0.000000)",
        "(290.000000, 70.000000, 0.000000)",
        "(290.000000, 70.000000, 0.000000)",
        "(290.000000, 70.000000, 0.000000)",
        "(290.000000, 70.000000, 0.000000)",
        "(290.000000, 70.000000, 0.000000)",
        "(290.000000, 70.000000, 0.000000)",
        "(290.000000, 70.000000, 0.000000)",
        "(290.000000, 70.000000, 0.000000)",
        "(290.000000, 70.000000, 0.000000)",
        "(290.000000, 70.000000, 0.000000)",
        "(290.000000, 70.000000, 0.000000)",
        "(290.000000, 70.000000, 0.000000)",
        "(290.000000, 70.000000, 0.000000)",
        "(290.000000, 70.000000, 0.000000)",
        "(290.000000, 70.000000, 0.000000)",
        "(290.000000, 70.000000, 0.000000)",
        "(290.000000, 70.000000, 0.000000)",
        "(290.000000, 70.000000, 0.000000)",
        "(290.000000, 70.000000, 0.000000)",
        "(290.000000, 70.000000, 0.000000)",
        "(290.000000, 70.000000, 0.000000)",
        "(290.000000, 70.000000, 0.000000)",
        "(290.000000, 70.000000, 0.000000)",
        "(290.000000, 70.000000, 0.000000)",
        "(290.000000, 70.000000, 0.000000)",
        "(290.000000, 70.000000, 0.000000)",
        "(290.000000, 70.000000, 0.000000)",
        "(290.000000, 70.000000, 0.000000)",
        "(290.000000, 70.000000, 0.000000)",
        "(290.000000, 70.000000, 0.000000)",
        "(290.000000, 70.000000, 0.000000)",
        "(290.000000, 70.000000, 0.000000)",
        "(290.000000, 70.000000, 0.000000)",
        "(290.000000, 70.000000, 0.000000)",
        "(290.000000, 70.000000, 0.000000)",
        "(290.000000, 70.000000, 0.000000)",
        "(290.000000, 70.000000, 0.000000)",
        "(290.000000, 70.000000, 0.000000)",
        "(290.000000, 70.000000, 0.000000)",
        "(290.000000, 70.000000, 0.000000)",
        "(290.000000, 70.000000, 0.000000)",
        "(290.000000, 70.000000, 0.000000)",
        "(290.000000, 70.000000, 0.000000)",
        "(290.000000, 70.000000, 0.000000)",
        "(290.000000, 70.000000, 0.000000)",
        "(290.000000, 70.000000, 0.000000)",
        "(290.000000, 70.000000, 0.000000)",
        "(290.000000, 70.000000, 0.000000)",
        "(290.000000, 70.000000, 0.000000)",
        "(290.000000, 70.000000, 0.000000)",
        "(290.000000, 70.000000, 0.000000)",
        "(290.000000, 70.000000, 0.000000)",
        "(290.000000, 70.000000, 0.000000)",
        "(290.000000, 70.000000, 0.000000)",
        "(290.000000, 70.000000, 0.000000)",
        "(290.000000, 70.000000, 0.000000)",
        "(290.000000, 70.000000, 0.000000)",
        "(290.000000, 70.000000, 0.000000)",
        "(290.000000, 70.000000, 0.000000)",
        "(290.000000, 70.000000, 0.000000)",
        "(290.000000, 70.000000, 0.000000)",
        "(290.000000, 70.000000, 0.000000)",
        "(290.000000, 70.000000, 0.000000)",
        "(290.000000, 70.000000, 0.000000)",
        "(290.000000, 70.000000, 0.000000)",
        "(290.000000, 70.000000, 0.000000)",
        "(290.000000, 70.000000, 0.000000)",
        "(290.000000, 70.000000, 0.000000)",
        "(290.000000, 70.000000, 0.000000)",
        "(290.000000, 70.000000, 0.000000)",
        "(290.000000, 70.000000, 0.000000)",
        "(290.000000, 70.000000, 0.000000)",
        "(290.000000, 70.000000, 0.000000)",
        "(290.000000, 70.000000, 0.000000)",
        "(290.000000, 70.000000, 0.000000)",
        "(290.000000, 70.000000, 0.000000)",
        "(290.000000, 70.000000, 0.000000)",
        "(290.000000, 70.000000, 0.000000)",
        "(290.000000, 70.000000, 0.000000)",
        "(290.000000, 70.000000, 0.000000)",
        "(290.000000, 70.000000, 0.000000)",
        "(290.000000, 70.000000, 0.000000)",
        "(290.000000, 70.000000, 0.000000)",
        "(290.000000, 70.000000, 0.000000)",
        "(290.000000, 70.000000, 0.000000)",
        "(290.000000, 70.000000, 0.000000)",
        "(290.000000, 70.000000, 0.000000)",
        "(290.000000, 70.000000, 0.000000)",
        "(290.000000, 70.000000, 0.000000)",
        "(290.000000, 70.000000, 0.000000)",
        "(290.000000, 70.000000, 0.000000)",
        "(290.000000, 70.000000, 0.000000)",
        "(290.000000, 70.000000, 0.000000)",
        "(290.000000, 70.000000, 0.000000)",
        "(290.000000, 70.000000, 0.000000)",
        "(290.000000, 70.000000, 0.000000)",
        "(290.000000, 70.000000, 0.000000)",
        "(290.000000, 70.000000, 0.000000)",
        "(290.000000, 70.000000, 0.000000)",
        "(290.000000, 70.000000, 0.000000)",
        "(290.000000, 70.000000, 0.000000)",
        "(290.000000, 70.000000, 0.000000)",
        "(290.000000, 70.000000, 0.000000)",
        "(290.000000, 70.000000, 0.000000)",
        "(290.000000, 70.000000, 0.000000)",
        "(290.000000, 70.000000, 0.000000)",
        "(290.000000, 70.000000, 0.000000)",
        "(290.000000, 70.000000, 0.000000)",
        "(290.000000, 70.000000, 0.000000)",
        "(290.000000, 70.000000, 0.000000)",
        "(290.000000, 70.000000, 0.000000)",
        "(290.000000, 70.000000, 0.000000)",
        "(290.000000, 70.000000, 0.000000)",
        "(290.000000, 70.000000, 0.000000)",
        "(290.000000, 70.000000, 0.000000)",
        "(290.000000, 70.000000, 0.000000)",
        "(290.000000, 70.000000, 0.000000)",
        "(290.000000, 70.000000, 0.000000)",
        "(290.000000, 70.000000, 0.000000)",
        "(290.000000, 70.000000, 0.000000)",
        "(290.000000, 70.000000, 0.000000)",
        "(290.000000, 70.000000, 0.000000)",
        "(290.000000, 70.000000, 0.000000)",
        "(290.000000, 70.000000, 0.000000)",
        "(290.000000, 70.000000, 0.000000)",
        "(290.000000, 70.000000, 0.000000)",
        "(290.000000, 70.000000, 0.000000)",
        "(290.000000, 70.000000, 0.000000)",
        "(290.000000, 70.000000, 0.000000)",
        "(290.000000, 70.000000, 0.000000)",
        "(290.000000, 70.000000, 0.000000)",
        "(290.000000, 70.000000, 0.000000)",
        "(290.000000, 70.000000, 0.000000)",
        "(290.000000, 70.000000, 0.000000)",
        "(290.000000, 70.000000, 0.000000)",
        "(290.000000, 70.000000, 0.000000)",
        "(290.000000, 70.000000, 0.000000)",
        "(290.000000, 70.000000, 0.000000)",
        "(290.000000, 70.000000, 0.000000)",
        "(290.000000, 70.000000, 0.000000)",
        "(290.000000, 70.000000, 0.000000)",
        "(290.000000, 70.000000, 0.000000)",
        "(290.000000, 70.000000, 0.000000)",
        "(290.000000, 70.000000, 0.000000)",
        "(290.000000, 70.000000, 0.000000)",
        "(290.000000, 70.000000, 0.000000)",
        "(290.000000, 70.000000, 0.000000)",
        "(290.000000, 70.000000, 0.000000)",
        "(290.000000, 70.000000, 0.000000)",
        "(290.000000, 70.000000, 0.000000)",
        "(290.000000, 70.000000, 0.000000)",
        "(290.000000, 70.000000, 0.000000)",
        "(290.000000, 70.000000, 0.000000)",
        "(290.000000, 70.000000, 0.000000)",
        "(290.000000, 70.000000, 0.000000)",
        "(290.000000, 70.000000, 0.000000)",
        "(290.000000, 70.000000, 0.000000)",
        "(290.000000, 70.000000, 0.000000)",
        "(290.000000, 70.000000, 0.000000)",
        "(290.000000, 70.000000, 0.000000)",
        "(290.000000, 70.000000, 0.000000)",
        "(290.000000, 70.000000, 0.000000)",
        "(290.000000, 70.000000, 0.000000)",
        "(290.000000, 70.000000, 0.000000)",
        "(290.000000, 70.000000, 0.000000)",
        "(290.000000, 70.000000, 0.000000)",
        "(290.000000, 70.000000, 0.000000)",
        "(290.000000, 70.000000, 0.000000)",
        "(290.000000, 70.000000, 0.000000)",
        "(290.000000, 70.000000, 0.000000)",
        "(290.000000, 70.000000, 0.000000)",
        "(290.000000, 70.000000, 0.000000)",
        "(290.000000, 70.000000, 0.000000)",
        "(290.000000, 70.000000, 0.000000)",
        "(290.000000, 70.000000, 0.000000)",
        "(290.000000, 70.000000, 0.000000)",
        "(290.000000, 70.000000, 0.000000)",
        "(290.000000, 70.000000, 0.000000)",
        "(290.000000, 70.000000, 0.000000)",
        "(290.000000, 70.000000, 0.000000)",
        "(290.000000, 70.000000, 0.000000)",
        "(290.000000, 70.000000, 0.000000)",
        "(290.000000, 70.000000, 0.000000)",
        "(290.000000, 70.000000, 0.000000)",
        "(290.000000, 70.000000, 0.000000)",
        "(290.000000, 70.000000, 0.000000)",
        "(290.000000, 70.000000, 0.000000)",
        "(290.000000, 70.000000, 0.000000)",
        "(290.000000, 70.000000, 0.000000)",
        "(290.000000, 70.000000, 0.000000)",
        "(290.000000, 70.000000, 0.000000)",
        "(290.000000, 70.000000, 0.000000)",
        "(290.000000, 70.000000, 0.000000)",
        "(290.000000, 70.000000, 0.000000)",
        "(290.000000, 70.000000, 0.000000)",
        "(290.000000, 70.000000, 0.000000)",
        "(290.000000, 70.000000, 0.000000)",
        "(290.000000, 70.000000, 0.000000)",
        "(290.000000, 70.000000, 0.000000)",
        "(290.000000, 70.000000, 0.000000)",
        "(290.000000, 70.000000, 0.000000)",
        "(290.000000, 70.000000, 0.000000)",
        "(290.000000, 70.000000, 0.000000)",
        "(290.000000, 70.000000, 0.000000)",
        "(290.000000, 70.000000, 0.000000)",
        "(290.000000, 70.000000, 0.000000)",
        "(290.000000, 70.000000, 0.000000)",
        "(290.000000, 70.000000, 0.000000)",
        "(290.000000, 70.000000, 0.000000)",
        "(290.000000, 70.000000, 0.000000)",
        "(290.000000, 70.000000, 0.000000)",
        "(290.000000, 70.000000, 0.000000)",
        "(290.000000, 70.000000, 0.000000)",
        "(290.000000, 70.000000, 0.000000)",
        "(290.000000, 70.000000, 0.000000)",
        "(290.000000, 70.000000, 0.000000)",
        "(290.000000, 70.000000, 0.000000)",
        "(290.000000, 70.000000, 0.000000)",
        "(290.000000, 70.000000, 0.000000)",
        "(290.000000, 70.000000, 0.000000)",
        "(290.000000, 70.000000, 0.000000)",
        "(290.000000, 70.000000, 0.000000)",
        "(290.000000, 70.000000, 0.000000)",
        "(290.000000, 70.000000, 0.000000)",
        "(290.000000, 70.000000, 0.000000)",
        "(290.000000, 70.000000, 0.000000)",
        "(290.000000, 70.000000, 0.000000)",
        "(290.000000, 70.000000, 0.000000)",
        "(290.000000, 70.000000, 0.000000)",
        "(290.000000, 70.000000, 0.000000)",
        "(290.000000, 70.000000, 0.000000)",
        "(290.000000, 70.000000, 0.000000)",
        "(290.000000, 70.000000, 0.000000)",
        "(290.000000, 70.000000, 0.000000)",
        "(290.000000, 70.000000, 0.000000)",
        "(290.000000, 70.000000, 0.000000)",
        "(290.000000, 70.000000, 0.000000)",
        "(290.000000, 70.000000, 0.000000)",
        "(290.000000, 70.000000, 0.000000)",
        "(290.000000, 70.000000, 0.000000)",
        "(290.000000, 70.000000, 0.000000)",
        "(290.000000, 70.000000, 0.000000)",
        "(290.000000, 70.000000, 0.000000)",
        "(290.000000, 70.000000, 0.000000)",
        "(290.000000, 70.000000, 0.000000)",
        "(290.000000, 70.000000, 0.000000)",
        "(290.000000, 70.000000, 0.000000)",
        "(290.000000, 70.000000, 0.000000)",
        "(290.000000, 70.000000, 0.000000)",
        "(290.000000, 70.000000, 0.000000)",
        "(290.000000, 70.000000, 0.000000)",
        "(290.000000, 70.000000, 0.000000)",
        "(290.000000, 70.000000, 0.000000)",
        "(290.000000, 70.000000, 0.000000)",
        "(290.000000, 70.000000, 0.000000)",
        "(290.000000, 70.000000, 0.000000)",
        "(290.000000, 70.000000, 0.000000)",
        "(290.000000, 70.000000, 0.000000)",
        "(290.000000, 70.000000, 0.000000)",
        "(290.000000, 70.000000, 0.000000)",
        "(290.000000, 70.000000, 0.000000)",
        "(290.000000, 70.000000, 0.000000)",
        "(290.000000, 70.000000, 0.000000)",
        "(290.000000, 70.000000, 0.000000)",
        "(290.000000, 70.000000, 0.000000)",
        "(290.000000, 70.000000, 0.000000)",
        "(290.000000, 70.000000, 0.000000)",
        "(290.000000, 70.000000, 0.000000)",
        "(290.000000, 70.000000, 0.000000)",
        "(290.000000, 70.000000, 0.000000)",
        "(290.000000, 70.000000, 0.000000)",
        "(290.000000, 70.000000, 0.000000)",
        "(290.000000, 70.000000, 0.000000)",
        "(290.000000, 70.000000, 0.000000)",
        "(290.000000, 70.000000, 0.000000)",
        "(290.000000, 70.000000, 0.000000)",
        "(290.000000, 70.000000, 0.000000)",
        "(290.000000, 70.000000, 0.000000)",
        "(290.000000, 70.000000, 0.000000)",
        "(290.000000, 70.000000, 0.000000)",
        "(290.000000, 70.000000, 0.000000)",
        "(290.000000, 70.000000, 0.000000)",
        "(290.000000, 70.000000, 0.000000)",
        "(290.000000, 70.000000, 0.000000)",
        "(290.000000, 70.000000, 0.000000)",
        "(290.000000, 70.000000, 0.000000)",
        "(290.000000, 70.000000, 0.000000)",
        "(290.000000, 70.000000, 0.000000)",
        "(290.000000, 70.000000, 0.000000)",
        "(290.000000, 70.000000, 0.000000)",
        "(290.000000, 70.000000, 0.000000)",
        "(290.000000, 70.000000, 0.000000)",
        "(290.000000, 70.000000, 0.000000)",
        "(290.000000, 70.000000, 0.000000)",
        "(290.000000, 70.000000, 0.000000)",
        "(290.000000, 70.000000, 0.000000)",
        "(290.000000, 70.000000, 0.000000)",
        "(290.000000, 70.000000, 0.000000)",
        "(290.000000, 70.000000, 0.000000)",
        "(290.000000, 70.000000, 0.000000)",
        "(290.000000, 70.000000, 0.000000)",
        "(290.000000, 70.000000, 0.000000)",
        "(290.000000, 70.000000, 0.000000)",
        "(290.000000, 70.000000, 0.000000)",
        "(290.000000, 70.000000, 0.000000)",
        "(290.000000, 70.000000, 0.000000)",
        "(290.000000, 70.000000, 0.000000)",
        "(290.000000, 70.000000, 0.000000)",
        "(290.000000, 70.000000, 0.000000)",
        "(290.000000, 70.000000, 0.000000)",
        "(290.000000, 70.000000, 0.000000)",
        "(290.000000, 70.000000, 0.000000)",
        "(290.000000, 70.000000, 0.000000)",
        "(290.000000, 70.000000, 0.000000)",
        "(290.000000, 70.000000, 0.000000)",
        "(290.000000, 70.000000, 0.000000)",
        "(290.000000, 70.000000, 0.000000)",
        "(290.000000, 70.000000, 0.000000)",
        "(290.000000, 70.000000, 0.000000)",
        "(290.000000, 70.000000, 0.000000)",
        "(290.000000, 70.000000, 0.000000)",
        "(290.000000, 70.000000, 0.000000)",
        "(290.000000, 70.000000, 0.000000)",
        "(290.000000, 70.000000, 0.000000)",
        "(290.000000, 70.000000, 0.000000)",
        "(290.000000, 70.000000, 0.000000)",
        "(290.000000, 70.000000, 0.000000)",
        "(290.000000, 70.000000, 0.000000)",
        "(290.000000, 70.000000, 0.000000)",
        "(290.000000, 70.000000, 0.000000)",
        "(290.000000, 70.000000, 0.000000)",
        "(290.000000, 70.000000, 0.000000)",
        "(290.000000, 70.000000, 0.000000)",
        "(290.000000, 70.000000, 0.000000)",
        "(290.000000, 70.000000, 0.000000)",
        "(290.000000, 70.000000, 0.000000)",
        "(290.000000, 70.000000, 0.000000)",
        "(290.000000, 70.000000, 0.000000)",
        "(290.000000, 70.000000, 0.000000)",
        "(290.000000, 70.000000, 0.000000)",
        "(290.000000, 70.000000, 0.000000)",
        "(290.000000, 70.000000, 0.000000)",
        "(290.000000, 70.000000, 0.000000)",
        "(290.000000, 70.000000, 0.000000)",
        "(290.000000, 70.000000, 0.000000)",
        "(290.000000, 70.000000, 0.000000)",
        "(290.000000, 70.000000, 0.000000)",
        "(290.000000, 70.000000, 0.000000)",
        "(290.000000, 70.000000, 0.000000)",
        "(290.000000, 70.000000, 0.000000)",
        "(290.000000, 70.000000, 0.000000)",
        "(290.000000, 70.000000, 0.000000)",
        "(290.000000, 70.000000, 0.000000)",
        "(290.000000, 70.000000, 0.000000)",
        "(290.000000, 70.000000, 0.000000)",
        "(290.000000, 70.000000, 0.000000)",
        "(290.000000, 70.000000, 0.000000)",
        "(290.000000, 70.000000, 0.000000)",
        "(290.000000, 70.000000, 0.000000)",
        "(290.000000, 70.000000, 0.000000)",
        "(290.000000, 70.000000, 0.000000)",
        "(290.000000, 70.000000, 0.000000)",
        "(290.000000, 70.000000, 0.000000)",
        "(290.000000, 70.000000, 0.000000)",
        "(290.000000, 70.000000, 0.000000)",
        "(290.000000, 70.000000, 0.000000)",
        "(290.000000, 70.000000, 0.000000)",
        "(290.000000, 70.000000, 0.000000)",
        "(290.000000, 70.000000, 0.000000)",
        "(290.000000, 70.000000, 0.000000)",
        "(290.000000, 70.000000, 0.000000)",
        "(290.000000, 70.000000, 0.000000)",
        "(290.000000, 70.000000, 0.000000)",
        "(290.000000, 70.000000, 0.000000)",
        "(290.000000, 70.000000, 0.000000)",
        "(290.000000, 70.000000, 0.000000)",
        "(290.000000, 70.000000, 0.000000)",
        "(290.000000, 70.000000, 0.000000)",
        "(290.000000, 70.000000, 0.000000)",
        "(290.000000, 70.000000, 0.000000)",
        "(290.000000, 70.000000, 0.000000)",
        "(290.000000, 70.000000, 0.000000)",
        "(290.000000, 70.000000, 0.000000)",
        "(290.000000, 70.000000, 0.000000)",
        "(290.000000, 70.000000, 0.000000)",
        "(290.000000, 70.000000, 0.000000)",
        "(290.000000, 70.000000, 0.000000)",
        "(290.000000, 70.000000, 0.000000)",
        "(290.000000, 70.000000, 0.000000)",
        "(290.000000, 70.000000, 0.000000)",
        "(290.000000, 70.000000, 0.000000)",
        "(290.000000, 70.000000, 0.000000)",
        "(290.000000, 70.000000, 0.000000)",
        "(290.000000, 70.000000, 0.000000)",
        "(290.000000, 70.000000, 0.000000)",
        "(290.000000, 70.000000, 0.000000)",
        "(290.000000, 70.000000, 0.000000)",
        "(290.000000, 70.000000, 0.000000)",
        "(290.000000, 70.000000, 0.000000)",
        "(290.000000, 70.000000, 0.000000)",
        "(290.000000, 70.000000, 0.000000)",
        "(290.000000, 70.000000, 0.000000)",
        "(290.000000, 70.000000, 0.000000)",
        "(290.000000, 70.000000, 0.000000)",
        "(290.000000, 70.000000, 0.000000)",
        "(290.000000, 70.000000, 0.000000)",
        "(290.000000, 70.000000, 0.000000)",
        "(290.000000, 70.000000, 0.000000)",
        "(290.000000, 70.000000, 0.000000)",
        "(290.000000, 70.000000, 0.000000)",
        "(290.000000, 70.000000, 0.000000)",
        "(290.000000, 70.000000, 0.000000)",
        "(290.000000, 70.000000, 0.000000)",
        "(290.000000, 70.000000, 0.000000)",
        "(290.000000, 70.000000, 0.000000)",
        "(290.000000, 70.000000, 0.000000)",
        "(290.000000, 70.000000, 0.000000)",
        "(290.000000, 70.000000, 0.000000)",
        "(290.000000, 70.000000, 0.000000)",
        "(290.000000, 70.000000, 0.000000)",
        "(290.000000, 70.000000, 0.000000)",
        "(290.000000, 70.000000, 0.000000)",
        "(290.000000, 70.000000, 0.000000)",
        "(290.000000, 70.000000, 0.000000)",
        "(290.000000, 70.000000, 0.000000)",
        "(290.000000, 70.000000, 0.000000)",
        "(290.000000, 70.000000, 0.000000)",
        "(290.000000, 70.000000, 0.000000)",
        "(290.000000, 70.000000, 0.000000)",
        "(290.000000, 70.000000, 0.000000)",
        "(290.000000, 70.000000, 0.000000)",
        "(290.000000, 70.000000, 0.000000)",
        "(290.000000, 70.000000, 0.000000)",
        "(290.000000, 70.000000, 0.000000)",
        "(290.000000, 70.000000, 0.000000)",
        "(290.000000, 70.000000, 0.000000)",
        "(290.000000, 70.000000, 0.000000)",
        "(290.000000, 70.000000, 0.000000)",
        "(290.000000, 70.000000, 0.000000)",
        "(290.000000, 70.000000, 0.000000)",
        "(290.000000, 70.000000, 0.000000)",
        "(290.000000, 70.000000, 0.000000)",
        "(290.000000, 70.000000, 0.000000)",
        "(290.000000, 70.000000, 0.000000)",
        "(290.000000, 70.000000, 0.000000)",
        "(290.000000, 70.000000, 0.000000)",
        "(290.000000, 70.000000, 0.000000)",
        "(290.000000, 70.000000, 0.000000)",
        "(290.000000, 70.000000, 0.000000)",
        "(290.000000, 70.000000, 0.000000)",
        "(290.000000, 70.000000, 0.000000)",
        "(290.000000, 70.000000, 0.000000)",
        "(290.000000, 70.000000, 0.000000)",
        "(290.000000, 70.000000, 0.000000)",
        "(290.000000, 70.000000, 0.000000)",
        "(290.000000, 70.000000, 0.000000)",
        "(290.000000, 70.000000, 0.000000)",
        "(290.000000, 70.000000, 0.000000)",
        "(290.000000, 70.000000, 0.000000)",
        "(290.000000, 70.000000, 0.000000)",
        "(290.000000, 70.000000, 0.000000)",
        "(290.000000, 70.000000, 0.000000)",
        "(290.000000, 70.000000, 0.000000)",
        "(290.000000, 70.000000, 0.000000)",
        "(290.000000, 70.000000, 0.000000)",
        "(290.000000, 70.000000, 0.000000)",
        "(290.000000, 70.000000, 0.000000)",
        "(290.000000, 70.000000, 0.000000)",
        "(290.000000, 70.000000, 0.000000)",
        "(290.000000, 70.000000, 0.000000)",
        "(290.000000, 70.000000, 0.000000)",
        "(290.000000, 70.000000, 0.000000)",
        "(290.000000, 70.000000, 0.000000)",
        "(290.000000, 70.000000, 0.000000)",
        "(290.000000, 70.000000, 0.000000)",
        "(290.000000, 70.000000, 0.000000)",
        "(290.000000, 70.000000, 0.000000)",
        "(290.000000, 70.000000, 0.000000)",
        "(290.000000, 70.000000, 0.000000)",
        "(290.000000, 70.000000, 0.000000)",
        "(290.000000, 70.000000, 0.000000)",
        "(290.000000, 70.000000, 0.000000)",
        "(290.000000, 70.000000, 0.000000)",
        "(290.000000, 70.000000, 0.000000)",
        "(290.000000, 70.000000, 0.000000)",
        "(290.000000, 70.000000, 0.000000)",
        "(290.000000, 70.000000, 0.000000)",
        "(290.000000, 70.000000, 0.000000)",
        "(290.000000, 70.000000, 0.000000)",
        "(290.000000, 70.000000, 0.000000)",
        "(290.000000, 70.000000, 0.000000)",
        "(290.000000, 70.000000, 0.000000)",
        "(290.000000, 70.000000, 0.000000)",
        "(290.000000, 70.000000, 0.000000)",
        "(290.000000, 70.000000, 0.000000)",
        "(290.000000, 70.000000, 0.000000)",
        "(290.000000, 70.000000, 0.000000)",
        "(290.000000, 70.000000, 0.000000)",
        "(290.000000, 70.000000, 0.000000)",
        "(290.000000, 70.000000, 0.000000)",
        "(290.000000, 70.000000, 0.000000)",
        "(290.000000, 70.000000, 0.000000)",
        "(290.000000, 70.000000, 0.000000)",
        "(290.000000, 70.000000, 0.000000)",
        "(290.000000, 70.000000, 0.000000)",
        "(290.000000, 70.000000, 0.000000)",
        "(290.000000, 70.000000, 0.000000)",
        "(290.000000, 70.000000, 0.000000)",
        "(290.000000, 70.000000, 0.000000)",
        "(290.000000, 70.000000, 0.000000)",
        "(290.000000, 70.000000, 0.000000)",
        "(290.000000, 70.000000, 0.000000)",
        "(290.000000, 70.000000, 0.000000)",
        "(290.000000, 70.000000, 0.000000)",
        "(290.000000, 70.000000, 0.000000)",
        "(290.000000, 70.000000, 0.000000)",
        "(290.000000, 70.000000, 0.000000)",
        "(290.000000, 70.000000, 0.000000)",
        "(290.000000, 70.000000, 0.000000)",
        "(290.000000, 70.000000, 0.000000)",
        "(290.000000, 70.000000, 0.000000)",
        "(290.000000, 70.000000, 0.000000)",
        "(290.000000, 70.000000, 0.000000)",
        "(290.000000, 70.000000, 0.000000)",
        "(290.000000, 70.000000, 0.000000)",
        "(290.000000, 70.000000, 0.000000)",
        "(290.000000, 70.000000, 0.000000)",
        "(290.000000, 70.000000, 0.000000)",
        "(290.000000, 70.000000, 0.000000)",
        "(290.000000, 70.000000, 0.000000)",
        "(290.000000, 70.000000, 0.000000)",
        "(290.000000, 70.000000, 0.000000)",
        "(290.000000, 70.000000, 0.000000)",
        "(290.000000, 70.000000, 0.000000)",
        "(290.000000, 70.000000, 0.000000)",
        "(290.000000, 70.000000, 0.000000)",
        "(290.000000, 70.000000, 0.000000)",
        "(290.000000, 70.000000, 0.000000)",
        "(290.000000, 70.000000, 0.000000)",
        "(290.000000, 70.000000, 0.000000)",
        "(290.000000, 70.000000, 0.000000)",
        "(290.000000, 70.000000, 0.000000)",
        "(290.000000, 70.000000, 0.000000)",
        "(290.000000, 70.000000, 0.000000)",
        "(290.000000, 70.000000, 0.000000)",
        "(290.000000, 70.000000, 0.000000)",
        "(290.000000, 70.000000, 0.000000)",
        "(290.000000, 70.000000, 0.000000)",
        "(290.000000, 70.000000, 0.000000)",
        "(290.000000, 70.000000, 0.000000)",
        "(290.000000, 70.000000, 0.000000)",
        "(290.000000, 70.000000, 0.000000)",
        "(290.000000, 70.000000, 0.000000)",
        "(290.000000, 70.000000, 0.000000)",
        "(290.000000, 70.000000, 0.000000)",
        "(290.000000, 70.000000, 0.000000)",
        "(290.000000, 70.000000, 0.000000)",
        "(290.000000, 70.000000, 0.000000)",
        "(290.000000, 70.000000, 0.000000)",
        "(290.000000, 70.000000, 0.000000)",
        "(290.000000, 70.000000, 0.000000)",
        "(290.000000, 70.000000, 0.000000)",
        "(290.000000, 70.000000, 0.000000)",
        "(290.000000, 70.000000, 0.000000)",
        "(290.000000, 70.000000, 0.000000)",
        "(290.000000, 70.000000, 0.000000)",
        "(290.000000, 70.000000, 0.000000)",
        "(290.000000, 70.000000, 0.000000)",
        "(290.000000, 70.000000, 0.000000)",
        "(290.000000, 70.000000, 0.000000)",
        "(290.000000, 70.000000, 0.000000)",
        "(290.000000, 70.000000, 0.000000)",
        "(290.000000, 70.000000, 0.000000)",
        "(290.000000, 70.000000, 0.000000)",
        "(290.000000, 70.000000, 0.000000)",
        "(290.000000, 70.000000, 0.000000)",
        "(290.000000, 70.000000, 0.000000)",
        "(290.000000, 70.000000, 0.000000)",
        "(290.000000, 70.000000, 0.000000)",
        "(290.000000, 70.000000, 0.000000)",
        "(290.000000, 70.000000, 0.000000)",
        "(290.000000, 70.000000, 0.000000)",
        "(290.000000, 70.000000, 0.000000)",
        "(290.000000, 70.000000, 0.000000)",
        "(290.000000, 70.000000, 0.000000)",
        "(290.000000, 70.000000, 0.000000)",
        "(290.000000, 70.000000, 0.000000)",
        "(290.000000, 70.000000, 0.000000)",
        "(290.000000, 70.000000, 0.000000)",
        "(290.000000, 70.000000, 0.000000)",
        "(290.000000, 70.000000, 0.000000)",
        "(290.000000, 70.000000, 0.000000)",
        "(290.000000, 70.000000, 0.000000)",
        "(290.000000, 70.000000, 0.000000)",
        "(290.000000, 70.000000, 0.000000)",
        "(290.000000, 70.000000, 0.000000)",
        "(290.000000, 70.000000, 0.000000)",
        "(290.000000, 70.000000, 0.000000)",
        "(290.000000, 70.000000, 0.000000)",
        "(290.000000, 70.000000, 0.000000)",
        "(290.000000, 70.000000, 0.000000)",
        "(290.000000, 70.000000, 0.000000)",
        "(290.000000, 70.000000, 0.000000)",
        "(290.000000, 70.000000, 0.000000)",
        "(290.000000, 70.000000, 0.000000)",
        "(290.000000, 70.000000, 0.000000)",
        "(290.000000, 70.000000, 0.000000)",
        "(290.000000, 70.000000, 0.000000)",
        "(290.000000, 70.000000, 0.000000)",
        "(290.000000, 70.000000, 0.000000)",
        "(290.000000, 70.000000, 0.000000)",
        "(290.000000, 70.000000, 0.000000)",
        "(290.000000, 70.000000, 0.000000)",
        "(290.000000, 70.000000, 0.000000)",
        "(290.000000, 70.000000, 0.000000)",
        "(290.000000, 70.000000, 0.000000)",
        "(290.000000, 70.000000, 0.000000)",
        "(290.000000, 70.000000, 0.000000)",
        "(290.000000, 70.000000, 0.000000)",
        "(290.000000, 70.000000, 0.000000)",
        "(290.000000, 70.000000, 0.000000)",
        "(290.000000, 70.000000, 0.000000)",
        "(290.000000, 70.000000, 0.000000)",
        "(290.000000, 70.000000, 0.000000)",
        "(290.000000, 70.000000, 0.000000)",
        "(290.000000, 70.000000, 0.000000)",
        "(290.000000, 70.000000, 0.000000)",
        "(290.000000, 70.000000, 0.000000)",
        "(290.000000, 70.000000, 0.000000)",
        "(290.000000, 70.000000, 0.000000)",
        "(290.000000, 70.000000, 0.000000)",
        "(290.000000, 70.000000, 0.000000)",
        "(290.000000, 70.000000, 0.000000)",
        "(290.000000, 70.000000, 0.000000)",
        "(290.000000, 70.000000, 0.000000)",
        "(290.000000, 70.000000, 0.000000)",
        "(290.000000, 70.000000, 0.000000)",
        "(290.000000, 70.000000, 0.000000)",
        "(290.000000, 70.000000, 0.000000)",
        "(290.000000, 70.000000, 0.000000)",
        "(290.000000, 70.000000, 0.000000)",
        "(290.000000, 70.000000, 0.000000)",
        "(290.000000, 70.000000, 0.000000)",
        "(290.000000, 70.000000, 0.000000)",
        "(290.000000, 70.000000, 0.000000)",
        "(290.000000, 70.000000, 0.000000)",
        "(290.000000, 70.000000, 0.000000)",
        "(290.000000, 70.000000, 0.000000)",
        "(290.000000, 70.000000, 0.000000)",
        "(290.000000, 70.000000, 0.000000)",
        "(290.000000, 70.000000, 0.000000)",
        "(290.000000, 70.000000, 0.000000)",
        "(290.000000, 70.000000, 0.000000)",
        "(290.000000, 70.000000, 0.000000)",
        "(290.000000, 70.000000, 0.000000)",
        "(290.000000, 70.000000, 0.000000)",
        "(290.000000, 70.000000, 0.000000)",
        "(290.000000, 70.000000, 0.000000)",
        "(290.000000, 70.000000, 0.000000)",
        "(290.000000, 70.000000, 0.000000)",
        "(290.000000, 70.000000, 0.000000)",
        "(290.000000, 70.000000, 0.000000)",
        "(290.000000, 70.000000, 0.000000)",
        "(290.000000, 70.000000, 0.000000)",
        "(290.000000, 70.000000, 0.000000)",
        "(290.000000, 70.000000, 0.000000)",
        "(290.000000, 70.000000, 0.000000)",
        "(290.000000, 70.000000, 0.000000)",
        "(290.000000, 70.000000, 0.000000)",
        "(290.000000, 70.000000, 0.000000)",
        "(290.000000, 70.000000, 0.000000)",
        "(290.000000, 70.000000, 0.000000)",
        "(290.000000, 70.000000, 0.000000)",
        "(290.000000, 70.000000, 0.000000)",
        "(290.000000, 70.000000, 0.000000)",
        "(290.000000, 70.000000, 0.000000)",
        "(290.000000, 70.000000, 0.000000)",
        "(290.000000, 70.000000, 0.000000)",
[truncated: 249,898 more chars]
