# Supplementary material for: Playing the mirror game in virtual reality with an autonomous character
Source: Sci Rep. 2022 Dec 9;12:21329. doi: 10.1038/s41598-022-25197-z (PMC9734752; doi:10.1038/s41598-022-25197-z)
Supplement: Supplementary file 2 — Supplementary Information 1. [file 41598_2022_25197_MOESM2_ESM.zip › Data/Couple3/condition3_trial1_player2.json]

{
    "isFemale": true,
    "eyesLevel": 1.6948965787887574,
    "timestamps": [
        0.0,
        0.01995849609375,
        0.03997802734375,
        0.05999755859375,
        0.0799560546875,
        0.0999755859375,
        0.1199951171875,
        0.13995361328125,
        0.15997314453125,
        0.17999267578125,
        0.199951171875,
        0.219970703125,
        0.239990234375,
        0.25994873046875,
        0.27996826171875,
        0.29998779296875,
        0.3199462890625,
        0.3399658203125,
        0.3599853515625,
        0.3800048828125,
        0.39996337890625,
        0.41998291015625,
        0.44000244140625,
        0.4599609375,
        0.47998046875,
        0.5,
        0.51995849609375,
        0.53997802734375,
        0.55999755859375,
        0.5799560546875,
        0.5999755859375,
        0.6199951171875,
        0.63995361328125,
        0.65997314453125,
        0.67999267578125,
        0.699951171875,
        0.719970703125,
        0.739990234375,
        0.75994873046875,
        0.77996826171875,
        0.79998779296875,
        0.8199462890625,
        0.8399658203125,
        0.8599853515625,
        0.8800048828125,
        0.89996337890625,
        0.91998291015625,
        0.94000244140625,
        0.9599609375,
        0.97998046875,
        1.0,
        1.01995849609375,
        1.03997802734375,
        1.05999755859375,
        1.0799560546875,
        1.0999755859375,
        1.1199951171875,
        1.13995361328125,
        1.15997314453125,
        1.17999267578125,
        1.199951171875,
        1.219970703125,
        1.239990234375,
        1.25994873046875,
        1.27996826171875,
        1.29998779296875,
        1.3199462890625,
        1.3399658203125,
        1.3599853515625,
        1.3800048828125,
        1.39996337890625,
        1.41998291015625,
        1.44000244140625,
        1.4599609375,
        1.47998046875,
        1.5,
        1.51995849609375,
        1.53997802734375,
        1.55999755859375,
        1.5799560546875,
        1.5999755859375,
        1.6199951171875,
        1.63995361328125,
        1.65997314453125,
        1.67999267578125,
        1.699951171875,
        1.719970703125,
        1.739990234375,
        1.75994873046875,
        1.77996826171875,
        1.79998779296875,
        1.8199462890625,
        1.8399658203125,
        1.8599853515625,
        1.8800048828125,
        1.89996337890625,
        1.91998291015625,
        1.94000244140625,
        1.9599609375,
        1.97998046875,
        2.0,
        2.01995849609375,
        2.03997802734375,
        2.05999755859375,
        2.0799560546875,
        2.0999755859375,
        2.1199951171875,
        2.13995361328125,
        2.15997314453125,
        2.17999267578125,
        2.199951171875,
        2.219970703125,
        2.239990234375,
        2.25994873046875,
        2.27996826171875,
        2.29998779296875,
        2.3199462890625,
        2.3399658203125,
        2.3599853515625,
        2.3800048828125,
        2.39996337890625,
        2.41998291015625,
        2.44000244140625,
        2.4599609375,
        2.47998046875,
        2.5,
        2.51995849609375,
        2.53997802734375,
        2.55999755859375,
        2.5799560546875,
        2.5999755859375,
        2.6199951171875,
        2.63995361328125,
        2.65997314453125,
        2.67999267578125,
        2.699951171875,
        2.719970703125,
        2.739990234375,
        2.75994873046875,
        2.77996826171875,
        2.79998779296875,
        2.8199462890625,
        2.8399658203125,
        2.8599853515625,
        2.8800048828125,
        2.89996337890625,
        2.91998291015625,
        2.94000244140625,
        2.9599609375,
        2.97998046875,
        3.0,
        3.01995849609375,
        3.03997802734375,
        3.05999755859375,
        3.0799560546875,
        3.0999755859375,
        3.1199951171875,
        3.13995361328125,
        3.15997314453125,
        3.17999267578125,
        3.199951171875,
        3.219970703125,
        3.239990234375,
        3.25994873046875,
        3.27996826171875,
        3.29998779296875,
        3.3199462890625,
        3.3399658203125,
        3.3599853515625,
        3.3800048828125,
        3.39996337890625,
        3.41998291015625,
        3.44000244140625,
        3.4599609375,
        3.47998046875,
        3.5,
        3.51995849609375,
        3.53997802734375,
        3.55999755859375,
        3.5799560546875,
        3.5999755859375,
        3.6199951171875,
        3.63995361328125,
        3.65997314453125,
        3.67999267578125,
        3.699951171875,
        3.719970703125,
        3.739990234375,
        3.75994873046875,
        3.77996826171875,
        3.79998779296875,
        3.8199462890625,
        3.8399658203125,
        3.8599853515625,
        3.8800048828125,
        3.89996337890625,
        3.91998291015625,
        3.94000244140625,
        3.9599609375,
        3.97998046875,
        4.0,
        4.01995849609375,
        4.03997802734375,
        4.05999755859375,
        4.0799560546875,
        4.0999755859375,
        4.1199951171875,
        4.13995361328125,
        4.15997314453125,
        4.17999267578125,
        4.199951171875,
        4.219970703125,
        4.239990234375,
        4.25994873046875,
        4.27996826171875,
        4.29998779296875,
        4.3199462890625,
        4.3399658203125,
        4.3599853515625,
        4.3800048828125,
        4.39996337890625,
        4.41998291015625,
        4.44000244140625,
        4.4599609375,
        4.47998046875,
        4.5,
        4.51995849609375,
        4.53997802734375,
        4.55999755859375,
        4.5799560546875,
        4.5999755859375,
        4.6199951171875,
        4.63995361328125,
        4.65997314453125,
        4.67999267578125,
        4.699951171875,
        4.719970703125,
        4.739990234375,
        4.75994873046875,
        4.77996826171875,
        4.79998779296875,
        4.8199462890625,
        4.8399658203125,
        4.8599853515625,
        4.8800048828125,
        4.89996337890625,
        4.91998291015625,
        4.94000244140625,
        4.9599609375,
        4.97998046875,
        5.0,
        5.01995849609375,
        5.03997802734375,
        5.05999755859375,
        5.0799560546875,
        5.0999755859375,
        5.1199951171875,
        5.13995361328125,
        5.15997314453125,
        5.17999267578125,
        5.199951171875,
        5.219970703125,
        5.239990234375,
        5.25994873046875,
        5.27996826171875,
        5.29998779296875,
        5.3199462890625,
        5.3399658203125,
        5.3599853515625,
        5.3800048828125,
        5.39996337890625,
        5.41998291015625,
        5.44000244140625,
        5.4599609375,
        5.47998046875,
        5.5,
        5.51995849609375,
        5.53997802734375,
        5.55999755859375,
        5.5799560546875,
        5.5999755859375,
        5.6199951171875,
        5.63995361328125,
        5.65997314453125,
        5.67999267578125,
        5.699951171875,
        5.719970703125,
        5.739990234375,
        5.75994873046875,
        5.77996826171875,
        5.79998779296875,
        5.8199462890625,
        5.8399658203125,
        5.8599853515625,
        5.8800048828125,
        5.89996337890625,
        5.91998291015625,
        5.94000244140625,
        5.9599609375,
        5.97998046875,
        6.0,
        6.01995849609375,
        6.03997802734375,
        6.05999755859375,
        6.0799560546875,
        6.0999755859375,
        6.1199951171875,
        6.13995361328125,
        6.15997314453125,
        6.17999267578125,
        6.199951171875,
        6.219970703125,
        6.239990234375,
        6.25994873046875,
        6.27996826171875,
        6.29998779296875,
        6.3199462890625,
        6.3399658203125,
        6.3599853515625,
        6.3800048828125,
        6.39996337890625,
        6.41998291015625,
        6.44000244140625,
        6.4599609375,
        6.47998046875,
        6.5,
        6.51995849609375,
        6.53997802734375,
        6.55999755859375,
        6.5799560546875,
        6.5999755859375,
        6.6199951171875,
        6.63995361328125,
        6.65997314453125,
        6.67999267578125,
        6.699951171875,
        6.719970703125,
        6.739990234375,
        6.75994873046875,
        6.77996826171875,
        6.79998779296875,
        6.8199462890625,
        6.8399658203125,
        6.8599853515625,
        6.8800048828125,
        6.89996337890625,
        6.91998291015625,
        6.94000244140625,
        6.9599609375,
        6.97998046875,
        7.0,
        7.01995849609375,
        7.03997802734375,
        7.05999755859375,
        7.0799560546875,
        7.0999755859375,
        7.1199951171875,
        7.13995361328125,
        7.15997314453125,
        7.17999267578125,
        7.199951171875,
        7.219970703125,
        7.239990234375,
        7.25994873046875,
        7.27996826171875,
        7.29998779296875,
        7.3199462890625,
        7.3399658203125,
        7.3599853515625,
        7.3800048828125,
        7.39996337890625,
        7.41998291015625,
        7.44000244140625,
        7.4599609375,
        7.47998046875,
        7.5,
        7.51995849609375,
        7.53997802734375,
        7.55999755859375,
        7.5799560546875,
        7.5999755859375,
        7.6199951171875,
        7.63995361328125,
        7.65997314453125,
        7.67999267578125,
        7.699951171875,
        7.719970703125,
        7.739990234375,
        7.75994873046875,
        7.77996826171875,
        7.79998779296875,
        7.8199462890625,
        7.8399658203125,
        7.8599853515625,
        7.8800048828125,
        7.89996337890625,
        7.91998291015625,
        7.94000244140625,
        7.9599609375,
        7.97998046875,
        8.0,
        8.01995849609375,
        8.03997802734375,
        8.05999755859375,
        8.0799560546875,
        8.0999755859375,
        8.1199951171875,
        8.13995361328125,
        8.15997314453125,
        8.17999267578125,
        8.199951171875,
        8.219970703125,
        8.239990234375,
        8.25994873046875,
        8.27996826171875,
        8.29998779296875,
        8.3199462890625,
        8.3399658203125,
        8.3599853515625,
        8.3800048828125,
        8.39996337890625,
        8.41998291015625,
        8.44000244140625,
        8.4599609375,
        8.47998046875,
        8.5,
        8.51995849609375,
        8.53997802734375,
        8.55999755859375,
        8.5799560546875,
        8.5999755859375,
        8.6199951171875,
        8.63995361328125,
        8.65997314453125,
        8.67999267578125,
        8.699951171875,
        8.719970703125,
        8.739990234375,
        8.75994873046875,
        8.77996826171875,
        8.79998779296875,
        8.8199462890625,
        8.8399658203125,
        8.8599853515625,
        8.8800048828125,
        8.89996337890625,
        8.91998291015625,
        8.94000244140625,
        8.9599609375,
        8.97998046875,
        9.0,
        9.01995849609375,
        9.03997802734375,
        9.05999755859375,
        9.0799560546875,
        9.0999755859375,
        9.1199951171875,
        9.13995361328125,
        9.15997314453125,
        9.17999267578125,
        9.199951171875,
        9.219970703125,
        9.239990234375,
        9.25994873046875,
        9.27996826171875,
        9.29998779296875,
        9.3199462890625,
        9.3399658203125,
        9.3599853515625,
        9.3800048828125,
        9.39996337890625,
        9.41998291015625,
        9.44000244140625,
        9.4599609375,
        9.47998046875,
        9.5,
        9.51995849609375,
        9.53997802734375,
        9.55999755859375,
        9.5799560546875,
        9.5999755859375,
        9.6199951171875,
        9.63995361328125,
        9.65997314453125,
        9.67999267578125,
        9.699951171875,
        9.719970703125,
        9.739990234375,
        9.75994873046875,
        9.77996826171875,
        9.79998779296875,
        9.8199462890625,
        9.8399658203125,
        9.8599853515625,
        9.8800048828125,
        9.89996337890625,
        9.91998291015625,
        9.94000244140625,
        9.9599609375,
        9.97998046875,
        10.0,
        10.01995849609375,
        10.03997802734375,
        10.05999755859375,
        10.0799560546875,
        10.0999755859375,
        10.1199951171875,
        10.13995361328125,
        10.15997314453125,
        10.17999267578125,
        10.199951171875,
        10.219970703125,
        10.239990234375,
        10.25994873046875,
        10.27996826171875,
        10.29998779296875,
        10.3199462890625,
        10.3399658203125,
        10.3599853515625,
        10.3800048828125,
        10.39996337890625,
        10.41998291015625,
        10.44000244140625,
        10.4599609375,
        10.47998046875,
        10.5,
        10.51995849609375,
        10.53997802734375,
        10.55999755859375,
        10.5799560546875,
        10.5999755859375,
        10.6199951171875,
        10.63995361328125,
        10.65997314453125,
        10.67999267578125,
        10.699951171875,
        10.719970703125,
        10.739990234375,
        10.75994873046875,
        10.77996826171875,
        10.79998779296875,
        10.8199462890625,
        10.8399658203125,
        10.8599853515625,
        10.8800048828125,
        10.89996337890625,
        10.91998291015625,
        10.94000244140625,
        10.9599609375,
        10.97998046875,
        11.0,
        11.01995849609375,
        11.03997802734375,
        11.05999755859375,
        11.0799560546875,
        11.0999755859375,
        11.1199951171875,
        11.13995361328125,
        11.15997314453125,
        11.17999267578125,
        11.199951171875,
        11.219970703125,
        11.239990234375,
        11.25994873046875,
        11.27996826171875,
        11.29998779296875,
        11.3199462890625,
        11.3399658203125,
        11.3599853515625,
        11.3800048828125,
        11.39996337890625,
        11.41998291015625,
        11.44000244140625,
        11.4599609375,
        11.47998046875,
        11.5,
        11.51995849609375,
        11.53997802734375,
        11.55999755859375,
        11.5799560546875,
        11.5999755859375,
        11.6199951171875,
        11.63995361328125,
        11.65997314453125,
        11.67999267578125,
        11.699951171875,
        11.719970703125,
        11.739990234375,
        11.75994873046875,
        11.77996826171875,
        11.79998779296875,
        11.8199462890625,
        11.8399658203125,
        11.8599853515625,
        11.8800048828125,
        11.89996337890625,
        11.91998291015625,
        11.94000244140625,
        11.9599609375,
        11.97998046875,
        12.0,
        12.01995849609375,
        12.03997802734375,
        12.05999755859375,
        12.0799560546875,
        12.0999755859375,
        12.1199951171875,
        12.13995361328125,
        12.15997314453125,
        12.17999267578125,
        12.199951171875,
        12.219970703125,
        12.239990234375,
        12.25994873046875,
        12.27996826171875,
        12.29998779296875,
        12.3199462890625,
        12.3399658203125,
        12.3599853515625,
        12.3800048828125,
        12.39996337890625,
        12.41998291015625,
        12.44000244140625,
        12.4599609375,
        12.47998046875,
        12.5,
        12.51995849609375,
        12.53997802734375,
        12.55999755859375,
        12.5799560546875,
        12.5999755859375,
        12.6199951171875,
        12.63995361328125,
        12.65997314453125,
        12.67999267578125,
        12.699951171875,
        12.719970703125,
        12.739990234375,
        12.75994873046875,
        12.77996826171875,
        12.79998779296875,
        12.8199462890625,
        12.8399658203125,
        12.8599853515625,
        12.8800048828125,
        12.89996337890625,
        12.91998291015625,
        12.94000244140625,
        12.9599609375,
        12.97998046875,
        13.0,
        13.01995849609375,
        13.03997802734375,
        13.05999755859375,
        13.0799560546875,
        13.0999755859375,
        13.1199951171875,
        13.13995361328125,
        13.15997314453125,
        13.17999267578125,
        13.199951171875,
        13.219970703125,
        13.239990234375,
        13.25994873046875,
        13.27996826171875,
        13.29998779296875,
        13.3199462890625,
        13.3399658203125,
        13.3599853515625,
        13.3800048828125,
        13.39996337890625,
        13.41998291015625,
        13.44000244140625,
        13.4599609375,
        13.47998046875,
        13.5,
        13.51995849609375,
        13.53997802734375,
        13.55999755859375,
        13.5799560546875,
        13.5999755859375,
        13.6199951171875,
        13.63995361328125,
        13.65997314453125,
        13.67999267578125,
        13.699951171875,
        13.719970703125,
        13.739990234375,
        13.75994873046875,
        13.77996826171875,
        13.79998779296875,
        13.8199462890625,
        13.8399658203125,
        13.8599853515625,
        13.8800048828125,
        13.89996337890625,
        13.91998291015625,
        13.94000244140625,
        13.9599609375,
        13.97998046875,
        14.0,
        14.01995849609375,
        14.03997802734375,
        14.05999755859375,
        14.0799560546875,
        14.0999755859375,
        14.1199951171875,
        14.13995361328125,
        14.15997314453125,
        14.17999267578125,
        14.199951171875,
        14.219970703125,
        14.239990234375,
        14.25994873046875,
        14.27996826171875,
        14.29998779296875,
        14.3199462890625,
        14.3399658203125,
        14.3599853515625,
        14.3800048828125,
        14.39996337890625,
        14.41998291015625,
        14.44000244140625,
        14.4599609375,
        14.47998046875,
        14.5,
        14.51995849609375,
        14.53997802734375,
        14.55999755859375,
        14.5799560546875,
        14.5999755859375,
        14.6199951171875,
        14.63995361328125,
        14.65997314453125,
        14.67999267578125,
        14.699951171875,
        14.719970703125,
        14.739990234375,
        14.75994873046875,
        14.77996826171875,
        14.79998779296875,
        14.8199462890625,
        14.8399658203125,
        14.8599853515625,
        14.8800048828125,
        14.89996337890625,
        14.91998291015625,
        14.94000244140625,
        14.9599609375,
        14.97998046875,
        15.0,
        15.01995849609375,
        15.03997802734375,
        15.05999755859375,
        15.0799560546875,
        15.0999755859375,
        15.1199951171875,
        15.13995361328125,
        15.15997314453125,
        15.17999267578125,
        15.199951171875,
        15.219970703125,
        15.239990234375,
        15.25994873046875,
        15.27996826171875,
        15.29998779296875,
        15.3199462890625,
        15.3399658203125,
        15.3599853515625,
        15.3800048828125,
        15.39996337890625,
        15.41998291015625,
        15.44000244140625,
        15.4599609375,
        15.47998046875,
        15.5,
        15.51995849609375,
        15.53997802734375,
        15.55999755859375,
        15.5799560546875,
        15.5999755859375,
        15.6199951171875,
        15.63995361328125,
        15.65997314453125,
        15.67999267578125,
        15.699951171875,
        15.719970703125,
        15.739990234375,
        15.75994873046875,
        15.77996826171875,
        15.79998779296875,
        15.8199462890625,
        15.8399658203125,
        15.8599853515625,
        15.8800048828125,
        15.89996337890625,
        15.91998291015625,
        15.94000244140625,
        15.9599609375,
        15.97998046875,
        16.0,
        16.01995849609375,
        16.03997802734375,
        16.05999755859375,
        16.0799560546875,
        16.0999755859375,
        16.1199951171875,
        16.13995361328125,
        16.15997314453125,
        16.17999267578125,
        16.199951171875,
        16.219970703125,
        16.239990234375,
        16.25994873046875,
        16.27996826171875,
        16.29998779296875,
        16.3199462890625,
        16.3399658203125,
        16.3599853515625,
        16.3800048828125,
        16.39996337890625,
        16.41998291015625,
        16.44000244140625,
        16.4599609375,
        16.47998046875,
        16.5,
        16.51995849609375,
        16.53997802734375,
        16.55999755859375,
        16.5799560546875,
        16.5999755859375,
        16.6199951171875,
        16.63995361328125,
        16.65997314453125,
        16.67999267578125,
        16.699951171875,
        16.719970703125,
        16.739990234375,
        16.75994873046875,
        16.77996826171875,
        16.79998779296875,
        16.8199462890625,
        16.8399658203125,
        16.8599853515625,
        16.8800048828125,
        16.89996337890625,
        16.91998291015625,
        16.94000244140625,
        16.9599609375,
        16.97998046875,
        17.0,
        17.01995849609375,
        17.03997802734375,
        17.05999755859375,
        17.0799560546875,
        17.0999755859375,
        17.1199951171875,
        17.13995361328125,
        17.15997314453125,
        17.17999267578125,
        17.199951171875,
        17.219970703125,
        17.239990234375,
        17.25994873046875,
        17.27996826171875,
        17.29998779296875,
        17.3199462890625,
        17.3399658203125,
        17.3599853515625,
        17.3800048828125,
        17.39996337890625,
        17.41998291015625,
        17.44000244140625,
        17.4599609375,
        17.47998046875,
        17.5,
        17.51995849609375,
        17.53997802734375,
        17.55999755859375,
        17.5799560546875,
        17.5999755859375,
        17.6199951171875,
        17.63995361328125,
        17.65997314453125,
        17.67999267578125,
        17.699951171875,
        17.719970703125,
        17.739990234375,
        17.75994873046875,
        17.77996826171875,
        17.79998779296875,
        17.8199462890625,
        17.8399658203125,
        17.8599853515625,
        17.8800048828125,
        17.89996337890625,
        17.91998291015625,
        17.94000244140625,
        17.9599609375,
        17.97998046875,
        18.0,
        18.01995849609375,
        18.03997802734375,
        18.05999755859375,
        18.0799560546875,
        18.0999755859375,
        18.1199951171875,
        18.13995361328125,
        18.15997314453125,
        18.17999267578125,
        18.199951171875,
        18.219970703125,
        18.239990234375,
        18.25994873046875,
        18.27996826171875,
        18.29998779296875,
        18.3199462890625,
        18.3399658203125,
        18.3599853515625,
        18.3800048828125,
        18.39996337890625,
        18.41998291015625,
        18.44000244140625,
        18.4599609375,
        18.47998046875,
        18.5,
        18.51995849609375,
        18.53997802734375,
        18.55999755859375,
        18.5799560546875,
        18.5999755859375,
        18.6199951171875,
        18.63995361328125,
        18.65997314453125,
        18.67999267578125,
        18.699951171875,
        18.719970703125,
        18.739990234375,
        18.75994873046875,
        18.77996826171875,
        18.79998779296875,
        18.8199462890625,
        18.8399658203125,
        18.8599853515625,
        18.8800048828125,
        18.89996337890625,
        18.91998291015625,
        18.94000244140625,
        18.9599609375,
        18.97998046875,
        19.0,
        19.01995849609375,
        19.03997802734375,
        19.05999755859375,
        19.0799560546875,
        19.0999755859375,
        19.1199951171875,
        19.13995361328125,
        19.15997314453125,
        19.17999267578125,
        19.199951171875,
        19.219970703125,
        19.239990234375,
        19.25994873046875,
        19.27996826171875,
        19.29998779296875,
        19.3199462890625,
        19.3399658203125,
        19.3599853515625,
        19.3800048828125,
        19.39996337890625,
        19.41998291015625,
        19.44000244140625,
        19.4599609375,
        19.47998046875,
        19.5,
        19.51995849609375,
        19.53997802734375,
        19.55999755859375,
        19.5799560546875,
        19.5999755859375,
        19.6199951171875,
        19.63995361328125,
        19.65997314453125,
        19.67999267578125,
        19.699951171875,
        19.719970703125,
        19.739990234375,
        19.75994873046875,
        19.77996826171875,
        19.79998779296875,
        19.8199462890625,
        19.8399658203125,
        19.8599853515625,
        19.8800048828125,
        19.89996337890625,
        19.91998291015625,
        19.94000244140625,
        19.9599609375,
        19.97998046875,
        20.0,
        20.01995849609375,
        20.03997802734375,
        20.05999755859375,
        20.0799560546875,
        20.0999755859375,
        20.1199951171875,
        20.13995361328125,
        20.15997314453125,
        20.17999267578125,
        20.199951171875,
        20.219970703125,
        20.239990234375,
        20.25994873046875,
        20.27996826171875,
        20.29998779296875,
        20.3199462890625,
        20.3399658203125,
        20.3599853515625,
        20.3800048828125,
        20.39996337890625,
        20.41998291015625,
        20.44000244140625,
        20.4599609375,
        20.47998046875,
        20.5,
        20.51995849609375,
        20.53997802734375,
        20.55999755859375,
        20.5799560546875,
        20.5999755859375,
        20.6199951171875,
        20.63995361328125,
        20.65997314453125,
        20.67999267578125,
        20.699951171875,
        20.719970703125,
        20.739990234375,
        20.75994873046875,
        20.77996826171875,
        20.79998779296875,
        20.8199462890625,
        20.8399658203125,
        20.8599853515625,
        20.8800048828125,
        20.89996337890625,
        20.91998291015625,
        20.94000244140625,
        20.9599609375,
        20.97998046875,
        21.0,
        21.01995849609375,
        21.03997802734375,
        21.05999755859375,
        21.0799560546875,
        21.0999755859375,
        21.1199951171875,
        21.13995361328125,
        21.15997314453125,
        21.17999267578125,
        21.199951171875,
        21.219970703125,
        21.239990234375,
        21.25994873046875,
        21.27996826171875,
        21.29998779296875,
        21.3199462890625,
        21.3399658203125,
        21.3599853515625,
        21.3800048828125,
        21.39996337890625,
        21.41998291015625,
        21.44000244140625,
        21.4599609375,
        21.47998046875,
        21.5,
        21.51995849609375,
        21.53997802734375,
        21.55999755859375,
        21.5799560546875,
        21.5999755859375,
        21.6199951171875,
        21.63995361328125,
        21.65997314453125,
        21.67999267578125,
        21.699951171875,
        21.719970703125,
        21.739990234375,
        21.75994873046875,
        21.77996826171875,
        21.79998779296875,
        21.8199462890625,
        21.8399658203125,
        21.8599853515625,
        21.8800048828125,
        21.89996337890625,
        21.91998291015625,
        21.94000244140625,
        21.9599609375,
        21.97998046875,
        22.0,
        22.01995849609375,
        22.03997802734375,
        22.05999755859375,
        22.0799560546875,
        22.0999755859375,
        22.1199951171875,
        22.13995361328125,
        22.15997314453125,
        22.17999267578125,
        22.199951171875,
        22.219970703125,
        22.239990234375,
        22.25994873046875,
        22.27996826171875,
        22.29998779296875,
        22.3199462890625,
        22.3399658203125,
        22.3599853515625,
        22.3800048828125,
        22.39996337890625,
        22.41998291015625,
        22.44000244140625,
        22.4599609375,
        22.47998046875,
        22.5,
        22.51995849609375,
        22.53997802734375,
        22.55999755859375,
        22.5799560546875,
        22.5999755859375,
        22.6199951171875,
        22.63995361328125,
        22.65997314453125,
        22.67999267578125,
        22.699951171875,
        22.719970703125,
        22.739990234375,
        22.75994873046875,
        22.77996826171875,
        22.79998779296875,
        22.8199462890625,
        22.8399658203125,
        22.8599853515625,
        22.8800048828125,
        22.89996337890625,
        22.91998291015625,
        22.94000244140625,
        22.9599609375,
        22.97998046875,
        23.0,
        23.01995849609375,
        23.03997802734375,
        23.05999755859375,
        23.0799560546875,
        23.0999755859375,
        23.1199951171875,
        23.13995361328125,
        23.15997314453125,
        23.17999267578125,
        23.199951171875,
        23.219970703125,
        23.239990234375,
        23.25994873046875,
        23.27996826171875,
        23.29998779296875,
        23.3199462890625,
        23.3399658203125,
        23.3599853515625,
        23.3800048828125,
        23.39996337890625,
        23.41998291015625,
        23.44000244140625,
        23.4599609375,
        23.47998046875,
        23.5,
        23.51995849609375,
        23.53997802734375,
        23.55999755859375,
        23.5799560546875,
        23.5999755859375,
        23.6199951171875,
        23.63995361328125,
        23.65997314453125,
        23.67999267578125,
        23.699951171875,
        23.719970703125,
        23.739990234375,
        23.75994873046875,
        23.77996826171875,
        23.79998779296875,
        23.8199462890625,
        23.8399658203125,
        23.8599853515625,
        23.8800048828125,
        23.89996337890625,
        23.91998291015625,
        23.94000244140625,
        23.9599609375,
        23.97998046875,
        24.0,
        24.01995849609375,
        24.03997802734375,
        24.05999755859375,
        24.0799560546875,
        24.0999755859375,
        24.1199951171875,
        24.13995361328125,
        24.15997314453125,
        24.17999267578125,
        24.199951171875,
        24.219970703125,
        24.239990234375,
        24.25994873046875,
        24.27996826171875,
        24.29998779296875,
        24.3199462890625,
        24.3399658203125,
        24.3599853515625,
        24.3800048828125,
        24.39996337890625,
        24.41998291015625,
        24.44000244140625,
        24.4599609375,
        24.47998046875,
        24.5,
        24.51995849609375,
        24.53997802734375,
        24.55999755859375,
        24.5799560546875,
        24.5999755859375,
        24.6199951171875,
        24.63995361328125,
        24.65997314453125,
        24.67999267578125,
        24.699951171875,
        24.719970703125,
        24.739990234375,
        24.75994873046875,
        24.77996826171875,
        24.79998779296875,
        24.8199462890625,
        24.8399658203125,
        24.8599853515625,
        24.8800048828125,
        24.89996337890625,
        24.91998291015625,
        24.94000244140625,
        24.9599609375,
        24.97998046875,
        25.0,
        25.01995849609375,
        25.03997802734375,
        25.05999755859375,
        25.0799560546875,
        25.0999755859375,
        25.1199951171875,
        25.13995361328125,
        25.15997314453125,
        25.17999267578125,
        25.199951171875,
        25.219970703125,
        25.239990234375,
        25.25994873046875,
        25.27996826171875,
        25.29998779296875,
        25.3199462890625,
        25.3399658203125,
        25.3599853515625,
        25.3800048828125,
        25.39996337890625,
        25.41998291015625,
        25.44000244140625,
        25.4599609375,
        25.47998046875,
        25.5,
        25.51995849609375,
        25.53997802734375,
        25.55999755859375,
        25.5799560546875,
        25.5999755859375,
        25.6199951171875,
        25.63995361328125,
        25.65997314453125,
        25.67999267578125,
        25.699951171875,
        25.719970703125,
        25.739990234375,
        25.75994873046875,
        25.77996826171875,
        25.79998779296875,
        25.8199462890625,
        25.8399658203125,
        25.8599853515625,
        25.8800048828125,
        25.89996337890625,
        25.91998291015625,
        25.94000244140625,
        25.9599609375,
        25.97998046875,
        26.0,
        26.01995849609375,
        26.03997802734375,
        26.05999755859375,
        26.0799560546875,
        26.0999755859375,
        26.1199951171875,
        26.13995361328125,
        26.15997314453125,
        26.17999267578125,
        26.199951171875,
        26.219970703125,
        26.239990234375,
        26.25994873046875,
        26.27996826171875,
        26.29998779296875,
        26.3199462890625,
        26.3399658203125,
        26.3599853515625,
        26.3800048828125,
        26.39996337890625,
        26.41998291015625,
        26.44000244140625,
        26.4599609375,
        26.47998046875,
        26.5,
        26.51995849609375,
        26.53997802734375,
        26.55999755859375,
        26.5799560546875,
        26.5999755859375,
        26.6199951171875,
        26.63995361328125,
        26.65997314453125,
        26.67999267578125,
        26.699951171875,
        26.719970703125,
        26.739990234375,
        26.75994873046875,
        26.77996826171875,
        26.79998779296875,
        26.8199462890625,
        26.8399658203125,
        26.8599853515625,
        26.8800048828125,
        26.89996337890625,
        26.91998291015625,
        26.94000244140625,
        26.9599609375,
        26.97998046875,
        27.0,
        27.01995849609375,
        27.03997802734375,
        27.05999755859375,
        27.0799560546875,
        27.0999755859375,
        27.1199951171875,
        27.13995361328125,
        27.15997314453125,
        27.17999267578125,
        27.199951171875,
        27.219970703125,
        27.239990234375,
        27.25994873046875,
        27.27996826171875,
        27.29998779296875,
        27.3199462890625,
        27.3399658203125,
        27.3599853515625,
        27.3800048828125,
        27.39996337890625,
        27.41998291015625,
        27.44000244140625,
        27.4599609375,
        27.47998046875,
        27.5,
        27.51995849609375,
        27.53997802734375,
        27.55999755859375,
        27.5799560546875,
        27.5999755859375,
        27.6199951171875,
        27.63995361328125,
        27.65997314453125,
        27.67999267578125,
        27.699951171875,
        27.719970703125,
        27.739990234375,
        27.75994873046875,
        27.77996826171875,
        27.79998779296875,
        27.8199462890625,
        27.8399658203125,
        27.8599853515625,
        27.8800048828125,
        27.89996337890625,
        27.91998291015625,
        27.94000244140625,
        27.9599609375,
        27.97998046875,
        28.0,
        28.01995849609375,
        28.03997802734375,
        28.05999755859375,
        28.0799560546875,
        28.0999755859375,
        28.1199951171875,
        28.13995361328125,
        28.15997314453125,
        28.17999267578125,
        28.199951171875,
        28.219970703125,
        28.239990234375,
        28.25994873046875,
        28.27996826171875,
        28.29998779296875,
        28.3199462890625,
        28.3399658203125,
        28.3599853515625,
        28.3800048828125,
        28.39996337890625,
        28.41998291015625,
        28.44000244140625,
        28.4599609375,
        28.47998046875,
        28.5,
        28.51995849609375,
        28.53997802734375,
        28.55999755859375,
        28.5799560546875,
        28.5999755859375,
        28.6199951171875,
        28.63995361328125,
        28.65997314453125,
        28.67999267578125,
        28.699951171875,
        28.719970703125,
        28.739990234375,
        28.75994873046875,
        28.77996826171875,
        28.79998779296875,
        28.8199462890625,
        28.8399658203125,
        28.8599853515625,
        28.8800048828125,
        28.89996337890625,
        28.91998291015625,
        28.94000244140625,
        28.9599609375,
        28.97998046875,
        29.0,
        29.01995849609375,
        29.03997802734375,
        29.05999755859375,
        29.0799560546875,
        29.0999755859375,
        29.1199951171875,
        29.13995361328125,
        29.15997314453125,
        29.17999267578125,
        29.199951171875,
        29.219970703125,
        29.239990234375,
        29.25994873046875,
        29.27996826171875,
        29.29998779296875,
        29.3199462890625,
        29.3399658203125,
        29.3599853515625,
        29.3800048828125,
        29.39996337890625,
        29.41998291015625,
        29.44000244140625,
        29.4599609375,
        29.47998046875,
        29.5,
        29.51995849609375,
        29.53997802734375,
        29.55999755859375,
        29.5799560546875,
        29.5999755859375,
        29.6199951171875,
        29.63995361328125,
        29.65997314453125,
        29.67999267578125,
        29.699951171875,
        29.719970703125,
        29.739990234375,
        29.75994873046875,
        29.77996826171875,
        29.79998779296875,
        29.8199462890625,
        29.8399658203125,
        29.8599853515625,
        29.8800048828125,
        29.89996337890625,
        29.91998291015625,
        29.94000244140625,
        29.9599609375,
        29.97998046875,
        30.0,
        30.01995849609375,
        30.03997802734375,
        30.05999755859375,
        30.0799560546875,
        30.0999755859375,
        30.1199951171875,
        30.13995361328125,
        30.15997314453125,
        30.17999267578125,
        30.199951171875,
        30.219970703125,
        30.239990234375,
        30.25994873046875,
        30.27996826171875,
        30.29998779296875,
        30.3199462890625,
        30.3399658203125,
        30.3599853515625,
        30.3800048828125,
        30.39996337890625,
        30.41998291015625,
        30.44000244140625,
        30.4599609375,
        30.47998046875,
        30.5,
        30.51995849609375,
        30.53997802734375,
        30.55999755859375,
        30.5799560546875,
        30.5999755859375,
        30.6199951171875,
        30.63995361328125,
        30.65997314453125,
        30.67999267578125,
        30.699951171875,
        30.719970703125,
        30.739990234375,
        30.75994873046875,
        30.77996826171875,
        30.79998779296875,
        30.8199462890625,
        30.8399658203125,
        30.8599853515625,
        30.8800048828125,
        30.89996337890625,
        30.91998291015625,
        30.94000244140625,
        30.9599609375,
        30.97998046875,
        31.0,
        31.01995849609375,
        31.03997802734375,
        31.05999755859375,
        31.0799560546875,
        31.0999755859375,
        31.1199951171875,
        31.13995361328125,
        31.15997314453125,
        31.17999267578125,
        31.199951171875,
        31.219970703125,
        31.239990234375,
        31.25994873046875,
        31.27996826171875,
        31.29998779296875,
        31.3199462890625,
        31.3399658203125,
        31.3599853515625,
        31.3800048828125,
        31.39996337890625,
        31.41998291015625,
        31.44000244140625,
        31.4599609375,
        31.47998046875,
        31.5,
        31.51995849609375,
        31.53997802734375,
        31.55999755859375,
        31.5799560546875,
        31.5999755859375,
        31.6199951171875,
        31.63995361328125,
        31.65997314453125,
        31.67999267578125,
        31.699951171875,
        31.719970703125,
        31.739990234375,
        31.75994873046875,
        31.77996826171875,
        31.79998779296875,
        31.8199462890625,
        31.8399658203125,
        31.8599853515625,
        31.8800048828125,
        31.89996337890625,
        31.91998291015625,
        31.94000244140625,
        31.9599609375,
        31.97998046875,
        32.0,
        32.01995849609375,
        32.03997802734375,
        32.05999755859375,
        32.0799560546875,
        32.0999755859375,
        32.1199951171875,
        32.13995361328125,
        32.15997314453125,
        32.17999267578125,
        32.199951171875,
        32.219970703125,
        32.239990234375,
        32.25994873046875,
        32.27996826171875,
        32.29998779296875,
        32.3199462890625,
        32.3399658203125,
        32.3599853515625,
        32.3800048828125,
        32.39996337890625,
        32.41998291015625,
        32.44000244140625,
        32.4599609375,
        32.47998046875,
        32.5,
        32.51995849609375,
        32.53997802734375,
        32.55999755859375,
        32.5799560546875,
        32.5999755859375,
        32.6199951171875,
        32.63995361328125,
        32.65997314453125,
        32.67999267578125,
        32.699951171875,
        32.719970703125,
        32.739990234375,
        32.75994873046875,
        32.77996826171875,
        32.79998779296875,
        32.8199462890625,
        32.8399658203125,
        32.8599853515625,
        32.8800048828125,
        32.89996337890625,
        32.91998291015625,
        32.94000244140625,
        32.9599609375,
        32.97998046875,
        33.0,
        33.01995849609375,
        33.03997802734375,
        33.05999755859375,
        33.0799560546875,
        33.0999755859375,
        33.1199951171875,
        33.13995361328125,
        33.15997314453125,
        33.17999267578125,
        33.199951171875,
        33.219970703125,
        33.239990234375,
        33.25994873046875,
        33.27996826171875,
        33.29998779296875,
        33.3199462890625,
        33.3399658203125,
        33.3599853515625,
        33.3800048828125,
        33.39996337890625,
        33.41998291015625,
        33.44000244140625,
        33.4599609375,
        33.47998046875,
        33.5,
        33.51995849609375,
        33.53997802734375,
        33.55999755859375,
        33.5799560546875,
        33.5999755859375,
        33.6199951171875,
        33.63995361328125,
        33.65997314453125,
        33.67999267578125,
        33.699951171875,
        33.719970703125,
        33.739990234375,
        33.75994873046875,
        33.77996826171875,
        33.79998779296875,
        33.8199462890625,
        33.8399658203125,
        33.8599853515625,
        33.8800048828125,
        33.89996337890625,
        33.91998291015625,
        33.94000244140625,
        33.9599609375,
        33.97998046875,
        34.0,
        34.01995849609375,
        34.03997802734375,
        34.05999755859375,
        34.0799560546875,
        34.0999755859375,
        34.1199951171875,
        34.13995361328125,
        34.15997314453125,
        34.17999267578125,
        34.199951171875,
        34.219970703125,
        34.239990234375,
        34.25994873046875,
        34.27996826171875,
        34.29998779296875,
        34.3199462890625,
        34.3399658203125,
        34.3599853515625,
        34.3800048828125,
        34.39996337890625,
        34.41998291015625,
        34.44000244140625,
        34.4599609375,
        34.47998046875,
        34.5,
        34.51995849609375,
        34.53997802734375,
        34.55999755859375,
        34.5799560546875,
        34.5999755859375,
        34.6199951171875,
        34.63995361328125,
        34.65997314453125,
        34.67999267578125,
        34.699951171875,
        34.719970703125,
        34.739990234375,
        34.75994873046875,
        34.77996826171875,
        34.79998779296875,
        34.8199462890625,
        34.8399658203125,
        34.8599853515625,
        34.8800048828125,
        34.89996337890625,
        34.91998291015625,
        34.94000244140625,
        34.9599609375,
        34.97998046875,
        35.0,
        35.01995849609375,
        35.03997802734375,
        35.05999755859375,
        35.0799560546875,
        35.0999755859375,
        35.1199951171875,
        35.13995361328125,
        35.15997314453125,
        35.17999267578125,
        35.199951171875,
        35.219970703125,
        35.239990234375,
        35.25994873046875,
        35.27996826171875,
        35.29998779296875,
        35.3199462890625,
        35.3399658203125,
        35.3599853515625,
        35.3800048828125,
        35.39996337890625,
        35.41998291015625,
        35.44000244140625,
        35.4599609375,
        35.47998046875,
        35.5,
        35.51995849609375,
        35.53997802734375,
        35.55999755859375,
        35.5799560546875,
        35.5999755859375,
        35.6199951171875,
        35.63995361328125,
        35.65997314453125,
        35.67999267578125,
        35.699951171875,
        35.719970703125,
        35.739990234375,
        35.75994873046875,
        35.77996826171875,
        35.79998779296875,
        35.8199462890625,
        35.8399658203125,
        35.8599853515625,
        35.8800048828125,
        35.89996337890625,
        35.91998291015625,
        35.94000244140625,
        35.9599609375,
        35.97998046875,
        36.0,
        36.01995849609375,
        36.03997802734375,
        36.05999755859375,
        36.0799560546875,
        36.0999755859375,
        36.1199951171875,
        36.13995361328125,
        36.15997314453125,
        36.17999267578125,
        36.199951171875,
        36.219970703125,
        36.239990234375,
        36.25994873046875,
        36.27996826171875,
        36.29998779296875,
        36.3199462890625,
        36.3399658203125,
        36.3599853515625,
        36.3800048828125,
        36.39996337890625,
        36.41998291015625,
        36.44000244140625,
        36.4599609375,
        36.47998046875,
        36.5,
        36.51995849609375,
        36.53997802734375,
        36.55999755859375,
        36.5799560546875,
        36.5999755859375,
        36.6199951171875,
        36.63995361328125,
        36.65997314453125,
        36.67999267578125,
        36.699951171875,
        36.719970703125,
        36.739990234375,
        36.75994873046875,
        36.77996826171875,
        36.79998779296875,
        36.8199462890625,
        36.8399658203125,
        36.8599853515625,
        36.8800048828125,
        36.89996337890625,
        36.91998291015625,
        36.94000244140625,
        36.9599609375,
        36.97998046875,
        37.0,
        37.01995849609375,
        37.03997802734375,
        37.05999755859375,
        37.0799560546875,
        37.0999755859375,
        37.1199951171875,
        37.13995361328125,
        37.15997314453125,
        37.17999267578125,
        37.199951171875,
        37.219970703125,
        37.239990234375,
        37.25994873046875,
        37.27996826171875,
        37.29998779296875,
        37.3199462890625,
        37.3399658203125,
        37.3599853515625,
        37.3800048828125,
        37.39996337890625,
        37.41998291015625,
        37.44000244140625,
        37.4599609375,
        37.47998046875,
        37.5,
        37.51995849609375,
        37.53997802734375,
        37.55999755859375,
        37.5799560546875,
        37.5999755859375,
        37.6199951171875,
        37.63995361328125,
        37.65997314453125,
        37.67999267578125,
        37.699951171875,
        37.719970703125,
        37.739990234375,
        37.75994873046875,
        37.77996826171875,
        37.79998779296875,
        37.8199462890625,
        37.8399658203125,
        37.8599853515625,
        37.8800048828125,
        37.89996337890625,
        37.91998291015625,
        37.94000244140625,
        37.9599609375,
        37.97998046875,
        38.0,
        38.01995849609375,
        38.03997802734375,
        38.05999755859375,
        38.0799560546875,
        38.0999755859375,
        38.1199951171875,
        38.13995361328125,
        38.15997314453125,
        38.17999267578125,
        38.199951171875,
        38.219970703125,
        38.239990234375,
        38.25994873046875,
        38.27996826171875,
        38.29998779296875,
        38.3199462890625,
        38.3399658203125,
        38.3599853515625,
        38.3800048828125,
        38.39996337890625,
        38.41998291015625,
        38.44000244140625,
        38.4599609375,
        38.47998046875,
        38.5,
        38.51995849609375,
        38.53997802734375,
        38.55999755859375,
        38.5799560546875,
        38.5999755859375,
        38.6199951171875,
        38.63995361328125,
        38.65997314453125,
        38.67999267578125,
        38.699951171875,
        38.719970703125,
        38.739990234375,
        38.75994873046875,
        38.77996826171875,
        38.79998779296875,
        38.8199462890625,
        38.8399658203125,
        38.8599853515625,
        38.8800048828125,
        38.89996337890625,
        38.91998291015625,
        38.94000244140625,
        38.9599609375,
        38.97998046875,
        39.0,
        39.01995849609375,
        39.03997802734375,
        39.05999755859375,
        39.0799560546875,
        39.0999755859375,
        39.1199951171875,
        39.13995361328125,
        39.15997314453125,
        39.17999267578125,
        39.199951171875,
        39.219970703125,
        39.239990234375,
        39.25994873046875,
        39.27996826171875,
        39.29998779296875,
        39.3199462890625,
        39.3399658203125,
        39.3599853515625,
        39.3800048828125,
        39.39996337890625,
        39.41998291015625,
        39.44000244140625,
        39.4599609375,
        39.47998046875,
        39.5,
        39.51995849609375,
        39.53997802734375,
        39.55999755859375,
        39.5799560546875,
        39.5999755859375,
        39.6199951171875,
        39.63995361328125,
        39.65997314453125,
        39.67999267578125,
        39.699951171875,
        39.719970703125,
        39.739990234375,
        39.75994873046875,
        39.77996826171875,
        39.79998779296875,
        39.8199462890625,
        39.8399658203125,
        39.8599853515625,
        39.8800048828125,
        39.89996337890625,
        39.91998291015625,
        39.94000244140625,
        39.9599609375,
        39.97998046875,
        40.0,
        40.01995849609375,
        40.03997802734375,
        40.05999755859375,
        40.0799560546875,
        40.0999755859375,
        40.1199951171875,
        40.13995361328125,
        40.15997314453125,
        40.17999267578125,
        40.199951171875,
        40.219970703125,
        40.239990234375,
        40.25994873046875,
        40.27996826171875,
        40.29998779296875,
        40.3199462890625,
        40.3399658203125,
        40.3599853515625,
        40.3800048828125,
        40.39996337890625,
        40.41998291015625,
        40.44000244140625,
        40.4599609375,
        40.47998046875,
        40.5,
        40.51995849609375,
        40.53997802734375,
        40.55999755859375,
        40.5799560546875,
        40.5999755859375,
        40.6199951171875,
        40.63995361328125,
        40.65997314453125,
        40.67999267578125,
        40.699951171875,
        40.719970703125,
        40.739990234375,
        40.75994873046875,
        40.77996826171875,
        40.79998779296875,
        40.8199462890625,
        40.8399658203125,
        40.8599853515625,
        40.8800048828125,
        40.89996337890625,
        40.91998291015625,
        40.94000244140625,
        40.9599609375,
        40.97998046875,
        41.0,
        41.01995849609375,
        41.03997802734375,
        41.05999755859375,
        41.0799560546875,
        41.0999755859375,
        41.1199951171875,
        41.13995361328125,
        41.15997314453125,
        41.17999267578125,
        41.199951171875,
        41.219970703125,
        41.239990234375,
        41.25994873046875,
        41.27996826171875,
        41.29998779296875,
        41.3199462890625,
        41.3399658203125,
        41.3599853515625,
        41.3800048828125,
        41.39996337890625,
        41.41998291015625,
        41.44000244140625,
        41.4599609375,
        41.47998046875,
        41.5,
        41.51995849609375,
        41.53997802734375,
        41.55999755859375,
        41.5799560546875,
        41.5999755859375,
        41.6199951171875,
        41.63995361328125,
        41.65997314453125,
        41.67999267578125,
        41.699951171875,
        41.719970703125,
        41.739990234375,
        41.75994873046875,
        41.77996826171875,
        41.79998779296875,
        41.8199462890625,
        41.8399658203125,
        41.8599853515625,
        41.8800048828125,
        41.89996337890625,
        41.91998291015625,
        41.94000244140625,
        41.9599609375,
        41.97998046875,
        42.0,
        42.01995849609375,
        42.03997802734375,
        42.05999755859375,
        42.0799560546875,
        42.0999755859375,
        42.1199951171875,
        42.13995361328125,
        42.15997314453125,
        42.17999267578125,
        42.199951171875,
        42.219970703125,
        42.239990234375,
        42.25994873046875,
        42.27996826171875,
        42.29998779296875,
        42.3199462890625,
        42.3399658203125,
        42.3599853515625,
        42.3800048828125,
        42.39996337890625,
        42.41998291015625,
        42.44000244140625,
        42.4599609375,
        42.47998046875,
        42.5,
        42.51995849609375,
        42.53997802734375,
        42.55999755859375,
        42.5799560546875,
        42.5999755859375,
        42.6199951171875,
        42.63995361328125,
        42.65997314453125,
        42.67999267578125,
        42.699951171875,
        42.719970703125,
        42.739990234375,
        42.75994873046875,
        42.77996826171875,
        42.79998779296875,
        42.8199462890625,
        42.8399658203125,
        42.8599853515625,
        42.8800048828125,
        42.89996337890625,
        42.91998291015625,
        42.94000244140625,
        42.9599609375,
        42.97998046875,
        43.0,
        43.01995849609375,
        43.03997802734375,
        43.05999755859375,
        43.0799560546875,
        43.0999755859375,
        43.1199951171875,
        43.13995361328125,
        43.15997314453125,
        43.17999267578125,
        43.199951171875,
        43.219970703125,
        43.239990234375,
        43.25994873046875,
        43.27996826171875,
        43.29998779296875,
        43.3199462890625,
        43.3399658203125,
        43.3599853515625,
        43.3800048828125,
        43.39996337890625,
        43.41998291015625,
        43.44000244140625,
        43.4599609375,
        43.47998046875,
        43.5,
        43.51995849609375,
        43.53997802734375,
        43.55999755859375,
        43.5799560546875,
        43.5999755859375,
        43.6199951171875,
        43.63995361328125,
        43.65997314453125,
        43.67999267578125,
        43.699951171875,
        43.719970703125,
        43.739990234375,
        43.75994873046875,
        43.77996826171875,
        43.79998779296875,
        43.8199462890625,
        43.8399658203125,
        43.8599853515625,
        43.8800048828125,
        43.89996337890625,
        43.91998291015625,
        43.94000244140625,
        43.9599609375,
        43.97998046875,
        44.0,
        44.01995849609375,
        44.03997802734375,
        44.05999755859375,
        44.0799560546875,
        44.0999755859375,
        44.1199951171875,
        44.13995361328125,
        44.15997314453125,
        44.17999267578125,
        44.199951171875,
        44.219970703125,
        44.239990234375,
        44.25994873046875,
        44.27996826171875,
        44.29998779296875,
        44.3199462890625,
        44.3399658203125,
        44.3599853515625,
        44.3800048828125,
        44.39996337890625,
        44.41998291015625,
        44.44000244140625,
        44.4599609375,
        44.47998046875,
        44.5,
        44.51995849609375,
        44.53997802734375,
        44.55999755859375,
        44.5799560546875,
        44.5999755859375,
        44.6199951171875,
        44.63995361328125,
        44.65997314453125,
        44.67999267578125,
        44.699951171875,
        44.719970703125,
        44.739990234375,
        44.75994873046875,
        44.77996826171875,
        44.79998779296875,
        44.8199462890625,
        44.8399658203125,
        44.8599853515625,
        44.8800048828125,
        44.89996337890625,
        44.91998291015625,
        44.94000244140625,
        44.9599609375,
        44.97998046875,
        45.0,
        45.01995849609375,
        45.03997802734375,
        45.05999755859375,
        45.0799560546875,
        45.0999755859375,
        45.1199951171875,
        45.13995361328125,
        45.15997314453125,
        45.17999267578125,
        45.199951171875,
        45.219970703125,
        45.239990234375,
        45.25994873046875,
        45.27996826171875,
        45.29998779296875,
        45.3199462890625,
        45.3399658203125,
        45.3599853515625,
        45.3800048828125,
        45.39996337890625,
        45.41998291015625,
        45.44000244140625,
        45.4599609375,
        45.47998046875,
        45.5,
        45.51995849609375,
        45.53997802734375,
        45.55999755859375,
        45.5799560546875,
        45.5999755859375,
        45.6199951171875,
        45.63995361328125,
        45.65997314453125,
        45.67999267578125,
        45.699951171875,
        45.719970703125,
        45.739990234375,
        45.75994873046875,
        45.77996826171875,
        45.79998779296875,
        45.8199462890625,
        45.8399658203125,
        45.8599853515625,
        45.8800048828125,
        45.89996337890625,
        45.91998291015625,
        45.94000244140625,
        45.9599609375,
        45.97998046875,
        46.0,
        46.01995849609375,
        46.03997802734375,
        46.05999755859375,
        46.0799560546875,
        46.0999755859375,
        46.1199951171875,
        46.13995361328125,
        46.15997314453125,
        46.17999267578125,
        46.199951171875,
        46.219970703125,
        46.239990234375,
        46.25994873046875,
        46.27996826171875,
        46.29998779296875,
        46.3199462890625,
        46.3399658203125,
        46.3599853515625,
        46.3800048828125,
        46.39996337890625,
        46.41998291015625,
        46.44000244140625,
        46.4599609375,
        46.47998046875,
        46.5,
        46.51995849609375,
        46.53997802734375,
        46.55999755859375,
        46.5799560546875,
        46.5999755859375,
        46.6199951171875,
        46.63995361328125,
        46.65997314453125,
        46.67999267578125,
        46.699951171875,
        46.719970703125,
        46.739990234375,
        46.75994873046875,
        46.77996826171875,
        46.79998779296875,
        46.8199462890625,
        46.8399658203125,
        46.8599853515625,
        46.8800048828125,
        46.89996337890625,
        46.91998291015625,
        46.94000244140625,
        46.9599609375,
        46.97998046875,
        47.0,
        47.01995849609375,
        47.03997802734375,
        47.05999755859375,
        47.0799560546875,
        47.0999755859375,
        47.1199951171875,
        47.13995361328125,
        47.15997314453125,
        47.17999267578125,
        47.199951171875,
        47.219970703125,
        47.239990234375,
        47.25994873046875,
        47.27996826171875,
        47.29998779296875,
        47.3199462890625,
        47.3399658203125,
        47.3599853515625,
        47.3800048828125,
        47.39996337890625,
        47.41998291015625,
        47.44000244140625,
        47.4599609375,
        47.47998046875,
        47.5,
        47.51995849609375,
        47.53997802734375,
        47.55999755859375,
        47.5799560546875,
        47.5999755859375,
        47.6199951171875,
        47.63995361328125,
        47.65997314453125,
        47.67999267578125,
        47.699951171875,
        47.719970703125,
        47.739990234375,
        47.75994873046875,
        47.77996826171875,
        47.79998779296875,
        47.8199462890625,
        47.8399658203125,
        47.8599853515625,
        47.8800048828125,
        47.89996337890625,
        47.91998291015625,
        47.94000244140625,
        47.9599609375,
        47.97998046875,
        48.0,
        48.01995849609375,
        48.03997802734375,
        48.05999755859375,
        48.0799560546875,
        48.0999755859375,
        48.1199951171875,
        48.13995361328125,
        48.15997314453125,
        48.17999267578125,
        48.199951171875,
        48.219970703125,
        48.239990234375,
        48.25994873046875,
        48.27996826171875,
        48.29998779296875,
        48.3199462890625,
        48.3399658203125,
        48.3599853515625,
        48.3800048828125,
        48.39996337890625,
        48.41998291015625,
        48.44000244140625,
        48.4599609375,
        48.47998046875,
        48.5,
        48.51995849609375,
        48.53997802734375,
        48.55999755859375,
        48.5799560546875,
        48.5999755859375,
        48.6199951171875,
        48.63995361328125,
        48.65997314453125,
        48.67999267578125,
        48.699951171875,
        48.719970703125,
        48.739990234375,
        48.75994873046875,
        48.77996826171875,
        48.79998779296875,
        48.8199462890625,
        48.8399658203125,
        48.8599853515625,
        48.8800048828125,
        48.89996337890625,
        48.91998291015625,
        48.94000244140625,
        48.9599609375,
        48.97998046875,
        49.0,
        49.01995849609375,
        49.03997802734375,
        49.05999755859375,
        49.0799560546875,
        49.0999755859375,
        49.1199951171875,
        49.13995361328125,
        49.15997314453125,
        49.17999267578125,
        49.199951171875,
        49.219970703125,
        49.239990234375,
        49.25994873046875,
        49.27996826171875,
        49.29998779296875,
        49.3199462890625,
        49.3399658203125,
        49.3599853515625,
        49.3800048828125,
        49.39996337890625,
        49.41998291015625,
        49.44000244140625,
        49.4599609375,
        49.47998046875,
        49.5,
        49.51995849609375,
        49.53997802734375,
        49.55999755859375,
        49.5799560546875,
        49.5999755859375,
        49.6199951171875,
        49.63995361328125,
        49.65997314453125,
        49.67999267578125,
        49.699951171875,
        49.719970703125,
        49.739990234375,
        49.75994873046875,
        49.77996826171875,
        49.79998779296875,
        49.8199462890625,
        49.8399658203125,
        49.8599853515625,
        49.8800048828125,
        49.89996337890625,
        49.91998291015625,
        49.94000244140625,
        49.9599609375,
        49.97998046875,
        50.0,
        50.01995849609375,
        50.03997802734375,
        50.05999755859375,
        50.0799560546875,
        50.0999755859375,
        50.1199951171875,
        50.13995361328125,
        50.15997314453125,
        50.17999267578125,
        50.199951171875,
        50.219970703125,
        50.239990234375,
        50.25994873046875,
        50.27996826171875,
        50.29998779296875,
        50.3199462890625,
        50.3399658203125,
        50.3599853515625,
        50.3800048828125,
        50.39996337890625,
        50.41998291015625,
        50.44000244140625,
        50.4599609375,
        50.47998046875,
        50.5,
        50.51995849609375,
        50.53997802734375,
        50.55999755859375,
        50.5799560546875,
        50.5999755859375,
        50.6199951171875,
        50.63995361328125,
        50.65997314453125,
        50.67999267578125,
        50.699951171875,
        50.719970703125,
        50.739990234375,
        50.75994873046875,
        50.77996826171875,
        50.79998779296875,
        50.8199462890625,
        50.8399658203125,
        50.8599853515625,
        50.8800048828125,
        50.89996337890625,
        50.91998291015625,
        50.94000244140625,
        50.9599609375,
        50.97998046875,
        51.0,
        51.01995849609375,
        51.03997802734375,
        51.05999755859375,
        51.0799560546875,
        51.0999755859375,
        51.1199951171875,
        51.13995361328125,
        51.15997314453125,
        51.17999267578125,
        51.199951171875,
        51.219970703125,
        51.239990234375,
        51.25994873046875,
        51.27996826171875,
        51.29998779296875,
        51.3199462890625,
        51.3399658203125,
        51.3599853515625,
        51.3800048828125,
        51.39996337890625,
        51.41998291015625,
        51.44000244140625,
        51.4599609375,
        51.47998046875,
        51.5,
        51.51995849609375,
        51.53997802734375,
        51.55999755859375,
        51.5799560546875,
        51.5999755859375,
        51.6199951171875,
        51.63995361328125,
        51.65997314453125,
        51.67999267578125,
        51.699951171875,
        51.719970703125,
        51.739990234375,
        51.75994873046875,
        51.77996826171875,
        51.79998779296875,
        51.8199462890625,
        51.8399658203125,
        51.8599853515625,
        51.8800048828125,
        51.89996337890625,
        51.91998291015625,
        51.94000244140625,
        51.9599609375,
        51.97998046875,
        52.0,
        52.01995849609375,
        52.03997802734375,
        52.05999755859375,
        52.0799560546875,
        52.0999755859375,
        52.1199951171875,
        52.13995361328125,
        52.15997314453125,
        52.17999267578125,
        52.199951171875,
        52.219970703125,
        52.239990234375,
        52.25994873046875,
        52.27996826171875,
        52.29998779296875,
        52.3199462890625,
        52.3399658203125,
        52.3599853515625,
        52.3800048828125,
        52.39996337890625,
        52.41998291015625,
        52.44000244140625,
        52.4599609375,
        52.47998046875,
        52.5,
        52.51995849609375,
        52.53997802734375,
        52.55999755859375,
        52.5799560546875,
        52.5999755859375,
        52.6199951171875,
        52.63995361328125,
        52.65997314453125,
        52.67999267578125,
        52.699951171875,
        52.719970703125,
        52.739990234375,
        52.75994873046875,
        52.77996826171875,
        52.79998779296875,
        52.8199462890625,
        52.8399658203125,
        52.8599853515625,
        52.8800048828125,
        52.89996337890625,
        52.91998291015625,
        52.94000244140625,
        52.9599609375,
        52.97998046875,
        53.0,
        53.01995849609375,
        53.03997802734375,
        53.05999755859375,
        53.0799560546875,
        53.0999755859375,
        53.1199951171875,
        53.13995361328125,
        53.15997314453125,
        53.17999267578125,
        53.199951171875,
        53.219970703125,
        53.239990234375,
        53.25994873046875,
        53.27996826171875,
        53.29998779296875,
        53.3199462890625,
        53.3399658203125,
        53.3599853515625,
        53.3800048828125,
        53.39996337890625,
        53.41998291015625,
        53.44000244140625,
        53.4599609375,
        53.47998046875,
        53.5,
        53.51995849609375,
        53.53997802734375,
        53.55999755859375,
        53.5799560546875,
        53.5999755859375,
        53.6199951171875,
        53.63995361328125,
        53.65997314453125,
        53.67999267578125,
        53.699951171875,
        53.719970703125,
        53.739990234375,
        53.75994873046875,
        53.77996826171875,
        53.79998779296875,
        53.8199462890625,
        53.8399658203125,
        53.8599853515625,
        53.8800048828125,
        53.89996337890625,
        53.91998291015625,
        53.94000244140625,
        53.9599609375,
        53.97998046875,
        54.0,
        54.01995849609375,
        54.03997802734375,
        54.05999755859375,
        54.0799560546875,
        54.0999755859375,
        54.1199951171875,
        54.13995361328125,
        54.15997314453125,
        54.17999267578125,
        54.199951171875,
        54.219970703125,
        54.239990234375,
        54.25994873046875,
        54.27996826171875,
        54.29998779296875,
        54.3199462890625,
        54.3399658203125,
        54.3599853515625,
        54.3800048828125,
        54.39996337890625,
        54.41998291015625,
        54.44000244140625,
        54.4599609375,
        54.47998046875,
        54.5,
        54.51995849609375,
        54.53997802734375,
        54.55999755859375,
        54.5799560546875,
        54.5999755859375,
        54.6199951171875,
        54.63995361328125,
        54.65997314453125,
        54.67999267578125,
        54.699951171875,
        54.719970703125,
        54.739990234375,
        54.75994873046875,
        54.77996826171875,
        54.79998779296875,
        54.8199462890625,
        54.8399658203125,
        54.8599853515625,
        54.8800048828125,
        54.89996337890625,
        54.91998291015625,
        54.94000244140625,
        54.9599609375,
        54.97998046875,
        55.0,
        55.01995849609375,
        55.03997802734375,
        55.05999755859375,
        55.0799560546875,
        55.0999755859375,
        55.1199951171875,
        55.13995361328125,
        55.15997314453125,
        55.17999267578125,
        55.199951171875,
        55.219970703125,
        55.239990234375,
        55.25994873046875,
        55.27996826171875,
        55.29998779296875,
        55.3199462890625,
        55.3399658203125,
        55.3599853515625,
        55.3800048828125,
        55.39996337890625,
        55.41998291015625,
        55.44000244140625,
        55.4599609375,
        55.47998046875,
        55.5,
        55.51995849609375,
        55.53997802734375,
        55.55999755859375,
        55.5799560546875,
        55.5999755859375,
        55.6199951171875,
        55.63995361328125,
        55.65997314453125,
        55.67999267578125,
        55.699951171875,
        55.719970703125,
        55.739990234375,
        55.75994873046875,
        55.77996826171875,
        55.79998779296875,
        55.8199462890625,
        55.8399658203125,
        55.8599853515625,
        55.8800048828125,
        55.89996337890625,
        55.91998291015625,
        55.94000244140625,
        55.9599609375,
        55.97998046875,
        56.0,
        56.01995849609375,
        56.03997802734375,
        56.05999755859375,
        56.0799560546875,
        56.0999755859375,
        56.1199951171875,
        56.13995361328125,
        56.15997314453125,
        56.17999267578125,
        56.199951171875,
        56.219970703125,
        56.239990234375,
        56.25994873046875,
        56.27996826171875,
        56.29998779296875,
        56.3199462890625,
        56.3399658203125,
        56.3599853515625,
        56.3800048828125,
        56.39996337890625,
        56.41998291015625,
        56.44000244140625,
        56.4599609375,
        56.47998046875,
        56.5,
        56.51995849609375,
        56.53997802734375,
        56.55999755859375,
        56.5799560546875,
        56.5999755859375,
        56.6199951171875,
        56.63995361328125,
        56.65997314453125,
        56.67999267578125,
        56.699951171875,
        56.719970703125,
        56.739990234375,
        56.75994873046875,
        56.77996826171875,
        56.79998779296875,
        56.8199462890625,
        56.8399658203125,
        56.8599853515625,
        56.8800048828125,
        56.89996337890625,
        56.91998291015625,
        56.94000244140625,
        56.9599609375,
        56.97998046875,
        57.0,
        57.01995849609375,
        57.03997802734375,
        57.05999755859375,
        57.0799560546875,
        57.0999755859375,
        57.1199951171875,
        57.13995361328125,
        57.15997314453125,
        57.17999267578125,
        57.199951171875,
        57.219970703125,
        57.239990234375,
        57.25994873046875,
        57.27996826171875,
        57.29998779296875,
        57.3199462890625,
        57.3399658203125,
        57.3599853515625,
        57.3800048828125,
        57.39996337890625,
        57.41998291015625,
        57.44000244140625,
        57.4599609375,
        57.47998046875,
        57.5,
        57.51995849609375,
        57.53997802734375,
        57.55999755859375,
        57.5799560546875,
        57.5999755859375,
        57.6199951171875,
        57.63995361328125,
        57.65997314453125,
        57.67999267578125,
        57.699951171875,
        57.719970703125,
        57.739990234375,
        57.75994873046875,
        57.77996826171875,
        57.79998779296875,
        57.8199462890625,
        57.8399658203125,
        57.8599853515625,
        57.8800048828125,
        57.89996337890625,
        57.91998291015625,
        57.94000244140625,
        57.9599609375,
        57.97998046875,
        58.0,
        58.01995849609375,
        58.03997802734375,
        58.05999755859375,
        58.0799560546875,
        58.0999755859375,
        58.1199951171875,
        58.13995361328125,
        58.15997314453125,
        58.17999267578125,
        58.199951171875,
        58.219970703125,
        58.239990234375,
        58.25994873046875,
        58.27996826171875,
        58.29998779296875,
        58.3199462890625,
        58.3399658203125,
        58.3599853515625,
        58.3800048828125,
        58.39996337890625,
        58.41998291015625,
        58.44000244140625,
        58.4599609375,
        58.47998046875,
        58.5,
        58.51995849609375,
        58.53997802734375,
        58.55999755859375,
        58.5799560546875,
        58.5999755859375,
        58.6199951171875,
        58.63995361328125,
        58.65997314453125,
        58.67999267578125,
        58.699951171875,
        58.719970703125,
        58.739990234375,
        58.75994873046875,
        58.77996826171875,
        58.79998779296875,
        58.8199462890625,
        58.8399658203125,
        58.8599853515625,
        58.8800048828125,
        58.89996337890625,
        58.91998291015625,
        58.94000244140625,
        58.9599609375,
        58.97998046875,
        59.0,
        59.01995849609375,
        59.03997802734375,
        59.05999755859375,
        59.0799560546875,
        59.0999755859375,
        59.1199951171875,
        59.13995361328125,
        59.15997314453125,
        59.17999267578125,
        59.199951171875,
        59.219970703125,
        59.239990234375,
        59.25994873046875,
        59.27996826171875,
        59.29998779296875,
        59.3199462890625,
        59.3399658203125,
        59.3599853515625,
        59.3800048828125,
        59.39996337890625,
        59.41998291015625,
        59.44000244140625,
        59.4599609375,
        59.47998046875,
        59.5,
        59.51995849609375,
        59.53997802734375,
        59.55999755859375,
        59.5799560546875,
        59.5999755859375,
        59.6199951171875,
        59.63995361328125,
        59.65997314453125,
        59.67999267578125,
        59.699951171875,
        59.719970703125,
        59.739990234375,
        59.75994873046875,
        59.77996826171875,
        59.79998779296875,
        59.8199462890625,
        59.8399658203125,
        59.8599853515625,
        59.8800048828125,
        59.89996337890625,
        59.91998291015625,
        59.94000244140625,
        59.9599609375,
        59.97998046875
    ],
    "rightHandPositions": [
        "(0.657164, 0.973824, 0.159732)",
        "(0.655735, 0.973928, 0.158249)",
        "(0.654335, 0.974061, 0.156700)",
        "(0.653708, 0.974148, 0.156029)",
        "(0.652469, 0.974197, 0.154831)",
        "(0.651412, 0.974186, 0.153871)",
        "(0.650548, 0.974061, 0.153166)",
        "(0.649767, 0.974094, 0.152662)",
        "(0.649407, 0.974161, 0.152483)",
        "(0.648852, 0.974268, 0.152392)",
        "(0.648415, 0.974181, 0.152358)",
        "(0.648093, 0.974060, 0.152440)",
        "(0.647862, 0.973947, 0.152394)",
        "(0.647817, 0.973912, 0.152359)",
        "(0.647828, 0.973864, 0.152292)",
        "(0.647848, 0.973985, 0.152207)",
        "(0.648122, 0.973793, 0.152225)",
        "(0.648638, 0.973549, 0.152599)",
        "(0.648907, 0.973455, 0.152802)",
        "(0.649443, 0.973520, 0.153251)",
        "(0.650249, 0.973442, 0.153913)",
        "(0.651174, 0.973247, 0.154809)",
        "(0.652093, 0.973208, 0.155762)",
        "(0.652537, 0.973220, 0.156247)",
        "(0.653461, 0.973161, 0.157243)",
        "(0.654551, 0.972868, 0.158468)",
        "(0.655611, 0.972698, 0.160336)",
        "(0.656595, 0.972491, 0.162045)",
        "(0.656966, 0.972512, 0.162681)",
        "(0.657583, 0.972572, 0.163720)",
        "(0.658110, 0.972416, 0.164377)",
        "(0.658459, 0.972406, 0.164923)",
        "(0.658618, 0.972513, 0.165146)",
        "(0.658677, 0.972521, 0.165226)",
        "(0.658628, 0.972533, 0.165121)",
        "(0.658507, 0.972643, 0.165047)",
        "(0.658300, 0.972639, 0.164942)",
        "(0.658076, 0.972550, 0.164974)",
        "(0.657835, 0.972544, 0.164921)",
        "(0.657293, 0.972578, 0.164568)",
        "(0.656857, 0.972274, 0.164195)",
        "(0.656685, 0.971488, 0.164276)",
        "(0.656448, 0.970818, 0.164650)",
        "(0.656268, 0.970644, 0.164677)",
        "(0.656052, 0.969923, 0.164433)",
        "(0.656277, 0.968012, 0.164630)",
        "(0.656750, 0.965055, 0.165837)",
        "(0.657207, 0.961755, 0.168012)",
        "(0.657267, 0.960425, 0.169034)",
        "(0.657083, 0.958375, 0.170309)",
        "(0.656639, 0.956211, 0.170336)",
        "(0.656305, 0.952271, 0.170522)",
        "(0.655688, 0.947121, 0.173147)",
        "(0.655035, 0.945318, 0.174858)",
        "(0.653375, 0.942076, 0.176989)",
        "(0.651267, 0.938100, 0.176982)",
        "(0.648497, 0.934987, 0.176559)",
        "(0.644896, 0.932247, 0.176966)",
        "(0.642870, 0.930922, 0.177752)",
        "(0.637863, 0.928466, 0.180426)",
        "(0.631964, 0.926457, 0.183114)",
        "(0.624894, 0.926049, 0.185448)",
        "(0.617057, 0.926270, 0.184261)",
        "(0.612769, 0.926848, 0.181693)",
        "(0.603558, 0.928233, 0.178024)",
        "(0.592950, 0.929974, 0.177037)",
        "(0.581165, 0.932072, 0.177466)",
        "(0.569072, 0.935638, 0.177141)",
        "(0.562940, 0.937826, 0.176749)",
        "(0.550046, 0.942480, 0.176115)",
        "(0.536384, 0.947267, 0.176337)",
        "(0.522785, 0.953164, 0.177270)",
        "(0.509056, 0.959559, 0.177872)",
        "(0.502263, 0.963026, 0.177994)",
        "(0.488572, 0.970004, 0.178910)",
        "(0.474650, 0.977300, 0.180677)",
        "(0.461141, 0.985306, 0.182264)",
        "(0.448152, 0.993773, 0.182917)",
        "(0.442024, 0.998133, 0.182975)",
        "(0.429868, 1.006677, 0.183428)",
        "(0.417742, 1.014944, 0.185462)",
        "(0.407035, 1.023286, 0.186977)",
        "(0.397648, 1.031395, 0.187026)",
        "(0.393169, 1.035236, 0.187185)",
        "(0.384203, 1.042571, 0.187974)",
        "(0.376243, 1.049360, 0.188436)",
        "(0.369250, 1.055493, 0.188031)",
        "(0.362637, 1.060628, 0.187244)",
        "(0.359713, 1.063064, 0.187270)",
        "(0.354231, 1.067796, 0.187389)",
        "(0.349142, 1.071555, 0.185540)",
        "(0.344886, 1.075015, 0.182873)",
        "(0.340252, 1.077737, 0.183152)",
        "(0.337906, 1.079098, 0.183860)",
        "(0.334334, 1.081819, 0.183588)",
        "(0.331334, 1.084299, 0.181507)",
        "(0.328358, 1.086400, 0.179401)",
        "(0.325854, 1.088084, 0.178927)",
        "(0.324936, 1.088903, 0.179434)",
        "(0.323168, 1.090405, 0.179669)",
        "(0.321427, 1.091722, 0.179222)",
        "(0.320415, 1.093197, 0.178919)",
        "(0.319292, 1.094813, 0.179006)",
        "(0.318206, 1.096720, 0.179164)",
        "(0.317515, 1.097756, 0.179177)",
        "(0.316046, 1.099810, 0.179515)",
        "(0.314878, 1.102205, 0.179795)",
        "(0.313350, 1.104821, 0.180486)",
        "(0.312349, 1.106197, 0.180986)",
        "(0.310597, 1.109142, 0.181824)",
        "(0.308904, 1.112231, 0.182246)",
        "(0.306783, 1.115263, 0.182769)",
        "(0.305046, 1.118407, 0.183767)",
        "(0.304155, 1.119991, 0.184603)",
        "(0.302255, 1.123135, 0.185983)",
        "(0.300276, 1.126179, 0.186521)",
        "(0.298692, 1.129165, 0.186966)",
        "(0.297271, 1.132181, 0.187866)",
        "(0.295125, 1.134977, 0.189031)",
        "(0.294022, 1.136311, 0.189287)",
        "(0.292188, 1.138944, 0.189583)",
        "(0.290330, 1.141388, 0.190246)",
        "(0.288465, 1.143851, 0.190654)",
        "(0.286591, 1.146297, 0.190775)",
        "(0.285567, 1.147449, 0.190931)",
        "(0.283703, 1.149749, 0.191178)",
        "(0.281607, 1.151655, 0.191622)",
        "(0.280452, 1.153227, 0.191655)",
        "(0.279748, 1.153841, 0.191600)",
        "(0.278542, 1.154882, 0.191468)",
        "(0.277894, 1.155516, 0.191438)",
        "(0.277204, 1.155633, 0.191724)",
        "(0.277395, 1.155117, 0.191366)",
        "(0.277650, 1.154739, 0.191135)",
        "(0.278189, 1.153948, 0.191458)",
        "(0.278271, 1.152844, 0.192462)",
        "(0.279049, 1.151384, 0.192952)",
        "(0.280068, 1.149392, 0.193162)",
        "(0.280676, 1.148189, 0.193316)",
        "(0.281872, 1.145520, 0.193900)",
        "(0.283014, 1.142549, 0.195200)",
        "(0.284402, 1.139601, 0.196407)",
        "(0.285534, 1.136628, 0.196936)",
        "(0.286122, 1.135111, 0.197147)",
        "(0.287407, 1.132046, 0.197448)",
        "(0.288560, 1.129040, 0.198201)",
        "(0.289796, 1.126315, 0.199300)",
        "(0.290956, 1.123582, 0.200276)",
        "(0.291574, 1.122248, 0.200668)",
        "(0.292997, 1.119730, 0.201754)",
        "(0.294443, 1.117723, 0.203288)",
        "(0.295238, 1.115938, 0.204719)",
        "(0.296484, 1.114633, 0.205861)",
        "(0.297088, 1.114196, 0.206321)",
        "(0.297849, 1.113352, 0.207431)",
        "(0.298517, 1.112809, 0.209202)",
        "(0.299235, 1.112364, 0.210245)",
        "(0.299792, 1.111884, 0.211216)",
        "(0.300083, 1.111667, 0.212044)",
        "(0.300504, 1.111267, 0.213538)",
        "(0.300898, 1.110938, 0.214191)",
        "(0.301048, 1.110641, 0.214708)",
        "(0.301216, 1.110471, 0.215127)",
        "(0.301261, 1.110399, 0.215147)",
        "(0.301495, 1.110316, 0.215255)",
        "(0.301882, 1.110310, 0.215387)",
        "(0.301896, 1.110144, 0.215416)",
        "(0.302055, 1.109886, 0.215196)",
        "(0.302311, 1.109763, 0.214935)",
        "(0.302665, 1.109340, 0.214760)",
        "(0.302978, 1.108782, 0.214981)",
        "(0.303454, 1.108163, 0.214767)",
        "(0.303844, 1.107466, 0.214760)",
        "(0.304212, 1.107274, 0.214867)",
        "(0.304680, 1.106894, 0.214909)",
        "(0.304987, 1.106542, 0.214944)",
        "(0.305140, 1.106477, 0.215003)",
        "(0.305189, 1.106375, 0.215046)",
        "(0.305240, 1.106277, 0.215013)",
        "(0.305271, 1.106124, 0.214745)",
        "(0.305379, 1.106114, 0.214688)",
        "(0.305619, 1.106275, 0.215062)",
        "(0.305531, 1.106474, 0.215275)",
        "(0.305593, 1.106546, 0.215121)",
        "(0.304929, 1.106923, 0.214767)",
        "(0.304850, 1.107365, 0.214534)",
        "(0.304556, 1.107672, 0.214658)",
        "(0.304242, 1.108162, 0.214683)",
        "(0.304053, 1.108289, 0.214732)",
        "(0.303833, 1.108665, 0.214522)",
        "(0.303580, 1.108996, 0.214188)",
        "(0.303324, 1.109186, 0.214116)",
        "(0.303204, 1.109428, 0.213937)",
        "(0.303128, 1.109515, 0.213801)",
        "(0.302985, 1.109629, 0.213530)",
        "(0.302550, 1.109559, 0.213394)",
        "(0.302485, 1.109641, 0.213093)",
        "(0.302143, 1.109786, 0.212502)",
        "(0.302160, 1.109918, 0.212451)",
        "(0.302034, 1.110217, 0.212314)",
        "(0.301462, 1.110786, 0.212248)",
        "(0.300740, 1.111446, 0.212251)",
        "(0.299928, 1.112535, 0.212212)",
        "(0.299351, 1.113135, 0.212276)",
        "(0.298290, 1.114421, 0.212210)",
        "(0.297206, 1.115893, 0.211866)",
        "(0.295988, 1.117423, 0.211517)",
        "(0.294796, 1.119042, 0.211103)",
        "(0.294145, 1.119829, 0.210993)",
        "(0.292780, 1.121498, 0.210958)",
        "(0.291323, 1.123099, 0.210567)",
        "(0.289971, 1.124700, 0.209798)",
        "(0.288664, 1.126057, 0.209524)",
        "(0.288169, 1.126715, 0.209452)",
        "(0.287189, 1.127836, 0.209354)",
        "(0.286294, 1.128772, 0.209161)",
        "(0.285644, 1.129455, 0.208823)",
        "(0.285007, 1.129950, 0.208820)",
        "(0.284771, 1.130117, 0.208858)",
        "(0.284784, 1.130294, 0.208759)",
        "(0.284519, 1.130276, 0.208778)",
        "(0.284410, 1.129686, 0.209119)",
        "(0.284859, 1.128847, 0.209388)",
        "(0.285084, 1.128319, 0.209554)",
        "(0.285626, 1.126971, 0.210276)",
        "(0.286654, 1.125433, 0.210856)",
        "(0.287770, 1.123734, 0.211080)",
        "(0.288990, 1.121830, 0.211352)",
        "(0.289606, 1.120763, 0.211639)",
        "(0.291064, 1.118479, 0.212335)",
        "(0.292798, 1.116209, 0.213038)",
        "(0.294252, 1.113980, 0.213575)",
        "(0.295681, 1.111807, 0.213953)",
        "(0.296389, 1.110756, 0.214132)",
        "(0.297705, 1.108641, 0.214624)",
        "(0.299201, 1.106786, 0.214881)",
        "(0.300429, 1.104907, 0.215550)",
        "(0.301689, 1.103247, 0.216082)",
        "(0.302210, 1.102412, 0.216335)",
        "(0.303218, 1.100870, 0.216812)",
        "(0.304489, 1.099757, 0.217137)",
        "(0.305143, 1.098611, 0.217621)",
        "(0.305691, 1.097661, 0.218113)",
        "(0.306002, 1.097240, 0.218314)",
        "(0.306508, 1.096612, 0.218615)",
        "(0.306879, 1.096144, 0.218771)",
        "(0.306814, 1.095983, 0.219146)",
        "(0.306949, 1.095719, 0.219646)",
        "(0.306938, 1.095684, 0.219674)",
        "(0.306970, 1.095477, 0.219758)",
        "(0.307047, 1.095501, 0.219805)",
        "(0.306842, 1.095273, 0.220331)",
        "(0.306972, 1.095317, 0.220371)",
        "(0.306990, 1.095280, 0.220397)",
        "(0.307003, 1.095040, 0.220612)",
        "(0.307164, 1.094751, 0.220961)",
        "(0.307404, 1.094462, 0.221172)",
        "(0.307788, 1.093899, 0.221278)",
        "(0.307993, 1.093656, 0.221298)",
        "(0.308276, 1.093354, 0.221479)",
        "(0.308707, 1.092918, 0.221907)",
        "(0.308892, 1.092762, 0.221984)",
        "(0.309137, 1.092484, 0.221935)",
        "(0.309175, 1.092381, 0.221910)",
        "(0.309259, 1.092470, 0.221867)",
        "(0.309114, 1.092448, 0.221908)",
        "(0.308894, 1.092588, 0.221776)",
        "(0.308685, 1.092782, 0.221758)",
        "(0.308526, 1.092924, 0.221760)",
        "(0.308028, 1.093380, 0.221652)",
        "(0.307330, 1.093820, 0.221661)",
        "(0.306928, 1.094320, 0.221486)",
        "(0.306459, 1.094834, 0.221386)",
        "(0.306251, 1.095022, 0.221414)",
        "(0.305863, 1.095512, 0.221309)",
        "(0.305178, 1.095926, 0.221175)",
        "(0.304929, 1.096298, 0.221155)",
        "(0.304547, 1.096625, 0.221069)",
        "(0.304364, 1.096790, 0.220958)",
        "(0.304171, 1.097036, 0.220752)",
        "(0.304028, 1.097243, 0.220578)",
        "(0.303829, 1.097435, 0.220378)",
        "(0.303602, 1.097554, 0.220461)",
        "(0.303525, 1.097615, 0.220527)",
        "(0.303525, 1.097674, 0.220352)",
        "(0.303505, 1.097732, 0.220069)",
        "(0.303453, 1.097731, 0.220153)",
        "(0.303369, 1.097649, 0.220281)",
        "(0.303372, 1.097603, 0.220323)",
        "(0.303529, 1.097489, 0.220357)",
        "(0.303729, 1.097410, 0.220615)",
        "(0.303794, 1.097309, 0.220700)",
        "(0.303923, 1.097211, 0.220638)",
        "(0.303921, 1.097137, 0.220601)",
        "(0.303929, 1.097073, 0.220650)",
        "(0.304091, 1.097203, 0.220473)",
        "(0.304022, 1.097095, 0.220123)",
        "(0.304090, 1.097029, 0.219841)",
        "(0.304149, 1.096997, 0.219870)",
        "(0.304102, 1.096740, 0.220048)",
        "(0.304141, 1.096698, 0.220057)",
        "(0.304155, 1.096680, 0.219888)",
        "(0.304034, 1.096598, 0.219777)",
        "(0.303940, 1.096547, 0.219859)",
        "(0.303843, 1.096659, 0.219835)",
        "(0.303758, 1.096813, 0.219708)",
        "(0.303480, 1.096976, 0.219477)",
        "(0.303181, 1.097193, 0.219246)",
        "(0.303114, 1.097243, 0.219208)",
        "(0.302883, 1.097466, 0.219061)",
        "(0.302725, 1.097671, 0.218995)",
        "(0.302334, 1.097813, 0.218822)",
        "(0.302233, 1.097999, 0.218552)",
        "(0.302236, 1.098057, 0.218512)",
        "(0.302163, 1.098219, 0.218428)",
        "(0.301914, 1.098324, 0.218453)",
        "(0.301850, 1.098440, 0.218445)",
        "(0.301830, 1.098598, 0.218382)",
        "(0.301819, 1.098694, 0.218345)",
        "(0.301715, 1.098851, 0.218340)",
        "(0.301614, 1.098971, 0.218369)",
        "(0.301593, 1.099066, 0.218397)",
        "(0.301481, 1.099203, 0.218340)",
        "(0.301497, 1.099260, 0.218326)",
        "(0.301315, 1.099338, 0.218536)",
        "(0.301383, 1.099488, 0.218520)",
        "(0.301288, 1.099615, 0.218472)",
        "(0.301194, 1.099665, 0.218429)",
        "(0.301212, 1.099681, 0.218429)",
        "(0.301311, 1.099699, 0.218480)",
        "(0.301447, 1.099497, 0.218559)",
        "(0.301696, 1.099253, 0.218571)",
        "(0.301979, 1.098941, 0.218633)",
        "(0.302210, 1.098673, 0.218823)",
        "(0.302641, 1.098320, 0.219060)",
        "(0.302966, 1.098152, 0.219064)",
        "(0.303271, 1.098000, 0.219074)",
        "(0.303686, 1.097591, 0.219072)",
        "(0.303876, 1.097468, 0.219053)",
        "(0.304137, 1.097240, 0.219217)",
        "(0.304444, 1.096830, 0.219378)",
        "(0.304972, 1.096328, 0.219317)",
        "(0.305531, 1.095677, 0.219587)",
        "(0.305971, 1.095363, 0.219780)",
        "(0.306781, 1.094680, 0.220169)",
        "(0.307458, 1.093915, 0.220312)",
        "(0.308325, 1.093200, 0.220655)",
        "(0.309065, 1.092351, 0.220976)",
        "(0.309474, 1.091903, 0.221125)",
        "(0.310360, 1.091066, 0.221258)",
        "(0.311096, 1.090415, 0.221455)",
        "(0.311495, 1.089820, 0.221973)",
        "(0.311961, 1.089543, 0.222183)",
        "(0.312129, 1.089446, 0.222224)",
        "(0.312350, 1.089173, 0.222413)",
        "(0.312691, 1.088952, 0.222642)",
        "(0.312969, 1.088796, 0.222882)",
        "(0.313328, 1.088549, 0.223335)",
        "(0.313442, 1.088435, 0.223492)",
        "(0.313840, 1.088070, 0.223752)",
        "(0.314398, 1.087700, 0.223950)",
        "(0.314585, 1.087622, 0.224222)",
        "(0.314918, 1.087471, 0.224410)",
        "(0.315046, 1.087438, 0.224441)",
        "(0.315273, 1.087316, 0.224628)",
        "(0.315556, 1.087156, 0.224968)",
        "(0.315777, 1.087096, 0.225085)",
        "(0.315978, 1.087010, 0.225191)",
        "(0.316053, 1.086945, 0.225249)",
        "(0.316270, 1.086910, 0.225352)",
        "(0.316514, 1.086826, 0.225554)",
        "(0.316673, 1.086784, 0.225622)",
        "(0.316804, 1.086712, 0.225743)",
        "(0.316851, 1.086676, 0.225857)",
        "(0.316979, 1.086692, 0.226046)",
        "(0.317017, 1.086769, 0.225987)",
        "(0.316989, 1.086882, 0.225960)",
        "(0.316843, 1.087053, 0.226154)",
        "(0.316754, 1.087119, 0.226200)",
        "(0.316612, 1.087414, 0.226126)",
        "(0.316468, 1.087633, 0.226198)",
        "(0.316196, 1.087936, 0.226366)",
        "(0.315966, 1.088191, 0.226274)",
        "(0.315817, 1.088306, 0.226200)",
        "(0.315867, 1.088456, 0.226091)",
        "(0.315800, 1.088527, 0.225991)",
        "(0.315787, 1.088470, 0.225917)",
        "(0.315853, 1.088376, 0.225690)",
        "(0.315910, 1.088401, 0.225561)",
        "(0.315899, 1.088431, 0.225481)",
        "(0.315834, 1.088499, 0.225434)",
        "(0.315688, 1.088706, 0.225237)",
        "(0.315419, 1.089093, 0.224980)",
        "(0.315336, 1.089251, 0.224942)",
        "(0.314690, 1.089929, 0.224936)",
        "(0.314011, 1.090531, 0.224865)",
        "(0.313179, 1.091291, 0.225125)",
        "(0.312288, 1.092412, 0.225625)",
        "(0.312071, 1.092757, 0.225634)",
        "(0.311180, 1.093743, 0.225579)",
        "(0.310371, 1.094602, 0.225752)",
        "(0.309746, 1.095505, 0.226247)",
        "(0.309188, 1.096369, 0.226586)",
        "(0.308880, 1.096765, 0.226615)",
        "(0.308460, 1.097559, 0.226378)",
        "(0.308007, 1.098262, 0.226334)",
        "(0.307716, 1.098894, 0.226464)",
        "(0.307552, 1.099360, 0.226407)",
        "(0.307520, 1.099564, 0.226248)",
        "(0.307529, 1.099764, 0.226186)",
        "(0.307532, 1.100083, 0.226160)",
        "(0.307084, 1.100342, 0.226167)",
        "(0.307123, 1.100518, 0.226103)",
        "(0.307087, 1.100576, 0.226114)",
        "(0.306841, 1.100592, 0.226382)",
        "(0.306804, 1.100653, 0.226666)",
        "(0.306789, 1.100645, 0.226580)",
        "(0.306749, 1.100549, 0.226649)",
        "(0.306779, 1.100471, 0.226838)",
        "(0.306760, 1.100237, 0.227130)",
        "(0.306954, 1.099916, 0.227133)",
        "(0.307291, 1.099411, 0.227078)",
        "(0.307643, 1.098817, 0.227299)",
        "(0.307825, 1.098454, 0.227359)",
        "(0.308402, 1.097738, 0.227502)",
        "(0.309037, 1.097128, 0.227461)",
        "(0.309252, 1.096789, 0.227652)",
        "(0.309593, 1.096500, 0.227735)",
        "(0.309722, 1.096244, 0.227719)",
        "(0.310085, 1.095832, 0.227784)",
        "(0.310404, 1.095396, 0.228089)",
        "(0.310516, 1.095259, 0.228206)",
        "(0.310633, 1.095008, 0.228343)",
        "(0.310676, 1.094896, 0.228361)",
        "(0.310794, 1.094759, 0.228382)",
        "(0.310864, 1.094693, 0.228505)",
        "(0.310890, 1.094604, 0.228689)",
        "(0.310922, 1.094537, 0.228711)",
        "(0.310929, 1.094490, 0.228724)",
        "(0.311006, 1.094420, 0.228897)",
        "(0.311113, 1.094324, 0.229069)",
        "(0.311259, 1.094331, 0.229110)",
        "(0.311322, 1.094212, 0.229307)",
        "(0.311341, 1.094183, 0.229395)",
        "(0.311393, 1.094183, 0.229519)",
        "(0.311423, 1.094181, 0.229606)",
        "(0.311500, 1.094258, 0.229627)",
        "(0.311479, 1.094298, 0.229801)",
        "(0.311460, 1.094317, 0.229856)",
        "(0.311465, 1.094423, 0.229901)",
        "(0.311443, 1.094561, 0.229928)",
        "(0.311354, 1.094653, 0.230024)",
        "(0.311300, 1.094746, 0.230076)",
        "(0.311279, 1.094813, 0.230010)",
        "(0.311184, 1.094916, 0.229829)",
        "(0.311226, 1.095014, 0.229707)",
        "(0.311254, 1.095056, 0.229583)",
        "(0.311335, 1.095017, 0.229306)",
        "(0.311418, 1.094995, 0.229065)",
        "(0.311486, 1.094872, 0.229036)",
        "(0.311483, 1.094739, 0.229364)",
        "(0.311623, 1.094837, 0.229225)",
        "(0.311569, 1.094917, 0.228636)",
        "(0.311531, 1.094954, 0.228296)",
        "(0.311526, 1.095035, 0.228088)",
        "(0.311460, 1.095112, 0.227972)",
        "(0.311509, 1.095241, 0.227821)",
        "(0.311500, 1.095373, 0.227536)",
        "(0.311486, 1.095414, 0.227413)",
        "(0.311467, 1.095458, 0.227311)",
        "(0.311522, 1.095530, 0.227165)",
        "(0.311488, 1.095511, 0.227050)",
        "(0.311614, 1.095546, 0.226955)",
        "(0.311650, 1.095526, 0.226934)",
        "(0.311773, 1.095553, 0.226874)",
        "(0.311797, 1.095496, 0.226890)",
        "(0.311814, 1.095432, 0.226825)",
        "(0.311978, 1.095428, 0.226789)",
        "(0.312023, 1.095396, 0.226818)",
        "(0.312182, 1.095374, 0.226931)",
        "(0.312350, 1.095393, 0.227013)",
        "(0.312376, 1.095399, 0.227145)",
        "(0.312409, 1.095459, 0.227261)",
        "(0.312437, 1.095488, 0.227303)",
        "(0.312572, 1.095595, 0.227414)",
        "(0.312657, 1.095684, 0.227590)",
        "(0.312621, 1.095749, 0.227814)",
        "(0.312616, 1.095865, 0.227962)",
        "(0.312585, 1.095939, 0.228036)",
        "(0.312569, 1.096089, 0.228168)",
        "(0.312522, 1.096226, 0.228201)",
        "(0.312501, 1.096351, 0.228201)",
        "(0.312495, 1.096445, 0.228275)",
        "(0.312506, 1.096485, 0.228307)",
        "(0.312595, 1.096586, 0.228315)",
        "(0.312571, 1.096616, 0.228429)",
        "(0.312599, 1.096715, 0.228578)",
        "(0.312618, 1.096807, 0.228616)",
        "(0.312589, 1.096854, 0.228626)",
        "(0.312612, 1.097019, 0.228636)",
        "(0.312571, 1.097146, 0.228754)",
        "(0.312579, 1.097275, 0.228873)",
        "(0.312514, 1.097366, 0.229068)",
        "(0.312526, 1.097437, 0.229119)",
        "(0.312543, 1.097571, 0.229196)",
        "(0.312476, 1.097679, 0.229301)",
        "(0.312411, 1.097788, 0.229392)",
        "(0.312309, 1.097878, 0.229507)",
        "(0.312274, 1.097946, 0.229553)",
        "(0.312196, 1.098111, 0.229588)",
        "(0.312048, 1.098262, 0.229603)",
        "(0.312011, 1.098383, 0.229610)",
        "(0.311931, 1.098516, 0.229620)",
        "(0.311886, 1.098571, 0.229622)",
        "(0.311741, 1.098659, 0.229598)",
        "(0.311615, 1.098708, 0.229622)",
        "(0.311535, 1.098760, 0.229622)",
        "(0.311486, 1.098835, 0.229595)",
        "(0.311488, 1.098870, 0.229571)",
        "(0.311312, 1.098912, 0.229514)",
        "(0.311155, 1.098949, 0.229429)",
        "(0.311018, 1.098938, 0.229385)",
        "(0.310979, 1.098923, 0.229366)",
        "(0.310964, 1.098920, 0.229385)",
        "(0.310868, 1.098910, 0.229388)",
        "(0.310741, 1.098894, 0.229310)",
        "(0.310662, 1.098877, 0.229187)",
        "(0.310609, 1.098838, 0.229211)",
        "(0.310582, 1.098824, 0.229203)",
        "(0.310440, 1.098729, 0.229189)",
        "(0.310419, 1.098665, 0.229135)",
        "(0.310343, 1.098404, 0.229155)",
        "(0.310380, 1.098295, 0.229265)",
        "(0.310402, 1.098302, 0.229262)",
        "(0.310374, 1.098234, 0.229325)",
        "(0.310265, 1.098087, 0.229477)",
        "(0.310205, 1.097906, 0.229712)",
        "(0.310306, 1.097807, 0.229836)",
        "(0.310336, 1.097737, 0.229927)",
        "(0.310365, 1.097513, 0.230159)",
        "(0.310386, 1.097206, 0.230411)",
        "(0.310557, 1.096842, 0.230651)",
        "(0.310786, 1.096507, 0.230876)",
        "(0.310873, 1.096288, 0.231106)",
        "(0.310935, 1.096007, 0.231267)",
        "(0.310991, 1.095778, 0.231479)",
        "(0.311217, 1.095407, 0.231792)",
        "(0.311378, 1.095218, 0.232037)",
        "(0.311422, 1.095101, 0.232194)",
        "(0.311495, 1.094790, 0.232556)",
        "(0.311646, 1.094471, 0.232895)",
        "(0.311786, 1.094264, 0.233073)",
        "(0.311978, 1.093979, 0.233537)",
        "(0.312061, 1.093819, 0.233830)",
        "(0.312242, 1.093697, 0.234094)",
        "(0.312349, 1.093511, 0.234393)",
        "(0.312474, 1.093355, 0.234684)",
        "(0.312615, 1.093189, 0.235044)",
        "(0.312694, 1.093132, 0.235204)",
        "(0.312806, 1.093019, 0.235504)",
        "(0.312880, 1.092841, 0.235829)",
        "(0.313023, 1.092697, 0.236236)",
        "(0.313114, 1.092502, 0.236549)",
        "(0.313161, 1.092458, 0.236645)",
        "(0.313346, 1.092250, 0.236949)",
        "(0.313516, 1.092025, 0.237278)",
        "(0.313720, 1.091778, 0.237583)",
        "(0.313847, 1.091522, 0.237724)",
        "(0.313899, 1.091432, 0.237770)",
        "(0.314027, 1.091292, 0.237877)",
        "(0.314152, 1.091129, 0.238006)",
        "(0.314210, 1.091069, 0.238075)",
        "(0.314235, 1.090998, 0.238108)",
        "(0.314243, 1.090985, 0.238103)",
        "(0.314252, 1.090953, 0.238160)",
        "(0.314281, 1.090893, 0.238375)",
        "(0.314343, 1.090853, 0.238521)",
        "(0.314339, 1.090804, 0.238542)",
        "(0.314341, 1.090795, 0.238542)",
        "(0.314347, 1.090786, 0.238581)",
        "(0.314379, 1.090741, 0.238696)",
        "(0.314463, 1.090702, 0.238730)",
        "(0.314575, 1.090609, 0.238773)",
        "(0.314680, 1.090586, 0.238799)",
        "(0.314814, 1.090490, 0.238946)",
        "(0.314974, 1.090468, 0.238999)",
        "(0.315100, 1.090320, 0.238951)",
        "(0.315267, 1.090299, 0.238862)",
        "(0.315327, 1.090301, 0.238862)",
        "(0.315417, 1.090230, 0.238943)",
        "(0.315493, 1.090184, 0.239062)",
        "(0.315596, 1.090174, 0.239118)",
        "(0.315673, 1.090125, 0.239072)",
        "(0.315700, 1.090116, 0.239056)",
        "(0.315822, 1.090142, 0.239090)",
        "(0.316014, 1.090170, 0.239133)",
        "(0.316108, 1.090132, 0.239174)",
        "(0.316232, 1.090075, 0.239303)",
        "(0.316271, 1.090050, 0.239350)",
        "(0.316437, 1.090010, 0.239352)",
        "(0.316584, 1.090000, 0.239353)",
        "(0.316699, 1.089934, 0.239379)",
        "(0.316836, 1.089832, 0.239410)",
        "(0.316914, 1.089820, 0.239395)",
        "(0.317022, 1.089806, 0.239296)",
        "(0.317080, 1.089797, 0.239161)",
        "(0.317115, 1.089804, 0.239090)",
        "(0.317184, 1.089875, 0.238960)",
        "(0.317141, 1.089891, 0.238830)",
        "(0.317160, 1.089996, 0.238658)",
        "(0.317110, 1.090102, 0.238553)",
        "(0.317074, 1.090266, 0.238349)",
        "(0.317034, 1.090394, 0.238180)",
        "(0.317010, 1.090449, 0.238109)",
        "(0.316964, 1.090598, 0.237955)",
        "(0.316849, 1.090798, 0.237812)",
        "(0.316784, 1.091122, 0.237583)",
        "(0.316671, 1.091433, 0.237309)",
        "(0.316676, 1.091585, 0.237141)",
        "(0.316716, 1.091985, 0.236793)",
        "(0.316810, 1.092482, 0.236371)",
        "(0.316847, 1.092746, 0.236083)",
        "(0.317058, 1.092908, 0.235836)",
        "(0.317189, 1.092944, 0.235712)",
        "(0.317482, 1.092966, 0.235469)",
        "(0.317758, 1.092898, 0.235406)",
        "(0.318118, 1.092783, 0.235357)",
        "(0.318440, 1.092604, 0.235259)",
        "(0.318625, 1.092498, 0.235161)",
        "(0.319087, 1.092339, 0.235011)",
        "(0.319484, 1.092219, 0.234785)",
        "(0.319718, 1.092181, 0.234636)",
        "(0.319938, 1.092159, 0.234547)",
        "(0.320048, 1.092149, 0.234460)",
        "(0.320280, 1.092142, 0.234239)",
        "(0.320497, 1.092139, 0.234039)",
        "(0.320744, 1.092109, 0.233800)",
        "(0.321005, 1.092077, 0.233555)",
        "(0.321147, 1.092041, 0.233452)",
        "(0.321448, 1.091896, 0.233250)",
        "(0.321801, 1.091690, 0.232957)",
        "(0.322094, 1.091492, 0.232706)",
        "(0.322510, 1.091140, 0.232613)",
        "(0.322671, 1.091007, 0.232613)",
        "(0.322899, 1.090882, 0.232514)",
        "(0.323165, 1.090716, 0.232420)",
        "(0.323365, 1.090655, 0.232329)",
        "(0.323483, 1.090676, 0.232272)",
        "(0.323517, 1.090693, 0.232286)",
        "(0.323562, 1.090783, 0.232296)",
        "(0.323503, 1.090956, 0.232236)",
        "(0.323407, 1.091144, 0.232207)",
        "(0.323357, 1.091373, 0.232214)",
        "(0.323347, 1.091491, 0.232207)",
        "(0.323298, 1.091729, 0.232147)",
        "(0.323160, 1.092055, 0.232091)",
        "(0.322872, 1.092408, 0.232074)",
        "(0.322876, 1.092683, 0.231948)",
        "(0.322803, 1.092845, 0.231929)",
        "(0.322748, 1.093119, 0.231883)",
        "(0.322609, 1.093436, 0.231919)",
        "(0.322544, 1.093711, 0.231872)",
        "(0.322529, 1.093957, 0.231827)",
        "(0.322480, 1.094053, 0.231821)",
        "(0.322444, 1.094273, 0.231803)",
        "(0.322340, 1.094520, 0.231841)",
        "(0.322275, 1.094814, 0.231995)",
        "(0.322259, 1.095006, 0.232071)",
        "(0.322263, 1.095074, 0.232066)",
        "(0.322219, 1.095273, 0.232038)",
        "(0.322116, 1.095435, 0.232056)",
        "(0.322032, 1.095627, 0.232100)",
        "(0.321939, 1.095784, 0.232076)",
        "(0.321889, 1.095878, 0.232048)",
        "(0.321811, 1.096076, 0.232045)",
        "(0.321678, 1.096238, 0.232030)",
        "(0.321574, 1.096435, 0.231945)",
        "(0.321504, 1.096619, 0.231838)",
        "(0.321401, 1.096687, 0.231836)",
        "(0.321312, 1.096882, 0.231881)",
        "(0.321270, 1.097063, 0.231792)",
        "(0.321214, 1.097274, 0.231700)",
        "(0.321080, 1.097527, 0.231604)",
        "(0.320891, 1.097649, 0.231651)",
        "(0.320654, 1.097868, 0.231791)",
        "(0.320608, 1.098039, 0.231756)",
        "(0.320492, 1.098284, 0.231724)",
        "(0.320347, 1.098447, 0.231717)",
        "(0.320282, 1.098520, 0.231716)",
        "(0.320096, 1.098697, 0.231713)",
        "(0.319965, 1.098869, 0.231729)",
        "(0.319879, 1.098992, 0.231712)",
        "(0.319781, 1.099121, 0.231607)",
        "(0.319759, 1.099160, 0.231579)",
        "(0.319675, 1.099241, 0.231511)",
        "(0.319513, 1.099352, 0.231368)",
        "(0.319303, 1.099426, 0.231227)",
        "(0.319103, 1.099504, 0.231168)",
        "(0.319038, 1.099554, 0.231147)",
        "(0.318786, 1.099665, 0.231075)",
        "(0.318439, 1.099881, 0.230853)",
        "(0.318104, 1.100127, 0.230734)",
        "(0.317603, 1.100404, 0.230654)",
        "(0.317409, 1.100538, 0.230606)",
        "(0.317118, 1.100794, 0.230525)",
        "(0.316572, 1.101071, 0.230396)",
        "(0.316202, 1.101305, 0.230240)",
        "(0.315903, 1.101542, 0.230149)",
        "(0.315848, 1.101615, 0.230090)",
        "(0.315381, 1.101809, 0.229803)",
        "(0.315131, 1.102015, 0.229716)",
        "(0.314627, 1.102113, 0.229740)",
        "(0.314568, 1.102213, 0.229628)",
        "(0.314523, 1.102237, 0.229570)",
        "(0.314385, 1.102277, 0.229421)",
        "(0.314334, 1.102338, 0.229419)",
        "(0.314162, 1.102333, 0.229566)",
        "(0.314120, 1.102372, 0.229609)",
        "(0.314046, 1.102348, 0.229647)",
        "(0.314072, 1.102322, 0.229623)",
        "(0.314195, 1.102277, 0.229619)",
        "(0.314253, 1.102135, 0.229694)",
        "(0.314333, 1.101962, 0.229844)",
        "(0.314422, 1.101876, 0.229858)",
        "(0.314524, 1.101670, 0.229870)",
        "(0.314621, 1.101553, 0.229886)",
        "(0.314671, 1.101384, 0.229901)",
        "(0.314752, 1.101264, 0.229881)",
        "(0.314780, 1.101247, 0.229892)",
        "(0.314806, 1.101137, 0.229969)",
        "(0.314785, 1.101004, 0.230022)",
        "(0.314791, 1.100896, 0.229953)",
        "(0.314813, 1.100812, 0.229881)",
        "(0.314846, 1.100798, 0.229858)",
        "(0.314911, 1.100635, 0.229836)",
        "(0.314974, 1.100524, 0.229832)",
        "(0.315086, 1.100470, 0.229711)",
        "(0.315029, 1.100336, 0.229575)",
        "(0.315017, 1.100298, 0.229515)",
        "(0.315015, 1.100230, 0.229367)",
        "(0.314957, 1.100151, 0.229266)",
        "(0.314925, 1.100110, 0.229173)",
        "(0.314762, 1.100018, 0.229041)",
        "(0.314722, 1.100005, 0.228996)",
        "(0.314694, 1.100008, 0.228957)",
        "(0.314560, 1.099972, 0.228874)",
        "(0.314538, 1.099970, 0.228836)",
        "(0.314512, 1.099954, 0.228819)",
        "(0.314521, 1.099950, 0.228798)",
        "(0.314505, 1.099912, 0.228719)",
        "(0.314510, 1.099853, 0.228578)",
        "(0.314587, 1.099718, 0.228589)",
        "(0.314695, 1.099613, 0.228783)",
        "(0.314732, 1.099609, 0.228807)",
        "(0.314826, 1.099649, 0.228752)",
        "(0.314905, 1.099663, 0.228689)",
        "(0.315009, 1.099676, 0.228697)",
        "(0.315088, 1.099668, 0.228739)",
        "(0.315123, 1.099670, 0.228773)",
        "(0.315233, 1.099705, 0.228900)",
        "(0.315286, 1.099767, 0.228935)",
        "(0.315259, 1.099846, 0.228918)",
        "(0.315375, 1.099957, 0.228900)",
        "(0.315370, 1.099981, 0.228950)",
        "(0.315400, 1.100017, 0.229118)",
        "(0.315527, 1.100087, 0.229140)",
        "(0.315652, 1.100111, 0.229061)",
        "(0.315817, 1.100153, 0.228956)",
        "(0.315911, 1.100186, 0.228929)",
        "(0.316044, 1.100214, 0.228900)",
        "(0.316190, 1.100264, 0.228819)",
        "(0.316367, 1.100265, 0.228699)",
        "(0.316519, 1.100262, 0.228638)",
        "(0.316626, 1.100277, 0.228621)",
        "(0.316835, 1.100239, 0.228639)",
        "(0.317018, 1.100252, 0.228632)",
        "(0.317184, 1.100271, 0.228653)",
        "(0.317345, 1.100333, 0.228709)",
        "(0.317414, 1.100363, 0.228750)",
        "(0.317522, 1.100406, 0.228836)",
        "(0.317630, 1.100456, 0.228871)",
        "(0.317698, 1.100480, 0.228924)",
        "(0.317752, 1.100505, 0.228883)",
        "(0.317759, 1.100515, 0.228835)",
        "(0.317696, 1.100529, 0.228620)",
        "(0.317731, 1.100548, 0.228475)",
        "(0.317770, 1.100511, 0.228260)",
        "(0.317865, 1.100451, 0.227945)",
        "(0.317877, 1.100423, 0.227874)",
        "(0.317949, 1.100396, 0.227736)",
        "(0.317939, 1.100358, 0.227603)",
        "(0.318007, 1.100401, 0.227298)",
        "(0.318077, 1.100454, 0.227085)",
        "(0.318073, 1.100458, 0.227017)",
        "(0.318096, 1.100485, 0.226921)",
        "(0.318170, 1.100523, 0.226779)",
        "(0.318220, 1.100563, 0.226595)",
        "(0.318306, 1.100648, 0.226478)",
        "(0.318305, 1.100684, 0.226423)",
        "(0.318313, 1.100767, 0.226348)",
        "(0.318368, 1.100856, 0.226317)",
        "(0.318450, 1.100957, 0.226278)",
        "(0.318469, 1.101014, 0.226251)",
        "(0.318480, 1.101033, 0.226242)",
        "(0.318514, 1.101076, 0.226273)",
        "(0.318539, 1.101117, 0.226279)",
        "(0.318625, 1.101184, 0.226246)",
        "(0.318658, 1.101193, 0.226254)",
        "(0.318686, 1.101192, 0.226260)",
        "(0.318719, 1.101186, 0.226281)",
        "(0.318799, 1.101211, 0.226288)",
        "(0.318871, 1.101233, 0.226242)",
        "(0.318904, 1.101242, 0.226161)",
        "(0.318950, 1.101263, 0.226118)",
        "(0.318988, 1.101256, 0.226107)",
        "(0.319028, 1.101234, 0.226147)",
        "(0.319107, 1.101143, 0.226152)",
        "(0.319201, 1.101109, 0.226196)",
        "(0.319254, 1.101116, 0.226212)",
        "(0.319295, 1.101074, 0.226326)",
        "(0.319368, 1.101061, 0.226357)",
        "(0.319509, 1.101102, 0.226398)",
        "(0.319587, 1.101098, 0.226557)",
        "(0.319635, 1.101114, 0.226606)",
        "(0.319662, 1.101099, 0.226673)",
        "(0.319816, 1.101142, 0.226684)",
        "(0.319958, 1.101189, 0.226738)",
        "(0.320052, 1.101235, 0.226940)",
        "(0.320095, 1.101264, 0.227043)",
        "(0.320193, 1.101342, 0.227123)",
        "(0.320288, 1.101443, 0.227196)",
        "(0.320408, 1.101528, 0.227341)",
        "(0.320561, 1.101603, 0.227497)",
        "(0.320619, 1.101618, 0.227569)",
        "(0.320752, 1.101635, 0.227774)",
        "(0.320941, 1.101689, 0.227954)",
        "(0.321078, 1.101714, 0.228089)",
        "(0.321183, 1.101757, 0.228170)",
        "(0.321234, 1.101789, 0.228179)",
        "(0.321318, 1.101860, 0.228153)",
        "(0.321464, 1.101957, 0.228084)",
        "(0.321549, 1.101993, 0.228087)",
        "(0.321690, 1.102067, 0.228063)",
        "(0.321751, 1.102098, 0.228051)",
        "(0.321905, 1.102196, 0.227956)",
        "(0.321965, 1.102228, 0.227868)",
        "(0.322058, 1.102223, 0.227920)",
        "(0.322235, 1.102280, 0.227981)",
        "(0.322304, 1.102320, 0.227948)",
        "(0.322427, 1.102376, 0.227920)",
        "(0.322544, 1.102449, 0.227920)",
        "(0.322695, 1.102552, 0.227994)",
        "(0.322754, 1.102613, 0.228087)",
        "(0.322804, 1.102646, 0.228109)",
        "(0.322884, 1.102687, 0.228194)",
        "(0.322990, 1.102738, 0.228284)",
        "(0.323023, 1.102790, 0.228303)",
        "(0.323005, 1.102852, 0.228250)",
        "(0.323011, 1.102887, 0.228235)",
        "(0.323027, 1.103023, 0.228158)",
        "(0.322924, 1.103135, 0.228039)",
        "(0.322863, 1.103285, 0.227926)",
        "(0.322742, 1.103456, 0.227793)",
        "(0.322615, 1.103541, 0.227711)",
        "(0.322491, 1.103703, 0.227532)",
        "(0.322274, 1.103822, 0.227462)",
        "(0.322093, 1.103969, 0.227421)",
        "(0.321908, 1.104112, 0.227350)",
        "(0.321817, 1.104201, 0.227317)",
        "(0.321544, 1.104382, 0.227287)",
        "(0.321238, 1.104597, 0.227284)",
        "(0.320889, 1.104847, 0.227242)",
        "(0.320726, 1.105056, 0.227152)",
        "(0.320645, 1.105155, 0.227142)",
        "(0.320330, 1.105295, 0.227292)",
        "(0.320180, 1.105392, 0.227373)",
        "(0.319873, 1.105457, 0.227445)",
        "(0.319698, 1.105499, 0.227555)",
        "(0.319478, 1.105479, 0.227714)",
        "(0.319208, 1.105501, 0.227914)",
        "(0.318966, 1.105556, 0.228028)",
        "(0.318499, 1.105551, 0.228243)",
        "(0.318210, 1.105593, 0.228293)",
        "(0.317979, 1.105584, 0.228320)",
        "(0.317660, 1.105570, 0.228363)",
        "(0.317269, 1.105512, 0.228403)",
        "(0.316940, 1.105435, 0.228308)",
        "(0.316605, 1.105345, 0.228265)",
        "(0.316494, 1.105314, 0.228233)",
        "(0.316183, 1.105194, 0.228162)",
        "(0.315809, 1.105043, 0.228064)",
        "(0.315470, 1.104855, 0.228022)",
        "(0.315151, 1.104617, 0.227967)",
        "(0.315088, 1.104573, 0.227920)",
        "(0.314903, 1.104479, 0.227921)",
        "(0.314591, 1.104337, 0.227882)",
        "(0.314286, 1.104194, 0.227840)",
        "(0.314029, 1.104057, 0.227968)",
        "(0.313888, 1.103983, 0.228066)",
        "(0.313768, 1.103957, 0.228137)",
        "(0.313282, 1.103793, 0.228065)",
        "(0.313111, 1.103773, 0.228078)",
        "(0.312905, 1.103733, 0.228149)",
        "(0.312752, 1.103685, 0.228194)",
        "(0.312493, 1.103597, 0.228239)",
        "(0.312243, 1.103491, 0.228252)",
        "(0.312077, 1.103382, 0.228314)",
        "(0.311890, 1.103219, 0.228518)",
        "(0.311836, 1.103165, 0.228554)",
        "(0.311772, 1.103113, 0.228590)",
        "(0.311703, 1.103019, 0.228714)",
        "(0.311616, 1.102799, 0.229064)",
        "(0.311559, 1.102579, 0.229268)",
        "(0.311534, 1.102469, 0.229364)",
        "(0.311546, 1.102326, 0.229586)",
        "(0.311568, 1.102244, 0.229789)",
        "(0.311490, 1.102100, 0.230165)",
        "(0.311493, 1.102073, 0.230470)",
        "(0.311481, 1.102074, 0.230517)",
        "(0.311354, 1.102060, 0.230777)",
        "(0.311181, 1.102085, 0.231056)",
        "(0.311077, 1.102153, 0.231280)",
        "(0.310965, 1.102251, 0.231474)",
        "(0.310900, 1.102292, 0.231592)",
        "(0.310791, 1.102401, 0.231822)",
        "(0.310718, 1.102510, 0.231984)",
        "(0.310682, 1.102633, 0.232114)",
        "(0.310624, 1.102758, 0.232193)",
        "(0.310564, 1.102822, 0.232260)",
        "(0.310470, 1.102957, 0.232351)",
        "(0.310382, 1.103091, 0.232406)",
        "(0.310358, 1.103194, 0.232476)",
        "(0.310308, 1.103228, 0.232563)",
        "(0.310310, 1.103253, 0.232590)",
        "(0.310222, 1.103247, 0.232597)",
        "(0.310228, 1.103293, 0.232695)",
        "(0.310228, 1.103339, 0.232853)",
        "(0.310249, 1.103385, 0.232883)",
        "(0.310285, 1.103421, 0.232901)",
        "(0.310242, 1.103430, 0.233008)",
        "(0.310228, 1.103473, 0.233045)",
        "(0.310273, 1.103482, 0.233037)",
        "(0.310367, 1.103419, 0.233121)",
        "(0.310440, 1.103361, 0.233184)",
        "(0.310563, 1.103193, 0.233239)",
        "(0.310741, 1.102930, 0.233371)",
        "(0.310918, 1.102717, 0.233526)",
        "(0.311095, 1.102521, 0.233727)",
        "(0.311183, 1.102450, 0.233803)",
        "(0.311284, 1.102365, 0.233847)",
        "(0.311427, 1.102331, 0.233851)",
        "(0.311461, 1.102280, 0.233918)",
        "(0.311522, 1.102262, 0.233987)",
        "(0.311528, 1.102247, 0.234023)",
        "(0.311533, 1.102215, 0.234069)",
        "(0.311553, 1.102180, 0.234122)",
        "(0.311574, 1.102133, 0.234145)",
        "(0.311605, 1.102108, 0.234166)",
        "(0.311592, 1.102082, 0.234170)",
        "(0.311584, 1.102022, 0.234170)",
        "(0.311631, 1.101950, 0.234206)",
        "(0.311684, 1.101802, 0.234352)",
        "(0.311852, 1.101549, 0.234616)",
        "(0.311967, 1.101387, 0.234785)",
        "(0.312295, 1.100985, 0.235166)",
        "(0.312797, 1.100543, 0.235548)",
        "(0.313140, 1.100239, 0.235641)",
        "(0.313411, 1.100085, 0.235793)",
        "(0.313519, 1.100019, 0.235863)",
        "(0.313842, 1.099788, 0.236099)",
        "(0.314072, 1.099654, 0.236237)",
        "(0.314312, 1.099473, 0.236353)",
        "(0.314524, 1.099358, 0.236457)",
        "(0.314584, 1.099346, 0.236512)",
        "(0.314679, 1.099295, 0.236649)",
        "(0.314820, 1.099303, 0.236803)",
        "(0.314936, 1.099318, 0.236952)",
        "(0.315005, 1.099350, 0.237080)",
        "(0.315029, 1.099375, 0.237135)",
        "(0.315051, 1.099449, 0.237207)",
        "(0.315105, 1.099510, 0.237301)",
        "(0.315170, 1.099543, 0.237394)",
        "(0.315230, 1.099517, 0.237423)",
        "(0.315301, 1.099511, 0.237427)",
        "(0.315439, 1.099470, 0.237455)",
        "(0.315502, 1.099423, 0.237498)",
        "(0.315592, 1.099419, 0.237510)",
        "(0.315655, 1.099403, 0.237551)",
        "(0.315699, 1.099415, 0.237556)",
        "(0.315773, 1.099429, 0.237594)",
        "(0.315815, 1.099423, 0.237623)",
        "(0.315901, 1.099422, 0.237648)",
        "(0.316030, 1.099413, 0.237705)",
        "(0.316067, 1.099415, 0.237738)",
        "(0.316150, 1.099415, 0.237802)",
        "(0.316207, 1.099418, 0.237852)",
        "(0.316319, 1.099445, 0.237862)",
        "(0.316410, 1.099470, 0.237861)",
        "(0.316450, 1.099491, 0.237842)",
        "(0.316494, 1.099539, 0.237781)",
        "(0.316523, 1.099605, 0.237716)",
        "(0.316578, 1.099655, 0.237720)",
        "(0.316656, 1.099698, 0.237713)",
        "(0.316689, 1.099709, 0.237702)",
        "(0.316732, 1.099729, 0.237667)",
        "(0.316829, 1.099820, 0.237661)",
        "(0.316838, 1.099874, 0.237739)",
        "(0.316881, 1.099964, 0.237841)",
        "(0.316886, 1.100010, 0.237900)",
        "(0.316913, 1.100114, 0.237946)",
        "(0.316872, 1.100287, 0.237822)",
        "(0.316849, 1.100392, 0.237868)",
        "(0.316868, 1.100544, 0.237942)",
        "(0.316885, 1.100639, 0.237948)",
        "(0.316805, 1.100797, 0.238049)",
        "(0.316743, 1.100983, 0.238319)",
        "(0.316800, 1.101104, 0.238461)",
        "(0.316899, 1.101275, 0.238664)",
        "(0.316892, 1.101322, 0.238801)",
        "(0.316962, 1.101430, 0.238992)",
        "(0.317018, 1.101530, 0.239203)",
        "(0.317082, 1.101618, 0.239421)",
        "(0.317196, 1.101695, 0.239567)",
        "(0.317231, 1.101707, 0.239645)",
        "(0.317340, 1.101721, 0.239822)",
        "(0.317501, 1.101721, 0.240055)",
        "(0.317675, 1.101731, 0.240280)",
        "(0.317869, 1.101769, 0.240503)",
        "(0.317917, 1.101763, 0.240631)",
        "(0.318077, 1.101802, 0.240872)",
        "(0.318215, 1.101851, 0.241198)",
        "(0.318323, 1.101909, 0.241601)",
        "(0.318426, 1.101995, 0.241980)",
        "(0.318457, 1.102034, 0.242113)",
        "(0.318537, 1.102161, 0.242458)",
        "(0.318508, 1.102304, 0.242994)",
        "(0.318525, 1.102443, 0.243341)",
        "(0.318555, 1.102633, 0.243901)",
        "(0.318565, 1.102698, 0.244073)",
        "(0.318612, 1.102875, 0.244459)",
        "(0.318520, 1.103026, 0.245038)",
        "(0.318541, 1.103189, 0.245569)",
        "(0.318574, 1.103353, 0.245889)",
        "(0.318562, 1.103416, 0.246043)",
        "(0.318548, 1.103599, 0.246534)",
        "(0.318523, 1.103817, 0.247024)",
        "(0.318435, 1.104054, 0.247548)",
        "(0.318376, 1.104369, 0.248347)",
        "(0.318396, 1.104478, 0.248487)",
        "(0.318333, 1.104819, 0.248930)",
        "(0.318050, 1.105329, 0.249793)",
        "(0.317945, 1.105747, 0.250357)",
        "(0.317868, 1.106015, 0.250822)",
        "(0.317893, 1.106133, 0.251022)",
        "(0.317889, 1.106409, 0.251885)",
        "(0.317974, 1.106638, 0.252637)",
        "(0.318066, 1.106812, 0.253309)",
        "(0.318171, 1.106910, 0.254362)",
        "(0.318319, 1.106983, 0.254720)",
        "(0.318536, 1.107061, 0.255258)",
        "(0.318690, 1.107077, 0.256333)",
        "(0.318910, 1.107071, 0.256839)",
        "(0.319179, 1.107013, 0.257508)",
        "(0.319335, 1.107003, 0.257803)",
        "(0.319562, 1.106942, 0.258443)",
        "(0.319847, 1.106915, 0.259103)",
        "(0.320126, 1.106879, 0.259857)",
        "(0.320439, 1.106827, 0.260575)",
        "(0.320573, 1.106806, 0.260787)",
        "(0.320809, 1.106745, 0.261286)",
        "(0.321159, 1.106689, 0.262039)",
        "(0.321355, 1.106611, 0.262630)",
        "(0.321615, 1.106534, 0.263211)",
        "(0.321736, 1.106492, 0.263546)",
        "(0.321994, 1.106425, 0.264171)",
        "(0.322216, 1.106423, 0.264685)",
        "(0.322385, 1.106419, 0.265177)",
        "(0.322578, 1.106425, 0.265689)",
        "(0.322680, 1.106416, 0.265945)",
        "(0.322954, 1.106390, 0.266524)",
        "(0.323203, 1.106369, 0.267126)",
        "(0.323423, 1.106331, 0.267740)",
        "(0.323719, 1.106331, 0.268104)",
        "(0.323828, 1.106324, 0.268203)",
        "(0.324084, 1.106354, 0.268498)",
        "(0.324333, 1.106372, 0.268892)",
        "(0.324443, 1.106358, 0.269024)",
        "(0.324610, 1.106359, 0.269096)",
        "(0.324710, 1.106348, 0.269189)",
        "(0.324870, 1.106347, 0.269275)",
        "(0.324927, 1.106304, 0.269333)",
        "(0.325037, 1.106328, 0.269342)",
        "(0.325159, 1.106334, 0.269405)",
        "(0.325206, 1.106348, 0.269411)",
        "(0.325270, 1.106377, 0.269391)",
        "(0.325297, 1.106438, 0.269359)",
        "(0.325339, 1.106477, 0.269252)",
        "(0.325421, 1.106503, 0.269184)",
        "(0.325441, 1.106500, 0.269142)",
        "(0.325507, 1.106511, 0.269016)",
        "(0.325496, 1.106456, 0.268857)",
        "(0.325551, 1.106424, 0.268655)",
        "(0.325600, 1.106332, 0.268567)",
        "(0.325656, 1.106323, 0.268537)",
        "(0.325754, 1.106339, 0.268448)",
        "(0.325768, 1.106331, 0.268274)",
        "(0.325795, 1.106352, 0.268107)",
        "(0.325826, 1.106345, 0.268063)",
        "(0.325864, 1.106335, 0.268058)",
        "(0.325992, 1.106290, 0.268086)",
        "(0.326116, 1.106232, 0.268137)",
        "(0.326209, 1.106202, 0.268223)",
        "(0.326295, 1.106206, 0.268328)",
        "(0.326318, 1.106207, 0.268309)",
        "(0.326354, 1.106203, 0.268153)",
        "(0.326455, 1.106242, 0.268148)",
        "(0.326459, 1.106205, 0.268364)",
        "(0.326531, 1.106246, 0.268293)",
        "(0.326541, 1.106249, 0.268257)",
        "(0.326593, 1.106260, 0.268261)",
        "(0.326661, 1.106254, 0.268366)",
        "(0.326697, 1.106170, 0.268728)",
        "(0.326900, 1.106131, 0.269231)",
        "(0.326955, 1.106091, 0.269461)",
        "(0.327187, 1.105985, 0.270105)",
        "(0.327543, 1.105894, 0.270942)",
        "(0.327973, 1.105725, 0.272180)",
        "(0.328442, 1.105492, 0.273356)",
        "(0.328748, 1.105360, 0.273987)",
        "(0.329519, 1.105039, 0.275670)",
        "(0.330415, 1.104664, 0.277763)",
        "(0.331270, 1.104261, 0.279818)",
        "(0.332305, 1.103920, 0.281953)",
        "(0.332871, 1.103761, 0.283046)",
        "(0.334037, 1.103371, 0.285440)",
        "(0.335175, 1.102951, 0.287664)",
        "(0.336416, 1.102701, 0.289895)",
        "(0.337306, 1.102567, 0.291559)",
        "(0.337689, 1.102542, 0.292256)",
        "(0.338394, 1.102539, 0.293593)",
        "(0.338991, 1.102600, 0.294557)",
        "(0.339429, 1.102679, 0.295495)",
        "(0.339657, 1.102876, 0.296059)",
        "(0.339623, 1.102960, 0.295975)",
        "(0.339539, 1.103102, 0.295887)",
        "(0.339306, 1.103338, 0.295775)",
        "(0.338892, 1.103575, 0.295248)",
        "(0.338143, 1.103854, 0.294228)",
        "(0.337736, 1.103943, 0.293691)",
        "(0.336956, 1.104103, 0.292508)",
        "(0.336194, 1.104278, 0.291043)",
        "(0.335414, 1.104491, 0.289438)",
        "(0.334431, 1.104678, 0.287808)",
        "(0.333933, 1.104790, 0.286954)",
        "(0.333039, 1.105066, 0.285146)",
        "(0.332123, 1.105278, 0.283292)",
        "(0.331277, 1.105552, 0.281490)",
        "(0.330350, 1.105811, 0.279547)",
        "(0.329888, 1.105928, 0.278545)",
        "(0.328950, 1.106122, 0.276702)",
        "(0.328223, 1.106406, 0.275028)",
        "(0.327437, 1.106659, 0.272991)",
        "(0.326789, 1.106890, 0.270891)",
        "(0.326492, 1.106960, 0.269960)",
        "(0.325940, 1.107000, 0.268607)",
        "(0.325544, 1.107071, 0.267236)",
        "(0.325172, 1.107130, 0.265810)",
        "(0.324831, 1.107172, 0.264367)",
        "(0.324630, 1.107176, 0.263840)",
        "(0.324306, 1.107251, 0.262782)",
        "(0.324069, 1.107372, 0.261835)",
        "(0.323822, 1.107504, 0.261106)",
        "(0.323626, 1.107643, 0.260611)",
        "(0.323552, 1.107714, 0.260370)",
        "(0.323493, 1.107882, 0.259909)",
        "(0.323800, 1.108416, 0.259059)",
        "(0.323500, 1.108621, 0.258433)",
        "(0.323748, 1.108860, 0.258664)",
        "(0.323891, 1.109035, 0.258649)",
        "(0.323944, 1.109094, 0.258482)",
        "(0.323731, 1.109169, 0.258633)",
        "(0.323482, 1.109315, 0.259051)",
        "(0.323754, 1.109479, 0.258973)",
        "(0.323832, 1.109569, 0.258945)",
        "(0.323945, 1.109692, 0.258962)",
        "(0.323965, 1.109748, 0.259174)",
        "(0.324050, 1.109790, 0.259195)",
        "(0.324138, 1.109816, 0.259091)",
        "(0.324169, 1.109824, 0.259019)",
        "(0.324256, 1.109823, 0.258844)",
        "(0.324550, 1.109807, 0.258480)",
        "(0.324602, 1.109667, 0.258298)",
        "(0.324679, 1.109618, 0.258128)",
        "(0.324646, 1.109591, 0.258043)",
        "(0.324631, 1.109520, 0.257732)",
        "(0.324722, 1.109436, 0.257409)",
        "(0.324759, 1.109336, 0.257348)",
        "(0.324848, 1.109182, 0.257264)",
        "(0.325007, 1.109105, 0.257268)",
        "(0.325588, 1.109103, 0.257865)",
        "(0.326219, 1.109063, 0.259388)",
        "(0.326846, 1.108998, 0.261480)",
        "(0.327635, 1.108936, 0.264092)",
        "(0.328083, 1.108910, 0.265497)",
        "(0.329140, 1.108830, 0.268889)",
        "(0.330541, 1.108861, 0.272745)",
        "(0.331839, 1.108769, 0.276870)",
        "(0.333352, 1.108798, 0.281312)",
        "(0.334112, 1.108818, 0.283548)",
        "(0.335652, 1.108950, 0.288214)",
        "(0.337226, 1.109221, 0.292953)",
        "(0.338961, 1.109585, 0.297770)",
        "(0.340637, 1.109917, 0.302505)",
        "(0.341324, 1.110028, 0.304926)",
        "(0.342882, 1.110440, 0.309547)",
        "(0.344514, 1.110886, 0.314051)",
        "(0.346256, 1.111439, 0.318227)",
        "(0.347717, 1.111953, 0.322220)",
        "(0.348393, 1.112195, 0.324260)",
        "(0.350006, 1.112889, 0.328010)",
        "(0.351315, 1.113575, 0.331490)",
        "(0.352509, 1.114248, 0.334587)",
        "(0.353621, 1.114887, 0.337702)",
        "(0.354162, 1.115200, 0.339255)",
        "(0.355467, 1.115972, 0.342348)",
        "(0.356707, 1.116700, 0.345300)",
        "(0.357753, 1.117302, 0.348260)",
        "(0.358872, 1.117864, 0.350848)",
        "(0.359411, 1.118136, 0.352015)",
        "(0.360154, 1.118518, 0.353867)",
        "(0.360757, 1.118837, 0.355239)",
        "(0.361145, 1.119117, 0.355838)",
        "(0.361318, 1.119187, 0.356205)",
        "(0.361382, 1.119227, 0.356131)",
        "(0.361440, 1.119250, 0.355997)",
        "(0.361180, 1.119104, 0.355539)",
        "(0.360561, 1.118739, 0.354108)",
        "(0.359982, 1.118430, 0.352316)",
        "(0.359502, 1.118226, 0.351224)",
        "(0.358600, 1.117879, 0.348900)",
        "(0.357534, 1.117513, 0.346276)",
        "(0.356316, 1.117110, 0.343367)",
        "(0.355016, 1.116704, 0.340391)",
        "(0.354293, 1.116509, 0.338676)",
        "(0.352789, 1.116168, 0.334863)",
        "(0.351341, 1.115870, 0.330946)",
        "(0.349824, 1.115539, 0.327002)",
        "(0.348244, 1.115280, 0.323118)",
        "(0.347363, 1.115181, 0.320889)",
        "(0.345440, 1.115037, 0.316044)",
        "(0.343512, 1.114846, 0.311146)",
        "(0.341837, 1.114637, 0.306596)",
        "(0.340043, 1.114344, 0.302067)",
        "(0.339202, 1.114225, 0.299813)",
        "(0.337498, 1.113953, 0.295331)",
        "(0.335998, 1.113695, 0.291086)",
        "(0.334712, 1.113507, 0.286874)",
        "(0.333316, 1.113317, 0.282202)",
        "(0.332443, 1.113143, 0.279825)",
        "(0.331086, 1.112857, 0.275820)",
        "(0.330130, 1.112654, 0.272256)",
        "(0.329076, 1.112365, 0.268404)",
        "(0.328120, 1.112108, 0.264555)",
        "(0.327660, 1.111988, 0.262926)",
        "(0.326645, 1.111717, 0.260097)",
        "(0.325772, 1.111527, 0.256888)",
        "(0.325005, 1.111341, 0.253887)",
        "(0.324314, 1.111169, 0.251681)",
        "(0.323895, 1.111094, 0.250744)",
        "(0.323052, 1.111021, 0.248733)",
        "(0.322466, 1.111119, 0.246958)",
        "(0.321899, 1.111241, 0.245667)",
        "(0.321338, 1.111401, 0.244722)",
        "(0.321050, 1.111475, 0.244137)",
        "(0.320600, 1.111646, 0.243133)",
        "(0.320274, 1.111776, 0.242974)",
        "(0.320046, 1.111890, 0.243192)",
        "(0.320117, 1.112039, 0.243130)",
        "(0.320040, 1.112144, 0.243082)",
        "(0.320025, 1.112338, 0.243117)",
        "(0.319931, 1.112535, 0.243313)",
        "(0.319738, 1.112775, 0.243565)",
        "(0.319653, 1.112993, 0.243717)",
        "(0.319598, 1.113139, 0.243853)",
        "(0.319277, 1.113593, 0.244339)",
        "(0.319150, 1.114009, 0.244517)",
        "(0.318767, 1.114743, 0.244601)",
        "(0.317916, 1.115986, 0.244010)",
        "(0.317337, 1.116518, 0.243710)",
        "(0.316205, 1.117783, 0.243108)",
        "(0.314924, 1.119351, 0.242225)",
        "(0.313463, 1.120877, 0.241496)",
        "(0.312120, 1.122552, 0.240420)",
        "(0.311473, 1.123497, 0.239700)",
        "(0.309796, 1.125356, 0.238431)",
        "(0.308164, 1.127347, 0.237457)",
        "(0.306429, 1.129425, 0.236135)",
        "(0.304748, 1.131523, 0.234828)",
        "(0.304044, 1.132624, 0.234346)",
        "(0.302437, 1.134773, 0.233298)",
        "(0.300799, 1.136908, 0.232382)",
        "(0.299457, 1.139076, 0.231666)",
        "(0.298057, 1.141121, 0.231029)",
        "(0.297373, 1.142125, 0.230708)",
        "(0.296026, 1.144024, 0.230137)",
        "(0.295165, 1.145993, 0.229719)",
        "(0.294139, 1.147797, 0.229320)",
        "(0.293215, 1.149451, 0.229452)",
        "(0.292822, 1.150217, 0.229487)",
        "(0.292139, 1.151585, 0.229433)",
        "(0.291885, 1.152841, 0.229489)",
        "(0.291608, 1.153828, 0.229779)",
        "(0.291470, 1.154631, 0.230146)",
        "(0.291411, 1.154959, 0.230331)",
        "(0.291271, 1.155282, 0.230915)",
        "(0.291555, 1.155442, 0.231639)",
        "(0.292045, 1.155401, 0.231857)",
        "(0.292507, 1.155217, 0.232570)",
        "(0.292726, 1.155028, 0.233059)",
        "(0.293414, 1.154406, 0.234454)",
        "(0.294239, 1.153932, 0.235117)",
        "(0.294957, 1.153349, 0.235848)",
        "(0.295509, 1.152646, 0.236591)",
        "(0.295765, 1.152268, 0.236880)",
        "(0.296654, 1.151548, 0.237575)",
        "(0.297414, 1.150798, 0.238317)",
        "(0.298008, 1.150030, 0.238811)",
        "(0.298721, 1.149264, 0.239165)",
        "(0.299147, 1.148867, 0.239408)",
        "(0.299766, 1.147920, 0.239860)",
        "(0.300820, 1.147017, 0.240372)",
        "(0.301711, 1.146192, 0.240898)",
        "(0.302437, 1.145406, 0.241517)",
        "(0.302658, 1.144993, 0.241874)",
        "(0.303325, 1.144394, 0.242395)",
        "(0.303999, 1.144042, 0.242753)",
        "(0.304452, 1.143818, 0.243268)",
        "(0.304508, 1.143832, 0.243547)",
        "(0.304574, 1.143841, 0.243739)",
        "(0.304751, 1.143951, 0.244603)",
        "(0.304815, 1.144233, 0.244959)",
        "(0.304823, 1.144507, 0.245100)",
        "(0.304733, 1.144896, 0.245512)",
        "(0.304627, 1.145159, 0.245843)",
        "(0.304468, 1.145638, 0.246139)",
        "(0.304333, 1.145998, 0.246179)",
        "(0.304089, 1.146507, 0.246427)",
        "(0.303974, 1.146860, 0.246542)",
        "(0.303925, 1.147011, 0.246544)",
        "(0.303730, 1.147341, 0.246592)",
        "(0.303583, 1.147601, 0.246623)",
        "(0.303445, 1.147843, 0.246668)",
        "(0.303356, 1.147967, 0.246660)",
        "(0.303311, 1.148033, 0.246631)",
        "(0.303133, 1.148192, 0.246632)",
        "(0.302963, 1.148367, 0.246616)",
        "(0.302825, 1.148553, 0.246573)",
        "(0.302514, 1.148799, 0.246709)",
        "(0.302362, 1.148926, 0.246848)",
        "(0.302243, 1.149152, 0.246905)",
        "(0.302062, 1.149425, 0.247042)",
        "(0.301867, 1.149680, 0.247370)",
        "(0.301667, 1.149910, 0.248094)",
        "(0.301594, 1.150014, 0.248453)",
        "(0.301537, 1.150150, 0.248810)",
        "(0.301538, 1.150301, 0.249034)",
        "(0.301462, 1.150460, 0.249660)",
        "(0.301328, 1.150541, 0.250405)",
        "(0.301406, 1.150595, 0.250593)",
        "(0.301577, 1.150669, 0.250808)",
        "(0.301635, 1.150704, 0.251373)",
        "(0.301699, 1.150744, 0.251946)",
        "(0.301847, 1.150833, 0.252208)",
        "(0.301929, 1.150885, 0.252346)",
        "(0.301994, 1.150992, 0.252710)",
        "(0.302011, 1.151156, 0.253029)",
        "(0.301960, 1.151408, 0.253638)",
        "(0.301914, 1.151664, 0.254074)",
        "(0.301897, 1.151746, 0.254165)",
        "(0.301866, 1.152022, 0.254569)",
        "(0.301712, 1.152438, 0.255200)",
        "(0.301589, 1.152831, 0.255559)",
        "(0.301535, 1.153119, 0.255703)",
        "(0.301505, 1.153268, 0.255876)",
        "(0.301402, 1.153681, 0.256549)",
        "(0.301381, 1.153850, 0.256710)",
        "(0.301148, 1.154078, 0.257082)",
        "(0.301135, 1.154203, 0.257354)",
        "(0.301116, 1.154251, 0.257612)",
        "(0.301181, 1.154339, 0.257878)",
        "(0.301189, 1.154417, 0.258067)",
        "(0.301145, 1.154540, 0.258510)",
        "(0.301198, 1.154652, 0.258751)",
        "(0.301216, 1.154687, 0.258820)",
        "(0.301235, 1.154729, 0.259128)",
        "(0.301239, 1.154785, 0.259449)",
        "(0.301175, 1.154876, 0.259752)",
        "(0.301182, 1.154988, 0.259958)",
        "(0.301142, 1.155044, 0.260105)",
        "(0.300995, 1.155180, 0.260499)",
        "(0.300912, 1.155298, 0.260745)",
        "(0.300855, 1.155446, 0.260995)",
        "(0.300703, 1.155529, 0.261169)",
        "(0.300661, 1.155558, 0.261254)",
        "(0.300515, 1.155641, 0.261554)",
        "(0.300356, 1.155696, 0.261644)",
        "(0.300228, 1.155773, 0.261665)",
        "(0.299977, 1.155849, 0.261691)",
        "(0.299798, 1.155870, 0.261762)",
        "(0.299584, 1.155950, 0.261814)",
        "(0.299506, 1.156061, 0.261689)",
        "(0.299241, 1.156184, 0.261522)",
        "(0.298929, 1.156284, 0.261424)",
        "(0.298808, 1.156355, 0.261394)",
        "(0.298645, 1.156480, 0.261319)",
        "(0.298359, 1.156607, 0.261150)",
        "(0.298056, 1.156720, 0.261096)",
        "(0.297819, 1.156846, 0.260984)",
        "(0.297671, 1.156912, 0.260947)",
        "(0.297282, 1.157102, 0.261054)",
        "(0.297120, 1.157272, 0.261116)",
        "(0.296778, 1.157445, 0.261228)",
        "(0.296496, 1.157630, 0.261391)",
        "(0.296427, 1.157737, 0.261467)",
        "(0.296305, 1.157899, 0.261553)",
        "(0.295961, 1.158165, 0.261587)",
        "(0.295846, 1.158302, 0.261531)",
        "(0.295551, 1.158385, 0.261763)",
        "(0.295512, 1.158433, 0.261868)",
        "(0.295479, 1.158509, 0.261887)",
        "(0.295319, 1.158547, 0.261925)",
        "(0.295235, 1.158546, 0.261968)",
        "(0.295064, 1.158498, 0.262040)",
        "(0.294941, 1.158465, 0.262082)",
        "(0.294848, 1.158467, 0.262151)",
        "(0.294621, 1.158477, 0.262442)",
        "(0.294500, 1.158559, 0.262466)",
        "(0.294208, 1.158699, 0.262429)",
        "(0.294100, 1.158776, 0.262459)",
        "(0.293670, 1.159009, 0.262552)",
        "(0.293451, 1.159189, 0.262476)",
        "(0.293126, 1.159354, 0.262463)",
        "(0.292906, 1.159531, 0.262475)",
        "(0.292801, 1.159605, 0.262488)",
        "(0.292518, 1.159740, 0.262484)",
        "(0.292319, 1.159844, 0.262462)",
        "(0.292115, 1.159931, 0.262439)",
        "(0.291963, 1.159988, 0.262398)",
        "(0.291885, 1.159999, 0.262391)",
        "(0.291749, 1.160016, 0.262399)",
        "(0.291691, 1.160025, 0.262408)",
        "(0.291652, 1.159983, 0.262472)",
        "(0.291646, 1.159896, 0.262614)",
        "(0.291661, 1.159856, 0.262681)",
        "(0.291746, 1.159752, 0.262849)",
        "(0.291778, 1.159675, 0.262899)",
        "(0.291752, 1.159606, 0.262972)",
        "(0.291773, 1.159513, 0.263169)",
        "(0.291788, 1.159469, 0.263247)",
        "(0.291880, 1.159422, 0.263323)",
        "(0.291846, 1.159374, 0.263411)",
        "(0.291828, 1.159350, 0.263622)",
        "(0.291846, 1.159350, 0.263735)",
        "(0.291843, 1.159336, 0.263797)",
        "(0.291881, 1.159307, 0.263928)",
        "(0.291917, 1.159303, 0.264031)",
        "(0.291928, 1.159296, 0.264184)",
        "(0.291915, 1.159279, 0.264396)",
        "(0.291931, 1.159284, 0.264455)",
        "(0.291999, 1.159260, 0.264673)",
        "(0.292059, 1.159214, 0.264789)",
        "(0.292124, 1.159213, 0.264877)",
        "(0.292191, 1.159184, 0.265091)",
        "(0.292241, 1.159191, 0.265144)",
        "(0.292329, 1.159181, 0.265221)",
        "(0.292345, 1.159139, 0.265321)",
        "(0.292381, 1.159113, 0.265373)",
        "(0.292464, 1.159101, 0.265376)",
        "(0.292481, 1.159103, 0.265379)",
        "(0.292489, 1.159116, 0.265571)",
        "(0.292532, 1.159245, 0.265745)",
        "(0.292489, 1.159371, 0.265810)",
        "(0.292483, 1.159524, 0.265881)",
        "(0.292499, 1.159601, 0.265922)",
        "(0.292518, 1.159757, 0.266068)",
        "(0.292540, 1.159904, 0.266160)",
        "(0.292559, 1.160064, 0.266362)",
        "(0.292583, 1.160169, 0.266587)",
        "(0.292639, 1.160225, 0.266674)",
        "(0.292738, 1.160285, 0.266833)",
        "(0.292856, 1.160350, 0.267004)",
        "(0.292972, 1.160379, 0.267208)",
        "(0.293120, 1.160382, 0.267370)",
        "(0.293219, 1.160386, 0.267457)",
        "(0.293416, 1.160332, 0.267758)",
        "(0.293682, 1.160279, 0.268090)",
        "(0.293956, 1.160208, 0.268312)",
        "(0.294215, 1.160146, 0.268557)",
        "(0.294368, 1.160092, 0.268771)",
        "(0.294602, 1.160030, 0.269139)",
        "(0.294781, 1.160003, 0.269446)",
        "(0.295056, 1.159977, 0.269830)",
        "(0.295277, 1.159970, 0.270068)",
        "(0.295319, 1.159963, 0.270148)",
        "(0.295465, 1.159988, 0.270389)",
        "(0.295586, 1.160041, 0.270560)",
        "(0.295783, 1.160131, 0.270598)",
        "(0.295847, 1.160154, 0.270607)",
        "(0.295833, 1.160142, 0.270753)",
        "(0.295946, 1.160174, 0.270700)",
        "(0.296096, 1.160136, 0.270525)",
        "(0.296035, 1.160087, 0.270492)",
        "(0.295988, 1.160090, 0.270584)",
        "(0.296049, 1.160131, 0.270483)",
        "(0.296081, 1.160201, 0.270162)",
        "(0.296110, 1.160312, 0.269814)",
        "(0.295938, 1.160364, 0.269826)",
        "(0.295925, 1.160475, 0.269762)",
        "(0.295922, 1.160545, 0.269683)",
        "(0.295839, 1.160716, 0.269509)",
        "(0.295742, 1.160906, 0.269498)",
        "(0.295477, 1.161122, 0.269523)",
        "(0.295432, 1.161268, 0.269502)",
        "(0.295413, 1.161361, 0.269513)",
        "(0.295309, 1.161579, 0.269681)",
        "(0.295043, 1.161829, 0.269782)",
        "(0.294902, 1.162034, 0.269766)",
        "(0.294841, 1.162275, 0.269806)",
        "(0.294744, 1.162461, 0.269866)",
        "(0.294380, 1.162796, 0.270004)",
        "(0.294374, 1.163028, 0.269910)",
        "(0.294307, 1.163290, 0.269836)",
        "(0.294237, 1.163515, 0.269810)",
        "(0.294213, 1.163616, 0.269779)",
        "(0.294108, 1.163710, 0.269694)",
        "(0.294066, 1.163579, 0.269535)",
        "(0.294137, 1.163217, 0.269329)",
        "(0.294312, 1.162761, 0.269258)",
        "(0.294427, 1.162523, 0.269133)",
        "(0.294613, 1.161997, 0.268660)",
        "(0.294820, 1.161284, 0.267892)",
        "(0.295120, 1.160843, 0.267423)",
        "(0.294972, 1.160421, 0.267032)",
        "(0.294891, 1.160320, 0.266638)",
        "(0.294850, 1.160113, 0.265625)",
        "(0.294619, 1.160040, 0.264677)",
        "(0.294192, 1.160181, 0.263851)",
        "(0.293679, 1.160502, 0.262560)",
        "(0.293397, 1.160703, 0.261790)",
        "(0.292731, 1.161140, 0.260286)",
        "(0.292068, 1.161804, 0.259106)",
        "(0.291207, 1.162591, 0.257562)",
        "(0.290228, 1.163516, 0.255570)",
        "(0.289755, 1.164025, 0.254567)",
        "(0.288812, 1.165177, 0.252627)",
        "(0.287704, 1.166447, 0.250739)",
        "(0.286567, 1.167840, 0.248493)",
        "(0.285494, 1.169333, 0.246387)",
        "(0.284942, 1.170115, 0.245550)",
        "(0.283791, 1.171742, 0.243689)",
        "(0.282594, 1.173463, 0.241535)",
        "(0.281430, 1.175284, 0.239531)",
        "(0.280316, 1.177212, 0.238017)",
        "(0.279767, 1.178212, 0.237216)",
        "(0.278794, 1.180277, 0.235163)",
        "(0.277680, 1.182371, 0.233292)",
        "(0.276494, 1.184593, 0.231870)",
        "(0.275356, 1.186935, 0.230604)",
        "(0.274902, 1.188152, 0.230039)",
        "(0.273828, 1.190567, 0.229059)",
        "(0.272746, 1.193008, 0.228235)",
        "(0.271530, 1.195387, 0.227555)",
        "(0.270566, 1.197805, 0.227068)",
        "(0.270142, 1.199043, 0.227072)",
        "(0.269062, 1.201416, 0.227073)",
        "(0.267880, 1.203649, 0.226890)",
        "(0.267146, 1.205848, 0.226660)",
        "(0.266502, 1.207970, 0.226586)",
        "(0.266026, 1.208964, 0.226504)",
        "(0.265169, 1.210875, 0.226238)",
        "(0.264707, 1.212740, 0.225866)",
        "(0.264156, 1.214437, 0.225456)",
        "(0.263557, 1.215971, 0.225301)",
        "(0.263369, 1.216680, 0.225232)",
        "(0.263041, 1.217919, 0.224887)",
        "(0.262960, 1.218915, 0.224532)",
        "(0.262914, 1.219666, 0.224469)",
        "(0.262912, 1.220143, 0.224604)",
        "(0.262965, 1.220274, 0.224714)",
        "(0.263152, 1.220292, 0.224843)",
        "(0.263443, 1.220407, 0.225153)",
        "(0.263844, 1.220364, 0.225737)",
        "(0.264586, 1.220115, 0.226908)",
        "(0.264857, 1.219928, 0.227533)",
        "(0.265353, 1.219516, 0.228521)",
        "(0.266010, 1.219054, 0.229529)",
        "(0.266681, 1.218614, 0.230603)",
        "(0.267287, 1.218122, 0.231771)",
        "(0.267622, 1.217865, 0.232408)",
        "(0.268149, 1.217317, 0.233819)",
        "(0.268864, 1.216887, 0.235133)",
        "(0.269431, 1.216569, 0.236386)",
        "(0.269968, 1.216356, 0.237656)",
        "(0.270180, 1.216288, 0.238305)",
        "(0.270717, 1.216147, 0.239649)",
        "(0.271392, 1.216043, 0.240941)",
        "(0.272063, 1.215926, 0.242190)",
        "(0.272581, 1.215785, 0.243654)",
        "(0.272996, 1.215755, 0.244402)",
        "(0.273633, 1.215657, 0.245970)",
        "(0.274405, 1.215536, 0.247356)",
        "(0.275163, 1.215343, 0.248773)",
        "(0.275897, 1.215120, 0.249987)",
        "(0.276132, 1.215042, 0.250662)",
        "(0.276656, 1.214953, 0.252042)",
        "(0.277318, 1.214986, 0.253068)",
        "(0.277853, 1.215042, 0.253675)",
        "(0.278256, 1.215150, 0.254179)",
        "(0.278400, 1.215223, 0.254499)",
        "(0.278660, 1.215380, 0.255387)",
        "(0.278938, 1.215527, 0.255794)",
        "(0.279139, 1.215604, 0.255692)",
        "(0.279368, 1.215688, 0.255998)",
        "(0.279490, 1.215757, 0.256242)",
        "(0.279543, 1.215906, 0.256432)",
        "(0.279627, 1.216050, 0.256346)",
        "(0.279719, 1.216278, 0.256416)",
        "(0.279770, 1.216554, 0.256687)",
        "(0.279747, 1.216622, 0.256675)",
        "(0.279651, 1.216794, 0.256564)",
        "(0.279617, 1.216925, 0.256411)",
        "(0.279614, 1.217098, 0.256191)",
        "(0.279670, 1.217266, 0.256062)",
        "(0.279590, 1.217376, 0.256002)",
        "(0.279570, 1.217536, 0.255923)",
        "(0.279565, 1.217643, 0.255780)",
        "(0.279614, 1.217726, 0.255746)",
        "(0.279681, 1.217837, 0.255823)",
        "(0.279606, 1.217890, 0.255869)",
        "(0.279537, 1.218046, 0.255978)",
        "(0.279623, 1.218194, 0.256061)",
        "(0.279670, 1.218336, 0.256117)",
        "(0.279681, 1.218539, 0.256155)",
        "(0.279657, 1.218606, 0.256170)",
        "(0.279686, 1.218680, 0.256297)",
        "(0.279658, 1.218723, 0.256463)",
        "(0.279704, 1.218788, 0.256754)",
        "(0.279705, 1.218809, 0.257102)",
        "(0.279723, 1.218825, 0.257173)",
        "(0.279751, 1.218822, 0.257303)",
        "(0.279778, 1.218787, 0.257401)",
        "(0.279768, 1.218754, 0.257622)",
        "(0.279730, 1.218729, 0.257812)",
        "(0.279709, 1.218739, 0.257829)",
        "(0.279659, 1.218746, 0.257873)",
        "(0.279583, 1.218776, 0.257915)",
        "(0.279432, 1.218763, 0.258007)",
        "(0.279389, 1.218735, 0.258073)",
        "(0.279372, 1.218717, 0.258113)",
        "(0.279328, 1.218668, 0.258162)",
        "(0.279260, 1.218617, 0.258122)",
        "(0.279209, 1.218590, 0.258086)",
        "(0.279075, 1.218569, 0.258197)",
        "(0.279082, 1.218595, 0.258204)",
        "(0.278965, 1.218604, 0.258145)",
        "(0.278841, 1.218602, 0.258084)",
        "(0.278746, 1.218608, 0.258156)",
        "(0.278700, 1.218615, 0.258218)",
        "(0.278641, 1.218603, 0.258247)",
        "(0.278545, 1.218575, 0.258322)",
        "(0.278498, 1.218582, 0.258406)",
        "(0.278415, 1.218597, 0.258408)",
        "(0.278225, 1.218646, 0.258420)",
        "(0.278111, 1.218682, 0.258432)",
        "(0.277986, 1.218792, 0.258380)",
        "(0.277740, 1.218907, 0.258317)",
        "(0.277473, 1.219018, 0.258442)",
        "(0.277412, 1.219086, 0.258466)",
        "(0.277364, 1.219094, 0.258462)",
        "(0.277242, 1.219038, 0.258439)",
        "(0.277133, 1.218978, 0.258481)",
        "(0.277029, 1.218909, 0.258568)",
        "(0.276987, 1.218857, 0.258635)",
        "(0.276939, 1.218813, 0.258686)",
        "(0.276886, 1.218736, 0.258810)",
        "(0.276856, 1.218624, 0.259009)",
        "(0.276844, 1.218513, 0.259148)",
        "(0.276842, 1.218393, 0.259317)",
        "(0.276854, 1.218320, 0.259420)",
        "(0.276868, 1.218161, 0.259736)",
        "(0.276948, 1.217990, 0.260065)",
        "(0.276846, 1.217829, 0.260248)",
        "(0.276771, 1.217596, 0.260509)",
        "(0.276764, 1.217456, 0.260736)",
        "(0.276731, 1.217268, 0.261017)",
        "(0.276749, 1.217090, 0.261167)",
        "(0.276774, 1.216863, 0.261364)",
        "(0.276791, 1.216615, 0.261544)",
        "(0.276798, 1.216526, 0.261596)",
        "(0.276768, 1.216358, 0.261709)",
        "(0.276611, 1.216125, 0.261950)",
        "(0.276536, 1.216026, 0.262044)",
        "(0.276360, 1.215890, 0.262190)",
        "(0.276284, 1.215858, 0.262256)",
        "(0.276072, 1.215796, 0.262367)",
        "(0.275849, 1.215775, 0.262521)",
        "(0.275728, 1.215788, 0.262669)",
        "(0.275593, 1.215782, 0.262868)",
        "(0.275570, 1.215809, 0.262888)",
        "(0.275382, 1.215824, 0.263031)",
        "(0.275130, 1.215838, 0.263184)",
        "(0.274978, 1.215847, 0.263351)",
        "(0.274847, 1.215816, 0.263534)",
        "(0.274799, 1.215784, 0.263635)",
        "(0.274734, 1.215729, 0.263814)",
        "(0.274661, 1.215659, 0.263998)",
        "(0.274567, 1.215580, 0.264187)",
        "(0.274516, 1.215494, 0.264378)",
        "(0.274497, 1.215454, 0.264464)",
        "(0.274447, 1.215431, 0.264550)",
        "(0.274391, 1.215421, 0.264668)",
        "(0.274344, 1.215398, 0.264846)",
        "(0.274312, 1.215406, 0.264957)",
        "(0.274295, 1.215397, 0.265035)",
        "(0.274252, 1.215330, 0.265134)",
        "(0.274172, 1.215260, 0.265180)",
        "(0.274181, 1.215206, 0.265283)",
        "(0.274183, 1.215126, 0.265440)",
        "(0.274157, 1.215072, 0.265565)",
        "(0.274156, 1.215017, 0.265603)",
        "(0.274126, 1.214888, 0.265618)",
        "(0.274113, 1.214799, 0.265591)",
        "(0.274123, 1.214671, 0.265467)",
        "(0.274150, 1.214640, 0.265353)",
        "(0.274067, 1.214436, 0.265267)",
        "(0.274108, 1.214338, 0.265216)",
        "(0.274087, 1.214304, 0.265080)",
        "(0.274172, 1.214327, 0.264860)",
        "(0.274208, 1.214339, 0.264724)",
        "(0.274106, 1.214369, 0.264643)",
        "(0.274076, 1.214465, 0.264656)",
        "(0.274116, 1.214583, 0.264626)",
        "(0.274120, 1.214700, 0.264500)",
        "(0.274045, 1.214754, 0.264423)",
        "(0.273996, 1.214876, 0.264418)",
        "(0.274013, 1.214961, 0.264504)",
        "(0.274101, 1.214984, 0.264468)",
        "(0.274162, 1.214962, 0.264411)",
        "(0.274154, 1.214898, 0.264506)",
        "(0.274170, 1.214772, 0.264707)",
        "(0.274240, 1.214712, 0.264648)",
        "(0.274314, 1.214595, 0.264511)",
        "(0.274416, 1.214540, 0.264466)",
        "(0.274431, 1.214519, 0.264436)",
        "(0.274441, 1.214436, 0.264311)",
        "(0.274443, 1.214324, 0.264247)",
        "(0.274464, 1.214199, 0.264231)",
        "(0.274457, 1.214159, 0.264165)",
        "(0.274406, 1.214126, 0.264109)",
        "(0.274339, 1.214095, 0.263981)",
        "(0.274274, 1.214063, 0.263852)",
        "(0.274254, 1.214025, 0.263770)",
        "(0.274194, 1.213897, 0.263675)",
        "(0.274175, 1.213816, 0.263607)",
        "(0.274119, 1.213708, 0.263532)",
        "(0.274055, 1.213597, 0.263570)",
        "(0.274035, 1.213552, 0.263515)",
        "(0.273991, 1.213487, 0.263529)",
        "(0.273961, 1.213471, 0.263543)",
        "(0.273910, 1.213470, 0.263596)",
        "(0.273838, 1.213477, 0.263616)",
        "(0.273802, 1.213515, 0.263596)",
        "(0.273745, 1.213575, 0.263816)",
        "(0.273689, 1.213647, 0.264010)",
        "(0.273531, 1.213804, 0.264212)",
        "(0.273415, 1.213959, 0.264330)",
        "(0.273366, 1.214110, 0.264455)",
        "(0.273316, 1.214218, 0.264617)",
        "(0.273286, 1.214298, 0.264745)",
        "(0.273122, 1.214478, 0.265084)",
        "(0.273012, 1.214664, 0.265321)",
        "(0.272956, 1.214773, 0.265460)",
        "(0.272932, 1.214791, 0.265684)",
        "(0.272886, 1.214771, 0.265970)",
        "(0.272847, 1.214725, 0.266191)",
        "(0.272843, 1.214621, 0.266421)",
        "(0.272867, 1.214545, 0.266578)",
        "(0.272908, 1.214314, 0.267016)",
        "(0.272967, 1.214197, 0.267143)",
        "(0.273105, 1.213875, 0.267335)",
        "(0.273262, 1.213655, 0.267460)",
        "(0.273341, 1.213451, 0.267604)",
        "(0.273423, 1.213294, 0.267734)",
        "(0.273458, 1.213164, 0.267864)",
        "(0.273537, 1.212990, 0.268102)",
        "(0.273608, 1.212902, 0.268271)",
        "(0.273647, 1.212814, 0.268403)",
        "(0.273665, 1.212865, 0.268483)",
        "(0.273656, 1.212916, 0.268559)",
        "(0.273506, 1.213085, 0.268806)",
        "(0.273439, 1.213276, 0.268944)",
        "(0.273442, 1.213445, 0.269000)",
        "(0.273408, 1.213664, 0.269072)",
        "(0.273231, 1.213815, 0.269194)",
        "(0.273085, 1.214044, 0.269233)",
        "(0.273127, 1.214151, 0.269209)",
        "(0.273189, 1.214277, 0.269198)",
        "(0.273175, 1.214354, 0.269207)",
        "(0.273111, 1.214410, 0.269279)",
        "(0.273133, 1.214541, 0.269413)",
        "(0.273176, 1.214649, 0.269452)",
        "(0.273217, 1.214772, 0.269462)",
        "(0.273222, 1.214889, 0.269465)",
        "(0.273218, 1.214964, 0.269495)",
        "(0.273259, 1.215113, 0.269451)",
        "(0.273262, 1.215198, 0.269356)",
        "(0.273308, 1.215291, 0.269444)",
        "(0.273246, 1.215349, 0.269498)",
        "(0.273269, 1.215392, 0.269430)",
        "(0.273207, 1.215441, 0.269264)",
        "(0.273222, 1.215451, 0.269179)",
        "(0.273237, 1.215425, 0.269105)",
        "(0.273227, 1.215350, 0.269010)",
        "(0.273252, 1.215299, 0.269001)",
        "(0.273318, 1.215229, 0.268971)",
        "(0.273391, 1.215060, 0.268811)",
        "(0.273483, 1.214969, 0.268713)",
        "(0.273612, 1.214822, 0.268710)",
        "(0.273666, 1.214751, 0.268750)",
        "(0.273773, 1.214658, 0.268817)",
        "(0.273907, 1.214583, 0.268857)",
        "(0.274075, 1.214527, 0.268921)",
        "(0.274178, 1.214495, 0.269127)",
        "(0.274263, 1.214497, 0.269260)",
        "(0.274404, 1.214474, 0.269521)",
        "(0.274605, 1.214424, 0.269822)",
        "(0.274688, 1.214389, 0.270170)",
        "(0.274738, 1.214366, 0.270605)",
        "(0.274762, 1.214373, 0.270802)",
        "(0.274860, 1.214417, 0.271153)",
        "(0.274843, 1.214441, 0.271625)",
        "(0.274896, 1.214441, 0.271914)",
        "(0.274987, 1.214429, 0.272156)",
        "(0.275070, 1.214425, 0.272399)",
        "(0.275190, 1.214321, 0.273091)",
        "(0.275426, 1.214254, 0.273659)",
        "(0.275690, 1.214129, 0.274446)",
        "(0.275908, 1.214022, 0.275093)",
        "(0.276070, 1.213895, 0.275593)",
        "(0.276549, 1.213686, 0.276496)",
        "(0.276887, 1.213447, 0.277421)",
        "(0.277083, 1.213201, 0.278157)",
        "(0.277516, 1.213082, 0.279033)",
        "(0.277710, 1.213024, 0.279414)",
        "(0.278076, 1.212833, 0.280063)",
        "(0.278246, 1.212570, 0.280842)",
        "(0.278444, 1.212367, 0.281681)",
        "(0.278826, 1.212119, 0.282550)",
        "(0.279007, 1.211977, 0.282863)",
        "(0.279445, 1.211681, 0.283598)",
        "(0.279763, 1.211409, 0.284567)",
        "(0.280142, 1.211247, 0.285572)",
        "(0.280502, 1.211070, 0.286151)",
        "(0.280743, 1.210945, 0.286465)",
        "(0.281119, 1.210681, 0.287343)",
        "(0.281293, 1.210435, 0.288351)",
        "(0.281640, 1.210313, 0.288835)",
        "(0.281800, 1.210222, 0.289373)",
        "(0.281876, 1.210201, 0.289749)",
        "(0.282084, 1.210183, 0.290475)",
        "(0.282164, 1.210182, 0.290695)",
        "(0.282264, 1.210235, 0.290898)",
        "(0.282350, 1.210311, 0.291222)",
        "(0.282418, 1.210372, 0.291374)",
        "(0.282398, 1.210463, 0.291634)",
        "(0.282488, 1.210532, 0.291674)",
        "(0.282612, 1.210593, 0.291700)",
        "(0.282700, 1.210617, 0.291747)",
        "(0.282754, 1.210627, 0.291751)",
        "(0.282863, 1.210683, 0.291689)",
        "(0.282942, 1.210747, 0.291636)",
        "(0.283030, 1.210818, 0.291650)",
        "(0.283076, 1.210871, 0.291646)",
        "(0.283117, 1.210912, 0.291633)",
        "(0.283195, 1.211013, 0.291567)",
        "(0.283229, 1.211128, 0.291506)",
        "(0.283246, 1.211279, 0.291533)",
        "(0.283346, 1.211418, 0.291497)",
        "(0.283381, 1.211491, 0.291441)",
        "(0.283459, 1.211589, 0.291287)",
        "(0.283556, 1.211670, 0.291180)",
        "(0.283624, 1.211759, 0.291104)",
        "(0.283722, 1.211879, 0.290878)",
        "(0.283764, 1.211934, 0.290725)",
        "(0.283818, 1.211976, 0.290637)",
        "(0.284036, 1.212046, 0.290564)",
        "(0.284198, 1.212084, 0.290445)",
        "(0.284367, 1.212112, 0.290306)",
        "(0.284460, 1.212138, 0.290271)",
        "(0.284645, 1.212210, 0.290307)",
        "(0.284797, 1.212308, 0.290279)",
        "(0.285078, 1.212460, 0.290187)",
        "(0.285325, 1.212636, 0.290130)",
        "(0.285442, 1.212752, 0.290090)",
        "(0.285668, 1.213039, 0.290048)",
        "(0.285811, 1.213378, 0.289850)",
        "(0.285857, 1.213742, 0.289684)",
        "(0.285792, 1.214099, 0.289400)",
        "(0.285661, 1.214218, 0.289369)",
        "(0.285657, 1.214358, 0.289369)",
        "(0.285796, 1.214512, 0.289200)",
        "(0.285885, 1.214682, 0.288995)",
        "(0.285970, 1.214780, 0.288921)",
        "(0.286045, 1.214808, 0.288918)",
        "(0.286258, 1.214840, 0.289017)",
        "(0.286365, 1.214870, 0.289002)",
        "(0.286426, 1.214891, 0.289036)",
        "(0.286518, 1.214961, 0.289082)",
        "(0.286559, 1.215007, 0.289097)",
        "(0.286673, 1.215082, 0.289125)",
        "(0.286784, 1.215122, 0.289303)",
        "(0.286876, 1.215151, 0.289617)",
        "(0.286977, 1.215199, 0.289675)",
        "(0.287038, 1.215206, 0.289703)",
        "(0.287167, 1.215213, 0.289755)",
        "(0.287250, 1.215214, 0.289943)",
        "(0.287321, 1.215232, 0.290098)",
        "(0.287383, 1.215275, 0.290170)",
        "(0.287402, 1.215289, 0.290182)",
        "(0.287482, 1.215297, 0.290195)",
        "(0.287525, 1.215290, 0.290241)",
        "(0.287543, 1.215275, 0.290310)",
        "(0.287442, 1.215235, 0.290387)",
        "(0.287424, 1.215233, 0.290400)",
        "(0.287397, 1.215234, 0.290472)",
        "(0.287298, 1.215221, 0.290621)",
        "(0.287195, 1.215243, 0.290630)",
        "(0.287012, 1.215265, 0.290639)",
        "(0.286989, 1.215292, 0.290654)",
        "(0.286901, 1.215370, 0.290771)",
        "(0.286810, 1.215427, 0.290887)",
        "(0.286666, 1.215520, 0.291012)",
        "(0.286445, 1.215625, 0.291106)",
        "(0.286434, 1.215680, 0.291122)",
        "(0.286404, 1.215768, 0.291207)",
        "(0.286271, 1.215829, 0.291377)",
        "(0.286148, 1.215864, 0.291429)",
        "(0.286084, 1.215868, 0.291382)",
        "(0.286097, 1.215877, 0.291371)",
        "(0.286115, 1.215838, 0.291480)",
        "(0.286111, 1.215842, 0.291502)",
        "(0.286011, 1.215856, 0.291440)",
        "(0.286000, 1.215888, 0.291360)",
        "(0.285998, 1.215896, 0.291335)",
        "(0.286007, 1.215883, 0.291315)",
        "(0.285947, 1.215831, 0.291232)",
        "(0.285899, 1.215823, 0.291159)",
        "(0.285839, 1.215822, 0.290990)",
        "(0.285764, 1.215801, 0.290877)",
        "(0.285723, 1.215811, 0.290708)",
        "(0.285668, 1.215802, 0.290426)",
        "(0.285608, 1.215778, 0.290075)",
        "(0.285578, 1.215792, 0.289775)",
        "(0.285547, 1.215801, 0.289537)",
        "(0.285377, 1.215793, 0.288912)",
        "(0.285370, 1.215848, 0.288413)",
        "(0.285250, 1.215886, 0.288110)",
        "(0.285143, 1.215918, 0.287733)",
        "(0.285141, 1.215945, 0.287425)",
        "(0.285067, 1.215964, 0.286898)",
        "(0.284962, 1.216024, 0.286826)",
        "(0.284954, 1.216080, 0.286724)",
        "(0.284805, 1.216106, 0.286407)",
        "(0.284795, 1.216136, 0.286311)",
        "(0.284770, 1.216211, 0.286314)",
        "(0.284722, 1.216338, 0.286285)",
        "(0.284571, 1.216463, 0.286248)",
        "(0.284544, 1.216567, 0.286219)",
        "(0.284558, 1.216620, 0.286238)",
        "(0.284556, 1.216720, 0.286321)",
        "(0.284490, 1.216819, 0.286394)",
        "(0.284432, 1.216878, 0.286451)",
        "(0.284458, 1.216901, 0.286501)",
        "(0.284497, 1.216877, 0.286560)",
        "(0.284622, 1.216825, 0.286781)",
        "(0.284592, 1.216813, 0.286880)",
        "(0.284457, 1.216790, 0.287042)",
        "(0.284496, 1.216834, 0.287136)",
        "(0.284504, 1.216830, 0.287238)",
        "(0.284550, 1.216831, 0.287432)",
        "(0.284508, 1.216779, 0.287698)",
        "(0.284515, 1.216740, 0.288039)",
        "(0.284547, 1.216736, 0.288117)",
        "(0.284534, 1.216704, 0.288190)",
        "(0.284584, 1.216686, 0.288321)",
        "(0.284572, 1.216662, 0.288456)",
        "(0.284451, 1.216599, 0.288586)",
        "(0.284454, 1.216545, 0.288623)",
        "(0.284444, 1.216517, 0.288634)",
        "(0.284423, 1.216465, 0.288671)",
        "(0.284285, 1.216378, 0.288789)",
        "(0.284212, 1.216344, 0.288841)",
        "(0.284158, 1.216303, 0.288850)",
        "(0.284125, 1.216265, 0.288885)",
        "(0.284084, 1.216213, 0.288993)",
        "(0.283981, 1.216169, 0.289071)",
        "(0.283932, 1.216177, 0.289116)",
        "(0.283857, 1.216167, 0.289136)",
        "(0.283830, 1.216162, 0.289141)",
        "(0.283783, 1.216140, 0.289194)",
        "(0.283691, 1.216096, 0.289315)",
        "(0.283647, 1.216085, 0.289390)",
        "(0.283568, 1.216045, 0.289420)",
        "(0.283554, 1.216040, 0.289434)",
        "(0.283536, 1.216030, 0.289511)",
        "(0.283445, 1.216025, 0.289557)",
        "(0.283202, 1.215974, 0.289605)",
        "(0.283126, 1.215948, 0.289611)",
        "(0.283132, 1.215913, 0.289608)",
        "(0.283164, 1.215861, 0.289658)",
        "(0.283117, 1.215865, 0.289712)",
        "(0.283015, 1.215892, 0.289802)",
        "(0.282979, 1.215950, 0.289830)",
        "(0.282939, 1.215990, 0.289843)",
        "(0.282886, 1.216031, 0.289875)",
        "(0.282813, 1.216061, 0.289954)",
        "(0.282731, 1.216084, 0.290085)",
        "(0.282659, 1.216108, 0.290170)",
        "(0.282590, 1.216090, 0.290202)",
        "(0.282567, 1.216082, 0.290234)",
        "(0.282403, 1.216027, 0.290313)",
        "(0.282380, 1.215983, 0.290361)",
        "(0.282350, 1.215889, 0.290413)",
        "(0.282333, 1.215839, 0.290452)",
        "(0.282251, 1.215730, 0.290513)",
        "(0.282193, 1.215618, 0.290544)",
        "(0.282179, 1.215488, 0.290521)",
        "(0.282126, 1.215365, 0.290498)",
        "(0.282031, 1.215241, 0.290556)",
        "(0.281962, 1.215013, 0.290715)",
        "(0.282030, 1.214903, 0.290742)",
        "(0.282054, 1.214810, 0.290716)",
        "(0.282045, 1.214682, 0.290651)",
        "(0.282044, 1.214622, 0.290635)",
        "(0.282020, 1.214430, 0.290700)",
        "(0.282004, 1.214327, 0.290821)",
        "(0.281974, 1.214320, 0.290822)",
        "(0.281877, 1.214304, 0.290782)",
        "(0.281824, 1.214313, 0.290762)",
        "(0.281724, 1.214333, 0.290782)",
        "(0.281643, 1.214400, 0.290925)",
        "(0.281446, 1.214449, 0.290838)",
        "(0.281305, 1.214470, 0.290846)",
        "(0.281262, 1.214483, 0.290869)",
        "(0.281177, 1.214514, 0.290916)",
        "(0.281104, 1.214543, 0.291018)",
        "(0.280996, 1.214631, 0.291132)",
        "(0.280899, 1.214747, 0.291188)",
        "(0.280843, 1.214831, 0.291175)",
        "(0.280780, 1.214948, 0.291157)",
        "(0.280703, 1.215030, 0.291321)",
        "(0.280702, 1.215065, 0.291409)",
        "(0.280694, 1.215105, 0.291430)",
        "(0.280686, 1.215132, 0.291415)",
        "(0.280656, 1.215195, 0.291279)",
        "(0.280586, 1.215221, 0.291126)",
        "(0.280573, 1.215249, 0.291136)",
        "(0.280599, 1.215255, 0.291179)",
        "(0.280640, 1.215263, 0.291127)",
        "(0.280628, 1.215256, 0.291043)",
        "(0.280633, 1.215268, 0.291057)",
        "(0.280660, 1.215318, 0.291098)",
        "(0.280631, 1.215377, 0.291068)",
        "(0.280604, 1.215404, 0.291060)",
        "(0.280570, 1.215452, 0.291088)",
        "(0.280506, 1.215480, 0.291180)",
        "(0.280472, 1.215525, 0.291260)",
        "(0.280443, 1.215599, 0.291306)",
        "(0.280415, 1.215637, 0.291348)",
        "(0.280326, 1.215704, 0.291484)",
        "(0.280221, 1.215790, 0.291623)",
        "(0.280154, 1.215878, 0.291670)",
        "(0.280057, 1.215979, 0.291635)",
        "(0.280032, 1.216037, 0.291598)",
        "(0.279876, 1.216101, 0.291593)",
        "(0.279732, 1.216196, 0.291690)",
        "(0.279622, 1.216275, 0.291742)",
        "(0.279495, 1.216350, 0.291690)",
        "(0.279439, 1.216388, 0.291634)",
        "(0.279321, 1.216448, 0.291618)",
        "(0.279097, 1.216548, 0.291720)",
        "(0.278930, 1.216674, 0.291750)",
        "(0.278751, 1.216818, 0.291753)",
        "(0.278648, 1.216894, 0.291736)",
        "(0.278471, 1.217001, 0.291716)",
        "(0.278247, 1.217127, 0.291782)",
        "(0.278115, 1.217245, 0.291831)",
        "(0.277927, 1.217406, 0.291844)",
        "(0.277743, 1.217510, 0.291874)",
        "(0.277494, 1.217664, 0.291900)",
        "(0.277314, 1.217797, 0.291918)",
        "(0.277055, 1.217971, 0.291868)",
        "(0.276814, 1.218124, 0.291699)",
        "(0.276691, 1.218199, 0.291640)",
        "(0.276556, 1.218344, 0.291611)",
        "(0.276365, 1.218506, 0.291559)",
        "(0.276178, 1.218632, 0.291471)",
        "(0.276078, 1.218737, 0.291379)",
        "(0.275976, 1.218773, 0.291403)",
        "(0.275877, 1.218853, 0.291461)",
        "(0.275755, 1.218892, 0.291431)",
        "(0.275674, 1.218918, 0.291448)",
        "(0.275568, 1.218942, 0.291642)",
        "(0.275544, 1.218966, 0.291687)",
        "(0.275457, 1.218998, 0.291714)",
        "(0.275417, 1.219020, 0.291796)",
        "(0.275345, 1.218993, 0.291976)",
        "(0.275270, 1.218957, 0.292196)",
        "(0.275273, 1.218955, 0.292193)",
        "(0.275211, 1.218906, 0.292219)",
        "(0.275177, 1.218846, 0.292256)",
        "(0.275090, 1.218776, 0.292296)",
        "(0.275014, 1.218704, 0.292365)",
        "(0.274978, 1.218652, 0.292404)",
        "(0.274915, 1.218548, 0.292428)",
        "(0.274868, 1.218491, 0.292496)",
        "(0.274846, 1.218466, 0.292634)",
        "(0.274812, 1.218486, 0.292663)",
        "(0.274745, 1.218496, 0.292662)",
        "(0.274642, 1.218524, 0.292651)",
        "(0.274649, 1.218552, 0.292662)",
        "(0.274633, 1.218532, 0.292755)",
        "(0.274634, 1.218489, 0.292809)",
        "(0.274638, 1.218459, 0.292841)",
        "(0.274652, 1.218376, 0.292898)",
        "(0.274657, 1.218246, 0.292908)",
        "(0.274697, 1.218134, 0.292890)",
        "(0.274717, 1.218023, 0.292916)",
        "(0.274732, 1.217976, 0.292893)",
        "(0.274743, 1.217849, 0.292849)",
        "(0.274770, 1.217737, 0.292848)",
        "(0.274814, 1.217670, 0.292855)",
        "(0.274824, 1.217606, 0.292787)",
        "(0.274814, 1.217588, 0.292767)",
        "(0.274905, 1.217569, 0.292776)",
        "(0.274991, 1.217535, 0.292851)",
        "(0.275087, 1.217526, 0.292865)",
        "(0.275147, 1.217527, 0.292888)",
        "(0.275179, 1.217540, 0.292901)",
        "(0.275224, 1.217570, 0.292928)",
        "(0.275273, 1.217627, 0.292965)",
        "(0.275358, 1.217666, 0.293039)",
        "(0.275477, 1.217710, 0.293032)",
        "(0.275507, 1.217728, 0.293018)",
        "(0.275559, 1.217779, 0.293015)",
        "(0.275666, 1.217836, 0.293036)",
        "(0.275798, 1.217858, 0.292965)",
        "(0.275879, 1.217844, 0.292843)",
        "(0.275921, 1.217831, 0.292785)",
        "(0.276018, 1.217800, 0.292714)",
        "(0.276193, 1.217755, 0.292618)",
        "(0.276307, 1.217754, 0.292554)",
        "(0.276432, 1.217808, 0.292513)",
        "(0.276493, 1.217853, 0.292501)",
        "(0.276621, 1.217990, 0.292418)",
        "(0.276739, 1.218131, 0.292404)",
        "(0.276898, 1.218285, 0.292532)",
        "(0.277051, 1.218428, 0.292589)",
        "(0.277121, 1.218516, 0.292628)",
        "(0.277255, 1.218671, 0.292721)",
        "(0.277405, 1.218802, 0.292830)",
        "(0.277538, 1.218904, 0.292885)",
        "(0.277719, 1.219029, 0.292967)",
        "(0.277804, 1.219095, 0.292981)",
        "(0.277979, 1.219222, 0.292957)",
        "(0.278119, 1.219310, 0.292940)",
        "(0.278306, 1.219374, 0.292907)",
        "(0.278468, 1.219397, 0.292870)",
        "(0.278552, 1.219401, 0.292838)",
        "(0.278701, 1.219411, 0.292784)",
        "(0.278858, 1.219429, 0.292758)",
        "(0.279031, 1.219450, 0.292685)",
        "(0.279183, 1.219469, 0.292649)",
        "(0.279266, 1.219492, 0.292623)",
        "(0.279407, 1.219557, 0.292630)",
        "(0.279541, 1.219632, 0.292579)",
        "(0.279618, 1.219684, 0.292474)",
        "(0.279697, 1.219725, 0.292465)",
        "(0.279754, 1.219762, 0.292543)",
        "(0.279796, 1.219820, 0.292557)",
        "(0.279776, 1.219850, 0.292465)",
        "(0.279858, 1.219873, 0.292398)",
        "(0.279885, 1.219875, 0.292392)",
        "(0.279875, 1.219870, 0.292355)",
        "(0.279886, 1.219876, 0.292250)",
        "(0.279863, 1.219839, 0.292165)",
        "(0.279935, 1.219773, 0.292116)",
        "(0.279897, 1.219781, 0.292158)",
        "(0.279882, 1.219804, 0.292135)",
        "(0.279774, 1.219871, 0.292006)",
        "(0.279742, 1.219944, 0.291943)",
        "(0.279708, 1.220001, 0.291994)",
        "(0.279649, 1.220037, 0.292126)",
        "(0.279658, 1.220076, 0.292137)",
        "(0.279535, 1.220141, 0.292199)",
        "(0.279457, 1.220211, 0.292227)",
        "(0.279370, 1.220248, 0.292271)",
        "(0.279334, 1.220278, 0.292269)",
        "(0.279273, 1.220299, 0.292236)",
        "(0.279097, 1.220320, 0.292094)",
        "(0.279067, 1.220363, 0.291978)",
        "(0.278995, 1.220421, 0.291908)",
        "(0.278806, 1.220495, 0.291668)",
        "(0.278713, 1.220537, 0.291519)",
        "(0.278686, 1.220591, 0.291466)",
        "(0.278662, 1.220628, 0.291447)",
        "(0.278614, 1.220615, 0.291432)",
        "(0.278616, 1.220587, 0.291497)",
        "(0.278616, 1.220572, 0.291573)",
        "(0.278569, 1.220560, 0.291769)",
        "(0.278532, 1.220579, 0.292006)",
        "(0.278578, 1.220596, 0.292321)",
        "(0.278687, 1.220604, 0.292536)",
        "(0.278696, 1.220603, 0.292620)",
        "(0.278719, 1.220610, 0.292913)",
        "(0.278776, 1.220649, 0.293190)",
        "(0.278864, 1.220675, 0.293361)",
        "(0.278946, 1.220659, 0.293594)",
        "(0.278958, 1.220608, 0.293776)",
        "(0.279037, 1.220526, 0.293984)",
        "(0.279130, 1.220430, 0.294098)",
        "(0.279233, 1.220323, 0.294195)",
        "(0.279397, 1.220181, 0.294423)",
        "(0.279488, 1.220133, 0.294554)",
        "(0.279559, 1.220118, 0.294645)",
        "(0.279651, 1.220115, 0.294776)",
        "(0.279752, 1.220145, 0.294926)",
        "(0.279831, 1.220188, 0.294992)",
        "(0.279850, 1.220211, 0.295038)",
        "(0.279897, 1.220257, 0.295093)",
        "(0.279964, 1.220330, 0.295214)",
        "(0.280038, 1.220412, 0.295287)",
        "(0.280067, 1.220492, 0.295348)",
        "(0.280096, 1.220544, 0.295329)",
        "(0.280162, 1.220664, 0.295242)",
        "(0.280226, 1.220831, 0.295217)",
        "(0.280286, 1.220972, 0.295218)",
        "(0.280314, 1.221087, 0.295109)",
        "(0.280342, 1.221135, 0.295037)",
        "(0.280419, 1.221207, 0.294929)",
        "(0.280501, 1.221263, 0.294890)",
        "(0.280619, 1.221309, 0.294853)",
        "(0.280740, 1.221333, 0.294825)",
        "(0.280791, 1.221343, 0.294846)",
        "(0.280921, 1.221374, 0.294902)",
        "(0.281042, 1.221439, 0.294946)",
        "(0.281151, 1.221521, 0.295003)",
        "(0.281264, 1.221634, 0.295019)",
        "(0.281324, 1.221718, 0.295032)",
        "(0.281406, 1.221890, 0.295088)",
        "(0.281461, 1.222077, 0.295111)",
        "(0.281494, 1.222245, 0.295130)",
        "(0.281555, 1.222369, 0.295148)",
        "(0.281599, 1.222453, 0.295181)",
        "(0.281646, 1.222607, 0.295260)",
        "(0.281611, 1.222749, 0.295246)",
        "(0.281618, 1.222843, 0.295171)",
        "(0.281672, 1.222920, 0.295138)",
        "(0.281703, 1.222950, 0.295147)",
        "(0.281760, 1.223003, 0.295162)",
        "(0.281774, 1.223063, 0.295111)",
        "(0.281782, 1.223106, 0.295041)",
        "(0.281822, 1.223139, 0.294998)",
        "(0.281847, 1.223140, 0.295000)",
        "(0.281911, 1.223143, 0.294981)",
        "(0.281964, 1.223147, 0.294932)",
        "(0.281982, 1.223135, 0.294994)",
        "(0.282063, 1.223159, 0.295013)",
        "(0.282087, 1.223179, 0.294995)",
        "(0.282068, 1.223259, 0.294930)",
        "(0.282057, 1.223355, 0.294898)",
        "(0.282071, 1.223434, 0.294885)",
        "(0.282090, 1.223497, 0.294913)",
        "(0.282089, 1.223507, 0.294924)",
        "(0.282094, 1.223495, 0.294889)",
        "(0.282126, 1.223457, 0.294874)",
        "(0.282159, 1.223388, 0.294885)",
        "(0.282164, 1.223303, 0.294890)",
        "(0.282163, 1.223238, 0.294880)",
        "(0.282180, 1.223135, 0.294877)",
        "(0.282177, 1.223020, 0.294880)",
        "(0.282168, 1.222887, 0.294843)",
        "(0.282135, 1.222727, 0.294851)",
        "(0.282118, 1.222675, 0.294853)",
        "(0.282068, 1.222600, 0.294847)",
        "(0.281977, 1.222517, 0.294898)",
        "(0.281927, 1.222477, 0.294955)",
        "(0.281853, 1.222451, 0.295000)",
        "(0.281805, 1.222452, 0.295007)",
        "(0.281716, 1.222459, 0.295051)",
        "(0.281548, 1.222470, 0.295245)",
        "(0.281458, 1.222472, 0.295307)",
        "(0.281410, 1.222414, 0.295358)",
        "(0.281396, 1.222389, 0.295418)",
        "(0.281323, 1.222296, 0.295581)",
        "(0.281266, 1.222224, 0.295600)",
        "(0.281186, 1.222148, 0.295564)",
        "(0.281153, 1.222103, 0.295575)",
        "(0.281142, 1.222094, 0.295567)",
        "(0.281045, 1.222013, 0.295561)",
        "(0.280997, 1.221903, 0.295566)",
        "(0.280951, 1.221780, 0.295607)",
        "(0.280916, 1.221692, 0.295646)",
        "(0.280874, 1.221643, 0.295661)",
        "(0.280778, 1.221580, 0.295610)",
        "(0.280648, 1.221521, 0.295591)",
        "(0.280530, 1.221477, 0.295644)",
        "(0.280502, 1.221499, 0.295638)",
        "(0.280438, 1.221515, 0.295605)",
        "(0.280372, 1.221584, 0.295592)",
        "(0.280294, 1.221656, 0.295643)",
        "(0.280242, 1.221711, 0.295708)",
        "(0.280221, 1.221761, 0.295750)",
        "(0.280225, 1.221789, 0.295806)",
        "(0.280236, 1.221834, 0.295960)",
        "(0.280230, 1.221885, 0.296045)",
        "(0.280186, 1.221904, 0.296107)",
        "(0.280213, 1.221891, 0.296220)",
        "(0.280236, 1.221874, 0.296299)",
        "(0.280271, 1.221850, 0.296416)",
        "(0.280275, 1.221859, 0.296539)",
        "(0.280297, 1.221895, 0.296668)",
        "(0.280334, 1.221938, 0.296725)",
        "(0.280363, 1.221961, 0.296765)",
        "(0.280404, 1.222000, 0.296866)",
        "(0.280416, 1.222054, 0.296905)",
        "(0.280460, 1.222107, 0.296964)",
        "(0.280494, 1.222174, 0.297119)",
        "(0.280530, 1.222197, 0.297152)",
        "(0.280636, 1.222234, 0.297142)",
        "(0.280644, 1.222273, 0.297147)",
        "(0.280729, 1.222362, 0.297278)",
        "(0.280792, 1.222461, 0.297360)",
        "(0.280853, 1.222517, 0.297365)",
        "(0.280928, 1.222615, 0.297373)",
        "(0.281019, 1.222736, 0.297563)",
        "(0.281126, 1.222847, 0.297656)",
        "(0.281262, 1.222942, 0.297645)",
        "(0.281384, 1.222972, 0.297628)",
        "(0.281528, 1.223011, 0.297685)",
        "(0.281617, 1.223036, 0.297794)",
        "(0.281715, 1.223049, 0.297780)",
        "(0.281871, 1.223015, 0.297732)",
        "(0.281915, 1.222995, 0.297744)",
        "(0.281988, 1.222970, 0.297787)",
        "(0.282045, 1.222980, 0.297754)",
        "(0.282098, 1.223007, 0.297684)",
        "(0.282137, 1.223041, 0.297644)",
        "(0.282151, 1.223056, 0.297640)",
        "(0.282175, 1.223075, 0.297590)",
        "(0.282215, 1.223083, 0.297522)",
        "(0.282245, 1.223100, 0.297499)",
        "(0.282318, 1.223146, 0.297459)",
        "(0.282339, 1.223188, 0.297461)",
        "(0.282363, 1.223267, 0.297364)",
        "(0.282463, 1.223359, 0.297072)",
        "(0.282599, 1.223481, 0.296688)",
        "(0.282560, 1.223606, 0.296262)",
        "(0.282577, 1.223666, 0.296189)",
        "(0.282700, 1.223724, 0.295779)",
        "(0.282910, 1.223756, 0.295005)",
        "(0.282802, 1.223727, 0.294604)",
        "(0.282896, 1.223689, 0.294445)",
        "(0.283000, 1.223639, 0.294193)",
        "(0.283121, 1.223509, 0.293654)",
        "(0.283287, 1.223350, 0.293277)",
        "(0.283306, 1.223233, 0.293095)",
        "(0.283358, 1.223091, 0.292849)",
        "(0.283419, 1.223021, 0.292708)",
        "(0.283516, 1.222980, 0.292629)",
        "(0.283544, 1.223012, 0.292612)",
        "(0.283528, 1.223082, 0.292618)",
        "(0.283544, 1.223236, 0.292655)",
        "(0.283552, 1.223353, 0.292682)",
        "(0.283421, 1.223557, 0.292767)",
        "(0.283438, 1.223676, 0.292847)",
        "(0.283412, 1.223792, 0.292955)",
        "(0.283396, 1.223895, 0.293043)",
        "(0.283333, 1.223933, 0.293074)",
        "(0.283231, 1.223983, 0.293056)",
        "(0.283111, 1.224049, 0.292943)",
        "(0.283031, 1.224118, 0.292888)",
        "(0.283022, 1.224213, 0.292755)",
        "(0.282972, 1.224261, 0.292622)",
        "(0.282886, 1.224407, 0.292429)",
        "(0.282745, 1.224589, 0.292255)",
        "(0.282652, 1.224750, 0.291954)",
        "(0.282610, 1.224859, 0.291722)",
        "(0.282643, 1.224910, 0.291681)",
        "(0.282700, 1.224998, 0.291589)",
        "(0.282763, 1.225011, 0.291517)",
        "(0.283001, 1.224925, 0.291443)",
        "(0.283254, 1.224836, 0.291436)",
        "(0.283277, 1.224815, 0.291431)",
        "(0.283302, 1.224733, 0.291384)",
        "(0.283371, 1.224640, 0.291289)",
        "(0.283494, 1.224540, 0.291299)",
        "(0.283525, 1.224445, 0.291214)",
        "(0.283501, 1.224398, 0.291095)",
        "(0.283447, 1.224344, 0.290810)",
        "(0.283474, 1.224353, 0.290743)",
        "(0.283420, 1.224324, 0.290730)",
        "(0.283400, 1.224326, 0.290674)",
        "(0.283407, 1.224337, 0.290561)",
        "(0.283398, 1.224367, 0.290389)",
        "(0.283350, 1.224372, 0.290293)",
        "(0.283351, 1.224381, 0.290267)",
        "(0.283538, 1.224448, 0.290278)",
        "(0.283547, 1.224473, 0.290242)",
        "(0.283561, 1.224515, 0.290231)",
        "(0.283517, 1.224559, 0.290202)",
        "(0.283536, 1.224608, 0.290063)",
        "(0.283495, 1.224558, 0.290082)",
        "(0.283434, 1.224498, 0.290087)",
        "(0.283276, 1.224288, 0.290135)",
        "(0.283123, 1.224073, 0.290185)",
        "(0.282999, 1.223899, 0.290104)",
        "(0.282833, 1.223750, 0.289974)",
        "(0.282750, 1.223694, 0.289897)",
        "(0.282511, 1.223583, 0.289815)",
        "(0.282212, 1.223405, 0.289654)",
        "(0.281857, 1.223197, 0.289506)",
        "(0.281546, 1.223042, 0.289473)",
        "(0.281418, 1.222990, 0.289473)",
        "(0.281285, 1.222949, 0.289378)",
        "(0.281015, 1.222882, 0.289257)",
        "(0.280810, 1.222841, 0.289240)",
        "(0.280592, 1.222774, 0.289289)",
        "(0.280464, 1.222725, 0.289261)",
        "(0.280230, 1.222671, 0.289291)",
        "(0.279990, 1.222694, 0.289560)",
        "(0.279950, 1.222762, 0.289603)",
        "(0.279699, 1.222868, 0.289586)",
        "(0.279626, 1.222914, 0.289597)",
        "(0.279431, 1.223011, 0.289811)",
        "(0.279244, 1.223089, 0.289982)",
        "(0.279103, 1.223116, 0.289991)",
        "(0.279046, 1.223106, 0.290044)",
        "(0.279036, 1.223104, 0.290134)",
        "(0.278930, 1.223063, 0.290340)",
        "(0.278851, 1.223006, 0.290451)",
        "(0.278841, 1.222867, 0.290506)",
        "(0.278951, 1.222655, 0.290583)",
        "(0.278954, 1.222517, 0.290688)",
        "(0.279059, 1.222293, 0.290901)",
        "(0.279099, 1.222189, 0.290879)",
        "(0.279211, 1.221988, 0.290819)",
        "(0.279336, 1.221871, 0.290781)",
        "(0.279405, 1.221819, 0.290782)",
        "(0.279529, 1.221704, 0.290842)",
        "(0.279689, 1.221560, 0.290890)",
        "(0.279853, 1.221432, 0.290945)",
        "(0.280013, 1.221351, 0.291048)",
        "(0.280074, 1.221323, 0.291086)",
        "(0.280225, 1.221263, 0.291095)",
        "(0.280294, 1.221198, 0.291120)",
        "(0.280425, 1.221048, 0.291243)",
        "(0.280643, 1.220891, 0.291312)",
        "(0.280711, 1.220831, 0.291298)",
        "(0.280809, 1.220722, 0.291253)",
        "(0.280938, 1.220566, 0.291221)",
        "(0.281136, 1.220448, 0.291102)",
        "(0.281311, 1.220385, 0.290942)",
        "(0.281336, 1.220345, 0.290850)",
        "(0.281400, 1.220345, 0.290678)",
        "(0.281470, 1.220381, 0.290525)",
        "(0.281609, 1.220429, 0.290324)",
        "(0.281726, 1.220493, 0.290204)",
        "(0.281743, 1.220524, 0.290154)",
        "(0.281756, 1.220623, 0.290060)",
        "(0.281801, 1.220755, 0.289970)",
        "(0.281926, 1.220929, 0.289802)",
        "(0.281896, 1.221049, 0.289783)",
        "(0.281868, 1.221117, 0.289799)",
        "(0.281831, 1.221242, 0.289762)",
        "(0.281793, 1.221350, 0.289639)",
        "(0.281862, 1.221451, 0.289597)",
        "(0.281695, 1.221548, 0.289620)",
        "(0.281634, 1.221597, 0.289616)",
        "(0.281654, 1.221647, 0.289519)",
        "(0.281649, 1.221686, 0.289388)",
        "(0.281693, 1.221736, 0.289370)",
        "(0.281689, 1.221805, 0.289350)",
        "(0.281668, 1.221859, 0.289327)",
        "(0.281607, 1.221928, 0.289300)",
        "(0.281667, 1.222007, 0.289326)",
        "(0.281755, 1.222078, 0.289387)",
        "(0.281750, 1.222139, 0.289424)",
        "(0.281724, 1.222195, 0.289430)",
        "(0.281727, 1.222273, 0.289452)",
        "(0.281789, 1.222317, 0.289485)",
        "(0.281876, 1.222343, 0.289580)",
        "(0.281921, 1.222327, 0.289729)",
        "(0.281955, 1.222311, 0.289783)",
        "(0.282117, 1.222251, 0.289897)",
        "(0.282262, 1.222241, 0.290034)",
        "(0.282379, 1.222235, 0.290178)",
        "(0.282498, 1.222231, 0.290286)",
        "(0.282533, 1.222203, 0.290351)",
        "(0.282648, 1.222124, 0.290510)",
        "(0.282824, 1.222019, 0.290740)",
        "(0.283007, 1.221915, 0.290926)",
        "(0.283139, 1.221870, 0.290960)",
        "(0.283181, 1.221870, 0.290987)",
        "(0.283280, 1.221888, 0.291121)",
        "(0.283326, 1.221942, 0.291196)",
        "(0.283404, 1.222021, 0.291215)",
        "(0.283452, 1.222076, 0.291232)",
        "(0.283428, 1.222102, 0.291281)",
        "(0.283393, 1.222181, 0.291402)",
        "(0.283395, 1.222327, 0.291437)",
        "(0.283306, 1.222470, 0.291424)",
        "(0.283286, 1.222583, 0.291450)",
        "(0.283254, 1.222653, 0.291604)",
        "(0.283236, 1.222703, 0.291702)",
        "(0.283205, 1.222705, 0.291613)",
        "(0.283235, 1.222684, 0.291484)",
        "(0.283324, 1.222673, 0.291467)",
        "(0.283426, 1.222648, 0.291482)",
        "(0.283568, 1.222627, 0.291509)",
        "(0.283700, 1.222623, 0.291510)",
        "(0.283749, 1.222646, 0.291480)",
        "(0.283786, 1.222691, 0.291413)",
        "(0.283817, 1.222726, 0.291383)",
        "(0.283924, 1.222830, 0.291344)",
        "(0.283963, 1.222966, 0.291386)",
        "(0.283933, 1.223222, 0.291507)",
        "(0.283921, 1.223457, 0.291452)",
        "(0.283947, 1.223567, 0.291421)",
        "(0.284010, 1.223750, 0.291423)",
        "(0.284059, 1.224005, 0.291446)",
        "(0.284104, 1.224318, 0.291456)",
        "(0.284074, 1.224635, 0.291427)",
        "(0.284081, 1.224779, 0.291386)",
        "(0.284146, 1.224968, 0.291305)",
        "(0.284216, 1.225176, 0.291236)",
        "(0.284268, 1.225431, 0.291108)",
        "(0.284247, 1.225694, 0.291006)",
        "(0.284257, 1.225832, 0.291018)",
        "(0.284312, 1.226024, 0.290992)",
        "(0.284371, 1.226200, 0.290975)",
        "(0.284457, 1.226355, 0.290979)",
        "(0.284524, 1.226550, 0.291116)",
        "(0.284549, 1.226633, 0.291161)",
        "(0.284596, 1.226803, 0.291227)",
        "(0.284627, 1.226985, 0.291274)",
        "(0.284672, 1.227148, 0.291347)",
        "(0.284704, 1.227429, 0.291506)",
        "(0.284660, 1.227600, 0.291620)",
        "(0.284614, 1.227867, 0.291733)",
        "(0.284606, 1.228030, 0.291799)",
        "(0.284688, 1.228161, 0.291822)",
        "(0.284734, 1.228258, 0.291876)",
        "(0.284732, 1.228362, 0.291985)",
        "(0.284677, 1.228604, 0.292242)",
        "(0.284665, 1.228823, 0.292367)",
        "(0.284672, 1.229015, 0.292488)",
        "(0.284695, 1.229210, 0.292634)",
        "(0.284706, 1.229308, 0.292702)",
        "(0.284653, 1.229544, 0.292962)",
        "(0.284546, 1.229857, 0.293288)",
        "(0.284482, 1.230102, 0.293427)",
        "(0.284404, 1.230335, 0.293594)",
        "(0.284335, 1.230533, 0.293764)",
        "(0.284196, 1.230943, 0.294128)",
        "(0.284032, 1.231333, 0.294310)",
        "(0.283714, 1.231904, 0.294580)",
        "(0.283527, 1.232512, 0.294759)",
        "(0.283330, 1.232929, 0.294893)",
        "(0.283038, 1.233582, 0.295073)",
        "(0.282726, 1.234259, 0.295222)",
        "(0.282435, 1.235020, 0.295497)",
        "(0.282164, 1.235774, 0.295564)",
        "(0.281922, 1.236263, 0.295578)",
        "(0.281606, 1.237053, 0.295711)",
        "(0.281422, 1.237742, 0.295847)",
        "(0.281343, 1.238525, 0.295824)",
        "(0.280855, 1.239632, 0.295852)",
        "(0.280676, 1.240052, 0.296003)",
        "(0.280639, 1.240922, 0.296170)",
        "(0.280528, 1.241711, 0.296165)",
        "(0.280334, 1.242462, 0.295946)",
        "(0.280008, 1.243020, 0.295971)",
        "(0.279993, 1.243189, 0.296106)",
        "(0.280136, 1.243376, 0.296192)",
        "(0.280144, 1.243586, 0.296094)",
        "(0.280083, 1.243744, 0.295851)",
        "(0.280161, 1.243714, 0.295730)",
        "(0.280237, 1.243659, 0.295666)",
        "(0.280419, 1.243420, 0.295438)",
        "(0.280644, 1.242996, 0.295055)",
        "(0.280997, 1.242410, 0.294564)",
        "(0.281238, 1.241761, 0.293974)",
        "(0.281393, 1.241345, 0.293634)",
        "(0.281756, 1.240566, 0.292935)",
        "(0.281997, 1.239676, 0.292227)",
        "(0.282301, 1.238812, 0.291962)",
        "(0.282632, 1.237939, 0.291930)",
        "(0.282733, 1.237539, 0.291994)",
        "(0.283022, 1.236865, 0.291696)",
        "(0.283317, 1.236373, 0.291292)",
        "(0.283458, 1.236172, 0.291108)",
        "(0.283626, 1.235914, 0.290961)",
        "(0.283714, 1.235838, 0.290850)",
        "(0.283811, 1.235700, 0.290538)",
        "(0.283924, 1.235546, 0.290136)",
        "(0.284029, 1.235509, 0.289859)",
        "(0.284105, 1.235458, 0.289377)",
        "(0.284181, 1.235460, 0.289121)",
        "(0.284333, 1.235485, 0.288769)",
        "(0.284396, 1.235490, 0.288219)",
        "(0.284510, 1.235500, 0.287570)",
        "(0.284666, 1.235453, 0.286964)",
        "(0.284728, 1.235441, 0.286784)",
        "(0.284756, 1.235276, 0.286334)",
        "(0.284938, 1.235062, 0.285991)",
        "(0.285038, 1.234766, 0.285828)",
        "(0.285156, 1.234520, 0.285577)",
        "(0.285240, 1.234233, 0.285294)",
        "(0.285410, 1.233969, 0.285127)",
        "(0.285428, 1.233855, 0.285093)",
        "(0.285460, 1.233587, 0.284897)",
        "(0.285547, 1.233406, 0.284650)",
        "(0.285592, 1.233388, 0.284650)",
        "(0.285664, 1.233301, 0.284660)",
        "(0.285710, 1.233252, 0.284668)",
        "(0.285793, 1.233217, 0.284735)",
        "(0.285850, 1.233235, 0.284801)",
        "(0.285880, 1.233252, 0.284862)",
        "(0.285908, 1.233314, 0.285006)",
        "(0.285985, 1.233388, 0.285183)",
        "(0.286080, 1.233449, 0.285378)",
        "(0.286166, 1.233502, 0.285593)",
        "(0.286221, 1.233529, 0.285742)",
        "(0.286280, 1.233556, 0.286194)",
        "(0.286404, 1.233559, 0.286582)",
        "(0.286581, 1.233473, 0.287056)",
        "(0.286727, 1.233398, 0.287368)",
        "(0.286794, 1.233382, 0.287542)",
        "(0.286928, 1.233313, 0.288227)",
        "(0.287077, 1.233285, 0.288708)",
        "(0.287282, 1.233235, 0.289080)",
        "(0.287460, 1.233138, 0.289372)",
        "(0.287484, 1.233086, 0.289478)",
        "(0.287569, 1.232924, 0.290072)",
        "(0.287741, 1.232813, 0.290348)",
        "(0.287870, 1.232638, 0.290511)",
        "(0.287995, 1.232384, 0.290682)",
        "(0.288042, 1.232248, 0.290800)",
        "(0.288162, 1.231881, 0.291081)",
        "(0.288428, 1.231420, 0.291287)",
        "(0.288599, 1.231122, 0.291405)",
        "(0.288723, 1.230763, 0.291569)",
        "(0.288874, 1.230471, 0.291676)",
        "(0.289154, 1.229976, 0.292093)",
        "(0.289346, 1.229561, 0.292311)",
        "(0.289449, 1.229179, 0.292490)",
        "(0.289536, 1.228716, 0.292945)",
        "(0.289646, 1.228468, 0.293234)",
        "(0.289827, 1.228203, 0.293460)",
        "(0.289889, 1.228106, 0.293576)",
        "(0.289938, 1.227991, 0.293766)",
        "(0.289997, 1.227839, 0.294060)",
        "(0.290081, 1.227800, 0.294106)",
        "(0.290055, 1.227643, 0.294189)",
        "(0.290135, 1.227531, 0.294084)",
        "(0.290202, 1.227424, 0.294202)",
        "(0.290201, 1.227284, 0.294309)",
        "(0.290196, 1.227225, 0.294288)",
        "(0.290192, 1.227015, 0.294032)",
        "(0.290186, 1.226813, 0.293753)",
        "(0.290097, 1.226658, 0.293687)",
        "(0.290102, 1.226493, 0.293576)",
        "(0.290115, 1.226329, 0.293417)",
        "(0.290142, 1.225981, 0.293016)",
        "(0.290132, 1.225679, 0.292754)",
        "(0.290096, 1.225403, 0.292657)",
        "(0.290080, 1.225075, 0.292572)",
        "(0.290076, 1.224845, 0.292541)",
        "(0.290109, 1.224419, 0.292465)",
        "(0.290141, 1.224100, 0.292412)",
        "(0.290096, 1.223949, 0.292472)",
        "(0.289990, 1.223713, 0.292598)",
        "(0.289944, 1.223540, 0.292654)",
        "(0.289939, 1.223267, 0.292792)",
        "(0.289897, 1.223231, 0.292928)",
        "(0.289817, 1.223192, 0.293020)",
        "(0.289733, 1.223193, 0.293098)",
        "(0.289655, 1.223181, 0.293111)",
        "(0.289545, 1.223168, 0.293149)",
        "(0.289487, 1.223129, 0.293217)",
        "(0.289450, 1.223075, 0.293195)",
        "(0.289314, 1.222920, 0.293098)",
        "(0.289246, 1.222804, 0.293011)",
        "(0.289250, 1.222632, 0.292998)",
        "(0.289248, 1.222547, 0.293126)",
        "(0.289237, 1.222542, 0.293069)",
        "(0.289116, 1.222445, 0.292929)",
        "(0.289134, 1.222424, 0.292907)",
        "(0.289216, 1.222337, 0.292953)",
        "(0.289234, 1.222265, 0.293125)",
        "(0.289257, 1.222265, 0.293238)",
        "(0.289261, 1.222267, 0.293266)",
        "(0.289263, 1.222262, 0.293303)",
        "(0.289384, 1.222270, 0.293468)",
        "(0.289401, 1.222299, 0.293558)",
        "(0.289417, 1.222333, 0.293586)",
        "(0.289444, 1.222351, 0.293581)",
        "(0.289483, 1.222340, 0.293636)",
        "(0.289578, 1.222316, 0.293772)",
        "(0.289669, 1.222299, 0.293809)",
        "(0.289774, 1.222258, 0.293790)",
        "(0.289861, 1.222183, 0.293777)",
        "(0.289941, 1.222124, 0.293801)",
        "(0.290138, 1.221985, 0.293920)",
        "(0.290322, 1.221890, 0.293989)",
        "(0.290443, 1.221863, 0.294020)",
        "(0.290597, 1.221839, 0.294104)",
        "(0.290667, 1.221833, 0.294150)",
        "(0.290773, 1.221831, 0.294218)",
        "(0.290918, 1.221806, 0.294323)",
        "(0.291023, 1.221777, 0.294410)",
        "(0.291126, 1.221736, 0.294495)",
        "(0.291191, 1.221720, 0.294567)",
        "(0.291280, 1.221704, 0.294710)",
        "(0.291360, 1.221724, 0.294798)",
        "(0.291429, 1.221734, 0.294873)",
        "(0.291512, 1.221721, 0.294906)",
        "(0.291548, 1.221721, 0.294919)",
        "(0.291614, 1.221696, 0.294964)",
        "(0.291668, 1.221691, 0.294985)",
        "(0.291731, 1.221711, 0.294994)",
        "(0.291779, 1.221716, 0.294986)",
        "(0.291800, 1.221722, 0.294965)",
        "(0.291818, 1.221740, 0.294937)",
        "(0.291851, 1.221778, 0.294863)",
        "(0.291852, 1.221794, 0.294833)",
        "(0.291893, 1.221787, 0.294831)",
        "(0.291916, 1.221771, 0.294822)",
        "(0.291917, 1.221731, 0.294749)",
        "(0.291848, 1.221680, 0.294596)",
        "(0.291908, 1.221651, 0.294412)",
        "(0.291905, 1.221607, 0.294216)",
        "(0.291874, 1.221573, 0.294110)",
        "(0.291951, 1.221554, 0.293908)",
        "(0.292057, 1.221485, 0.293614)",
        "(0.292142, 1.221323, 0.293194)",
        "(0.292295, 1.221187, 0.292982)",
        "(0.292406, 1.221093, 0.292848)",
        "(0.292522, 1.220921, 0.292549)",
        "(0.292559, 1.220700, 0.292231)",
        "(0.292656, 1.220465, 0.291947)",
        "(0.292806, 1.220209, 0.291887)",
        "(0.292883, 1.220033, 0.291976)",
        "(0.292933, 1.219836, 0.292079)",
        "(0.292962, 1.219657, 0.292067)",
        "(0.293067, 1.219537, 0.292064)",
        "(0.293113, 1.219488, 0.292143)",
        "(0.293132, 1.219467, 0.292187)",
        "(0.293170, 1.219409, 0.292279)",
        "(0.293211, 1.219329, 0.292383)",
        "(0.293258, 1.219203, 0.292639)",
        "(0.293293, 1.219049, 0.293013)",
        "(0.293299, 1.219001, 0.293113)",
        "(0.293345, 1.218903, 0.293258)",
        "(0.293372, 1.218881, 0.293432)",
        "(0.293348, 1.218900, 0.293771)",
        "(0.293412, 1.219017, 0.294174)",
        "(0.293423, 1.219101, 0.294373)",
        "(0.293411, 1.219254, 0.294638)",
        "(0.293474, 1.219404, 0.295034)",
        "(0.293557, 1.219581, 0.295616)",
        "(0.293670, 1.219743, 0.296116)",
        "(0.293697, 1.219827, 0.296356)",
        "(0.293829, 1.220035, 0.296871)",
        "(0.293996, 1.220227, 0.297498)",
        "(0.294144, 1.220325, 0.297866)",
        "(0.294201, 1.220366, 0.298320)",
        "(0.294323, 1.220402, 0.298642)",
        "(0.294454, 1.220376, 0.299058)",
        "(0.294731, 1.220310, 0.299299)",
        "(0.294805, 1.220291, 0.299387)",
        "(0.294983, 1.220270, 0.299699)",
        "(0.295056, 1.220278, 0.299783)",
        "(0.295179, 1.220284, 0.299759)",
        "(0.295301, 1.220285, 0.299755)",
        "(0.295497, 1.220235, 0.299827)",
        "(0.295633, 1.220201, 0.299828)",
        "(0.295703, 1.220176, 0.299824)",
        "(0.295849, 1.220155, 0.299831)",
        "(0.296007, 1.220173, 0.299838)",
        "(0.296126, 1.220205, 0.299791)",
        "(0.296198, 1.220254, 0.299747)",
        "(0.296252, 1.220280, 0.299738)",
        "(0.296383, 1.220335, 0.299705)",
        "(0.296481, 1.220370, 0.299645)",
        "(0.296533, 1.220389, 0.299619)",
        "(0.296601, 1.220408, 0.299587)",
        "(0.296633, 1.220412, 0.299545)",
        "(0.296759, 1.220428, 0.299418)",
        "(0.296772, 1.220420, 0.299264)",
        "(0.296821, 1.220436, 0.299155)",
        "(0.296925, 1.220476, 0.299034)",
        "(0.296968, 1.220501, 0.298986)",
        "(0.296979, 1.220578, 0.298891)",
        "(0.297031, 1.220691, 0.298833)",
        "(0.297094, 1.220839, 0.298767)",
        "(0.297154, 1.220994, 0.298692)",
        "(0.297147, 1.221078, 0.298659)",
        "(0.297152, 1.221255, 0.298702)",
        "(0.297186, 1.221423, 0.298613)",
        "(0.297196, 1.221596, 0.298448)",
        "(0.297257, 1.221698, 0.298401)",
        "(0.297279, 1.221792, 0.298407)",
        "(0.297291, 1.221942, 0.298423)",
        "(0.297288, 1.222098, 0.298432)",
        "(0.297326, 1.222227, 0.298537)",
        "(0.297447, 1.222337, 0.298687)",
        "(0.297486, 1.222370, 0.298748)",
        "(0.297578, 1.222404, 0.298869)",
        "(0.297651, 1.222428, 0.299075)",
        "(0.297812, 1.222484, 0.299399)",
        "(0.297942, 1.222534, 0.299586)",
        "(0.298024, 1.222573, 0.299702)",
        "(0.298169, 1.222659, 0.299982)",
        "(0.298263, 1.222747, 0.300248)",
        "(0.298379, 1.222876, 0.300485)",
        "(0.298466, 1.223069, 0.300847)",
        "(0.298532, 1.223189, 0.300973)",
        "(0.298579, 1.223364, 0.301129)",
        "(0.298600, 1.223552, 0.301468)",
        "(0.298667, 1.223811, 0.302131)",
        "(0.298758, 1.223945, 0.302223)",
        "(0.298799, 1.224025, 0.302322)",
        "(0.298899, 1.224136, 0.302542)",
        "(0.298981, 1.224311, 0.303198)",
        "(0.299036, 1.224386, 0.303254)",
        "(0.299089, 1.224472, 0.303270)",
        "(0.299115, 1.224492, 0.303291)",
        "(0.299206, 1.224620, 0.303763)",
        "(0.299241, 1.224691, 0.303842)",
        "(0.299208, 1.224757, 0.303804)",
        "(0.299236, 1.224811, 0.303793)",
        "(0.299259, 1.224839, 0.303882)",
        "(0.299353, 1.224860, 0.304094)",
        "(0.299387, 1.224869, 0.304108)",
        "(0.299453, 1.224881, 0.304112)",
        "(0.299503, 1.224908, 0.304250)",
        "(0.299538, 1.224929, 0.304315)",
        "(0.299548, 1.224939, 0.304358)",
        "(0.299627, 1.224924, 0.304414)",
        "(0.299770, 1.224883, 0.304630)",
        "(0.299813, 1.224873, 0.304775)",
        "(0.299785, 1.224859, 0.304855)",
        "(0.299801, 1.224850, 0.304974)",
        "(0.299892, 1.224855, 0.305082)",
        "(0.299997, 1.224878, 0.305135)",
        "(0.300000, 1.224931, 0.305246)",
        "(0.299933, 1.224987, 0.305384)",
        "(0.299924, 1.225082, 0.305420)",
        "(0.299932, 1.225161, 0.305371)",
        "(0.299920, 1.225212, 0.305371)",
        "(0.299758, 1.225206, 0.305548)",
        "(0.299703, 1.225210, 0.305672)",
        "(0.299778, 1.225250, 0.305679)",
        "(0.299801, 1.225243, 0.305691)",
        "(0.299845, 1.225234, 0.305710)",
        "(0.299868, 1.225237, 0.305763)",
        "(0.299846, 1.225241, 0.305808)",
        "(0.299782, 1.225260, 0.305809)",
        "(0.299741, 1.225292, 0.305829)",
        "(0.299717, 1.225318, 0.305963)",
        "(0.299718, 1.225304, 0.306019)",
        "(0.299715, 1.225284, 0.305995)",
        "(0.299667, 1.225266, 0.305988)",
        "(0.299613, 1.225280, 0.306097)",
        "(0.299627, 1.225349, 0.306126)",
        "(0.299625, 1.225415, 0.306092)",
        "(0.299585, 1.225463, 0.306075)",
        "(0.299414, 1.225584, 0.306130)",
        "(0.299415, 1.225680, 0.306117)",
        "(0.299411, 1.225746, 0.306065)",
        "(0.299392, 1.225775, 0.306058)",
        "(0.299332, 1.225775, 0.306103)",
        "(0.299192, 1.225757, 0.306164)",
        "(0.299144, 1.225704, 0.306100)",
        "(0.299141, 1.225567, 0.306033)",
        "(0.299180, 1.225420, 0.306075)",
        "(0.299184, 1.225349, 0.306147)",
        "(0.299157, 1.225255, 0.306194)",
        "(0.299068, 1.225143, 0.306053)",
        "(0.299022, 1.224988, 0.305840)",
        "(0.299060, 1.224798, 0.305808)",
        "(0.299075, 1.224677, 0.305824)",
        "(0.299051, 1.224558, 0.305755)",
        "(0.299013, 1.224378, 0.305627)",
        "(0.299028, 1.224226, 0.305594)",
        "(0.298978, 1.224140, 0.305617)",
        "(0.298967, 1.224136, 0.305620)",
        "(0.298916, 1.224118, 0.305584)",
        "(0.298858, 1.224153, 0.305554)",
        "(0.298815, 1.224216, 0.305530)",
        "(0.298631, 1.224311, 0.305567)",
        "(0.298523, 1.224358, 0.305588)",
        "(0.298386, 1.224423, 0.305571)",
        "(0.298316, 1.224456, 0.305521)",
        "(0.298359, 1.224467, 0.305550)",
        "(0.298353, 1.224468, 0.305533)",
        "(0.298236, 1.224431, 0.305534)",
        "(0.298166, 1.224394, 0.305477)",
        "(0.298147, 1.224289, 0.305409)",
        "(0.298140, 1.224197, 0.305504)",
        "(0.298075, 1.224190, 0.305519)",
        "(0.298019, 1.224186, 0.305508)",
        "(0.297903, 1.224219, 0.305431)",
        "(0.297829, 1.224270, 0.305391)",
        "(0.297712, 1.224326, 0.305389)",
        "(0.297619, 1.224394, 0.305389)",
        "(0.297589, 1.224424, 0.305371)",
        "(0.297526, 1.224458, 0.305331)",
        "(0.297460, 1.224438, 0.305296)",
        "(0.297382, 1.224290, 0.305227)",
        "(0.297473, 1.223983, 0.305219)",
        "(0.297594, 1.223804, 0.305308)",
        "(0.297651, 1.223601, 0.305407)",
        "(0.297701, 1.223486, 0.305391)",
        "(0.297764, 1.223380, 0.305309)",
        "(0.297808, 1.223229, 0.305162)",
        "(0.297822, 1.223172, 0.305097)",
        "(0.297856, 1.223087, 0.305015)",
        "(0.297880, 1.222960, 0.304960)",
        "(0.297914, 1.222845, 0.304912)",
        "(0.297950, 1.222753, 0.304905)",
        "(0.297952, 1.222732, 0.304908)",
        "(0.297981, 1.222724, 0.304881)",
        "(0.297974, 1.222752, 0.304872)",
        "(0.297907, 1.222809, 0.304840)",
        "(0.297869, 1.222841, 0.304815)",
        "(0.297868, 1.222850, 0.304829)",
        "(0.297855, 1.222857, 0.304960)",
        "(0.297795, 1.222875, 0.305069)",
        "(0.297678, 1.222902, 0.305064)",
        "(0.297648, 1.222942, 0.305077)",
        "(0.297671, 1.222968, 0.305085)",
        "(0.297688, 1.222979, 0.305092)",
        "(0.297678, 1.222945, 0.305138)",
        "(0.297688, 1.222884, 0.305188)",
        "(0.297691, 1.222815, 0.305291)",
        "(0.297710, 1.222813, 0.305332)",
        "(0.297702, 1.222836, 0.305399)",
        "(0.297663, 1.222888, 0.305473)",
        "(0.297598, 1.222998, 0.305506)",
        "(0.297423, 1.223111, 0.305582)",
        "(0.297358, 1.223157, 0.305628)",
        "(0.297295, 1.223221, 0.305666)",
        "(0.297188, 1.223253, 0.305727)",
        "(0.297112, 1.223241, 0.305750)",
        "(0.296979, 1.223194, 0.305760)",
        "(0.296930, 1.223168, 0.305748)",
        "(0.296842, 1.223052, 0.305631)",
        "(0.296870, 1.222888, 0.305540)",
        "(0.296930, 1.222728, 0.305595)",
        "(0.296920, 1.222619, 0.305700)",
        "(0.296957, 1.222593, 0.305718)",
        "(0.296938, 1.222523, 0.305676)",
        "(0.296931, 1.222458, 0.305650)",
        "(0.296891, 1.222396, 0.305698)",
        "(0.296846, 1.222378, 0.305782)",
        "(0.296803, 1.222383, 0.305845)",
        "(0.296722, 1.222434, 0.305933)",
        "(0.296653, 1.222534, 0.305978)",
        "(0.296546, 1.222670, 0.306041)",
        "(0.296474, 1.222813, 0.306084)",
        "(0.296439, 1.222891, 0.306081)",
        "(0.296350, 1.223024, 0.306049)",
        "(0.296236, 1.223129, 0.306007)",
        "(0.296128, 1.223195, 0.306007)",
        "(0.296104, 1.223225, 0.305980)",
        "(0.296108, 1.223221, 0.305961)",
        "(0.296098, 1.223181, 0.305930)",
        "(0.296069, 1.223084, 0.305930)",
        "(0.296109, 1.222963, 0.305918)",
        "(0.296222, 1.222811, 0.306014)",
        "(0.296292, 1.222766, 0.306062)",
        "(0.296362, 1.222754, 0.306095)",
        "(0.296400, 1.222727, 0.306123)",
        "(0.296472, 1.222710, 0.306102)",
        "(0.296556, 1.222718, 0.306141)",
        "(0.296600, 1.222716, 0.306181)",
        "(0.296703, 1.222711, 0.306285)"
    ],
    "leftHandPositions": [
        "(0.634759, 0.998843, -0.246962)",
        "(0.632523, 0.998606, -0.245556)",
        "(0.630346, 0.998370, -0.244258)",
        "(0.629332, 0.998197, -0.243697)",
        "(0.627280, 0.997942, -0.242562)",
        "(0.625454, 0.997720, -0.241643)",
        "(0.623716, 0.997702, -0.240881)",
        "(0.622128, 0.997760, -0.240352)",
        "(0.621451, 0.997740, -0.240171)",
        "(0.620218, 0.997757, -0.239834)",
        "(0.619258, 0.997751, -0.239633)",
        "(0.618567, 0.997689, -0.239484)",
        "(0.618173, 0.997638, -0.239569)",
        "(0.618023, 0.997693, -0.239716)",
        "(0.618005, 0.997816, -0.240036)",
        "(0.618144, 0.997976, -0.240544)",
        "(0.618453, 0.998152, -0.241182)",
        "(0.619161, 0.998276, -0.242006)",
        "(0.619519, 0.998343, -0.242410)",
        "(0.620310, 0.998489, -0.243169)",
        "(0.621123, 0.998735, -0.243958)",
        "(0.622159, 0.998849, -0.244907)",
        "(0.623132, 0.999010, -0.245960)",
        "(0.623608, 0.999110, -0.246489)",
        "(0.624567, 0.999303, -0.247622)",
        "(0.625463, 0.999406, -0.248776)",
        "(0.626370, 0.999453, -0.249827)",
        "(0.627261, 0.999437, -0.250656)",
        "(0.627761, 0.999295, -0.251006)",
        "(0.628782, 0.998855, -0.251543)",
        "(0.629662, 0.998566, -0.251844)",
        "(0.630569, 0.998124, -0.252040)",
        "(0.631369, 0.997496, -0.252216)",
        "(0.631694, 0.997152, -0.252264)",
        "(0.632366, 0.996311, -0.252206)",
        "(0.632815, 0.995676, -0.252065)",
        "(0.633229, 0.994993, -0.251860)",
        "(0.633455, 0.994423, -0.251563)",
        "(0.633552, 0.994117, -0.251315)",
        "(0.633730, 0.993509, -0.250706)",
        "(0.633931, 0.992606, -0.249997)",
        "(0.634315, 0.991084, -0.249375)",
        "(0.634448, 0.989740, -0.248863)",
        "(0.634524, 0.988982, -0.248560)",
        "(0.634672, 0.987250, -0.248056)",
        "(0.635056, 0.984564, -0.247671)",
        "(0.635597, 0.980844, -0.247848)",
        "(0.635705, 0.976621, -0.249450)",
        "(0.635556, 0.974560, -0.250530)",
        "(0.634991, 0.971348, -0.251468)",
        "(0.634368, 0.968740, -0.251466)",
        "(0.633924, 0.963343, -0.252888)",
        "(0.631931, 0.957402, -0.257698)",
        "(0.630376, 0.955962, -0.259972)",
        "(0.627811, 0.952648, -0.262142)",
        "(0.625160, 0.948214, -0.264027)",
        "(0.622019, 0.945485, -0.265296)",
        "(0.617191, 0.942298, -0.267638)",
        "(0.614225, 0.940780, -0.268986)",
        "(0.609001, 0.938988, -0.268473)",
        "(0.603766, 0.937178, -0.265850)",
        "(0.596760, 0.936590, -0.264947)",
        "(0.589415, 0.937367, -0.262989)",
        "(0.585754, 0.937947, -0.261126)",
        "(0.577213, 0.938954, -0.258386)",
        "(0.567139, 0.940358, -0.256757)",
        "(0.556318, 0.942545, -0.254748)",
        "(0.544858, 0.945325, -0.253027)",
        "(0.538964, 0.947102, -0.252123)",
        "(0.527142, 0.951640, -0.249879)",
        "(0.514768, 0.956782, -0.247964)",
        "(0.501948, 0.962624, -0.246453)",
        "(0.489480, 0.969440, -0.244906)",
        "(0.483145, 0.972889, -0.244170)",
        "(0.470434, 0.979749, -0.242409)",
        "(0.457814, 0.986776, -0.240660)",
        "(0.445289, 0.994356, -0.239859)",
        "(0.432915, 1.001832, -0.239029)",
        "(0.427117, 1.005706, -0.238502)",
        "(0.415731, 1.013502, -0.237699)",
        "(0.404879, 1.021032, -0.236775)",
        "(0.394149, 1.028107, -0.235590)",
        "(0.384267, 1.035182, -0.234908)",
        "(0.379364, 1.038766, -0.234870)",
        "(0.369733, 1.045903, -0.235054)",
        "(0.361157, 1.052291, -0.233925)",
        "(0.353439, 1.058014, -0.232605)",
        "(0.346021, 1.063647, -0.232718)",
        "(0.342761, 1.066490, -0.233165)",
        "(0.336533, 1.071876, -0.233980)",
        "(0.331281, 1.076471, -0.234148)",
        "(0.327038, 1.080181, -0.232689)",
        "(0.322653, 1.083842, -0.232350)",
        "(0.320463, 1.086090, -0.233538)",
        "(0.316956, 1.090437, -0.235467)",
        "(0.314461, 1.093709, -0.234567)",
        "(0.311481, 1.096350, -0.232832)",
        "(0.309133, 1.099626, -0.232432)",
        "(0.308237, 1.101326, -0.232517)",
        "(0.305757, 1.104708, -0.233529)",
        "(0.303734, 1.108187, -0.234515)",
        "(0.302256, 1.110820, -0.233196)",
        "(0.300452, 1.113352, -0.232024)",
        "(0.298995, 1.116277, -0.231517)",
        "(0.298150, 1.118042, -0.231774)",
        "(0.296347, 1.121617, -0.231953)",
        "(0.294310, 1.125274, -0.231704)",
        "(0.292028, 1.129297, -0.232027)",
        "(0.291029, 1.131347, -0.232305)",
        "(0.289188, 1.135712, -0.233347)",
        "(0.286928, 1.139673, -0.233281)",
        "(0.284755, 1.143157, -0.232298)",
        "(0.283034, 1.146615, -0.231648)",
        "(0.282245, 1.148371, -0.231453)",
        "(0.280290, 1.152310, -0.232103)",
        "(0.277913, 1.156485, -0.233145)",
        "(0.276028, 1.159926, -0.232325)",
        "(0.274299, 1.162654, -0.230267)",
        "(0.271760, 1.165518, -0.228926)",
        "(0.270300, 1.167302, -0.229358)",
        "(0.268096, 1.170992, -0.230126)",
        "(0.265480, 1.174265, -0.229206)",
        "(0.262867, 1.177405, -0.227875)",
        "(0.260309, 1.180860, -0.227514)",
        "(0.258863, 1.182587, -0.227558)",
        "(0.255948, 1.185629, -0.227525)",
        "(0.254130, 1.187857, -0.226555)",
        "(0.252702, 1.189578, -0.225905)",
        "(0.252027, 1.190299, -0.225800)",
        "(0.251136, 1.191574, -0.225639)",
        "(0.250261, 1.192412, -0.225536)",
        "(0.250038, 1.192575, -0.225063)",
        "(0.249875, 1.191909, -0.224962)",
        "(0.250075, 1.191734, -0.225410)",
        "(0.250719, 1.189945, -0.226920)",
        "(0.251181, 1.187837, -0.228474)",
        "(0.252466, 1.184951, -0.229807)",
        "(0.253687, 1.181465, -0.231041)",
        "(0.254398, 1.179676, -0.231783)",
        "(0.255898, 1.175764, -0.233674)",
        "(0.257644, 1.171922, -0.235545)",
        "(0.259213, 1.167992, -0.236936)",
        "(0.261053, 1.163786, -0.237859)",
        "(0.261797, 1.161823, -0.238481)",
        "(0.263476, 1.158240, -0.239993)",
        "(0.265279, 1.154889, -0.241479)",
        "(0.267090, 1.151263, -0.242208)",
        "(0.268583, 1.147654, -0.243391)",
        "(0.269276, 1.146018, -0.244401)",
        "(0.271305, 1.143253, -0.246629)",
        "(0.273069, 1.140566, -0.248236)",
        "(0.274542, 1.137950, -0.249569)",
        "(0.276005, 1.135886, -0.251718)",
        "(0.276918, 1.135162, -0.252931)",
        "(0.278360, 1.133611, -0.254479)",
        "(0.279266, 1.132045, -0.255330)",
        "(0.280337, 1.130875, -0.256618)",
        "(0.281203, 1.129815, -0.257455)",
        "(0.281436, 1.129328, -0.257639)",
        "(0.281961, 1.128686, -0.258190)",
        "(0.282090, 1.128227, -0.258307)",
        "(0.282122, 1.127848, -0.258436)",
        "(0.282136, 1.127370, -0.258522)",
        "(0.282214, 1.127015, -0.258610)",
        "(0.282483, 1.126402, -0.258754)",
        "(0.282372, 1.126219, -0.258848)",
        "(0.282299, 1.125901, -0.258952)",
        "(0.282335, 1.125311, -0.258754)",
        "(0.282281, 1.125119, -0.258797)",
        "(0.282227, 1.124921, -0.258966)",
        "(0.282211, 1.124621, -0.259146)",
        "(0.282152, 1.124299, -0.259429)",
        "(0.282519, 1.123862, -0.259982)",
        "(0.282510, 1.123790, -0.260172)",
        "(0.282578, 1.123655, -0.260247)",
        "(0.282527, 1.123511, -0.260204)",
        "(0.282391, 1.123609, -0.260412)",
        "(0.282414, 1.123970, -0.260811)",
        "(0.282432, 1.124147, -0.260871)",
        "(0.282383, 1.124531, -0.261137)",
        "(0.282257, 1.124654, -0.261306)",
        "(0.282157, 1.124765, -0.261489)",
        "(0.282092, 1.124987, -0.261682)",
        "(0.282025, 1.125027, -0.261741)",
        "(0.281995, 1.125061, -0.261893)",
        "(0.281954, 1.125083, -0.262005)",
        "(0.281944, 1.125088, -0.262183)",
        "(0.281873, 1.125023, -0.262389)",
        "(0.281846, 1.124973, -0.262459)",
        "(0.282044, 1.124733, -0.262917)",
        "(0.282175, 1.124385, -0.263235)",
        "(0.282284, 1.123848, -0.263204)",
        "(0.282525, 1.123147, -0.263447)",
        "(0.282793, 1.122705, -0.263713)",
        "(0.283335, 1.122061, -0.264019)",
        "(0.283491, 1.121478, -0.264303)",
        "(0.283794, 1.121092, -0.264535)",
        "(0.284080, 1.120580, -0.264464)",
        "(0.284162, 1.120554, -0.264504)",
        "(0.283885, 1.120715, -0.264676)",
        "(0.283557, 1.121136, -0.264732)",
        "(0.283179, 1.121760, -0.264852)",
        "(0.282269, 1.123307, -0.265302)",
        "(0.281852, 1.124014, -0.265375)",
        "(0.280757, 1.125465, -0.265150)",
        "(0.279498, 1.127102, -0.264974)",
        "(0.278183, 1.128936, -0.264967)",
        "(0.276858, 1.130885, -0.264802)",
        "(0.276207, 1.131900, -0.264752)",
        "(0.274666, 1.133971, -0.264722)",
        "(0.272863, 1.135788, -0.264343)",
        "(0.271721, 1.137388, -0.263657)",
        "(0.270557, 1.138697, -0.262797)",
        "(0.269821, 1.139142, -0.262379)",
        "(0.268860, 1.140119, -0.261841)",
        "(0.267979, 1.140859, -0.261558)",
        "(0.267475, 1.141356, -0.261684)",
        "(0.267236, 1.141673, -0.261924)",
        "(0.266982, 1.141749, -0.262038)",
        "(0.266738, 1.141638, -0.262204)",
        "(0.266781, 1.141284, -0.262723)",
        "(0.267306, 1.140571, -0.263794)",
        "(0.267769, 1.139582, -0.264734)",
        "(0.268056, 1.138958, -0.265246)",
        "(0.269137, 1.137568, -0.266517)",
        "(0.270254, 1.135874, -0.267760)",
        "(0.271597, 1.133925, -0.268766)",
        "(0.272900, 1.131663, -0.269775)",
        "(0.273574, 1.130471, -0.270251)",
        "(0.275210, 1.128156, -0.271568)",
        "(0.276908, 1.125879, -0.272852)",
        "(0.278507, 1.123486, -0.273753)",
        "(0.280137, 1.121101, -0.274832)",
        "(0.280871, 1.119899, -0.275454)",
        "(0.282595, 1.117470, -0.276423)",
        "(0.284319, 1.115088, -0.277408)",
        "(0.285888, 1.112770, -0.278502)",
        "(0.287287, 1.110538, -0.279774)",
        "(0.288032, 1.109410, -0.280282)",
        "(0.289585, 1.107255, -0.281349)",
        "(0.291041, 1.105387, -0.282625)",
        "(0.292283, 1.103604, -0.283693)",
        "(0.293490, 1.102000, -0.284644)",
        "(0.294063, 1.101210, -0.285001)",
        "(0.295101, 1.099815, -0.285476)",
        "(0.295891, 1.098793, -0.285838)",
        "(0.296400, 1.097948, -0.285778)",
        "(0.296696, 1.097140, -0.285426)",
        "(0.296660, 1.096915, -0.285377)",
        "(0.296955, 1.096435, -0.285328)",
        "(0.297089, 1.096050, -0.285400)",
        "(0.297061, 1.095698, -0.285234)",
        "(0.296996, 1.095206, -0.285151)",
        "(0.297236, 1.094786, -0.284991)",
        "(0.297595, 1.094342, -0.284739)",
        "(0.297438, 1.094067, -0.284760)",
        "(0.297698, 1.093579, -0.284668)",
        "(0.297809, 1.093354, -0.284646)",
        "(0.297771, 1.093348, -0.284666)",
        "(0.297787, 1.093255, -0.284579)",
        "(0.297739, 1.093157, -0.284268)",
        "(0.297589, 1.093213, -0.284155)",
        "(0.297253, 1.093568, -0.283766)",
        "(0.297098, 1.093767, -0.283557)",
        "(0.296480, 1.094255, -0.283146)",
        "(0.296080, 1.094700, -0.282942)",
        "(0.295448, 1.095377, -0.282503)",
        "(0.294817, 1.096058, -0.281789)",
        "(0.294278, 1.096480, -0.281479)",
        "(0.293597, 1.097275, -0.280964)",
        "(0.292915, 1.098077, -0.280117)",
        "(0.292237, 1.098916, -0.279129)",
        "(0.291308, 1.099659, -0.278298)",
        "(0.290935, 1.100027, -0.277942)",
        "(0.290328, 1.100732, -0.277249)",
        "(0.289682, 1.101400, -0.276585)",
        "(0.289033, 1.102046, -0.276128)",
        "(0.288412, 1.102481, -0.275315)",
        "(0.288295, 1.102728, -0.274895)",
        "(0.287823, 1.103304, -0.274371)",
        "(0.287310, 1.103813, -0.273814)",
        "(0.286836, 1.104374, -0.273288)",
        "(0.286436, 1.105047, -0.272864)",
        "(0.286245, 1.105364, -0.272581)",
        "(0.285721, 1.105824, -0.271958)",
        "(0.285237, 1.106163, -0.271496)",
        "(0.285032, 1.106311, -0.271236)",
        "(0.284938, 1.106530, -0.271243)",
        "(0.284767, 1.106735, -0.271133)",
        "(0.284424, 1.106937, -0.270827)",
        "(0.284362, 1.106929, -0.270758)",
        "(0.284329, 1.106853, -0.270682)",
        "(0.284530, 1.106746, -0.270787)",
        "(0.284540, 1.106677, -0.270872)",
        "(0.284654, 1.106508, -0.270924)",
        "(0.284940, 1.106174, -0.270721)",
        "(0.285112, 1.106038, -0.270817)",
        "(0.285127, 1.105930, -0.270916)",
        "(0.285195, 1.105883, -0.270872)",
        "(0.285264, 1.105828, -0.270763)",
        "(0.285284, 1.105861, -0.270702)",
        "(0.285255, 1.105932, -0.270680)",
        "(0.285180, 1.105991, -0.270684)",
        "(0.285167, 1.106070, -0.270586)",
        "(0.285053, 1.106275, -0.270270)",
        "(0.284844, 1.106456, -0.270236)",
        "(0.284650, 1.106667, -0.270178)",
        "(0.284395, 1.107002, -0.270204)",
        "(0.284306, 1.107124, -0.270178)",
        "(0.283984, 1.107393, -0.270101)",
        "(0.283786, 1.107572, -0.270091)",
        "(0.283590, 1.107783, -0.269998)",
        "(0.283412, 1.108039, -0.270002)",
        "(0.283250, 1.108239, -0.269991)",
        "(0.283051, 1.108425, -0.269973)",
        "(0.282960, 1.108527, -0.269994)",
        "(0.282971, 1.108748, -0.270027)",
        "(0.282898, 1.108907, -0.270066)",
        "(0.282865, 1.108942, -0.270050)",
        "(0.282835, 1.108984, -0.270057)",
        "(0.282889, 1.109040, -0.270120)",
        "(0.282944, 1.109030, -0.270187)",
        "(0.282947, 1.108987, -0.270269)",
        "(0.282968, 1.108976, -0.270339)",
        "(0.282968, 1.108993, -0.270481)",
        "(0.282999, 1.109022, -0.270666)",
        "(0.283018, 1.108997, -0.270818)",
        "(0.283131, 1.108928, -0.270997)",
        "(0.283235, 1.108898, -0.271131)",
        "(0.283450, 1.108824, -0.271591)",
        "(0.283600, 1.108648, -0.271743)",
        "(0.283968, 1.108107, -0.272008)",
        "(0.284660, 1.107651, -0.272449)",
        "(0.284840, 1.107532, -0.272620)",
        "(0.284882, 1.107346, -0.272755)",
        "(0.285230, 1.106953, -0.272917)",
        "(0.285750, 1.106501, -0.273321)",
        "(0.286486, 1.105981, -0.273812)",
        "(0.286457, 1.105821, -0.273893)",
        "(0.286604, 1.105326, -0.274136)",
        "(0.287640, 1.104341, -0.274914)",
        "(0.288527, 1.103549, -0.275378)",
        "(0.289124, 1.102563, -0.275691)",
        "(0.289558, 1.102099, -0.275957)",
        "(0.290435, 1.101244, -0.276637)",
        "(0.291410, 1.100371, -0.277445)",
        "(0.292415, 1.099396, -0.278089)",
        "(0.293235, 1.098224, -0.278536)",
        "(0.293742, 1.097696, -0.278832)",
        "(0.294687, 1.096655, -0.279576)",
        "(0.295569, 1.095568, -0.279888)",
        "(0.296495, 1.094593, -0.279990)",
        "(0.297164, 1.093638, -0.280021)",
        "(0.297534, 1.093144, -0.279966)",
        "(0.298170, 1.092188, -0.279970)",
        "(0.298845, 1.091201, -0.280047)",
        "(0.299648, 1.090373, -0.280192)",
        "(0.300075, 1.089377, -0.280220)",
        "(0.300512, 1.088987, -0.280179)",
        "(0.301077, 1.088182, -0.280234)",
        "(0.301583, 1.087499, -0.280085)",
        "(0.301971, 1.086952, -0.280083)",
        "(0.302196, 1.086534, -0.280074)",
        "(0.302292, 1.086385, -0.280033)",
        "(0.302444, 1.086134, -0.279906)",
        "(0.302431, 1.086046, -0.279791)",
        "(0.302385, 1.086013, -0.279707)",
        "(0.302319, 1.086104, -0.279588)",
        "(0.302247, 1.086193, -0.279531)",
        "(0.302055, 1.086472, -0.279363)",
        "(0.301664, 1.086980, -0.279318)",
        "(0.301432, 1.087387, -0.279269)",
        "(0.300929, 1.087996, -0.279138)",
        "(0.300769, 1.088220, -0.279113)",
        "(0.300247, 1.088932, -0.279284)",
        "(0.299844, 1.089466, -0.279335)",
        "(0.299366, 1.090120, -0.279276)",
        "(0.298866, 1.090954, -0.279443)",
        "(0.298662, 1.091306, -0.279499)",
        "(0.298367, 1.091758, -0.279485)",
        "(0.297919, 1.092459, -0.279376)",
        "(0.297679, 1.092973, -0.279355)",
        "(0.297515, 1.093436, -0.279383)",
        "(0.297446, 1.093659, -0.279392)",
        "(0.297378, 1.093800, -0.279264)",
        "(0.297426, 1.093995, -0.279230)",
        "(0.297499, 1.094093, -0.279312)",
        "(0.297706, 1.094118, -0.279427)",
        "(0.297797, 1.094109, -0.279516)",
        "(0.298041, 1.094124, -0.279637)",
        "(0.298183, 1.094108, -0.279652)",
        "(0.298129, 1.094087, -0.279560)",
        "(0.297574, 1.094504, -0.279808)",
        "(0.297313, 1.094984, -0.280321)",
        "(0.296564, 1.096237, -0.281520)",
        "(0.295581, 1.097276, -0.281734)",
        "(0.294759, 1.098057, -0.281529)",
        "(0.293485, 1.099585, -0.281501)",
        "(0.292927, 1.100313, -0.281506)",
        "(0.291597, 1.101686, -0.281611)",
        "(0.290728, 1.103003, -0.281758)",
        "(0.290211, 1.104228, -0.281699)",
        "(0.289450, 1.105226, -0.281434)",
        "(0.289038, 1.105595, -0.281248)",
        "(0.288665, 1.106375, -0.281151)",
        "(0.288451, 1.106673, -0.281082)",
        "(0.288316, 1.106950, -0.281019)",
        "(0.287973, 1.107313, -0.281035)",
        "(0.287858, 1.107434, -0.281100)",
        "(0.287600, 1.107732, -0.281450)",
        "(0.287695, 1.108149, -0.282066)",
        "(0.287455, 1.108123, -0.282018)",
        "(0.287322, 1.108262, -0.281632)",
        "(0.287314, 1.108289, -0.281597)",
        "(0.287095, 1.108230, -0.281819)",
        "(0.287049, 1.108185, -0.281945)",
        "(0.287105, 1.108149, -0.282165)",
        "(0.287321, 1.107890, -0.282508)",
        "(0.287496, 1.107767, -0.282708)",
        "(0.287591, 1.107247, -0.282998)",
        "(0.288036, 1.106757, -0.283744)",
        "(0.288823, 1.106330, -0.284620)",
        "(0.288937, 1.105442, -0.285269)",
        "(0.289147, 1.105035, -0.285618)",
        "(0.289732, 1.104424, -0.286416)",
        "(0.290204, 1.103880, -0.286877)",
        "(0.290353, 1.103284, -0.286798)",
        "(0.290692, 1.102969, -0.286941)",
        "(0.290765, 1.102974, -0.287030)",
        "(0.290461, 1.103014, -0.287108)",
        "(0.290357, 1.102929, -0.286807)",
        "(0.290207, 1.103013, -0.286829)",
        "(0.289925, 1.103189, -0.286682)",
        "(0.289819, 1.103317, -0.286651)",
        "(0.289629, 1.103504, -0.286527)",
        "(0.289288, 1.103753, -0.285933)",
        "(0.288790, 1.103793, -0.285322)",
        "(0.288759, 1.103836, -0.285555)",
        "(0.288681, 1.103979, -0.285387)",
        "(0.288525, 1.103994, -0.285216)",
        "(0.288379, 1.103908, -0.285025)",
        "(0.288218, 1.103774, -0.284904)",
        "(0.288205, 1.103611, -0.284916)",
        "(0.288248, 1.103501, -0.284875)",
        "(0.288264, 1.103110, -0.284746)",
        "(0.288565, 1.102643, -0.284691)",
        "(0.288701, 1.102350, -0.284719)",
        "(0.288907, 1.102007, -0.284561)",
        "(0.288890, 1.101899, -0.284522)",
        "(0.289195, 1.101581, -0.284416)",
        "(0.289384, 1.101506, -0.284475)",
        "(0.289421, 1.101454, -0.284452)",
        "(0.289600, 1.101237, -0.284006)",
        "(0.289768, 1.101126, -0.283798)",
        "(0.289915, 1.101097, -0.283759)",
        "(0.290036, 1.101042, -0.283553)",
        "(0.290133, 1.100954, -0.283126)",
        "(0.290236, 1.100821, -0.282553)",
        "(0.290303, 1.100789, -0.282289)",
        "(0.290250, 1.100912, -0.282295)",
        "(0.290210, 1.101132, -0.282198)",
        "(0.290121, 1.101354, -0.281867)",
        "(0.289996, 1.101616, -0.281641)",
        "(0.289932, 1.101706, -0.281687)",
        "(0.289861, 1.101971, -0.281752)",
        "(0.289730, 1.102344, -0.281668)",
        "(0.289616, 1.102677, -0.281649)",
        "(0.289493, 1.103113, -0.281801)",
        "(0.289301, 1.103660, -0.281962)",
        "(0.289045, 1.104223, -0.282033)",
        "(0.288839, 1.104593, -0.282001)",
        "(0.288653, 1.105026, -0.281617)",
        "(0.288410, 1.105300, -0.281454)",
        "(0.288387, 1.105455, -0.281510)",
        "(0.288083, 1.105791, -0.281866)",
        "(0.288103, 1.105755, -0.281878)",
        "(0.288165, 1.105828, -0.281903)",
        "(0.288322, 1.105816, -0.282089)",
        "(0.288442, 1.105789, -0.282231)",
        "(0.288713, 1.105660, -0.282478)",
        "(0.288767, 1.105493, -0.282613)",
        "(0.289010, 1.105360, -0.282751)",
        "(0.289210, 1.105160, -0.282825)",
        "(0.289353, 1.105033, -0.282802)",
        "(0.289542, 1.104821, -0.282907)",
        "(0.289747, 1.104642, -0.283009)",
        "(0.289936, 1.104471, -0.282990)",
        "(0.290033, 1.104295, -0.282940)",
        "(0.290147, 1.104213, -0.282893)",
        "(0.290220, 1.104119, -0.282851)",
        "(0.290265, 1.104088, -0.282845)",
        "(0.290265, 1.104166, -0.282965)",
        "(0.290236, 1.104200, -0.283006)",
        "(0.290225, 1.104216, -0.283013)",
        "(0.290279, 1.104310, -0.283054)",
        "(0.290251, 1.104427, -0.283093)",
        "(0.290129, 1.104555, -0.283067)",
        "(0.290108, 1.104608, -0.283114)",
        "(0.290106, 1.104641, -0.283166)",
        "(0.290092, 1.104737, -0.283280)",
        "(0.290041, 1.104844, -0.283324)",
        "(0.289970, 1.104897, -0.283328)",
        "(0.289978, 1.105084, -0.283414)",
        "(0.289974, 1.105178, -0.283489)",
        "(0.289885, 1.105261, -0.283551)",
        "(0.289816, 1.105344, -0.283564)",
        "(0.289795, 1.105409, -0.283577)",
        "(0.289797, 1.105470, -0.283564)",
        "(0.289739, 1.105499, -0.283616)",
        "(0.289721, 1.105539, -0.283701)",
        "(0.289876, 1.105617, -0.283767)",
        "(0.289836, 1.105612, -0.283836)",
        "(0.289749, 1.105725, -0.284017)",
        "(0.289716, 1.105831, -0.284156)",
        "(0.289712, 1.105989, -0.284383)",
        "(0.289717, 1.106054, -0.284466)",
        "(0.289648, 1.106156, -0.284617)",
        "(0.289529, 1.106343, -0.284786)",
        "(0.289505, 1.106389, -0.284787)",
        "(0.289430, 1.106486, -0.284776)",
        "(0.289436, 1.106646, -0.284944)",
        "(0.289249, 1.106761, -0.285176)",
        "(0.289167, 1.106827, -0.285269)",
        "(0.289118, 1.106854, -0.285310)",
        "(0.289178, 1.106905, -0.285296)",
        "(0.289273, 1.106886, -0.285387)",
        "(0.289297, 1.106704, -0.285348)",
        "(0.289568, 1.106468, -0.285351)",
        "(0.289619, 1.106348, -0.285461)",
        "(0.289902, 1.106141, -0.285739)",
        "(0.289836, 1.105918, -0.285739)",
        "(0.289864, 1.105769, -0.285856)",
        "(0.289878, 1.105636, -0.286016)",
        "(0.289859, 1.105575, -0.286071)",
        "(0.289903, 1.105401, -0.286092)",
        "(0.289890, 1.105401, -0.286369)",
        "(0.289768, 1.105422, -0.286635)",
        "(0.289623, 1.105363, -0.286699)",
        "(0.289573, 1.105336, -0.286753)",
        "(0.289564, 1.105281, -0.286929)",
        "(0.289521, 1.105214, -0.287072)",
        "(0.289495, 1.105037, -0.287127)",
        "(0.289497, 1.104874, -0.287189)",
        "(0.289525, 1.104739, -0.287176)",
        "(0.289734, 1.104449, -0.287213)",
        "(0.289790, 1.104159, -0.287355)",
        "(0.290013, 1.103668, -0.287424)",
        "(0.290366, 1.103159, -0.287490)",
        "(0.290538, 1.102972, -0.287497)",
        "(0.290678, 1.102478, -0.287289)",
        "(0.290723, 1.102040, -0.287196)",
        "(0.290883, 1.101638, -0.287171)",
        "(0.291145, 1.101110, -0.287050)",
        "(0.291237, 1.100865, -0.286967)",
        "(0.291253, 1.100597, -0.287020)",
        "(0.291345, 1.100303, -0.287031)",
        "(0.291506, 1.099886, -0.286984)",
        "(0.291756, 1.099494, -0.287055)",
        "(0.291862, 1.099341, -0.287135)",
        "(0.291964, 1.099041, -0.287304)",
        "(0.292145, 1.098779, -0.287434)",
        "(0.292423, 1.098364, -0.287498)",
        "(0.292670, 1.097958, -0.287475)",
        "(0.292707, 1.097814, -0.287525)",
        "(0.292951, 1.097451, -0.287668)",
        "(0.293224, 1.097199, -0.287795)",
        "(0.293239, 1.096986, -0.287851)",
        "(0.293340, 1.096760, -0.287896)",
        "(0.293342, 1.096693, -0.287955)",
        "(0.293426, 1.096546, -0.288187)",
        "(0.293562, 1.096418, -0.288371)",
        "(0.293728, 1.096281, -0.288458)",
        "(0.293816, 1.096148, -0.288508)",
        "(0.293817, 1.096078, -0.288557)",
        "(0.293905, 1.096024, -0.288601)",
        "(0.293973, 1.095990, -0.288737)",
        "(0.293964, 1.095903, -0.288809)",
        "(0.294035, 1.095897, -0.288923)",
        "(0.294023, 1.095955, -0.289066)",
        "(0.293990, 1.095978, -0.289069)",
        "(0.293972, 1.095963, -0.289004)",
        "(0.294017, 1.095967, -0.289074)",
        "(0.294127, 1.096007, -0.289197)",
        "(0.294083, 1.095978, -0.289197)",
        "(0.294124, 1.095922, -0.289043)",
        "(0.294142, 1.095919, -0.289079)",
        "(0.294225, 1.095947, -0.289099)",
        "(0.294247, 1.096035, -0.289217)",
        "(0.294281, 1.096076, -0.289249)",
        "(0.294280, 1.096095, -0.289320)",
        "(0.294390, 1.096093, -0.289390)",
        "(0.294549, 1.096117, -0.289464)",
        "(0.294666, 1.096079, -0.289482)",
        "(0.294740, 1.096052, -0.289477)",
        "(0.294985, 1.095911, -0.289472)",
        "(0.295294, 1.095769, -0.289622)",
        "(0.295645, 1.095660, -0.289899)",
        "(0.295865, 1.095514, -0.290128)",
        "(0.295999, 1.095459, -0.290181)",
        "(0.296504, 1.095284, -0.290381)",
        "(0.296806, 1.095146, -0.290549)",
        "(0.297046, 1.095055, -0.290708)",
        "(0.297223, 1.095014, -0.290943)",
        "(0.297327, 1.095020, -0.291035)",
        "(0.297487, 1.095056, -0.291219)",
        "(0.297686, 1.095153, -0.291321)",
        "(0.297747, 1.095274, -0.291307)",
        "(0.297786, 1.095371, -0.291294)",
        "(0.297850, 1.095433, -0.291263)",
        "(0.297866, 1.095573, -0.291186)",
        "(0.297861, 1.095700, -0.291139)",
        "(0.297870, 1.095876, -0.290944)",
        "(0.297808, 1.096059, -0.290604)",
        "(0.297754, 1.096139, -0.290470)",
        "(0.297567, 1.096395, -0.290176)",
        "(0.297297, 1.096645, -0.289792)",
        "(0.297183, 1.097077, -0.289474)",
        "(0.296761, 1.097754, -0.288955)",
        "(0.296563, 1.097987, -0.288827)",
        "(0.296454, 1.098509, -0.288397)",
        "(0.296339, 1.099533, -0.287643)",
        "(0.295675, 1.100530, -0.287196)",
        "(0.295127, 1.101530, -0.286677)",
        "(0.294881, 1.102050, -0.286483)",
        "(0.294482, 1.102995, -0.286207)",
        "(0.294255, 1.103779, -0.285808)",
        "(0.294024, 1.104358, -0.285599)",
        "(0.293639, 1.104720, -0.285624)",
        "(0.293550, 1.104931, -0.285687)",
        "(0.293666, 1.105191, -0.286118)",
        "(0.293640, 1.105701, -0.286407)",
        "(0.293496, 1.106071, -0.286629)",
        "(0.293529, 1.106198, -0.286878)",
        "(0.293557, 1.106284, -0.287023)",
        "(0.293695, 1.106421, -0.287263)",
        "(0.293945, 1.106377, -0.287299)",
        "(0.294190, 1.106181, -0.287274)",
        "(0.294585, 1.106041, -0.287723)",
        "(0.294782, 1.105894, -0.287837)",
        "(0.295271, 1.105489, -0.287997)",
        "(0.295685, 1.105123, -0.288162)",
        "(0.295966, 1.104804, -0.288396)",
        "(0.296637, 1.104189, -0.288582)",
        "(0.296792, 1.103970, -0.288632)",
        "(0.297251, 1.103488, -0.288935)",
        "(0.297949, 1.102888, -0.289299)",
        "(0.298374, 1.102386, -0.289377)",
        "(0.298562, 1.102145, -0.289544)",
        "(0.298680, 1.102010, -0.289661)",
        "(0.298978, 1.101723, -0.289767)",
        "(0.299181, 1.101510, -0.289940)",
        "(0.299353, 1.101335, -0.290101)",
        "(0.299626, 1.101107, -0.290208)",
        "(0.299696, 1.101021, -0.290248)",
        "(0.299808, 1.100854, -0.290290)",
        "(0.300035, 1.100643, -0.290287)",
        "(0.300203, 1.100501, -0.290350)",
        "(0.300286, 1.100436, -0.290548)",
        "(0.300356, 1.100398, -0.290623)",
        "(0.300423, 1.100320, -0.290753)",
        "(0.300520, 1.100209, -0.290920)",
        "(0.300633, 1.100102, -0.291161)",
        "(0.300774, 1.099970, -0.291217)",
        "(0.300793, 1.099892, -0.291216)",
        "(0.300834, 1.099768, -0.291255)",
        "(0.300887, 1.099694, -0.291346)",
        "(0.300938, 1.099718, -0.291546)",
        "(0.300903, 1.099758, -0.291623)",
        "(0.300884, 1.099789, -0.291651)",
        "(0.300823, 1.099866, -0.291741)",
        "(0.300733, 1.100000, -0.291754)",
        "(0.300605, 1.100095, -0.291808)",
        "(0.300530, 1.100333, -0.291948)",
        "(0.300454, 1.100455, -0.292018)",
        "(0.300227, 1.100712, -0.292164)",
        "(0.300039, 1.100875, -0.292196)",
        "(0.299886, 1.101127, -0.292375)",
        "(0.299644, 1.101521, -0.292667)",
        "(0.299492, 1.101701, -0.292780)",
        "(0.299203, 1.101975, -0.292958)",
        "(0.299039, 1.102193, -0.293085)",
        "(0.298883, 1.102439, -0.293326)",
        "(0.298749, 1.102691, -0.293519)",
        "(0.298655, 1.102846, -0.293588)",
        "(0.298447, 1.103062, -0.293644)",
        "(0.298349, 1.103182, -0.293746)",
        "(0.298230, 1.103319, -0.293926)",
        "(0.298120, 1.103502, -0.294101)",
        "(0.298064, 1.103629, -0.294227)",
        "(0.297932, 1.103855, -0.294511)",
        "(0.297840, 1.103899, -0.294588)",
        "(0.297750, 1.104003, -0.294694)",
        "(0.297716, 1.104092, -0.294758)",
        "(0.297699, 1.104127, -0.294807)",
        "(0.297605, 1.104199, -0.294910)",
        "(0.297482, 1.104395, -0.295139)",
        "(0.297350, 1.104550, -0.295312)",
        "(0.297246, 1.104669, -0.295427)",
        "(0.297209, 1.104766, -0.295528)",
        "(0.297077, 1.104964, -0.295797)",
        "(0.296962, 1.105118, -0.295992)",
        "(0.296872, 1.105278, -0.296109)",
        "(0.296747, 1.105432, -0.296182)",
        "(0.296672, 1.105483, -0.296207)",
        "(0.296523, 1.105633, -0.296304)",
        "(0.296346, 1.105799, -0.296425)",
        "(0.296205, 1.105901, -0.296486)",
        "(0.296078, 1.106068, -0.296544)",
        "(0.295998, 1.106161, -0.296563)",
        "(0.295744, 1.106367, -0.296564)",
        "(0.295468, 1.106485, -0.296628)",
        "(0.295350, 1.106560, -0.296681)",
        "(0.295282, 1.106684, -0.296778)",
        "(0.295241, 1.106726, -0.296827)",
        "(0.295010, 1.106832, -0.296976)",
        "(0.294873, 1.106925, -0.297155)",
        "(0.294807, 1.106974, -0.297175)",
        "(0.294724, 1.106996, -0.297241)",
        "(0.294700, 1.107010, -0.297273)",
        "(0.294561, 1.106982, -0.297315)",
        "(0.294536, 1.106933, -0.297281)",
        "(0.294517, 1.106865, -0.297225)",
        "(0.294582, 1.106771, -0.297160)",
        "(0.294559, 1.106657, -0.297100)",
        "(0.294634, 1.106452, -0.296882)",
        "(0.294597, 1.106311, -0.296801)",
        "(0.294612, 1.106185, -0.296706)",
        "(0.294659, 1.106054, -0.296543)",
        "(0.294638, 1.106011, -0.296500)",
        "(0.294562, 1.105928, -0.296409)",
        "(0.294522, 1.105901, -0.296300)",
        "(0.294446, 1.105869, -0.296240)",
        "(0.294413, 1.105836, -0.296081)",
        "(0.294387, 1.105811, -0.296035)",
        "(0.294336, 1.105787, -0.296009)",
        "(0.294294, 1.105762, -0.295948)",
        "(0.294354, 1.105748, -0.295916)",
        "(0.294422, 1.105735, -0.295911)",
        "(0.294432, 1.105708, -0.295877)",
        "(0.294450, 1.105627, -0.295801)",
        "(0.294507, 1.105598, -0.295810)",
        "(0.294536, 1.105530, -0.295790)",
        "(0.294634, 1.105493, -0.295766)",
        "(0.294648, 1.105464, -0.295791)",
        "(0.294674, 1.105405, -0.295801)",
        "(0.294857, 1.105303, -0.295721)",
        "(0.294879, 1.105247, -0.295765)",
        "(0.294899, 1.105205, -0.295787)",
        "(0.294903, 1.105183, -0.295804)",
        "(0.294962, 1.105225, -0.295935)",
        "(0.294927, 1.105208, -0.296024)",
        "(0.295038, 1.105110, -0.296007)",
        "(0.295108, 1.104953, -0.296015)",
        "(0.295171, 1.104913, -0.296038)",
        "(0.295217, 1.104823, -0.296127)",
        "(0.295291, 1.104742, -0.296224)",
        "(0.295389, 1.104559, -0.296199)",
        "(0.295511, 1.104414, -0.296105)",
        "(0.295543, 1.104385, -0.296106)",
        "(0.295592, 1.104328, -0.296089)",
        "(0.295617, 1.104207, -0.295781)",
        "(0.295623, 1.104147, -0.295610)",
        "(0.295624, 1.104120, -0.295536)",
        "(0.295639, 1.104103, -0.295459)",
        "(0.295648, 1.104047, -0.295167)",
        "(0.295610, 1.104002, -0.295053)",
        "(0.295618, 1.103971, -0.294885)",
        "(0.295638, 1.103951, -0.294811)",
        "(0.295665, 1.103948, -0.294787)",
        "(0.295674, 1.103899, -0.294712)",
        "(0.295671, 1.103858, -0.294663)",
        "(0.295728, 1.103839, -0.294674)",
        "(0.295812, 1.103760, -0.294659)",
        "(0.295839, 1.103668, -0.294592)",
        "(0.295921, 1.103406, -0.294351)",
        "(0.296047, 1.103319, -0.294440)",
        "(0.296236, 1.103561, -0.295203)",
        "(0.296293, 1.103680, -0.295658)",
        "(0.296270, 1.103616, -0.295577)",
        "(0.296383, 1.103530, -0.295519)",
        "(0.296574, 1.103519, -0.295574)",
        "(0.296611, 1.103563, -0.295551)",
        "(0.296548, 1.103673, -0.295542)",
        "(0.296531, 1.103734, -0.295535)",
        "(0.296490, 1.103840, -0.295610)",
        "(0.296513, 1.104146, -0.295849)",
        "(0.296404, 1.104518, -0.296134)",
        "(0.296335, 1.104635, -0.296240)",
        "(0.296343, 1.104702, -0.296283)",
        "(0.296375, 1.104967, -0.296400)",
        "(0.296402, 1.105149, -0.296321)",
        "(0.296349, 1.105260, -0.296331)",
        "(0.296295, 1.105348, -0.296377)",
        "(0.296284, 1.105395, -0.296411)",
        "(0.296300, 1.105556, -0.296527)",
        "(0.296330, 1.105753, -0.296645)",
        "(0.296325, 1.105834, -0.296698)",
        "(0.296363, 1.105914, -0.296785)",
        "(0.296395, 1.105956, -0.296912)",
        "(0.296553, 1.106009, -0.297226)",
        "(0.296631, 1.105970, -0.297401)",
        "(0.296798, 1.105914, -0.297628)",
        "(0.297047, 1.105784, -0.297637)",
        "(0.297206, 1.105692, -0.297550)",
        "(0.297392, 1.105660, -0.297592)",
        "(0.297410, 1.105664, -0.297710)",
        "(0.297527, 1.105716, -0.297928)",
        "(0.297627, 1.105769, -0.298064)",
        "(0.297726, 1.105799, -0.298082)",
        "(0.297842, 1.105836, -0.298128)",
        "(0.297902, 1.105838, -0.298186)",
        "(0.298013, 1.105826, -0.298164)",
        "(0.298200, 1.105813, -0.298091)",
        "(0.298257, 1.105798, -0.298078)",
        "(0.298376, 1.105794, -0.298097)",
        "(0.298548, 1.105823, -0.298172)",
        "(0.298646, 1.105871, -0.298242)",
        "(0.298787, 1.105931, -0.298264)",
        "(0.298842, 1.105953, -0.298283)",
        "(0.299017, 1.105981, -0.298216)",
        "(0.299070, 1.106002, -0.298209)",
        "(0.299227, 1.106141, -0.298268)",
        "(0.299266, 1.106164, -0.298238)",
        "(0.299278, 1.106164, -0.298210)",
        "(0.299405, 1.106227, -0.298168)",
        "(0.299494, 1.106338, -0.298232)",
        "(0.299509, 1.106412, -0.298235)",
        "(0.299548, 1.106472, -0.298282)",
        "(0.299570, 1.106488, -0.298297)",
        "(0.299744, 1.106498, -0.298269)",
        "(0.299904, 1.106541, -0.298368)",
        "(0.300003, 1.106545, -0.298378)",
        "(0.300057, 1.106533, -0.298324)",
        "(0.300082, 1.106533, -0.298317)",
        "(0.300169, 1.106551, -0.298303)",
        "(0.300308, 1.106544, -0.298151)",
        "(0.300327, 1.106513, -0.297931)",
        "(0.300357, 1.106483, -0.297866)",
        "(0.300390, 1.106461, -0.297826)",
        "(0.300550, 1.106356, -0.297703)",
        "(0.300753, 1.106200, -0.297657)",
        "(0.300858, 1.106081, -0.297595)",
        "(0.300986, 1.105974, -0.297503)",
        "(0.301030, 1.105946, -0.297470)",
        "(0.301123, 1.105935, -0.297444)",
        "(0.301224, 1.105956, -0.297478)",
        "(0.301283, 1.105980, -0.297543)",
        "(0.301347, 1.105989, -0.297622)",
        "(0.301381, 1.105996, -0.297643)",
        "(0.301395, 1.106024, -0.297698)",
        "(0.301376, 1.106142, -0.297905)",
        "(0.301382, 1.106291, -0.298186)",
        "(0.301429, 1.106443, -0.298356)",
        "(0.301428, 1.106504, -0.298403)",
        "(0.301307, 1.106820, -0.298596)",
        "(0.301170, 1.107205, -0.298883)",
        "(0.301063, 1.107400, -0.299014)",
        "(0.300895, 1.107745, -0.298949)",
        "(0.300783, 1.107893, -0.298942)",
        "(0.300488, 1.108249, -0.299038)",
        "(0.300278, 1.108589, -0.299002)",
        "(0.299809, 1.109184, -0.298926)",
        "(0.299209, 1.109878, -0.298978)",
        "(0.298990, 1.110130, -0.299003)",
        "(0.298716, 1.110365, -0.298876)",
        "(0.298309, 1.110711, -0.298578)",
        "(0.297767, 1.111122, -0.298523)",
        "(0.297507, 1.111373, -0.298420)",
        "(0.297242, 1.111530, -0.298236)",
        "(0.296926, 1.111724, -0.297790)",
        "(0.296655, 1.111859, -0.297519)",
        "(0.296397, 1.111998, -0.297238)",
        "(0.296171, 1.112061, -0.296883)",
        "(0.296070, 1.112050, -0.296733)",
        "(0.295807, 1.112042, -0.296481)",
        "(0.295610, 1.111967, -0.296302)",
        "(0.295422, 1.111839, -0.296070)",
        "(0.295262, 1.111738, -0.295969)",
        "(0.295160, 1.111696, -0.295929)",
        "(0.294982, 1.111633, -0.295829)",
        "(0.294753, 1.111560, -0.295736)",
        "(0.294560, 1.111579, -0.295696)",
        "(0.294281, 1.111578, -0.295775)",
        "(0.294151, 1.111581, -0.295755)",
        "(0.293808, 1.111574, -0.295728)",
        "(0.293545, 1.111589, -0.295696)",
        "(0.293334, 1.111614, -0.295685)",
        "(0.292929, 1.111663, -0.295566)",
        "(0.292803, 1.111711, -0.295587)",
        "(0.292465, 1.111733, -0.295529)",
        "(0.292189, 1.111640, -0.295340)",
        "(0.292030, 1.111524, -0.295214)",
        "(0.291826, 1.111392, -0.295227)",
        "(0.291717, 1.111301, -0.295230)",
        "(0.291594, 1.111048, -0.295113)",
        "(0.291450, 1.110920, -0.295189)",
        "(0.291259, 1.110909, -0.295389)",
        "(0.291071, 1.110833, -0.295418)",
        "(0.291021, 1.110769, -0.295383)",
        "(0.290899, 1.110459, -0.295106)",
        "(0.290765, 1.110384, -0.295111)",
        "(0.290571, 1.110347, -0.295111)",
        "(0.290227, 1.110281, -0.294977)",
        "(0.290078, 1.110257, -0.294898)",
        "(0.289759, 1.110335, -0.294851)",
        "(0.289468, 1.110385, -0.294821)",
        "(0.289066, 1.110266, -0.294425)",
        "(0.288815, 1.110077, -0.294026)",
        "(0.288810, 1.110081, -0.294073)",
        "(0.288657, 1.109997, -0.293886)",
        "(0.288484, 1.109800, -0.293499)",
        "(0.288290, 1.109564, -0.293206)",
        "(0.288218, 1.109340, -0.292987)",
        "(0.288232, 1.109240, -0.292856)",
        "(0.288216, 1.109009, -0.292601)",
        "(0.288130, 1.108739, -0.292397)",
        "(0.288047, 1.108525, -0.292311)",
        "(0.288031, 1.108290, -0.292074)",
        "(0.287994, 1.108223, -0.291976)",
        "(0.287868, 1.108114, -0.291804)",
        "(0.287684, 1.108023, -0.291571)",
        "(0.287505, 1.108034, -0.291298)",
        "(0.287250, 1.108063, -0.291029)",
        "(0.287139, 1.108111, -0.290900)",
        "(0.286810, 1.108248, -0.290663)",
        "(0.286592, 1.108328, -0.290416)",
        "(0.286298, 1.108409, -0.289932)",
        "(0.286041, 1.108496, -0.289709)",
        "(0.285905, 1.108547, -0.289592)",
        "(0.285680, 1.108639, -0.289434)",
        "(0.285453, 1.108695, -0.289192)",
        "(0.285325, 1.108682, -0.288932)",
        "(0.285237, 1.108674, -0.288849)",
        "(0.285141, 1.108648, -0.288790)",
        "(0.285091, 1.108554, -0.288657)",
        "(0.285198, 1.108485, -0.288636)",
        "(0.285154, 1.108407, -0.288661)",
        "(0.285127, 1.108332, -0.288691)",
        "(0.285104, 1.108292, -0.288721)",
        "(0.285124, 1.108205, -0.288737)",
        "(0.285136, 1.108175, -0.288858)",
        "(0.285082, 1.108132, -0.288901)",
        "(0.285058, 1.108074, -0.288885)",
        "(0.285039, 1.108058, -0.288905)",
        "(0.285009, 1.108094, -0.289000)",
        "(0.284928, 1.108162, -0.289147)",
        "(0.284871, 1.108208, -0.289289)",
        "(0.284860, 1.108204, -0.289411)",
        "(0.284881, 1.108219, -0.289544)",
        "(0.284942, 1.108258, -0.289805)",
        "(0.284915, 1.108237, -0.289992)",
        "(0.284955, 1.108177, -0.290063)",
        "(0.284946, 1.108118, -0.290169)",
        "(0.284987, 1.108108, -0.290259)",
        "(0.285019, 1.108104, -0.290459)",
        "(0.284964, 1.108083, -0.290553)",
        "(0.284928, 1.108040, -0.290582)",
        "(0.284930, 1.107933, -0.290618)",
        "(0.284976, 1.107865, -0.290618)",
        "(0.285049, 1.107711, -0.290698)",
        "(0.285070, 1.107576, -0.290773)",
        "(0.285146, 1.107431, -0.290818)",
        "(0.285285, 1.107267, -0.291006)",
        "(0.285386, 1.107212, -0.291088)",
        "(0.285527, 1.107011, -0.291183)",
        "(0.285592, 1.106871, -0.291387)",
        "(0.285747, 1.106675, -0.291671)",
        "(0.286017, 1.106410, -0.291858)",
        "(0.286143, 1.106310, -0.291939)",
        "(0.286340, 1.106076, -0.292135)",
        "(0.286541, 1.105769, -0.292377)",
        "(0.286864, 1.105425, -0.292634)",
        "(0.287286, 1.105032, -0.293094)",
        "(0.287448, 1.104872, -0.293172)",
        "(0.287713, 1.104561, -0.293253)",
        "(0.287854, 1.104331, -0.293312)",
        "(0.287952, 1.104182, -0.293389)",
        "(0.288110, 1.104040, -0.293433)",
        "(0.288185, 1.103982, -0.293459)",
        "(0.288270, 1.103905, -0.293521)",
        "(0.288313, 1.103917, -0.293599)",
        "(0.288316, 1.103927, -0.293556)",
        "(0.288300, 1.103957, -0.293576)",
        "(0.288270, 1.103987, -0.293640)",
        "(0.288290, 1.104105, -0.293768)",
        "(0.288296, 1.104250, -0.293822)",
        "(0.288262, 1.104354, -0.293963)",
        "(0.288292, 1.104490, -0.294170)",
        "(0.288304, 1.104523, -0.294239)",
        "(0.288394, 1.104619, -0.294404)",
        "(0.288465, 1.104702, -0.294573)",
        "(0.288523, 1.104823, -0.294794)",
        "(0.288556, 1.104932, -0.294927)",
        "(0.288568, 1.104985, -0.294944)",
        "(0.288595, 1.105091, -0.294994)",
        "(0.288619, 1.105197, -0.295091)",
        "(0.288660, 1.105338, -0.295129)",
        "(0.288643, 1.105511, -0.295144)",
        "(0.288636, 1.105561, -0.295176)",
        "(0.288650, 1.105693, -0.295220)",
        "(0.288698, 1.105852, -0.295234)",
        "(0.288751, 1.105989, -0.295230)",
        "(0.288791, 1.106065, -0.295182)",
        "(0.288812, 1.106135, -0.295186)",
        "(0.288853, 1.106312, -0.295194)",
        "(0.288864, 1.106546, -0.295209)",
        "(0.288861, 1.106789, -0.295235)",
        "(0.288882, 1.106990, -0.295262)",
        "(0.288876, 1.107087, -0.295281)",
        "(0.288901, 1.107288, -0.295317)",
        "(0.288971, 1.107609, -0.295452)",
        "(0.289017, 1.107876, -0.295587)",
        "(0.288974, 1.108020, -0.295653)",
        "(0.288979, 1.108079, -0.295679)",
        "(0.289063, 1.108356, -0.295767)",
        "(0.289064, 1.108701, -0.295796)",
        "(0.289050, 1.108811, -0.295887)",
        "(0.289203, 1.109063, -0.296100)",
        "(0.289252, 1.109098, -0.296124)",
        "(0.289385, 1.109168, -0.296050)",
        "(0.289438, 1.109227, -0.296128)",
        "(0.289579, 1.109287, -0.296266)",
        "(0.289794, 1.109296, -0.296327)",
        "(0.289866, 1.109291, -0.296352)",
        "(0.290026, 1.109267, -0.296451)",
        "(0.290266, 1.109229, -0.296663)",
        "(0.290518, 1.109163, -0.296818)",
        "(0.290765, 1.109105, -0.296974)",
        "(0.290888, 1.109103, -0.297071)",
        "(0.291061, 1.109064, -0.297272)",
        "(0.291333, 1.108930, -0.297272)",
        "(0.291524, 1.108923, -0.297406)",
        "(0.291690, 1.109069, -0.297725)",
        "(0.291708, 1.109120, -0.297803)",
        "(0.291702, 1.109228, -0.297941)",
        "(0.291699, 1.109362, -0.298127)",
        "(0.291793, 1.109540, -0.298351)",
        "(0.291849, 1.109788, -0.298712)",
        "(0.291865, 1.109889, -0.298815)",
        "(0.291835, 1.110060, -0.299015)",
        "(0.291864, 1.110318, -0.299185)",
        "(0.291847, 1.110592, -0.299414)",
        "(0.291740, 1.110955, -0.299685)",
        "(0.291679, 1.111117, -0.299757)",
        "(0.291545, 1.111442, -0.299864)",
        "(0.291394, 1.111890, -0.300086)",
        "(0.291262, 1.112211, -0.300202)",
        "(0.291083, 1.112753, -0.300368)",
        "(0.290958, 1.113136, -0.300545)",
        "(0.290772, 1.113756, -0.300788)",
        "(0.290594, 1.114236, -0.300953)",
        "(0.290500, 1.114596, -0.301106)",
        "(0.290482, 1.114921, -0.301356)",
        "(0.290479, 1.115007, -0.301434)",
        "(0.290435, 1.115222, -0.301612)",
        "(0.290493, 1.115462, -0.301880)",
        "(0.290564, 1.115587, -0.302152)",
        "(0.290710, 1.115692, -0.302464)",
        "(0.290821, 1.115752, -0.302703)",
        "(0.290999, 1.115798, -0.302949)",
        "(0.291122, 1.115818, -0.303318)",
        "(0.291411, 1.115887, -0.303822)",
        "(0.291564, 1.115890, -0.304225)",
        "(0.291738, 1.115913, -0.304465)",
        "(0.292053, 1.115921, -0.304775)",
        "(0.292395, 1.115772, -0.305015)",
        "(0.292612, 1.115720, -0.305266)",
        "(0.292980, 1.115749, -0.305829)",
        "(0.293099, 1.115759, -0.306064)",
        "(0.293234, 1.115691, -0.306267)",
        "(0.293619, 1.115602, -0.306685)",
        "(0.293844, 1.115515, -0.306933)",
        "(0.294141, 1.115435, -0.307264)",
        "(0.294274, 1.115413, -0.307429)",
        "(0.294545, 1.115366, -0.307776)",
        "(0.294698, 1.115259, -0.308014)",
        "(0.295085, 1.115194, -0.308343)",
        "(0.295271, 1.115137, -0.308586)",
        "(0.295347, 1.115114, -0.308633)",
        "(0.295581, 1.115035, -0.308778)",
        "(0.295930, 1.115028, -0.309041)",
        "(0.296138, 1.114989, -0.309226)",
        "(0.296355, 1.114921, -0.309368)",
        "(0.296469, 1.114884, -0.309437)",
        "(0.296662, 1.114815, -0.309567)",
        "(0.296947, 1.114711, -0.309646)",
        "(0.297185, 1.114611, -0.309508)",
        "(0.297243, 1.114570, -0.309431)",
        "(0.297268, 1.114552, -0.309357)",
        "(0.297305, 1.114526, -0.309209)",
        "(0.297408, 1.114569, -0.309027)",
        "(0.297400, 1.114598, -0.308954)",
        "(0.297414, 1.114602, -0.308820)",
        "(0.297429, 1.114620, -0.308748)",
        "(0.297456, 1.114691, -0.308697)",
        "(0.297468, 1.114772, -0.308669)",
        "(0.297531, 1.114800, -0.308622)",
        "(0.297563, 1.114802, -0.308548)",
        "(0.297577, 1.114796, -0.308507)",
        "(0.297647, 1.114800, -0.308345)",
        "(0.297643, 1.114826, -0.308272)",
        "(0.297637, 1.114954, -0.308305)",
        "(0.297595, 1.114937, -0.308283)",
        "(0.297581, 1.114921, -0.308282)",
        "(0.297751, 1.114890, -0.308255)",
        "(0.297834, 1.114829, -0.308207)",
        "(0.297906, 1.114774, -0.308300)",
        "(0.297961, 1.114723, -0.308368)",
        "(0.298050, 1.114683, -0.308434)",
        "(0.298272, 1.114642, -0.308655)",
        "(0.298405, 1.114608, -0.308873)",
        "(0.298467, 1.114527, -0.309019)",
        "(0.298702, 1.114405, -0.309207)",
        "(0.298772, 1.114384, -0.309304)",
        "(0.298865, 1.114351, -0.309624)",
        "(0.298963, 1.114309, -0.309959)",
        "(0.299119, 1.114279, -0.310270)",
        "(0.299186, 1.114314, -0.310551)",
        "(0.299213, 1.114364, -0.310717)",
        "(0.299133, 1.114477, -0.311093)",
        "(0.299095, 1.114769, -0.311763)",
        "(0.299113, 1.115000, -0.312400)",
        "(0.299165, 1.115232, -0.313298)",
        "(0.299247, 1.115392, -0.313923)",
        "(0.299517, 1.115932, -0.315893)",
        "(0.299900, 1.116061, -0.316993)",
        "(0.300264, 1.115939, -0.318001)",
        "(0.300908, 1.115857, -0.319419)",
        "(0.301272, 1.115793, -0.320186)",
        "(0.302067, 1.115462, -0.321600)",
        "(0.303030, 1.115090, -0.323447)",
        "(0.304192, 1.114590, -0.325280)",
        "(0.305602, 1.114157, -0.327716)",
        "(0.306422, 1.113893, -0.328924)",
        "(0.308086, 1.113092, -0.330790)",
        "(0.309510, 1.112154, -0.332331)",
        "(0.310827, 1.111426, -0.334192)",
        "(0.312170, 1.110920, -0.336239)",
        "(0.312846, 1.110636, -0.337056)",
        "(0.313988, 1.109994, -0.338384)",
        "(0.314868, 1.109647, -0.339875)",
        "(0.315495, 1.109496, -0.341239)",
        "(0.315967, 1.109374, -0.341822)",
        "(0.316035, 1.109307, -0.342013)",
        "(0.316076, 1.109366, -0.342087)",
        "(0.315742, 1.109442, -0.341880)",
        "(0.315384, 1.109732, -0.341479)",
        "(0.314379, 1.110282, -0.340390)",
        "(0.313913, 1.110457, -0.339784)",
        "(0.312960, 1.110937, -0.338309)",
        "(0.311880, 1.111443, -0.336543)",
        "(0.310474, 1.111963, -0.334785)",
        "(0.309146, 1.112430, -0.332742)",
        "(0.308537, 1.112621, -0.331607)",
        "(0.307320, 1.112907, -0.329228)",
        "(0.306171, 1.113304, -0.327004)",
        "(0.304878, 1.113503, -0.324503)",
        "(0.303852, 1.113733, -0.322063)",
        "(0.303373, 1.113795, -0.320866)",
        "(0.302406, 1.113851, -0.318501)",
        "(0.301463, 1.113959, -0.316408)",
        "(0.300616, 1.114082, -0.314454)",
        "(0.299959, 1.114010, -0.312235)",
        "(0.299669, 1.113998, -0.311198)",
        "(0.299058, 1.113988, -0.309451)",
        "(0.298416, 1.113891, -0.307871)",
        "(0.298053, 1.113837, -0.306236)",
        "(0.297677, 1.113906, -0.304959)",
        "(0.297505, 1.113943, -0.304371)",
        "(0.297133, 1.113953, -0.303256)",
        "(0.296900, 1.114015, -0.302381)",
        "(0.296753, 1.114105, -0.301845)",
        "(0.296703, 1.114178, -0.301651)",
        "(0.296648, 1.114199, -0.301486)",
        "(0.296653, 1.114291, -0.301112)",
        "(0.296708, 1.114541, -0.301144)",
        "(0.296627, 1.114645, -0.301276)",
        "(0.296703, 1.114702, -0.301338)",
        "(0.296777, 1.114763, -0.301376)",
        "(0.296879, 1.114903, -0.301576)",
        "(0.297019, 1.115190, -0.302054)",
        "(0.297106, 1.115306, -0.302285)",
        "(0.297263, 1.115462, -0.302600)",
        "(0.297374, 1.115551, -0.302778)",
        "(0.297564, 1.115683, -0.302987)",
        "(0.297574, 1.115766, -0.303218)",
        "(0.297666, 1.115941, -0.303445)",
        "(0.297701, 1.116140, -0.303561)",
        "(0.297685, 1.116254, -0.303580)",
        "(0.297583, 1.116510, -0.303503)",
        "(0.297498, 1.116748, -0.303211)",
        "(0.297286, 1.117101, -0.302645)",
        "(0.296857, 1.117414, -0.301939)",
        "(0.296667, 1.117508, -0.301568)",
        "(0.296476, 1.117736, -0.301029)",
        "(0.296201, 1.118049, -0.300765)",
        "(0.295938, 1.118125, -0.300426)",
        "(0.295864, 1.118477, -0.300979)",
        "(0.295913, 1.118844, -0.301812)",
        "(0.296104, 1.119543, -0.304190)",
        "(0.296551, 1.119710, -0.306512)",
        "(0.297578, 1.119696, -0.309263)",
        "(0.298865, 1.119798, -0.312284)",
        "(0.299266, 1.119835, -0.314143)",
        "(0.300698, 1.120166, -0.317879)",
        "(0.302112, 1.120562, -0.321936)",
        "(0.303569, 1.121034, -0.326262)",
        "(0.305199, 1.121693, -0.331059)",
        "(0.306026, 1.121968, -0.333403)",
        "(0.307695, 1.122431, -0.338066)",
        "(0.309602, 1.122980, -0.342931)",
        "(0.311510, 1.123304, -0.347417)",
        "(0.313314, 1.123449, -0.351396)",
        "(0.314243, 1.123522, -0.353335)",
        "(0.316232, 1.123793, -0.357208)",
        "(0.317982, 1.124120, -0.361272)",
        "(0.319823, 1.124667, -0.365569)",
        "(0.321615, 1.125330, -0.370039)",
        "(0.322542, 1.125538, -0.371959)",
        "(0.324182, 1.125646, -0.375434)",
        "(0.325978, 1.125905, -0.378958)",
        "(0.327658, 1.126289, -0.382707)",
        "(0.329415, 1.126651, -0.386195)",
        "(0.330251, 1.126836, -0.388010)",
        "(0.332012, 1.127285, -0.391629)",
        "(0.333853, 1.127716, -0.394852)",
        "(0.335530, 1.128102, -0.397580)",
        "(0.336812, 1.128399, -0.399726)",
        "(0.337356, 1.128578, -0.400699)",
        "(0.338232, 1.128907, -0.402318)",
        "(0.338996, 1.129037, -0.402888)",
        "(0.339335, 1.129190, -0.403317)",
        "(0.339361, 1.129417, -0.403486)",
        "(0.339214, 1.129388, -0.403346)",
        "(0.339085, 1.129373, -0.402827)",
        "(0.338520, 1.129453, -0.401629)",
        "(0.337742, 1.129425, -0.400253)",
        "(0.336601, 1.129235, -0.398197)",
        "(0.335944, 1.129149, -0.396971)",
        "(0.334392, 1.129067, -0.394361)",
        "(0.332561, 1.129088, -0.391613)",
        "(0.330548, 1.129128, -0.388460)",
        "(0.328350, 1.129143, -0.384915)",
        "(0.327137, 1.129094, -0.382926)",
        "(0.324623, 1.129026, -0.378878)",
        "(0.322206, 1.129301, -0.375204)",
        "(0.319708, 1.129527, -0.371327)",
        "(0.317110, 1.129299, -0.366699)",
        "(0.315852, 1.129099, -0.364215)",
        "(0.313462, 1.128839, -0.359528)",
        "(0.311193, 1.128793, -0.355202)",
        "(0.309006, 1.128682, -0.350604)",
        "(0.306651, 1.128558, -0.346231)",
        "(0.305611, 1.128591, -0.344041)",
        "(0.303750, 1.128613, -0.340037)",
        "(0.301970, 1.128487, -0.335994)",
        "(0.300329, 1.128326, -0.331839)",
        "(0.298868, 1.128136, -0.327525)",
        "(0.298148, 1.128121, -0.325442)",
        "(0.296589, 1.128191, -0.321664)",
        "(0.295047, 1.127968, -0.317625)",
        "(0.293977, 1.127758, -0.313689)",
        "(0.292945, 1.127636, -0.310192)",
        "(0.292433, 1.127606, -0.308551)",
        "(0.291303, 1.127405, -0.305218)",
        "(0.290466, 1.127129, -0.301975)",
        "(0.289773, 1.126695, -0.298778)",
        "(0.289210, 1.126416, -0.296108)",
        "(0.288939, 1.126294, -0.294934)",
        "(0.288293, 1.125976, -0.292585)",
        "(0.287793, 1.125869, -0.290665)",
        "(0.287265, 1.125854, -0.289187)",
        "(0.286951, 1.125696, -0.287772)",
        "(0.286850, 1.125616, -0.287126)",
        "(0.286635, 1.125543, -0.286214)",
        "(0.286205, 1.125602, -0.285575)",
        "(0.286020, 1.125784, -0.285438)",
        "(0.285931, 1.125834, -0.285216)",
        "(0.285844, 1.125893, -0.284876)",
        "(0.285758, 1.126096, -0.284618)",
        "(0.285401, 1.126418, -0.284502)",
        "(0.285140, 1.126732, -0.284367)",
        "(0.284967, 1.127070, -0.284342)",
        "(0.284764, 1.127488, -0.284349)",
        "(0.284211, 1.128338, -0.284465)",
        "(0.283913, 1.128770, -0.284323)",
        "(0.283619, 1.129399, -0.284089)",
        "(0.282834, 1.130588, -0.283589)",
        "(0.282457, 1.131234, -0.283151)",
        "(0.281526, 1.132303, -0.282252)",
        "(0.280476, 1.133540, -0.281018)",
        "(0.279329, 1.135033, -0.279744)",
        "(0.277937, 1.136822, -0.278528)",
        "(0.277291, 1.137820, -0.277772)",
        "(0.275683, 1.139794, -0.276124)",
        "(0.274041, 1.141823, -0.274442)",
        "(0.272397, 1.143929, -0.272757)",
        "(0.270750, 1.146147, -0.271205)",
        "(0.269987, 1.147283, -0.270415)",
        "(0.268451, 1.149631, -0.268938)",
        "(0.267119, 1.152281, -0.267617)",
        "(0.265549, 1.154793, -0.265858)",
        "(0.263940, 1.157306, -0.264267)",
        "(0.263153, 1.158593, -0.263679)",
        "(0.262100, 1.161319, -0.262851)",
        "(0.260955, 1.163953, -0.262081)",
        "(0.259805, 1.166143, -0.260947)",
        "(0.258578, 1.168041, -0.260277)",
        "(0.258198, 1.168932, -0.260127)",
        "(0.257845, 1.170435, -0.260167)",
        "(0.257586, 1.171492, -0.260207)",
        "(0.257094, 1.172032, -0.260301)",
        "(0.257168, 1.172348, -0.260611)",
        "(0.257357, 1.172260, -0.260843)",
        "(0.257535, 1.172264, -0.261306)",
        "(0.257721, 1.171969, -0.261975)",
        "(0.258053, 1.171592, -0.262873)",
        "(0.258693, 1.171070, -0.264115)",
        "(0.258973, 1.170822, -0.264585)",
        "(0.259405, 1.170391, -0.265682)",
        "(0.259708, 1.169888, -0.266502)",
        "(0.260120, 1.169501, -0.267373)",
        "(0.260449, 1.169224, -0.268509)",
        "(0.260583, 1.169143, -0.269155)",
        "(0.260822, 1.168920, -0.270250)",
        "(0.261110, 1.168657, -0.271191)",
        "(0.261428, 1.168403, -0.272117)",
        "(0.261685, 1.168120, -0.273044)",
        "(0.261761, 1.168012, -0.273552)",
        "(0.262055, 1.167834, -0.274756)",
        "(0.262417, 1.167621, -0.275821)",
        "(0.262955, 1.167275, -0.276620)",
        "(0.263232, 1.166965, -0.277424)",
        "(0.263250, 1.166833, -0.277732)",
        "(0.263635, 1.166507, -0.278550)",
        "(0.264059, 1.166180, -0.279204)",
        "(0.264406, 1.165918, -0.279956)",
        "(0.264369, 1.165785, -0.280398)",
        "(0.264506, 1.165680, -0.280808)",
        "(0.264699, 1.165596, -0.281256)",
        "(0.264845, 1.165478, -0.281553)",
        "(0.265041, 1.165380, -0.281915)",
        "(0.265159, 1.165274, -0.282144)",
        "(0.265178, 1.165246, -0.282213)",
        "(0.265258, 1.165220, -0.282467)",
        "(0.265399, 1.165189, -0.282651)",
        "(0.265548, 1.165063, -0.282794)",
        "(0.265710, 1.164852, -0.282832)",
        "(0.265857, 1.164702, -0.282894)",
        "(0.266142, 1.164381, -0.283096)",
        "(0.266290, 1.164192, -0.283239)",
        "(0.266717, 1.163567, -0.283125)",
        "(0.267053, 1.163033, -0.283040)",
        "(0.267044, 1.162983, -0.283162)",
        "(0.267221, 1.162748, -0.283358)",
        "(0.267498, 1.162367, -0.283523)",
        "(0.267989, 1.161704, -0.283622)",
        "(0.268115, 1.161406, -0.283839)",
        "(0.268288, 1.161256, -0.284002)",
        "(0.268696, 1.160944, -0.284504)",
        "(0.268941, 1.160613, -0.284863)",
        "(0.269260, 1.160319, -0.285335)",
        "(0.269443, 1.160271, -0.285974)",
        "(0.269504, 1.160265, -0.286298)",
        "(0.269583, 1.160251, -0.286850)",
        "(0.269602, 1.160260, -0.287496)",
        "(0.269733, 1.160318, -0.288353)",
        "(0.270015, 1.160423, -0.289289)",
        "(0.270083, 1.160469, -0.289664)",
        "(0.270062, 1.160537, -0.290244)",
        "(0.270182, 1.160636, -0.290979)",
        "(0.270281, 1.160633, -0.291688)",
        "(0.270558, 1.160370, -0.292190)",
        "(0.270759, 1.160222, -0.292454)",
        "(0.270880, 1.160203, -0.292946)",
        "(0.271020, 1.160177, -0.293720)",
        "(0.271186, 1.160056, -0.294037)",
        "(0.271468, 1.159726, -0.294196)",
        "(0.271509, 1.159710, -0.294324)",
        "(0.271557, 1.159685, -0.294755)",
        "(0.271655, 1.159684, -0.295259)",
        "(0.271728, 1.159709, -0.295824)",
        "(0.271842, 1.159793, -0.296424)",
        "(0.271837, 1.159819, -0.296644)",
        "(0.271840, 1.159867, -0.297074)",
        "(0.271816, 1.159950, -0.297502)",
        "(0.271823, 1.160202, -0.298301)",
        "(0.271873, 1.160441, -0.298910)",
        "(0.271915, 1.160510, -0.299107)",
        "(0.272014, 1.160678, -0.299642)",
        "(0.272023, 1.160921, -0.300430)",
        "(0.272170, 1.161245, -0.301379)",
        "(0.272390, 1.161376, -0.302079)",
        "(0.272513, 1.161382, -0.302336)",
        "(0.272497, 1.161367, -0.303043)",
        "(0.272792, 1.161447, -0.303889)",
        "(0.273007, 1.161421, -0.304497)",
        "(0.273243, 1.161315, -0.304953)",
        "(0.273283, 1.161275, -0.305206)",
        "(0.273584, 1.161144, -0.305969)",
        "(0.273896, 1.160997, -0.306447)",
        "(0.274212, 1.160802, -0.306942)",
        "(0.274433, 1.160656, -0.307387)",
        "(0.274486, 1.160605, -0.307543)",
        "(0.274779, 1.160466, -0.308119)",
        "(0.274957, 1.160393, -0.308612)",
        "(0.275170, 1.160293, -0.309005)",
        "(0.275253, 1.160171, -0.309255)",
        "(0.275280, 1.160139, -0.309354)",
        "(0.275287, 1.160103, -0.309604)",
        "(0.275389, 1.160143, -0.310016)",
        "(0.275312, 1.160180, -0.310242)",
        "(0.275163, 1.160196, -0.310301)",
        "(0.275116, 1.160222, -0.310346)",
        "(0.275006, 1.160323, -0.310425)",
        "(0.274844, 1.160442, -0.310380)",
        "(0.274415, 1.160634, -0.310303)",
        "(0.274148, 1.160839, -0.310326)",
        "(0.274055, 1.160931, -0.310302)",
        "(0.273769, 1.161147, -0.310201)",
        "(0.273291, 1.161519, -0.310178)",
        "(0.272937, 1.161741, -0.310179)",
        "(0.272718, 1.161833, -0.310097)",
        "(0.272584, 1.161891, -0.310032)",
        "(0.272285, 1.162068, -0.309848)",
        "(0.271960, 1.162215, -0.309833)",
        "(0.271525, 1.162484, -0.309877)",
        "(0.271166, 1.162829, -0.310030)",
        "(0.271096, 1.162928, -0.310067)",
        "(0.270934, 1.162936, -0.310010)",
        "(0.270651, 1.163050, -0.309887)",
        "(0.270416, 1.163201, -0.309802)",
        "(0.270146, 1.163390, -0.309759)",
        "(0.269980, 1.163532, -0.309746)",
        "(0.269699, 1.163818, -0.309709)",
        "(0.269380, 1.164128, -0.309617)",
        "(0.269061, 1.164555, -0.309582)",
        "(0.268886, 1.164936, -0.309562)",
        "(0.268767, 1.165161, -0.309498)",
        "(0.268462, 1.165615, -0.309394)",
        "(0.268092, 1.166042, -0.309300)",
        "(0.267781, 1.166407, -0.309254)",
        "(0.267515, 1.166803, -0.309236)",
        "(0.267407, 1.166992, -0.309245)",
        "(0.267171, 1.167326, -0.309161)",
        "(0.266997, 1.167539, -0.309074)",
        "(0.266866, 1.167816, -0.309134)",
        "(0.266785, 1.168033, -0.309149)",
        "(0.266749, 1.168123, -0.309133)",
        "(0.266707, 1.168212, -0.309166)",
        "(0.266665, 1.168308, -0.309252)",
        "(0.266673, 1.168378, -0.309348)",
        "(0.266688, 1.168411, -0.309401)",
        "(0.266695, 1.168426, -0.309409)",
        "(0.266647, 1.168421, -0.309407)",
        "(0.266618, 1.168423, -0.309442)",
        "(0.266598, 1.168395, -0.309444)",
        "(0.266608, 1.168350, -0.309373)",
        "(0.266605, 1.168325, -0.309370)",
        "(0.266622, 1.168275, -0.309479)",
        "(0.266601, 1.168231, -0.309528)",
        "(0.266561, 1.168190, -0.309529)",
        "(0.266521, 1.168185, -0.309516)",
        "(0.266509, 1.168208, -0.309532)",
        "(0.266460, 1.168232, -0.309540)",
        "(0.266439, 1.168263, -0.309546)",
        "(0.266375, 1.168276, -0.309533)",
        "(0.266294, 1.168306, -0.309403)",
        "(0.266236, 1.168324, -0.309385)",
        "(0.266160, 1.168374, -0.309295)",
        "(0.266166, 1.168410, -0.309208)",
        "(0.266234, 1.168426, -0.309169)",
        "(0.266166, 1.168432, -0.309154)",
        "(0.266150, 1.168470, -0.309131)",
        "(0.266122, 1.168539, -0.309172)",
        "(0.266168, 1.168513, -0.309137)",
        "(0.266284, 1.168483, -0.309201)",
        "(0.266323, 1.168489, -0.309313)",
        "(0.266330, 1.168481, -0.309330)",
        "(0.266398, 1.168457, -0.309388)",
        "(0.266497, 1.168466, -0.309501)",
        "(0.266608, 1.168519, -0.309628)",
        "(0.266719, 1.168593, -0.309653)",
        "(0.266724, 1.168618, -0.309646)",
        "(0.266742, 1.168657, -0.309722)",
        "(0.266908, 1.168828, -0.309972)",
        "(0.266919, 1.168900, -0.310096)",
        "(0.266955, 1.168985, -0.310198)",
        "(0.266989, 1.169040, -0.310263)",
        "(0.267101, 1.169153, -0.310395)",
        "(0.267225, 1.169296, -0.310684)",
        "(0.267358, 1.169297, -0.310809)",
        "(0.267644, 1.169176, -0.310889)",
        "(0.267759, 1.169093, -0.310952)",
        "(0.267965, 1.168996, -0.311142)",
        "(0.268190, 1.168864, -0.311330)",
        "(0.268383, 1.168775, -0.311590)",
        "(0.268562, 1.168729, -0.311857)",
        "(0.268634, 1.168710, -0.311952)",
        "(0.268683, 1.168669, -0.312017)",
        "(0.268841, 1.168645, -0.312129)",
        "(0.268957, 1.168662, -0.312205)",
        "(0.269017, 1.168661, -0.312220)",
        "(0.269014, 1.168667, -0.312240)",
        "(0.269022, 1.168694, -0.312274)",
        "(0.269068, 1.168813, -0.312284)",
        "(0.269094, 1.169034, -0.312246)",
        "(0.269038, 1.169271, -0.312169)",
        "(0.269018, 1.169403, -0.312183)",
        "(0.268985, 1.169521, -0.312186)",
        "(0.268970, 1.169635, -0.312090)",
        "(0.268835, 1.169768, -0.311904)",
        "(0.268779, 1.169923, -0.311887)",
        "(0.268767, 1.170053, -0.311897)",
        "(0.268675, 1.170174, -0.311878)",
        "(0.268582, 1.170271, -0.311788)",
        "(0.268546, 1.170356, -0.311770)",
        "(0.268524, 1.170443, -0.311770)",
        "(0.268523, 1.170499, -0.311783)",
        "(0.268538, 1.170577, -0.311829)",
        "(0.268635, 1.170725, -0.311936)",
        "(0.268605, 1.170878, -0.312028)",
        "(0.268566, 1.170997, -0.312026)",
        "(0.268546, 1.171091, -0.312042)",
        "(0.268524, 1.171290, -0.312065)",
        "(0.268451, 1.171562, -0.312077)",
        "(0.268342, 1.171882, -0.312139)",
        "(0.268210, 1.172204, -0.312218)",
        "(0.268138, 1.172404, -0.312284)",
        "(0.267997, 1.172687, -0.312366)",
        "(0.267870, 1.172948, -0.312383)",
        "(0.267753, 1.173182, -0.312354)",
        "(0.267631, 1.173447, -0.312395)",
        "(0.267601, 1.173506, -0.312402)",
        "(0.267588, 1.173553, -0.312356)",
        "(0.267681, 1.173155, -0.311975)",
        "(0.267881, 1.172358, -0.311450)",
        "(0.268335, 1.171639, -0.311088)",
        "(0.268412, 1.171337, -0.310947)",
        "(0.268702, 1.170594, -0.310287)",
        "(0.268909, 1.169646, -0.309157)",
        "(0.268825, 1.168738, -0.308012)",
        "(0.268886, 1.168124, -0.307004)",
        "(0.268827, 1.167825, -0.306411)",
        "(0.268678, 1.167219, -0.304737)",
        "(0.268440, 1.167001, -0.303063)",
        "(0.267719, 1.167184, -0.301527)",
        "(0.267022, 1.167571, -0.299889)",
        "(0.266667, 1.167767, -0.298841)",
        "(0.265722, 1.168324, -0.296652)",
        "(0.264588, 1.169116, -0.294254)",
        "(0.263361, 1.170011, -0.291738)",
        "(0.262343, 1.171012, -0.288877)",
        "(0.261712, 1.171573, -0.287412)",
        "(0.260235, 1.172861, -0.284677)",
        "(0.259007, 1.174241, -0.281846)",
        "(0.257780, 1.175574, -0.278534)",
        "(0.256296, 1.177038, -0.275161)",
        "(0.255588, 1.177937, -0.273703)",
        "(0.254050, 1.179770, -0.270940)",
        "(0.252631, 1.181521, -0.267996)",
        "(0.251192, 1.183258, -0.265043)",
        "(0.249793, 1.185242, -0.262590)",
        "(0.249017, 1.186286, -0.261448)",
        "(0.247543, 1.188312, -0.258887)",
        "(0.246039, 1.190722, -0.256812)",
        "(0.244568, 1.193252, -0.254961)",
        "(0.243275, 1.195786, -0.253175)",
        "(0.242537, 1.196999, -0.252191)",
        "(0.241015, 1.199470, -0.250501)",
        "(0.239660, 1.201940, -0.249000)",
        "(0.238482, 1.204233, -0.247440)",
        "(0.237316, 1.206548, -0.245987)",
        "(0.236746, 1.207723, -0.245459)",
        "(0.235714, 1.210070, -0.244562)",
        "(0.234636, 1.212194, -0.243561)",
        "(0.233617, 1.214212, -0.242433)",
        "(0.232873, 1.216199, -0.241672)",
        "(0.232550, 1.217171, -0.241366)",
        "(0.231749, 1.219008, -0.240787)",
        "(0.231019, 1.220553, -0.239908)",
        "(0.230755, 1.222048, -0.239090)",
        "(0.230393, 1.223467, -0.238372)",
        "(0.230305, 1.224179, -0.238133)",
        "(0.229750, 1.225430, -0.237603)",
        "(0.229488, 1.226413, -0.237235)",
        "(0.229468, 1.227427, -0.237407)",
        "(0.229552, 1.228197, -0.237997)",
        "(0.229502, 1.228426, -0.238224)",
        "(0.229584, 1.228302, -0.238484)",
        "(0.229965, 1.228138, -0.238961)",
        "(0.230478, 1.227917, -0.240391)",
        "(0.230923, 1.227632, -0.241780)",
        "(0.231178, 1.227327, -0.242356)",
        "(0.231845, 1.226679, -0.243431)",
        "(0.232396, 1.226131, -0.244796)",
        "(0.233012, 1.225887, -0.246772)",
        "(0.233596, 1.225667, -0.248801)",
        "(0.233821, 1.225453, -0.249646)",
        "(0.234378, 1.224920, -0.251252)",
        "(0.235126, 1.224445, -0.252982)",
        "(0.235896, 1.224085, -0.254734)",
        "(0.236502, 1.223881, -0.256458)",
        "(0.236695, 1.223742, -0.257166)",
        "(0.237182, 1.223464, -0.258645)",
        "(0.237848, 1.223527, -0.260898)",
        "(0.238410, 1.223654, -0.263167)",
        "(0.238998, 1.223566, -0.264991)",
        "(0.239250, 1.223495, -0.265882)",
        "(0.239740, 1.223311, -0.267693)",
        "(0.240381, 1.223193, -0.269732)",
        "(0.241084, 1.223020, -0.271539)",
        "(0.241565, 1.222826, -0.273221)",
        "(0.241883, 1.222773, -0.274062)",
        "(0.242347, 1.222625, -0.275525)",
        "(0.242856, 1.222598, -0.277122)",
        "(0.243580, 1.222643, -0.278848)",
        "(0.244082, 1.222490, -0.280306)",
        "(0.244380, 1.222371, -0.280889)",
        "(0.244780, 1.222223, -0.282158)",
        "(0.245263, 1.221961, -0.283089)",
        "(0.245741, 1.221692, -0.283902)",
        "(0.246131, 1.221552, -0.284768)",
        "(0.246253, 1.221495, -0.285080)",
        "(0.246597, 1.221486, -0.285559)",
        "(0.246755, 1.221597, -0.285856)",
        "(0.246882, 1.221641, -0.286136)",
        "(0.247080, 1.221701, -0.286441)",
        "(0.247204, 1.221769, -0.286703)",
        "(0.247440, 1.221840, -0.286954)",
        "(0.247544, 1.221885, -0.287064)",
        "(0.247731, 1.221936, -0.287113)",
        "(0.247864, 1.221991, -0.287200)",
        "(0.247996, 1.222025, -0.287272)",
        "(0.248203, 1.222053, -0.287370)",
        "(0.248356, 1.222074, -0.287417)",
        "(0.248465, 1.222151, -0.287541)",
        "(0.248530, 1.222245, -0.287665)",
        "(0.248572, 1.222280, -0.287713)",
        "(0.248759, 1.222446, -0.287879)",
        "(0.248814, 1.222653, -0.287977)",
        "(0.248793, 1.223026, -0.288159)",
        "(0.248826, 1.223208, -0.288227)",
        "(0.248927, 1.223331, -0.288245)",
        "(0.248967, 1.223578, -0.288293)",
        "(0.248986, 1.223919, -0.288335)",
        "(0.248830, 1.224461, -0.288468)",
        "(0.248881, 1.224591, -0.288429)",
        "(0.248888, 1.224615, -0.288404)",
        "(0.248900, 1.224756, -0.288288)",
        "(0.248779, 1.224818, -0.288241)",
        "(0.248756, 1.224875, -0.288328)",
        "(0.248790, 1.224814, -0.288307)",
        "(0.248834, 1.224762, -0.288267)",
        "(0.248788, 1.224759, -0.288322)",
        "(0.248658, 1.224717, -0.288289)",
        "(0.248590, 1.224680, -0.288178)",
        "(0.248527, 1.224689, -0.288150)",
        "(0.248484, 1.224692, -0.288149)",
        "(0.248391, 1.224689, -0.288151)",
        "(0.248279, 1.224735, -0.288200)",
        "(0.248098, 1.224835, -0.288271)",
        "(0.248024, 1.224905, -0.288301)",
        "(0.247995, 1.224953, -0.288327)",
        "(0.247897, 1.225016, -0.288375)",
        "(0.247784, 1.225089, -0.288418)",
        "(0.247654, 1.225160, -0.288413)",
        "(0.247555, 1.225235, -0.288420)",
        "(0.247510, 1.225284, -0.288438)",
        "(0.247456, 1.225376, -0.288487)",
        "(0.247389, 1.225473, -0.288571)",
        "(0.247358, 1.225580, -0.288744)",
        "(0.247311, 1.225602, -0.288839)",
        "(0.247290, 1.225608, -0.288908)",
        "(0.247266, 1.225577, -0.289062)",
        "(0.247232, 1.225539, -0.289228)",
        "(0.247176, 1.225488, -0.289331)",
        "(0.247074, 1.225512, -0.289490)",
        "(0.247068, 1.225548, -0.289569)",
        "(0.246946, 1.225607, -0.289680)",
        "(0.246848, 1.225645, -0.289736)",
        "(0.246712, 1.225716, -0.289779)",
        "(0.246619, 1.225786, -0.289826)",
        "(0.246547, 1.225824, -0.289866)",
        "(0.246447, 1.225855, -0.289964)",
        "(0.246308, 1.225864, -0.290132)",
        "(0.246199, 1.225826, -0.290336)",
        "(0.246123, 1.225769, -0.290532)",
        "(0.246043, 1.225735, -0.290618)",
        "(0.245874, 1.225656, -0.290715)",
        "(0.245802, 1.225658, -0.290873)",
        "(0.245756, 1.225643, -0.291017)",
        "(0.245628, 1.225572, -0.291057)",
        "(0.245537, 1.225535, -0.291067)",
        "(0.245388, 1.225481, -0.291059)",
        "(0.245265, 1.225428, -0.291113)",
        "(0.245181, 1.225476, -0.291281)",
        "(0.244968, 1.225509, -0.291349)",
        "(0.244892, 1.225501, -0.291340)",
        "(0.244765, 1.225492, -0.291369)",
        "(0.244632, 1.225460, -0.291361)",
        "(0.244566, 1.225413, -0.291222)",
        "(0.244312, 1.225387, -0.290970)",
        "(0.244230, 1.225409, -0.290877)",
        "(0.244053, 1.225448, -0.290752)",
        "(0.243874, 1.225395, -0.290490)",
        "(0.243760, 1.225346, -0.290323)",
        "(0.243671, 1.225340, -0.290253)",
        "(0.243496, 1.225331, -0.290188)",
        "(0.243341, 1.225324, -0.290095)",
        "(0.243202, 1.225311, -0.290008)",
        "(0.243061, 1.225290, -0.289892)",
        "(0.242896, 1.225238, -0.289751)",
        "(0.242843, 1.225195, -0.289675)",
        "(0.242751, 1.225085, -0.289545)",
        "(0.242729, 1.225042, -0.289559)",
        "(0.242654, 1.225040, -0.289637)",
        "(0.242566, 1.225000, -0.289646)",
        "(0.242545, 1.224941, -0.289620)",
        "(0.242519, 1.224802, -0.289613)",
        "(0.242512, 1.224666, -0.289646)",
        "(0.242503, 1.224592, -0.289683)",
        "(0.242423, 1.224490, -0.289741)",
        "(0.242427, 1.224418, -0.289729)",
        "(0.242373, 1.224227, -0.289530)",
        "(0.242262, 1.224154, -0.289475)",
        "(0.242240, 1.224127, -0.289489)",
        "(0.242200, 1.224050, -0.289459)",
        "(0.242213, 1.223950, -0.289411)",
        "(0.242193, 1.223775, -0.289376)",
        "(0.242241, 1.223518, -0.289342)",
        "(0.242214, 1.223369, -0.289334)",
        "(0.242213, 1.223224, -0.289355)",
        "(0.242206, 1.223132, -0.289387)",
        "(0.242295, 1.222927, -0.289541)",
        "(0.242381, 1.222834, -0.289708)",
        "(0.242374, 1.222699, -0.289741)",
        "(0.242394, 1.222539, -0.289699)",
        "(0.242424, 1.222504, -0.289713)",
        "(0.242555, 1.222447, -0.289871)",
        "(0.242684, 1.222409, -0.289989)",
        "(0.242749, 1.222354, -0.290072)",
        "(0.242808, 1.222290, -0.290147)",
        "(0.242854, 1.222273, -0.290226)",
        "(0.242997, 1.222225, -0.290444)",
        "(0.243162, 1.222158, -0.290704)",
        "(0.243311, 1.222164, -0.291011)",
        "(0.243378, 1.222205, -0.291353)",
        "(0.243453, 1.222213, -0.291478)",
        "(0.243511, 1.222238, -0.291646)",
        "(0.243636, 1.222400, -0.292042)",
        "(0.243674, 1.222528, -0.292266)",
        "(0.243640, 1.222753, -0.292538)",
        "(0.243632, 1.222874, -0.292653)",
        "(0.243613, 1.223102, -0.292902)",
        "(0.243664, 1.223330, -0.293111)",
        "(0.243631, 1.223476, -0.293235)",
        "(0.243580, 1.223651, -0.293423)",
        "(0.243559, 1.223767, -0.293561)",
        "(0.243541, 1.223929, -0.293749)",
        "(0.243482, 1.224055, -0.293869)",
        "(0.243445, 1.224110, -0.293893)",
        "(0.243472, 1.224177, -0.293891)",
        "(0.243463, 1.224196, -0.293880)",
        "(0.243376, 1.224264, -0.293849)",
        "(0.243324, 1.224284, -0.293780)",
        "(0.243351, 1.224267, -0.293636)",
        "(0.243349, 1.224234, -0.293540)",
        "(0.243360, 1.224216, -0.293480)",
        "(0.243297, 1.224222, -0.293422)",
        "(0.243216, 1.224281, -0.293335)",
        "(0.243100, 1.224487, -0.293345)",
        "(0.243075, 1.224672, -0.293390)",
        "(0.243052, 1.224718, -0.293401)",
        "(0.243042, 1.224832, -0.293376)",
        "(0.242921, 1.224994, -0.293399)",
        "(0.242884, 1.225188, -0.293526)",
        "(0.242866, 1.225276, -0.293533)",
        "(0.242849, 1.225328, -0.293506)",
        "(0.242816, 1.225521, -0.293512)",
        "(0.242550, 1.225857, -0.293575)",
        "(0.242541, 1.225989, -0.293551)",
        "(0.242460, 1.226169, -0.293491)",
        "(0.242415, 1.226254, -0.293441)",
        "(0.242192, 1.226436, -0.293318)",
        "(0.242143, 1.226561, -0.293364)",
        "(0.242128, 1.226671, -0.293415)",
        "(0.242113, 1.226707, -0.293401)",
        "(0.242067, 1.226737, -0.293382)",
        "(0.241973, 1.226778, -0.293437)",
        "(0.241989, 1.226793, -0.293519)",
        "(0.242099, 1.226717, -0.293456)",
        "(0.242141, 1.226651, -0.293440)",
        "(0.242130, 1.226606, -0.293439)",
        "(0.242139, 1.226541, -0.293501)",
        "(0.242180, 1.226463, -0.293578)",
        "(0.242281, 1.226378, -0.293638)",
        "(0.242323, 1.226350, -0.293685)",
        "(0.242333, 1.226347, -0.293700)",
        "(0.242351, 1.226405, -0.293729)",
        "(0.242339, 1.226527, -0.293766)",
        "(0.242323, 1.226604, -0.293737)",
        "(0.242313, 1.226674, -0.293728)",
        "(0.242313, 1.226722, -0.293727)",
        "(0.242278, 1.226808, -0.293710)",
        "(0.242249, 1.226955, -0.293692)",
        "(0.242214, 1.227190, -0.293753)",
        "(0.242191, 1.227338, -0.293835)",
        "(0.242221, 1.227386, -0.293884)",
        "(0.242284, 1.227497, -0.294064)",
        "(0.242433, 1.227523, -0.294197)",
        "(0.242531, 1.227479, -0.294302)",
        "(0.242598, 1.227424, -0.294403)",
        "(0.242616, 1.227407, -0.294429)",
        "(0.242723, 1.227391, -0.294578)",
        "(0.242837, 1.227367, -0.294768)",
        "(0.242957, 1.227278, -0.294872)",
        "(0.242999, 1.227122, -0.294845)",
        "(0.243053, 1.227074, -0.294822)",
        "(0.243116, 1.226996, -0.294771)",
        "(0.243135, 1.226904, -0.294687)",
        "(0.243072, 1.226775, -0.294597)",
        "(0.243024, 1.226632, -0.294501)",
        "(0.243020, 1.226538, -0.294457)",
        "(0.243011, 1.226307, -0.294403)",
        "(0.243082, 1.226136, -0.294466)",
        "(0.243054, 1.226019, -0.294487)",
        "(0.243018, 1.225902, -0.294521)",
        "(0.243002, 1.225855, -0.294594)",
        "(0.243066, 1.225759, -0.294768)",
        "(0.243141, 1.225698, -0.294967)",
        "(0.243191, 1.225795, -0.295308)",
        "(0.243213, 1.226019, -0.295849)",
        "(0.243241, 1.226047, -0.295976)",
        "(0.243309, 1.226023, -0.296205)",
        "(0.243477, 1.225987, -0.296682)",
        "(0.243568, 1.225920, -0.297035)",
        "(0.243557, 1.225879, -0.297505)",
        "(0.243552, 1.225845, -0.297678)",
        "(0.243594, 1.225787, -0.297966)",
        "(0.243710, 1.225725, -0.298359)",
        "(0.243718, 1.225729, -0.298785)",
        "(0.243819, 1.225699, -0.299353)",
        "(0.243860, 1.225645, -0.299496)",
        "(0.244050, 1.225596, -0.299893)",
        "(0.244366, 1.225599, -0.300552)",
        "(0.244580, 1.225480, -0.301006)",
        "(0.244754, 1.225337, -0.301434)",
        "(0.244852, 1.225310, -0.301751)",
        "(0.245309, 1.225110, -0.302403)",
        "(0.245375, 1.224970, -0.302915)",
        "(0.245621, 1.224888, -0.303856)",
        "(0.245818, 1.224842, -0.304572)",
        "(0.245913, 1.224768, -0.304840)",
        "(0.246218, 1.224582, -0.305561)",
        "(0.246383, 1.224493, -0.306245)",
        "(0.246500, 1.224339, -0.306684)",
        "(0.246637, 1.224244, -0.307201)",
        "(0.246740, 1.224219, -0.307518)",
        "(0.246850, 1.224152, -0.307953)",
        "(0.246912, 1.224009, -0.308316)",
        "(0.246973, 1.224000, -0.308815)",
        "(0.247112, 1.224057, -0.309369)",
        "(0.247160, 1.224066, -0.309543)",
        "(0.247226, 1.223994, -0.309870)",
        "(0.247251, 1.223957, -0.310169)",
        "(0.247440, 1.223952, -0.310741)",
        "(0.247480, 1.223888, -0.311073)",
        "(0.247499, 1.223837, -0.311270)",
        "(0.247533, 1.223780, -0.311730)",
        "(0.247507, 1.223757, -0.311989)",
        "(0.247463, 1.223772, -0.312221)",
        "(0.247571, 1.223765, -0.312436)",
        "(0.247572, 1.223748, -0.312500)",
        "(0.247500, 1.223682, -0.312551)",
        "(0.247473, 1.223678, -0.312708)",
        "(0.247529, 1.223677, -0.312892)",
        "(0.247586, 1.223641, -0.312961)",
        "(0.247609, 1.223620, -0.313005)",
        "(0.247682, 1.223585, -0.313122)",
        "(0.247777, 1.223533, -0.313202)",
        "(0.248029, 1.223337, -0.313180)",
        "(0.248133, 1.223252, -0.313243)",
        "(0.248229, 1.223236, -0.313348)",
        "(0.248347, 1.223236, -0.313550)",
        "(0.248495, 1.223238, -0.313677)",
        "(0.248673, 1.223231, -0.313798)",
        "(0.248873, 1.223260, -0.313957)",
        "(0.248989, 1.223311, -0.314098)",
        "(0.249123, 1.223368, -0.314253)",
        "(0.249290, 1.223403, -0.314371)",
        "(0.249526, 1.223411, -0.314515)",
        "(0.249775, 1.223440, -0.314738)",
        "(0.249846, 1.223456, -0.314843)",
        "(0.250032, 1.223507, -0.314998)",
        "(0.250196, 1.223573, -0.315089)",
        "(0.250372, 1.223662, -0.315191)",
        "(0.250579, 1.223825, -0.315423)",
        "(0.250663, 1.223890, -0.315516)",
        "(0.250795, 1.223980, -0.315618)",
        "(0.250901, 1.224082, -0.315719)",
        "(0.251003, 1.224170, -0.315845)",
        "(0.251156, 1.224288, -0.315968)",
        "(0.251224, 1.224368, -0.316009)",
        "(0.251342, 1.224622, -0.316126)",
        "(0.251423, 1.224879, -0.316241)",
        "(0.251468, 1.225028, -0.316292)",
        "(0.251600, 1.225191, -0.316354)",
        "(0.251693, 1.225319, -0.316446)",
        "(0.251763, 1.225511, -0.316573)",
        "(0.251822, 1.225662, -0.316605)",
        "(0.251898, 1.225825, -0.316657)",
        "(0.252055, 1.226172, -0.316868)",
        "(0.252091, 1.226297, -0.316937)",
        "(0.252181, 1.226549, -0.317006)",
        "(0.252265, 1.226761, -0.317110)",
        "(0.252405, 1.226978, -0.317286)",
        "(0.252556, 1.227165, -0.317484)",
        "(0.252672, 1.227306, -0.317639)",
        "(0.252790, 1.227524, -0.317894)",
        "(0.252908, 1.227710, -0.318107)",
        "(0.252946, 1.227831, -0.318252)",
        "(0.253051, 1.227962, -0.318385)",
        "(0.253132, 1.228087, -0.318529)",
        "(0.253209, 1.228234, -0.318674)",
        "(0.253258, 1.228346, -0.318775)",
        "(0.253324, 1.228438, -0.318922)",
        "(0.253393, 1.228505, -0.319099)",
        "(0.253419, 1.228514, -0.319138)",
        "(0.253487, 1.228532, -0.319191)",
        "(0.253503, 1.228563, -0.319247)",
        "(0.253520, 1.228610, -0.319301)",
        "(0.253508, 1.228653, -0.319315)",
        "(0.253502, 1.228678, -0.319316)",
        "(0.253441, 1.228771, -0.319324)",
        "(0.253406, 1.228805, -0.319279)",
        "(0.253438, 1.228916, -0.319211)",
        "(0.253291, 1.229055, -0.319189)",
        "(0.253303, 1.229141, -0.319177)",
        "(0.253218, 1.229388, -0.319193)",
        "(0.253095, 1.229618, -0.319172)",
        "(0.252998, 1.229768, -0.319156)",
        "(0.252872, 1.229951, -0.319113)",
        "(0.252824, 1.230069, -0.319120)",
        "(0.252657, 1.230345, -0.319171)",
        "(0.252548, 1.230555, -0.319285)",
        "(0.252439, 1.230692, -0.319389)",
        "(0.252391, 1.230804, -0.319469)",
        "(0.252377, 1.230859, -0.319499)",
        "(0.252308, 1.230966, -0.319565)",
        "(0.252191, 1.231064, -0.319608)",
        "(0.252170, 1.231117, -0.319665)",
        "(0.252193, 1.231180, -0.319680)",
        "(0.252199, 1.231200, -0.319647)",
        "(0.252113, 1.231194, -0.319442)",
        "(0.252039, 1.231178, -0.319291)",
        "(0.252031, 1.231169, -0.319145)",
        "(0.252058, 1.231147, -0.318786)",
        "(0.252044, 1.231152, -0.318677)",
        "(0.251975, 1.231151, -0.318481)",
        "(0.251977, 1.231081, -0.318111)",
        "(0.251967, 1.231096, -0.317807)",
        "(0.251898, 1.231147, -0.317582)",
        "(0.251918, 1.231165, -0.317452)",
        "(0.251895, 1.231148, -0.316890)",
        "(0.251839, 1.231162, -0.316572)",
        "(0.251726, 1.231247, -0.316282)",
        "(0.251671, 1.231326, -0.316090)",
        "(0.251647, 1.231361, -0.315968)",
        "(0.251564, 1.231430, -0.315697)",
        "(0.251491, 1.231493, -0.315466)",
        "(0.251421, 1.231602, -0.315328)",
        "(0.251394, 1.231715, -0.315281)",
        "(0.251381, 1.231762, -0.315262)",
        "(0.251355, 1.231853, -0.315189)",
        "(0.251330, 1.231969, -0.315132)",
        "(0.251317, 1.232143, -0.315198)",
        "(0.251414, 1.232283, -0.315278)",
        "(0.251414, 1.232328, -0.315299)",
        "(0.251397, 1.232454, -0.315323)",
        "(0.251372, 1.232540, -0.315377)",
        "(0.251385, 1.232597, -0.315457)",
        "(0.251388, 1.232654, -0.315613)",
        "(0.251375, 1.232662, -0.315713)",
        "(0.251376, 1.232627, -0.315901)",
        "(0.251386, 1.232553, -0.316032)",
        "(0.251406, 1.232435, -0.316163)",
        "(0.251460, 1.232333, -0.316306)",
        "(0.251458, 1.232293, -0.316365)",
        "(0.251472, 1.232211, -0.316462)",
        "(0.251453, 1.232158, -0.316499)",
        "(0.251440, 1.232135, -0.316545)",
        "(0.251440, 1.232107, -0.316600)",
        "(0.251433, 1.232104, -0.316633)",
        "(0.251403, 1.232108, -0.316717)",
        "(0.251352, 1.232100, -0.316768)",
        "(0.251289, 1.232072, -0.316798)",
        "(0.251246, 1.232040, -0.316875)",
        "(0.251247, 1.232036, -0.316896)",
        "(0.251169, 1.232046, -0.316889)",
        "(0.251122, 1.232126, -0.316860)",
        "(0.251033, 1.232225, -0.316832)",
        "(0.250963, 1.232296, -0.316789)",
        "(0.250925, 1.232331, -0.316767)",
        "(0.250821, 1.232398, -0.316676)",
        "(0.250716, 1.232478, -0.316666)",
        "(0.250651, 1.232549, -0.316673)",
        "(0.250516, 1.232595, -0.316629)",
        "(0.250445, 1.232619, -0.316587)",
        "(0.250336, 1.232670, -0.316570)",
        "(0.250238, 1.232668, -0.316487)",
        "(0.250210, 1.232661, -0.316422)",
        "(0.250133, 1.232696, -0.316426)",
        "(0.250062, 1.232739, -0.316425)",
        "(0.249913, 1.232775, -0.316369)",
        "(0.249841, 1.232741, -0.316241)",
        "(0.249809, 1.232733, -0.316217)",
        "(0.249703, 1.232753, -0.316278)",
        "(0.249670, 1.232749, -0.316275)",
        "(0.249581, 1.232732, -0.316224)",
        "(0.249511, 1.232738, -0.316164)",
        "(0.249435, 1.232756, -0.316130)",
        "(0.249396, 1.232757, -0.316078)",
        "(0.249362, 1.232743, -0.316045)",
        "(0.249281, 1.232711, -0.315988)",
        "(0.249227, 1.232659, -0.315928)",
        "(0.249139, 1.232586, -0.315870)",
        "(0.249096, 1.232576, -0.315862)",
        "(0.249045, 1.232597, -0.315874)",
        "(0.248963, 1.232612, -0.315848)",
        "(0.248871, 1.232561, -0.315789)",
        "(0.248855, 1.232407, -0.315755)",
        "(0.248912, 1.232275, -0.315799)",
        "(0.248915, 1.232246, -0.315809)",
        "(0.248805, 1.232204, -0.315781)",
        "(0.248754, 1.232185, -0.315744)",
        "(0.248735, 1.232182, -0.315770)",
        "(0.248712, 1.232123, -0.315781)",
        "(0.248696, 1.232081, -0.315769)",
        "(0.248638, 1.232017, -0.315763)",
        "(0.248625, 1.232002, -0.315814)",
        "(0.248589, 1.232017, -0.315901)",
        "(0.248538, 1.232025, -0.315960)",
        "(0.248516, 1.232031, -0.315994)",
        "(0.248502, 1.232055, -0.316037)",
        "(0.248478, 1.232097, -0.316061)",
        "(0.248479, 1.232177, -0.316112)",
        "(0.248460, 1.232228, -0.316135)",
        "(0.248426, 1.232252, -0.316145)",
        "(0.248389, 1.232354, -0.316214)",
        "(0.248326, 1.232441, -0.316251)",
        "(0.248272, 1.232512, -0.316239)",
        "(0.248218, 1.232635, -0.316305)",
        "(0.248185, 1.232712, -0.316382)",
        "(0.248155, 1.232844, -0.316511)",
        "(0.248087, 1.233004, -0.316627)",
        "(0.248000, 1.233202, -0.316776)",
        "(0.247986, 1.233286, -0.316830)",
        "(0.247965, 1.233333, -0.316861)",
        "(0.247951, 1.233411, -0.316902)",
        "(0.247890, 1.233531, -0.316914)",
        "(0.247836, 1.233626, -0.316883)",
        "(0.247833, 1.233743, -0.316883)",
        "(0.247834, 1.233792, -0.316882)",
        "(0.247834, 1.233873, -0.316866)",
        "(0.247729, 1.233975, -0.316741)",
        "(0.247678, 1.234033, -0.316596)",
        "(0.247622, 1.234059, -0.316448)",
        "(0.247581, 1.234072, -0.316411)",
        "(0.247484, 1.234072, -0.316385)",
        "(0.247386, 1.234063, -0.316362)",
        "(0.247230, 1.234124, -0.316397)",
        "(0.247066, 1.234267, -0.316409)",
        "(0.246986, 1.234334, -0.316397)",
        "(0.246854, 1.234446, -0.316355)",
        "(0.246724, 1.234568, -0.316318)",
        "(0.246546, 1.234728, -0.316301)",
        "(0.246348, 1.234851, -0.316230)",
        "(0.246293, 1.234882, -0.316208)",
        "(0.246142, 1.235046, -0.316200)",
        "(0.245969, 1.235169, -0.316206)",
        "(0.245790, 1.235270, -0.316141)",
        "(0.245604, 1.235340, -0.316066)",
        "(0.245459, 1.235393, -0.316017)",
        "(0.245297, 1.235488, -0.316042)",
        "(0.245099, 1.235577, -0.316043)",
        "(0.244866, 1.235641, -0.315955)",
        "(0.244644, 1.235758, -0.315934)",
        "(0.244520, 1.235868, -0.315943)",
        "(0.244287, 1.236015, -0.315902)",
        "(0.244102, 1.236130, -0.315890)",
        "(0.243887, 1.236342, -0.315970)",
        "(0.243625, 1.236529, -0.315996)",
        "(0.243499, 1.236623, -0.315983)",
        "(0.243263, 1.236812, -0.315958)",
        "(0.243020, 1.237106, -0.316000)",
        "(0.242788, 1.237436, -0.315932)",
        "(0.242119, 1.238036, -0.315716)",
        "(0.241954, 1.238233, -0.315654)",
        "(0.241761, 1.238610, -0.315676)",
        "(0.241615, 1.238911, -0.315600)",
        "(0.241365, 1.239175, -0.315492)",
        "(0.241071, 1.239453, -0.315454)",
        "(0.241000, 1.239562, -0.315410)",
        "(0.240767, 1.239703, -0.315285)",
        "(0.240479, 1.239932, -0.315167)",
        "(0.240225, 1.240134, -0.315119)",
        "(0.240038, 1.240231, -0.315018)",
        "(0.239955, 1.240282, -0.314932)",
        "(0.239624, 1.240384, -0.314743)",
        "(0.239449, 1.240481, -0.314735)",
        "(0.239327, 1.240553, -0.314668)",
        "(0.239179, 1.240567, -0.314524)",
        "(0.239089, 1.240590, -0.314497)",
        "(0.238943, 1.240625, -0.314502)",
        "(0.238830, 1.240625, -0.314449)",
        "(0.238771, 1.240622, -0.314404)",
        "(0.238665, 1.240640, -0.314403)",
        "(0.238623, 1.240639, -0.314379)",
        "(0.238519, 1.240690, -0.314368)",
        "(0.238382, 1.240751, -0.314357)",
        "(0.238306, 1.240732, -0.314288)",
        "(0.238237, 1.240694, -0.314197)",
        "(0.238153, 1.240715, -0.314210)",
        "(0.238044, 1.240780, -0.314218)",
        "(0.237901, 1.240813, -0.314196)",
        "(0.237833, 1.240795, -0.314100)",
        "(0.237782, 1.240782, -0.314072)",
        "(0.237773, 1.240778, -0.314063)",
        "(0.237762, 1.240779, -0.314061)",
        "(0.237699, 1.240762, -0.313984)",
        "(0.237674, 1.240736, -0.313935)",
        "(0.237674, 1.240665, -0.313888)",
        "(0.237706, 1.240608, -0.313855)",
        "(0.237713, 1.240543, -0.313786)",
        "(0.237696, 1.240473, -0.313696)",
        "(0.237662, 1.240375, -0.313581)",
        "(0.237744, 1.240267, -0.313495)",
        "(0.237890, 1.240213, -0.313436)",
        "(0.237884, 1.240195, -0.313467)",
        "(0.237905, 1.240119, -0.313376)",
        "(0.237912, 1.240019, -0.313241)",
        "(0.237987, 1.239978, -0.313222)",
        "(0.238011, 1.239974, -0.313238)",
        "(0.238043, 1.239944, -0.313204)",
        "(0.238121, 1.239903, -0.313144)",
        "(0.238178, 1.239888, -0.313077)",
        "(0.238230, 1.239916, -0.313056)",
        "(0.238265, 1.239942, -0.313066)",
        "(0.238350, 1.240015, -0.313128)",
        "(0.238421, 1.240076, -0.313130)",
        "(0.238482, 1.240141, -0.313102)",
        "(0.238596, 1.240274, -0.313109)",
        "(0.238642, 1.240342, -0.313109)",
        "(0.238690, 1.240458, -0.313076)",
        "(0.238691, 1.240578, -0.313008)",
        "(0.238710, 1.240696, -0.312951)",
        "(0.238724, 1.240806, -0.312931)",
        "(0.238740, 1.240871, -0.312922)",
        "(0.238751, 1.240973, -0.312910)",
        "(0.238813, 1.241063, -0.312874)",
        "(0.238886, 1.241079, -0.312720)",
        "(0.238924, 1.241051, -0.312668)",
        "(0.238958, 1.241047, -0.312676)",
        "(0.239058, 1.241035, -0.312695)",
        "(0.239147, 1.240993, -0.312641)",
        "(0.239264, 1.240953, -0.312615)",
        "(0.239402, 1.240917, -0.312627)",
        "(0.239465, 1.240895, -0.312622)",
        "(0.239582, 1.240817, -0.312576)",
        "(0.239717, 1.240772, -0.312589)",
        "(0.239786, 1.240726, -0.312606)",
        "(0.239861, 1.240682, -0.312621)",
        "(0.239899, 1.240669, -0.312636)",
        "(0.239988, 1.240667, -0.312678)",
        "(0.240108, 1.240695, -0.312681)",
        "(0.240162, 1.240750, -0.312694)",
        "(0.240225, 1.240865, -0.312736)",
        "(0.240242, 1.240921, -0.312753)",
        "(0.240335, 1.241018, -0.312761)",
        "(0.240402, 1.241144, -0.312816)",
        "(0.240478, 1.241252, -0.312873)",
        "(0.240541, 1.241389, -0.312955)",
        "(0.240576, 1.241472, -0.313005)",
        "(0.240642, 1.241621, -0.313086)",
        "(0.240717, 1.241747, -0.313165)",
        "(0.240818, 1.241865, -0.313258)",
        "(0.240903, 1.241960, -0.313338)",
        "(0.240928, 1.242002, -0.313364)",
        "(0.240953, 1.242047, -0.313397)",
        "(0.241066, 1.242116, -0.313504)",
        "(0.241107, 1.242142, -0.313588)",
        "(0.241163, 1.242111, -0.313629)",
        "(0.241201, 1.242081, -0.313650)",
        "(0.241248, 1.242067, -0.313725)",
        "(0.241241, 1.242128, -0.313876)",
        "(0.241279, 1.242137, -0.313924)",
        "(0.241443, 1.242078, -0.313828)",
        "(0.241350, 1.242070, -0.313834)",
        "(0.241404, 1.242095, -0.313865)",
        "(0.241386, 1.242164, -0.313810)",
        "(0.241330, 1.242240, -0.313708)",
        "(0.241287, 1.242311, -0.313639)",
        "(0.241243, 1.242334, -0.313602)",
        "(0.241232, 1.242375, -0.313539)",
        "(0.241146, 1.242447, -0.313493)",
        "(0.241031, 1.242487, -0.313439)",
        "(0.240933, 1.242463, -0.313359)",
        "(0.240923, 1.242437, -0.313302)",
        "(0.240894, 1.242421, -0.313262)",
        "(0.240862, 1.242372, -0.313109)",
        "(0.240773, 1.242249, -0.312732)",
        "(0.240642, 1.242164, -0.312485)",
        "(0.240571, 1.242136, -0.312394)",
        "(0.240391, 1.242014, -0.312178)",
        "(0.240298, 1.241776, -0.311832)",
        "(0.240219, 1.241677, -0.311666)",
        "(0.240054, 1.241596, -0.311436)",
        "(0.239953, 1.241569, -0.311306)",
        "(0.239876, 1.241536, -0.311223)",
        "(0.239873, 1.241467, -0.311196)",
        "(0.239831, 1.241413, -0.311193)",
        "(0.239785, 1.241384, -0.311231)",
        "(0.239783, 1.241399, -0.311301)",
        "(0.239751, 1.241504, -0.311499)",
        "(0.239768, 1.241583, -0.311613)",
        "(0.239804, 1.241660, -0.311809)",
        "(0.239834, 1.241740, -0.312056)",
        "(0.239840, 1.241769, -0.312150)",
        "(0.239853, 1.241829, -0.312286)",
        "(0.239888, 1.241993, -0.312516)",
        "(0.239917, 1.242148, -0.312760)",
        "(0.240003, 1.242212, -0.312986)",
        "(0.240104, 1.242239, -0.313150)",
        "(0.240205, 1.242280, -0.313389)",
        "(0.240325, 1.242351, -0.313674)",
        "(0.240412, 1.242404, -0.313918)",
        "(0.240484, 1.242384, -0.314113)",
        "(0.240598, 1.242376, -0.314198)",
        "(0.240764, 1.242421, -0.314384)",
        "(0.240898, 1.242508, -0.314528)",
        "(0.240971, 1.242597, -0.314561)",
        "(0.241036, 1.242644, -0.314577)",
        "(0.241124, 1.242696, -0.314629)",
        "(0.241289, 1.242778, -0.314746)",
        "(0.241357, 1.242800, -0.314773)",
        "(0.241416, 1.242804, -0.314745)",
        "(0.241530, 1.242871, -0.314807)",
        "(0.241584, 1.242899, -0.314838)",
        "(0.241699, 1.242905, -0.314863)",
        "(0.241797, 1.242871, -0.314858)",
        "(0.241905, 1.242872, -0.314906)",
        "(0.242026, 1.242934, -0.315013)",
        "(0.242083, 1.242971, -0.315065)",
        "(0.242198, 1.243055, -0.315183)",
        "(0.242340, 1.243157, -0.315331)",
        "(0.242466, 1.243245, -0.315398)",
        "(0.242546, 1.243418, -0.315506)",
        "(0.242557, 1.243561, -0.315600)",
        "(0.242600, 1.243714, -0.315701)",
        "(0.242650, 1.243892, -0.315810)",
        "(0.242731, 1.244107, -0.315939)",
        "(0.242761, 1.244342, -0.316018)",
        "(0.242765, 1.244490, -0.316089)",
        "(0.242743, 1.244662, -0.316160)",
        "(0.242721, 1.244772, -0.316193)",
        "(0.242719, 1.244928, -0.316302)",
        "(0.242715, 1.245054, -0.316369)",
        "(0.242687, 1.245124, -0.316360)",
        "(0.242686, 1.245195, -0.316310)",
        "(0.242668, 1.245249, -0.316340)",
        "(0.242742, 1.245277, -0.316336)",
        "(0.242795, 1.245370, -0.316201)",
        "(0.242810, 1.245422, -0.316129)",
        "(0.242803, 1.245550, -0.316027)",
        "(0.242798, 1.245592, -0.316006)",
        "(0.242801, 1.245686, -0.316038)",
        "(0.242744, 1.245737, -0.316053)",
        "(0.242720, 1.245740, -0.316029)",
        "(0.242703, 1.245739, -0.316010)",
        "(0.242704, 1.245723, -0.316029)",
        "(0.242693, 1.245691, -0.316073)",
        "(0.242617, 1.245614, -0.316056)",
        "(0.242590, 1.245587, -0.316048)",
        "(0.242588, 1.245546, -0.316059)",
        "(0.242628, 1.245423, -0.315977)",
        "(0.242595, 1.245256, -0.315891)",
        "(0.242576, 1.245112, -0.315896)",
        "(0.242650, 1.244988, -0.315917)",
        "(0.242697, 1.244881, -0.315929)",
        "(0.242641, 1.244768, -0.315900)",
        "(0.242571, 1.244643, -0.315819)",
        "(0.242552, 1.244475, -0.315667)",
        "(0.242530, 1.244414, -0.315614)",
        "(0.242495, 1.244327, -0.315527)",
        "(0.242428, 1.244261, -0.315454)",
        "(0.242320, 1.244174, -0.315365)",
        "(0.242223, 1.244120, -0.315334)",
        "(0.242188, 1.244097, -0.315312)",
        "(0.242109, 1.244068, -0.315242)",
        "(0.241956, 1.244028, -0.315062)",
        "(0.241910, 1.244022, -0.315014)",
        "(0.241901, 1.244038, -0.315050)",
        "(0.241868, 1.244053, -0.315091)",
        "(0.241735, 1.244037, -0.315132)",
        "(0.241690, 1.243914, -0.315040)",
        "(0.241680, 1.243792, -0.314993)",
        "(0.241685, 1.243688, -0.314991)",
        "(0.241666, 1.243627, -0.314991)",
        "(0.241598, 1.243438, -0.314865)",
        "(0.241537, 1.243126, -0.314515)",
        "(0.241512, 1.243024, -0.314358)",
        "(0.241432, 1.242968, -0.314240)",
        "(0.241361, 1.242930, -0.314135)",
        "(0.241199, 1.242803, -0.313821)",
        "(0.241000, 1.242663, -0.313430)",
        "(0.240927, 1.242600, -0.313248)",
        "(0.240882, 1.242578, -0.313002)",
        "(0.240815, 1.242586, -0.312902)",
        "(0.240632, 1.242577, -0.312595)",
        "(0.240514, 1.242644, -0.312465)",
        "(0.240423, 1.242746, -0.312357)",
        "(0.240214, 1.242942, -0.312235)",
        "(0.240089, 1.243015, -0.312141)",
        "(0.239893, 1.243137, -0.312084)",
        "(0.239832, 1.243329, -0.312142)",
        "(0.239751, 1.243583, -0.312232)",
        "(0.239606, 1.243754, -0.312230)",
        "(0.239509, 1.243840, -0.312211)",
        "(0.239481, 1.243936, -0.312250)",
        "(0.239443, 1.244166, -0.312358)",
        "(0.239399, 1.244307, -0.312378)",
        "(0.239360, 1.244400, -0.312350)",
        "(0.239345, 1.244435, -0.312356)",
        "(0.239386, 1.244537, -0.312372)",
        "(0.239411, 1.244651, -0.312376)",
        "(0.239368, 1.244856, -0.312362)",
        "(0.239342, 1.244953, -0.312352)",
        "(0.239347, 1.245031, -0.312348)",
        "(0.239381, 1.245180, -0.312374)",
        "(0.239383, 1.245318, -0.312413)",
        "(0.239388, 1.245438, -0.312458)",
        "(0.239421, 1.245496, -0.312489)",
        "(0.239472, 1.245519, -0.312503)",
        "(0.239614, 1.245563, -0.312573)",
        "(0.239741, 1.245576, -0.312626)",
        "(0.239850, 1.245558, -0.312634)",
        "(0.239935, 1.245558, -0.312647)",
        "(0.240025, 1.245576, -0.312679)",
        "(0.240135, 1.245596, -0.312704)",
        "(0.240210, 1.245582, -0.312648)",
        "(0.240275, 1.245548, -0.312598)",
        "(0.240355, 1.245509, -0.312607)",
        "(0.240423, 1.245477, -0.312614)",
        "(0.240505, 1.245404, -0.312610)",
        "(0.240632, 1.245350, -0.312562)",
        "(0.240682, 1.245372, -0.312587)",
        "(0.240712, 1.245427, -0.312581)",
        "(0.240716, 1.245463, -0.312570)",
        "(0.240751, 1.245563, -0.312571)",
        "(0.240778, 1.245668, -0.312584)",
        "(0.240727, 1.245764, -0.312515)",
        "(0.240728, 1.245777, -0.312476)",
        "(0.240772, 1.245795, -0.312450)",
        "(0.240808, 1.245818, -0.312394)",
        "(0.240796, 1.245840, -0.312261)",
        "(0.240733, 1.245840, -0.312184)",
        "(0.240775, 1.245820, -0.312114)",
        "(0.240897, 1.245771, -0.311957)",
        "(0.240931, 1.245771, -0.311782)",
        "(0.240923, 1.245829, -0.311479)",
        "(0.240918, 1.245882, -0.311280)",
        "(0.240985, 1.245908, -0.311039)",
        "(0.241069, 1.245910, -0.310848)",
        "(0.241077, 1.245859, -0.310383)",
        "(0.240966, 1.245874, -0.310229)",
        "(0.240981, 1.245941, -0.310157)",
        "(0.240965, 1.245976, -0.310003)",
        "(0.240969, 1.245986, -0.309925)",
        "(0.240988, 1.246046, -0.309928)",
        "(0.241024, 1.246090, -0.309940)",
        "(0.241085, 1.246110, -0.309988)",
        "(0.241224, 1.246127, -0.310090)",
        "(0.241267, 1.246122, -0.310142)",
        "(0.241310, 1.246070, -0.310237)",
        "(0.241361, 1.245971, -0.310433)",
        "(0.241328, 1.245945, -0.310716)",
        "(0.241305, 1.245966, -0.310852)",
        "(0.241280, 1.245999, -0.310894)",
        "(0.241189, 1.246134, -0.310952)",
        "(0.241104, 1.246364, -0.310988)",
        "(0.240977, 1.246766, -0.311016)",
        "(0.240655, 1.247541, -0.311069)",
        "(0.240453, 1.247990, -0.311088)",
        "(0.240202, 1.248643, -0.311111)",
        "(0.239911, 1.249369, -0.311157)",
        "(0.239628, 1.250020, -0.311246)",
        "(0.239406, 1.250415, -0.311275)",
        "(0.239368, 1.250525, -0.311307)",
        "(0.239218, 1.250864, -0.311436)",
        "(0.239046, 1.251246, -0.311581)",
        "(0.238954, 1.251489, -0.311615)",
        "(0.238929, 1.251598, -0.311639)",
        "(0.238932, 1.251608, -0.311649)",
        "(0.239000, 1.251539, -0.311683)",
        "(0.239116, 1.251355, -0.311758)",
        "(0.239142, 1.251194, -0.311876)",
        "(0.239187, 1.250999, -0.311977)",
        "(0.239226, 1.250865, -0.311997)",
        "(0.239262, 1.250713, -0.312021)",
        "(0.239233, 1.250661, -0.312069)",
        "(0.239119, 1.250689, -0.312062)",
        "(0.238969, 1.250754, -0.311910)",
        "(0.238924, 1.250803, -0.311872)",
        "(0.238822, 1.250980, -0.311892)",
        "(0.238735, 1.251114, -0.311930)",
        "(0.238502, 1.251273, -0.312029)",
        "(0.238407, 1.251363, -0.312207)",
        "(0.238372, 1.251383, -0.312298)",
        "(0.238363, 1.251398, -0.312468)",
        "(0.238328, 1.251402, -0.312655)",
        "(0.238319, 1.251395, -0.312733)",
        "(0.238298, 1.251385, -0.312866)",
        "(0.238307, 1.251359, -0.312972)",
        "(0.238409, 1.251246, -0.313286)",
        "(0.238562, 1.251058, -0.313530)",
        "(0.238602, 1.250936, -0.313732)",
        "(0.238597, 1.250869, -0.313860)",
        "(0.238552, 1.250809, -0.313971)",
        "(0.238533, 1.250753, -0.314112)",
        "(0.238586, 1.250673, -0.314287)",
        "(0.238541, 1.250662, -0.314355)",
        "(0.238397, 1.250697, -0.314442)",
        "(0.238308, 1.250717, -0.314415)",
        "(0.238180, 1.250765, -0.314406)",
        "(0.238100, 1.250853, -0.314468)",
        "(0.237996, 1.250930, -0.314568)",
        "(0.237834, 1.250941, -0.314612)",
        "(0.237770, 1.250926, -0.314618)",
        "(0.237640, 1.250872, -0.314611)",
        "(0.237556, 1.250842, -0.314670)",
        "(0.237498, 1.250847, -0.314707)",
        "(0.237423, 1.250812, -0.314662)",
        "(0.237367, 1.250763, -0.314601)",
        "(0.237303, 1.250656, -0.314549)",
        "(0.237263, 1.250489, -0.314440)",
        "(0.237185, 1.250355, -0.314274)",
        "(0.237065, 1.250277, -0.314163)",
        "(0.236974, 1.250239, -0.314112)",
        "(0.236826, 1.250157, -0.313988)",
        "(0.236744, 1.250039, -0.313830)",
        "(0.236659, 1.250031, -0.313820)",
        "(0.236528, 1.250037, -0.313799)",
        "(0.236397, 1.250023, -0.313722)",
        "(0.236296, 1.250029, -0.313703)",
        "(0.236267, 1.250020, -0.313662)",
        "(0.236271, 1.250022, -0.313605)",
        "(0.236202, 1.250013, -0.313477)",
        "(0.236176, 1.250005, -0.313403)",
        "(0.236144, 1.249986, -0.313319)",
        "(0.236172, 1.249966, -0.313278)",
        "(0.236237, 1.249930, -0.313240)",
        "(0.236300, 1.249836, -0.313101)",
        "(0.236309, 1.249768, -0.312998)",
        "(0.236283, 1.249691, -0.312981)",
        "(0.236357, 1.249591, -0.313067)",
        "(0.236464, 1.249348, -0.313008)",
        "(0.236555, 1.249053, -0.312889)",
        "(0.236579, 1.248971, -0.312856)",
        "(0.236608, 1.248818, -0.312779)",
        "(0.236675, 1.248663, -0.312688)",
        "(0.236776, 1.248593, -0.312619)",
        "(0.236845, 1.248533, -0.312523)",
        "(0.236869, 1.248506, -0.312457)",
        "(0.236906, 1.248568, -0.312448)",
        "(0.236929, 1.248740, -0.312441)",
        "(0.236935, 1.248916, -0.312441)",
        "(0.236993, 1.249105, -0.312516)",
        "(0.237024, 1.249211, -0.312568)",
        "(0.237062, 1.249434, -0.312669)",
        "(0.237090, 1.249668, -0.312818)",
        "(0.237129, 1.249899, -0.312980)",
        "(0.237175, 1.250026, -0.313102)",
        "(0.237222, 1.250095, -0.313193)",
        "(0.237327, 1.250203, -0.313349)",
        "(0.237452, 1.250312, -0.313517)",
        "(0.237572, 1.250374, -0.313592)",
        "(0.237629, 1.250330, -0.313586)",
        "(0.237719, 1.250299, -0.313613)",
        "(0.237882, 1.250270, -0.313757)",
        "(0.237965, 1.250254, -0.313832)",
        "(0.238073, 1.250184, -0.313833)",
        "(0.238173, 1.250104, -0.313807)",
        "(0.238247, 1.250078, -0.313803)",
        "(0.238335, 1.250057, -0.313784)",
        "(0.238404, 1.250053, -0.313751)",
        "(0.238479, 1.249996, -0.313599)",
        "(0.238544, 1.249951, -0.313501)",
        "(0.238557, 1.249941, -0.313483)",
        "(0.238558, 1.249917, -0.313361)",
        "(0.238554, 1.249917, -0.313168)",
        "(0.238567, 1.249969, -0.313050)",
        "(0.238586, 1.250007, -0.312973)",
        "(0.238601, 1.250011, -0.312928)",
        "(0.238568, 1.250014, -0.312835)",
        "(0.238598, 1.250011, -0.312664)",
        "(0.238618, 1.250003, -0.312508)",
        "(0.238699, 1.250031, -0.312457)",
        "(0.238768, 1.250059, -0.312446)",
        "(0.238641, 1.250052, -0.312385)",
        "(0.238733, 1.250015, -0.312369)",
        "(0.238792, 1.249948, -0.312351)",
        "(0.238867, 1.249894, -0.312305)",
        "(0.238876, 1.249868, -0.312251)",
        "(0.238871, 1.249867, -0.312187)",
        "(0.238887, 1.249896, -0.312140)",
        "(0.238906, 1.249905, -0.312108)",
        "(0.238969, 1.249919, -0.312111)",
        "(0.238999, 1.249943, -0.312127)",
        "(0.238984, 1.249993, -0.312122)",
        "(0.238925, 1.250233, -0.312146)",
        "(0.238880, 1.250472, -0.312190)",
        "(0.238891, 1.250629, -0.312209)",
        "(0.238917, 1.250740, -0.312218)",
        "(0.238915, 1.250927, -0.312217)",
        "(0.238902, 1.251156, -0.312347)",
        "(0.238944, 1.251465, -0.312523)",
        "(0.238944, 1.251682, -0.312661)",
        "(0.238961, 1.251817, -0.312765)",
        "(0.238992, 1.252036, -0.312968)",
        "(0.239056, 1.252137, -0.313026)",
        "(0.239163, 1.252239, -0.313148)",
        "(0.239294, 1.252356, -0.313309)",
        "(0.239344, 1.252402, -0.313359)",
        "(0.239473, 1.252503, -0.313443)",
        "(0.239609, 1.252663, -0.313571)",
        "(0.239680, 1.252793, -0.313606)",
        "(0.239728, 1.252955, -0.313615)",
        "(0.239774, 1.253061, -0.313649)",
        "(0.239853, 1.253260, -0.313723)",
        "(0.239872, 1.253422, -0.313658)",
        "(0.239824, 1.253601, -0.313580)",
        "(0.239852, 1.253797, -0.313587)",
        "(0.239870, 1.253938, -0.313604)",
        "(0.239893, 1.254131, -0.313572)",
        "(0.239881, 1.254290, -0.313481)",
        "(0.239928, 1.254427, -0.313480)",
        "(0.239992, 1.254610, -0.313572)",
        "(0.240021, 1.254649, -0.313567)",
        "(0.240087, 1.254744, -0.313467)",
        "(0.240142, 1.254786, -0.313407)",
        "(0.240190, 1.254851, -0.313434)",
        "(0.240292, 1.254924, -0.313478)",
        "(0.240337, 1.254933, -0.313455)",
        "(0.240413, 1.254897, -0.313329)",
        "(0.240562, 1.254919, -0.313381)",
        "(0.240587, 1.254967, -0.313460)",
        "(0.240593, 1.254958, -0.313388)",
        "(0.240610, 1.254968, -0.313368)",
        "(0.240610, 1.255018, -0.313388)",
        "(0.240587, 1.255042, -0.313404)",
        "(0.240596, 1.255089, -0.313394)",
        "(0.240597, 1.255214, -0.313430)",
        "(0.240606, 1.255375, -0.313452)",
        "(0.240528, 1.255793, -0.313444)",
        "(0.240495, 1.256039, -0.313461)",
        "(0.240444, 1.256283, -0.313480)",
        "(0.240404, 1.256456, -0.313488)",
        "(0.240398, 1.256573, -0.313466)",
        "(0.240361, 1.256879, -0.313504)",
        "(0.240233, 1.257326, -0.313570)",
        "(0.240112, 1.257764, -0.313619)",
        "(0.239990, 1.258070, -0.313519)",
        "(0.239901, 1.258229, -0.313482)",
        "(0.239782, 1.258692, -0.313498)",
        "(0.239451, 1.259888, -0.313891)",
        "(0.239120, 1.260652, -0.313920)",
        "(0.238862, 1.261056, -0.313794)",
        "(0.238790, 1.261375, -0.313825)",
        "(0.238629, 1.262147, -0.313886)",
        "(0.238117, 1.263203, -0.313716)",
        "(0.237754, 1.263946, -0.313657)",
        "(0.237557, 1.264568, -0.313787)",
        "(0.237545, 1.264867, -0.313827)",
        "(0.237467, 1.265640, -0.313814)",
        "(0.236842, 1.266995, -0.313563)",
        "(0.236731, 1.267924, -0.313595)",
        "(0.236578, 1.268779, -0.313627)",
        "(0.236417, 1.269113, -0.313483)",
        "(0.236385, 1.269496, -0.313391)",
        "(0.236124, 1.270259, -0.313267)",
        "(0.235973, 1.270630, -0.313136)",
        "(0.235956, 1.270829, -0.312934)",
        "(0.235817, 1.270999, -0.312820)",
        "(0.235720, 1.271177, -0.312777)",
        "(0.235752, 1.271283, -0.312650)",
        "(0.235797, 1.271290, -0.312270)",
        "(0.235755, 1.271143, -0.311697)",
        "(0.235802, 1.271083, -0.311562)",
        "(0.235979, 1.270934, -0.311251)",
        "(0.236222, 1.270484, -0.310427)",
        "(0.236394, 1.269825, -0.309396)",
        "(0.236591, 1.269387, -0.308989)",
        "(0.236651, 1.269139, -0.308789)",
        "(0.236764, 1.268368, -0.308144)",
        "(0.237007, 1.267253, -0.307212)",
        "(0.237033, 1.266356, -0.306517)",
        "(0.237156, 1.265700, -0.306278)",
        "(0.237276, 1.265429, -0.306263)",
        "(0.237507, 1.264997, -0.306356)",
        "(0.237610, 1.264524, -0.306252)",
        "(0.237801, 1.264230, -0.306299)",
        "(0.237788, 1.264093, -0.306082)",
        "(0.237847, 1.263851, -0.305836)",
        "(0.237831, 1.263783, -0.305743)",
        "(0.237838, 1.263787, -0.305756)",
        "(0.237840, 1.263864, -0.305790)",
        "(0.237838, 1.263983, -0.305838)",
        "(0.237848, 1.264080, -0.305872)",
        "(0.237839, 1.264311, -0.305933)",
        "(0.237808, 1.264557, -0.305944)",
        "(0.237862, 1.264702, -0.305856)",
        "(0.238038, 1.264791, -0.305571)",
        "(0.238015, 1.264856, -0.305537)",
        "(0.238074, 1.265049, -0.305627)",
        "(0.238153, 1.265062, -0.305562)",
        "(0.238234, 1.264863, -0.305167)",
        "(0.238403, 1.264665, -0.305063)",
        "(0.238447, 1.264621, -0.305107)",
        "(0.238431, 1.264465, -0.305092)",
        "(0.238508, 1.264082, -0.304897)",
        "(0.238562, 1.263929, -0.304903)",
        "(0.238616, 1.263767, -0.304952)",
        "(0.238658, 1.263665, -0.304979)",
        "(0.238739, 1.263426, -0.305047)",
        "(0.238812, 1.263145, -0.305124)",
        "(0.238996, 1.262928, -0.305236)",
        "(0.239079, 1.262861, -0.305347)",
        "(0.239121, 1.262802, -0.305402)",
        "(0.239153, 1.262744, -0.305456)",
        "(0.239307, 1.262701, -0.305616)",
        "(0.239445, 1.262677, -0.305766)",
        "(0.239508, 1.262624, -0.305946)",
        "(0.239524, 1.262577, -0.306119)",
        "(0.239680, 1.262534, -0.306877)",
        "(0.239851, 1.262513, -0.307426)",
        "(0.239891, 1.262452, -0.307649)",
        "(0.240074, 1.262422, -0.308235)",
        "(0.240235, 1.262407, -0.308601)",
        "(0.240391, 1.262359, -0.309078)",
        "(0.240503, 1.262314, -0.309586)",
        "(0.240671, 1.262231, -0.310114)",
        "(0.240834, 1.262055, -0.310536)",
        "(0.240999, 1.261924, -0.310754)",
        "(0.241166, 1.261721, -0.311032)",
        "(0.241290, 1.261540, -0.311140)",
        "(0.241366, 1.261311, -0.311173)",
        "(0.241431, 1.261067, -0.311201)",
        "(0.241534, 1.260889, -0.311235)",
        "(0.241822, 1.260464, -0.311443)",
        "(0.241927, 1.260110, -0.311432)",
        "(0.242081, 1.259465, -0.311379)",
        "(0.242351, 1.258834, -0.311450)",
        "(0.242633, 1.258505, -0.311621)",
        "(0.242684, 1.258205, -0.311707)",
        "(0.243076, 1.257717, -0.311733)",
        "(0.243072, 1.257392, -0.311763)",
        "(0.243304, 1.256982, -0.311916)",
        "(0.243423, 1.256775, -0.311939)",
        "(0.243590, 1.256312, -0.311842)",
        "(0.243606, 1.256066, -0.311778)",
        "(0.243654, 1.255913, -0.311864)",
        "(0.243804, 1.255730, -0.311860)",
        "(0.243885, 1.255548, -0.311794)",
        "(0.243907, 1.255210, -0.311554)",
        "(0.243948, 1.255053, -0.311563)",
        "(0.243997, 1.254910, -0.311636)",
        "(0.244104, 1.254652, -0.311540)",
        "(0.244188, 1.254489, -0.311374)",
        "(0.244211, 1.254258, -0.311046)",
        "(0.244191, 1.254181, -0.311040)",
        "(0.244289, 1.254012, -0.311034)",
        "(0.244426, 1.253560, -0.310712)",
        "(0.244538, 1.253256, -0.310520)",
        "(0.244841, 1.252714, -0.310243)",
        "(0.245159, 1.252140, -0.310118)",
        "(0.246048, 1.251478, -0.310087)",
        "(0.246208, 1.250862, -0.310091)",
        "(0.246156, 1.250606, -0.310077)",
        "(0.246078, 1.250522, -0.310152)",
        "(0.246061, 1.250292, -0.310295)",
        "(0.246133, 1.250052, -0.310317)",
        "(0.246127, 1.249836, -0.310403)",
        "(0.246082, 1.249741, -0.310475)",
        "(0.245992, 1.249595, -0.310610)",
        "(0.245936, 1.249586, -0.310781)",
        "(0.245913, 1.249695, -0.310984)",
        "(0.245711, 1.249858, -0.311052)",
        "(0.245585, 1.249943, -0.311031)",
        "(0.245563, 1.250076, -0.311119)",
        "(0.245466, 1.250294, -0.311251)",
        "(0.245398, 1.250381, -0.311238)",
        "(0.245351, 1.250461, -0.311232)",
        "(0.245279, 1.250565, -0.311324)",
        "(0.245226, 1.250789, -0.311608)",
        "(0.245235, 1.250807, -0.311582)",
        "(0.245208, 1.250864, -0.311555)",
        "(0.245203, 1.250927, -0.311561)",
        "(0.245199, 1.250983, -0.311577)",
        "(0.245192, 1.251076, -0.311618)",
        "(0.245268, 1.251148, -0.311659)",
        "(0.245303, 1.251199, -0.311686)",
        "(0.245262, 1.251254, -0.311702)",
        "(0.245260, 1.251317, -0.311711)",
        "(0.245272, 1.251453, -0.311717)",
        "(0.245243, 1.251595, -0.311683)",
        "(0.245202, 1.251676, -0.311628)",
        "(0.245246, 1.251796, -0.311616)",
        "(0.245240, 1.251834, -0.311627)",
        "(0.245200, 1.251940, -0.311598)",
        "(0.245143, 1.252112, -0.311480)",
        "(0.245081, 1.252352, -0.311381)",
        "(0.245052, 1.252507, -0.311295)",
        "(0.245039, 1.252601, -0.311231)",
        "(0.245019, 1.252742, -0.311073)",
        "(0.244990, 1.252880, -0.310926)",
        "(0.244985, 1.253020, -0.310829)",
        "(0.244976, 1.253125, -0.310738)",
        "(0.244989, 1.253161, -0.310704)",
        "(0.245118, 1.253169, -0.310537)",
        "(0.245119, 1.253150, -0.310458)",
        "(0.245164, 1.253229, -0.310415)",
        "(0.245171, 1.253375, -0.310364)",
        "(0.245186, 1.253405, -0.310309)",
        "(0.245213, 1.253474, -0.310203)",
        "(0.245264, 1.253561, -0.310160)",
        "(0.245294, 1.253639, -0.310084)",
        "(0.245337, 1.253712, -0.309976)",
        "(0.245366, 1.253799, -0.309937)",
        "(0.245434, 1.254005, -0.309945)",
        "(0.245453, 1.254109, -0.309879)",
        "(0.245421, 1.254253, -0.309737)",
        "(0.245402, 1.254378, -0.309673)",
        "(0.245404, 1.254406, -0.309651)",
        "(0.245411, 1.254464, -0.309573)",
        "(0.245432, 1.254487, -0.309432)",
        "(0.245427, 1.254542, -0.309283)",
        "(0.245440, 1.254586, -0.309077)",
        "(0.245413, 1.254606, -0.308950)",
        "(0.245447, 1.254566, -0.308671)",
        "(0.245772, 1.254522, -0.308071)",
        "(0.245658, 1.254604, -0.307495)",
        "(0.245694, 1.254687, -0.307089)",
        "(0.245767, 1.254699, -0.306953)",
        "(0.245817, 1.254612, -0.306610)",
        "(0.245849, 1.254470, -0.306271)",
        "(0.245957, 1.254256, -0.305969)",
        "(0.246073, 1.253904, -0.305560)",
        "(0.246224, 1.253740, -0.305392)",
        "(0.246435, 1.253568, -0.305136)",
        "(0.246569, 1.253223, -0.304505)",
        "(0.246588, 1.253047, -0.304312)",
        "(0.246681, 1.252833, -0.304195)",
        "(0.246710, 1.252668, -0.304132)",
        "(0.246707, 1.252362, -0.304036)",
        "(0.246764, 1.252066, -0.303978)",
        "(0.246812, 1.251953, -0.303938)",
        "(0.246814, 1.251922, -0.303919)",
        "(0.246821, 1.251911, -0.303871)",
        "(0.246800, 1.251948, -0.303774)",
        "(0.246747, 1.252015, -0.303652)",
        "(0.246604, 1.252119, -0.303612)",
        "(0.246557, 1.252254, -0.303663)",
        "(0.246537, 1.252301, -0.303660)",
        "(0.246451, 1.252402, -0.303644)",
        "(0.246240, 1.252689, -0.303703)",
        "(0.246108, 1.253047, -0.303865)",
        "(0.245997, 1.253329, -0.303846)",
        "(0.245916, 1.253500, -0.303811)",
        "(0.245801, 1.253751, -0.303883)",
        "(0.245690, 1.253972, -0.303978)",
        "(0.245605, 1.254200, -0.304009)",
        "(0.245588, 1.254365, -0.304051)",
        "(0.245560, 1.254530, -0.304158)",
        "(0.245520, 1.254809, -0.304383)",
        "(0.245516, 1.254944, -0.304422)",
        "(0.245557, 1.255068, -0.304453)",
        "(0.245603, 1.255273, -0.304638)",
        "(0.245637, 1.255312, -0.304708)",
        "(0.245684, 1.255273, -0.304711)",
        "(0.245862, 1.255149, -0.304778)",
        "(0.246034, 1.255086, -0.304836)",
        "(0.246021, 1.255103, -0.304788)",
        "(0.246023, 1.255132, -0.304714)",
        "(0.246067, 1.255192, -0.304636)",
        "(0.246117, 1.255229, -0.304558)",
        "(0.246154, 1.255247, -0.304398)",
        "(0.246188, 1.255283, -0.304296)",
        "(0.246202, 1.255316, -0.304252)",
        "(0.246274, 1.255438, -0.304194)",
        "(0.246344, 1.255620, -0.304035)",
        "(0.246369, 1.255727, -0.303898)",
        "(0.246466, 1.255860, -0.303843)",
        "(0.246512, 1.255929, -0.303828)",
        "(0.246586, 1.256025, -0.303799)",
        "(0.246660, 1.256073, -0.303747)",
        "(0.246827, 1.256221, -0.303789)",
        "(0.246847, 1.256326, -0.303764)",
        "(0.246882, 1.256348, -0.303710)",
        "(0.246952, 1.256389, -0.303692)",
        "(0.247070, 1.256497, -0.303805)",
        "(0.247168, 1.256564, -0.303906)",
        "(0.247325, 1.256596, -0.303989)",
        "(0.247380, 1.256604, -0.304010)",
        "(0.247491, 1.256648, -0.304074)",
        "(0.247595, 1.256717, -0.304140)",
        "(0.247710, 1.256790, -0.304198)",
        "(0.247808, 1.256840, -0.304230)",
        "(0.247872, 1.256865, -0.304260)",
        "(0.247943, 1.256894, -0.304303)",
        "(0.248049, 1.256915, -0.304333)",
        "(0.248141, 1.256952, -0.304365)",
        "(0.248263, 1.257048, -0.304469)",
        "(0.248293, 1.257128, -0.304552)",
        "(0.248318, 1.257177, -0.304631)",
        "(0.248399, 1.257201, -0.304703)",
        "(0.248627, 1.257260, -0.304862)",
        "(0.248634, 1.257490, -0.305266)",
        "(0.248751, 1.257624, -0.305501)",
        "(0.248829, 1.257728, -0.305670)",
        "(0.248906, 1.257805, -0.305833)",
        "(0.249035, 1.257922, -0.306163)",
        "(0.249128, 1.257964, -0.306465)",
        "(0.249228, 1.257986, -0.306668)",
        "(0.249364, 1.258086, -0.307064)",
        "(0.249410, 1.258231, -0.307515)",
        "(0.249523, 1.258287, -0.307801)",
        "(0.249676, 1.258331, -0.308170)",
        "(0.249786, 1.258364, -0.308460)",
        "(0.249933, 1.258427, -0.308929)",
        "(0.250110, 1.258466, -0.309274)",
        "(0.250255, 1.258488, -0.309562)",
        "(0.250369, 1.258544, -0.309872)",
        "(0.250453, 1.258640, -0.310176)",
        "(0.250558, 1.258724, -0.310518)",
        "(0.250654, 1.258752, -0.310727)",
        "(0.250821, 1.258829, -0.311046)",
        "(0.250865, 1.258975, -0.311416)",
        "(0.250914, 1.259006, -0.311527)",
        "(0.251085, 1.259017, -0.311637)",
        "(0.251250, 1.259017, -0.311651)",
        "(0.251324, 1.259035, -0.311705)",
        "(0.251345, 1.259053, -0.311811)",
        "(0.251388, 1.259017, -0.311830)",
        "(0.251495, 1.258918, -0.311854)",
        "(0.251482, 1.258883, -0.311940)",
        "(0.251469, 1.258836, -0.312045)",
        "(0.251519, 1.258758, -0.312189)",
        "(0.251552, 1.258703, -0.312247)",
        "(0.251568, 1.258646, -0.312338)",
        "(0.251546, 1.258595, -0.312396)",
        "(0.251487, 1.258559, -0.312433)",
        "(0.251461, 1.258540, -0.312503)",
        "(0.251447, 1.258529, -0.312583)",
        "(0.251467, 1.258494, -0.312738)",
        "(0.251401, 1.258503, -0.312827)",
        "(0.251331, 1.258552, -0.312918)",
        "(0.251184, 1.258709, -0.313020)",
        "(0.251109, 1.258812, -0.313067)",
        "(0.251008, 1.258992, -0.313155)",
        "(0.250918, 1.259162, -0.313265)",
        "(0.250825, 1.259325, -0.313365)",
        "(0.250696, 1.259480, -0.313437)",
        "(0.250633, 1.259567, -0.313508)",
        "(0.250568, 1.259670, -0.313612)",
        "(0.250509, 1.259746, -0.313738)",
        "(0.250429, 1.259805, -0.313915)",
        "(0.250339, 1.259847, -0.314105)",
        "(0.250299, 1.259852, -0.314167)",
        "(0.250291, 1.259871, -0.314407)",
        "(0.250235, 1.259902, -0.314673)",
        "(0.250189, 1.259856, -0.314834)",
        "(0.250140, 1.259820, -0.315020)",
        "(0.250116, 1.259832, -0.315105)",
        "(0.250071, 1.259951, -0.315331)",
        "(0.249983, 1.260118, -0.315508)",
        "(0.249898, 1.260236, -0.315562)",
        "(0.249827, 1.260314, -0.315616)",
        "(0.249802, 1.260357, -0.315687)",
        "(0.249747, 1.260420, -0.315854)",
        "(0.249664, 1.260430, -0.315992)",
        "(0.249565, 1.260448, -0.316172)",
        "(0.249507, 1.260462, -0.316316)",
        "(0.249477, 1.260459, -0.316371)",
        "(0.249427, 1.260424, -0.316422)",
        "(0.249324, 1.260386, -0.316509)",
        "(0.249232, 1.260340, -0.316629)",
        "(0.249180, 1.260270, -0.316721)",
        "(0.249158, 1.260223, -0.316741)",
        "(0.249096, 1.260136, -0.316765)",
        "(0.249003, 1.260013, -0.316725)",
        "(0.248897, 1.259872, -0.316659)",
        "(0.248811, 1.259779, -0.316644)",
        "(0.248758, 1.259753, -0.316643)",
        "(0.248641, 1.259695, -0.316567)",
        "(0.248484, 1.259613, -0.316400)",
        "(0.248348, 1.259543, -0.316285)",
        "(0.248221, 1.259455, -0.316193)",
        "(0.248158, 1.259419, -0.316151)",
        "(0.248022, 1.259390, -0.316102)",
        "(0.247832, 1.259367, -0.316038)",
        "(0.247691, 1.259355, -0.316013)",
        "(0.247544, 1.259303, -0.315995)",
        "(0.247484, 1.259273, -0.315978)",
        "(0.247407, 1.259247, -0.315932)",
        "(0.247223, 1.259266, -0.315850)",
        "(0.246987, 1.259270, -0.315780)",
        "(0.246878, 1.259263, -0.315805)",
        "(0.246824, 1.259248, -0.315830)",
        "(0.246753, 1.259259, -0.315867)",
        "(0.246493, 1.259280, -0.315838)",
        "(0.246280, 1.259293, -0.315826)",
        "(0.246209, 1.259294, -0.315875)",
        "(0.246183, 1.259274, -0.315939)",
        "(0.246153, 1.259247, -0.316046)",
        "(0.246062, 1.259213, -0.316104)",
        "(0.245977, 1.259167, -0.316165)",
        "(0.245966, 1.259126, -0.316262)",
        "(0.245982, 1.259119, -0.316343)",
        "(0.246025, 1.259100, -0.316396)",
        "(0.245997, 1.259072, -0.316360)",
        "(0.246023, 1.259058, -0.316377)",
        "(0.246059, 1.258978, -0.316401)",
        "(0.246139, 1.258874, -0.316423)",
        "(0.246220, 1.258707, -0.316481)",
        "(0.246289, 1.258556, -0.316543)",
        "(0.246355, 1.258418, -0.316637)",
        "(0.246489, 1.258284, -0.316743)",
        "(0.246530, 1.258211, -0.316789)",
        "(0.246599, 1.258020, -0.316855)",
        "(0.246666, 1.257804, -0.316926)",
        "(0.246762, 1.257605, -0.317013)",
        "(0.246809, 1.257545, -0.317071)",
        "(0.246826, 1.257513, -0.317070)",
        "(0.246881, 1.257481, -0.316986)",
        "(0.246869, 1.257451, -0.316821)",
        "(0.246856, 1.257428, -0.316781)",
        "(0.246912, 1.257360, -0.316740)",
        "(0.246928, 1.257317, -0.316721)",
        "(0.246953, 1.257228, -0.316667)",
        "(0.246975, 1.257143, -0.316600)",
        "(0.246991, 1.257058, -0.316509)",
        "(0.247017, 1.257008, -0.316452)",
        "(0.247022, 1.256974, -0.316424)",
        "(0.247052, 1.256874, -0.316344)",
        "(0.247064, 1.256772, -0.316320)",
        "(0.247129, 1.256671, -0.316398)",
        "(0.247199, 1.256545, -0.316391)",
        "(0.247223, 1.256462, -0.316330)",
        "(0.247232, 1.256396, -0.316264)",
        "(0.247228, 1.256394, -0.316269)",
        "(0.247219, 1.256396, -0.316247)",
        "(0.247197, 1.256423, -0.316196)",
        "(0.247182, 1.256447, -0.316149)",
        "(0.247099, 1.256512, -0.316002)",
        "(0.247038, 1.256552, -0.315898)",
        "(0.247002, 1.256594, -0.315806)",
        "(0.246974, 1.256666, -0.315752)",
        "(0.246959, 1.256689, -0.315691)",
        "(0.246925, 1.256704, -0.315555)",
        "(0.246906, 1.256651, -0.315430)",
        "(0.246923, 1.256553, -0.315343)",
        "(0.246958, 1.256487, -0.315355)",
        "(0.246978, 1.256478, -0.315384)",
        "(0.246993, 1.256456, -0.315409)",
        "(0.247010, 1.256401, -0.315405)",
        "(0.247059, 1.256320, -0.315443)",
        "(0.247091, 1.256266, -0.315555)",
        "(0.247096, 1.256235, -0.315622)",
        "(0.247189, 1.256189, -0.315710)",
        "(0.247183, 1.256153, -0.315732)",
        "(0.247217, 1.256189, -0.315761)",
        "(0.247196, 1.256271, -0.315761)",
        "(0.247179, 1.256319, -0.315743)",
        "(0.247148, 1.256411, -0.315712)",
        "(0.247110, 1.256507, -0.315745)",
        "(0.247115, 1.256535, -0.315699)",
        "(0.247105, 1.256577, -0.315666)",
        "(0.247063, 1.256639, -0.315659)",
        "(0.246953, 1.256740, -0.315670)",
        "(0.246927, 1.256788, -0.315691)",
        "(0.246947, 1.256872, -0.315768)",
        "(0.246934, 1.256952, -0.315851)",
        "(0.246926, 1.257010, -0.315918)",
        "(0.246900, 1.257077, -0.316018)",
        "(0.246906, 1.257104, -0.316099)",
        "(0.246972, 1.257139, -0.316270)",
        "(0.247029, 1.257118, -0.316362)",
        "(0.247059, 1.257102, -0.316385)",
        "(0.247018, 1.257068, -0.316431)"
    ],
    "rightHandRotations": [
        "(37.106770, 291.642200, 310.898900)",
        "(36.852800, 290.690500, 310.356600)",
        "(36.599430, 289.773700, 309.847700)",
        "(36.479760, 289.271600, 309.596900)",
        "(36.236450, 288.272200, 309.142200)",
        "(35.954400, 287.250200, 308.767100)",
        "(35.670720, 286.243200, 308.423800)",
        "(35.463020, 285.286500, 308.148200)",
        "(35.383870, 284.824000, 308.029400)",
        "(35.244350, 283.941900, 307.843700)",
        "(35.058310, 283.176000, 307.714200)",
        "(34.905560, 282.574000, 307.600800)",
        "(34.792770, 282.155000, 307.509900)",
        "(34.780440, 282.067100, 307.485800)",
        "(34.802600, 281.975300, 307.440000)",
        "(34.854900, 282.097100, 307.468600)",
        "(34.885410, 282.242400, 307.531500)",
        "(34.993470, 282.557100, 307.676600)",
        "(35.065330, 282.720200, 307.758100)",
        "(35.298790, 283.098500, 307.945200)",
        "(35.490180, 283.508800, 308.194300)",
        "(35.628340, 283.911500, 308.498400)",
        "(35.864700, 284.352400, 308.846400)",
        "(35.997570, 284.579500, 309.017600)",
        "(36.221800, 285.065200, 309.373100)",
        "(36.292300, 285.470600, 309.855700)",
        "(36.373210, 285.614300, 310.444300)",
        "(36.409500, 285.737100, 310.916000)",
        "(36.459840, 285.842400, 311.082000)",
        "(36.540120, 286.078600, 311.276800)",
        "(36.493630, 286.398200, 311.447500)",
        "(36.466500, 286.675100, 311.581800)",
        "(36.467180, 286.973800, 311.644500)",
        "(36.449730, 287.113900, 311.660100)",
        "(36.394990, 287.338800, 311.604200)",
        "(36.399680, 287.486000, 311.551700)",
        "(36.314810, 287.542700, 311.562200)",
        "(36.218250, 287.473600, 311.526700)",
        "(36.160900, 287.431200, 311.488500)",
        "(36.054280, 287.368800, 311.354200)",
        "(35.752310, 287.209400, 311.252100)",
        "(35.211330, 286.853300, 311.337700)",
        "(34.676690, 286.301800, 311.485300)",
        "(34.486060, 286.074000, 311.525900)",
        "(33.903890, 285.673000, 311.510500)",
        "(32.677000, 285.148700, 311.866200)",
        "(30.837720, 284.359800, 312.917300)",
        "(28.791950, 283.251600, 314.226400)",
        "(27.898000, 282.676200, 314.750600)",
        "(26.420940, 281.799100, 315.456000)",
        "(24.849200, 281.444800, 316.089900)",
        "(22.281640, 281.121700, 316.936600)",
        "(18.910360, 280.287200, 319.127300)",
        "(17.477140, 279.713900, 320.196200)",
        "(14.864670, 278.825800, 321.077400)",
        "(11.939710, 278.588500, 321.247800)",
        "(9.258965, 278.445900, 321.140400)",
        "(6.579571, 277.935000, 321.336100)",
        "(5.270257, 277.475000, 321.455700)",
        "(2.521752, 276.056500, 321.787000)",
        "(359.626000, 274.588500, 322.346400)",
        "(357.138800, 273.411200, 322.609500)",
        "(354.770600, 273.796700, 322.423500)",
        "(353.621700, 274.731400, 321.889600)",
        "(351.226300, 275.891600, 320.772600)",
        "(348.590400, 276.108600, 319.980200)",
        "(345.754400, 276.071200, 319.724500)",
        "(343.190100, 276.385700, 319.467400)",
        "(341.999400, 276.602100, 319.214700)",
        "(339.431100, 276.908900, 318.599100)",
        "(336.662700, 276.923200, 318.022100)",
        "(334.101800, 276.838200, 317.951400)",
        "(331.541100, 276.965800, 317.799700)",
        "(330.281600, 277.050700, 317.704200)",
        "(327.731700, 276.870300, 317.603000)",
        "(325.184500, 276.409800, 317.681200)",
        "(322.697600, 276.302800, 317.839700)",
        "(320.305400, 276.687900, 317.846900)",
        "(319.215300, 276.953500, 317.737200)",
        "(316.888300, 277.126400, 317.635500)",
        "(314.424000, 276.472500, 318.332000)",
        "(312.439200, 276.107700, 319.052400)",
        "(310.810500, 276.318300, 319.119400)",
        "(310.024200, 276.300800, 319.108400)",
        "(308.362400, 276.099500, 319.200400)",
        "(306.818900, 276.306200, 319.254600)",
        "(305.479500, 277.149500, 318.765200)",
        "(304.209700, 278.360900, 317.874400)",
        "(303.707600, 278.774700, 317.667100)",
        "(302.839300, 279.771200, 317.153700)",
        "(302.092500, 282.318500, 315.088300)",
        "(301.644400, 285.073400, 312.586900)",
        "(300.596700, 285.575800, 312.108900)",
        "(300.009500, 285.584800, 312.264900)",
        "(299.266100, 286.850300, 311.594100)",
        "(298.953900, 289.097400, 309.445900)",
        "(298.538000, 291.032100, 307.425200)",
        "(298.066400, 291.421400, 307.117100)",
        "(297.801100, 290.963200, 307.631700)",
        "(297.362400, 290.636000, 308.059100)",
        "(297.040300, 290.653300, 307.986000)",
        "(296.968900, 290.139200, 308.212000)",
        "(296.829100, 289.492000, 308.516700)",
        "(296.586300, 288.979200, 308.796700)",
        "(296.425400, 288.839800, 308.766800)",
        "(296.104300, 288.467600, 308.858300)",
        "(295.890200, 288.333300, 308.876900)",
        "(295.545200, 288.205500, 308.852000)",
        "(295.315900, 288.286900, 308.769200)",
        "(295.006900, 288.642900, 308.481600)",
        "(294.762500, 289.450500, 307.693700)",
        "(294.431000, 290.347100, 306.806400)",
        "(294.230000, 290.841100, 306.325100)",
        "(294.051500, 290.976300, 306.352100)",
        "(293.654600, 291.629900, 306.035400)",
        "(293.387700, 292.801100, 304.961000)",
        "(293.362500, 293.663600, 303.980100)",
        "(293.245300, 294.186400, 303.494400)",
        "(292.779200, 295.064500, 302.914200)",
        "(292.598700, 295.760000, 302.364500)",
        "(292.445400, 296.889900, 301.371800)",
        "(292.398700, 297.602000, 300.696800)",
        "(292.379400, 298.725000, 299.791600)",
        "(292.247200, 300.066700, 298.711500)",
        "(292.127700, 300.647300, 298.293900)",
        "(291.895900, 301.657400, 297.487900)",
        "(291.659100, 302.610700, 296.702500)",
        "(291.733500, 303.500100, 296.059200)",
        "(291.743700, 304.048000, 295.558100)",
        "(291.850300, 305.138500, 294.626100)",
        "(291.980600, 305.847400, 294.078900)",
        "(292.027800, 306.357600, 293.752300)",
        "(292.449600, 306.810100, 293.302000)",
        "(292.715400, 306.956900, 293.116000)",
        "(292.973300, 306.801600, 293.348600)",
        "(292.863600, 306.551200, 293.842400)",
        "(293.068700, 306.254600, 294.293700)",
        "(293.448000, 305.740300, 294.834200)",
        "(293.656100, 305.347100, 295.257700)",
        "(293.979000, 304.319400, 296.435300)",
        "(294.287500, 302.705000, 298.184100)",
        "(294.683400, 301.418300, 299.747300)",
        "(295.126200, 300.891800, 300.571500)",
        "(295.400800, 300.591100, 300.922900)",
        "(296.009700, 300.084300, 301.489700)",
        "(296.561200, 299.500900, 302.270700)",
        "(297.021000, 298.874600, 303.182600)",
        "(297.448200, 298.472700, 303.877900)",
        "(297.665100, 298.336900, 304.099600)",
        "(298.193900, 297.799100, 304.803300)",
        "(298.643200, 297.249400, 305.520400)",
        "(298.827500, 297.391100, 305.751700)",
        "(299.225000, 297.608700, 305.849000)",
        "(299.417400, 297.772700, 305.738800)",
        "(299.577100, 298.107600, 305.618600)",
        "(299.518000, 297.963200, 306.085500)",
        "(299.580700, 297.998900, 306.236500)",
        "(299.675400, 297.781200, 306.463300)",
        "(299.669800, 297.415200, 306.868800)",
        "(299.656100, 296.994100, 307.541500)",
        "(299.848300, 297.046300, 307.662800)",
        "(299.970800, 297.080600, 307.629200)",
        "(300.073600, 297.245100, 307.625400)",
        "(300.143800, 297.427100, 307.533400)",
        "(300.341800, 297.572300, 307.418700)",
        "(300.567000, 297.469200, 307.430400)",
        "(300.639200, 297.607900, 307.234400)",
        "(300.811000, 297.936000, 306.939700)",
        "(300.975000, 298.108000, 306.788200)",
        "(301.200500, 298.233500, 306.638700)",
        "(301.352200, 298.150200, 306.644400)",
        "(301.619200, 298.378700, 306.459900)",
        "(301.871500, 298.456100, 306.390000)",
        "(302.013300, 298.399600, 306.432600)",
        "(302.227400, 298.481500, 306.394600)",
        "(302.321300, 298.536700, 306.395100)",
        "(302.307900, 298.476000, 306.462000)",
        "(302.286400, 298.499000, 306.472900)",
        "(302.327100, 298.542400, 306.425000)",
        "(302.448000, 298.656400, 306.267000)",
        "(302.574600, 298.480100, 306.366100)",
        "(302.693000, 298.044200, 306.807500)",
        "(302.649900, 297.943800, 306.889100)",
        "(302.632500, 298.056600, 306.787200)",
        "(302.695400, 298.424000, 306.382600)",
        "(302.696300, 298.511900, 306.225500)",
        "(302.580300, 298.483000, 306.320400)",
        "(302.476900, 298.383900, 306.475900)",
        "(302.445500, 298.287800, 306.555200)",
        "(302.433900, 298.157500, 306.549000)",
        "(302.399400, 298.154200, 306.468700)",
        "(302.353100, 298.095500, 306.527000)",
        "(302.351100, 298.043300, 306.565600)",
        "(302.367700, 298.045200, 306.580300)",
        "(302.366000, 298.013700, 306.627800)",
        "(302.305100, 297.805100, 306.792400)",
        "(302.369400, 297.753600, 306.767800)",
        "(302.401600, 297.907200, 306.486500)",
        "(302.384300, 297.905800, 306.501600)",
        "(302.395100, 297.855400, 306.539200)",
        "(302.334300, 297.749600, 306.583500)",
        "(302.225000, 297.699000, 306.612700)",
        "(302.135900, 297.645200, 306.609400)",
        "(302.047700, 297.628800, 306.581500)",
        "(301.872800, 297.774000, 306.360300)",
        "(301.732800, 298.092300, 306.051600)",
        "(301.603200, 298.250300, 305.772700)",
        "(301.505500, 298.322700, 305.557500)",
        "(301.416800, 298.334200, 305.485600)",
        "(301.076100, 298.304200, 305.468800)",
        "(300.829400, 298.469800, 305.257600)",
        "(300.694700, 298.750200, 304.756700)",
        "(300.528400, 298.853400, 304.581100)",
        "(300.456700, 298.870000, 304.586700)",
        "(300.323100, 298.891300, 304.624200)",
        "(300.268400, 298.920500, 304.542600)",
        "(300.255200, 299.021000, 304.383500)",
        "(300.167700, 298.948300, 304.388500)",
        "(300.117600, 298.935800, 304.426500)",
        "(300.120000, 298.954000, 304.447600)",
        "(300.111300, 298.913500, 304.461000)",
        "(300.233700, 298.621800, 304.806900)",
        "(300.399400, 298.362800, 305.069200)",
        "(300.416400, 298.274200, 305.151600)",
        "(300.504800, 297.907300, 305.626300)",
        "(300.794500, 297.599400, 306.028300)",
        "(301.123000, 297.582900, 306.039300)",
        "(301.393700, 297.573000, 306.130600)",
        "(301.504400, 297.493000, 306.301000)",
        "(301.779000, 297.177200, 306.799800)",
        "(302.197700, 296.757600, 307.327000)",
        "(302.551600, 296.580900, 307.613500)",
        "(302.903200, 296.569200, 307.750600)",
        "(303.043300, 296.581000, 307.832400)",
        "(303.360500, 296.534900, 308.030500)",
        "(303.743800, 296.491800, 308.143500)",
        "(303.973100, 296.310800, 308.447900)",
        "(304.192700, 296.206800, 308.720900)",
        "(304.282500, 296.168700, 308.787600)",
        "(304.526700, 296.095300, 308.944300)",
        "(304.864500, 295.995100, 309.132000)",
        "(304.972300, 296.004200, 309.240800)",
        "(305.073200, 296.037000, 309.325700)",
        "(305.154300, 296.068700, 309.357000)",
        "(305.328000, 296.179900, 309.358000)",
        "(305.509600, 296.302100, 309.271100)",
        "(305.424500, 296.232500, 309.372100)",
        "(305.447500, 296.152100, 309.561200)",
        "(305.440700, 296.195300, 309.531100)",
        "(305.558600, 296.306500, 309.472400)",
        "(305.559900, 296.263400, 309.470600)",
        "(305.507700, 296.151800, 309.667100)",
        "(305.528000, 296.123700, 309.701800)",
        "(305.534000, 296.119200, 309.695300)",
        "(305.571200, 296.061200, 309.751000)",
        "(305.593900, 295.944600, 309.888200)",
        "(305.639700, 295.945600, 309.945600)",
        "(305.829900, 296.037900, 309.856800)",
        "(305.912800, 296.059800, 309.841200)",
        "(305.920100, 295.994200, 309.966900)",
        "(305.975700, 295.762900, 310.223200)",
        "(305.971700, 295.743000, 310.264700)",
        "(306.064600, 295.795900, 310.207900)",
        "(306.111000, 295.818400, 310.171400)",
        "(306.096600, 295.825400, 310.163000)",
        "(306.101100, 295.872100, 310.108700)",
        "(306.109400, 295.995500, 309.963400)",
        "(306.083800, 296.023700, 309.915400)",
        "(306.079200, 296.046600, 309.888200)",
        "(306.050400, 296.165600, 309.742800)",
        "(305.912600, 296.252300, 309.617900)",
        "(305.878100, 296.373900, 309.472400)",
        "(305.827100, 296.429900, 309.343400)",
        "(305.782300, 296.428600, 309.345000)",
        "(305.727100, 296.476600, 309.264600)",
        "(305.606600, 296.542100, 309.134800)",
        "(305.531600, 296.430700, 309.210700)",
        "(305.433000, 296.382500, 309.218300)",
        "(305.393800, 296.387500, 309.177600)",
        "(305.342200, 296.396900, 309.132000)",
        "(305.317900, 296.358600, 309.138500)",
        "(305.319800, 296.295800, 309.115500)",
        "(305.234800, 296.124900, 309.257400)",
        "(305.176600, 296.048600, 309.349200)",
        "(305.189600, 296.073500, 309.269700)",
        "(305.253300, 296.086600, 309.152100)",
        "(305.210800, 295.946000, 309.260000)",
        "(305.140000, 295.669100, 309.508600)",
        "(305.121500, 295.505600, 309.626400)",
        "(305.158400, 295.017200, 309.948800)",
        "(305.136000, 294.492300, 310.352800)",
        "(305.064700, 294.196600, 310.591800)",
        "(305.054400, 293.930600, 310.758500)",
        "(305.026400, 293.837500, 310.791700)",
        "(305.010600, 293.749100, 310.832200)",
        "(305.023700, 293.832200, 310.780900)",
        "(305.065500, 294.009100, 310.558200)",
        "(305.114600, 294.083800, 310.455800)",
        "(305.115100, 294.002500, 310.527200)",
        "(305.111500, 293.751000, 310.749200)",
        "(305.105000, 293.626800, 310.838800)",
        "(305.124700, 293.553900, 310.834500)",
        "(305.104200, 293.383900, 310.899100)",
        "(305.081500, 293.167300, 311.071400)",
        "(305.031100, 292.996300, 311.200700)",
        "(305.007200, 293.004000, 311.168300)",
        "(304.973400, 293.091700, 311.048400)",
        "(304.939800, 293.180100, 310.927400)",
        "(304.940500, 293.192100, 310.901600)",
        "(304.921800, 293.217800, 310.844900)",
        "(304.889600, 293.229700, 310.835900)",
        "(304.841100, 293.345300, 310.709800)",
        "(304.899700, 293.433200, 310.586000)",
        "(304.895800, 293.433400, 310.580200)",
        "(304.874100, 293.433200, 310.582900)",
        "(304.784900, 293.396100, 310.616100)",
        "(304.756400, 293.362900, 310.646800)",
        "(304.746700, 293.366100, 310.624200)",
        "(304.749300, 293.383600, 310.607600)",
        "(304.721700, 293.423200, 310.578300)",
        "(304.689500, 293.466400, 310.548600)",
        "(304.690900, 293.482000, 310.536600)",
        "(304.669200, 293.568400, 310.448300)",
        "(304.665600, 293.568800, 310.450500)",
        "(304.610300, 293.470100, 310.574000)",
        "(304.607800, 293.474600, 310.585300)",
        "(304.607500, 293.585200, 310.489200)",
        "(304.592200, 293.703700, 310.387600)",
        "(304.593000, 293.718400, 310.376900)",
        "(304.596200, 293.733400, 310.390500)",
        "(304.664200, 293.811500, 310.362200)",
        "(304.701100, 293.873400, 310.330600)",
        "(304.749000, 293.871900, 310.369800)",
        "(304.760600, 293.774000, 310.495500)",
        "(304.825800, 293.618100, 310.675200)",
        "(304.872700, 293.610700, 310.693500)",
        "(304.884600, 293.624000, 310.702500)",
        "(304.986700, 293.678400, 310.670500)",
        "(305.036100, 293.699200, 310.656900)",
        "(305.056200, 293.701100, 310.719900)",
        "(305.100600, 293.845300, 310.703300)",
        "(305.225600, 294.074600, 310.513100)",
        "(305.341400, 294.068300, 310.586000)",
        "(305.421400, 294.012700, 310.691000)",
        "(305.552500, 293.916200, 310.857800)",
        "(305.620900, 293.925900, 310.861900)",
        "(305.726700, 293.781500, 311.074500)",
        "(305.770600, 293.706100, 311.218000)",
        "(305.849800, 293.673900, 311.287200)",
        "(306.059800, 293.653900, 311.366000)",
        "(306.214200, 293.505900, 311.503400)",
        "(306.237700, 293.308600, 311.788500)",
        "(306.344400, 293.293600, 311.874200)",
        "(306.389400, 293.333500, 311.841600)",
        "(306.444000, 293.371600, 311.840900)",
        "(306.527400, 293.377300, 311.898500)",
        "(306.572100, 293.331600, 311.974200)",
        "(306.628000, 293.227000, 312.159300)",
        "(306.648200, 293.209200, 312.211000)",
        "(306.755000, 293.250300, 312.216000)",
        "(306.946700, 293.296700, 312.189800)",
        "(306.878500, 293.210900, 312.308500)",
        "(306.906400, 293.180700, 312.383600)",
        "(306.922900, 293.176400, 312.383400)",
        "(306.933700, 293.141500, 312.417300)",
        "(306.959700, 293.088800, 312.526300)",
        "(306.977500, 293.124400, 312.521800)",
        "(306.990600, 293.185500, 312.488500)",
        "(307.000000, 293.225800, 312.474400)",
        "(307.017500, 293.247200, 312.482400)",
        "(307.058200, 293.178500, 312.555900)",
        "(307.048100, 293.147200, 312.590500)",
        "(307.033900, 293.085600, 312.642600)",
        "(307.034900, 293.024600, 312.700600)",
        "(307.046900, 292.946400, 312.806200)",
        "(307.065900, 293.044300, 312.717600)",
        "(307.062000, 293.113400, 312.644400)",
        "(307.031400, 293.120200, 312.676600)",
        "(307.013500, 293.144300, 312.661000)",
        "(307.017400, 293.250100, 312.551100)",
        "(306.992600, 293.228700, 312.543200)",
        "(306.922800, 293.161000, 312.625900)",
        "(306.884500, 293.212900, 312.544100)",
        "(306.852800, 293.253300, 312.485700)",
        "(306.852100, 293.266100, 312.475600)",
        "(306.848500, 293.220900, 312.491500)",
        "(306.845000, 293.170000, 312.527700)",
        "(306.927100, 293.112800, 312.528500)",
        "(306.933800, 293.086200, 312.515700)",
        "(306.882900, 292.992700, 312.573800)",
        "(306.851100, 292.867200, 312.690900)",
        "(306.839500, 292.806800, 312.671800)",
        "(306.826800, 292.830700, 312.562500)",
        "(306.816000, 292.827200, 312.558400)",
        "(306.705200, 292.763100, 312.598300)",
        "(306.643000, 292.769700, 312.539600)",
        "(306.587400, 292.629700, 312.627400)",
        "(306.506600, 292.449400, 312.885100)",
        "(306.482600, 292.488000, 312.863100)",
        "(306.380400, 292.681600, 312.660100)",
        "(306.287100, 292.723200, 312.567600)",
        "(306.158800, 292.576300, 312.782700)",
        "(306.003800, 292.527600, 312.882800)",
        "(305.928900, 292.588300, 312.828900)",
        "(305.840000, 292.821200, 312.545400)",
        "(305.719600, 292.942000, 312.396600)",
        "(305.559400, 292.916300, 312.440800)",
        "(305.456400, 292.960100, 312.407400)",
        "(305.444000, 293.020800, 312.308200)",
        "(305.464500, 293.028200, 312.264500)",
        "(305.448000, 293.038600, 312.257700)",
        "(305.340300, 293.166400, 312.144100)",
        "(305.364100, 293.201400, 312.102400)",
        "(305.379000, 293.202100, 312.098000)",
        "(305.412700, 293.124800, 312.207900)",
        "(305.488600, 293.024100, 312.396300)",
        "(305.510900, 293.110700, 312.313300)",
        "(305.587000, 293.155000, 312.303300)",
        "(305.622700, 293.093500, 312.402400)",
        "(305.621900, 293.050500, 312.545900)",
        "(305.767100, 293.100400, 312.494800)",
        "(305.922800, 293.176800, 312.423100)",
        "(305.980200, 293.108500, 312.613400)",
        "(306.037200, 293.077200, 312.686600)",
        "(306.254800, 292.926100, 312.840500)",
        "(306.474800, 292.854900, 312.881500)",
        "(306.426000, 292.784800, 312.997500)",
        "(306.470900, 292.780000, 313.047700)",
        "(306.516000, 292.817000, 313.000400)",
        "(306.618900, 292.788200, 313.021000)",
        "(306.716200, 292.669400, 313.171100)",
        "(306.716200, 292.672200, 313.221300)",
        "(306.774000, 292.724000, 313.203600)",
        "(306.810400, 292.776100, 313.163800)",
        "(306.897900, 292.818100, 313.131900)",
        "(306.901400, 292.781900, 313.187300)",
        "(306.885700, 292.761400, 313.250800)",
        "(306.900400, 292.824200, 313.197700)",
        "(306.911000, 292.859700, 313.157200)",
        "(306.920000, 292.829300, 313.209300)",
        "(306.950800, 292.786700, 313.276600)",
        "(306.950600, 292.780100, 313.277500)",
        "(306.959600, 292.785300, 313.287600)",
        "(306.955900, 292.794400, 313.298600)",
        "(306.961900, 292.794200, 313.314600)",
        "(307.001800, 292.847900, 313.263100)",
        "(306.998500, 292.850500, 313.258400)",
        "(306.977600, 292.832800, 313.299400)",
        "(306.965900, 292.827100, 313.306300)",
        "(306.953700, 292.844000, 313.299000)",
        "(306.939600, 292.826500, 313.294100)",
        "(306.886200, 292.741000, 313.352000)",
        "(306.846500, 292.699200, 313.376600)",
        "(306.833400, 292.737000, 313.338800)",
        "(306.847500, 292.819600, 313.207800)",
        "(306.855500, 292.817700, 313.179900)",
        "(306.924300, 292.730600, 313.187200)",
        "(307.033800, 292.647800, 313.107400)",
        "(307.096900, 292.571600, 313.047100)",
        "(307.110200, 292.212000, 313.187700)",
        "(307.029400, 291.748000, 313.625700)",
        "(307.063900, 291.682700, 313.723700)",
        "(307.108300, 291.922300, 313.423200)",
        "(307.139400, 292.033000, 313.256200)",
        "(307.121300, 292.073500, 313.208500)",
        "(307.070700, 292.032600, 313.253800)",
        "(307.057800, 291.975300, 313.286000)",
        "(307.069600, 291.942200, 313.255900)",
        "(307.080500, 291.933900, 313.233600)",
        "(307.064500, 291.917300, 313.232100)",
        "(307.063600, 291.915600, 313.218900)",
        "(307.064200, 291.907100, 313.179400)",
        "(307.104200, 291.833600, 313.206800)",
        "(307.114700, 291.789000, 313.217400)",
        "(307.112700, 291.763500, 313.224200)",
        "(307.079000, 291.774700, 313.243500)",
        "(307.064300, 291.888200, 313.156300)",
        "(307.088800, 291.932900, 313.112400)",
        "(307.099500, 291.939600, 313.110900)",
        "(307.119600, 291.946700, 313.128300)",
        "(307.148700, 291.999400, 313.095900)",
        "(307.124700, 292.083200, 313.041000)",
        "(307.095900, 292.148600, 313.005800)",
        "(307.098900, 292.167700, 312.992900)",
        "(307.114500, 292.170800, 312.998000)",
        "(307.134300, 292.173200, 313.023200)",
        "(307.113200, 292.181600, 313.040100)",
        "(307.099600, 292.208700, 313.025800)",
        "(307.086700, 292.241900, 312.999800)",
        "(307.071000, 292.296500, 312.974200)",
        "(307.060200, 292.389300, 312.888600)",
        "(307.038300, 292.447700, 312.814500)",
        "(307.022900, 292.456300, 312.833500)",
        "(307.017100, 292.451200, 312.845400)",
        "(307.022400, 292.438600, 312.855300)",
        "(307.017500, 292.379500, 312.903600)",
        "(307.005000, 292.264800, 313.022400)",
        "(306.999100, 292.251000, 313.024400)",
        "(307.002400, 292.273100, 313.001400)",
        "(306.999100, 292.321200, 312.968400)",
        "(306.985200, 292.300700, 312.991100)",
        "(306.975200, 292.258400, 313.034700)",
        "(306.948700, 292.210800, 313.089000)",
        "(306.941600, 292.202400, 313.105100)",
        "(306.946000, 292.201200, 313.115700)",
        "(306.942600, 292.202600, 313.120400)",
        "(306.944000, 292.199000, 313.138900)",
        "(306.945700, 292.151800, 313.167900)",
        "(306.933200, 292.126300, 313.187000)",
        "(306.903700, 292.099500, 313.215400)",
        "(306.865800, 292.075800, 313.224900)",
        "(306.862700, 292.050900, 313.240100)",
        "(306.859000, 292.037600, 313.250100)",
        "(306.864800, 292.033200, 313.250900)",
        "(306.850700, 292.045300, 313.218700)",
        "(306.835900, 292.031900, 313.242300)",
        "(306.854000, 292.005600, 313.266500)",
        "(306.913200, 291.951100, 313.299800)",
        "(306.905200, 291.952500, 313.295300)",
        "(306.877300, 291.970800, 313.273700)",
        "(306.860700, 291.986400, 313.249100)",
        "(306.874000, 291.933600, 313.274000)",
        "(306.910100, 291.837200, 313.349600)",
        "(306.914400, 291.796200, 313.385600)",
        "(306.892100, 291.774900, 313.395300)",
        "(306.897100, 291.808400, 313.350600)",
        "(306.922500, 291.851200, 313.296100)",
        "(306.920500, 291.801500, 313.333100)",
        "(306.909000, 291.786600, 313.342500)",
        "(306.866200, 291.782300, 313.335800)",
        "(306.862000, 291.800100, 313.315500)",
        "(306.929400, 291.790200, 313.342600)",
        "(306.985200, 291.708400, 313.424000)",
        "(306.988100, 291.710900, 313.425500)",
        "(307.001000, 291.718400, 313.430000)",
        "(306.996300, 291.756500, 313.410900)",
        "(307.032200, 291.812500, 313.412800)",
        "(307.091500, 291.857600, 313.386000)",
        "(307.099900, 291.851800, 313.393600)",
        "(307.097600, 291.856600, 313.424500)",
        "(307.096200, 291.888800, 313.444500)",
        "(307.171000, 291.917100, 313.451900)",
        "(307.251400, 291.925200, 313.466400)",
        "(307.290000, 291.917100, 313.523200)",
        "(307.310400, 292.021600, 313.477900)",
        "(307.319500, 292.065700, 313.458000)",
        "(307.410200, 292.167300, 313.460300)",
        "(307.443500, 292.194200, 313.460700)",
        "(307.447900, 292.206300, 313.468800)",
        "(307.465500, 292.279900, 313.480400)",
        "(307.551200, 292.386000, 313.454100)",
        "(307.577300, 292.480200, 313.382000)",
        "(307.616600, 292.485000, 313.461600)",
        "(307.640700, 292.465500, 313.528600)",
        "(307.685200, 292.482400, 313.524300)",
        "(307.710500, 292.554300, 313.496900)",
        "(307.720300, 292.621700, 313.481700)",
        "(307.753800, 292.666300, 313.500900)",
        "(307.771300, 292.670400, 313.516800)",
        "(307.778300, 292.688400, 313.525300)",
        "(307.813900, 292.756300, 313.515700)",
        "(307.846000, 292.767900, 313.546400)",
        "(307.851000, 292.872000, 313.520200)",
        "(307.851000, 292.874100, 313.515900)",
        "(307.903600, 292.912800, 313.533800)",
        "(307.934100, 292.854600, 313.610600)",
        "(307.953600, 292.833900, 313.692300)",
        "(308.017500, 292.892900, 313.669500)",
        "(308.036900, 292.904100, 313.651800)",
        "(308.057000, 292.909900, 313.650400)",
        "(308.094800, 292.911600, 313.660500)",
        "(308.106100, 292.914600, 313.659000)",
        "(308.155300, 292.962900, 313.606900)",
        "(308.149800, 292.989700, 313.577600)",
        "(308.147000, 292.993800, 313.590200)",
        "(308.155500, 292.907600, 313.681900)",
        "(308.195400, 292.857500, 313.737700)",
        "(308.205000, 292.899700, 313.699100)",
        "(308.209600, 292.926100, 313.688500)",
        "(308.205400, 292.928500, 313.697000)",
        "(308.238500, 292.876100, 313.741500)",
        "(308.279500, 292.865500, 313.731600)",
        "(308.318500, 292.858000, 313.726200)",
        "(308.334700, 292.838800, 313.747600)",
        "(308.343300, 292.765200, 313.820200)",
        "(308.352000, 292.752700, 313.835900)",
        "(308.429000, 292.869900, 313.714100)",
        "(308.468400, 292.934000, 313.645300)",
        "(308.466500, 292.927700, 313.651700)",
        "(308.465100, 292.884600, 313.687900)",
        "(308.447200, 292.824600, 313.737500)",
        "(308.456300, 292.821400, 313.751400)",
        "(308.470100, 292.922200, 313.655200)",
        "(308.475300, 292.953200, 313.628200)",
        "(308.477400, 292.947000, 313.644800)",
        "(308.497900, 292.915900, 313.674300)",
        "(308.485500, 292.903100, 313.670500)",
        "(308.469100, 292.875900, 313.711900)",
        "(308.467900, 292.876700, 313.725100)",
        "(308.484800, 292.935400, 313.692000)",
        "(308.495900, 292.961200, 313.655300)",
        "(308.508200, 292.967300, 313.660600)",
        "(308.519800, 292.922300, 313.704100)",
        "(308.528400, 292.905700, 313.720700)",
        "(308.528500, 292.907100, 313.710400)",
        "(308.527200, 292.926100, 313.685100)",
        "(308.518800, 292.909900, 313.695100)",
        "(308.524000, 292.902300, 313.683900)",
        "(308.518800, 292.928200, 313.636000)",
        "(308.502500, 292.939700, 313.601600)",
        "(308.466500, 292.920500, 313.607900)",
        "(308.445900, 292.941200, 313.568500)",
        "(308.451000, 292.977600, 313.522500)",
        "(308.451000, 292.990400, 313.503100)",
        "(308.447000, 293.019200, 313.453400)",
        "(308.401500, 293.050200, 313.397800)",
        "(308.333700, 293.090900, 313.339200)",
        "(308.267500, 293.159900, 313.218700)",
        "(308.254000, 293.205700, 313.153000)",
        "(308.162700, 293.256000, 313.047100)",
        "(307.980400, 293.267400, 312.965600)",
        "(307.747900, 293.261900, 312.894600)",
        "(307.650100, 293.230600, 312.861400)",
        "(307.607800, 293.221000, 312.825100)",
        "(307.536700, 293.241000, 312.748500)",
        "(307.515000, 293.219600, 312.785800)",
        "(307.500900, 293.168000, 312.821400)",
        "(307.504300, 293.203800, 312.788800)",
        "(307.521400, 293.256700, 312.737100)",
        "(307.574200, 293.329000, 312.672400)",
        "(307.617800, 293.434700, 312.590200)",
        "(307.582300, 293.476300, 312.546500)",
        "(307.554700, 293.479300, 312.542900)",
        "(307.550100, 293.497400, 312.515900)",
        "(307.545800, 293.560600, 312.440200)",
        "(307.550100, 293.607700, 312.387900)",
        "(307.519000, 293.653800, 312.335100)",
        "(307.506400, 293.683900, 312.294100)",
        "(307.506500, 293.680200, 312.293200)",
        "(307.501800, 293.656200, 312.306300)",
        "(307.510000, 293.687600, 312.244800)",
        "(307.517200, 293.739100, 312.204600)",
        "(307.555800, 293.644100, 312.294800)",
        "(307.589100, 293.596200, 312.333900)",
        "(307.612600, 293.619800, 312.326700)",
        "(307.650600, 293.640800, 312.321400)",
        "(307.686400, 293.652200, 312.318400)",
        "(307.689000, 293.655000, 312.312800)",
        "(307.675100, 293.645400, 312.332000)",
        "(307.670200, 293.639000, 312.356800)",
        "(307.647500, 293.670300, 312.310700)",
        "(307.605200, 293.685900, 312.300200)",
        "(307.573900, 293.657200, 312.344100)",
        "(307.566200, 293.641500, 312.361500)",
        "(307.571500, 293.625100, 312.363200)",
        "(307.535700, 293.610800, 312.357600)",
        "(307.427500, 293.601900, 312.382400)",
        "(307.408200, 293.589300, 312.374900)",
        "(307.392000, 293.559300, 312.385200)",
        "(307.368300, 293.512100, 312.407700)",
        "(307.287000, 293.446600, 312.472700)",
        "(307.240700, 293.456600, 312.476400)",
        "(307.225600, 293.469100, 312.461500)",
        "(307.216900, 293.477800, 312.455900)",
        "(307.219800, 293.479200, 312.456900)",
        "(307.210200, 293.454100, 312.477500)",
        "(307.178000, 293.385100, 312.580500)",
        "(307.162100, 293.365400, 312.621600)",
        "(307.161300, 293.371100, 312.617600)",
        "(307.156100, 293.394500, 312.601900)",
        "(307.147100, 293.404500, 312.604400)",
        "(307.127200, 293.386500, 312.633200)",
        "(307.112900, 293.399600, 312.614500)",
        "(307.102300, 293.408600, 312.606700)",
        "(307.088400, 293.375200, 312.640900)",
        "(307.066300, 293.365500, 312.669100)",
        "(307.068900, 293.366200, 312.644000)",
        "(307.053800, 293.358000, 312.635500)",
        "(307.037200, 293.324800, 312.668200)",
        "(307.042000, 293.199100, 312.796000)",
        "(307.064500, 293.185000, 312.785600)",
        "(307.061200, 293.199800, 312.763200)",
        "(307.054100, 293.213600, 312.741100)",
        "(307.011700, 293.174300, 312.778100)",
        "(306.942500, 293.059400, 312.892100)",
        "(306.948900, 293.044300, 312.887800)",
        "(306.928100, 293.042000, 312.881400)",
        "(306.915000, 293.041400, 312.886900)",
        "(306.911000, 293.035200, 312.893100)",
        "(306.897200, 293.000600, 312.915500)",
        "(306.884000, 292.941400, 312.982400)",
        "(306.883500, 292.893500, 313.023100)",
        "(306.929600, 292.868900, 313.020600)",
        "(306.931900, 292.866500, 313.018300)",
        "(306.937200, 292.856800, 313.030300)",
        "(306.924000, 292.863300, 313.009600)",
        "(306.899100, 292.846600, 312.993600)",
        "(306.933100, 292.752800, 313.083100)",
        "(306.936200, 292.717000, 313.098100)",
        "(306.907500, 292.698300, 313.086200)",
        "(306.881400, 292.762800, 313.011600)",
        "(306.854900, 292.754200, 312.998500)",
        "(306.805200, 292.710900, 312.994800)",
        "(306.774000, 292.696300, 312.996800)",
        "(306.748400, 292.662500, 313.031500)",
        "(306.706300, 292.626800, 313.000000)",
        "(306.666800, 292.661200, 312.934000)",
        "(306.630500, 292.651800, 312.949300)",
        "(306.632300, 292.655300, 312.944500)",
        "(306.630000, 292.705400, 312.855300)",
        "(306.599500, 292.631500, 312.886900)",
        "(306.490600, 292.550000, 312.956100)",
        "(306.489000, 292.548800, 312.930500)",
        "(306.496300, 292.562100, 312.915400)",
        "(306.542300, 292.588800, 312.879200)",
        "(306.532600, 292.563200, 312.899000)",
        "(306.498900, 292.502700, 312.950300)",
        "(306.477100, 292.513000, 312.950400)",
        "(306.464500, 292.530300, 312.940900)",
        "(306.488400, 292.580600, 312.886400)",
        "(306.512400, 292.595000, 312.875900)",
        "(306.499600, 292.598600, 312.875200)",
        "(306.489700, 292.567400, 312.916600)",
        "(306.511900, 292.580000, 312.911400)",
        "(306.563800, 292.639400, 312.861600)",
        "(306.588300, 292.673500, 312.845500)",
        "(306.595900, 292.728000, 312.812700)",
        "(306.631900, 292.771100, 312.772800)",
        "(306.629900, 292.766100, 312.776300)",
        "(306.626200, 292.755200, 312.795400)",
        "(306.650000, 292.789700, 312.775600)",
        "(306.697600, 292.896700, 312.668800)",
        "(306.718600, 292.950300, 312.626700)",
        "(306.717100, 292.948000, 312.630000)",
        "(306.753400, 292.893100, 312.675700)",
        "(306.776900, 292.829200, 312.733200)",
        "(306.802200, 292.816200, 312.729000)",
        "(306.808800, 292.849100, 312.680600)",
        "(306.812200, 292.859900, 312.665100)",
        "(306.827700, 292.862900, 312.644300)",
        "(306.831100, 292.845400, 312.638600)",
        "(306.834400, 292.817300, 312.653900)",
        "(306.839800, 292.812000, 312.621800)",
        "(306.844400, 292.798900, 312.611500)",
        "(306.837300, 292.785800, 312.617500)",
        "(306.835900, 292.785000, 312.595700)",
        "(306.840500, 292.763200, 312.582400)",
        "(306.842600, 292.737500, 312.595900)",
        "(306.847600, 292.729700, 312.600500)",
        "(306.858900, 292.723800, 312.587900)",
        "(306.882900, 292.750100, 312.544500)",
        "(306.920800, 292.649400, 312.626900)",
        "(306.932200, 292.435900, 312.817200)",
        "(306.927900, 292.406700, 312.846900)",
        "(306.931300, 292.413600, 312.837200)",
        "(306.937600, 292.421900, 312.820000)",
        "(306.936400, 292.393100, 312.854200)",
        "(306.926800, 292.346400, 312.888100)",
        "(306.929000, 292.322100, 312.913100)",
        "(306.940000, 292.261200, 312.989000)",
        "(306.936000, 292.281100, 312.970300)",
        "(306.932700, 292.388900, 312.879900)",
        "(306.928600, 292.397200, 312.864900)",
        "(306.917400, 292.381300, 312.876600)",
        "(306.893500, 292.312400, 312.954200)",
        "(306.892700, 292.309300, 312.968700)",
        "(306.896900, 292.420000, 312.860800)",
        "(306.904500, 292.482200, 312.793000)",
        "(306.904900, 292.494000, 312.784300)",
        "(306.877800, 292.529600, 312.761000)",
        "(306.854600, 292.571800, 312.719600)",
        "(306.853600, 292.630300, 312.646300)",
        "(306.847900, 292.666400, 312.609300)",
        "(306.851300, 292.674100, 312.608000)",
        "(306.889600, 292.696900, 312.607400)",
        "(306.910500, 292.730600, 312.592700)",
        "(306.929700, 292.781200, 312.553800)",
        "(306.920600, 292.817300, 312.533000)",
        "(306.922200, 292.822700, 312.535800)",
        "(306.921200, 292.845100, 312.525500)",
        "(306.926000, 292.877000, 312.498000)",
        "(306.922600, 292.875400, 312.508900)",
        "(306.929900, 292.902400, 312.482500)",
        "(306.936900, 292.929000, 312.447800)",
        "(306.914900, 293.044900, 312.328900)",
        "(306.903100, 293.076400, 312.295400)",
        "(306.912800, 293.076000, 312.285000)",
        "(306.969800, 293.059100, 312.256200)",
        "(306.975100, 293.048200, 312.259500)",
        "(306.964900, 292.993100, 312.274300)",
        "(306.928500, 292.959700, 312.306100)",
        "(306.946100, 292.953900, 312.279000)",
        "(306.958300, 292.960300, 312.253100)",
        "(306.941300, 292.954700, 312.253700)",
        "(306.910000, 292.933900, 312.282900)",
        "(306.934200, 292.931200, 312.285900)",
        "(306.956800, 292.972200, 312.231200)",
        "(306.974500, 292.999200, 312.202800)",
        "(306.967800, 293.018300, 312.175500)",
        "(306.940500, 293.043800, 312.139400)",
        "(306.936600, 293.029900, 312.145500)",
        "(306.929400, 293.019900, 312.140600)",
        "(306.925800, 293.035400, 312.129300)",
        "(306.927300, 293.051400, 312.119900)",
        "(306.921100, 293.062000, 312.128100)",
        "(306.911900, 293.074400, 312.124000)",
        "(306.912300, 293.079200, 312.108900)",
        "(306.904000, 293.055400, 312.124900)",
        "(306.904800, 293.038000, 312.137200)",
        "(306.895800, 293.000400, 312.166100)",
        "(306.894800, 292.972400, 312.195800)",
        "(306.909300, 292.974600, 312.174400)",
        "(306.914600, 293.000300, 312.115200)",
        "(306.919100, 293.006000, 312.096000)",
        "(306.897300, 292.995700, 312.101600)",
        "(306.878600, 292.969400, 312.128200)",
        "(306.920700, 292.970900, 312.113600)",
        "(306.950000, 292.958900, 312.113100)",
        "(306.946900, 292.955300, 312.117100)",
        "(306.930900, 292.946800, 312.135400)",
        "(306.937400, 292.981500, 312.096900)",
        "(306.951800, 292.974000, 312.092100)",
        "(306.942800, 292.945600, 312.136200)",
        "(306.932900, 292.943300, 312.137600)",
        "(306.931200, 292.989700, 312.080500)",
        "(306.961500, 293.028700, 312.046600)",
        "(306.967400, 293.001600, 312.067800)",
        "(306.942400, 292.914700, 312.147800)",
        "(306.931500, 292.881300, 312.184000)",
        "(306.926700, 292.897800, 312.181600)",
        "(306.921000, 292.984300, 312.091400)",
        "(306.923200, 293.007900, 312.087500)",
        "(306.922200, 293.013200, 312.105500)",
        "(306.921200, 293.008800, 312.114800)",
        "(306.915500, 292.974600, 312.166200)",
        "(306.922400, 292.908900, 312.239800)",
        "(306.927000, 292.856900, 312.297100)",
        "(306.915700, 292.831200, 312.322800)",
        "(306.917800, 292.830000, 312.327500)",
        "(306.925100, 292.849500, 312.304400)",
        "(306.932100, 292.839700, 312.313400)",
        "(306.921000, 292.788100, 312.360600)",
        "(306.915100, 292.762600, 312.390200)",
        "(306.918400, 292.753800, 312.400700)",
        "(306.921300, 292.751800, 312.399400)",
        "(306.902600, 292.750400, 312.384700)",
        "(306.906500, 292.673200, 312.464300)",
        "(306.922000, 292.596300, 312.556700)",
        "(306.926800, 292.600700, 312.548500)",
        "(306.939800, 292.618000, 312.529000)",
        "(306.937900, 292.646200, 312.518900)",
        "(306.932400, 292.631000, 312.552900)",
        "(306.910900, 292.625000, 312.557300)",
        "(306.909200, 292.630800, 312.557000)",
        "(306.902200, 292.642400, 312.565900)",
        "(306.917700, 292.630300, 312.594100)",
        "(306.906300, 292.655400, 312.575000)",
        "(306.897000, 292.708500, 312.523800)",
        "(306.893600, 292.713700, 312.522200)",
        "(306.884100, 292.716900, 312.533500)",
        "(306.870500, 292.736800, 312.509700)",
        "(306.848000, 292.730100, 312.506300)",
        "(306.841000, 292.740700, 312.485000)",
        "(306.822400, 292.764700, 312.456300)",
        "(306.814700, 292.810300, 312.406900)",
        "(306.787600, 292.783400, 312.412800)",
        "(306.763600, 292.744000, 312.444400)",
        "(306.750100, 292.741600, 312.431100)",
        "(306.740100, 292.742200, 312.422900)",
        "(306.714000, 292.728700, 312.408400)",
        "(306.667000, 292.726000, 312.384000)",
        "(306.586400, 292.755200, 312.327300)",
        "(306.561900, 292.770000, 312.277200)",
        "(306.546100, 292.752000, 312.273800)",
        "(306.469600, 292.677000, 312.313100)",
        "(306.453200, 292.663800, 312.325300)",
        "(306.480700, 292.716700, 312.262700)",
        "(306.492000, 292.720300, 312.258500)",
        "(306.488400, 292.705800, 312.288700)",
        "(306.490800, 292.678500, 312.333200)",
        "(306.491900, 292.680300, 312.327300)",
        "(306.479200, 292.671700, 312.351900)",
        "(306.476100, 292.690800, 312.332600)",
        "(306.473300, 292.705400, 312.309800)",
        "(306.469000, 292.702600, 312.313300)",
        "(306.500100, 292.678600, 312.335300)",
        "(306.518600, 292.698200, 312.292000)",
        "(306.525100, 292.661600, 312.300100)",
        "(306.531100, 292.650600, 312.304200)",
        "(306.549300, 292.634200, 312.298000)",
        "(306.541700, 292.643800, 312.261400)",
        "(306.574700, 292.622100, 312.281200)",
        "(306.661700, 292.579900, 312.283800)",
        "(306.680900, 292.583700, 312.263100)",
        "(306.671400, 292.595900, 312.258100)",
        "(306.691900, 292.637700, 312.231900)",
        "(306.725100, 292.652500, 312.182400)",
        "(306.732700, 292.559800, 312.261900)",
        "(306.738200, 292.503100, 312.323500)",
        "(306.734300, 292.486800, 312.335900)",
        "(306.754400, 292.644700, 312.179700)",
        "(306.772200, 292.676900, 312.154200)",
        "(306.767600, 292.666200, 312.165900)",
        "(306.768800, 292.659100, 312.166800)",
        "(306.784600, 292.655500, 312.162400)",
        "(306.799000, 292.673000, 312.135700)",
        "(306.812600, 292.659900, 312.141300)",
        "(306.852500, 292.625100, 312.199300)",
        "(306.881800, 292.644300, 312.191600)",
        "(306.901400, 292.692500, 312.131700)",
        "(306.896700, 292.692500, 312.132000)",
        "(306.907400, 292.630900, 312.212100)",
        "(306.951900, 292.695700, 312.164300)",
        "(306.978300, 292.756900, 312.117200)",
        "(307.021700, 292.823300, 312.091500)",
        "(307.042000, 292.818200, 312.110700)",
        "(307.024000, 292.767200, 312.188700)",
        "(307.034900, 292.713900, 312.261300)",
        "(307.040700, 292.727000, 312.247500)",
        "(307.062300, 292.789700, 312.194300)",
        "(307.033400, 292.867300, 312.166400)",
        "(307.003600, 292.878700, 312.178000)",
        "(306.978800, 292.882100, 312.164000)",
        "(306.963000, 292.878500, 312.170500)",
        "(306.934800, 292.910600, 312.174000)",
        "(306.912700, 292.965500, 312.132300)",
        "(306.921900, 293.020600, 312.090700)",
        "(306.916100, 293.039400, 312.065900)",
        "(306.899900, 293.040800, 312.067700)",
        "(306.861100, 293.041700, 312.062000)",
        "(306.831500, 293.064400, 312.031500)",
        "(306.815400, 293.065300, 312.040800)",
        "(306.810900, 293.067700, 312.060300)",
        "(306.814000, 293.071200, 312.064200)",
        "(306.844400, 293.138500, 311.993500)",
        "(306.827700, 293.125500, 312.012500)",
        "(306.811900, 293.089100, 312.072400)",
        "(306.824600, 293.100700, 312.062700)",
        "(306.830800, 293.098600, 312.063600)",
        "(306.811000, 293.141100, 312.054700)",
        "(306.788300, 293.234000, 311.998900)",
        "(306.793400, 293.298500, 311.955600)",
        "(306.804600, 293.285900, 311.977800)",
        "(306.818800, 293.267600, 312.011900)",
        "(306.860800, 293.295500, 312.020800)",
        "(306.938000, 293.296500, 312.063300)",
        "(306.990000, 293.244600, 312.143000)",
        "(307.033400, 293.192100, 312.241500)",
        "(307.062600, 293.196400, 312.269200)",
        "(307.091900, 293.274800, 312.230300)",
        "(307.107700, 293.349600, 312.177700)",
        "(307.094900, 293.382300, 312.164200)",
        "(307.088800, 293.396700, 312.170100)",
        "(307.084300, 293.398300, 312.177000)",
        "(307.069000, 293.404800, 312.184300)",
        "(307.063400, 293.400100, 312.210200)",
        "(307.091900, 293.405500, 312.222000)",
        "(307.102700, 293.411900, 312.230500)",
        "(307.103900, 293.424500, 312.220800)",
        "(307.111800, 293.471700, 312.181000)",
        "(307.108900, 293.502800, 312.169000)",
        "(307.095600, 293.486600, 312.200800)",
        "(307.082600, 293.423000, 312.294000)",
        "(307.088700, 293.375200, 312.357200)",
        "(307.127900, 293.286500, 312.485700)",
        "(307.236200, 293.275300, 312.578200)",
        "(307.317400, 293.393200, 312.505900)",
        "(307.332900, 293.390500, 312.541500)",
        "(307.337100, 293.376600, 312.567600)",
        "(307.354800, 293.343500, 312.644900)",
        "(307.366600, 293.353400, 312.652200)",
        "(307.400700, 293.421200, 312.616500)",
        "(307.445100, 293.469800, 312.600500)",
        "(307.445000, 293.467500, 312.611500)",
        "(307.440000, 293.486200, 312.625700)",
        "(307.453000, 293.473600, 312.657100)",
        "(307.453100, 293.458900, 312.690900)",
        "(307.449200, 293.455100, 312.711500)",
        "(307.444800, 293.463600, 312.705000)",
        "(307.425400, 293.502500, 312.684200)",
        "(307.416900, 293.504700, 312.697600)",
        "(307.414400, 293.496400, 312.720900)",
        "(307.435800, 293.508100, 312.711500)",
        "(307.446400, 293.507200, 312.718100)",
        "(307.476700, 293.478100, 312.755800)",
        "(307.473000, 293.434800, 312.793700)",
        "(307.475700, 293.400900, 312.820600)",
        "(307.478100, 293.355300, 312.864300)",
        "(307.476600, 293.344800, 312.879200)",
        "(307.462500, 293.316200, 312.908400)",
        "(307.454500, 293.319900, 312.903700)",
        "(307.462800, 293.333500, 312.884900)",
        "(307.481800, 293.337400, 312.899700)",
        "(307.480700, 293.332800, 312.908600)",
        "(307.477800, 293.327300, 312.923200)",
        "(307.474200, 293.318300, 312.935400)",
        "(307.479300, 293.312500, 312.942600)",
        "(307.484400, 293.298300, 312.950600)",
        "(307.487200, 293.299300, 312.944800)",
        "(307.473400, 293.328700, 312.907000)",
        "(307.445400, 293.352800, 312.869800)",
        "(307.425100, 293.339600, 312.870600)",
        "(307.419100, 293.345400, 312.852500)",
        "(307.419300, 293.367000, 312.828200)",
        "(307.430900, 293.432800, 312.762500)",
        "(307.432400, 293.448200, 312.745700)",
        "(307.415700, 293.423600, 312.763100)",
        "(307.400800, 293.375000, 312.803500)",
        "(307.387300, 293.354100, 312.821500)",
        "(307.375000, 293.349400, 312.823100)",
        "(307.365300, 293.465300, 312.681400)",
        "(307.335000, 293.461600, 312.684000)",
        "(307.324300, 293.444400, 312.714800)",
        "(307.323300, 293.447900, 312.705400)",
        "(307.297100, 293.431900, 312.687600)",
        "(307.231200, 293.330800, 312.780600)",
        "(307.224400, 293.281300, 312.823500)",
        "(307.219500, 293.214900, 312.877000)",
        "(307.201000, 293.184300, 312.914000)",
        "(307.192100, 293.153500, 312.955000)",
        "(307.176400, 293.170800, 312.926900)",
        "(307.141500, 293.199300, 312.922600)",
        "(307.127600, 293.186700, 312.932400)",
        "(307.117200, 293.183400, 312.934800)",
        "(307.098100, 293.163200, 312.959400)",
        "(307.093100, 293.110500, 313.018600)",
        "(307.093500, 293.060800, 313.076800)",
        "(307.098200, 293.045100, 313.111800)",
        "(307.097200, 293.056900, 313.113800)",
        "(307.109800, 293.090800, 313.099200)",
        "(307.112200, 293.136700, 313.075700)",
        "(307.081800, 293.189700, 313.078700)",
        "(307.063200, 293.202500, 313.109900)",
        "(307.066400, 293.219600, 313.098400)",
        "(307.078400, 293.267500, 313.062400)",
        "(307.056300, 293.324700, 313.068600)",
        "(307.036900, 293.355000, 313.059700)",
        "(307.022900, 293.408800, 313.077100)",
        "(307.021200, 293.433900, 313.070600)",
        "(307.007000, 293.468600, 313.058900)",
        "(306.948700, 293.514200, 313.058000)",
        "(306.926600, 293.539000, 313.101000)",
        "(306.923900, 293.625500, 313.047700)",
        "(306.915700, 293.653000, 313.022200)",
        "(306.887100, 293.684800, 313.044100)",
        "(306.856200, 293.679700, 313.082600)",
        "(306.807100, 293.685700, 313.094400)",
        "(306.735900, 293.586500, 313.247400)",
        "(306.732100, 293.586500, 313.250900)",
        "(306.692200, 293.608300, 313.198500)",
        "(306.547900, 293.657900, 313.212900)",
        "(306.462300, 293.732700, 313.195600)",
        "(306.404200, 293.787500, 313.130400)",
        "(306.387200, 293.798300, 313.129500)",
        "(306.334400, 293.776800, 313.244700)",
        "(306.324700, 293.792700, 313.297700)",
        "(306.318200, 293.862200, 313.273300)",
        "(306.259000, 293.871300, 313.366900)",
        "(306.270700, 293.874200, 313.411600)",
        "(306.281400, 293.887100, 313.418600)",
        "(306.222000, 294.016400, 313.429200)",
        "(306.231000, 294.124900, 313.371800)",
        "(306.253900, 294.101000, 313.461900)",
        "(306.262800, 294.073500, 313.507000)",
        "(306.254400, 294.059900, 313.567800)",
        "(306.244200, 294.096300, 313.591000)",
        "(306.232800, 294.089800, 313.663400)",
        "(306.233500, 294.150800, 313.698500)",
        "(306.254200, 294.215900, 313.653600)",
        "(306.280700, 294.327000, 313.576900)",
        "(306.281100, 294.374100, 313.638200)",
        "(306.287400, 294.420500, 313.651700)",
        "(306.301200, 294.477200, 313.649200)",
        "(306.309200, 294.497800, 313.668600)",
        "(306.315900, 294.571700, 313.689800)",
        "(306.314200, 294.655800, 313.649400)",
        "(306.312000, 294.750300, 313.610300)",
        "(306.298400, 294.762100, 313.646700)",
        "(306.295700, 294.759200, 313.671900)",
        "(306.298200, 294.768700, 313.716500)",
        "(306.295000, 294.826900, 313.714800)",
        "(306.267700, 294.938600, 313.684800)",
        "(306.289700, 295.048100, 313.641300)",
        "(306.307300, 295.071300, 313.624700)",
        "(306.313400, 295.034100, 313.674000)",
        "(306.282800, 295.027600, 313.732400)",
        "(306.264300, 295.122100, 313.652800)",
        "(306.285500, 295.145200, 313.623400)",
        "(306.300800, 295.126700, 313.648200)",
        "(306.313100, 295.120300, 313.668400)",
        "(306.280600, 295.151300, 313.628400)",
        "(306.270100, 295.145100, 313.626800)",
        "(306.280500, 295.092800, 313.669900)",
        "(306.285600, 295.082800, 313.677000)",
        "(306.285300, 295.098200, 313.651900)",
        "(306.261300, 295.154600, 313.598200)",
        "(306.249900, 295.226000, 313.528300)",
        "(306.263000, 295.227000, 313.508500)",
        "(306.269600, 295.229100, 313.501000)",
        "(306.271200, 295.239600, 313.483000)",
        "(306.267700, 295.266100, 313.444400)",
        "(306.280500, 295.270900, 313.420800)",
        "(306.292100, 295.166400, 313.492500)",
        "(306.299600, 295.117600, 313.535000)",
        "(306.309400, 295.077600, 313.575300)",
        "(306.313600, 295.110700, 313.535700)",
        "(306.314200, 295.152700, 313.483000)",
        "(306.303400, 295.152300, 313.497100)",
        "(306.306700, 295.144300, 313.512000)",
        "(306.328600, 295.099000, 313.548000)",
        "(306.331600, 295.063500, 313.602600)",
        "(306.330100, 295.016400, 313.660900)",
        "(306.324400, 294.997700, 313.718600)",
        "(306.337200, 295.044500, 313.683100)",
        "(306.381900, 295.213700, 313.528200)",
        "(306.382100, 295.217100, 313.519600)",
        "(306.337600, 295.156800, 313.619500)",
        "(306.335700, 295.203100, 313.579900)",
        "(306.340600, 295.226700, 313.552400)",
        "(306.337400, 295.232500, 313.555500)",
        "(306.339300, 295.213600, 313.591800)",
        "(306.337000, 295.145800, 313.683600)",
        "(306.354600, 295.124100, 313.788900)",
        "(306.357500, 295.185800, 313.769800)",
        "(306.407000, 295.545500, 313.566100)",
        "(306.413100, 295.668000, 313.589100)",
        "(306.378000, 295.657000, 313.798900)",
        "(306.386200, 295.854200, 313.781000)",
        "(306.414200, 295.967700, 313.758500)",
        "(306.479700, 296.062400, 313.924900)",
        "(306.515700, 296.141400, 314.130500)",
        "(306.548300, 296.454400, 314.151200)",
        "(306.610300, 296.848200, 314.106000)",
        "(306.638500, 297.045800, 314.087700)",
        "(306.717500, 297.364000, 314.147700)",
        "(306.802500, 297.732900, 314.163900)",
        "(306.921700, 297.992300, 314.298500)",
        "(306.950100, 298.525100, 314.113900)",
        "(306.973100, 298.797600, 313.985200)",
        "(306.995500, 299.188500, 313.832100)",
        "(307.031600, 299.525000, 313.726700)",
        "(307.043700, 299.618500, 313.780500)",
        "(307.050600, 299.650800, 313.840200)",
        "(307.035700, 299.666700, 313.808300)",
        "(306.984900, 299.671100, 313.774100)",
        "(306.914300, 299.659600, 313.753100)",
        "(306.876500, 299.659000, 313.688300)",
        "(306.852400, 299.575600, 313.600900)",
        "(306.831200, 299.523100, 313.556200)",
        "(306.779900, 299.449600, 313.487300)",
        "(306.812700, 299.315200, 313.405300)",
        "(306.811400, 299.170100, 313.301700)",
        "(306.737300, 299.005100, 313.201700)",
        "(306.720000, 298.902600, 313.165400)",
        "(306.689800, 298.656300, 313.123900)",
        "(306.647300, 298.346300, 313.120100)",
        "(306.603500, 297.982700, 313.192700)",
        "(306.544800, 297.740500, 313.117700)",
        "(306.534600, 297.630000, 313.058800)",
        "(306.441900, 297.378200, 312.999300)",
        "(306.391400, 297.112500, 313.008300)",
        "(306.330800, 297.154100, 312.724400)",
        "(306.364500, 297.176600, 312.389700)",
        "(306.359800, 297.102500, 312.327900)",
        "(306.273300, 296.667600, 312.512600)",
        "(306.239100, 296.323600, 312.611200)",
        "(306.270600, 296.165000, 312.535800)",
        "(306.308100, 296.114700, 312.389600)",
        "(306.295800, 296.015400, 312.391800)",
        "(306.265700, 295.895600, 312.370600)",
        "(306.249500, 295.875200, 312.259600)",
        "(306.223100, 295.873000, 312.179800)",
        "(306.206000, 295.861400, 312.112600)",
        "(306.203000, 295.871900, 312.058700)",
        "(306.280900, 295.915200, 311.975400)",
        "(306.574000, 296.032900, 311.813600)",
        "(306.538200, 296.388300, 311.387100)",
        "(306.576400, 296.237600, 311.560600)",
        "(306.650100, 296.205200, 311.637900)",
        "(306.662800, 296.271600, 311.585600)",
        "(306.507300, 296.222000, 311.686700)",
        "(306.302600, 296.152300, 311.968600)",
        "(306.413600, 296.119800, 311.933300)",
        "(306.446700, 296.121500, 311.931700)",
        "(306.489800, 296.086900, 311.934100)",
        "(306.441800, 295.987100, 312.056800)",
        "(306.428100, 295.952200, 312.086100)",
        "(306.441700, 295.949100, 312.052900)",
        "(306.450800, 295.952100, 312.029000)",
        "(306.483200, 295.939600, 312.011200)",
        "(306.602700, 295.840600, 312.072800)",
        "(306.619000, 295.682000, 312.163500)",
        "(306.622700, 295.519800, 312.296100)",
        "(306.608500, 295.507400, 312.305000)",
        "(306.623200, 295.444900, 312.301800)",
        "(306.652800, 295.396800, 312.287000)",
        "(306.624800, 295.359000, 312.332800)",
        "(306.633200, 295.458700, 312.253700)",
        "(306.692400, 295.595400, 312.132100)",
        "(306.810300, 295.765700, 312.044300)",
        "(306.794500, 295.873000, 312.180800)",
        "(306.715000, 295.952100, 312.338800)",
        "(306.628200, 296.195600, 312.426800)",
        "(306.590400, 296.390300, 312.461500)",
        "(306.533900, 296.786800, 312.549000)",
        "(306.559000, 297.237900, 312.691200)",
        "(306.562700, 297.747100, 312.795300)",
        "(306.601000, 298.164900, 312.961100)",
        "(306.599300, 298.418400, 313.032500)",
        "(306.550000, 298.914300, 313.222300)",
        "(306.520500, 299.449500, 313.378600)",
        "(306.566300, 299.893700, 313.590700)",
        "(306.563100, 300.379700, 313.739400)",
        "(306.479500, 300.649900, 313.808400)",
        "(306.388600, 301.199600, 313.953900)",
        "(306.350200, 301.661900, 314.113200)",
        "(306.378100, 302.130800, 314.213600)",
        "(306.260000, 302.681200, 314.265000)",
        "(306.174300, 302.919400, 314.336000)",
        "(306.133700, 303.357100, 314.455500)",
        "(306.085000, 303.907800, 314.408800)",
        "(305.985700, 304.511400, 314.294000)",
        "(305.801400, 305.000900, 314.282400)",
        "(305.696500, 305.244300, 314.284800)",
        "(305.638500, 305.559300, 314.395000)",
        "(305.558200, 305.821500, 314.534400)",
        "(305.382600, 306.011000, 314.725300)",
        "(305.330400, 306.147500, 314.926600)",
        "(305.305800, 306.204800, 315.025200)",
        "(305.229300, 306.399100, 315.067600)",
        "(305.218200, 306.516500, 315.120700)",
        "(305.267300, 306.738000, 314.997800)",
        "(305.236000, 306.651100, 315.104200)",
        "(305.229300, 306.670000, 315.099500)",
        "(305.216600, 306.685300, 315.077300)",
        "(305.215300, 306.689300, 315.007500)",
        "(305.277700, 306.632400, 314.901500)",
        "(305.345300, 306.552000, 314.764900)",
        "(305.366000, 306.542500, 314.616100)",
        "(305.433700, 306.367400, 314.484400)",
        "(305.482200, 306.098800, 314.415300)",
        "(305.561000, 305.696000, 314.335100)",
        "(305.586700, 305.172200, 314.373600)",
        "(305.615200, 304.968200, 314.343800)",
        "(305.680900, 304.551100, 314.197700)",
        "(305.769900, 303.908900, 314.199700)",
        "(305.819000, 303.181700, 314.318100)",
        "(305.828300, 302.479700, 314.423600)",
        "(305.833500, 302.324100, 314.303700)",
        "(305.880500, 302.218700, 313.791900)",
        "(305.947600, 302.059900, 313.291200)",
        "(306.045000, 301.634300, 313.055000)",
        "(306.037400, 301.321000, 312.835000)",
        "(306.045000, 301.132200, 312.712700)",
        "(306.041900, 300.762700, 312.436400)",
        "(306.052500, 300.310400, 312.304600)",
        "(306.180700, 299.933900, 312.158500)",
        "(306.245100, 299.909500, 311.629600)",
        "(306.249200, 299.967000, 311.252900)",
        "(306.299900, 299.650700, 310.999300)",
        "(306.413800, 299.153200, 311.059600)",
        "(306.502700, 298.957400, 310.738400)",
        "(306.594900, 298.824000, 310.354500)",
        "(306.607300, 298.650500, 310.308700)",
        "(306.534400, 298.307000, 310.333300)",
        "(306.615600, 298.266800, 309.971500)",
        "(306.750500, 298.146400, 309.653300)",
        "(306.776900, 297.733600, 309.702900)",
        "(306.720600, 297.576600, 309.745300)",
        "(306.683300, 297.458200, 309.642700)",
        "(306.763000, 297.368100, 309.438800)",
        "(306.745600, 297.243200, 309.395300)",
        "(306.684200, 297.177500, 309.382900)",
        "(306.685200, 297.245300, 309.248400)",
        "(306.721100, 297.348500, 308.944300)",
        "(306.643000, 297.096700, 309.102500)",
        "(306.526000, 296.871300, 309.366700)",
        "(306.562700, 296.939900, 309.263900)",
        "(306.580400, 296.939900, 309.222500)",
        "(306.600500, 296.945700, 309.213800)",
        "(306.607000, 296.938500, 309.239000)",
        "(306.560600, 297.002300, 309.182100)",
        "(306.550300, 297.028100, 309.154200)",
        "(306.534100, 297.015800, 309.163500)",
        "(306.431100, 297.006300, 309.193800)",
        "(306.413100, 297.032900, 309.182000)",
        "(306.424600, 297.126500, 309.057300)",
        "(306.404300, 297.473800, 308.604600)",
        "(306.296800, 297.598500, 308.434600)",
        "(306.126500, 297.716100, 308.191800)",
        "(305.933000, 297.803700, 307.935500)",
        "(305.634200, 297.699000, 307.842900)",
        "(305.445500, 297.620600, 307.751000)",
        "(305.382200, 297.609700, 307.617600)",
        "(305.069400, 297.479100, 307.409800)",
        "(304.706100, 297.210500, 307.494800)",
        "(304.372900, 297.142900, 307.302700)",
        "(304.057000, 297.039300, 307.053600)",
        "(303.896200, 296.903300, 307.086000)",
        "(303.522400, 296.750800, 307.010000)",
        "(303.119600, 296.581800, 306.896200)",
        "(302.791400, 296.361000, 306.888600)",
        "(302.443500, 296.293800, 306.804000)",
        "(302.252800, 296.270400, 306.709000)",
        "(301.862800, 296.278100, 306.525500)",
        "(301.629400, 296.197100, 306.491800)",
        "(301.312600, 296.216000, 306.279600)",
        "(300.921600, 296.084800, 306.357600)",
        "(300.764800, 296.087600, 306.352800)",
        "(300.511000, 296.239900, 306.139200)",
        "(300.370300, 296.287700, 306.015300)",
        "(300.167900, 296.316300, 305.997400)",
        "(299.963900, 296.295200, 306.021200)",
        "(299.866100, 296.296200, 305.977300)",
        "(299.622000, 296.332900, 305.948900)",
        "(299.581200, 296.252200, 306.160600)",
        "(299.727700, 296.224900, 306.188700)",
        "(299.773400, 296.163000, 306.279600)",
        "(299.779800, 296.123300, 306.361400)",
        "(299.869200, 295.994100, 306.698800)",
        "(300.139200, 296.030700, 306.715500)",
        "(300.324300, 296.032300, 306.764700)",
        "(300.387100, 296.102100, 306.829300)",
        "(300.429000, 296.161900, 306.830900)",
        "(300.631300, 295.998700, 307.058400)",
        "(300.770700, 295.822500, 307.282700)",
        "(300.817200, 295.905000, 307.346300)",
        "(300.913900, 295.908600, 307.383800)",
        "(300.965200, 295.815000, 307.474300)",
        "(300.999300, 295.704300, 307.628400)",
        "(301.203800, 295.462300, 307.949400)",
        "(301.357000, 295.186500, 308.241200)",
        "(301.422100, 294.943400, 308.556000)",
        "(301.413300, 294.870500, 308.695800)",
        "(301.582800, 294.826900, 308.852800)",
        "(301.803300, 294.872600, 308.856300)",
        "(301.898900, 294.854200, 308.922500)",
        "(301.871700, 294.926500, 308.900600)",
        "(301.868400, 294.909100, 308.932400)",
        "(301.822000, 294.807900, 309.141900)",
        "(301.799700, 294.870400, 309.156300)",
        "(301.798500, 294.939200, 309.076300)",
        "(301.760400, 294.937700, 309.090700)",
        "(301.706400, 294.900600, 309.161100)",
        "(301.635900, 294.914200, 309.213000)",
        "(301.620600, 294.943800, 309.141800)",
        "(301.555600, 294.867600, 309.224500)",
        "(301.520500, 294.805100, 309.295300)",
        "(301.505400, 294.801700, 309.292800)",
        "(301.460500, 294.768700, 309.314500)",
        "(301.430400, 294.701600, 309.391100)",
        "(301.425100, 294.530900, 309.533200)",
        "(301.414600, 294.462800, 309.577900)",
        "(301.408900, 294.461000, 309.580000)",
        "(301.398300, 294.403800, 309.627300)",
        "(301.416500, 294.366100, 309.649300)",
        "(301.436100, 294.362800, 309.640700)",
        "(301.395400, 294.290100, 309.712100)",
        "(301.362400, 294.235000, 309.784700)",
        "(301.344900, 294.251800, 309.797100)",
        "(301.344300, 294.268800, 309.765700)",
        "(301.357200, 294.274300, 309.800400)",
        "(301.309400, 294.100600, 310.072300)",
        "(301.271600, 294.002300, 310.203900)",
        "(301.258000, 293.979300, 310.269300)",
        "(301.287200, 294.025000, 310.234900)",
        "(301.292100, 294.061200, 310.268600)",
        "(301.236300, 294.145700, 310.314300)",
        "(301.258200, 294.191300, 310.318300)",
        "(301.310700, 294.196200, 310.335700)",
        "(301.283500, 294.104100, 310.490300)",
        "(301.264100, 294.054700, 310.640000)",
        "(301.277700, 294.044700, 310.677300)",
        "(301.283400, 294.054800, 310.681800)",
        "(301.275800, 294.060800, 310.715900)",
        "(301.259500, 294.099100, 310.690500)",
        "(301.203300, 294.112900, 310.750300)",
        "(301.154300, 294.173800, 310.776700)",
        "(301.151000, 294.205800, 310.759200)",
        "(301.155000, 294.225400, 310.777800)",
        "(301.108100, 294.275800, 310.815600)",
        "(301.056900, 294.410300, 310.751300)",
        "(301.033800, 294.483200, 310.671700)",
        "(301.021300, 294.450600, 310.720700)",
        "(300.984300, 294.298800, 310.960900)",
        "(300.971700, 294.334700, 310.940800)",
        "(300.884400, 294.462200, 310.859200)",
        "(300.879800, 294.481600, 310.880300)",
        "(300.892100, 294.465800, 310.931200)",
        "(300.928800, 294.489600, 310.949600)",
        "(300.921300, 294.524500, 310.933700)",
        "(300.861800, 294.485300, 311.025100)",
        "(300.849400, 294.473000, 311.079900)",
        "(300.849600, 294.473800, 311.081800)",
        "(300.868400, 294.427300, 311.144300)",
        "(300.858700, 294.379400, 311.244400)",
        "(300.818700, 294.343500, 311.310000)",
        "(300.822400, 294.342700, 311.333600)",
        "(300.814300, 294.349400, 311.335800)",
        "(300.781200, 294.372900, 311.370800)",
        "(300.771900, 294.385000, 311.409100)",
        "(300.821900, 294.390200, 311.447600)",
        "(300.871100, 294.457700, 311.394000)",
        "(300.878100, 294.461900, 311.399400)",
        "(300.869200, 294.446600, 311.481700)",
        "(300.839000, 294.466900, 311.480300)",
        "(300.828700, 294.458300, 311.479000)",
        "(300.822800, 294.385200, 311.542700)",
        "(300.802900, 294.288500, 311.623700)",
        "(300.779800, 294.132100, 311.754100)",
        "(300.772500, 294.150600, 311.728500)",
        "(300.750200, 294.177000, 311.682600)",
        "(300.720900, 294.164100, 311.668100)",
        "(300.719200, 294.126600, 311.687900)",
        "(300.740800, 294.072300, 311.716700)",
        "(300.717300, 294.103300, 311.652100)",
        "(300.671300, 294.114500, 311.644400)",
        "(300.664200, 294.145900, 311.601100)",
        "(300.660000, 294.140700, 311.586900)",
        "(300.652400, 293.976400, 311.711800)",
        "(300.643100, 293.888800, 311.797400)",
        "(300.584200, 293.830400, 311.823000)",
        "(300.535800, 293.765000, 311.859900)",
[truncated: 522,979 more chars]
